# Supplementary material for: Diversity of the gut microbiome in three grasshopper species using 16S rRNA and determination of cellulose digestibility
Source: PeerJ. 2020 Nov 5;8:e10194. doi: 10.7717/peerj.10194 (PMC7649011; doi:10.7717/peerj.10194)
Supplement: Supplemental Information 1 [file peerj-08-10194-s001.xls]

## Sheet: AllSample_GC_Q.stat
Sample ID	PE Reads	Raw Tags	Clean Tags	Effective Tags	AvgLen(bp)	GC(%)	Q20(%)	Q30(%)	Effective(%)
At1	80003	66391	53704	53325	430	55.12	95.78	91.98	66.65
At2	79839	65037	51643	51479	429	55.48	95.55	91.61	64.48
At3	74756	71305	61063	61018	429	55.87	97.43	94.92	81.62
Od1	67771	66138	61047	61024	429	55.68	97.34	94.88	90.04
Od2	79963	78084	72346	72296	429	55.85	97.31	94.82	90.41
Od3	79944	66128	53117	52034	428	54.17	95.6	91.71	65.09
Ss1	80041	66150	52796	52631	429	55.78	95.65	91.8	65.76
Ss2	79975	66518	53296	53144	429	55.35	95.73	91.91	66.45
Ss3	80153	66253	53097	52485	429	55.39	95.67	91.82	65.48
