# Supplementary material for: Diversity of the gut microbiome in three grasshopper species using 16S rRNA and determination of cellulose digestibility
Source: PeerJ. 2020 Nov 5;8:e10194. doi: 10.7717/peerj.10194 (PMC7649011; doi:10.7717/peerj.10194)
Supplement: Supplemental Information 2 [file peerj-08-10194-s002.xlsx]

## Sheet: Sheet1
Genus	At1	At2	At3	Od1	Od2	Od3	Ss1	Ss2	Ss3
Acinetobacter	188	157	5	0	10	5	196	188	2
Anaerotruncus	0	0	13	0	0	0	0	0	0
Arachis_ipaensis	0	0	0	1	6	0	1	1	1
Bacillus	0	5	0	0	1	3	3	2	0
Bacteroides	0	0	67	1	0	0	0	0	0
Brachybacterium	3	8	1	2	0	0	35	12	43
Brevibacterium	6	18	1	0	0	0	10	5	46
Brevundimonas	0	0	0	0	2	0	0	1	0
Bromus_tectorum	0	0	10	39	126	0	7	6	0
Clavibacter	7	12	0	1	0	5	127	3	4
Clostridium_sensu_stricto_1	1	4	0	0	0	0	3	0	0
Corynebacterium_1	2	4	0	0	0	0	24	10	47
Cronobacter	0	0	0	0	0	0	0	1	0
Diaphorobacter	0	0	17	0	0	0	0	0	0
Dietzia	0	0	0	0	0	0	12	6	8
Enhydrobacter	1	8	0	0	1	3	0	0	1
Enterobacter	142	237	1302	1390	142	152	75	45	289
Enterococcus	4374	832	3	0	3	8658	7	21	302
Exiguobacterium	2	5	0	0	4	0	1	6	0
Fusobacterium	1	7	0	0	0	3	24	15	2
Glutamicibacter	4	21	0	0	0	1	28	22	110
Hafnia-Obesumbacterium	7	4	0	0	0	14	6	28	0
Helicobacter	0	0	44	0	0	0	0	0	0
Intestinibacter	0	3	9	0	0	0	0	2	0
Klebsiella	22105	31996	41327	41269	37464	28248	39658	40694	37463
Lactobacillus	0	0	30	2	1	0	0	0	0
Lactococcus	70	747	0	6	5	1662	1062	3	3669
Methylobacterium	1	0	0	2	11	4	24	1	3
Microbacterium	7	22	0	0	0	2	61	6	5
Micrococcus	1	1	0	0	0	0	6	1	7
Morganella	73	2	0	0	0	0	0	0	0
Oligella	0	0	0	83	6	0	0	0	0
Pantoea	32	101	57	0	4789	0	150	108	44
Parabacteroides	0	0	1	1	0	0	0	0	0
Planomicrobium	3	5	2	0	0	0	17	3	25
Prevotella_9	0	0	0	5	1	0	0	0	0
Propionibacterium	0	3	4	0	3	1	1	0	0
Proteiniclasticum	0	0	2	0	0	0	0	0	0
Proteus	93	13	0	1	0	0	0	0	0
Pseudomonas	0	7	3	0	2	0	12	19	404
Rhizobium	0	4	0	0	0	2	74	0	2
Rhodococcus	0	1	0	0	0	0	40	0	0
Rikenellaceae_RC9_gut_group	0	0	18	0	0	0	0	0	0
Sphaerotilus	0	0	0	5	26	0	0	0	0
Sphingomonas	0	0	1	0	2	0	34	2	3
Spiroplasma	0	0	0	3	2	51	0	0	0
Staphylococcus	279	934	4	3	8	12	470	732	482
Stenotrophomonas	6	20	1	0	0	0	121	105	0
Streptococcus	0	3	0	0	2	1	19	12	4
Unassigned	0	0	0	0	0	0	237	11	1
Unclassified	15580	7803	24	78	225	8	422	907	20
Vagococcus	1	0	0	0	0	311	0	0	0
Veillonella	1	3	1	0	0	1	23	12	2
Weissella	0	0	0	0	0	893	0	0	1
Wolbachia	0	0	1	97	148	2950	0	0	0
[Ruminococcus]_torques_group	0	0	42	1	0	0	0	0	0
	42990	42990	42990	42990	42990	42990	42990	42990	42990

## Sheet: Sheet2
Genus	At1	At2	At3	Od1	Od2	Od3	Ss1	Ss2	Ss3
Acinetobacter	0.00437311	0.00365201	0.000116306	0	0.000232612	0.000116306	0.0045592	0.00437311	4.65224e-05	0.0174692
Anaerotruncus	0	0	0.000302396	0	0	0	0	0	0	0.000302396
Arachis_ipaensis	0	0	0	2.32612e-05	0.000139567	0	2.32612e-05	2.32612e-05	2.32612e-05	0.000232612
Bacillus	0	0.000116306	0	0	2.32612e-05	6.97837e-05	6.97837e-05	4.65224e-05	0	0.000325657
Bacteroides	0	0	0.0015585	2.32612e-05	0	0	0	0	0	0.00158176
Brachybacterium	6.97837e-05	0.00018609	2.32612e-05	4.65224e-05	0	0	0.000814143	0.000279135	0.00100023	0.00241917
Brevibacterium	0.000139567	0.000418702	2.32612e-05	0	0	0	0.000232612	0.000116306	0.00107002	0.00200047
Brevundimonas	0	0	0	0	4.65224e-05	0	0	2.32612e-05	0	6.97837e-05
Bromus_tectorum	0	0	0.000232612	0.000907188	0.00293091	0	0.000162829	0.000139567	0	0.00437311
Clavibacter	0.000162829	0.000279135	0	2.32612e-05	0	0.000116306	0.00295418	6.97837e-05	9.30449e-05	0.00369853
Clostridium_sensu_stricto_1	2.32612e-05	9.30449e-05	0	0	0	0	6.97837e-05	0	0	0.00018609
Corynebacterium_1	4.65224e-05	9.30449e-05	0	0	0	0	0.000558269	0.000232612	0.00109328	0.00202373
Cronobacter	0	0	0	0	0	0	0	2.32612e-05	0	2.32612e-05
Diaphorobacter	0	0	0.000395441	0	0	0	0	0	0	0.000395441
Dietzia	0	0	0	0	0	0	0.000279135	0.000139567	0.00018609	0.000604792
Enhydrobacter	2.32612e-05	0.00018609	0	0	2.32612e-05	6.97837e-05	0	0	2.32612e-05	0.000325657
Enterobacter	0.00330309	0.00551291	0.0302861	0.0323331	0.00330309	0.00353571	0.00174459	0.00104676	0.00672249	0.0877879
Enterococcus	0.101745	0.0193533	6.97837e-05	0	6.97837e-05	0.201396	0.000162829	0.000488486	0.00702489	0.330309
Exiguobacterium	4.65224e-05	0.000116306	0	0	9.30449e-05	0	2.32612e-05	0.000139567	0	0.000418702
Fusobacterium	2.32612e-05	0.000162829	0	0	0	6.97837e-05	0.000558269	0.000348918	4.65224e-05	0.00120958
Glutamicibacter	9.30449e-05	0.000488486	0	0	0	2.32612e-05	0.000651314	0.000511747	0.00255873	0.00432659
Hafnia-Obesumbacterium	0.000162829	9.30449e-05	0	0	0	0.000325657	0.000139567	0.000651314	0	0.00137241
Helicobacter	0	0	0.00102349	0	0	0	0	0	0	0.00102349
Intestinibacter	0	6.97837e-05	0.000209351	0	0	0	0	4.65224e-05	0	0.000325657
Klebsiella	0.514189	0.744266	0.961317	0.959967	0.871458	0.657083	0.922494	0.946592	0.871435	7.4488
Lactobacillus	0	0	0.000697837	4.65224e-05	2.32612e-05	0	0	0	0	0.00076762
Lactococcus	0.00162829	0.0173761	0	0.000139567	0.000116306	0.0386602	0.0247034	6.97837e-05	0.0853454	0.168039
Methylobacterium	2.32612e-05	0	0	4.65224e-05	0.000255873	9.30449e-05	0.000558269	2.32612e-05	6.97837e-05	0.00107002
Microbacterium	0.000162829	0.000511747	0	0	0	4.65224e-05	0.00141893	0.000139567	0.000116306	0.00239591
Micrococcus	2.32612e-05	2.32612e-05	0	0	0	0	0.000139567	2.32612e-05	0.000162829	0.00037218
Morganella	0.00169807	4.65224e-05	0	0	0	0	0	0	0	0.00174459
Oligella	0	0	0	0.00193068	0.000139567	0	0	0	0	0.00207025
Pantoea	0.000744359	0.00234938	0.00132589	0	0.111398	0	0.00348918	0.00251221	0.00102349	0.122843
Parabacteroides	0	0	2.32612e-05	2.32612e-05	0	0	0	0	0	4.65224e-05
Planomicrobium	6.97837e-05	0.000116306	4.65224e-05	0	0	0	0.000395441	6.97837e-05	0.000581531	0.00127937
Prevotella_9	0	0	0	0.000116306	2.32612e-05	0	0	0	0	0.000139567
Propionibacterium	0	6.97837e-05	9.30449e-05	0	6.97837e-05	2.32612e-05	2.32612e-05	0	0	0.000279135
Proteiniclasticum	0	0	4.65224e-05	0	0	0	0	0	0	4.65224e-05
Proteus	0.00216329	0.000302396	0	2.32612e-05	0	0	0	0	0	0.00248895
Pseudomonas	0	0.000162829	6.97837e-05	0	4.65224e-05	0	0.000279135	0.000441963	0.00939753	0.0103978
Rhizobium	0	9.30449e-05	0	0	0	4.65224e-05	0.00172133	0	4.65224e-05	0.00190742
Rhodococcus	0	2.32612e-05	0	0	0	0	0.000930449	0	0	0.00095371
Rikenellaceae_RC9_gut_group	0	0	0.000418702	0	0	0	0	0	0	0.000418702
Sphaerotilus	0	0	0	0.000116306	0.000604792	0	0	0	0	0.000721098
Sphingomonas	0	0	2.32612e-05	0	4.65224e-05	0	0.000790882	4.65224e-05	6.97837e-05	0.000976971
Spiroplasma	0	0	0	6.97837e-05	4.65224e-05	0.00118632	0	0	0	0.00130263
Staphylococcus	0.00648988	0.021726	9.30449e-05	6.97837e-05	0.00018609	0.000279135	0.0109328	0.0170272	0.0112119	0.0680158
Stenotrophomonas	0.000139567	0.000465224	2.32612e-05	0	0	0	0.00281461	0.00244243	0	0.00588509
Streptococcus	0	6.97837e-05	0	0	4.65224e-05	2.32612e-05	0.000441963	0.000279135	9.30449e-05	0.00095371
Unassigned	0	0	0	0	0	0	0.00551291	0.000255873	2.32612e-05	0.00579204
Unclassified	0.36241	0.181507	0.000558269	0.00181438	0.00523378	0.00018609	0.00981624	0.0210979	0.000465224	0.583089
Vagococcus	2.32612e-05	0	0	0	0	0.00723424	0	0	0	0.0072575
Veillonella	2.32612e-05	6.97837e-05	2.32612e-05	0	0	2.32612e-05	0.000535008	0.000279135	4.65224e-05	0.00100023
Weissella	0	0	0	0	0	0.0207723	0	0	2.32612e-05	0.0207955
Wolbachia	0	0	2.32612e-05	0.00225634	0.00344266	0.0686206	0	0	0	0.0743429
[Ruminococcus]_torques_group	0	0	0.000976971	2.32612e-05	0	0	0	0	0	0.00100023
	1	1	1	1	1	1	1	1	1	9
