# Supplementary material for: Diversity of the gut microbiome in three grasshopper species using 16S rRNA and determination of cellulose digestibility
Source: PeerJ. 2020 Nov 5;8:e10194. doi: 10.7717/peerj.10194 (PMC7649011; doi:10.7717/peerj.10194)
Supplement: Supplemental Information 8 [file peerj-08-10194-s008.zip › At1.fastq]

@HWI-D00621:625:HMJNFBCX2:2:1102:17733:45540
GTGGGGAATATTGCACAATGGGCGCAAGCCTGATGCAGCCATGCCGCGTGTATGAAGAAGGCCTTCGGGTTGTAAAGTACTTTCAGCGAGGAGGAAGGTGTTGTGGTTAATAACCACAGCAATTGACGTTACTCGCAGAAGAAGCACCGGCTAACTCCGTGCCAGCAGCCGCGGTAATACGGAGGGTGCAAGCGTTAATCGGAATTACTGGGCGTAAAGCGCACGCAGGCGGTTTGTTAAGTCAGATGTGAAATCCCCGGGCTCAACCTGGGAACTGCATTTGAAACTGGCAAGCTTGAGTCTCGTAGAGGGGGGTAGAATTCCAGGTGTAGCGGTGAAATGCGTAGAGATCTGGAGGAATACCGGTGGCGAAGGCGGCCCCCTGGACGAAGACTGACGCTCAGGTGCGAAAGCGTGGGGAGCAAACAGG
+
IIIIIIHIHHIIIHIIIIIIGIIIIIIIIIIIGHHIIIIIIIIIIIHIIHHGIIIHHEEHICHIHHEHHHIIIHHGHIIIIGDGHHHIDHIHHH7GHEEHHIIIIGI?GHHEF?.GHHIH?GEHHIHHHHIHHHICH-7GEHGHEHHHIGCDHHEHHEHHFI@EGHIHFEHC>DC:GFEH@H-36>EH=@HHCHEHDHH@-+-5@EH?>@?HHD:5@F?>@@@36-@+HC@EG6---@F-F6-CHHHHEGIHG>>>+HA-A-F?HG?HA?A-G-GHHHHA6-8AIHFHHGHFHECHEIHHIHCHHBFCHHH@AAHIIIIIIHFFG?FHD;IIIIIIIHGIHIIHGHHHGIHIIIIIIIGIIIHIGIIHGIIIIIIIIIIIHECIIIIHCIHIIIIIIH@?EGHIHGIIIIHIIIIGIIIIIIIIIIIIII
@HWI-D00621:625:HMJNFBCX2:2:1102:12217:45867
GTGGGGAATATTGCACAATGGGCGCAAGCCTGATGCAGCCATGCCGCGTGTATGAAGAAGGCCTTCGGGTTGTAAAGTACTTTCAGCGAGGAGGAAGGTGTTGTGGTTAATAACCACAGCAATTGACGTTACTCGCAGAAGAAGCACCGGCTAACTCCGTGCCAGCAGCCGCGGTAATACGGAGGGTGCAAGCGTTAATCGGAATTACTGGGCGTAAAGCGCACGCGGGCGGTTTGTTAAGTCAGATGTGAAATCCCCGGGCTCAACCTGGGAACTGCATTTGAAACTGGCAAGCTTGAGTCTCGTAGAGGGGGGTAGAATTCCAGGTGTAGCGGTGAAATGCGTAGAGATCTGGAGGAATACCGGTGGCGAAGGCGGCCCCCTGGACGAAGACTGACGCTCAGGTGCGAAAGCGTGGGGAGCAAACAGG
+
HIIHIGEIIIIIIIIIIHHEHGGIIIIIIHHGCGHIIIIHCHIIIIHHHIDFHHEHIIIIIIIIHIIIGHGHHH0FHHGCDFDFAHHH:DHHHGHHGH.<DEHHHD.EFHHFHHEHIHIHHHIIHHHD77--DAEDHGIE?CECGFH@HHDHIG-6F?-A45E-AEEHEE+>;6;+-EE?E6@C:5-@E66@@G-5@GGHHC@4-->646@E?B:CGHH############E@@@-@EG@--@6--EGEHHE@++3>3A66-?FG6-A-GE@EAAA--FEFFGCGH?HGA8CGGHFHHGDE@-EAEHDHHIHHHHHHGHIIHHHAAHD..C.@HIIIHHGHHH?EG<<<DHHHIHIHEHHHHDIHGIHIIIIHIHHCE<HHHIIHHIHFHHIHIIIHIHHHHIIIIIIIIIIGIIIIIHIIHIIIIIIII
@HWI-D00621:625:HMJNFBCX2:2:1102:14085:45908
GTGGGGAATATTGCACAATGGGCGCAAGCCTGATGCAGCCATGCCGCGTGTATGAAGAAGGCCTTCGGGTTGTAAAGTACTTTCAGCGAGGAGGAAGGTGTTGTGGTTAATAACCACAGCAATTGACGTTACTCGCAGAAGAAGCACCGGCTAACTCCGTGCCAGCAGCCGCGGTAATACGGAGGGTGCAAGCGTTAATCGGAATTACTGGGCGTAAAGCGCACGCAGGCGGTTTGTTAAGTCAGATGTGAAATCCCCGGGCTCAACCTGGGAACTGCATTTGAAACTGGCAAGCTTGAGTCTCGTAGAGGGGGGTAGAATTCCAGGTGTAGCGGTGAAATGCGTAGAGATCTGGAGGAATACCGGTGGCGAAGGCGGCCCCCTGGACGAAGACTGACGCTCAGGTGCGAAAGCGTGGGGAGCAAACAGG
+
IHHIGIIIIHHIIIIHHII@HHIHCHHIIHEH?FHHIHGHIHIIIIHIHHD@GHHIIHHHIHFHHIIIHHIGHIIHHHIEHHFFEHIDC;C:HHEHCEGHHHIIIIHGHIIHI?EHHHFIIIHHCHIIIIHFFFHDDEHIEE?DECH-CH:DHHHEGHHHI=HGE?FHI-5>CCD+EGHIFD=CHHHH--6@@GH-@?-@@-@H@@G-@EDGEC5@@5--CD:D:CCCC+-?-G@6-@66--H@@?F@-?CEG+;:::G-F8--F8-G?EIIIHEEEHHH?IHHFF6--HHHHH?FIHHDDC=GHFIHIIIIHHGHGIIIHHEGHHHHHCIIIIIIHIIHIHIIHIHHGHIIIHHHHGIIHIIIIIHIIIIIIIIIIIIHGCIIIHIIIIHIIIIIIIIIIHIIIIIIIIIIIIIHIIIIIIIIIIIIII
@HWI-D00621:625:HMJNFBCX2:2:1102:13869:46187
GTGGGGAATATTGCACAATGGGCGCAAGCCTGATGCAGCCATGCCGCGTGTATGAAGAAGGCCTTCGGGTTGTAAAGTACTTTCAGCGGGGAGGAAGGTGTTGTGGTTAATAACCACAGCAATTGACGTTACCCGCAGAAGAAGCACCGGCTAACTCCGTGCCAGCAGCCGCGGTAATACGGAGGGTGCAAGCGTTAAGCGGAATTACTGGGCGTAAAGCGCACGCAGGCGGTCTGTCAAGTCGGATGTGAAATCCCCGGGCTCAACCTGGGAACTGCATTCGAAACTGGCAGGCTAGAGTCTTGTAGAGGGGGGTAGAATTCCAGGTGTAGCGGTGAAATGCGTAGAGATCTGGAGGAATACCGGTGGCGAAGGCGGCCCCCTGGACAAAGACTGACGCTCAGGTGCGAAAGCGTGGGGAGCAAACAGG
+
IIGHIIIIIIIIIIHIIIHHIGIHEHIDHIIIIHIIIIFFHHHHIHIIHDEHEHIIIIIIHHDHIGIIDDHHIIIIIIIIIHFGHEFHIIIIIHIHEGGEA@G.EGHFE@FH?7FHHEE@?FCCHFHI-AECE-@DDH+AFAFHGEEHHHHG=A@-A?@-6@4-65@GE@+>3:5+-@G?G-53:>E@@-@#########F@@6-@6-GDD@--6?HDHHE=@>5-=C++@-@E@@--GDCCECHFHIIIFHHHD;++HEE?F8HFE@6-@66A-FIHHHCE-@HGHFF4-?H@HIIIIHHA--D-IIIHDA::HHHHEEHGCE@CIHHHIIGIIIIGIIIIIIIIHF<GEGCIHE/IIIIIHHGIIIIHIIIIIHIHHHHHHIIIIHFCCHHIIIIIIIH?IIHHGCIIIIIIIIIIIIIIIIIIIIII
@HWI-D00621:625:HMJNFBCX2:2:1102:18667:46707
GTGGGGAATATTGCACAATGGGCGCAAGCCTGATGCAGCCATGCCGCGTGTATGAAGAAGGCCTTCGGGTTGTAAAGTACTTTCAGCGAGGAGGAAGGTGTTGTGGTTAATAACCACAGCAATTGACGTTACTCGCAGAAGAAGCACCGGCTAACTCCGTGCCAGCAGCCGCGGTAATACGGAGGGTGCAAGCGTTAATCGGAATTACTGGGCGTAAAGGGCACGCAGGCGGTTTGTTAAGTCAGATGTGAAATCCCCGGGCTCAACCTGGGAACTGCATTTGAAACTGGCAAGCTTGAGTCTCGTAGAGGGGGGTAGAATTCCAGGTGTAGCGGTGAAATGCGTAGAGATCTGGAGGAATACCGGTGGCGAAGGCGGCCCCCTGGACGAAGACTGACGCTCAGGTGCGAAAGCGTGGGGAGCAAACAGG
+
IIIIHIIHIIIHIIIIIIIHHIIIGIIIIIIIIIGIIIIHGHIIIGHHIIHIIHHIHIIIIIGHIHIIIHIHGHIIIIHHIEDCHHIIHDHDHDHHHIHEHGIIHIA@@GEHFEHFHHIIGIHHHHHD?EHHHA=DHI+GHHHICFHEHHHHGIGGEHEE@EHGHHHEHC3:D+5;5@@?H@@D>C4@@HH?-64-@@EEH@=GEGH-66@5-35>GC-+6--64:DH:HD-EIIHGGH@6--6-EFGFHHHG:CH:HA-E@?GGEEA-FA-FG@FE@?FG6-6EEHHEHAAB--@FHEDG@=HHGHHHIGIHG@HHIHFF@A.HHHFCHIIHHIIIHHHIIHIIHGD<CIIIIHIIHIIIIHIIHFIIGIGHHIIHIGDGHIIIIHHFIHHHIIIHIIIIIIGIIIIIHIIIHIHHHHHEIHIIIIIII
@HWI-D00621:625:HMJNFBCX2:2:1102:14018:47219
GTGGGGAATATTGCACAATGGGCGCAAGCCTGATGCAGCCATGCCGCGTGTATGAAGAAGGCCTTCGGGTTGTAAAGTACTTTCAGCGGGGAGGAAGGTGTTGAGGTTAATAACCTCAGCAATTGACGTTACCCGCAGAAGAAGCACCGGCTAACTCCGTGCCAGCAGCCGCGGTAATACGGAGGGTGCAAGCGTTAATCGGAATTACTGGGCGTAAAGCGCACGCAGGCGGTCCGTCAAGGTGGATGTGAAATCCCCGGGCTCAACCTGGGAACTGCATTCGAAACTGGCAGGCTAGAGTCTTGTAGAGGGGGGTAGAATTCCAGGTGTAGCGGTGAAATGCGTAGAGATCTGGAGGAATACCGGTGGCGAAGGCGGCCCCCTGGACAAAGACTGACGCTCAGGTGCGAAAGCGTGGGGAGCAAACAGG
+
IIGIIGDHIIIIIIIIIIIIIIIIIIIIIIIIIIIIIIIIIIHIIIIIIIHGHHIIIIIHIIHIHIIIGHIIIIIGIHIIIHFHHIIIIHIIIHIIIIIFHHIIHIIEHHHGIHIGIIIIIHHIIIIIHIHGHHGD+CDHHHHH?EGHHHHCEHEEHHH@4E-@?@GHH?+::;>CEFHEHCD:C34EHHHCEHEFHH?6EIHG@G@@$:CGEH?HEE@61DHHD.CDHC3+-+--6--@5--?@@@-EHE@DDHH::HHG68-?HHGEHCHHA--?AA-6-A@IHGFHHHF?CCHG@?F--7CHGHEGHHHH@HGHHIIIIHHHEIHHDIHIIIHIHIIIIIHHHHF<GIIHIIIHHHHGIIIHIIHIIIIHIHIIIGHHHIHHIIIHIIIHIIIIIIIHHIIIIIIIIIIIIIIIIIIIIIIIIIIII
@HWI-D00621:625:HMJNFBCX2:2:1102:6333:47342
GTGGGGAATATTGCACAATGGGCGCAAGCCTGATGCAGCCATGCCGCGTGTATGAAGAAGGCCTTCGGGTTGTAAAGTACTTTCAGCGGGGAGGAAGGTGTTGAGGTTAATAACCTCAGCAATTGACGTTACCCGCAGAAGAAGCACCGGCTAACTCCGTGCCAGCAGCCGCGGTAATACGGAGGGTGCAAGCGTTAATCGGAATTACTGGGCCTAAAGCGCACGCAGGCGGTCTGTCAAGTCGGATGTGAAATCCCCGGGCTCAACCTGGGAACTGCATTCGAAACTGGCAGGCTAGAGTCTTGTAGAGGGGGGTAGAATTCCAGGTGTAGCGGTGAAATGCGTAGAGATCTGGAGGAATACCGGTGGCGAAGGCGGCCCCCTGGACAAAGACTGACGCTCAGGTGCGAAAGCGTGGGGAGCAAACAGG
+
IIIIIIIIIIIIIIIIIIIIIIIIIIIIIIIIIIIIIIIIIIIIIIIIECEHHIIIIIIIIIHIIIIIHIIIIHIHIFEHIIHEHIIHCHC>HHHIIHIIIH?GHIHIHHIGHE?A-BHHIIF7AGFIIFHFCEEHDHIHGEHH-AGGHGDHGHHHFHHEHIHEHEEGHI;HD+6C---6E--;C+4@-@6---44@@F@HCGHHG=+-HH@@=@EG53)-GHD@?HH>+6@@--6-@@>DG@@6@FF@@F65+;>+GHEGA@?F6-HFHG@FF-?B-?B5-6AHEHEHG-GFA-HHEHHHEEEF7IHHHIHIIIIHHHHGIIHHFIHHHIIHIIIHHHGIIHIIIHF<1HIIIIIIIIHHDDDHIIHIIHIHIIIIIHIIHIIIIIIIIIHGIIIIIIIHGIIIIIIIIIIIIIIIIIIIIIIIIIIII
@HWI-D00621:625:HMJNFBCX2:2:1102:17303:47460
GTGGGGAATATTGCACAATGGGCGCAAGCCTGATGCAGCCATGCCGCGTGTATGAAGAAGGCCTTCGGGTTGTAAAGTACTTTCAGCGGGGAGGAAGGTGTTGAGGTTAATAACCGCAGCAATTGACGTTACCCGCAGAAGAAGCACCGGCTAACTCCGTGCCAGCAGCCGCGGTAATACGGAGGGTGCAAGCGTTAATCGGAATTACTGGGCGTAAAGCGCACGCAGGCGGTCTGTCAAGTCGGATGTGAAATCCCCGGGCTCAACCTGGGAACTGCATTCGAAACTGGCAGGCTAGAGTCTTGTAGAGGGGGGTAGAATTCCAGGTGTAGCGGTGAAATGCGTAGAGATCTGGAGGAATACCGGTGGCGAAGGCGGCCCCCTGGACAAAGACTGACGCTCAGGTGCGAAAGCGTGGGGAGCAAACAGG
+
IIIIIHIIIIIHIIIIIGHHHIIIIIIIIIIIIIIIIIIIHIIIIIIIHHHHGIHIIHIIGIIIHHIFDHHIIHIGIIIIH<<FCHFHHIIGHH@HFHHCHHHHHID@HIHIIGHIIDHIHFHHIIIIHIHFIGF:HCHIIGGH?FHH:DHH@F-AEHCEEEHG@E@--FCHCDH+GEGHEE-++:-@E--@FH@@EG?GE-45-6@@@HDIH@@?@GF-64HH@HHHGHH@@@-?EFIIIHHHHHGHEIIHGCHDD;?HHCHHHHIHEHHFFA-CGIIIHEHIIIIHEHIIHHHIIIHIHGHHFAHHHCHHEGHHHHIHHEG?IHHHHHIIIIIIIHHIIIIHHHHGDHHGIHIIIIIHHIIIIIIHIIIIIIIIIIIIIIIIIIHIHIIHHIIIIIIIIHIIIIIIIIIIIIHIIIIIIIIIIIIIII
@HWI-D00621:625:HMJNFBCX2:2:1102:16761:48014
GTGGGGAATATTGCACAATGGGCGCAAGCCTGATGCAGCCATGCCGCGTGTATGAAGAAGGCCTTCGGGTTGTAAAGTACTTTCAGCGAGGAGGAAGGTGTTGTGGTTAATAACCACAGCAATTGACGTTACTCGCAGAAGAAGCACCGGCTAACTCCGTGCCAGCAGCCGCGGTAATACGGAGGGTGCAAGCGTTAATCGGAATTACTGGGCGTAAAGCGCCCGCAGGCGGTTTGTTAAGTCAGATGTGAAATCCCCGGGCTCAACCTGGGAACTGCATTTGAAACTGGCAAGCTTGAGTCTCGTAGAGGGGGGTAGAATTCCAGGTGTAGCGGTGAAATGCGTAGAGATCTGGAGGAATACCGGTGGCGAAGGCGGCCCCCTGGACGAAGACTGACGCTCAGGTGCGAAAGCGTGGGGAGCAAACAGG
+
IIIIIIIIIIIIIIIIHIHHIIIIIIIIIIIIIIIIIIIIIIGIIIIIIIHHHHEHHIIIIIIIIIIIIHIIIIIGHIIGDD<FEHIIDHIIIIHIIIICFHIHIIHGGHHEHGEHIIIIGHHIHIHIEHHHHGHIICDGEH?GFHEHHIGHEF-A-GHHHHEEHHCG?EDHD:;+@@HEHH->HHHHDGFC?GEHHGHHCF-@@GE->FEG-+33@@#########IHDGEHGEE@-@?@---@-HHHHHH@3DGHDHHEHIIHHHF@HEAGAA-HEHEA-HHGGHEHIIHG@EF@HHHIIHHH?HIIIIIHHEGIIIIFHHFIIHIHHIHIIGIIIIIIIIIIHHF<FIIIIIIIIIIIIIIGIIIIIIIIIIIIIIIIIIIIIIIIIIIIIIIIIIIIIIIIIIIIIIIIIIIIIIIIIIIIIIIII
@HWI-D00621:625:HMJNFBCX2:2:1102:13275:48414
GTGGGGAATATTGCACAATGGGCGCAAGCCTGATGCAGCCATGCCGCGTGTATGAAGAAGGCCTTCGGGTTGTAAAGTACTTTCAGCGAGGAGGAAGGCGATAAGGTTAATAACCTTGTCGATTGACGTTACCCGCAGAAGAAGCACCGGCTAACTCCGTGCCAGCAGCCGCGGTAATACGGAGGGTGCAAGCGTTAATCGGAATTACCGGGCGTAAAGCGCACGCAGGCGGTCTGTCAAGTCGGATGTGAAATCCCCGGGCTCAACCTGGGAACTGCATTCGAAACTGGCAGGCTAGAGTCTTGTAGAGGGGGGTAGAATTCCAGGTGTAGCGGTGAAATGCGTAGAGATCTGGAGGAATACCGGTGGCGAAGGCGGCCCCCTGGACAAAGACTGACGCTCAGGTGCGAAAGCGTGGGGAGCAAACAGG
+
IIIIHIIIIIIIIIIIIIIIIIIIIIIIIIIHIIGIIIIIIIIIIIHIDHIIIIIIHIIIIIIIIHHIHIIIIIIIIIIIIHDHHHIIIIGCHICHHIIIIIIIIGHHHHIIHGHGDF@.@GHHHHHIEAADC7@++CHFIICA@FHHH:+>EH??A@-5AHG----8--5CH+6;---@@-->>HCEHH--65-6@--6GH@6@FH+)B;-@-FHHD+<--EC@EHHC>4@6-@@--@D;CG@EFF@IIHH=HIIHDEA-IIIIHHFHCA6FAA--ECEHGHHHHIHHHEHEGHFHHEHHHHHG?IHHDDDD.HIHIHIIIHIIIHCHCIHECIIIHHHHHIIHHHD:GIIIIHHIIIIIIHIHIHIIHIIIHIGIIIIIIIIIIIIIHIIIIIIIIIIIHIIIIIIIIIIIIIIIIIIIIIIIIIIHI
@HWI-D00621:625:HMJNFBCX2:2:1102:10244:48525
GTAGGGAATCTTCGGCAATGGACGAAAGTCTGACCGAGCAACGCCGCGTGAGTGAAGAAGGTTTTCGGATCGTAAAACTCTGTTGTTAGAGAAGAACAAGGACGTTAGTAACTGAACGTCCCCTGACGGTATCTAACCAGAAAGCCACGGCTAACTACTTGCCAGCAGCCGCGGTAATACGTAGGTGGCAAACGTGTTCCGGATTTATTGGGCGTAAAGCGAGCGCAGGCGGTTTCTTAAGTCTGATGTGAAAGCCCCCGGCTCAACCGGGGAGGGTCATTGGAAACTGGGAGACTTGAGTGCAGAAGAGGAGAGTGGAATTCCATGTGTAGCGGTGAAATGCGTAGATATATGGAGGAACACCAGTGGCGAAGGCGGCTCTCTGGTCTGTAACTGACGCTGAGGCTCGAAAGCGTGGGGAGCAAACAGG
+
IIIIIIIHIIIIGHIIIIIIIIIIIIIIHHHHIIHHHIIIIIIIIIIIIIHHGHHHIIIIHGHHIIHHIIGHHHIIHIIIIH<<FFHH@FHHFHHHHIIHIIGH=...:FEA.:FHGEF@HE?@GFHE+7-7-DF-D-BAAC-8@FFHHC:CE?-----66A-----8--35CCDH4------4-66@FH?--64@-66@GH4@G@6@=DC@>-?@5-++-18HHEHHDDG@?E@-6F6@@66-F@-EEHHHHDCHHCHCEB8+>H;DHFHFHFFHE?CIHEHHHHG?HHFF::7HEGHHGHHHFEGIIHIIHG?HIIIHIIHHFGIIIHIHGIIIIIIIIIIHEHHHDIIHHHHIIGIIIIHIIIIIIIIIIIIIIIIHIHIIHIHGIIIIIIHIIIIIIIIIIHHGIIIIIIIIIIIIIIIHIIIIII
@HWI-D00621:625:HMJNFBCX2:2:1102:18748:48675
GTGGGGAATATTGCACAATGGGCGCAAGCCTGATGCAGCCATGCCGCGTGTATGAAGAAGGCCTTCGGGTTGTAAAGTACTTTCAGCGGGGAGGAAGGTGTTGTGGTTAATAACCACAGCAATTGACGTTACCCGCAGAAGAAGCACCGGCTAACTCCGTGCCAGCAGCCGCGGTAATACGGAGGGTGCAAGCGTTAATCGGAATTACTGGGCGTAAAGCGCACGCAGGCGGTCTGTCAAGTCGGATGTGAAATCCCCGGGCTCAACCTGGGAACTGCATTCGAAACTGGCAGGCTAGAGTCTTGTAGAGGGGGGTAGAATTCCAGGTGTAGCGGTGAAATGCGTAGAGATCTGGAGGAATACCGGTGGCGAAGGCGGCCCCCTGGACAAAGACTGACGCTCAGGTGCGAAAGCGTGGGGAGCAAACAGG
+
IIIIGHIIIIIIIIHHGHHCCGHIIIIGEHHIIIIIFECGHHIHIDCHHH0DEH0GHFHEG?FFHHIHHHCDGEHIIHIIIHDGHHH:DHD:CHFHHFFEHDFHHGHE-ACCAA@DGHHGHE8DFGHC---@C-->C+38FG@HGHEEDHIG-FEHE--@@EHHHFHCEH:CCCD54@--@-55>CH@@@HHIE4-@4--F@GF@6-IHHHEE?H@6@@@HE@#?HGG;3CHF@HFGHHDCE-6--F6--HF@+3::>46-8-EEF-8@6@HHHHHEE@B-=EHHFB-A-@6?@BA7EIHGIG-HEHHCDD-FEA@HEBF?IIHIIGHIIIHHIIIIIIHHIIHGGB<:1CG?IHHGDHHCHGGHIIIIIIIIIHDHIHHHFHHG?IHIHEHHHHHIHIHHCIHDGIIIIIIIIIIIIIHIGIIIIIIII
@HWI-D00621:625:HMJNFBCX2:2:1102:20246:48997
GTGGGGAATATTGCACAATGGGCGCAAGCCTGATGCAGCCATGCCGCGTGTATGAAGAAGGCCTTCGGGTTGTAAAGTACTTTCAGCGAGGAGGAAGGTGTTGTGGTTAATAACCACAGCAATTGACGTTACTCGCAGAAGAAGCACCGGCTAACTCCGTGCCAGCAGCCGCGGTAATACGGAGGGTGCAAGCGTTAATCGGAATTACTGGGCGTAAAGCGCACGCAGGCGGTTTGTTAAGTCAGATGTGAAATCCCCGGGCTAAACCTGGGAACTGCATTTGAAACTGGCAAGCTTGAGTCTCGTAGAGGGGGGTAGAATTCCAGGTGTAGCGGTGAAATGCGTAGAGATCTGGAGGAATACCGGTGGCGAAGGCGGCCCCCTGGACGAAGACTGACGCTCAGGTGCGAAAGCGTGGGGAGCAAACAGG
+
IIIIIIIIIIIIIIIIIIIIIIIIIIIIGIIIIIIIIIHIHIIIIIIIIIHGHIHHHIIIGHIIIIIIIIEHHHIIIIHGHD<FCHHIHHHDIIIIIGGCHHIIIIHHHIECHECHIIIIIGHHIIIIHIHHHECHIG+BHHIH6B@HHGIHHIIHFF@GH@AE?HHGHIDHIHDCHC@@@E-6:;E?@-@-GF@-6G@??F?CG@F-->6-@@3-@GC+GE@+G@GDDCCHHHHHEHHIHGHEF@GGCE@CHDGHD>@86FA-?F-FEEG@-@ACEAHHCHHFFAACHFGHHGHIIIIHCHHHIIHHIIIIGIIIHHHIIIEHIGIIIHIIIIIIHFHEIIHIHHAF<DHGIIHHHFIIGHIIHIHHGIIIIIIGIIIHGIIIIIIIIHIIHIIIIIIIIHIIIIIIIIIIIIIIIIIIIIIIIIIIII
@HWI-D00621:625:HMJNFBCX2:2:1102:3474:49619
GTGGGGAATATTGCACAATGGGCGCAAGCCTGATGCAGCCATGCCGCGTGTATGAAGAAGGCCTTCGGGTTGTAAAGTACTTTCAGCGGGGAGGAAGGTGCTGAGGTTAATAACCTCAGCAATTGACGTTACCCGCAGAAGAAGCACCGGCTAACTCCGTGCCAGCAGCCGCGGTAATACGGAGGGTGCAAGCTTTAATCGGAATTACTGGGCGTAAAGCGCAAGCAGGCGGTCTGTCAAGTCGGATGTGAAATCCCCGGGCTCAACCTGGGAACTGCATTCGAAACTGGCAGGCTAGAGTCTTGTAGAGGGGGGTAGAATTCCAGGTGTAGCGGTGAAATGCGTAGAGATCTGGAGGAATACCGGTGGCGAAGGCGGCCCCCTGGACAAAGACTGACGCTCAGGTGCGAAAGCGTGGGGAGCAAACAGG
+
IIIIIIIIIIIIIIIIIIIIIIIHIIIIIIIIIIIIIIIHIIIIIHIIHIIIIIHGIIIIIIHIIIHIIIHHHIIIIHIIIGGHHHHIHIH:HHIIIICHII@.AHFHG7-FHHHHHHII-BF?AHEHH-AGHH=C+3>@CFHH-AHADCDDHHEEHHEAAHH-64FHH?+:+C+6---@@G-3::444@------6--6E----66-4@?F->3>EH@@CHF=@CHHC>466-----@HHE@66-?G@@E?IIIHCC?FF@8-?IHHHHIIIHHEF-AFCGFAGHHIHHGHEGGIIHFIHHHGIHIIHHDADAHHD:@IHHHIHHHEDCGIGIIHHIHIIIHHFCHGDFIIIIIHHGIIHIGIIIIIIIIIIIIIIHGIIIIIIIIIIIIHHIIIIIIIIIIIIIHGIIIIIIIIIIIIIIIIIIIIII
@HWI-D00621:625:HMJNFBCX2:2:1102:20746:49581
TGGGGAATATTGCACAATGGGCGCAAGCCTGATGCAGCCATGCCGCGTGTATGAAGAAGGCCTTCGGGTTGTAAAGTACTTTCAGCGGGGAGGAAGGTGTTGTGGTTAATAACCACAGCAATTGACGTTACCCGCAGAAGAAGCACCGGCTAACTCCGTGCCAGCAGCCGCGGTAATACGGAGGGTGCAAGCGTTAATCGGAATTCCTGGGCGTAAAGCGCACGCAGGCGGTCTGTCAAGTCGGATGTGAAATCCCCGGGCTCAACCTGGGAACTGCATTCGAAACTGGTAGGCTAGAGTCTTGTAGAGGGGGGTAGAATTCCAGGTGTAGCGGTGAAATGCGTAGAGATCTGGAGGAATACCGGTGGCGAAGGCGGCCCCCTGGACAAAGACTGACGCTCAGGTGCGAAAGCGTGGGGAGCAAACAGG
+
IIIIIHHIIIIFHIIHIIIIIIIHIIIHHHHHHIIIHGIIIGIIGII<EEDGEFHIEHHHEHIEFHIHDHHIHHII?EFFEFDEHGHHIICHH@FHHHFDGHIIGE-A-@EEHCEHIHFFEHHHIGD7A-6FHIHHH+FEHHG?AAECD+:G--AAHHHE@HFIEHGH-DDHHD>-@G-@=E:+65--6-6?4-56--@@4@-4-(@@>:@=@-#@6-36+,>GEHIHDHHEH?HFIHDC-@6HEHHE@@@-IIIHDHCFHFHHIHGFHF68---IHHEAHHEFE?F@HF?G6HHHEFGHEHEA7HHIHIHF-HHHEDHFIIIIHEHHDHHHIHHHEHHGIIIIHGA<?IIHEEEFCHHIIHHHHHHIIHFIIIIIIIHHGIIGHIIIHIHHIHHDIIHHCHIHGHIIIIIHIIGHIIHIIHIIIIIIH
@HWI-D00621:625:HMJNFBCX2:2:1102:13134:50125
GTGGGGAATATTGCACAATGGGCGCAAGCCTGATGCAGCCATGCCGCGTGTATGAAGAAGGCCTTCGGGTTGTAAAGTACTTTCAGCGAGGAGGAAGGTGTTGTGGTTAATAACCACAGCAATTGACGTTACTCGCAGAAGAAGCACCGGCTAACTCCGTGCCAGCAGCCGCGGTAATACGGAGGGGGCAAGCGTTAATCGGAATTTCTGGGCCTAAAGCGCACGCCGGCGGTTTGTTAAGTCAGATGTGAAATCCCCGGGCTCAACCTGGGAACTGCATTTGAAACTGGCAAGCTTGAGTCTCGTAGAGGGGGGTAGAATTCCAGGTGTAGCGGTGAAATGCGTAGAGATCTGGAGGAATACCGGTGGCGAAGGCGGCCCCCTGGACGAAGACTGACGCTCAGGTGCGAAAGCGTGGGGAGCAAACAGG
+
IIIIIIHIHHIIHIIIIIIIIIIIIIIHIHIIIIHIIHHHHIHIIIIIHHHIIIIIIIHGFFHIIHIIIIIGIHIHIHIIIHDEHGIIDHIIHIIIIIHHHIHHHIHHHGEHHHHHIIHGIHHHIIIIIGF@BA->DGHEHHFHEAGFD:+CCEAHFC--6@--66-AH4:D:+5+--6FH@GHH:++>D-5@HH-@@##G@@6--+-@DF6-+CHID:>-<365+)CHD?HIH?EFFEE6---FCF-GEGHHHHD:>4-8-EHGAA6--GHHH?@EHHHE@@CIIHGIHG?F8-86-?D77--C?HIIIHGECHHEHGHGHHIIIIIHIIHGIIIIIHHIHIIIIHGEIIIIIHHHIIIHHHHIIHHIHIIHIIIIIIHH?IIHHHHEGIIIIIIIIIIIHIIIIIHIIIIIIIIIIIIIIIIIIIIII
@HWI-D00621:625:HMJNFBCX2:2:1102:16984:50387
GTGGGGAATATTGCACAATGGGCGCAAGCCTGATGCAGCCATGCCGCGTGTATGAAGAAGGCCTTCGGGTTGTAAAGTACTTTCAGCGAGGAGGAAGGTGTTGTGGTTAATAACCACAGCAATTGACGTTACTCGCAGAAGAAGCACCGGCTAACTCCGTGCCAGCAGCCGCGGTAATACGGAGGGTGCAAGCGTTAATCGGAATTACGGGGCGTAAAGCGCACGCAGGCGGTTTGTTAAGTCAGATGTGAAATCCCCGGGCTCAACCTGGGAACTGCATTTGAAACTGGCAAGCTTGAGTCTCGTAGAGGGGGGTAGAATTCCAGGTGTAGCGGTGAAATGCGTAGAGATCTGGAGGAATACCGGTGGCGAAGGCGGCCCCCTGGACGAAGACTGACGCTCAGGTGCGAAAGCGTGGGGAGCAAACAGG
+
IIIIIIHIIHIIIIIIIIIIIIIIHIIGIIIIGIHIIIIIIHIIIIIIHIGHHIGIIIGIHIIIHHGHICEHHHIIIIHIIHDHHGII:HHDIGIIHIIHHIIIHFHEGE?EHH?GHHHH@BHHHHIIEHCGHCHHHGDHHHHHHII?CCDHHH-AEHHHHHG?F?EG?A;HHCHHEHH?H-53+:--@@@-@G4GHC--@E=EGHH?##DH@-EE@>+6-@@6-6@+>;545-66-EHFF66---HFF-@HH>:DHHHHFA-AHA-H??HHEFA-@F??C-GG@6HCHHHGG??IIEED@@7?HFHHIHGHH@HHHIGIIIIIHHIIHHHIIIIIIHIHIHIIIIHF<HIIIHHHHIIIGIIIIIIHHEIIIIIIIIIIHEIGHIIHHFFIIIIIIHGIHEIHIIIIIIIIIIIIIIIIIHIIIHGHII
@HWI-D00621:625:HMJNFBCX2:2:1102:16457:51045
GTGGGGAATATTGCACAATGGGCGCAAGCCTGATGCAGCCATGCCGCGTGTATGAAGAAGGCCTTCGGGTTGTAAAGTACTTTCAGCGAGGAGGAAGGTGTTGTGGTTAATAACCACAGCAATTGACGTTACTCGCAGAAGAAGCACCGGCTAACTCCGTGCCAGCAGCCGCGGTAATACGGAGGGTGCAAGCGTTAATCGGAATTACTGGGCGTAAAGCGCACGCAGGCGGTCTGTCAAGTCGGATGTGAAATCCCGGGGCTCAACCTGGGAACTGCATTCGAAACTGGCAGGCTAGAGTCTTGTAGAGGGGGGTAGAATTCCAGGTGTAGCGGTGAAATGCGTAGAGATCTGGAGGAATACCGGTGGCGAAGGCGGCCCCCTGGACAAAGACTGACGCTCAGGTGCGAAAGCGTGGGGAGCAAACAGG
+
IIIIIIHIIIIIIIGHHHIIHIHHHDHHIIIHGIHHIIIIIIIHIIIICEGHHHHHHHIIIIIIIIEHHFGHHHIHIIGIH<<DEHIH>DDHIIGEEHHE@GHIIIGHHHIFHHHEHIIH.FH?GHIIHFEEHFFHHI+DGFHHHE-55CDHEHEF-GHHHEHGIHHEFH+;:;CHHCHHII=+::-6-6GH-@GG=G?@EEHG?@-6@@DHE6-HH:@FH@@>663>HHH6--6--HGHD=HE?@6--6-6C>+53-EHGHA-EF5--@EHHIIGHG?GGHEHGF@CHHEB-8--A7-D-D?CE-HHDHIHHEFHGA7HHEEIHHF.7:DCHAHHHIHH=IIHHHG<.1FHFHF@GF?GCHDHHHHIIHECHHIIIHIIIIHHIIIHHHHHFHHHDIIIHGCHIGIIIHEEDIIHIIIHCHIHHGEHEI
@HWI-D00621:625:HMJNFBCX2:2:1102:12404:51340
GTGGGGAATATTGCACAATGGGCGCAAGCCTGATGCAGCCATGCCGCGTGTATGAAGAAGGCCTTCGGGTTGTAAAGTACTTTCAGCGGGGAGGAAGGCGATAAGGTTAATAACCTTGTCGATTGACGTTACCCGCAGAAGAAGAACCGGCTAACTCCGTGCCAGCAGCCGCGGTAATACGGAGGGTGCAAGCGTTAATCGGAATTACTGGGCGTAAAGCGCACGCAGGCGGTCTGTCAAGTCGGATGTGAAATCCCCGGGCTCAACCTGGGAACTGCATTCGAAACTGGCAGGCTAGAGTCTTGTAGAGGGGGGTAGAATTCCAGGTGTAGCGGTGAAATGCGTAGAGATCTGGAGGAATACCGGTGGCGAAGGCGGCCCCCTGGACAAAGACTGACGCTCAGGTGCGAAAGCGTGGGGAGCAAACAGG
+
IIIIIIIIIIIIIIIIIIIHIIIIIIIIIIIIIIIIIIIIIIIIIIIIEHGHHIIIIIIIIIIIIIIIGIIHIIIIHEFHIIFEHHHIIIHHIIIIIIHIHHHIIIIEHIIGIIHGCGECEHIHIH?HIEHFCEGDCHIFCFE?-6F5DD++EGAGEHH@@HEGH?--@E>:D++6@CF-4-46C:-@H@@--@-4@---66>@E@6@HHHG@5@6@@3)-+2+6-CCD<6---6?@@=HIHH@@?H@6--@E+DGIIHHGAHGHG?HH?HHHF-?HHHGA-HHGGEHHHHGHIHIIGIIIIIHHHIHIIHH?IHHGGBHGIIIIIIGIHIIIHHHIIIHIIIIHEHGDGIIHHHCGHIIIHHHIIHGIHIIIIIIIIHIGHIIIIIIIIIIHIIIIIIIIHIIIHIIIIIHIIIIIIIIIHIIIIIIII
@HWI-D00621:625:HMJNFBCX2:2:1102:13978:51378
TGGGGAATATTGCACAATGGGCGCAAGCCTGATGCAGCCATGCCGCGTGTATGAAGAAGGCCTTCGGGTTGTAAAGTACTTTCAGCGAGGAGGAAGGTGTTGTGGTTAATAACCACAGCAATTGACGTTACTCGCAGAAGAAGCACCGGCTAACTCCGTGCCAGCAGCCGCGGTAATACGGAGGGTGCAAGCGTTAATCGGAATTACTGGGCCTAAAGCGCACGCAGGCGGTTTGTTAAGTCAGATGTGAAATCCCCGGGCTCAACCTGGGAACTGCATTTGAAACTGGCAAGCTTGAGTCTCGTAGAGGGGGGTAGAATTCCAGGTGTAGCGGTGAAATGCGTAGAGATCTGGAGGAATACCGGTGGCGAAGGCGGCCCCCTGGACGAAGACTGACGCTCAGGTGCGAAAGCGTGGGGAGCAAACAGG
+
HIGIIHIIIIIIIHIIIIIIIIIIIIIIIIIGIIIIIHHIIFHIIIICCDCHH?HHHIIIIIGIHGHHFHHICHIIIIHGHIDGHIIIIIDEGGHHIHEHHEHHH@EFHEHHHGHHHHFHHIIIIHGHIICFDEHHEHHHHIIFG?ADD:DHG6FEEH?EH?-6ACHCG:DH+++-66@@@-+664-5@---@HEHI?@HHFE?-@4-=@>-+HHE;:>5@@+HHG:>6-HGIHEGEHHF-@C@6@@---?H:>DIIHFH?GCHHEFGGAHEHEHHAHHCHG@F6--AFFA-GAHHGCHHGCIIHHHCIHHHHIIHIIHEHHIIHFHHGIIIHHGIHIHHGIIIIHD<FIIHHHHIHIIHHIHIIIHIIIIIIIHHGHHH?GIIIIIIIHIHIIIHIHIIIIIIIIIIIIIIIIIIIIIIIIIIIIIII
@HWI-D00621:625:HMJNFBCX2:2:1102:18763:51254
GTGGGGAATATTGCACAATGGGCGCAAGCCTGATGCAGCCATGCCGCGTGTATGAAGAAGGCCTTCGGGTTGTAAAGTACTTTCAGCGAGGAGGAAGGCGTTAAGGTTAATAACCTTGGCGATTGACGTTACTCGCAGAAGAAGCACCGGCTAACTCCGTGCCAGCAGCCGCGGTAATACGGAGGGTGCAAGCGTTAATCGGAATTACTGGGCGTAAAGCGCACGCAGGCGGTCTGTCAAGTCGGATGTGAACTCCCCGGGCTCAACCTGGGAACTGCATTCGAAACTGGCAGGCTAGAGTCTTGTAGAGGGGGGTAGAATTCCAGGTGTAGCGGTGAAATGCGTAGAGATCTGGAGGAATACCGGTGGCGAAGGCGGCCCCCTGGACAAAGACTGACGCTCAGGTGCGAAAGCGTGGGGAGCAAACAGG
+
HHHIIIIIIIIIHIIIIHIHGHHIIIIHHHIIHIIIIIIIGHIIIIIICEHHGHFHHIIHHEHHHGGHD9@DHEHHHIHIFC<CEGCC.CHH@=DEHFIIHH.@GH7AGHHHHHGFECEHHI:7GHHI-7AGEFHHG=>FA-BGFHFGCDDH-6-A@GHIHGEHHAG?-8:DCCD:@G?@EHI:H+4-5@@HHE5-@HEHHHCFEGEEEDC6#-?@6C@@>;EHG?DD>+-G@-E@6?H:C--@@-F@-6-6+++D>+-8-AEHA656--A-HGAGFA-FA-HFF66CHIIHHHFIHHHH?HD-7-EE>D:HHGIHEGBIHEHCHHEIHDDDE@HEF7E@IHHIHHHD<<IHHFGEIIIHHHGHHHCHHED/HHGIHHHCEG1IHIIIHHGIHIIHDHHCHIIIIIIIIIGIIIIIIIIHHHGHHHHEIH
@HWI-D00621:625:HMJNFBCX2:2:1102:13992:52360
GTGGGGAATATTGCACAATGGGCGCAAGCCTGATGCAGCCATGCCGCGTGTATGAAGAAGGCCTTCGGGTTGTAAAGTACTTTCAGCGGGGAGGAAGGTGTTGTGGTTAATAACCACAGCAATTGACGTTACCCGCAGAAGAAGCACCGGCTAACTCCGTGCCAGCAGCCGCGGTAATACGGAGGGTGCAAGCGTTAATCGGAATTACTGGGCCTAAAGCGCACGCAGGCGGTCTGTCAAGTCGGATGTGAAATCCCCGGGCTCAACCTGGGAACTGCATTCGAAACTGGCAGGCTAGAGTCTTGTAGAGGGGGGTAGAATTCCAGGTGTAGCGGTGAAATGCGTAGAGATCTGGAGGAATACCGGTGGCGAAGGCGGCCCCCTGGACAAAGACTGACGCTCAGGTGCGAAAGCGTGGGGAGCAAACAGG
+
IIIIIIHIIIIIIIIIIIHHIIIIIIIIIIIIGHHHIIHIIIIIIIIIHIIGHII?HHHHHHHHHHIIIHHIIGHGHIGHHH<GHHIHHGHHHIHHIIHHHIIIIIIIIIIHHE8AEHHHFHFHEHIHIIHGEFEDD:HEHHHFEH?@HHGHEGHHIHHIIIEGC--6E@DCHDHC?HHFH5GHHC=5@G@6-EHCHE--F6=6-H@@6:H@6#6@HH@*,GH>H@HHHC@@@@FGHHHHHCHIHF@HHCFIIHHDHCIGIHEIHHHHHHHFEHFHIHH@EEEGIIIHGIHG?EHIIHHGIHHHG@IHDDHHFGIHHIHIGHFIHHIIIHIIIHIHIIHHIIHGHHHF<FHFHGIIIIIIGIHIIIIHGIIIIIIIIHIHIHIIIHIIHIHGDHHHHIHFGHIIIIIIIIIIIIIIIIIIIIIIIIIIII
@HWI-D00621:625:HMJNFBCX2:2:1102:14351:52509
GTAGGGAATCTTCGGCAATGGACGAAAGTCTGACCGAGCAACGCCGCGTGAGTGAAGAAGGTTTTCGGATCGTAAAACTCTGTTGTTAGAGAAGAACAAGGATGAGAGTAAAATGTTCATCCCTTGACGGTATCTAACCAGAAAGCCACGGCTAACTACGTGCCAGCAGCCGCGGTAATACGTAGGTGGCAAGCGTTGTCCGGATTTATTGGGCGGAAAGCGAGCGCAGGCGGTTTCTTAAGTCTGATGTGAAAGCCCCCGGCTCAACCGGGGAGGGTCATTGGAAACTGGGAGACTTGAGTGCAGAAGAGGAGAGTGGAATTCCATGTGTAGCGGTGAAATGCGTAGATATATGGAGGAACACCAGTGGCGAAGGCGGCTCTCTGGTCTGTAACTGACGCTGAGGCTCGAAAGCGTGGGGAGCGAACAGG
+
IIIHHHIHIIIIIIIIIIHIIIIHIHHIIIIIIIIIIIIIIIIIIIIIHHGHIHIIGIIIIHHIHIIIIIGEEHIIGIHIHF<DAGHHIHHIHIIIIIGIIIFHHHIHHIIGGIHHIHHHCEGGHHHHIIIHIEHHFGCEHID7FHFFEDC:DC--6AGHH?E@@CEEHH5++5+5>--6@--6G-F@?-F-@CE@-+6@-F:EHC@6*HC@@4-+4?@;34>:6--FCC)@6F@---HHIHGG@66---6EHH>:GIHCE@HEDDHDCHG@FHGHEHGIIIHHEHHHHHFFF::CHHHHEHIIIGIIIIGIIIIIHIIIIIIIIHEHFHIIIIIIIHIIHHIIIIIIHFIHIIHHGIHHHHEHIIIIIHIIIIIIIIIHIIHIIIIIIIIIIHIIIHIIIIIIIIIIHIIIIIIIIIIIIIIIHIIIIII
@HWI-D00621:625:HMJNFBCX2:2:1102:12792:52766
GTGGGGAATATTGCACAATGGGCGCAAGCCTGATGCAGCCATGCCGCGTGTATGAAGAAGGCCTTCGGGTTGTAAAGTACTTTCAGCGGGGAGGAAGGTGTTGTGGTTAATAACCGCAGCAATTGACGTTACCCGCAGAAGAAGCACCGGCTAACTCCGTGCCAGCAGCCGCGGTAATACGGAGGGTGCAAGCGTTAATCGGAATTACTGGGCGTAAAGCGCACGCAGGCGGTTTGTTAAGTCAGATGTGAAATCCCCGGGCTCAACCTGGGAACTGCATTTGAAACTGGCAAGCTTGAGTCTCGTAGAGGGGGGTAGAATTCCAGGTGTAGCGGTGAAATGCGTAGAGATCTGGAGGAATACCGGTGGCGAAGGCGGCCCCCTGGACGAAGACTGACGCTCAGGTGCGAAAGCGTGGGGAGCAAACAGG
+
IIIIIIIIIIIIIIHIIIIHIIIIIIIIIIIIIIHIIIIIIIIGIIIHHHEHIIIIIIIIIGIHIIIIIIHHIIIIIHHIIHGEHIGDDHIIHIIIGI7:BHHHHIHHIIHGHHHHIHGHIIIHIIIIHGHIHGHG:DDEFHFHIIGHIIIGGH-@@HHH@@HHH?FEH@>C:;>HE?@-5-6C+>--46@HHE-EHHE-@@@@EHH@-HCHGC@4@+C5-H@:@-G:IGHFFHF--HEF@-6--@@6--E@E:DHGIHIIHH?HHHCEEHCFHHGHEGGFHF?HGEEHHHHGC-@ECG;-HHHECIH>:HEF@IHHGBHHIHIHHHHDCIIIHHIIHIIHHHIIHHGDD?HHHH?HIIIIIIIIIIIIIIIIIIIIHIHHEHGHHD1IIHIIIIIIIIIIIIIIHIIIIIIIIIIIIIIIIIIIIIIII
@HWI-D00621:625:HMJNFBCX2:2:1102:20560:53255
GTGGGGAATATTGCACAATGGGCGCAAGCCTGATGCAGCCATGCCGCGTGTATGAAGAAGGCCTTCGGGTTGTAAAGTACTTTCAGCGAGGAGGAAGGTGTTGTGGTTAATAACCACAGCGATTGACGTTACTCGCAGAAGAAGCACCGGCTAACTCCGTGCCAGCAGCCGCGGTAATACGGAGGGTGCAAGCGGTAATCTGAATTACTGGGCGTAAAGCGCACGCAGGCGGTTTGTTAAGTCGGATGTGAAATCCCCGGGCTCAACCTGGGAACTGCATTTGAAACTGGCAAGCTTGAGTCTAGTAGAGGGGGGTAGAATTCCAGGTGTAGCGGTGAAATGCGTAGAGATCTGGAGGAATACCGGTGGCGAAGGCGGCCCCCTGGACAAAGACTGACGCTCAGGTGCGAAAGCGTGGGGAGCAAACAGG
+
IIIIIIIGHIIIIIIIHIIIIIHIIHIIIIIIGIIHIIIHHIIIIIHIDHEHHHIIIIIIIIIHIHIGI@HHIHHHHIIIFF<DFHHI:DHHII7DHH7F.<:.<G.7AF?G.DF77@.:.+@GHHHI8DEHEHCDD@7BHHFHFHB@>>DH@HHEGHHH-@?FHH-AA-6D>::C?FEF@C-6>D-@=@HH?@;E+566+FF@@@FE5CC@H@CF56@G3DE:DDGIH>6646-6--=C>---GH@666-6-DDCDHFEFFIGIIHGG?HAG@HEHCF88--HHGHIHHIHEEHE??HEA8--EEHHHHHHGAEHHIHHIIIIIIHEHDIIIIIIIIHHIIHEHFGE<CHIIHGEFIGIGIIHHHHGIIIIHIHHIHIIIHIIGHIIIIIHHIIHIIIIIIIIIHHIIHIHIIIHIIHIIIIIIIIIII
@HWI-D00621:625:HMJNFBCX2:2:1102:19987:53971
GTGGGGAATATTGCACAATGGGCGCAAGCCTGATGCAGCCATGCCGCGTGTATGAAGAAGGCCTTCGGGTTGTAAAGTACTTTCAGCGAGGAGGAAGGTGTTGTGGTTAATAACCGCAGCAATTGACGTTACTCGCAGAAGAAGCACCGGCTAACTCCGTGCCAGCAGCCGCGGGAATACGGAGGGTGCCAGCGTTAATCGGAATTACTGGGCGTAAAGCGCACGCAGGCGGTCTGTCAAGTCGGATGTGAAATCCCCGGGCTCAACCTGGGAACTGCATTCGAAACTGGCAGGCTAGAGTCTTGTAGAGGGGGGTAGAATTCCAGGTGTAGCGGTGAAATGCGTAGAGATCTGGAGGAATACCGGTGGCGAAGGCGGCCCCCTGGACAAAGACTGACGCTCAGGTGCGAAAGCGTGGGGAGCAAACAGG
+
IIIIIIIIIIIIIIIIHIIIHIIIIIHHHIIIIIIIIIFIIHIGIIIICECHHGHHIGIIIIHIIIIIHHHICHIHHHIC?<<C@?FHDHI:CGGFHFHHHGHHHFHCGGCEE.FHHHIHF?FHFHFHACE@GF->DFHHEEFCF6FCHHICHEHHGE=HEEHHGFEHFE+3>:3++5G-5@=3++@C4-66@>---6@--G6@E-@5->+4-?CG63)+G-@+F?DHDCHGECHF6-5CHHEHFEHG@EF@4+C>+>@@--?HHA?F?@8-6-AFIHIFIHC?GB-HGEHHD7?HGCG?HF@-GHIHHDCGGCHHIIHGHHHF@IHGHHHHCIIIIGIHIIHIGH@F<GIIGIIIEFHH<HHDHHIIHGIIIIIIIHIIIFIIHIIIHIIHHIIHHIHIHHIIIIIIIIIIIIIIIIIIIIIIHIHIII
@HWI-D00621:625:HMJNFBCX2:2:1102:20209:53847
GTGGGGAATATTGCACAATGGGCGCAAGCCTGATGCAGCCATGCCGCGTGTATGAAGAAGGCCTTCGGGTTGTAAAGTACTTTCAGCGAGGAGGAAGGTGTTGTGGTTAATAACCACAGCAATTGACGTTACTCGCAGAAGAAGCACCGGCTAACTCCGTGCCAGCAGCCCCGGGAATACCGAGGGTGCAAGCGGTAATCGGAATTACTGGGCGTAAAGCGCACGCAGGCGGTTTGTTAAGTCAGATGTGAAATCCCCGGGCTCAACCTGGGAACTGCATTTGAAACTGGCAAGCTTGAGTCTCGTAGAGGGGGGTAGAATTCCAGGTGTAGCGGTGAAATGCGTAGAGATCTGGAGGAATACCGGTGGCGAAGGCGGCCCCCTGGACGAAGACTGACGCTCAGGTGCGAAAGCGTGGGGAGCAAACAGG
+
IIIIIIIII?HHHHEHHIIIFHHHHHIIGHIIIIH?GHHIIFHHIIIIHI<CGHIHIIIIIGFIIIIHCH/CEHHIG@EEHDDCFHHIHHDHHDHHEC.A<EHIIGH?AA?GH??F.AGHE.7FAGA-77A=GH-7DC;?FEHB-8FC>HDCGHHG---8E-AFFEEGF@-5:++6+-6--@-33;GC--@--6+6;E@-FE#?HG@+CHD==GF?@C))@C5:HH@BC>6--EFIHHHHG@-66-HG@-HF6+CDDIHHEHA?EAA??HG6A--FEHFHAAEEEHA-@F-HG?EEGA-C@-4-HAHHHHC-HEHIIIIIHIHAGCHHHIHGIIIIGHH@IIIIIFHG<HIIHIIIHEIHGIIIHIHHIIIIIIIIIIIIIHHGIIIHEHEHHIIIIIIIHCIIIIIIIIIIIIIHIIIIIIIIIIIIII
@HWI-D00621:625:HMJNFBCX2:2:1102:11342:54034
GTGGGGAATATTGCACAATGGGCGCAAGCCTGATGCAGCCATGCCGCGTGTATGAAGAAGGCCTTCGGGTTGTAAAGTACTTTCAGCGAGGAGGAAGGCATTAAGGTTAATAACCTTGGTGATTGACGTTACTCGCAGAAGAAGCACCGGCTAACTCCGTGCCAGCAGCCGCGGTAATACGGAGGGTGCAAGCGTTAATCGGAATTACTGGGCGTAAAGCGCACGGAGGCGGTCTGTAAAGTCGGATGTGAAATCCCCGGGCTCAACCTGGGAACTGCATTCGAAACTGGCAGGCTAGAGTCTTGTAGAGGGGGGTAGAATTCCAGGTGTAGCGGTGAAATGCGTAGAGATCTGGAGGAATACCGGTGGCGAAGGCGGCCCCCTGGACAAAGACTGACGCTCAGGTGCGAAAGCGTGGGGAGCAAACAGG
+
GIHIIHIIIHIIIIIIHIHIIGHIIIIIIHIIIIHIIIIIIGGIIIIIDHCGHHIIGIIIIGIHHHIIIHHHHHHIIIIGH<DGHIHIIIGGHICHHFIIIIGHHG?FHHHHC?.BHHHBECH.FHIIIDA-DGC+7EDHIHCA-7D@HDHHIEGBE@E4A@C?-5@@G-3CCH:D?-@GE=-+6C@@CHH?-@GGFH----6-@@HHGHIG###EGC:+@@645+-CD:@56----6=HDE@-@@@-@@-F5+HD:HEHHEEIIIHHEHHHAA8--AA@@=E?HHCHHGAH@?AHCGEHEHF?F?IIHHHGHHGHHIHHHHHFGEHCIHHIHIIIIHEDIIIIHHHF<FHEHIHIIHIIHIIIIIIIIIIHIIIGIIIIIHIIIIIIIIGHDIIHHHHHHEIIIIIIIIIIIHIIIIIIIHIIHHHHHH
@HWI-D00621:625:HMJNFBCX2:2:1102:16658:54126
GTGGGGAATATTGCACAATGGGCGCAAGCCTGATGCAGCCATGCCGCGTGTATGAAGAAGGCCTTCGGGTTGTAAAGTACTTTCAGCGAGGAGGAAGGTGTTGTGGTTAATAACCACAGCAATTGACGTTACTCGCAGAAGAAGCACCGGCTAACTCCGTGCCAGCAGCCGCGGTAATACGGAGGGTGCAAGCGTTAATCGGAATTACTGGGCGTAAAGCGCACGCAGGCGGTTTGTTAAGTCAGATGTGAAATCCCCGGGCTCAACCTGGGAACTGCATTTGAAACTGGCAAGCTTGAGTCTCGTAGAGGGGGGTAGAATTCCAGGTGTAGCGGTGAAATGCGTAGAGATCTGGAGGAATACCGGTGGCGAAGGCGGCCCCCTGGACGAAGACTGACGCTCAGGTGCGAAAGCGTGGGGAGCAAACAGG
+
IIIIIIIIIIIIIIIIIIIIIIIIHIIIIIIIIIIIIIIIIIIIIIIIIHEHIIIIIIIIHGIIIIIIIHIHIIHHHIIIHHDGHIIHHIIIHIFHHHBFHIIIIIIHHIGFHHHHHIIGEGFHH--DA-D@FFHH:HHHIIFH868@DHHGHH?HHGHHIEHHHHEHIIHHHHCD@FEHHD-3C>EG@FHHIIH@EH?6EHCE@@FG=C@GHHEGEEH@D@CDHGCCDD@F-@-6-@?F6--GF@@---?E@:C;C:E6-66-@A4A6?G?HEGIIIIIH?FEFHA?HIHIIHCGHIHHFG@?HEIIIIIHGEIHGHIIIHEIIHHIH;HIIIIHCHHHHHIHHEHGDEHHHHIIIIIIIIIIIIIHIIIIIIIIIIIHIIIIIIIIIIHIIIIIIIHIHGIIIIIIIIIIIIIIIIIIIGIIIIIIII
@HWI-D00621:625:HMJNFBCX2:2:1102:16786:54005
GTGGGGAATATTGCACAATGGGCGCAAGCCTGATGCAGCCATGCCGCGTGTATGAAGAAGGCCTTCGGGTTGTAAAGTACTTTCAGCGGGGAGGAAGGTGTTGAGGTTAATAACCTCAGCAATTGACGTTACCCGCAGAAGAAGCACCGGCTAACTCCGTGCCAGCAGCCGCGGTAATACGGAGGGTGCAAGCGTTAATCGGAATTACTGGGCGTAAAGCGCACGCAGGCGGTTTGTTAAGTCAGATGTGAAATCCCCGGGCTCAACCTGGGAACTGCATTCGAAACTGGCAGGCTAGAGTCTTGTAGAGGGGGGTAGAATTCCAGGTGTAGCGGTGAAATGCGTAGAGATCTGGAGGAATACCGGTGGCGAAGGCGGCCCCCTGGACAAAGACTGACGCTCAGGTGCGAAAGCGTGGGGAGCAAACAGG
+
IIIHHDHHIIIIIIIIIHHGHHIIIIIIIIIIIIIIIIIIIIIIGIIIHIHIIIIIHGHEHFHIIHGIIDHHIHIIIFHIFC<DCHHHHIIHII=GFGHFHGIIHHGEHHHIIHHIIFFHHIIIIIIIHEAEFHIDHHCGHHHIFHFIDHGD=HHHHCHHHHIIIGIHIIIID++5@G?--6@C;DEEH-@--@G@E@--EFFG@6@-CHEH?--@@+35--@6--@+C;@4@6F@-CEF@---6--6--@?E:DD>HEF-F-A@A---EAAECHEFHGE?6--GB???HGB---@A7-G@ED-F7GE:HDHIIHIIHIIIHEIHIHIIIIHHIIIHHH=IHHHIHHF<CIIIIIHIIIIIIIIIIHHIHIIIIIIIHIIIIIIIIIIHHHIHIIIIIIIHEIIIIHIIIIIIIIIIIIIIIIIIIIIII
@HWI-D00621:625:HMJNFBCX2:2:1102:17106:54255
GTGGGGAATATTGCACAATGGGCGCAAGCCTGATGCAGCCATGCCGCGTGTATGAAGAAGGCCTTCGGGTTGTAAAGTACTTTCAGCGGGGAGGAAGGTGTTGAGGTTAATAACCGCAGCAATTGACGTTACCCGCAGAAGAAGCACCGGCTAACTCCGTGCCAGCAGCCGCGGTAATACGGAGGGTGCAAGCGTTAATCGGAATTACTCGGCGTAAAGCGCACGCAGGCGGTCTGTCAAGTCGGATGTGAAATCCCCGGGCTCAACCTGGGAACTGCATTCGAAACTGGCAGGCTAGAGTCTTGTAGAGGGGGGTAGAATTCCAGGTGTAGCGGTGAAATGCGTAGAGATCTGGAGGAATACCGGTGGCGAAGGCGGCCCCCTGGACAAAGACTGACGCTCAGGTGCGAAAGCGTGGGGAGCAAACAGG
+
IIIIIGIIIIIIIIIIHHIIHHIIIIIHIIIIIIIIIIGHIIIIIIIIHIIHIIIIIGHIHHHIIIIIIIIIIHHIIIIGH<<DGHFHIHHIIGHIIGHGHCHHHI-FHECHHHHHIIIIIHHEHEFH-A@@EFHCCC3AGHIIFEGHDCDHGHE8FHE@HHEFEFCHH4::C++65@----4;CC--6FE6-5E=5-6F-E@-@--@C+4-6C+3-@E-<)31>:+3CCHF@6EFHFHHHFHGEHHHF?EGE::C5+HF-GF@?A?HHCHFGHECHHGEHDF??HIIHAFECFHGHF?HECHGHHIHHHDHGAHHHHEHEHHGIIIIHHIIHHIHHHHHHIIHHEGFDDIHIIHIIIIIIIIIHHDIIHHIHIIHHHECIHEIHHIIIHHHIIIIIIIHIIIHHHGIIIIHIIIIIIIIIIIIIIIIII
@HWI-D00621:625:HMJNFBCX2:2:1102:17806:54420
GTAGGGAATCTTCGGCAATGGACGAAAGTCTGACCGAGCAACGCCGCGTGAGTGAAGAAGGTTTTCGGATCGTAAAACTCTGTTGTTAGAGAAGAACAAGGATGAGAGTAGAACGTTCATCCCTTGACGGTATCTAACCAGAAAGCCACGGCTAACTACGTGCCAGCAGCCGCGGTAATACGTAGGTGGCAAGCGTTGTCCGGATTTATTGGGCGTAAAGCGATGGCAGGCGGTTTCTTAAGTCTGATGTGAAAGCCCCCGGCTCAACCGGGGAGGGTCATTGGAAACTGGGAGACTTGAGTGCAGAAGAGGAGAGTGGAATTCCATGTGTAGCGGTGAAATGCGTAGATATATGGAGGAACACCAGTGGCGAAGGCGGCTCTCTGGTCTGTAACTGACGCTGAGGCTCGAAAGCGTGGGGAGCGAACAGG
+
IIIIIIIIIIIHIIIIIIIIIIIIIIIIIIIIIIIIIIIIIIIIIHIIEH=HHIIIIIIIGHHIHHIIHIIIIIIIIIHIIGDGHHIHIIIIIIIIIIHIIIIIHHHIHIIIGIDHHIIIDHHIIIGIIHIEHHCHHHFIGHHHIIIHHIGHHHCAHIE-GCHEHEHHFHGCCH:>DHHHFH?-@EFE-@HHG--@E+@E?@;-4----@@E@-+365---3-3+-66@CH5@?HHF@-6-@-@6--@@GIHHHHC>:+CGHECCHHDHHEHCHEFECGHHIHHFA8H?HIHG?AHHFHHGIIHIFIIIIIIHIIHHHIIIIIIHIGIIIIIIGIIIIIIIIIHIIIHHGIIIHIIHHGHGHHIIHIIIIHHHHIIIIHHCHIHIIIIIIIIIHIIIHHIIIIIIIIIHIIIIIIIIIIIIIIIIIIIIII
@HWI-D00621:625:HMJNFBCX2:2:1102:16391:54972
GTAGGGAATCTTCGGCAATGGACGAAAGTCTGACCGAGCAACGCCGCGTGAGTGAAGAAGGTTTTCGGATCGTAAAACTCTGTTGTTAGAGAAGAACAAGGATGAGAGTAAAATGTTCATCCCTTGACGGTATCTAACCAGAAAGCCACGGCTAACTACGTGCCAGCAGCCGCGGTAATACGTAGGTGGCAAGCGTTGTCCGGATTTATTGGGCGTAAAGCGAGCGCAGGCGGTTTCTTAAGTCTGATGTGAAAGCCCCCGGCTCAACCGGGGAGGGTCATTGGAAACTGGGAGACTTGAGTGCAGAAGAGGAGAGTGGAATTCCATGTGTAGCGGTGAAATGCGTAGATATATGGAGGAACACCAGTGGCGAAGGCGGCTCTCTGGTCTGTAACTGACGCTGAGGCTCGAAAGCGTGGGGAGCGAACAGG
+
IIGIIIIHHHIIIHHGHIHHHIIIHHDDGHHGFHIIIIIIIIIGIIHHCHCHFHHIIIIIHGC@HEHHIHHIGHIHHIIIIG<DGHHIIHFHHEHHHGHIGHEGHFGFGHGEHEHHHHHGGHGHHHHHHHHHIIGHEH?GE-78A@GHFIGGDHGHIHAEHIGIEHEAGG@;CDD:>@@GHH@@@EHIIIHC6@4@=;-6--@E=@66EG:HEGH@EG@HHH+::F-IHDHF666---6E@EFGEEF?EG@-@5++>5:>6B-A3++D:ED-DEHHD7-?EHB-ACIHCEDA77.B.HHGHGA.EEAHF.HHGAB<.7?HHHH@GIHHCGIIIIIIHHEHEGHIIIHGABG?HFHGEHG@HF:HHHC=HIIIHHIIIHIHHF?HHHEEHFCEHFHCIIHHIHHIIIHIIIIHGIIIIIIIIIIIIIHIHIH
@HWI-D00621:625:HMJNFBCX2:2:1102:18853:54829
GTGGGGAATATTGCACAATGGGCGCAAGCCTGATGCAGCCATGCCGCGTGTATGAAGAAGGCCTTCGGGTTGTAAAGTACTTTCAGCGAGGAGGAAGGTGTTGTGGTTAATAACCACAGCAATTGACGTTACTCGCAGAAGAAGCACCGGCTAACTCCGTGCCAGCAGCCGCGGTAATACGGAGGGTGCAAGCGTTAATCGGAATTACTGGGCGTAAAGCGCACGCAGGCGGTTTGTTAAGTCAGATGTGAAATCCCCGGGCTCAACCTGGGAACTGCATTTGAAACTGGCAAGCTTGAGTCTCGTAGAGGGGGGTAGAATTCCAGGTGTAGCGGTGAAATGCGTAGAGATCTGGAGGAATACCGGTGGCGAAGGCGGCCCCCTGGACGAAGACTGACGCTCAGGTGCGAAAGCGTGGGGAGCAAACAGG
+
IIIIIIIIIIIIIIHIIIIIEHEHHHIGIIIIIIIIGIHIHIFHIIGIHHIIHIIIHIHHIIHIHGHGIIIIIIIIIIIIIIEFHHFHDIIIIIHIIGHHIIIFHGHHHIHHHFHI@GEFHEHIGIIIHHHHHFH:DHCGHHHHIEH?HIGICHIIFIIHIIIHIIGGHEDDHCCD@E?EHHFC>CHHEHIFFHEEEHHCH@-6@HH?@-F@FC5;GHE-++3+G@DCC+-HECE@-HHF6-6---EHFCEHDHCHHDHG@6-4GEA8--IHHHHHECHF--AAFHHIHEEHG?CHHHHIIHCFIIIIIIIHGFIIIIIIIH?IIGIHD:GIIIIIIIIHIIIHEGHD<DHIHIIIHIHHCIIIIIIIIIIIIIIGIIHIHHHIIIIIIIIIIIIIIHIIHGIIIIIIIIIIIIIIIIIIIIHIIIIIII
@HWI-D00621:625:HMJNFBCX2:2:1102:16409:55049
GTAGGGAATCTTCGGCAATGGACGAAAGTCTGACCGAGCAACGCCGCGTGAGTGAAGAAGGTTTTCGGATCGTAAAACTCTGTTGTTAGAGAAGAACAAGGATGAGAGTAGAACGTTCATCCCTTGACGGTATCTAACCAGAAAGCCACGGCTAACTACGTGCCAGCAGCCGCGGTGATACGTAGGTGGCAAGCGTTGTCCGGATTTATTGGGCGTAAAGCGAGCGCAGGCGGTTTCTTAAGTCTGAGGTGAAAGCCCCCGGCTCAACCGGGGAGGGTCATTGGAAACTGGGAGACTTGAGTGCAGAAGAGGAGAGTGGAATTCCATGTGTAGCGGTGAAATGCGTAGATATATGGAGGAACACCAGTGGCGAAGGCGGCTCTCTGGTCTGTAACTGACGCTGAGGCTCGAAAGCGTGGGGAGCGAACAGG
+
IIIHIIIIIIIIHIHIIIIIIHIIHHIIHIIIIEHHHIIHIIIIIHIIIIHIIIIIIICHIHCFHIIIIIGIIIHHIHIIIG<FGHCEH?GHIIIEEHHIIIFHHFHHDFEHHH=AHHFHA-FEEHE?@HHIIH?A7FCHIEHIHHHEHDHGH@EGEG-EEC@@?FHHHGFCDHDH+@-@GE@@F=GHC@@G@EE46+4--FD6-GFFGCHHH>EEEE@5+43++@445++---@@@-HCHF6G@6--@EHHF>:;D>+C@H@E:>++:IGHCG@HD--HHA?IHHFHEHD7B7.HD@HIIHHHIIIHIIIHHIIIIIIHHGIHCD@IIIIIIHFIHIIIIIIIIIIIHFIHECIIIIIIHGHIIHIIIIIIIIIIIIIIIIIIGIHHEHIIHIIIIIIIIIIIIHIIHIIIHIIIIIIIIIIIIIIIIII
@HWI-D00621:625:HMJNFBCX2:2:1102:12980:55454
GTGGGGAATATTGCACAATGGGCGCAAGCCTGATGCAGCCATGCCGCGTGTATGAAGAAGGCCTTCGGGTTGTAAAGTACTTTCAGCGGGGAGGAAGGTGTTGTGGTTAATAACCACAGCAATTGACGTTACCCGCAGAAGAAGCACCGGCTAACTCCGTTCCAGCAGCCGCGGTAATACGGAGGGTGCAAGGGTTAATCGGAATTACTGGGCGTAAAGCGCACGCAGGCGGTCTGTCAAGTCGGATGTGAAATCCCCGGGCTCAACCTGGGAACTGCATTCGAAACTGGCAGGCTAGAGTCTTGTAGAGGGGGGTAGAATTCCAGGTGTAGCGGTGAAATGCGTAGAGATCTGGAGGAATACCGGTGGCGAAGGCGGCCCCCTGGACAAAGACTGACGCTCAGGTGCGAAAGCGTGGGGAGCAAACAGG
+
IIIIIIIIIIIIIIIIIIHHIIIIIHIIIIIHIHGIIHHIIIIICHHIHHGHGFHHIHHHIIIIIIIIIIIIIHIHFHHGIFDFFHIHIIGHGHHIIIGHHHIIHG7AGCHGHHIIIIIIICDHHFHIHHEHFCHHHHDCEHHHHIHIDIDHHF-A-6E--6FC-@@HHH++3>+>E@C6--6>CD--@FE6--56@?-@GHFFHFH?<3@5--FCECBFCBG5--@36+46--@?IIHHC-@666@@?6@G@>65+D@A@HE@HGCH?EHEHHCF?HHCG@@IHHCFIIHIIIHHGCFA-EF-HEIHHIHA:.HHHIIIHGHHHHHGCCIIIIIIHIIIIHGIIHFDBFHHHHIGHHDHIIGIIIHIIIHHIIIIIIHIIHIIIIIHHHIHGIHIIHGIIHIIIGIIIIIIIHIIIIIIIIIIHIIIII
@HWI-D00621:625:HMJNFBCX2:2:1102:9287:55598
GTGGGGAATATTGCACAATGGGCGCAAGCCTGATGCAGCCATGCCGCGTGTATGAAGAAGGCCTTCGGGTTGTAAAGTACTTTCAGCGGGGAGGAAGGTGCTGAGGTTAATAACCTCAGCAATTGACGTTACCCGCAGAAGAAGCACCGGCTAACTCCGTGCCAGCAGCCGCGGTAATACGGAGGGTGCAAGCGTTAATCGGAATTACTGGGCGTAAAGCGCACGCAGGCGGTTTGTTAAGTCAGATGTGAAATCCCCGGGCTCAACCTGGGAACTGCATTTGAAACTGGCAAGCTTGAGTCTCGTAGAGGGGGGTAGAATTCCAGGTGTAGCGGTGAAATGCGTAGAGATCTGGAGGAATACCGGTGGCGAAGGCGGCCCCCTGGACGAAGACTGACGCTCAGGTGCGAAAGCGTGGGGAGCAAACAGG
+
IIIIIIIIIHIIIIIIIIIIIIIIHHIIIIGHIIIIIIIIIIIIIIIIIIIIIIGHHHIGIHIIIIHIHGHDIIIHIHFHHHFFHGHHHHIHHIIIIDHHIIHHIIGGHIHIGEHE-FHGHIIECHHHIEHCHHEH+DDF?E--AFGFD;HDHFIHICHHGHECH?6@H?+>D+>D?6@@@--5CHEHHI---@4@4@--@=E@@@6-@:HH@>@@@@HHGD@+E@GDHA4HE@HG@C?CHEF-66-@@6GG4:CDHGHHHF--GHFHGHIHIHEHGIHHFEBBHHIHIHHGIIHIHEHIHEHHHHH@DIHHHHHHFEF?HHEHEIGIIHIHIHIHGHDIIIIIIIHF<<HIIHIIHHHHCHCHGIIIIIIIIIHIHIIIHEHIIHIIGHIIIIIIIIIIIIIIIIIIIIIIIIIIIIIIIIIIIIIIII
@HWI-D00621:625:HMJNFBCX2:2:1102:15183:55712
GTGGGGAATATTGCACAATGGGCGCAAGCCTGATGCAGCCATGCCGCGTGTATGAAGAAGGCCTTCGGGTTGTAAAGTACTTTCAGCGAGGAGGAAGGTGTTGTGGTTAATAACCACAGCAATTGACGTTACTCGCAGAAGAAGCACCGGCTAACTCCGTGCCAGCAGCCGCGGTAATACGGAGGGTGCAAGCGTTAATCGGAATTACTGGGCGTAAAGCGCAAGCAGGCGGTTTGTTAAGTCAGATGTGAAATCCCCGGGCTCAACCTGGGAACTGCATTTGAAACTGGCAAGCTTGAGTCTCGTAGAGGGGGGTAGAATTCCAGGTGTAGCGGTGAAATGCGTAGAGATCTGGAGGAATACCGGTGGCGAAGGCGGCCCCCTGGACGAAGACTGACGCTCAGGTGCGAAAGCGTGGGGAGCAAACAGG
+
IIIIIIIIIIIIIIIIIIHIHHIIIIIIIIIHHIIIIIHIHIIIIIIIHIIIIIHFHIIIHIIIIIHIHIIIIIIIIIIGIHDHHHHIGIHIIIIIIIIHIIIIIIGEHHEGHHGIIIIIIHFHG?@EHHH=FDGHH=HHIIHIICFFHIIHIIHIGIHHGHHGFHHHEGHHIIDHFE?HH-@HHIHIHIHI?G@HEEHEHHF@@6@-6HGIHHEE@@?:C@6+?@HC>+6HE@66-@F@6---?@F@HEHH@:>D::CAHHHCHHECFEIHHF-G@?A6GHGFHF6-EIIHHB-EHHFHDE-AEFHEHHHIHHIFIGIIIHFHIIIIIIIIHEIIIIIIIIIIIIHFDGHIIIHIIIIIHHIIIIIIIIIIIIIHHHHGHIIIIIIGIHIIIIIIIIIIIHIIIIIIIIIIHIIIIIIIIIIIIIIIII
@HWI-D00621:625:HMJNFBCX2:2:1102:16809:55821
GTGGGGAATATTGCACAATGGGCGCAAGCCTGATGCAGCCATGCCGCGTGTATGAAGAAGGCCTTCGGGTTGTAAAGTACTTTCAGCGAGGAGGAAGGTGTTGTGGTTAATAACCACAGCAATTGACGTTACTCGCAGAAGAAGCACCGGCTAACTCCGTGCCAGCAGCCGCGGTAATACGGAGGGTGCAAGCGTTAATCGGAATTACTGGGCGTAAAGCGCACGCAGGCGGTTTGTTAAGTCAGATGTGAAATCCCCGGGCTCAACCTGGGAACTGCATTTGAAACTGGCAAGCTTGAGTCTCGTAGAGGGGGGTAGAATTCCAGGTGTAGCGGTGAAATGCGTAGAGATCTGGAGGAATACCGGTGGCGAAGGCGGCCCCCTGGACGAAGACTGACGCTCAGGTGCGAAAGCGTGGGGAGCAAACAGG
+
IIIIIIIIIIIIIIIIIIIIIIIIIIIHIIIIIIIIIIIIIIIIIGIIHIHIIIIFHIIIIIIIIHIIIGHHIHHHIIIIIF<FHHHHIIHDHDHHHHIIIIIHHIHHHH?HHHDHHHHIIIGIIGIGIHHEGA@:D=HHIGGIGHHIIIIDGHHEHI=GHHGH?-AH?@HHIDHG@GGEHF=>DHEHH?---@HE@??@GECHHHHEHHDH@-HGFEHI(::HHCGHHCD-?HHH?@G?EEIIHIHHE@CEHCHDCHHHGHHEIIHHHHIIIHHHIGIIGHHHHGHEGHHHG?IIIIIIIIIHIGIIIHIIHGIHHGIIIIIIIIIIIIHIIIIIHIIIIIIIIIHHDIIIIIIIHIIIIIIIIIGIIIIIIIIIIIIIGIIIIIIIIIHIIIIIIIIIIIIIIIIIIIIIIIIIIIIIIIIIIIIIII
@HWI-D00621:625:HMJNFBCX2:2:1102:16754:55825
TGGGGAATATTGCACAATGGGCGCAAGCCTGATGCAGCCATGCCGCGTGTATGAAGAAGGCCTTCGGGTTGTAAAGTACTTTCAGCGAGGAGGAAGGTGTTGTGGTTAATAACCACAGCAATTGACGTTACTCGCAGAAGAAGCACCGGCTAACTCCGTGCCAGCAGCCGCGGTAATACGGAGGGTGCAAGCGGTAATCGGAATTACTGGGCGTAAAGCGCACGCAGGCGGTTTGTTAAGTCAGATGTGAAATCCCCGGGCTCAACCTGGGAACTGCATTTGAAACTGGCAAGCTTGAGTCTCGTAGAGGGGGGTAGAATTCCAGGTGTAGCGGTGAAATGCGTAGAGATCTGGAGGAATACCGGTGGCGAAGGCGGCCCCCTGGACGAAGACTGACGCTCAGGTGCGAAAGCGTGGGGAGCAAACAGG
+
HIIIIIIIIIIIIIIIIIIIIHIIIIGHIIIIIHIGIHIIIIIHIIIDHIIIIHIHHHGHCHHIHHHIHHIIEHIIIIIHHIGEHIIHIIIIHIIHHGHHHHFIGHCHHHHIHFHHHIIHFE@CHHHE?A8BAG:+D+FFEFH@FH?>DDHII-A-65AE=HEIGIH?8+;>DCHEE-65@=>CD=-666--@+6D@--G@G@@@--66HFHG@HGF>@HECDF@-B>+6-?@@@-GE@@-6--EEEGEEHEH:;:HEHHGIHHF---A-GA--HA--GF8GF?HCGHHHHHGHFHHIHHHHGHGEIHHCHCCHHIIIIIIHIIHIHHHIHHHFCFIIIIIIHHFHGDFHIHEFHIIGGIIIHEHHIIIIIIIIHHHCCHHIIIIIHGIIIIIIIIIIIHEHIIIIIIIIIIIIIIIIIIIIIIIIIII
@HWI-D00621:625:HMJNFBCX2:2:1102:15927:56568
GTGGGGAATATTGCACAATGGGCGCAAGCCTGATGCAGCCATGCCGCGTGTATGAAGAAGGCCTTCGGGTTGTAAAGTACTTTCAGCGGGGAGGAAGGTGCTGAGGTTAATAACCTCAGCAATTGACGTTACCCGCAGAAGAAGCACCGGCTAACTCCGTGCCAGCAGCCGCGGTAATACGGAGGGTGCAAGCGTTAATCGGAATTACTGGGCGTAAAGCGCACGCAGGCGGTCTGTCAAGTCGGATGTGAAATCCCCGGGCTCAACCTGGGAACTGCATTCGAAACTGGCAGGCTAGAGTCTTGTAGAGGGGGGTAGAATTCCAGGTGTAGCGGTGAAATGCGTAGAGATCTGGAGGAATACCGGTGGCGAAGGCGGCCCCCTGGACAAAGACTGACGCTCAGGTGCGAAAGCGTGGGGAGCAAACAGG
+
IIIIIIIIIHIIIIIIIIIIIHIIDHIHIIIIIIIIIHHIGIIIHIGIHIHHIIFIIIEHIIHIHIIIIIIIIIIIIIIHHIDGHIIIDHGDHHIIIIIIIHIIIIIIIHHHGHDHHIFHHIHIHFHIH?GEHFCHHIIHIIICFGCFCCHHHIEHEHE-A=H?-5-@@@CHDDCDGHI?E@GHDH-6-6@-@@@=E@-@@EHG@HFEG3@EG4E?E:>+-@HDHHIHC>-@@-@@FEIIDE=HEE@@-FEIHCHCHHHG@@A-GG?A6@EHGA?HEEHG?DHHHEHEEIIIHHHIIHHHG?AF@?IHHHHIHEHHHIIIIIHHIHHGHIHGIGIIHHHDHHIHIHHHGHIIIIIHHFIIGIHIHFIGHIIGHIIHHHE<H?HEIIIHHIIIHIIHIIHIIHIIIIIIIIIIIIIHIIIIIIIIIIIIII
@HWI-D00621:625:HMJNFBCX2:2:1102:13431:57137
GTGGGGAATATTGCACAATGGGCGCAAGCCTGATGCAGCCATGCCGCGTGTATGAAGAAGGCCTTCGGGTTGTAAAGTACTTTCAGCGGGGAGGAAGGTGTTGAGGTTAATAACCTCAGCAATTGACGTTACCCGCAGAAGAAGCACCGGCTAACTCCGGGCCAGCAGCCGCGGTAATACGGAGGGTGCAAGCGTTAATCGGAATTACTGGGCGTAAAGCGCACGCAGGCGGTCTGGCAAGTCGGATGTGAAATCCCCGGGCTCAACCTGGGAACTGCATTCGAAACTGGCAGGCTAGAGTCTTGTAGAGGGGGGTAGAATTCCAGGTGTAGCGGTGAAATGCGTAGAGATCTGGAGGAATACCGGTGGCGAAGGCGGCCCCCTGGACAAAGACTGACGCTCAGGTGCGAAAGCGTGGGGAGCAAACAGG
+
IIIGIIIIIIIIIIIIIIHHIHHHHIIHHIIGIIIIIIHIIIIIIIIIIIHHHHHIIGHIIIIIIIIIIHHHIHIIIIIIHHFHHIGHHIH:CDHIIIHHHIIIIGHHIIHFHFHHDHGFHHGHCHHIIHHGHHGDCDHCHHHHHFHGHHHD@CFHHH@++>+4EEHHI-CCHGIHEEHHI=CDC+--@6@6-665G@?F@E66-F6-6HHG-3@EHG@)-@E+4-F:D:F@-----@@+6---66-6-HIIFHD>+HHEA-@-FA-A6A@A68---6@EA@666--AB-4--HFBEGFD-??A8--7IIHEHHHGGD:.ECEEHHIHHDIHGIIIIIIIHIHHHHGD<<HHFEHHEIIIIIHHHFHHCIGIIIHGHIHHH?HHHGGHHHIHGIIIIHGIGHIIIIHIHHCIIIIIIHHIIIIIIIIIII
@HWI-D00621:625:HMJNFBCX2:2:1103:18356:36076
GTGGGGAATATTGCACAATGGGCGCAAGCCTGATGCAGCCATGCCGCGTGTATGAAGAAGGCCTTCGGGTTGTAAAGTACTTTCAGCGGGGAGGAAGGTGTTGTGGTTAATAACCACAGCAATTGACGTTACCCGCAGAAGAAGCACCGGCTAACTCCGTGCCAGCAGCCGCGGTAATACGGAGGGTGCAAGCGTTAATCGGAATTACTGGGCGTAAAGCCCACGCAGGCGGTCTGTCAAGTCGGATGTGAAATCCCCGGGCTCAACCTGGGAACTGCATTCGAAACTGGCAGGCTAGAGTCTTGTAGAGGGGGGTAGAATTCCAGGTGTAGCGGTGAAATGCGTAGAGATCTGGAGGAATACCGGTGGCGAAGGCGGCCCCCTGGACAAAGACTGACGCTCAGGTGCGAAAGCGTGGGGAGCAAACAGG
+
IIIIIIIIHIIIIIIIIIIIIIIIIIIIIIIIHIIIIIIIIIIIIIIIEHHHIIIHIIIIIHIIIIIIIHHIIIIIIIGHIH<GHIGIIIIIHHGHHHHGIIHIIIHHHIIIIIHHHHHIFGE@GHHIIIIIHEHIHDDHEHIIGFHHHHHIHH?HEHHIEHEHIHIHFEHGHDHHC?-GHH-5>D@GEEH@-5G@HIG-@G@@HHFHFH@@EDG@666##6>:HHHDHDCF6---FG@+:@-@FHIHH@GHHCHHCHHEHHHHGACFGIHCHIHEGIHHHIIIHHEHGHHIIHHHIIIHHHHGHHGIIIIIIHHIHIIHHIHHIIIIIHIHIIIIIHHHIIIIIHGB<HIIIIIIIHIIIIIIIIIIIIIIIIIIIHIHIIIIIIIIIIIIIIIIIIIIIHIIIIHIIIIIIIIIIIIIIIIIIIHIII
@HWI-D00621:625:HMJNFBCX2:2:1103:17477:36849
GTGGGGAATATTGCACAATGGGCGCAAGCCTGATGCAGCCATGCCGCGTGTATGAAGAAGGCCTTCGGGTTGTAAAGTACTTTCAGCGGGGAGGAAGGTGTTGAGGTTAATAACCTCAGCAATTGACGTTACCCGCAGAAGAAGCACCGGCTAACTCCGTGCCAGCAGCCGCGGTAATACGGAGGGTGCAAGCGTTAATCGGAATTACTGGGCGTAAAGCGCACGGAGGCGGTTTGTTAAGTCAGATGTGAAATCCCCGGGCTCAACCTGGGAACTGCATTTGAAACTGGCAAGCTTGAGTCTCGTAGAGGGGGGTAGAATTCCAGGTGTAGCGGTGAAATGCGTAGAGATCTGGAGGAATACCGGTGGCGAAGGCGGCCCCCTGGACGAAGACTGACGCTCAGGTGCGAAAGCGTGGGGAGCAAACAGG
+
IHIIIIIIIIIIIIGIFEHHHIIIIIIIIIHHGIIIHGIIGIHIIIIIIIHHIIIIIIIIIIIIGHIIHIHIIIIGIIIEHHHHEHIIDHGHIIIHHHIHFHIIIGE?GEHHI?FFEGHC-DAGFHIHEHHHHI=HHHD??-FHHH@E+>DHHCHEHHHHHIIIIHHCE-56+;C:HHHC-@H:DD@@=@F-4@@-@--@@G@-6@@FHGDGG@@6ECGH:-@5-+-::>6@-@6-?-HHGHFF-CHH@??E@+::>:-?A-6--GEHCHHGA@?FHFAA--AEHHHEIIHIHHHGCHHHG@-@HCHIIH>EHACEHIHEHHIIHGIHIHIIIIIIHGGIIIIHFIHFAFHGEIIIIIIIGIGIIIIIIIIIIIIGIHHDHIIIIIIIIHHFHIIIIIIIHHIIHHIIIIIIIIIIIIIIIIIIIIIIII
@HWI-D00621:625:HMJNFBCX2:2:1103:14179:37961
GTGGGGAATATTGCACAATGGGCGCAAGCCTGATGCAGCCATGCCGCGTGTATGAAGAAGGCCTTCGGGTTGTAAAGTACTTTCAGCGAGGAGGAAGGTGTTGTGGTTAATAACCGCAGCAATTGACGTTACTCGCAGAAGAAGCACCGGCTAACTCCGTGCCAGCAGCCGCGGTAATACGGAGGGTGCAAGCGTTAATCGGAATTACTGGGCGTAAAGCGCACGCAGGCGGTTTGTTAAGTCAGATGTGAAATCCCCGGGCTCAACCTGGGAACTGCATTTGAAACTGGCAAGCTTGAGTCTCGTAGAGGGGGGTAGAATTCCAGGTGTAGCGGTGAAATGCGTAGAGATCTGGAGGAATACCGGTGGCGAAGGCGGCCCCCTGGACGAAGACTGACGCTCAGGTGCGAAAGCGTGGGGAGCAAACAGG
+
IIGHIIHIHIIIIIIIIIIHIHIIIIIIIIIIHIIHHIIIIIGIHIIHHIHIIIIGHIIIIIIHIIHHHIIIIIIIIIIGHHDGHIFHHIIHIIHHHHGHHHIIIIHHHIIIHIFHDHHIHIHIGIIGEGEGGDGDHHGHHHIG?GGHHDHDHHHHH?GHHHEGHIHIICCHHC5C-6@FHFC+5>4@EGHHE=4646@FHHG@HEFE@HFC@?EHECC6-E@:E?HHHD@EEE@F?HFEHEGHIFHHEGHECHHHHC-HEIIIHHC-A-GGFGCG?H?EC?HHEGBHHHHIHIHHHIHHGHHHF@IFIIIIHEHHHIIIHHHCHIHIH>IIIIIIIIIIIIIHGHHFDHHIIIHGECIIDHC.IIIIIIHFHGIIIHIIIIIIIIIIIIIIIIIIIHIIIHIIIIIIIIIIIIHHIIIIIIIIIIIIII
@HWI-D00621:625:HMJNFBCX2:2:1103:19851:38738
GTGGGGAATATTGCACAATGGGCGCAAGCCTGATGCAGCCATGCCGCGTGTATGAAGAAGGCCTTCGGGTTGTAAAGTACTTTCAGCGGGGAGGAAGGTGTTGAGGTTAATAACCTCAGCAATTGACGTTACCCGCAGAAGAAGCACCGGCTAACTCCGGGCCAGCAGCCGCGGTAATACGGAGGGTGCAAGCGTTAATCGGAATTACTGGGCGTAAGCCGCACGCAGGCGGTCTGTCAAGTCGGATGTGAAATCCCCGGGCTCAACCTGGGAACTGCATTCGAAACTGGCAGGCTAGAGTCTTGTAGAGGGGGGTAGAATTCCAGGTGTAGCGGTGAAATGCGTAGAGATCTGGAGGAATACCGGTGGCGAAGGCGGCCCCCTGGACAAAGACTGACGCTCAGGTGCGAAAGCGTGGGGAGCAAACAGG
+
IIHIIHHIIIIIHIIIIIIIFIIIIHIIHIIIIIIHIIIIIHIGIIIGIIHIIHHIHEHHFIHIEHHCHHHIHGHHIIIGIIFHHI?HHIIIIGHHHGHHHGHHHHHHCEGE@----7FE-A@?GHIHHC@DB?@C+C+6B@--A--A>DHHCHHHIGH+;CDHFH@4G-++>>3>EGEHH=E+356EH?F@-65@G@G?EG@6--->=CHC@@->6))FE=6644-CHCG@6-@FCCHHHDHEHF@@-EFG@CHD;+HHCGF4AA?EGGGG@A-CEIIHFHHEFH?IIIFIHEIIIIIIIHGHHHHIIHHGG@HHHIIIHIGIIIIIIIIIIIIHIHIIIIIIHHHHFHIIIGIIHHIIGIIIHIHIIHIIIIIHEIIIIIIIIIIIIIIIIHIIIIIHGCHIIIIIIIIIIIIIIIIIIGIIIIIIII
@HWI-D00621:625:HMJNFBCX2:2:1103:4690:39946
GTGGGGAATATTGCACAATGGGCGCAAGCCTGATGCAGCCATGCCGCGTGTATGAAGAAGGCCTTCGGGTTGTAAAGTACTTTCAGCGGGGAGGAAGGTGTTGAGGTTAATAACCGCAGCAATTGACGTTACCCGCAGAAGAAGCACCGGCTAACTCCGTGCCAGCAGCCGCGGTAATACGGAGGGGGCAAGGGTTAATCGGAATTACTGGGCGTAAAGCCCACGCAGGGGGTCTGTAAAGTCGGATGTGAAATCCTCGGGCTTAACCTGGGAACTGCATTCGAAACTGGCAGGCTAGAGTCTTGTAGAGGGGGGTAGAATTCCAGGTGTAGCGGTGAAATGCGTAGAGATCTGGAGGAATACCGGTGGCGAAGGCGGCCCCCTGGACAAAGACTGACGCTCAGGTGCGAAAGCGTGGGGAGCAAACAGG
+
IIIIIIHIIIIIIIIIIIHHIIIIIIIHIHIIIIIHIIIIIIIIIIIIIIEHIIIIIIIIIIIIIIHIIIIIIIIEHHEHIHGHHIHIIIICHHIHHIHEHEGCHHIHIEGHHHH>CHCHHHHHEHHCHIIIIHDD+>DEEHHEHHFEHHDDEHHAGHHH?=--6EHH?HDIIIIDHHIHIGDC+++6+5----@-@?@GHH@@H?@@@HDGE@G@@?@+)-6+-53+@+-56-6---=>:-@CGIHEHFHCH;:>3>@F8-6-AGHEEHFAHGF6?IHHG@EHGA???GG@EEFDGHHG?CCIHIIIIIHHHHDEHIHGHHFGF?IHDCCGHGHHGDCIIIIIIIIHGHGHIIIIIIIIIIIIIIIIIIHGIIIIIIGIIHIIIIIHIIIIIIHHIGIHHIIIIHIIIIIIIIIIIIIIIIIIIIIIII
@HWI-D00621:625:HMJNFBCX2:2:1103:7661:39868
GTGGGGAATATTGCACAATGGGCGCAAGCCTGATGCAGCCATGCCGCGTGTATGAAGAAGGCCTTCGGGTTGTAAAGTACTTTCAGCGGGGAGGAAGGTGTTGAGGTTAATAACCTCAGCAATTGACGTTACCCGCAGAAGAAGCACCGGCTAACTCCGTGCCAGCAGCCGCGGTAATACGGAGGTTGAAAGCGTTAATCGGAATTACGTGGCGTAAAGCGCACGCAGGCGGGCTGTCAAGTCGGATGTGAAATCCCCGGGCTCAACCTGGGAACTGCATTCGAAACTGGCAGGCTAGAGTCTTGTAGAGGGGGGTAGAATTCCAGGTGTAGCGGTGAAATGCGTAGAGATCTGGAGGAATACCGGTGGCGAAGGCGGCCCCCTGGACAAAGACTGACGCTCAGGTGCGAAAGCGTGGGGAGCAAACAGG
+
IIIIHIIIIIIIIIIIIIIIIIIIIIHIIIIIIIIHIIIIIIIIIIIIIIECHHIIIHIEHIHHIGIIIIIHIIIIGFIIIHHHCHHHIIGHHHIIIIIGIGEGHHIEEHHHHC-8F?F@GGHEEFCHH-87GHHC++>GEG?E-AG?DDDDHIIFC--46GE?F@EFG6+CHHHIE-6@HHEHD--5-6@@-+@-6GH@G=-E@@F-'#:HG?HEE@6FC888-?GDD)---6@@-@GC>=@@E?66-6G@CHCH>+FHE@HF?A-A-GIIIIIIIHHEEHE?EGEHHEEHGGHHHHHEEGHHIHHHIDHEH?IHHHHIIIGHHIHEDCHHHEIIHHHIIIIIHHHHFHHHHGIGIHHIIHHIIIIIHHF0IIIIIHIIHGIIIIIHIIHIIIIIIIIIIGIIIIIIIIIHHIIIIIIIIIIIIIIIII
@HWI-D00621:625:HMJNFBCX2:2:1103:15885:40202
GTGGGGAATATTGCACAATGGGCGCAAGCCTGATGCAGCCATGCCGCGTGTATGAAGAAGGCCTTCGGGTTGTAAAGTACTTTCAGCGAGGAGGAAGGTGTTGTGGTTAATAACCACAGCAATTGACGTTACTCGCAGAAGAAGCACCGGCTAACTCCGTGCCAGCAGCCGCGGTAATACGGAGGGTGCAAGCGTTAATCGGAATTACTGGGCGTAAAGCGCAAGCAGGCGGTTTGTTAAGTCCGATGTGAAATCCCCGGGCTCAACCTGGGAACTGCATTTGAAACTGGCAAGCTTGAGTCTCGTAGAGGGGGGTAGAATTCCAGGTGTAGCGGTGAAATGCGTAGAGATCTGGAGGAATACCGGTGGCGAAGGCGGCCCCCTGGACGAAGACTGACGCTCAGGTGCGAAAGCGTGGGGAGCAAACAGG
+
IIIIIIIIIIIIIIIIIIIIIIIIIIIIIIIIHIIIIIIIIIIIIIIIHIHHIIHHIIIHIIIIIHIHHHIIIIIIIIIGIGDEHHHIGHHIHHHIHHHHHIIIIHGHHIHHHCGHHHIIHHHHIIIIEHIDHGEHDHHHHIII-BGHDHIHIGAF?E@@GH-A-@@FE@+CH+36@E?@@-6>C+-5@@-6@=-6@4@?@GHFE66--+DFEF@@->564--+4--+656HCHF@6FH>6-4--@-@@@F@6++C++GF--EEA65--EGAAFA?G?EGHHG@HGA?HIHHHIHIHHGIIHHHA@HFGIIHFHIIHHHIIHGHIHHIIIHIIIIIHHHIIIIIIIHF<HHHHIIIIHIIIHCIHHHIIIIIIIIIIIIIIGIIIIIIIHIHIGIIIIIIIIIIIIIIIIIIIIIIIIIIIIIIIIIIII
@HWI-D00621:625:HMJNFBCX2:2:1103:15414:40667
GTGGGGAATATTGCACAATGGGCGCAAGCCTGATGCAGCCATGCCGCGTGTATGAAGAAGGCCTTCGGGTTGTAAAGTACTTTCAGCGGGGAGGAAGGTGTTGAGGTTAATAACCGCAGCAATTGACGTTACCCGCAGAAGAAGCACCGGCTAACTCCGTGCCAGCAGCCGCGGTAATACGGAGGGTGCAAGCGTTAATCGGAATTACTGGGCGTAAAGCGCACGCAGGCGGTCTGTCAAGTCGGATGTGAAATCCCCGGGCTCAACCTGGGAACTGCATTCGAAACTGGCAGGCTAGAGTCTTGTAGAGGGGGGTAGAATTCCAGGTGTAGCGGTGAAATGCGTAGAGATCTGGAGGAATACCGGTGGCGAAGGCGGCCCCCTGGACAAAGACTGACGCTCAGGTGCGAAAGCGTGGGGAGCAAACACG
+
IIIIIIIIIIIIIIIIIIIIHIIIIIIIIIIIHIIIIIIIIIIIIIIIIIIGIGIIIIIIGIIIIIIIHIIIIIIIIIIIIGDFHHGIIIIIIIIIGIHHIIGHIIIGHIIIIHCHHGHIIIIIGECGEHHHIIHGCHHHIIIIIIIHIHHIIEGEHEFGEHEHIEHIIIHDDDCD?FEH@@E;+>@EIEHF@EE@HH-@H@@@666-=@HEC@?E@6+;--4+--CDD>55-----EECDGHHHHHCEEIHHDD>C:CHE@GIHGE?HIHEHEEF?-FCHCEEHHHFHHGIHH?IIIHGIHCIHGIIIIHHHHIIIIIIIIHIIIIHHHIIIIIIHIHHIIIIIHHF<DIIIIIIIIIIIIIIIIIHIIIIIIIIIIIIIGIIIIHIIIIIIIIHIIIIIHIIIIGIIIIIIIHIIIIIIIIIIHED1I
@HWI-D00621:625:HMJNFBCX2:2:1103:19366:41117
GTGGGGAATATTGCACAATGGGCGCAAGCCTGATGCAGCCATGCCGCGTGTATGAAGAAGGCCTTCGGGTTGTAAAGTACTTTCAGCGGGGAGGAAGGTGTTGTGGTTAATAACCAGAGCAATTGACGTTAACCGCAGAAGAAGCACCGGCTAACTCCGTGCCAGCAGACGTGGGAATACGGAGGGTGCAAGCGTTAATCGGAATTACTGGGCGTAAAGCGAACGCAGGCGGTCTGTCAAGTCGGATGTGAAATCCCCGGGCTCAACCTGGGAACTGCATTCGAAACTGGCAGGCTAGAGTCTTGTAGAGGGGGGTAGAATTCCAGGTGTAGCGGTGAAATGCGTAGAGATCTGGAGGAATACCGGTGGCGAAGGCGGCCCCCTGGACAAAGACTGACGCTCAGGTGCGAAAGCGTGGGGAGCAAACAGG
+
IHG?GHHHHHHHIIIIHFHHFHIHHHHDHFHIHHIIIIGGHHIHCHHI<CEHIGHH?@H1FHH@HHHCCDGHE<@HHEHGHF<<C?C<DHHHHCHI?EFHFGHIHH8EAF?E?BEE--87--78AADEDE?-8FHDHI+-68AGECA?CC;D-6AECHH-@-6@@?GH-@;-66+56FEH--5+>545@-6@-4--@E6@>66-@F@6-CCCEG@>E4+6-+5+--GGHD@46--@F-@C>-EEHEF@EG@@ED>+:>GGA-HEFHHHHEHHEHIIHHIIIIHHHF?IIIIHEHGGIIHHHHGHGHGHHHIHEHGHCHHHIHIHIIHIIIIIHHIIIHHHIIGIIIHF<HIIHIIIIHIIIIIHIIIHGIIIIIIIIIHHHIIHIHIIIIIIIIIIIIIHHIIIIIIIIIIIHIIIIIIIIIIIIIIIII
@HWI-D00621:625:HMJNFBCX2:2:1103:8004:41276
GTGGGGAATATTGCACAATGGGCGCAAGCCTGATGCAGCCATGCCGCGTGTATGAAGAAGGCCTTCGGGTTGTAAAGTACTTTCAGCGGGGAGGAAGGTGTTGAGGTTAATAACCTCAGCAATTGACGTTACCCGCAGAAGAAGCACCGGCTAACTCCGTGCCAGCAGCCGCGGTAATACGGGGGGTGCAAGCGTTAACCGGAATTACTGGGCGTAAAGCGCACGCAGGAGGTCTGTCAAGTCGGATGTGAAATCCCCGGGCTCAACCTGGGAACTGCATTCGAAACTGGCAGGCTAGAGTCTTGTAGAGGGGGGTAGAATTCCAGGTGTAGCGGTGAAATGCGTAGAGATCTGGAGGAATACCGGTGGCGAAGGCGGCCCCCTGGACAAAGACTGACGCTCAGGTGCGAAAGCGTGGGGAGCAAACAGG
+
IIIIIIIIIIIHIIIIIIIIIIIIIIIIIIIIIIIIIIIIIIIIHHIIIIHIIIIHIIHIIIHIIIIIIIIIIIHHHFHFHHDFGHHIIIIHHDHIIGHHII?EHIIIH?FHHH?ABA-AFAGHA7@7A7GHHG@C>5DGCGAAA@GGHHC+4FA?EAGHHI?G@-65@G:CHDHHC?H?@-+6>:35@?@-4@@=G###HHF-?@6@-CHHDHHHG>5+=AE5++6-6+-E@6--@GIHHIHEHCF-?HFHIIHDGIHHHH@-GHHHHFIHIHF@A-HHFIHHHHCHHB-CHIHIGHIHEA@EE7IIIHHEHHCEEHFHHHEEDGIHD;HIIHGIHGIIIIIIIHHG<HHHHHHHIIGIIIIIIIIIIIIIIIIIIHIHHGIIHIIIIHHHFIIIIHIIIIIIIIIIIIIIIIIIIIIIIIIIIIIIII
@HWI-D00621:625:HMJNFBCX2:2:1103:10162:41277
GTGGGGAATATTGCACAATGGGCGCAAGCCTGATGCAGCCATGCCGCGTGTATGAAGAAGGCCTTCGGGTTGTAAAGTACTTTCAGCGAGGAGGAAGGTGTTGTGGTTAATAACCGCAGCAATTGACGTTACTCGCAGAAGAAGCACCGGCTAACTCCGTGCCAGCAGCCGCGGTAATACGGAGGGTGAAAGCGTTAATCGGAATTACTGGGCGTAAAGCCCAAGCAGGAGGTTTGGTAAGTCAGATGTGAAATCCCCGGGCTTAACCTGGGAACTGCATTCGAAACTGGCAGGCTAGAGTCTTGTAGAGGGGGGTAGAATTCCAGGTGTAGCGGTGAAATGCGTAGAGATCTGGAGGAATACCGGTGGCGAAGGCGGCCCCCTGGACGAAGACTGACGCTCAGGTGCGAAAGCGTGGGGAGCAAACAGG
+
IIIIIIHIHIIIIIIIIIIHIIGIIIIIIIHHHHIIIIIIIIIIIIIHHHGHIIHHIIIGIIIIIIIIIIDHHHHGGHHIIGDHHIIIDIHHH=HHIIHHIHHHHIHIH@GEHHHHGGHHIIIIHHCHHHHHH--CCEHHEHFAAG?ACDC;GHHHHG@--@---6A4FACHHIHH@-----46:+4--6--->@GG-@@--6----666F?@)@D@6G@+6-+-@F46+-EEHF6-G?H@F--6-F@-HEF@6+CC:6G6---?F-F--HHA6----A-?6--EAF-EHHH?IIHGA--EHHIIHIHIIIHHAHGEGHIIIHIIGIGIIHHGHIIIIIIIHIHIIHGBFHIIIIHIIIIIIIIHIIIHIIIIIIIIIIIIFGIIHHIIIIIIIHIIIHIHIIIIIIIIHIIIIIIIIIIIIIIIIIIII
@HWI-D00621:625:HMJNFBCX2:2:1103:10165:41317
GTGGGGAATATTGCACAATGGGCGCAAGCCTGATGCAGCCATGCCGCGTGTATGAAGAAGGCCTTCGGGTTGTAAAGTACTTTCAGCGGGGAGGAAGGTGTTGAGGTTAATAACCTCAGCAATTGACGTTACCCGCAGAAGAAGCACCGGCTAACTCCGTGCCAGCAGCCGCGGTAATACGGAGGGTGCAAGCGTTAATCGGAATTACTGGGCGTAAAGCGCACGCAGGCGGTCTGTCAAGTCGGATGTGAAATCCCCGGGCTCAACCTGGGAACTGCATTCGAAACTGGCAGGCTAGAGTCTTGTAGAGGGGGGTAGAATTCCAGGTGTAGCGGTGAAATGCGTAGAGATCTGGAGGAATACCGGTGGCGAAGGCGGCCCCCTGGACAAAGACTGACGCTCAGGTGCGAAAGCGTGGGGAGCAAACAGG
+
IIIIIIHIIIIIIIHIIIIIHIIIIIIIIIIIIIIIIIIIIIIIHIIIHHHIIIIIIIIHIHIIIIIHIHHHHIGIIIHHIHFFHIGHIIIDDHHIIIIIIHHHHIHIHGHHEHEFCHHGEHCHHH?EG@GHHIIG::C-8A6AEEE-++C;-FHHH--8AE--6@GHC-3+>+55@@@@E-5>C+5@=@-@CHH@@@FEFE@@GH666>;E@CEEHHHCD4-+-@-::3-4-6---?G>3-G@@-6-GEF66+HHDHE-AA6-HHCHEGA-AAHEGHHCEHFEHHIGHHEH@G@HHHG?@CEIIHHHDHIIHEFHHIIIIHGHH@FGHHIIHEIIIIIHHHHIHHHGDHFHHHHEIIIIIIIHGIIIIHHIIIIHIIIIHHHIIIIHGIIIHGEGIIHHEHIIIIIIIIHIIIIIIIIIIIIIIIIIII
@HWI-D00621:625:HMJNFBCX2:2:1103:4924:41706
GTAGGGAATCTTCGGCAATGGACGAAAGTCTGACCGAGCAACGCCGCGTGAGTGAAGAAGGTTTTCGGATCGTAAAACTCTGTTGTTAGAGAAGAACAAGGATGAGAGTAGAACGTTCATCCCTTGACGGTATCTAACCAGAAAGCCACGGCTAACTACGTGCCAGCAGCCGCGGTAATACGTAGGTGGCAAGCGTTGTCCGGATTTTTTGGGCGTAAAGCGAGCGCAGGCGGTTTCGTAAGTCTGATGTGAAAGCCCCCGGCTCAACCGGGGAGGGTCATTGGAAACTGGGAGACTTGAGTGCAGAAGAGGAGAGTGGAATTCCATGTGTAGCGGTGAAATGCGTAGATATATGGAGGAACACCAGTGGCGAAGGCGGCTCTCTGGTCTGTAACTGACGCTGAGGCTCGAAAGCGTGGGGAGCGAACAGG
+
IIGIIIIIIIIIFHHIIIIIIIIIIIIIHIIIIIHHHIIIIIIIIIIIHHFHHHIIIIIIIIIIIIIHHIHHIIHIHIIIII<<:FHHHEHIHHIIIIIIEG/<AF?GFHC??.@HG.8A@EHHF@--D:GC@@??DHCGHIHFHHEHEDDHIE--6A--AGH--6-6AHA>DC+6DE-F@EEEH-6F?-@---545;6666>-4@-++4>:--43EHE;C:5D>5-HHDDIHH@46-@H@6-@?F@-?EF@G>+CDD:CEIIHDHHHHHHDEE@CH@?FAEHGIHHHHAGIIHHGHIIHIHHHHEFIIHHHF@HHIHHHHE?GIHHIHHCIIIIIHIIIHHIIIIIIHGIIHHHHIGIIIHGGIIIIIHGHIIIIIIIIHHHHIIHCHEFIHEIIIIIIIHGHIHGCIIIIIIIIIIIIIIIHGIIIIII
@HWI-D00621:625:HMJNFBCX2:2:1103:16239:41614
GTGGGGAATATTGCACAATGGGCGCAAGCCTGATGCAGCCATGCCGCGTGTATGAAGAAGGCCTTCGGGTTGTAAAGTACTTTCAGCGGGGAGGAAGGTGTTGAGGTTAATAACCGCAGCAATTGACGTTACCCGCAGAAGAAGCACCGGCTAACTCCGTGCCAGCAGCCGCGGTAATACGGAGGGTGCAAGCGTTAATCGGAATTACTGGGCGTAAAGCGCACGCAGGCGGTCTGTCAAGTCGGATGTGAAATCCCCGGGCTCAACCTGGGAACTGCATTCGAAACTGGCAGGCTAGAGTCTTGTAGAGGGGGGTAGAATTCCAGGTGTAGCGGTGAAATGCGTAGAGATCTGGAGGAATACCGGTGGCGAAGGCGGCCCCCTGGACAAAGACTGACGCTCAGGTGCGAAAGCGTGGGGAGCAAACAGG
+
IIIIICHHHIIIIIIIIIIIIIIIIIGIIIIIIIIIIIIIIIIIIIIIIHGHIIIHHIIIHIGIIIIIIIHIICCEGHICHG<GHHHIIIHIIIHGIIIIIIIHIIIGIIHFHHDHHHH:FFHHHIII4AFGEHHIIGIHEHHHHHEH:3>HHICFEEHHEHIIC@C-@EDHDHHIC?EHE@EC+5@ECHH??GH-6666-@@EHGHF-DCE5636@@@3-HHHHEG>CD@F@-F@-IHD>--G@?@6--CIHHHCD:HFIIHIHH@A-EHEA86--HHIHGGHHIHIIHHHHHHIIHEIHIFHIHIIHIIHF@IHIIIIHHGIIIIIHDIIIIIIHHHIGIIHHHHF<HHHHHHIHIIIIIIIHIHIIIHIIIIIIIIIGIIIIIIIIIIIIIHIIIIIIIIIIIIIIIIIIIIIIIIIIIIIIIIIII
@HWI-D00621:625:HMJNFBCX2:2:1103:12167:42061
GTGGGGAATATTGCACAATGGGCGCAAGCCTGATGCAGCCATGCCGCGTGTATGAAGAAGGCCTTCGGGTTGTAAAGTACTTTCAGCGGGGAGGAAGGTGTTGAGGTTAATAACCGCAGCAATTGACGTTACCCGCAGAAGAAGCACCGGCTAACTCCGTGCCAGCAGCCGCGGTAATACGGAGGGTGCAAGCGTTAATCGGAATTTCTGGGCGTAAAGCGCACGCAGGCGGTCTGTCAAGTCGGATGTGAAATCCCCGGGCTCAACCTGGGAACTGCATTCGAAACTGGCAGGCTAGAGTCTTGTAGAGGGGGGTAGAATTCCAGGTGTAGCGGTGAAATGCGTAGAGATCTGGAGGAATACCGGTGGCGAAGGCGGCCCCCTGGACAAAGACTGACGCTCAGGTGCGAAAGCGTGGGGAGCAAACAGG
+
IIIIIIIIIIIIIIIIIIIIIIIIIIIIHIIIGIIHIIIIIIIIIIIIIIIIIIIHIIIIIIIIHIIIIIIIIIIGEHHHHIFEHHIIIIIDHIHHHIIIIIFHHIIIGHEHHFFHC7CDEHHIFC@EGCHE@BGH:>H?GHIIEEEACH+>GH?HEHHCHHHFHIIIGHHIDHG+46-@@EEDDH-@@@?--4E-@4-@@F@FE@#--C>@5@GIHEE@-@@+?@-+HCF@-@FHHE=H>@DEHFHHG@HHHC>DCIHHGIHEF6@HHHEIHHCIIHHHHGEEHHFFHHCHGHEFGIHEHCEHF7HIHHDEHIIIHEEFHHHHIIIHHDIIHIIIIIHIIIIIIHHDDCFGIHHEHHHIIIIIIIIIHIIIIIIHIIIHIIIIIIIIIIHHGIIIIIIGIHIIIIIIIIIIIIIIIIIIIIIIIIIIII
@HWI-D00621:625:HMJNFBCX2:2:1103:12483:42635
GTGGGGAATATTGCACAATGGGCGCAAGCCTGATGCAGCCATGCCGCGTGTATGAAGAAGGCCTTCGGGTTGTAAAGTACTTTCAGCGAGGAGGAAGGTGTTGTGGTTAATAACCGCAGCAATTGACGTTACTCGCAGAAGAAGCACCGGCTAACTCCGTGCCAGCAGCCGCGTTAATACGGAGGGTGCAAGCGTTAATCGGAATTACTGGGCCTAAGGCGCACCGAGGCGGTTTGGTAAGTCAGATGTGAAATCCCCGGGCTCAACCTGGGAACTGCATTTGAAACTGGCAAGCTTGAGTCTCGTAGAGGGGGGTAGAATTCCAGGTGTAGCGGTGAAATGCGTAGAGATCTGGAGGAATACCGGTGGCGAAGGCGGCCCCCTGGACAAAGACTGACGCTCAGGTGCGAAAGCGTGGGGAGCAAACAGG
+
HIIIIIIIHIIIIIIIIIIIIIIIIIIIIIIIIHIIIIIIIIIIIIII<CEHHIIIIIIIIIIIIIIIGHHHIIGECHIIIIIIHIIIHHHHIGEHHHHHHHGHIIIHIIIHIEHICHHDE?GHE?@GHEHHGGHHC@HHHIG?-AG4CCHDHG@@HFEEECEEE@-5E-3C;+6-@6FG?@4+CH-GHHH6-6@-@HEGEHG@@FE-'CE@6+-45->)+@6-++G:C:644@@6-E@@66-EF@@6-6@6-++>+CAEHFE?HHEA6?HHEG?F@FHGEE86EHGE?IIHHEHHAAFD@-CAEEFECIIIHEIHEHCHEHHIHHHEDCHCEHH@EGIIIHIIIHHG<HHIIIHHHIIIIIIIIIIHIIIIIIIHHHHHECIIIIIIIHHIHIIIIIHIHHIIIIIIIIIIIIIIIIIIIIIIIIIIII
@HWI-D00621:625:HMJNFBCX2:2:1103:6494:43085
GTGGGGAATATTGCACAATGGGCGCAAGCCTGATGCAGCCATGCCGCGTGTATGAAGAAGGCCTTCGGGTTGTAAAGTACTTTCAGCGGGGAGGAAGGTGTTGAGGTTAATAACCGCAGCAATTGACGTTACCCGCAGAAGAAGCACCGGCTAACTCCGTGCCAGCAGCCGCGGTAATACGGAGGGGGCAAGCGTTAATCGGAATTACTGGGCGTAAAGCGCAAGCAGGCGGTCTGTCAAGTCGGATGTGAAATCCCAGGGCTCAACCTGGGAACTGCATTCGAAACTGGCAGGCTAGAGTCTTGTAGAGGGGGGTAGAATTCCAGGTGTAGCGGTGAAATGCGTAGAGATCTGGAGGAATACCGGTGGCGAAGGCGGCCCCCTGGACAAAGACTGACGCTCAGGTGCGAAAGCGTGGGGAGCAAACAGG
+
IIIIHHEHHHIIIFHHIHIIIIIIIIHIIIEFGHHIHIIIIIHIIHDH<?<EHHGFHIIHHIIIHIIIHII?EHE@EFCHHGC0CHHHIIHCHIIHHH@AHDCFHHC-DAGHIHAC++>:GEGGCHCEHFHIHEH:+3>-6FGH?-FF33;+@G-66--6GDH-@-6FH63+>:++4-6-6-6D:++6+>E-@@E-44-6@EH###@>-DHH@->-@6++---+G4@++3-HEE@--@E>54--EF66--A?H?GA8--GG88-CHHGHEAAFA8-AAACFHGHHAG?GHCHHHFD?CHAA-??HCIIH:DA@DHHHGHEEHHCHFIIIHHHIHHHHHEIIIGIIHFA<IHHFIHFHHIHHIIIHIHHIIHGHDDHIHHHHHIIIHIIHIHGIIHE<IHG@HIHIIIIIIIHIHIHHGCE@G@CEHGHHI
@HWI-D00621:625:HMJNFBCX2:2:1103:2396:43449
GTGGGGAATATTGCACAATGGGCGCAAGCCTGATGCAGCCATGCCGCGTGTATGAAGAAGGCCTTCGGGTTGTAAAGTACTTTCAGCGAGGAGGAAGGTGTTGTGGTTAATAACCACAGCAATTGACGTTACTCGCAGAAGAAGCACCGGCTAACTCCGTGCCAGCAGCCGCGGTAATACGGAGGGGGCAAGAGTTAATCGGAATTACTGGGCGTAAAGCGCACGCAGGCGGTTTGTTAAGTCAGATGTGAAATCCCCGGGCTCAACCTGGGAACTGCATTTGAAACTGGCAAGCTTGAGTCTCGTAGAGGGGGGTAGAATTCCAGGTGTAGCGGTGAAATGCGTAGAGATCTGGAGGAATACCGGTGGCGAAGGCGGCCCCCTGGACGAAGACTGACGCTCAGGTGCGAAAGCGTGGGGAGCAAACAGG
+
IIIIIIIHHIIIIIIIIIHHIGHICHIHIIIIIIIIIIIIHIIIIGIIIIIIIIIHHIIIIIIIIIIIIIHIIIHHIIIIIIGHHIHDHDH.DEGEHH@GHHCHIIIHE<@@HH@HHHIE@FHE@F--EHIHH?EH:G:-8DFECEH4>;+>EHGHIE@-@@--8-6AGHH3C++656F--@EDH:+6++@@--66-@FE-IHGFE666HD@-@IHFF>6--IHHCE+C<6?HHHFEHHF@@-66-HHHEHG@;DIHHIHG@-HHHHHHH?HG@@IHHHIHGECHHG?GIIIHHFHIIIIH=HHGHIHHHD-IHIHHHHHHIFHIIIIIHHHHHHHHIIIIIIHEFHGFEHFHHHHHIIIIHIHIHFGIIIHHHIIIIIHHHIIIIIIGIHIIIIIIIHIHGIIIHIIIIIIIIIIIIIIIIIIIIIHII
@HWI-D00621:625:HMJNFBCX2:2:1103:19701:43459
GTGGGGAATATTGCACAATGGGCGCAAGCCTGATGCAGCCATGCCGCGTGTATGAAGAAGGCCTTCGGGTTGTAAAGTACTTTCAGCGGGGAGGAAGGTGTTGAGGTTAATAACCTCAGCAATTGACGTTACCCGCAGAAGAAGCACCGGCTAACTCCGTGCCAGCAGCCGCGGTAATACGGAGGGTGCAAGCGTTAATCGGAATTACTGGGCGTAAAGCGCACGCAGGAGGTCTGTCAAGTCGGATGTGAAATCCCCGGGCTCAACCTGGGAACTGCATTCGAAACTGGCAGGCTAGAGTCTTGTAGAGGGGGGTAGAATTCCAGGTGTAGCGGTGAAATGCGTAGAGATCTGGAGGAATACCGGTGGCGAAGGCGGCCCCCTGGACAAAGACTGACGCTCAGGTGCGAAAGCGTGGGGAGCAAACAGG
+
HII?HIGHHIIG1FHHHIHIHHGHIEDCG?HIIHIIHIIEHFIIIHGD??HEHIEH@GHEHHF<FHGHHDHHIIHHHHIGEG<FHCFDHHHCDCEGFHEFG@GGHH--8F?GHA-D@FHH-D-77FHH@G@@-6ED::CFAHFHHHEE+3C+@@?-AF@-AHEH?---45+;>>H:EC@65G->++@CCHH@H--55@6G---@@GHFED:E@63G@F;@>E@DFHH6-++F@-?HHGE;3-GEEEEF@@-@-+C:5+A6A--FFFA6-F?HEB?HF6@@CE@@AGFHFA@CG?AA?F?HCFF8F?HHHDH@F.DA.IGHGGD?IHHGC.IIHIIHHEGIIIIIHGAD:CHH?G:@H?HEC<<.CHCE0IIIIIIHHE.E<1FCCF<1HHHHHE@HHHH@ECHDIIIHEHHIHIIIHHEHCGHHG@C<II
@HWI-D00621:625:HMJNFBCX2:2:1103:20058:43333
GTGGGGAATATTGCACAATGGGCGCAAGCCTGATGCAGCCATGCCGCGTGTATGAAGAAGGCCTTCGGGTTGTAAAGTACTTTCAGCGGGGAGGAAGGTGTTGTGGTTAATAACCACAGCAATTGACGTTACCCGCAGAAGAAGCACCGGCTAACTCCGTGCAAGCAGCCGCGGTAATACGGAGGGTGCAAGCGTTAATCGGAATTACTGGGCGTAAAGCGCACGCAGGCGGTCTGTCAAGTCGGATGTGAAATCCCCGGGCTCAACCTGGGAACTGCATTCGAAACTGGCAGGCTAGAGTCTTGTAGAGGGGGGTAGAATTCCAGGTGTAGCGGTGAAATGCGTAGAGATCTGGAGGAATACCGGTGGCGAAGGCGGCCCCCTGGACAAAGACTGACGCTCAGGTGCGAAAGCGTGGGGAGCAAACAGG
+
IHIIIIIIIIIIIIIIIIIHHGHIIIIDHIHHHIHIHIIIIGHHHIIHEEEGEHIIIIIGHHHGHHHHDDHH@GHHFHII<C<CGHIIGCHHH<CDDD.:F=/C@GEEFHIHIHGEEH7-@EEC@GE-EGHH-FGHD:HH@@GH6A4F+;CCHG--AG---5-6655-FEHH+:D+6----55+3+--4666@@@--6-6G@@@GE@-@@)E-6-FCHC32-E+>-G;>+HHG?HHCCCGHH@-H?HCHF@@5+C:55-A6-HHEHEEHHGHFHHIIHHHHEEEGBCHEHCHFG?HHHHHHEHEHHHIHDHEHGHHIIHHHH?HIIIIIIIGIIIIHIHHIIIIHHHG<HHIIIHHIHHIDHIIIIIIIIIIIIIIIIIHECIHIHIIIIIIIIIIIIIIIIIIIIHIIIIIIIIIIIIIIIIIIIIIII
@HWI-D00621:625:HMJNFBCX2:2:1103:16570:43623
GTGGGGAATATTGCACAATGGGCGCAAGCCTGATGCAGCCATGCCGCGTGTATGAAGAAGGCCTTCGGGTTGTAAAGTACTTTCAGCGAGGAGGAAGGTGTTGTGGTTAATAACCACAGCAATTGACGTTACTCGCAGAAGAAGCACCGGCTAACTCCGTGCCAGCAGCCGCGGTAATACGGAGGGTGCAAGCGTTAATCGGAATTACTGGGCGTAAAGCGCACGCAGGCGGTTTGTTAAGTCAGATGTGAAATCCCCGGGCTCAACCTGGGAACTGCATTTGAAACTGGCAAGCTTGAGTCTCGTAGAGGGGGGTAGAATTCCAGGTGTAGCGGTGAAATGCGTAGAGATCTGGAGGAATACCGGTGGCGAAGGCGGCCCCCTGGACGAAGACTGACGCTCAGGTGCGAAAGCGTGGGGAGCAAACAGG
+
IIIIIIIIIIIIIIIIIIIIIGHIHHIIGIIIIIGHIIIIIIGIIHIICHHG?@GHHIGIHEHEHHCEHGECHHIIIIHIEF<DHFHDHIHIIIIIHI?@HHHEHICHGHCHIEHHHHFHHGGFECEE@DGHH?-DHHHIHHHI-ABHH;HDHC?FEHE@EHIIIIHIH8>DHHICE?6-@E@++>--5GE@@G@-@--6F6@EGH@EHHHEE66E@6@33D3'-?GH>+4556@@-HH@66--@CHH@6G@-++:>CE?GHFHHHCEHIHHEHHF?EHHEEIGHIHHECFHHF-GC6CCE@HG@GIIIIHHHFGIGIIHEHGHIHEGDGIHHIHHHEHHCDHHHHEEDDFIHIHIGIIHIIHIIIIIIIIHIIIIIIIIH?HIIIIIIIIIHIIIIIHIIHIHHIIIIIIIIIIIIIIIIIIIHEIIII
@HWI-D00621:625:HMJNFBCX2:2:1103:1466:43957
GTGGGGAATATTGCACAATGGGCGCAAGCCTGATGCAGCCATGCCGCGTGTATGAAGAAGGCCTTCGGGTTGTAAAGTACTTTCAGCGGGGAGGAAGGTGTTGTGGTTAATAACAACAGCAATTGACGTTACCCGCAGAAGAAGCACCGGCTAATTCCGTGCCAGCAGCCGCGGTAAAACGGAGGGTGCAAGCGTTAATCGGAATTAGTGGGCGTAAAGCGCACGGCGGCGGTCTGTCAAGGCGGATGTGAAATCCCCGGGCTCAACCTGGGAACTGCATTCGAAACTGGCAGGCTAGAGTCTTGTAGAGGGGGGTAGAATTCCAGGTGTAGCGGTGAAATGCGTAGAGATCTGGAGGAATACCGGTGGCGAAGGCGGCCCCCTGGACAAAGACTGACGCTCAGGTGCGAAAGCGTGGGGAGCAAACAGG
+
IIIIIHIIIIIHIIHIIIIIGIIIIIIIGIIIIHIIGHIIHIIIHD.C<CDHIIIIIIIIIIIIIIIIHHHHHHIHIIHIIFDGHEHHHDDCCCGHH..7DGEHHDHHGE-GHF-77DCEGHH@@H?GHCHHH-@HHII-AA-6-6AGD+>DFH-8AF?G?EH?-@@-@@++3+++--6@C-45>HE-4--@CHH@@6-@@EC44@-+46CGG@E@65@@DCH+)))HD6-@6-6---6----@-@--H@66-++;3+EF8-8--HGAA-FA@A-@A6?HEHHA-6-ECGGHGHBEAFEE?EHHG@F@HHDD.B7@AFA:GFEF@.EIHHIIHHHC@EGIHDIIIHF:.<EFGIIHHHGDCIIHIIIIHHEHGHCHIIIIHHIIIIIIIIHHHIIIIIIIHHGHCIIIIIIIHIIIIIIIIHIIIIIIII
@HWI-D00621:625:HMJNFBCX2:2:1101:19838:81810
GTGGGGAATATTGCACAATGGGCGCAAGCCTGATGCAGCCATGCCGCGTGTATGAAGAAGGCCTTCGGGTTGTAAAGTACTTTCAGCGGGGAGGAAGGTGTTGAGGTTAATAACCGCAGCAATTGACGTTACCCGCAGAAGAAGCACCGGCTAACTCCGTGCCAGCAGCCGCGGTAATACGGAGGGTGCAAGCGTTAATCGGAATTACTGGGCGTAAAGCGCACGCAGGCGGTCTGTCAAGTCGGATGTGAAATCCCCGGGCTCAACCTGGGAACTGCATTCGAAACTGGCAGGCTAGAGTCTTGTAGAGGGGGGTAGAATTCCAGGTGTAGCGGTGAAATGCGTAGAGATCTGGAGGAATACCGGTGGCGAAGGCGGCCCCCTGGACAAAGACTGACGCTCAGGTGCGAAAGCGTGGGGAGCAAACAGG
+
IIIIIIIIIIIIIIIIIIIIHIIIGIGIHIIIIIHHIIIIIIIHIIHIHIIHHHHIIIIIHHHIGHHIIIIIIIIIIIIGIF<CGHHHHHIIIDGHHHHFHHF?HI@@FHHGEFHDHHIIF?EHFHGHHHH=GECHIIDHIHHHGHFHHHGHFFE?HCGH-@E@?HEE?H+HHHH;EHH-6@@:CD-4--6@?E@GEEHEC==@46@@@-DCEE>HGD66:DDDHHGC>+;@6-66-HHCC4-6--6--HHHHHD++:--E?HCGHHCF?F?HFEF?EHHHHHFGCFIHHFHEF?GHHGIIHIHHEEHHCCEGBFHHHHIHIIHGHHGHHIIIIIIHHIFIIHHIIHHGHHIHHIHIIIIIIGIIHHIHGIIIIIIIHIIHHIIIIIIIHHIIIIIIIIHIIHHIHIIIIIIIIIHIIIIIIIIIHIIII
@HWI-D00621:625:HMJNFBCX2:2:1101:20383:81977
GTGGGGAATATTGCACAATGGGCGCAAGCCTGATGCAGCCATGCCGCGTGTATGAAGAAGGCCTTCGGGTTGTAAAGTACTTTCAGCGAGGAGGAAGGTGTTGTGGTTAATAACCACAGCAATTGACGTTACTCGCAGAAGAAGCACCGGCTAACTCCGTGCCAGCAGCCGCGGTAATACGGAGGGTGCAAGCGTTAATCGGAATTACTGGGCGTAAAGCGCACGCAGGCGGTTTGTTAAGTCAGATGTGAAATCCCCGGGCTCAACCTGGGAACTGCATTTGAAACTGGCAAGCTTGAGTCTCGTAGAGGGGGGTAGAATTCCAGGTGTAGCGGTGAAATGCGTAGAGATCTGGAGGAATACCGGTGGCGAAGGCGGCCCCCTGGACGAAGACTGACGCTCAGGTGCGAAAGCGTGGGGAGCAAACAGG
+
IIIIIIIIIIIIIIIIIIIIIIIIGIIHIIIIIIHIIIIHHIIIIIGIHHGHHIHIIIIIHIIIGEHHIGHHHHIHIIIGIE<D?EHIHIGIIIHHHHIIIIIIGGHH7DBE?GGEHGHHHGIHHIII8EC=GEEDHF>HHHHHEFC?DHHC@A-8AC44-6ECEHE?FHC::HD:GHHCHGDHHGEEE--6-G@@4E@?EE@-4@@?E6@F@+++5FA###@>?@EAC3556--@6@CF6----6?@6-@F-C:DC>E-8-@CHHGEEEEAF-HHHAF@A-BAFG@HHHGHHFFGIHHHGIIFIIIIHHGIHFAHHHGIHHGIIHEIIHHHHHHHHHHHFIIIHIHE<DIHHHHFHHIIHIIIIIGHHGHGIGHIHIGIIIHIIIIIHHIIIIIIIIIIIHIIIIIIIIIIIIIHHHIIIHIIIIIIII
@HWI-D00621:625:HMJNFBCX2:2:1101:17397:82173
GTAGGGAATCTTCGGCAATGGACGAAAGTCTGACCGAGCAACGCCGCGTGAGTGAAGAAGGTTTTCGGATCGTAAAACTCTGTTGTTAGAGAAGAACAAGGATGAGAGTGAAATGTTCATCCCTTGACGGTATCTAACCAGAAAGCCACGGCTAACTACGTGCCAGCAGCCGCGGTAATACGTAGGTGGCAAGCGTTGTCCGGATTTATTGGGCGTAAAGCGAGCGCAGGCGGTTTCTTAAGTCTGATGTGAAAGCCCCCGGCTCAACCGGGGAGGGTCATTGGAAACTGGGAGACTTGAGTGCAGAAGAGGAGAGTGGAATTCCATGTGTAGCGGTGAAATGCGTAGATATATGGAGGAACACCAGTGGCGAAGGCGGCTCTCTGGTCTGTAACTGACGCTGAGGCTCGAAAGCGTGGGGAGCGAACAGG
+
IIHIIIIIIIIIIIHIIIHIIIIIIIIIHHIIIIHHIIIIIIIIIIHIHIIIHHHHHIIIHHHIHIIIIIIIIIGHIIIIIGDGHEHHIIIIIIIIGIGIIHIIIHCGHHCEGFAGHCHI@GHHIIGGHCEGAHGHHIH@@GHGEHA6EHIDCHEEAA-44FE?@FC--8A+>HC>CE-6FE@HIIHHHIIE4-5--+6--5C-6@GH@GC-4@C:+@@#######EHHC+-CHHHHG@-@6--66---6-64++;HIHCHHAB+C>+DECED7-ED8-IHHDFCHDA-EHHFD:.A:.7:.?GG?CHHHHHEEHD..IIIIHHHHEHHD>IHDIIHEIHHHGIHHFHGFIIHIIIIHIIIIIIIIIHIIIIIIIIIIIIIIIIIIIIIIIIIHIIIIIIIIIIIIIHIIIIIIIIIIIIIIIIIIIIIII
@HWI-D00621:625:HMJNFBCX2:2:1101:15297:83052
GTGGGGAATATTGCACAATGGGCGCAAGCCTGATGCAGCCATGCCGCGTGTATGAAGAAGGCCTTCGGGTTGTAAAGTACTTTCAGCGGGGAGGAAGGTGCTGAGGTTAATAACCTCAGCAATTGACGTTACCCGCAGAAGAAGCACCGGCTAACTCCGTGCCAGCAGCCGCGGTAATACGGAGGGTGCAAGCGTTAATCGGAATTACTGGGCGTAAAGCGCACGCAGGCGGGCTGTCAAGTCGGATGTGAAATCCCCGGGCTCAAACTGGGAACTGCATTCGAAACTGGCAGGCTAGAGTCTTGTAGAGGGGGGTAGAATTCCAGGTGTAGCGGTGAAATGCGTAGAGATCTGGAGGAATACCGGTGGCGAAGGCGGCCCCCTGGACAAAGACTGACGCTCAGGTGCGAAAGCGTGGGGAGCAAACAGG
+
IIIIIIIIIIIIIIIIIIIHIIIIIIIIIIIIGHIIIHHIHHIIIIIIIIDGHHIHHHIHIEHEHEHGHIIIHHHHIIIIFHEHGFCCCHIGHIHHHHFHIIIIIIIEHICHCA7DGHHHHC?HFHEHAGE7AAEH>DDCHHHGFGEEHHDHHG6AHHIA-6EEGEHH44CDDH:CHH?EE54+3>4E-@-6-@-6@EFC-G?H;C>-6C@@FC5EG@@-45633+436>96--6---43:G@-@6-6--GHE63+DHGHHEF@A8--AACHHE?EFHIIHHIGIIIIIIIHHHCHH@HH@ECCHGHIIIHHF.FIIHHHGIIIIHIIIHIIIIIIIHIIIIHHGHHGDFIHIIIIHEIHCIIIIIHIIIIIIIIIIIIIIGIIIIIIIHHIHIIIIIIIIHIHIIIIIHGGIIIIIIIHIIIIIIIIII
@HWI-D00621:625:HMJNFBCX2:2:1101:18367:83005
GTGGGGAATATTGCACAATGGGCGCAAGCCTGATGCAGCCATGCCGCGTGTATGAAGAAGGCCTTCGGGTTGTAAAGTACTTTCAGCGAGGAGGAAGGTGTTGTGGTTAATAACCACAGCAATTGACGTTACTCGCAGAAGAAGCACCGGCTAACTCCGTGCCAGCAGCCGCGGTAATACGGAGGGTGCAAGCGTTAATCGGAATTACTGGGCCGAAAGCGCACGCAGGCGGTTTGTTAAGTCAGATGTGAAATCCCCGGGCTCAACCTGGGAACTGCATTTGAAACTGGCAAGCTTGAGTCTCGTAGAGGGGGGTAGAATTCCAGGTGTAGCGGTGAAATGCGTAGAGATCTGGAGGAATACCGGTGGCGAAGGCGGCCCCCTGGACGAAGACTGACGCTCAGGTGCGAAAGCGTGGGGAGCAAACAGG
+
IIIIIIIIIIIIIIIIIIIIHIIIHHIIIIIIIIIIIIIIIIIIHIIIHHEHIIIIGIHIIIHHHHIGHEHHIEHHIIIIIIFHHHFHHIIIIIIIIIIIHIIIIIAEEHHHCGAFHIHIIIHHGHIIEEHIH-@:HHDHHGHI?GFHCDDIHHGHHCHHIEHIFFHEHA6>>:DC--@@EHHHHC@G@?HE?@@@EH?G?@E-@E@-@G?###############HHDD@EHG6--E@F6-6--?IGHGIIIIIIHHGHHCHIIGEA6-HEHHCIIIHHGAB@HHHEFIIIHGIHEGHIHHG?HGIIHDDGD.HCGHIIHE?IIIIHIIIGIIIIIIIIIIIIIIHHDGHHEGIIIHIHHIIHHIIIIIIIIIIIHIHIIHIIIIIIGHHHHIIIIIIIHEIIIIIIIIIIIIIIIIIIIIIIIIIIII
@HWI-D00621:625:HMJNFBCX2:2:1101:17243:83500
GTGGGGAATATTGCACAATGGGCGCAAGCCTGATGCAGCCATGCCGCGTGTATGAAGAAGGCCTTCGGGTTGTAAAGTACTTTCAGCGGGGAGGAAGGTGTTGAGGTTAATAACCGCAGCAATTGACGTTACCCGCAGAAGAAGCACCGGCTAACTCCGTGCCAGCAGCCGCGGTAATACGGAGGGTGCAAGCGTTAATCGGAATTACTGGGCGTAAAGCGCACGCAGGCGGTCTGTCAAGTCGGATGTGAAATCCCCGGGCTCAACCTGGGAACTGCATTCGAAACTGGCAGGCTAGAGTCTTGTAGAGGGGGGTAGAATTCCAGGTGTAGCGGTGAAATGCGTAGAGATCTGGAGGAATACCGGTGGCGAAGGCGGCCCCCTGGACAAAGACTGACGCTCAGGTGCGAAAGCGTGGGGAGCAAACAGG
+
IIIIIIIIIIIIIIIIIIIIIIIIIIIIIIIIIIIIIIIIIIIIIIGIEHHHHHIIIIGIIHIIIHIHHIIIIHIIIIIGHIGHIIHIGHHHDDGHHIHEHHFHIHICHIHHIGHHGHIIHIIIIIGIHHE@GGHIIGIIHHIIHFHEHHGDCHFHHHHF?G-6@GEHGH+653>:@--@@GEDHH---@@--@-@GE?EHHH@G@HF@CHH-@-HHD:64-3)+FHD>+6EC@66--CIHG-HE@F6-FHF5++++HCEEAGHHEEHCIIIIIIHG@FHGIHHHHIHHG?HGGHEIIHIHHHGD-HEDIHHFHHEHIHHHHF?HIHIHHIIIIIIIIIIHHHIHEFGDDIIIIIIIHIIGIIIIHHHIIIIIIIHDIHIHGIIIHIHIHHHHIHHIHHHHHIIIIHIIIIIIIIIIIIIIIIIIIIIII
@HWI-D00621:625:HMJNFBCX2:2:1101:14549:83634
GTGGGGAATATTGCACAATGGGCGCAAGCCTGATGCAGCCATGCCGCGTGTATGAAGAAGGCCTTCGGGTTGTAAAGTACTTTCAGCGAGGAGGAAGGTGTTGTGGTTAATAACCACAGCAATTGACGTTACTCGCAGAAGAAGCACCGGCTAACTCCTTGCCAGCAGCCGCGGTAATACGGAGGGTGCAAGCGTTAATCGGATTTACTGGGCGTAAAGCCCACGCAGGCGGTTTGTTAACTCAGATGTGAAATCCCCGGGCTCAACCTGGGAACTGCATTTGAAACTGGCAAGCTTGAGTCTCGTAGAGGGGGGTAGAATTCCAGGTGTAGCGGTGAAATGCGTAGAGATCTGGAGGAATACCGGTGGCGAAGGCGGCCCCCTGGACGAAGACTGACGCTCAGGTGCGAAAGCGTGGGGAGCAAACAGG
+
IIIIIHGGHIIIIIIIIIHIHIIIIIIIIGHHGHHIIIIIIIIIIIIIEHCGHGIIGIHHEHHHHIIGIIHCEHHIIIGIFD<DFFHHHIIHIIDHHHDFGHEHIIHEEGFGHAFEHHHAFHGHIIFHC-A@GHC;:GH?7A@A-6BCD++5EF-AG?-68E-6G--AGED:C:3>-6@G---6D;44@@---@GHCG--6EC+66-@E@@G-6-?FF-+)66+224H:9EHHHHF@@66--66-@@6-6HG@CDDDHHGG?AE@GAEEEA?EHAEIHEHHF6-HHE@ECFFHHHG@@B6---GF-HEHIGIIHHIHHHGCCFHGHHGIIHHHFIIIIIHIIIIIIHFFDGIIIIHHIHFIHDIHIIHGIIHHHDHIIHHFHIIIIIIIIIHFEEHHHGIHEIIIIIHHIIIIIIIIIIIIIIIIIIHEH
@HWI-D00621:625:HMJNFBCX2:2:1101:18948:84201
GTGGGGAATATTGCACAATGGGCGCAAGCCTGATGCAGCCATGCCGCGTGTATGAAGAAGGCCTTCGGGTTGTAAAGTACTTTCAGCGGGGAGGAAGGTGTTGTGGTTAATAACCACAGCAATTGACGTTACCCGCAGAAGAAGCACCGGCTAACTCCGTGCCAGCAGCCGCGGTAATACGGAGGGTGCAAGCGTTAATCGGAATTACTGGGCGTAAAGCGCACGCAGGCGGTCTGTCAAGTCGGATGTGAAATCCCCGGGCTCAACCTGGGAACTGCATTCGAAACTGGCAGGCTAGAGTCTTGTAGAGGGGGGTAGAATTCCAGGTGTAGCGGTGAAATGCGTAGAGATCTGGAGGAATACCGGTGGCGAAGGCGGCCCCCTGGACAAAGACTGACGCTCAGGTGCGAAAGCGTGGGGAGCAAACAGG
+
IIIIIIIIIIIIIIIHIIIIHIIIHHIIIIIIIIIIIHHIIIIIIHIIHHHEHGIIEHIHIGIIIIIIIIIGIIIIIIIHIIHHHGHHIIIHHIHHHGHCHIIFHIHIIIEEHHFHHHEHHIHHHIIGEH@HH@-CHHIIIIHHHIFGHDDHIIIIHHEFEHIIHCCHHH+;D++>EFHHEFI+CDHHHIHECHH=@EFEHHCHG@FEF>>FE-CE@>+5-@6+>?G>6+-5---6-?@:DHGCF@-6--FHE++3+C48--8-GA46-HAA8-AHH?A@A-6-BAFHHHCEHEB@GD8GA@A-HFHGHIHGGF@EAFHHEG.HHIIIIHHIIIHHECHHCHEFHHFD<<HH?GHHHCIIHHHIHIIHIHIDHIIHHHHCHHEIIIIIIHHIHHHHCHEHE@HIIIHIIIIIIIIIIIIIIIIIIIHHHI
@HWI-D00621:625:HMJNFBCX2:2:1101:18255:84263
GTGGGGAATATTGCACAATGGGCGCAAGCCTGATGCAGCCATGCCGCGTGTATGAAGAAGGCCTTCGGGTTGTAAAGTACTTTCAGCGGGGAGGAAGGTGTTGAGGTTAATAACCTCAGCAATTGACGTTACCCGCAGAAGAAGCACCGGCTAACTCCGTGCCAGCAGCCGCGGTAATACGGAGGGTGCAAGCGTTAATCGGAATTACTGGGCGTAAAGCGAACGGAGGCGGTCAGTCAAGTCGGATGTGAAATCCCCGGGCTCAACCTGGGAACTGCATTCGAAACTGGCAGGCTAGAGTCTTGTAGAGGGGGGTAGAATTCCAGGTGTAGCGGTGAAATGCGTAGAGATCTGGAGGAATACCGGTGGCGAAGGCGGCCCACTGGACAAAGACTGACGCTGAGGTGCGAAAGCGTGGGGAGCAAACAGG
+
IIIIIIIIIIIIIHIIIIIIIIHIDHIFHIIIIIIIIIIEHCHIIIIIHI<1DHHIIIIIIFDHHHIH.<EDHIIIIHGHH<DGHHHDHIIGDHHIGG@.:@FHAG-AGCAA@-AGEHF-G--7D--77@F7F-6>+++--6----8@D+3+-6-6-AGHG=GCH?GG--+++5>+@-6@@-@++5@E-66@6@@H4-@-HGEHEHG?CIHEGHEHHG?-6+-@@+HD8B?@6-----EIHE-HEGHHHHIIHC+35+?IGHGCEHE6-BGIIIIIIHEHAEEEGHH@D--@@CHGHEHFD-8-H?GHH>>.7.GIIIIHFIHHC?IIHDIHEIIIIIIIFHHHHHFF<DHCHIIIHHHH:IIH@IIIIIHIIIIGIHG<11IIIHFD1C?HIIIIHHF<F1IIH@IHIIIIHGIIIIIIIHIIIIIIII
@HWI-D00621:625:HMJNFBCX2:2:1101:11936:84794
GTGGGGAATATTGCACAATGGGCGCAAGCCTGATGCAGCCATGCCGCGTGTATGAAGAAGGCCTTCGGGTTGTAAAGTACTTTCAGCGGGGAGGAAGGTGTTGAGGTTAATAACCTCAGCAATTGACGTTACCCGCAGAAGAAGCACCGGCTAACTCCGTGCCAGCAGCCGCGGTAATACGGAGGGGGCAAGCGTTAATCGGAATTACTGGGGCGAAAGCGCAAGCAGGCGGTCTGTCAAGTCGGATGTGAAATCCCCGGGCTCAACCTGGGAACTGCATTCGAAACTGGCAGGCTAGAGTCTTGTAGAGGGGGGTAGAATTCCAGGTGTAGCGGTGAAATGCGTAGAGATCTGGAGGAATACCGGTGGCGAAGGCGGCCCCCTGGACAAAGACTGACGCTCAGGTGCGAAAGCGTGGGGAGCAAACAGG
+
IIIIIIIIIHIIIIIIIIIIIIIIIIIIHIIIIIIIIIIIIIIIIIIG<<EHHIIIIIIIIIHIIIIIIIIHIIIIIIGHIH<CGGHIIHHHHIIIIIIIIIIIGHCHHGHEE-8F@HHHIIIHIIIIHEHHHE@HC;:6B@6A-8AAH:::GH6-AHE-6@C--56FHE++>;;>---6@-5DH:+6>+@?-66-54--5=--66-6FEHE-+-?CD;>-6-+4-+:>)@@6--6-@E:C=EHG6@@@IHFCDHD::EGHA@CFH?A-?HHHA8?HEHGA4-@HHHCHF-@CHCIHGIIHHGFHEGIIIIIIHIHHHIIIHEEAEIIIIIIIIIIIIIIHIIIHHEF<DIIHIIIIIIIHHIIIIIHHHHIGIIIIIIHIHIIIIIIIHHHFHIIIIIIIHIIIHIIIIIIIIIIIIIIIIIIIIIGII
@HWI-D00621:625:HMJNFBCX2:2:1101:18410:85639
GTGGGGAATATTGCACAATGGGCGCAAGCCTGATGCAGCCATGCCGCGTGTATGAAGAAGGCCTTCGGGTTGTAAAGTACTTTCAGCGAGGAGGAAGGTGTTGTGGTTAATAACCACAGCAATTGACGTTACTCGCAGAAGAAGCACCGGCTAACTCCGTGCCAGCAGCCGCGGTAATACGGAGGGTGCAAGCGTTAATCGGAATTACTGGGCGTAAAGCGCACGCAGGCGGTCTGTCAAGTCGGATGTGAAATCCCCGGGCTCAACCTGGGAACTGCATTCGAAACTGGCAGGCTAGAGTCTTGTAGAGGGGGGTAGAATTCCAGGTGTAGCGGTGAAATGCGTAGAGATCTGGAGGAATACCGGTGGCGAAGGCGGCCCCCTGGACAAAGACTGACGCTCAGGTGCGAAAGCGTGGGGAGCAAACAGG
+
IIIIIIIHIIIIIIIIIIIIIIIIHIIIIIIIGIIIIIIIIIIIIIIIHIEHIIHIIIIIIIGHIIIIIHIIHHHHEHHIFHGHHHIIDHH:EHHHHHIHHIIHIIIHIHHGEHFHIIIIEHHHHHHIGHFHHFHHHDHHHHEHHHHFIHDHHHHHHHHFHIHHHHHGHGD:CC3>G-@?G==DH;-5@E@@-@-@@EEGE@6HF?HEHHHEE:@CHHH*-@G@?GCHHCDE@6-6?HHC>@@6G66--HHEE+:::5-HHIHHHF4A6?HIHHF?HHHHA@-IHHIIIHHIHGHHHGGH@@EHHGHIIIIIH?HGIIIHIIFHIIHIHDIIIIIIHHEEIIIIHHGA<FHHCIHIIIHHHGIIIIIIHIIIIIIIHIIIIIIIIIIIIIIIHIIIIIIIIGIIIIIIIIIIIIIIIIIIIIIIIIIIII
@HWI-D00621:625:HMJNFBCX2:2:1101:9923:85937
GTGGGGAATATTGCACAATGGGCGCAAGCCTGATGCAGCCATGCCGCGTGTATGAAGAAGGCCTTCGGGTTGTAAAGTACTTTCAGCGAGGAGGAAGGTGTTGTGGTTAATAACCGCAGCAATTGACGTTACTCGCAGAAGAAGCACCGGCTAACTCCGTGCCAGCAGCCGCGGTAATACGGAGGGTGCAAGGGTTAATCGGAATTACTGGGCGGAAAGCGCAAGAAGGCGGTTTGTTAAGTCAGATGTTAAATCCCCGGGGTCAACCTGGGAACTGCATTTGAAACTGGCAAGCTTGAGTCTCGTAGAGGGGGGTAGAATTCCAGGTGTAGCGGTGAAATGCGTAGAGATCTGGAGGAATACCGGTGGCGAAGGCGGCCCCCTGGACGAAGACTGACGCTCAGGTGCGAAAGCGTGGGGAGCAAACAGG
+
IIIIIIIIIIIIIIIIIIIIHIIIIIIIIIHHIIIIIIIIIIIIIIIHHC<DHHIHIIIIIIIIHIIGIIIIIIIHGCHHCHFHHIIIGHGHHHIIIIHHIEGIIIIIHADGHIHI..:CHHAGEHHIHGE-FHHCDHIHEFA@-6B8CD:+@G6GGHHIIH-AF-F?AA3+>;3+5--66-6>HHEE@C---6@-@F@?E=@-E-+6@HIHG6+-E>3+-6-+--+HD<HHFE@6-@@6-@6-66-6---C@++;:+54----FHEF6-HHA8--?AF6E@HHIHEIHA-@G@@EIIHHC@7-CEHHHIIIHHHGFCHHHIIHH?HHHDDHHHIHEHIHIGIIIIHGDFHGIIHEHIIHH<GHIIIIIIIIIIIIIIIIIHIIHIIIIHHHHHIIIIIIIHIIIIIIIIIIIIIIIIIIIIIIIHIIII
@HWI-D00621:625:HMJNFBCX2:2:1101:16371:85982
GTGGGGAATATTGCACAATGGGCGCAAGCCTGATGCAGCCATGCCGCGTGTATGAAGAAGGCCTTCGGGTTGTAAAGTACTTTCAGCGGGGAGGAAGGTGTTGAGGTTAATAACCTCAGCAATTGACGTTACCCGCAGAAGAAGCACCGGCTAACTCCGTGCCAGCAGCCGCGGTAATACGGAGGGTGCAAGCGTTAATCGGAATTACTGGGCGTAAAGGCCACGCAGGCGGTCTGTCAAGTCGGATGTGAAATCCCCGGGCTCAACCTGGGAACTGCATTCGAAACTGGCAGGCTAGAGTCTTGTAGAGGGGGGTAGAATTCCAGGTGTAGCGGTGAAATGCGTAGAGATCTGGAGGAATACCGGTGGCGAAGGCGGCCCCCTGGACAAAGACTGACGCTCAGGTGCGAAAGCGTGGGGAGCAAACAGG
+
IIIIIIIIIIIIIIIIIIIIIIIHIIGHHIHIIIIIIIIIIIIHIIIIIIIGHIIIGIIIIIHIIEHHHIIIIIHIIIIIIIGHIIEHIIIHHIHHIHHFHIHIHIHIIIIIGGHIEHHGEHHIIHEH@-@GCEHDHCHEHIHIEFGEHHHH@A8FHHH-GH?FHHIHHID:+35;--6-@G-:DH-@EE-6-6-@E??GEHE@EHCG@CDE>-+G@8-))-6+-@G;;D@-6-6-6-E+65---@@@-6F@@3GH>:CE?-A8HG-A-H?A6A-?IHIHHHHEHGCCHF-?HG@HIIHH?E@@G?HHDDGIHHFIHHGACEHE@EFFHDHHHIEIIIFHHIIIHHHB:GHHEHIIHGIIHIHHIIIIIHIIIIIIHHE.GIHHIIIHHHGIIIIIIIIHFFIIIIHHHIIIIIIHIIIIIIIIHIIIHH
@HWI-D00621:625:HMJNFBCX2:2:1101:11986:86064
GTGGGGAATATTGCACAATGGGCGCAAGCCTGATGCAGCCATGCCGCGTGTATGAAGAAGGCCTTCGGGTTGTAAAGTACTTTCAGCGGGGAGGAAGGTGTTGTGGTTAATAACCACAGCAATTGACGTTACCCGCAGAAGAAGCACCGGCTAACTCCGTGCCAGCAGCCGCGGTAATACGGAGGGTGCAAGCGTTAATCGGAATTACTGGGGGTAAAGCCCACGCAGGCGGTCTGTCAAGTCGGATGTGAAATCCCCGGGCTCAACCTGGGAACTGCATTCGAAACTGGCAGGCTAGAGTCTTGTAGAGGGGGGTAGAATTCCAGGTGTAGCGGTGAAATGCGTAGAGATCTGGAGGAATACCGGTGGCGAAGGCGGCCCCCTGGACAAAGACTGACGCTCAGGTGCGAAAGCGTGGGGAGCAAACAGG
+
IIIIIIIIIIIIIIIIIIIIIIIIHHIHHIIIIIIIIIIIIIIIIIIIECGHIIIIIIIIIIIIIHIIIIHHHIIII@GHIGDGHHFHHIHCHIIIIHIIIGGHIIFHIHI@HDGHGHHHHGHICAGHHEHHIH=C>D:HHIII-6F5>C:>@HEFHHE?GHI?-@FEHH:+5CCHICHHH=5CCHG?-6G@-5@EHC--6C--@64-6FFF)+6@FFH?###CF?GDC>45--@--643+-E@6--6-6@HG>;:HDA-8---GA-8-@IHHF-A?FIHHG?EGBAEHGAE@EFFEHCE@A?EF-IIIIHHHAAGB.GIIIHHHCIHHDHHHHIIIIIHIIIIHIHG<FIIIIHG?IHIGHIIIIHIIIIIIIIIIIIGIHHHIIIIIIIIHIIIIIIIIHIIIIIIIIIIHIIIHIIIIIIIIIIIII
@HWI-D00621:625:HMJNFBCX2:2:1101:11027:86468
GTGGGGAATATTGCACAATGGGCGCAAGCCTGATGCAGCCATGCCGCGTGTATGAAGAAGGCCTTCGGGTTGTAAAGTACTTTCAGCGGGGAGGAAGGTGTTGTGGTTAATAACCTCAGCAATTGACGTTACCCGCAGAAGAAGCACCGGCTAACTCCGTGCCAGCAGCCGCGGTAATACGGAGGGTGCAAGCGTTAATCGGAATTACTGGGCGTAAAGCGCAAGCAGGCGGTCTGTCAAGTCGGATGTGAAATCCCCGGGCTCAACCTGGGAACTGCATTCGAAACTGGCAGGCTAGAGTCTTGTAGAGGGGGGTAGAATTCCAGGTGTAGCGGTGAAATGCGTAGAGATCTGGAGGAATACCGGTGGCGAAGGCGGCCCCCTGGACAAAGACTGACGCTCAGGTGCGAAAGCGTGGGGAGCAAACAGG
+
IIIIIIIIIIIIIIIIIIIIIIIIIIIIIIIIIIIIIIIIIIIIIIIIHHHIIHIIIIIEHIEEHIIIIIHHIHHHHHGGHHDGHHHIIIIIHHHIHI@GHHCHIIIIGHIFHEEHHHHHHHEHHHCHGHEEHHHG++DA-8GECE@FHID:GHHIHH--6G--65@EFHDDHDHIIC-6GDEHHC-@---6-46EGC-6@HAGHEF@FH>-#6@5G>@GHH-+F-E>6)5-6-?F-@HHHEH@6--CGHHH@DCH:HHHGAGAFHAA-EEIHH?EF-HF4-6@HHGECG-HCG@A8--?EGHHHGHE:HIHG.IHHHIIHHHHHGIIHHDCHHHEHHIIFHIHHHHGDGHHGIIIIIIIIIHIIIIIIIIIIIIIIIIIGFIGIIIIIIHIHHIIIIIHCHIIIIIIIIIIIIIIIIIIIIIIIIIIII
@HWI-D00621:625:HMJNFBCX2:2:1101:15811:86663
GTGGGGAATATTGCACAATGGGCGCAAGCCTGATGCAGCCATGCCGCGTGTATGAAGAAGGCCTTCGGGTTGTAAAGTACTTTCAGCGAGAAGGAAGGCATTAAGGTTAATAACCTTGGTGATTGACGTTACTCGCAGAAGAAGCACCGGCTAACTCCGTGCCAGCAGCCGCGGTAATACGGAGGGTGCAAGCGTTAATCGGAATTACTGGGCGTAAAGCGCACGCAGGCGGTCTGTCAAGTCGGATGTGAAATCCCCGGGCTCAACCTGGGAACTGCATTCGAAACTGGCAGGCTAGAGTCTTGTAGAGGGGGGTAGAATTCCAGGTGTAGCGGTGAAATGCGTAGAGATCTGGAGGAATACCGGTGGCGAAGGCGGCCCCCTGGACAAAGACTGACGCTCAGGTGCGAAAGCGTGGGGAGCAAACAGG
+
IIIIIIIIIIIIIIIIHIIIIIIIHIHIIIIIIIIIIIIIIIIHIHIICHEHIIIIIIIIIIIIIIIHIDGHHHIIIIIFIG<DHEHHHIHHHIEFFHHEHIIHHI.:DDFGG?GGE.@DHHFHHHIIGHIGHFHIHHHHFFHH@FHHHHHIEAB@FHHHHHHGGHHGEFDHC+53E@@C@-EDC>4@E@HC-5@EHH?EHD@@EHF?@HD@4:;>GHDFHHE34?HDHHF@6---@-HHD@-@HHEHEIHECHHC+DHGCHHEHHGF6@?EIIIIHHHG@=HFGF??G?IIHHFHHCIIIHEHIIHGIIHGFDHHHHIIHHEHHHGHHHIIIIIIIHHHIIIIIIHGDGEGHCGGIIIIIIIIIIHIHHIGIIIIIIIHIIIIIIIHEGHIHIIIIIIIIIIIIIIIIIIIIIIIIIIIIIIIIIIIII
@HWI-D00621:625:HMJNFBCX2:2:1101:18589:86680
GTGGGGAATATTGCACAATGGGCGCAAGCCTGATGCAGCCATGCCGCGTGTATGAAGAAGGCCTTCGGGTTGTAAAGTACTTTCAGCGGGGAGGAAGGTGTTGTGGTTAATAACCACAGCAATTGACGTTACCCGCAGAAGAAGCACCGGCTAACTCCGTGCCAGCAGCCGCGGTAATACGGAGGGTGCAAGCGTTAATCGGAATTACTGGGCGTAAAGCGCACGCAGGCGGTCTGTAAAGTCGGATGTGAAATCCCCGGGCTCAACCTGGGAACTGCATTCGAAACTGGCAGGCTAGAGTCTTGTAGAGGGGGGTAGAATTCCAGGTGTAGCGGTGAAATGCGTAGAGATCTGGAGGAATACCGGTGGCGAAGGCGGCCCCCTGGACAAAGACTGACGCTCAGGTGCGAAAGCGTGGGGAGCAAACAGG
+
IIIIIIIIIIIIIIIIIIIIIIIIIIIIIIIIGHIIIGIIIIIIIIGICE0GHHHIGIHIIIGIIIFHHIIIIGHIIIIIGHGHFH?HHIGDHHHIIDGFGHIHIHHHEHHIHFEHHFFHC@FHGHII?HCEGEHHH:DHIGAHIHHIHDDHHHAGHIHHCHHIHH@H?G:D:>C6@?C?HG-66>@@EE@@-EGHHG@GHD=@@GFEH<DH@D6@>HF<E=EHHEHIIHDHG@@6---CCEDECIHHEIHG@+;6++---G-CH@HECHIHHEHEHHHF--HGIH?GIHEHHCDHIHH?HEECHAHIIIIHHFHHHHIIIHEHHIIIIHIHIIHIIIHHIIIIIHGCDFIHHIIIG@IIHIIHIIHHIIIIHIIIIIIGHGHIIIIIIIIIIIIIIIIIHFIIIIIIIIIIIIIIIIIIIIIIIIIIII
@HWI-D00621:625:HMJNFBCX2:2:1101:19264:86763
GTGGGGAATATTGCACAATGGGCGCAAGCCTGATGCAGCCATGCCGCGTGTGTGAAGAAGGCCTTCGGGTTGTAAAGCACTTTCAGCGGGGAGGAAGGCGATAAGGTTAATAACCTTGTCGATTGACGTTACCCGCAGAAGAAGCACCGGCTAACTCCGTGCCAGCAGCCGCGGTAATACGGAGGGTGCAAGCGGTAATCGGCATTACTGGGGGTAAAGCGCACGCAGGCGGTCTGTCAAGTCGGATGTGAAAGCCCCGGCCTTAACCTGGGAACTGCATTCGAAACTGGCAGGCTAGAGTCTTGTAGAGGGGGGTAGAATTCCAGGTGTAGCGGTGAAATGCGTAGAGATCTGGAGGAATACCGGTGGCGAAGGCGGCCCCCTGGACAAAGACTGACGCTCAGGTGCGAAAGCGTGGGGAGCAAACAGG
+
HC@GICCHEHHHHHEHHHHIIHHIDHHC1<CCFEHIIHHHHC@FHHHH<?0DCHHCHHEEE?HCHHI=H<GHHI@GCCHHID9DGAGCHHDHHHHI?HHGHDE@DHFAG@HHHI-FHHIH=CHCAHH=-6-@?8@D+3+8-AGH-8@HHH+>EG--@G=5@EGF--64@43>+C+;G-FH6--6:C@?@@EF@G+4>GECH=)556G?@-CG#F?GEH**C6-+@--HCD@--HG@--@:D6-@-@-@@-@4++D:;:HA86--HF6---FEIHG6--B4?HHC-8--G@@A--@CG?F7-GF-A-HH:IHE:..7FD.77..D.AHGC;HHEFHEGD..HHFHEFA<<1HFHIHEHHGC.HCHCHHG@EHE@HCDHHDDD1C?@HEH?C<F<CCECC@D11HHHFIIGEE@HIHHIHGC@HHC<D<EDC
@HWI-D00621:625:HMJNFBCX2:2:1101:18769:87129
GTGGGGAATATTGCACAATGGGCGCAAGCCTGATGCAGCCATGCCGCGTGTATGAAGAAGGCCTTCGGGTTGTAAAGTACTTTCAGCGAGGAGGAAGGTGTTGTGGTTAATAACCGCAGCAATTGACGTTACTCGCAGAAGAAGCACCGGCTAACTCCGTGCCAGCAGCCGCGGTAATACGGAGGGTGCAAGCGTTAATCGGAATTACTTGGCGTAAAGGGCACGCAGGCGGTTTGTTAAGTCAGATGGGAAATCCCCGGGCTCAACCTGGGAACTGCATTTGAAACTGGCAAGCTTGAGTCTGGTAGAGGGGGGTAGAATTCCAGGTGTAGCGGTGAAATGCGTAGAGATCTGGAGGAATACCGGTGGCGAAGGCGGCCCCCTGGACGAAGACTGACGCTCAGGTGCGAAAGCGTGGGGAGCAAACAGG
+
IIIIIIIIHIIIIIIIIIIIIHIIIHHIIIHIIIIIIIIIIIHIGHIIHHHHHFHIHIIHGIIIIHIHCHHHIHIIHIHIHIFHFHCHHHHHHFHHHIBEHHHIIIHEHIIIEHFHHIHHIGIIIHHIEHHGHBCHH=CEHC-86FEEHD:DHHFE?@@EHHIEHHH?EHDDHH:DHE--@=EDDHHHC?@--@@GD---6@=ECECHF>G@?D-+5@----53+4>;HHH6-HF?HC@@@G@6--@66-EF5++>:DHFA6A@F6-EHHFHA-6A--AAFAB@AC6--@6C6--EG--7787-D7HHCIIHEFGHGE@IHHHIHHHHHDDIHHIHHGHGHIIIIHD<<<HHEHHHHEFHDIIIGIIHIIIIIIIIIIIIHGIIIHIIIIIIIIIIHHIIHFIIIIIIIIIIIIIIIIIIIIIIIIIIII
@HWI-D00621:625:HMJNFBCX2:2:1101:3078:87273
GTGGGGAATATTGCACAATGGGCGCAAGCCTGATGCAGCCATGCCGCGTGTATGAAGAAGGCCTTCGGGTTGTAAAGTACTTTCAGCGGGGAGGAAGGGGTTAAGGTTAATAACCTTAGCCATTGACGTTACCCGCAGAAGAAGAACCGGCTAACTCCGTGCCAGCACCCGCGGTAAAACGGAGGGTGCAAGCGTTAATCGGATTTACTGGGCGTAAAGCCCACGCAGGCGGTCTTGCAAGTCGGATGTGAAATCCCCGGGCTCAACCTGGGAACTGCATTCGAAACTGGCAGGCTAGAGTCTTGTAGAGGGGGGTAGAATTCCAGGTGTAGCGGTGAAATGCGTAGAGATCTGGAGGAATACCGGTGGCGAAGGCGGCCCCCTGGACAAAGACTGACGCTCAGGTGCGAAAGCGTGGGGAGCAAACAGG
+
IIIIIIIIIIIIIIIIIIIIHHIIIIIIIIIIIIIIHEHHIIIIIIIIIICHHIIIIIGIIIIIIHIIGIIHIIIHHHGHIIFHHIHHHH;CHIHHIIIIIIIIHHHEH@@HHHHH-AGH?-G------7C@@6->+5>--8A----4>>++@F6-8A@5EHG--46-466+5:5:-6--3--55>4@EE-64@G-4---44@+66-@D-D@4-@HH@@E)-56--DD>)-66-6-6--D6-6-E@666-@G@5:>CIHCA@AEIH@66?HHFF?HHEFCE@@CCHHHGH?FHHFCFCGHECHFG@IGHHIHH@FC@HIIHFGGA.HHDDIIIIIHHEEHIHHHGCGBB1IHIIIHHHHIIIIIIIIHIIIIIIIIHIIIIIIIIIIIIIIHHIIHDIIIIHIIIIIIIIIIIIIIIIIIIIIIIIIIII
@HWI-D00621:625:HMJNFBCX2:2:1101:14480:88348
GTGGGGAATATTGCACAATGGGCGCAAGCCTGATGCAGCCATGCCGCGTGTATGAAGAAGGCCTTCGGGTTGTAAAGTACTTTCAGCGGGGAGGAAGGTGTTGAGGTTAATAACCGCAGCAATTGACGTTACCCGCAGAAGAAGCACCGGCTAACTCCGTGCCAGCAGCCTCGGTAATACGGAGGGTGCAAGCGTTAATCGGAATTACTGGGCGTAAAGCGCACGGAGGCGGTCTGTCAAGTCGGATGTGAAATCCCCGGGCTCAACCTGGGAACTGCATTCGAAACTGGCAGGCTAGAGTCTTGTAGAGGGGGGTAGAATTCCAGGTGTAGCGGTGAAATGCGTAGAGATCTGGAGGAATACCGGTGGCGAAGGCGGCCCCCTGGACAAAGACTGACGCTCAGGTGCGAAAGCGTGGGGAGCAAACAGG
+
IIIIIIIIIIIIIIIIIIIIIIIIIIIIIIIIIIIIIIIIIIIIIIIIIIGHIIIIIIHIIGIIIHIIIIIIHIIIIIIHIHDGHIIIIIIIIIGHIGFHHIIIIIIHGHHIIGHHIIIIIIIIHIHIHHFHHHIGDHIIIIHHHHIGHHCCEGHHHII@HHGGHHFHI?--5-@EH?@@E4@;CC@--6F?FHHECH?GIIFE@FHFCHEE-/->G@6FHC5--+CIGHGF@-6--EE+C=HGH@@--GHF=:DC+CHFG@A?HHHHHCIIHH@CF?HGIIHHHH@IIIIHFHEFHIHHEHHHGEIIIIIIHHHEIHIIIHHIIHGIHDIIIIIIIIIHIIIGIIHGDCHIIIIIIHHIDHIIHIIIIIIIIIIIIIIIIHIIIIIIIIIIHIIIIIIIIIIIIIIIIIIIIIIIIIIIIIIIIIIIII
@HWI-D00621:625:HMJNFBCX2:2:1101:18925:88475
GTGGGGAATATTGCACAATGGGCGCAAGCCTGATGCAGCCATGCCGCGTGTATGAAGAAGGCCTTCGGGTTGTAAAGTACTTTCAGCGAGGAGGAAGGCATTAAGGTTAATAACCTTGGTGATTGACGTTACTCGCAGAAGAAGCACCGGCTAACTCCGTGCCAGCAGCCGCGGTAATACGGAGGGTGCAAGCGTTAATCGGAATTACTTGGCGTAAAGGGCACGCAGGCGGTCTGTCAAGTGGGATGTGAAATCCCCGGGCTCAACCTGGGAACTGCATTCGAAACTGGCAGGCTAGAGTCTTGTAGAGGGGGGTAGAATTCCAGGTGTAGCGGTGAAATGCGTAGAGATCTGGAGGAATACCGGTGGCGAAGGCGGCCCCCTGGACAAAGACTGACGCTCAGGTGCGAAAGCGTGGGGAGCAAACAGG
+
IIHIHIIIIGIIIIIIIIIIIIGIHIIHIIHIIIIIIIIIIIHIIIIIIICH?GHHIIIHGHIIIEHGHIGIIIIIIHIGHHDHEHIHHIIIIGIGGIHCHI?FDEHF.<GEH.GEHEEHHGHIIIHHEHHHHE-:>-:GHFED-DGHHIH+-GHGHEHEE@EHI-A@GH+CCD>C@G@---@+>DEHE-@--65-@ECHGE@EH?G+@+HG@--@@8---34+?CHH>+4H@?G@@@G6---666---?IHH;CC33GHEF-5GFA6--A@G@GEA-6A--6EHHHCHHEHEGEGHHHGH@A?IHIIIHHHCFIHGF:H?HFIIIHIIIIIGIIHHHIHIIIHHHED<<HIIIIIIIIIHIGIIIIIIIIIIIIIIIIIIHIGIIIIIHIHHIIIIIIIHHIIIIIIIIIIIIIIIIIIIIIIIIIIII
@HWI-D00621:625:HMJNFBCX2:2:1101:13562:88636
GTGGGGAATATTGCACAATGGGCGCAAGCCTGATGCAGCCATGCCGCGTGTATGAAGAAGGCCTTCGGGTTGTAAAGTACTTTCAGCGGGGAGGAAGGTGTTGAGGTTAATAACCGCAGCAATTGACGTTACCCGCAGAAGAAGCACCGGCTAACTCCGTGCCAGCAGCCGCGGTAATACGGAGGGTGCAAGCGTTAATCGGAATTACTTGGCGTAAAGCGCACGCAGGCGGTCTGTTAAGTCGGATGTGAAATCCCTGGGCTCAACCTGGGAACTGCATTCGAAACTGGCAGGCTAGAGTCTTGTAGAGGGGGGTAGAATTCCAGGTGTAGCGGTGAAATGCGTAGAGATCTGGAGGAATACCGGTGGCGAAGGCGGCCCCCTGGACAAAGACTGACGCTCAGGTGCGAAAGCGTGGGGAGCAAACAGG
+
IIIIIIHIHIIIIIIIIIIHHIIIIIIHIIIIIHIIIIIIIIIIIIIIHICHHHIIIIIIIIIIIIIIIIH<HHIIIHHGIH:CGHIGHIIHIIIIIID@FHIGHHIIIC-DHFGH:HC:DCHAGEFHIGGFHFDHDDHIGIF?GHIIDC:CGE?AGHH?@4@EFHIIG@+CDC5:-6-6@@-;>DGHEH?-?GH4E?@FE=6@4@6--+6--36>EH=##@@35-HGHHEEF-@@---HC656AA6-HHHEEHHHF8-HF-F?HFEHHFHEFA-?GHHHHEFAEGBEIIIIGIHHIIIHF78HEIIIHDDEIHIHIIIHIHFIIIIHDCGHIIIIHIIHIIIIHHFGAHHHIIIHGHHIIHHIIIHGIIIIIIIIIIIIIIIIIIIIHIIHFIIIIHIIIHIIIIIIIIIIIIIIIIIIIIIIIIIIII
@HWI-D00621:625:HMJNFBCX2:2:1101:13531:89438
GTGGGGAATATTGCACAATGGGCGCAAGCCTGATGCAGCCATGCCGCGTGTATGAAGAAGGCCTTCGGGTTGTAAAGTACTTTCAGCGGGGAGGAAGGTGTTGTGGTTAATAACCACAGCAATTGACGTTACCCGCAGAAGAAGCACCGGCTAACTCCGTGCCAGCAGCCGCGGTAATACGGAGGGTGCAAGCGTTAATCGGAATTACTGGGCGTAAAGCGCACGGAGGCGGTCTGTCAAGTCGGATGTGAAATCCCCGGGCTCAACCTGGGAACTGCATTCGAAACTGGCAGGCTAGAGTCTTGTAGAGGGGGGTAGAATTCCAGGTGTAGCGGTGAAACTCGTAGAGATCTGGAGGAATACCGGTGGCGAAGGCGGCCCCCTGGACAAAGACTGACGCTCAGGTGCGAAAGCGTGGGGAGCAAACAGG
+
IIIIIIIIIIIIHIIIIGIHIIHIHHHIIIIIIIIIIIIHIIIHIIIIIIIIIIIFHHIFHIHIIHIIIIIHHIIII?GHIHD@HHHHHIIHHIIIIHGIIIHIIHHHH?AECHHHHHGF?GEHHGHHDEFEHG@>H:DFCHHIHGEHHHC:GH-AHHCEHHIGHEC@C?:+::+3--66@--+53@@@?66---66---54@-5-4F@8D@4F@E@H@@H@DHD#DDH<-ECCHEFHHHHE=FEHHHGIIHFHHHHHIHHHFIIHEA-HHHGA--F--H@GCBFFCFHFB-7@-?HHHG@@GIHCIIGIIIHGGHEHHHGFEEEEIHIDDGHHIHCHHDEDFFHHHF<1IIGIIIIIHIHHHIIIIIIIIIIIIIIIHIGHIIIIIIGIIIHIIIIIIIIIIIIIIIIIIIIIIIIIIIHIIIIIIIII
@HWI-D00621:625:HMJNFBCX2:2:1101:17777:89339
GTGGGGAATATTGCACAATGGGCGCAAGCCTGATGCAGCCATGCCGCGTGTATGAAGAAGGCCTTCGGGTTGTAAAGTACTTTCAGCGAGGAGGAAGGCGTTAAGGTTAATAACCTTGGCGATTGACGCTACTCGCAGAAGAAGCACCGGCTAACTCCGTGCCAGCAGCCGCGGTAATACGGAGGGTGCAAGCGTTAATCGGAATTACTGGGCGTAAAGCCCAGGCAGGCGGTCTGTCAAGTCGGATGTGAAATCCCCGGGCTCAACCTGGGAACTGCATTCGAAACTGGCAGGCTAGAGTCTTGTAGAGGGGGGTAGAATTCCAGGTGTAGCGGTGAAATGCGTAGAGATCTGGAGGAATACCGGTGGCGAAGGCGGCCCCCTGGACAAAGACTGACGCTCAGGTGCGAAAGCGTGGGGAGCAAACAGG
+
IIIHIIIIIIIIGHIIGCHIIIIIIIIIHIIHIIIIIIIIIIHHIIIIHHEHHIIIIHIHIIEECEHHDDHHIHIIIIHIIIFHHHHHCHIGIIIIIGGHHHEHIIH?EHHHHH?EHIHFHHIIFHID@G@+7F@D>GDE--AF-BEFHIC+EH-AHHHHHHCA@A?F?-6+>H+6@?GEH@@3C:-4-@HC@EEHE@FGH@E@@@@5#DHHHHGGGEHF+66+5-IHHC@E@-GG-CHD;-=EEIIHCIIIIHHCHC-IHGHFAGHCEHHHHHCHF?AG?IHHEIIIHHCFHHEFHHE?HCHEHFHEDIHGD.HHHEHIIIHGH@HIIHIIIIIIHIIFIIIIIHHHHIGIIIHFIIIIIIHIIIIIIIIIIIIIIIIHHEHGIIIIHIIHGIIIIIIIIHIHIIIIIIIIHIIIIIIIIIIIIIIIII
@HWI-D00621:625:HMJNFBCX2:2:1101:14966:89686
GTGGGGAATATTGCACAATGGGCGCAAGCCTGATGCAGCCATGCCGCGTGTATGAAGAAGGCCTTCGGGTTGTAAAGTACTTTCAGCGGGGAGGAAGGTGTTGTGGTTAATAACCACAGCAATTGACGTTACCCGCAGAAGAAGCACCGGCTAACTCCGTGCCAGCAGCCGCGGTAATACGGAGGGTGCAAGCGTTAATCGGAATTACTTGGCGTAAAGCCAACGCAGGCGGTCTGTCAAGTCGGATGTGAAATCCCCGGGCTCAACCTGGGAACTGCATTCGAAACTGGCAGGCTAGAGTCTTGTAGAGGGGGGTAGAATTCCAGGTGTAGCGGTGAAATGCGTAGAGATCTGGAGGAATACCGGTGGCGAAGGCGGCCCCCTGGACAAAGACTGACGCTCAGGTGCGAAAGCGTGGGGAGCAAACAGG
+
IIIIIIIIIIIIIIIIIIIIHIIIIIIGIIHHIHIIIHIIIIIIIIIIIIHIIIFHIIGHHGIIIHIIGIIGHHIGHHHHICDFHHIIIHI:DDHHHGHHIIHIIGIIIIHFCAGHHEHIFHHHHIIIHGCEGHHIIHIH?GFHHHHIHCDHHIGHHIE--EHH@FHEHICHH:>HHIIHCFCDHH--6@---65@G@-G-4@44@+FH+@E@6-HGEE+)+-+--GHDD@@@@@6-@6++-G@6666-?@F-:C:H;A-8--CHGEAA?F-A6--CHCEA@6-HFACGGIHGFAFH?EECHHFG?HDIHHEHHGHGGHIHEHIHIHHHDHIHHIIHIGIIIHGHHGD7CHHGHFDHCHHGIHIIHHEIIIIIIIIIIIHIIHGIIHHHIIIHHHHCGIHIIHIIIIIIIIHIIIIIIHIIIIIIIIIII
@HWI-D00621:625:HMJNFBCX2:2:1101:13538:90198
GTGGGGAATATTGCACAATGGGCGCAAGCCTGATGCAGCCATGCCGCGTGTATGAAGAAGGCCTTCGGGTTGTAAAGTACTTTCAGCGGGGAGGAAGGTGTTGAGGTTAATAACCGCAGCAATTGACGTTACCCGCAGAAGAAGCACCGGCTAACTCCGTGCCAGCAGCCCCGGTAATACGAAGGGTGCAAGCGTTAATCGGAATTAATGGGCGTAAAGGGCACGCAGGCGGTCTGTCAAGTCGGATGTGAAATCCCCGGGCTCAACCTGGGAACTGCATTCGAAACTGGCAGGCTAGAGTCTTGTAGAGGGGGGTAGAATTCCAGGTGTAGCGGTGAAATGCGTAGAGATCTGGAGGAATACCGGTGGCGAAGGCGGCCCCCTGGACAAAGACTGACGCTCAGGTGCGAAAGCGTGGGGAGCAAACAGG
+
IIIIIIHIHHIIIIIIIIIIIGIIIIIIIIIIIIIIHIIIIGIIIIIIIIIIIIIIIIIIIIIIIIIIHIIHIIIHIIHHIIG/FEG:DHIHIIIIIHGHIIEHIIIHIHIHHFHHHIHHHIHIFEEHGCH=GB@:+>D--6@F?H?AHHDHHG?HEE46EHH@@@-6@---6:CH@--@@--6>--44@@--4@4@-664E--6@D##DH@2-6@@8----@DF-CHHFG46--6-@@5+-566-6--6@G@;::>+A-8-HHHHE6-EFHFACHF--A6-@GCACHHC-EG?HHEAHHHEG@G@HGIIIHHHIIHGHHIGH@G?HHIIIIHIIHIHHGIHHHEHHGDDHIHIIHIIHIIHIIIIIIIIIIIIIIIHHHHCIIIHEIGIHGDIIHHIIIIIIIIIIIIIIIIIIIIIIIIIIIIIIIII
@HWI-D00621:625:HMJNFBCX2:2:1101:16552:90813
GTGGGGAATATTGCACAATGGGCGCAAGCCTGATGCAGCCATGCCGCGTGTATGAAGAAGGCCTTCGGGTTGTAAAGTACTTTCAGCGGGGAGGAAGGCGATAAGGTTAATAACCTTGTCGATTGACGTTACCCGCAGAAGAAGCACCGGCTAACTCCGTGCCAGCAGCCGCGGTAATACGGAGGGTGCAAGCGTTAATCGGAATTACTGGGCGTAAAGCGCACGCAGGCGGTCTGTCAAGTCGGATGTGAAATCCCCGGGCTCAACCTGGGAACTGCATTCGAAACTGGCAGGCTAGAGTCTTGTAGAGGGGGGTAGAATTCCAGGTGTAGCGGTGAAATGCGTAGAGATCTGGAGGAATACCGGTGGCGAAGGCGGCCCCCTGGACAAAGACTGACGCTCAGGTGCGAAAGCGTGGGGAGCAAACAGG
+
IIIIIIIIIIIIIIIIIIIIIIIIIIIIIIIIIIIIIIIIIIIIIIIIIIHHHIIIIIIIIIHIIHIIIIGHHIIIIIIHIIFHHIHHIHIHHIHHEHIIIHHIIIIIHHHGHEHIHHIIIIIIIHHIHHEHIIECHDHHIIIH@FFCH:>HHIIHHHEHECEHIHICGH:HDCHH@@FG@--+5+5@4E---66-----FG=@GHEGHHHIFHEHC>3+@C4)4-@HHC?F66@@--@H>-HG-E@FFHIIIGHC+:?HFHHHHGA--AHF86CECCEHAEHHIIHHHCGHHF-GFGHHF@HHH@HGHHHHGBIIIIHIIIIIH?GIIIIIIIIIIIIIIIIIIIHF@HIHIIIIIIHHHIIHFIIIIIIIIIIHIIIDHHIHIIIIHIIIIIIIIHHHHGIIIHIIIIIIIIIIIIIIIIIIIIIIII
@HWI-D00621:625:HMJNFBCX2:2:1101:18448:91242
GTGGGGAATATTGCACAATGGGCGCAAGCCTGATGCAGCCATGCCGCGTGTATGAAGAAGGCCTTCGGGTTGTAAAGTACTTTCAGCGGGGAGGAAGGTGTTGTGGTTAATAACCACAGCAATTGACGTTACCCGCAGAAGAAGCACCGGCTAACTCCGTGCCAGCAGCCGCGGTAATACGGAGGGTGCAAGCGTTAATCGGAATTACTGGGCGTAAAGCGCACGCAGGCGGTCTGGCAAGTCGGATGTGAAATCCCCGGGCTCAACCTGGGAACTGCATTCGAAACTGGCAGGCTAGAGTCTTGTAGAGGGGGGTAGAATTCCAGGTGTAGCGGTGAAATGCGTAGAGATCTGGAGGAATACCGGTGGCGAAGGCGGCCCCCTGGACAAAGACTGACGCTCAGGTGCGAAAGCGTGGGGAGCAAACAGG
+
IIIIIIIIIIIIIIIIIIIIHIIIIIIHHIIIHIHIIIIIIIHIIIGIHIHHHHIIIIHIIIIIHHIHIIIHIIIIIIIIIIFHHHHIIIGHHHHHIHIHIIIIIIIHIIIIHHHHHIHIIIIIIIIIHHFHI?=HHGHIHIHFHHFHHHIHIHGHHHHHHIIHIIIFHIDHHHDDH?--4GHHC:4GHHHCHH4E@?@?EF@@EC<-ED>@-@@@4@@---6--'>IIHIE@----EHIIHECHHEE?HHF6+C>+:HAAHH@E@EE@HHHF--FIIHHACHHIIHIIHHHG?-IHHCIHFA-CAHHDHD8F@FHIIIIIIIHHHGHIIHHHIIHHEEGIGHIIIHGDDIIHHIHIIIHH<IGHIHHIIHIIIIIIIHHHGIIHIIIIIHIHIIIIIIIIHIIIIIIIIIHIIIIIIIIIIIIIIIIII
@HWI-D00621:625:HMJNFBCX2:2:1101:17669:91444
GTGGGGAATATTGCACAATGGGCGCAAGCCTGATGCAGCCATGCCGCGTGTATGAAGAAGGCCTTCGGGTTGTAAAGTACTTTCAGCGGGGAGGAAGGTGTTGTGGTTAATAACCACAGCAATTGACGTTACCCGCAGAAGAAGCACCGGCTAACTCCGTGCCAGCAGCCGCGGTAATACGGAGGGTGCAAGCGTTAATCGGAATTACTGGGCGTAAAGCGAACGCAGGCGGTTTGTCAAGTCGGATGTGAAATCCCCGGGCTCAACCTGGGAACTGCATTCGAAACTGGCAGGCTAGAGTCTTGTAGAGGGGGGTAGAATTCCAGGTGTAGCGGTGAAATGCGTAGAGATCTGGAGGAATACCGGTGGCGAAGGCGGCCCCCTGGACAAAGACTGACGCTCAGGTGCGAAAGCGTGGGGAGCAAACAGG
+
IIIIIIIIIIIIIIIIIIIIHIIIHHIIHIIIIIIIIIIIIGIHIHIIEHEHHHIHGIIIIIFHHGIIIIIIIHHIIIIGIIFGHHEHIHHHIIIIEH@GHHIHIHIGHHHGHHEHIHIG-F@HHIIIHHHEHHGHHHGIHIEHIIECCHHDGHHIHEGHHHGHFHHHIHCDDC3>H@FG@GGDHHEC@FHC-6@HDE@GHH@H@@G4-;@G-CDHG@@+-+-+4-@CHHCF@-EH@6@33---@6-6--EHHCCC:DHCE@CHHHCA@HGA6-A---HG@-HEIIIIIGHHHH@E@EIHECHFHGIIIIHEHHHHHHIIIGHHEHIHHDHHHHHIHHE<HHHIIIHG<FHIIIIIIHIIIIIIIIHIIIIIIIIIIIIHHHIGHHIIHHGGFHHIIIIHHCIIIIIIHIIIIIIIIIIIIIIIIIIIII
@HWI-D00621:625:HMJNFBCX2:2:1101:19361:91439
GTAGGGAATCTTCGGCAATGGACGAAAGTCTGACCGAGCAACGCCGCGTGAGTGAAGAAGGTTTTCGGATCGTAAAACTCTGTTGTTAGAGAAGAACAAGGATGAGAGTGAAATGTTCATCCCTTGACGGTATCTAACCAGAAAGCCACGGCTAACTACGTGCCAGCAGCCGCGGTAATACGTAGGTGGCAAGCGTTGTCCGGATTTATTGGGCGTAAAGCGGGCGCAGGCGGTTTCTTAAGTCTGATGTGAAAGCCCCCGGCTCAACCGGGGAGGGTCATTGGAAACTGGGAGACTTGAGTGCAGAAGAGGAGAGTGGAATTCCATGTGTAGCGGTGAAATGCGTAGATATATGGAGGAACACCAGTGGCGAAGGCGGCTCTCTGGTCTGTAACTGACGCTGAGGCTCGAAAGCGTGGGGAGCGAACAGG
+
IIIIIIIIIIIIIIIIIIIIIIIIIIIIEHIIIIHIIIIIIIIIIIIIIIIIHHHIIIIIGDGHHFHIIIIIIHIIIHIIIFDFHHGHHHGHIGIIIIHHIEHIGHFHIHHHIGHHIHGHADEGIF-AHHEHGHHHEHE?HHHHGIG?GHGHCHHH?FG@H-?AAEGG-@A:HHHHDE---@6-64@@E?-64@-@@+@-6@C-H@66@=DCG4@@HF@@#6#63>HHDC.-GG@6-@6----6-C?HG@?EEHD:DC3+GB66+HC>+HHEG??D7@?GHHFHFA8A.FGCFEB.HHGIHIHHEHFHHHCIIIHIGIHIIIHFA?HGIIIIIIHEGIHEFHIIHIIIHDIIHIHIIIHEGIHIIHHHIIHIHIIHHIIGIIHIIIIIIHIIHIIIIIIIIIIIIIIIIHHIIIIIIIIIIIIIIIIIIII
@HWI-D00621:625:HMJNFBCX2:2:1101:12410:91623
GTGGGGAATATTGCACAATGGGCGCAAGCCTGATGCAGCCATGCCGCGTGTATGAAGAAGGCCTTCGGGTTGTAAAGTACTTTCAGCGAGGAGGAAGGCGTTAAGGTTAATAACCTTGGCGATTGACGTTACTCGCAGAAGAAGCACCGGCTAACTCCGTGCCAGCAGCCGCGGTAATACGGAGGGTGCAAGCGTTAATCGGAATTACTGGGCGTAAAGCGCAAGCAGGCGGTCTGTCAAGTCGGATGTGAAATCCCCGGGCTCAACCTGGGAACTGCATTCGAAACTGGCAGGCTAGAGTCTTGTAGAGGGGGGTAGAATTCCAGGTGTAGCGGTGAAATGCGTAGAGATCTGGAGGAATACCGGTGGCGAAGGCGGCCCCCTGGACAAAGACTGACGCTCAGGTGCGAAAGCGTGGGGAGCAAACAGG
+
IIIIIHIIIIIIIHIIIIIHHIIIIHHIIIIIIIHHIIIIIIHIIIIIHIHHIIHIHIIHGHIIHIGHIIIIIGIIGHHIHIGHHIIHHHDHIIIIEF?HHHIHHIFFEEHGIIGHHIC?DHH?@GHHEEHGHA-++7CAAA@F?AGAD>+CGH--AGDA@C--64--F8+>HDCDE@@FE44>C+455@-@FEHH@C@FH@EHG6-6,@G5---@->51---+@-=BHD@66-6---HC3CE6-@GHIIHHGDHGHH@FEA@AHH@F6CIIHH?@F-A-?@-FHHG?EHGIHHFFHHEEE?F-B-IHHHGIHHFHHEIIIHIIHHGIHDHIIHHHHIIHIGHH?EHGDHIIHIHEHIHIHHHIIIIIIIIHIHGIIIIIIIIIIIIIIIIIIIIIIIHIHCIIIIHIIIIIIIIIIIIIIIIIIIIIII
@HWI-D00621:625:HMJNFBCX2:2:1101:17995:92325
GTGGGGAATATTGCACAATGGGCGCAAGCCTGATGCAGCCATGCCGCGTGTATGAAGAAGGCCTTCGGGTTGTAAAGTACTTTCAGCGAGGAGGAAGGTGTTGTGGTTAATAACCGCAGCAATTGACGTTACTCGCAGAAGAAGCACCGGCTAACTCCGTGCCAGCAGCCGCGGTAATACGGAGGGTGCAAGGGTTAATCGGAATTACTGGGCGTAAAGCGCACGCAGGCGGTTTGTTAAGTCAGATGTGAAATCCCAGGGCTCAACCTGGGAACTGCATTTGAAACTGGCAAGCTTGAGTCTCGTAGAGGGGGGTAGAATTCCAGGTGTAGCGGTGAAATGCGTAGAGATCTGGAGGAATACCGGTGGCGAAGGCGGCCCCCTGGACGAAGACTGACGCTCAGGTGCGAAAGCGTGGGGAGCAAACAGG
+
IIHIIIGHGHIIIIHHIIIIIIIIIIIIHHHIHIIIIHIIIHHHHHIIIIHGHIIIIGIIIHHIIEHHIHHC@HHIIEHHEH<FHHHIDHIIGHDGHHHHIHHIIIGGHIHEH?FDCHHHIHGI?ECHG@HEH-DHDE+BGHHHA-?GHHHHHFAEHHFHHGHHHEF?HF:HHI+;EG?EEH@C:C-6-6@6-5@-@@-@H@@@@EG5-6DFED@4@F++--@354=DDCHEF@@--6@66-6EG@?@-HHHF?G@8-IIGIGHEGA66FHHHGGFA6-HF-A6-CEHHHEHF-EIHECC@@=GD-A@HDIHIHHIHIHFHHGHG@GEHCHDIIIGHHEHHCIIHEHGAHHHIHECHCHHDHHHHHHEHIIIIIHHCCC.IIIIIIFHFHHIIHHHHH?FC1HIIIIIIIHHDHDHHEIIIIIIIIHHIG
@HWI-D00621:625:HMJNFBCX2:2:1101:15394:93152
GTGGGGAATATTGCACAATGGGCGCAAGCCTGATGCAGCCATGCCGCGTGTATGAAGAAGGCCTTCGGGTTGTAAAGTACTTTCAGCGGGGAGGAAGGTGTTGAGGTTAATAACCTCAGCAATTGACGTTACCCGCAGAAGAAGCACCGGCTAACTCCGTGCCAGCAGCCGCGGTAATACGGAGGGTGCAAGCGTTAATCGGAATTACTGGGCGTAAAGCGCACGGAGGCGGTCTGTCAAGTCGGATGTGAAATCCCCGGGCTCAACCTGGGAACTGCATTCGAAACTGGCAGGCTAGAGTCTTGTAGAGGGGGGTAGAATTCCAGGTGTAGCGGTGAAATGCGTAGAGATCTGGAGGAATACCGGTGGCGAAGGCGGCCCCCTGGACAAAGACTGACGCTCAGGTGCGAAAGCGTGGGGAGCAAACAGG
+
IIIIIIIIIIIIIIIIIIIIIIIIIIIIIIIIIIIIIIIIIHIIIIIIIIHHIIIIIIIIIIIIIGIIIHHHHIIGHIIIHHDHHHFDCHIDHHHFHHHGHHFHHHGH?EHHH-GHIIIIIHHIHHIHAH?DGFGDC+CHHHFE-AAHHIIDGHHHHE@AGGH-FHHHIGDDHCCHE-@F@E-+>D--@G@@-@@G@?-@4F-@6@CFFHHHE@6EHC53--464+-DHC-F6--6-?EC5-DGH@6--CIHEDC::C?IHHA-HHGG?CIHIHEHCEHG?HGGAGHIIHFHFHEIIHHHFEHFHEIHGIIHF@GHHIIIHHGIHFGIHCIIIIIIHHHDIHIIIIHF<FIIIIIHHIIHHHIIIIIIIIIIIIIIIIHDIIIIIIIIIIIHIIIIIIIIIIIIIIIIIIIIIIHIIIIIIIIIIIIIII
@HWI-D00621:625:HMJNFBCX2:2:1101:17968:93199
GTGGGGAATATTGCACAATGGGCGCAAGCCTGATGCAGCCATGCCGCGTGTATGAAGAAGGCCTTCGGGTTGTAAAGTACTTTCAGCGGGGAGGAAGGTGTTGTGGTTAATAACCACAGCAATTGACGTTACCCGCAGAAGAAGCACCGGCTAACTCCGTGCCAGCAGCCGCGGTAATACGGAGGGTGCAAGCGTTAATCGGAATTACTGGGCGTAAAGCCAACGCAGGCGGTCTGTCAAGTCGGATGTGAAATCCCCGGGCTCAACCTGGGAACTGCATTCGAAACTGGCAGGCTAGAGTCTTGTAGAGGGGGGTAGAATTCCAGGTGTAGCGGTGAAATGCGTAGAGATCTGGAGGAATACCGGTGGCGAAGGCGGCCCCCTGGACAAAGACTGACGCTCAGGTGCGAAAGCGTGGGGAGCAAACAGG
+
IIIHHIIIIIIIIIIIIGHHIIIIIIIIIIIIIIIIIIGIIIIIHIIIIIHHHHIFHIIIIGHGHEHHHGHIIHIIIIIIHIDHFHI>HHICHHIGIIIHIIIIDHECGHHIHAFGHIIGE?HHIGHEHHA@HE=C+CH-A@6A?HHIIIHIHGG@EHGEEEHG@-@GFC3+>C3D---6EHGHC>@E@E@@-@H@GEC?HHCG@@6@F-@G@6;HGHH4)+6+E@4HH>@--6--6--++=H@-F@@6?EH@+C++5-A-6@8HH?A--EAA6--?HH@?E@HHBA-EHHHGHFEGEB7--8-77HGD>DEHGD@D?IHHEHHHFEEHHHHGHIHIGHIIIIIHHGE<GIIIIIIHEIIHHIIIIHHIIIHIIIIIHDDHGIIIIIIIHHFDHGIIIIHFHHIIHIHIIIIIIIIHHGFIHEHHIIIII
@HWI-D00621:625:HMJNFBCX2:2:1101:15226:93362
GTGGGGAATATTGCACAATGGGCGCAAGCCTGATGCAGCCATGCCGCGTGTATGAAGAAGGCCTTCGGGTTGTAAAGTACTTTCAGCGAGGAGGAAGGTGTTGTGGTTAATAACCACAGCAATTGACGTTACTCGCAGAAGAAGCACCGGCTAACTCCGTGCCAGCAGCCGCGGTAATACGGAGGGTGCAAGCGTTAATCGGAATTACTGGGCGTAAAGCCCACGCAGGCGGTTTGTTAAGGCAGATGTGAAATCCCCGGGCTCAACCTGGGAACTGCATTTGAAACTGGCAAGCTTGAGTCTCGTAGAGGGGGGTAGAATTCCAGGTGTAGCGGTGAAATGCGTAGAGATCTGGAGGAATACCGGTGGCGAAGGCGGCCCCCTGGACGAAGACTGACGCTCAGGTGCGAAAGCGTGGGGAGCAAACAGG
+
IIIIIIIIIIIIIIIIIIIIIEHIHIIIIIIIHIIIIIIIIIIIIIIIIIIIIEHIIIHIIIIIIHHIIIIIHGHIHIIHHHDHIIIIHIIIIHICHHGHIIIHIIIHIHHIIHHHHHIIII:GFHIHHEEHH@-;>HHC@@FHEHHEDHDIIIHHCEHHHHGHH?-8A@33CCDDHH-@G@@:HH@@E?---EGHI-@GGHCCG@F-@>6F?6CEHH-31EE+44G:D9@-EHHF6HF6---6---@@6@@@+:DHHEEA---EA-8--G@66A6-HEA8--@HHHHCHF-HGEFFEF;=FEGHEIHIIHEHEIHHFEHGIIIHHHHCHHHHCIHGHHHHGIIIIHF<FIIHHHGIIIIIIIIIIGIIIIIIIIIIIIIIIIIIIIIFIIIHIIIIIIIHHIIIIIHIIIIIIIIIIIIIIIIIIIIII
@HWI-D00621:625:HMJNFBCX2:2:1104:10217:91979
GTGGGGAATATTGCACAATGGGCGCAAGCCTGATGCAGCCATGCCGCGTGTATGAAGAAGGCCTTCGGGTTGTAAAGTACTTTCAGCGAGGAGGAAGGTGTTGTGGTTAATAACCACAGCAATTGACGTTACTCGCAGAAGAAGCACCGGCTAACTCCGTGCCAGCAGCCGCGGTAATACGGAGGGGGCAAGGGTTAATCGGAATTACTGGGCGTAAAGCGCACGCAGGCGGTTTGTTAAGTCAGATGTGAAATCCCCGGGCTCAACCTGGGAACTGCATTTGAAACTGGCAAGCTTGAGTCTCGTAGAGGGGGGTAGAATTCCAGGTGTAGCGGTGAAATGCGTAGAGATCTGGAGGAATACCGGTGGCGAAGGCGGCCCCCTGGACGAAGACTGACGCTCAGGTGCGAAAGCGTGGGGAGCAAACAGG
+
IIIHIIIIHIIIIIIIIIIIIIIIIIIIIIIIIIIGIIIIIIIIIIIIIIIIHIIIIIIIIIHIIIIIIHHHHHIIIIIIII@GHIGHIIIDHHIIIGHIIIIIHEFEHFFHHHEHHH@EH@E@?GHHGHIIIHHGCGHHEEHE@GHFHHH+@FHHIICH@@EEEHHIH-5CHHHDE@@GHH=;::++:CH@-55@@@@6GGGHFF?H@:>HHIHHEDF6--HB>@HHDCG@IIHGEE?HHCHGIHHHHHIHDDIIHIHHEA-AAA-A6-HHHHHG6-AEA-@EHHHEGIIHHHFEHIHH=DHGIHHIIHHEGDIHEHGIHIIIIIIHIIIIHGIIHIHIIIIIIIHHGIIIIIHIHIIIIIHHIIIIIIIIIIIIIIIIIIIIIIIIHIIIIIIIIIIIIHIIIIIIIIIIIIIIIIIIIIIIIIIIII
@HWI-D00621:625:HMJNFBCX2:2:1104:14789:91881
GTGGGGAATATTGCACAATGGGCGCAAGCCTGATGCAGCCATGCCGCGTGTATGAAGAAGGCCTTCGGGTTGTAAAGTACTTTCAGCGAGGAGGAAGGTGTTGTGGTTAATAACCACAGCAATTGACGTTACTCGCAGAAGAAGCACCGGCTAACTCCGTGCCAGCAGCCGCGGTAATACGGAGGGTGCAAGCGTGAATCGGAATTACTGGGCGTAAAGCGCACGCAGGCGGTTTGTTAAGTCAGATGTGAAATCCCCGGGCTCAACCTGGGAACTGCATTTGAAACTGGCAAGCTTGAGTCTCGTAGAGGGGGGTAGAATTCCAGGTGTAGCGGTGAAATGCGTAGAGATCTGGAGGAATACCGGTGGCGAAGGCGGCCCCCTGGACGAAGACTGACGCTCAGGTGCGAAAGCGTGGGGAGCAAACAGG
+
IIIIIIFHHIHHIIIIHIIIIIIIIIIIIIHHIHHHHHHIEHIIGIIHFHHIHHIIE?HHHGHEGHHIIIIIFEFEHHH??GDGHIIICDHHHIEHHHHHHHIFHCH?GH?AAFHGIHFIEEHHG?GHAECGGEHIIHHHHIHEECH?DCCDCHHHE@EHIH?-A--AHHDHH+6+5@-@G=@HCD-5=GEF-54-5@GEHHH@@-6?HHHGHHHEHCG+4=HH@-GIHHEEHGCE@G@-@-?IHHF@6--@-DGGD:CH?-A@AA?GA@CGHHFIIIIIHECCHH@AHHHIHIGIIHG>EGE7AGIHHHIHGDIIHHEHIIIHIHGIHDDIIHHIHFC/IIIIHHGC<HHHFHHHEHHIHHIHIIIIIIIHIIIIIIHCIIIIIHIHIIHHGIIIIIIIIIIIHIIIIHIIIIHIHHHHIIIIIIIIII
@HWI-D00621:625:HMJNFBCX2:2:1104:6625:92087
GTGGGGAATATTGCACAATGGGCGCAAGCCTGATGCAGCCATGCCGCGTGTATGAAGAAGGCCTTCGGGTTGTAAAGTACTTTCAGCGAGGAGGAAGGTGTTGTGGTTAATAACCACAGCAATTGACGTTACTCGCAGAAGAAGCACCGGCTAACTCCGTGCCAGCAGCCGCGGTAATACGGAGGGTGCAAGCGTTAATCGGAATTACTGGGCGTAAAGCGCACGCAGGCGGTTTGTTAAGTCAGATGTGAAATCCCCGGGCTCAACCTGGGAACTGCATTTGAAACTGGCAAGCTTGAGTCTCGTAGAGGGGGGTAGAATTCCAGGTGTAGCGGTGAAATGCGTAGAGATCTGGAGGAATACCGGTGGCGAAGGCGGCCCCCTGGACGAAGACTGACGCTCAGGTGCGAAAGCGTGGGGAGCAAACAGG
+
IIIIHHHHHHIIIIIIIIIIIIIIIIIIIIIHIGIIIIIIIIIIIIIHHIEHIIHIIHIGIHIIIIFHHHIIHHHIIHHIIIGHHHIIHGH.CGHHIIHIIGHHHIGHEHCEHIHHIHIGIIHEHHGHEGHHHHHGHIGIGHIIIIIHIHHGIHHH-AHEHIIFEEHHIID:CH>C@CHIEHE>DCEG=HH@HH@GHIHHEE@66@GC#@-F4C<HE@G@-44+?HHHD3--CF@@-GH?HFEHFEEHFEF@GCHCIIHEAA-HHGGEHCIHFAHF-AA6-686FGEEEIHHGHE@CFHH@EEGGHIIIHIIIHIHHHEHHIGIIIGIHDIIIIIHFEECIIHHHCHG:FCIIIIIIIIIHHGIHGHCIHIIIIIIIIIIIIIIIIHIHHHHIIIIIIIIIHIIIIHIIIIIIIIHIHIIIIIIHHIIII
@HWI-D00621:625:HMJNFBCX2:2:1104:7370:92052
GTGGGGAATATTGCACAATGGGCGCAAGCCTGATGCAGCCATGCCGCGTGTATGAAGAAGGCCTTCGGGTTGTAAAGTACTTTCAGCGGGGAGGAAGGTGTTGAGGTTAATAACCTCAGCAATTGACGTTACCCGCAGAAGAAGCACCGGCTAACTCCGTGCCAGCAGCCGCGGTAATACGGAGGGTGCAAGCGTTAATCGGAATTACTGGGCGTAAAGCGCACGCAGGGGGTCTGTCAAGTCGGATGTGAAATCCCCGGGCTCAACCTGGGAACTGCATTCGAAACTGGCAGGCTAGAGTCTTGTAGAGGGGGGTAGAATTCCAGGTGTAGCGGTGAAATGCGTAGAGATCTGGAGGAATACCGGTGGCGAAGGCGGCCCCCTGGACAAAGACTGACGCTCAGGTGCGAAAGCGTGGGGAGCAAACAGG
+
IIIHIIIIIIIHIIIIIIIIIIHIGIIIIIIIIIIIIIIIIIIIIIIIIIIIIIHIIIIIIGHIHIIIIIIHIIIIHIHIIIHHIFCCDHHHHHHGIGFFHHCFHIIIIIHH?HEH??E@GHIIHHECE@CHF--+>DH--FCHEHICHH3+@GGHH?-AEG?-@--@@4>DHDDC?6@@H5-5>+---@@G?GHH=--66-5@@@F-FHHE=HHHHC;>=EEHHE;>6+@H@-6@@6-HHFGECEEHIIIHCHCDHDHGHHEGGGHE@?HHHHH@CHB-G=GHIIHHHH?IHGACHGHIHH@HHCHHDHDCIIIHHHIIIHHHIIIIIIIHGIIIIIHHIGIIIIHHDHIIIIHHIIHIIHHIHHIIIIIHIIIIIIIHHIHIIIIHHIIIHIIIIIIIIIIIIIIIIIIIIIIIIIIIHIIIIIIIII
@HWI-D00621:625:HMJNFBCX2:2:1104:4555:92352
GTGGGGAATATTGCACAATGGGCGCAAGCCTGATGCAGCCATGCCGCGTGTATGAAGAAGGCCTTCGGGTTGTAAAGTACTTTCAGCGGGGAGGAAGGCGATAAGGTTAATAACCTCAGCAATTGACGTTACCCGCAGAAGAAGCACCGGCTAACTCCGTGCCAGCAGCCGCGGTAATACGGAGGGTGCAAGCGTTAATCGGAATTACTGGGCGTAAAGCGCACGCAGGCGGTTTGTTAAGTCAGATGTGAAATCCCCGGGCTCAACCTGGGAACTGCATTTGAAACTGGCAGGCTAGAGTCTTGTAGAGGGGGGTAGAATTCCAGGTGTAGCGGTGAAATGCGTAGAGATCTGGAGGAATACCGGTGGCGAAGGCGGCCCCCTGGACAAAGACTGACGCTCAGGTGCGAAAGCGTGGGGAGCAAACAGG
+
IIIIHIIIIIIIIIIIEEGHHHIIIIIIGIIIIIIIIIIIHGIIHIIIEHDFHHIIHIIHEHHIHHIIIIEDHFH?GHIHFHCEHHHHDHI<DCEGHIHHHIHHHIHHGIHHGHIGEHEFHIIIEEEHAEHEEGHCDC:?--68--FHICD:@66AEHHHFC?FHHGHHC::D+33@CH@EDG>CCEHIH-6@--64-@EHGG@E---4-@F+<C+-5@@D>3CCH+<DDCHCG@6--@G66-F6-6E?@6--+++>+---A8FEHEF8@8-6AA?HG6@HHHF?HHHH@AHA@6CHB66-6?H@GGE7+>-777FFG@EHE@@GH@FCDGIIGIHHHHCIIIHHIHG<?IHHIHHHHHIHHDHGIHHH?EHIHIHIHDHHEIHGFGG<EHG<E=HHHGHCFHFEGIIIIIIHCCGIIHIIIIIHHEHIH
@HWI-D00621:625:HMJNFBCX2:2:1104:12626:92779
GTAGGGAATCTTCGGCAATGGACGAAAGTCTGACCGAGCAACGCCGCGTGAGTGAAGAAGGTTTTCGGATCGTAAAACTCTGTTGTTAGAGAAGAACAAGGATGAGAGTAAAATGTTCATCCCTTGACGGTATCTAACCAGAAAGCCACGGCTAACTACGTGCCAGCAGCCGCGGTAATACGTAGGTGGCAAGCGTTGTCCGGATTTATTGGGCGTAAAGCGAGCGCAGGCGGTTTCATAAGTCTGATGTGAAAGCCCCCGGCTCAACCGGGGAGGGTCATTGGAAACTGGGAGACTTGAGTGCAGAAGAGGAGAGTGGAATTCCATGTGTAGCGGTGAAATGCGTAGATATATGGAGGAACACCAGTGGCGAAGGCGGCTCTCTGGTCTGTAACTGACGCTGAGGCTCGAAAGCGTGGGGAGCGAACAGG
+
IIIIIIIIIIIIIIIIIIIIIIIIIIIIIIIIIIIIIIIIIIIIIIIIEHIIIIIIIIIIIIIIIIIIIIIHHIIIIIIIIH<DHHIIIIIHIIIIIIIIEHCEHIHIIIIIIHHIIGIIGHIIIIHIGIIHHIHIIIIIIIIIGIFFHHIIIIHIHIIIIIGEHHEEEHA:DHDHG@EEE@@HHIHIE@F@--@@-3@HHHD-@GEH>IHHIIDCHHHC3DHHHHEHHDD@HCHF6-@?G@-@66-@@-@?IIHDHCHDHGEFDIIHIHHCHHHFG?CHHIHHHGGIIHIIIIHHHIGHHHGCFHHIIHIIIHIIIIIIIIIHIIIIIIIIIHGIIGIIIIIIIIIIHFIIIIIHIIIEHHFGIIIIHIIIIIIIIIHIIIIIIIIIIIIIIHIIIIIIIIIIIIIIHIIIIIIIIIIIIIIIIIIIIII
@HWI-D00621:625:HMJNFBCX2:2:1104:14182:93028
GTAGGGAATCTTCGGCAATGGACGAAAGTCTGACCGAGCAACGCCGCGTGAGTGAAGAAGGTTTTCGGATCGTAAAACTCTGTTGTTAGAGAAGAACAAGGATGAGAGTAAAATGTTCATCCCTTGACGGTATCTAACCAGAAAGCCACGGCTAACTACGTGCCAGCAGCCGCGGTAATACGTAGGTGGCAAGCGTTGTCCGGATTTATTGGGCGTAAAGCGAGCGCAGGCGGTTTCTTAAGTCTGATGGGAAAGCCCCCGGCTCAACCGGGGAGGGTCATTGGAAACTGGGAGACTTGAGTGCAGAAGAGGAGAGTGGAATTCCATGTGTAGCGGTGAAATGCGTAGATATATGGAGGAACACCAGTGGCGAAGGCGGCTCTCTGGTCTGTAACTGACGCTGAGGCTCGAAAGCGTGGGGAGCAAACAGG
+
IIIIIIIIIIIIIIIIIIIIIIIIIIIIHIIIHIIIIIIIIIIIIIIIIIIIHHIIIIIIIHHHHIIIIIIIIIIIIIIIIH<DGHHIIIIIIIIIIIIIHHEHHHFGHIHEHGHIHCFHFHIHGHCHHGHHFHHHHHEEHHFHIIAAHD::DHAEAFCGFHHHCEGHHF?;DHDHHE?@-46@F-6@HGHG@-5@-+6@@@CGHHE@GHHHHG-6@@G:5-C:A6-HHHHGCHHGE@-?EHCFCHHF8-FHIHIGIHHHGHHIHHDHIIHGIHHEF?CHFIIHHGFIIHHIIHEHHIIIIIIIIIIIIIIHEHIHCEIIIIHGHHGIIIIIIIHHIIIIIIHHIIIIHGIHIIIIIIIIIIHIIIIIIIIIIIIIIIIHEIGIIIIIIIIIIIIIIIIIIIIIIIIIIIIIIIIIIIIIIIIIIIIIIII
@HWI-D00621:625:HMJNFBCX2:2:1104:9983:93282
GTAGGGAATCTTCGGCAATGGACGAAAGTCTGACCGAGCAACGCCGCGTGAGTGAAGAAGGTTTTCGGATCGTAAAACTCTGTTGTTAGAGAAGAACAAGGATGAGAGTAAAATGTTCATCCCTTGACGGTATCTAACCAGAAAGCCACGGCTAACTACGTGCCAGCAGCCGCGGTAATACGTAGGTGGCAAGCGTTGTCCGGATTTATTGGGCGTAAAGCGAGCGCAGGCGGTTTCTTAAGTCTGATGTGAAAGCCCCCGGCTCAACCGGGGAGGGTCATTGGAAACTGGGAGACTTGAGTGCAGAAGAGGAGAGTGGAATTCCATGTGTAGCGGTGAAATGCGTAGATATATGGAGGAACACCAGTGGCGAAGGCGGCTCTCTGGTCTGTAACTGACGCTGAGGCTCGAAAGCGTGGGGAGCGAACAGG
+
IIIIIIIIIIIIIIIIIIHHHIIIIIIIHIIIIIIIIIIIIIIIGIIHIIHHHHIHIIGIIGHIIIIIHIHIIIHIIIIIIHDDGHHIIHIIIIIIHHIIIIIHHIHHHHHIIIIIIIGIFHHHE-FHHHCHIHHHHIHIHIHHHEHHIHCDHHHF?@G-AHCEFE@EFEGHDCHC;@@HHIGGH=GHGCH?4-46-5EHFFF@-66-6@DFHG@@CHH::G:;D@5-+DCHHHF@666-@@@6---EHIIHHD>+HDHHGA-@6>HHDDHHHEDFF8-G?HDDCHIHIHHIHHFE@HHEHF@HHFEHIHIIIHHHHFIIIIGIIHGIIIHIIIIHHFHIIIIIIIHHHFGIHHGIHHHHCHHHHIIIIIHIIIHIIIIIIIIIIIIHIIIIIIIHIHHIIIIIIIIIIIIIIIIIIIIHIIHIIIIIIII
@HWI-D00621:625:HMJNFBCX2:2:1104:10839:93312
GTGGGGAATATTGCACAATGGGCGCAAGCCTGATGCAGCCATGCCGCGTGTATGAAGAAGGCCTTCGGGTTGTAAAGTACTTTCAGCGGGGAGGAAGGTGTTGAGGTTAATAACCGCAGCAATTGACGTTACCCGCAGAAGAAGCACCGGCTAACTCCGTGCCAGCAGCCGCGGTAATACGGAGGGTGCAAGCGTTAATCGGAATTACTGGGCGTAAAGCGCACGCAGGCGGTCTGTCAAGTCGGATGTGAAATCCCCGGGCTCAACCTGGGAACTGCATTCGAAACTGGCAGGCTAGAGTCTTGTAGAGGGGGGTAGAATTCCAGGTGTAGCGGTGAAATGCGTAGAGATCTGGAGGAATACCGGTGGCGAAGGCGGCCCCCTGGACAAAGACTGACGCTCAGGTGCGAAAGCGTGGGGAGCAAACAGG
+
IIIHIIIIIIIIIIIIIHIIIIIIIIIIIIIIIIIIIIIIIIIIIIIIIIHHIHHHIIIGIIGIIIIHGHIIIIIHIIIIIIH?HIIIIIGHIIIIIIIHIHGHIIHHIIIIHHBDDHHHHHGIEHEHIFHIIFGIIGHEHHIIFHHEHIIGHG?AHHHHHIHHHHIIGH:CDHHDHHI?@--36+54-F-6--6EHICCHFHHE---6--@-+@CHEE4.3::7:@+>DEF-6-@-EEHC@-@HHFH@6EEE:DH:CGF68--HF4A--AIH@E6-CGA?@FCIHG?HIEHHHEHE@ED-?FHF?GIGIIIHFH@BAIIIGHFIHIIIIIIGIIIIHHGHHIHHHEHDHIIHIHIIIIIIIIIIIGIIIIHIIIIIIIIIIIIIIIIIHIHHHIIIIIIHFIIIIIIIIIHIHIIIIIIIIIIIIIIII
@HWI-D00621:625:HMJNFBCX2:2:1104:11377:93409
GTGGGGAATATTGCACAATGGGCGCAAGCCTGATGCAGCCATGCCGCGTGTATGAAGAAGGCCTTCGGGTTGTAAAGTACTTTCAGCGAGGAGGAAGGTGTTGTGGTTAATAACCGCAGCAATTGACGTTACTCGCAGAAGAAGCACCGGCTAACTCCGTGCCAGCAGCCGCGGTAATACGGAGGGTGCAAGCGTTAATCGGAATTACTGGGCGTAAAGCGCACGCAGGCGGTCTGTCAAGTCGGATGTGAAATCCCCGGGCTCAACCTGGGAACTGCATTTGAAACTGGCAAGCTTGAGTCTCGTAGAGGGGGGTAGAATTCCAGGTGTAGCGGTGAAATGCGTAGAGATCTGGAGGAATACCGGTGGCGAAGGCGGCCCCCTGGACGAAGACTGACGCTCAGGTGCGAAAGCGTGGGGAGCAAACAGG
+
IIIIIIIIIIIIIIIIIIIIIIIIIIIIIIIIIIIIIIIIIIIIIIIIHIHIIIIIIIIIIIIIIIIIIHIIIIIIIIIIIHDHIHIIIIIIIIIIIIHIIIIIIIGHHIHIHHHHIHIIIHIIGCHHECHDHHHHHHGHEFHHHIIIGHDHIIIIHG-8EHHHF@CHHA;>D+5C6@E?G5@HD:@EH?@?-@G@EE--HG@FE@@@6HDFHG-GGHFHHHHH@-CIHDCGHCHHEHG:GIIIHEHHHHHFECCDHD?FIHHFHGEHCIIHHFEHIHHIHCH@GBIIIIHIHEIHFHHDIHHGIIIIIIIIIHIIIIIIIIHIIIIIIIIIIIIIHHHDIIIIIIHG<HIIIIHIIIIIIIIIIIIIIIIIIIIIIIIIIIIIIIIIIIIIIIIIIIIIIIIIIIIIIIIIIIIIIIIIIIIIIIIIII
@HWI-D00621:625:HMJNFBCX2:2:1104:17868:93453
GTAGGGAATCTTCCGCAATGGGCGAAAGCCTGACGGAGCAACGCCGCGTGAGTGATGAAGGCTTTCGGATCGTAAAACTCTGTTATTAGGGAAGAACAAATGCGTAAGTAACTGTGCGCATCTTGACGGTACCTAATCAGAAAGCCACGGCTAACTACGTGCCAGCAGCCGCGGTAATACGTAGGTGGCAAGCGTTATCCGGAATTATTGGGCGTAAAGCGCGCGTAGGCGGTTTCTTAAGTCTGATGTGAAAGCCCACGGCTCAACCGTGGAGGGTCATTGGAAACTGGGAAACTTGAGTGCAGAAGAGGAAAGTGGAATTCCATGTGTAGCGGTGAAATGCGCAGAGATATGGAGGAACACCAGTGGCGAAGGCGACTTTCTGGTCTGTAACTGACGCTGATGTGCGAAAGCGTGGGGATCAAACAGG
+
IIIIIIIHIIIIIIIIIIIIIIIIIIIIIIIIIIIIIIIIIIIIIIIIIIGHGHHHHIHIGHIIIIIIHIIIIIIIIIIIIHDHHHHIIIIHHIIIGIFCEHEFHCEHEHHIHHHIFHHIHHIIIIIIDHHEHHHHIGCHHHHG?GICDHIIHEHHHHEHEF-GHIHGGEHGHHHHHGFCCGCFHH?EECHGGHIHHCFEHD-E@@@@GCDHEFFCHHCCHGD@A@HIIHIHEH@AFA6A8---A8-?HHGHHE+DCE;EHHHHHIIHIGH?HFAGA-?HHAHGIIIHEHIHHDG?GIIIIIIIHIIIIIIIIIGHGIIHHIIIIHIIIIIIIIHIIIIIIHIHEIHHFIIIIIIIHIHHIIIHIIIIIIIIIIIIIIIIIIIIIHEIHIIIIIIIIIIIIIIIIIIIIIIIIIIIIIIIIIIIIIIIII
@HWI-D00621:625:HMJNFBCX2:2:1104:8128:93646
GTGGGGAATATTGCACAATGGGCGCAAGCCTGATGCAGCCATGCCGCGTGTATGAAGAAGGCCTTCGGGTTGTAAAGTACTTTCAGCGAGGAGGAAGGTGTTGTGGTTAATAACCGCAGCAATTGACGTTACTCGCAGAAGAAGCACCGGCTAACTCCGTGCCAGCAGCCGCGGTAATACGGAGGGTGCAAGCGTTAATCGGAATTACTGGGCCTAAAGCGCACGCAGGCGGTTTGTTAAGTCAGATGTGAAATCCCCGGGCTCAACCTGGGAACTGCATTTGAAACTGGCAAGCTTGAGTCTCGTAGAGGGGGGTAGAATTCCAGGTGTAGCGGTGAAATGCGTAGAGATCTGGAGGAATACCGGTGGCGAAGGCGGCCCCCTGGACGAAGACTGACGCTCAGGTGCGAAAGCGTGGGGAGCAAACAGG
+
IIIIIIIIIIIIIIIIIIIIIIIIIIIIIIIIIIIIHHIIIIIIIIIIIIHIIIIIIIIIHIHHIIHIHIIHIHIIIIHHIIDFFHHHHHIHIHIIIIHIIIG@HHFHIHHIHHFHDHGGIHHHEFHHHIIII?GDC-+66AFHHC?FD+:3EHE@?@@AEHHH-4-AHH>+:HHCEEHHI-536+6@--@G--6E@E@6HGEHH@@66G@64+--CC+8ECHAF@-C;544-@HF-HGF6--FCEHG@??@6++>6+HEHF@CHHHFA?IHHHHHF8--HHHGHF?GCGEFGHHHHIIHGEGHEHIIIIIHHGIHIIIIHIIIHEIIIHGIIIIHGHHFGIIIHHHGFGF<0HHHFHIIIIIIHGGIHIHHIIIIIIHHCIIIIIIIHIGIIIIIIIHIHGIIIIIGIIIIIIIIIIIIIIIIIIIIII
@HWI-D00621:625:HMJNFBCX2:2:1104:10755:93598
GTGGGGAATATTGCACAATGGGCGCAAGCCTGATGCAGCCATGCCGCGTGTATGAAGAAGGCCTTCGGGTTGTAAAGTACTTTCAGCGGGGAGGAAGGTGTTGAGGTTAATAACCGCAGCAATTGACGTTACCCGCAGAAGAAGCACCGGCTAACTCCGTGCCAGCAGCCGCGGTAATACGGAGGGTGCAAGCGTTAATCGGAATTACTGGGCGTAAAGCGCACGCAGGCGGTCTGTCAAGTCGGATGTGAAATCCCCGGGCTCAACCTGGGAACTGCATTCGAAACTGGCAGGCTAGAGTCTTGTAGAGGGGGGTAGAATTCCAGGTGTAGCGGTGAAATGCGTAGAGATCTGGAGGAATACCGGTGGCGAAGGCGGCCCCCTGGACAAAGACTGACGCTCAGGTGCGAAAGCGTGGGGAGCAAACAGG
+
IIIIHHHIIIIIIIIIIIIIGHIIIIIIIIIIIHIIIIIIIHIIIIIIHHDCHHIHIIIIIHIIIIIIGIHHIIIIIIIIIGDGGGHHDHIIIIIIIIGHIIHHHHHGHIGIIIIIGHHHHHGHHHEHAHHHGICHCHDHHEHIGHHIIHGHEHHIHIIHHIFHIGHIIIHDDHHHHHHGG-@DC:5--6@@C=E-@@-@HH-@664-@GHEEEGDG4@@---+?@CHDH?HF?E@EGHDCEH@@@@-6--HCHGGHHEA6--HIIHHH?HGFA-FC@EHIHIHHHHIH@AHF@HHHHGD8--GGACDIIHHEHIIGIIIIIIIIHIIIIIIIIIIIIIIIIIIIIHG<<HHHIHIIIHHGIIHGIIIIIIHIIIIIIIHHHIIIIIIIIHHGIHHHHGIHEIIIIIIIIIIIIIIIIIIIIIIIIIHII
@HWI-D00621:625:HMJNFBCX2:2:1104:14139:93625
GTGGGGAATATTGCACAATGGGCGCAAGCCTGATGCAGCCATGCCGCGTGTATGAAGAAGGCCTTCGGGTTGTAAAGTACTTTCAGCGAGGAGGAAGGTGTTGTGGTTAATAACCACAGCAATTGACGTTACTCGCAGAAGAAGCACCGGCTAACTCCGTGCCAGCAGCCGCGGTAATACGGAGGGTGCAAGCGTTAATCGGAATTACTGGGCGTAAAGCGCACGCAGGCGGTTTGTTAAGTCAGATGTGAAATCCCCGGGCTCAACCTGGGAACTGCATTTGAAACTGGCAAGCTTGAGTCTCGTAGAGGGGGGTAGAATTCCAGGTGTAGCGGTGAAATGCGTAGAGATCTGGAGGAATACCGGTGGCGAAGGCGGCCCCCTGGACGAAGACTGACGCTCAGGTGCGAAAGCGTGGGGAGCAAACAGG
+
IIIIIIIIIIIIIIIIIIIIIIIIIIIHHIIIGHIIIIIIIIIIIIIIHHHIIIIIGIHIIHIIIIIIII0CHGHIHHIIGH<FGHHIIIIHIIIIIIHGIGCHIIHHIIIIIIIIFIHGHGIIHF?GAHHII@GHHHIIGHHICGHHIIGHIHHHIHH@?EAE?-AEE?CDHDID?FEHHGGDD:-@4@@6-6@HD?-66@EHE@F4-DHE@@FH@3+34-@:G?HDC:-CHHHEIHG?@-EH@6---@?HHCHHDCH@6---HHEHCCHHHEHGIHEGFAIIIIIHHCHIIHHEIIGIIIIIIIIIIIIIIIIIIIIIIIIIIIIHHHDDIIIIIIIHIIIIIHHE<HIIIIIIIIHIHHIIIIHIIIIIIIIHIIHHEIHIIIIIIIIIIIIIHIIHIIIIIIIIIIIIIIIIIIIIIIIIIIIIII
@HWI-D00621:625:HMJNFBCX2:2:1104:18143:93612
GTGGGGAATATTGCACAATGGGCGCAAGCCTGATGCAGCCATGCCGCGTGTATGAAGAAGGCCTTCGGGTTGTAAAGTACTTTCAGCGAGGAGGAAGGTGTTGTGGTTAATAACCGCAGCAATTGACGTTACTCGCAGAAGAAGCACCGGCTAACTCCGTGCCAGCAGCCTCGGTAATACGGAGGGTGCAAGCGTTAATCGGAATTACTGGGCGTAAAGCGCACGCAGGCGGTTTGTTAAGTCAGATGTGAAATCCCCGGGCTCAACCTGGGAACTGCATTCGAAACTGGCAGGCTAGAGTCTTGTAGAGGGGGGTAGAATTCCAGGTGTAGCGGTGAAATGCGTAGAGATCTGGAGGAATACCGGTGGCGAAGGCGGCCCCCTGGACAAAGACTGACGCTCAGGTGCGAAAGCGTGGGGAGCAAACAGG
+
IIHIIIGHHIIIIIIIIIIIIIGHHIIIIIIGIHIHIHIIIIHGHIIIHIHIIIIHIIIIIGIIIIIIIHC<EHIHFGHFEHFFHHIIHHGDEEGHHHEIIIIIIIFHHHIIGHGDDHIHHEH?BGEEHFHGHHIIHDCGEH6A-BFA>+>CEH?EH?--6@-A-A64@--8@E5-----@@4+CH-@CH@--6@@E-6-HG@GC?:-@5DEE656EHIGHIHACCH>>6-?@HHCHGHHHEHG6?FE@C@F4+>>:D?FHG?EC@HF?GHHEHE@B-HHH=FA?HGIIIIHHHFIIHEHIIHFHGIIGIHEHFHIIIHHHHHCIHIHHHHDEHHHHHE9IHIIIIHGDIIIIIIIIIHIGHHIHIIIIIIIIGIIIHIHIHGIIHIIIIIHIIIIIIIIIIIIIIIIHHIIHIIIIIHIHHIIIIIIII
@HWI-D00621:625:HMJNFBCX2:2:1104:10684:93861
GTGGGGAATATTGCACAATGGGCGCAAGCCTGATGCAGCCATGCCGCGTGTGTGAAGAAGGCCTTCGGGTTGTAAAGCACTTTCAGCGGGGAGGAAGGCGATAAGGTTAATAACCTTGTCGATTGACGTTACCCGCAGAAGAAGCACCGGCTAACTCCGTGCCAGCAGCCGCGGTAATACGGAGGGTGCAAGCGTTAATCGGAATTACTGGGCGTAAAGCGCACGCAGGCGGTCTGTCAAGTCGGATGTGAAATCCCCGGGCTCAACCTGGGAACTGCATTCGAAACTGGCAGGCTAGAGTCTTGTAGAGGGGGGTAGAATTCCAGGTGTAGCGGTGAAATGCGTAGAGATCTGGAGGAATACCGGTGGCGAAGGCGGCCCCCTGGACGAAGACTGACGCTCAGGTGCGAAAGCGTGGGGAGCAAACAGG
+
IHIHIIGIHHHIIIIIIIIIIIHHHHIHIIHIIIIIIIIIIFHEEHIIGI@HHIIICCGCEHCHHHHEHIHHGHHIHIIIIIFHHHHHCHH.CHIIIDHHIHIIIEGHIIIHC@EGGFHHH?AFHGHCEEHEFEEHC::AHG6A-6A@D3;D=FHFF?GH-GHFGE?@GFHDH:>>4--@-@GHDC---66--@-54-66?GE@@--4@>3-6--?@6<+FFFB+IIHDDH?@?H@H@@:5-----@@66F65++CCD?F----HF-AAA-FGA-A--HCEDHC@E@EG5-HHEB-EFHEGCHIIIH@>HHHHEHHF-FHFGFDHGEHHHHHEHIIHHHHGHIIIIHGDGGIHHFCHEEHDDGIIIHGHIIHHIIIIIHGIIIIHIHIIHIHIHHECIHHHHIIGIIIIIHHIIIHHHHHHFGIHIIHEI
@HWI-D00621:625:HMJNFBCX2:2:1104:12605:93780
GTGGGGAATATTGCACAATGGGCGCAAGCCTGATGCAGCCATGCCGCGTGTATGAAGAAGGCCTTCGGGTTGTAAAGTACTTTCAGCGGGGAGGAAGGTGTTGAGGTTAATAACCTCAGCAATTGACGTTACCCGCAGAAGAAGCACCGGCTAACTCCGTGCCAGCAGCCGCGGTAATACGGAGGGTGCAAGCGTTAATCGGGATTACTGGGCGTAAAGCGCACGCAGGCGGTCTGTCAAGTCGGATGTGAAATCCCCGGGCTCAACCTGGGAACTGCATTCGAAACTGGCAGGCTAGAGTCTTGTAGAGGGGGGTAGAATTCCAGGTGTAGCGGTGAAATGCGTAGAGATCTGGAGGAATACCGGTGGCGAAGGCGGCCCCCTGGACAAAGACTGACGCTCAGGTGCGAAAGCGTGGGGAGCAAACAGG
+
IIIIIIIIIHHHIIIHIIHIHHHHGIIIHIHIIIIIIIIIIIIIIIIIHIIIIIIIIIIIIIIIHIIGIIIIIIIIIIIIIIGHHHHHHHIHHHIIHIGHHIHIIIIGHIIIIHHIHIIIHHCCHHHHH?GHCGHH:DHGCHHIIGFHHGCHHHCCHCH--G-@-@GHIIC+5>3:--6@EC=DCD4@=FC@--@@GH?FHH)5+6@GF-@@4++5@@@@>CHH+CH::;D###?FEEEHCE5-@C@?CHHHHHCHHHFHHFA?EH?EHHGAFG--?GHHC@@8AEGCHHEFH?AFA@CGGF?IIIHHIIHIHBIIIIIIIHIIIHIHIIIIIIIIIIHIIIIIIHGD<<IGIIIHIHIIIHIIIIIIIHIIIIIIIIHIHHIIIIIIIIIHHIIIHIIHHHIIIIIIIIIIGHIIIIIIIIIIIHIIII
@HWI-D00621:625:HMJNFBCX2:2:1104:19304:93785
GTGGGGAATATTGCACAATGGGCGCAAGCCTGATGCAGCCATGCCGCGTGTATGAAGAAGGCCTTCGGGTTGTAAAGTACTTTCAGCGGGGAGGAAGGTGTTGTGGTTAATAACCACAGCAATTGACGTTACCCGCAGAAGAAGCACCGGCTAACTCCGTGCCAGCAGCCGCGGTAATACGGAGGGTGCAAGCGTGAATCGGAATTACTGGGCGTAAAGCGCACGCAGGCGGTCTGTCAAGTCGGATGTGAAAGCCCCGGGCTCAACCTGGGAACTGCATTCGAAACTGGCAGGCTAGAGTCTTGTAGAGGGGGGTAGAATTCCAGGTGTAGCGGTGAAATGCGTAGAGATCTGGAGGAATACCGGTGGCGAAGGCGGCCCCCTGGACAAAGACTGACGCTCAGGTGCGAAAGCGTGGGGAGCAAACAGG
+
IIIIIIIIIIIIIIHIIIIIHIIIIIIIIIIIIIHHIIIIIFHHHIIIIIHHIIIHIHFEHIIHHH@HDDHIHHHHHHHIHHDG@FCC<DHHHIHEGHIIHHHHHH/CE/GHHIGFHHEHHGHEEHHHEHHEG?ECHHCGHE?E?A8F>HHC=AG-FHEHHIE?HH?HGEHH::C:@GHH?G-5566EECE-454--4@@GE@HHHFEHHCE@D??E@CFD-@>@-HHCDF@6-FH@CIHHEE-@--EHF@63+++6+HGEHCEHH?F--@HHA-GHHECA-@AEIIIHHHHEHHIIHEGD--?IIHIIHH@HHIHIHHGEG?HGIIIIIHDHIIIIIHIIIIIHFHHDIIIHHIIIIIIHHHDH=IIIIIIIIIIIIHH=HHH@HHG@C@IIHIIIHEHG<IGIHIHIIIHE/IIIIIIIGIIIIIIII
@HWI-D00621:625:HMJNFBCX2:2:1104:20202:94462
GTGGGGAATATTGCACAATGGGCGCAAGCCTGATGCAGCCATGCCGCGTGTATGAAGAAGGCCTTCGGGTTGTAAAGTACTTTCAGCGGGGAGGAAGGTGTTGTGGTTAATAACCACAGCAATTGACGTTACCCGCAGAAGAAGCACCGGCTAACTCCGTGCCAGCAGCCGCGGTAATACGGAGGGTGCAAGCGTTAATCGGAATTACTGGGCGTAAAGCGCACGCAGGCTGTCTGTCAAGTCGGATGTGAAATCCCCGGGCTCAACCTGGGAACTGCATTCGAAACTGGCAGGCTAGAGTCTTGTAGAGGGGGGTAGAATTCCAGGTGTAGCGGTGAAATGCGTAGAGATCTGGAGGAATACCGGTGGCGAAGGCGGCCCCCTGGACAAAGACTGACGCTCAGGTGCGAAAGCGTGGGGAGCAAACAGG
+
IIIIIIIHIIIIIIIIIIIHHIIIIIIIIIIIIIIIIIIIIIIGIIIIIIEHHHHIIIGIHIHIHIIIIIIIIIIHHHIIIIFHHCHHIGIDIHHIIIIGHIIIGH8EHIIIHEHIHIHIEE@EHHIIHHHCCHIIIHIHIIIGHI-FCHIGEAFG?EHHFHIIEH?-FGD:DC:H---66@HDHHHG-@@G-4E@ECE@@@GF@6-6EG@C--@E@ED;==@5---F-6+HG@6----DD=FIHEF@-6F?@3::CHEH?GH?HGEEHEECHHCHGHHHGCHHEHHEIIIIIHIIIHHHCGHFHHHIHDHEA:EHHHHHFHHGIIIIIIIIIIHHEGIHIIHGHHGD7HIIIIIIHHIHDHHIIHIGIIHHHCIIIIIIGIIIIIHIIIIIHIHIIIIIIIIIIIIIIIIIIIHHIIIIIIIIIIIIII
@HWI-D00621:625:HMJNFBCX2:2:1104:18379:94678
GTGGGGAATATTGCACAATGGGCGCAAGCCTGATGCAGCCATGCCGCGTGTATGAAGAAGGCCTTCGGGTTGTAAAGTACTTTCAGCGAGGAGGAAGGCATTAAGGTTAATAACCTTGGTGATTGACGTTACTCGCAGAAGAAGCACCGGCTAACTCCGTGCCAGCAGCCGCGGTAATACGGAGGGTGCAAGCGTTAATCGGAATTACTGGGCGTAAAGCGCACGCAGGCGGTCTGTCAAGTCGGATGTGAAATCCCCGGGCTCAACCTGGGAACTGCATTCGAAACTGGCAGGCTAGAGTCTTGTAGAGGGGGGTAGAATTCCAGGTGTAGCGGTGAAATGCGTAGAGATCTGGAGGAATACCGGTGGCGAAGGCGGCCCCCTGGACAAAGACTGACGCTCAGGTGCGAAAGCGTGGGGAGCAAACAGG
+
IIIIHIIHHIIIIIHIIIIIIIIIHHIIIIIIIIIIIIIIIIIIIIIIHHGHIIIIHIIIIHGHIHIIIIIIIIHHIIHHIIFHHHGHHIIIIIHHIIIHIHGHIGIHHIHGHHIHHHIHIIHIIIIIEHIII@GDHHHIIIIFHHIEHIIGHIHEEHHEEHHHIIIGHHIDHGH;EECHHH->HCHHIGGE?GEEHH@HEF@HHHIEHDC@5>CEHE:HGGHHHHHGHHIHHE@--GEDHHFHIHHG-HIHFIIIHCE@FHHHIHHAA-HGHHHIIHIHIIHGIHIHHHCIHHHHIHHHHEFEIHIIIIIIHGHHHIIIIIGIIIIIIIHIIIIIHGIIIIIIIIIHFIIIIIHGIHIIIIIHIIIIIIIIIIIIHHCHHIIIIIIIIIHHHHGIIIIIHHIIIIIGIIIIIIIIIIIIIIIIIIIIII
@HWI-D00621:625:HMJNFBCX2:2:1104:19412:95075
GTGGGGAATATTGCACAATGGGCGCAAGCCTGATGCAGCCATGCCGCGTGTATGAAGAAGGCCTTCGGGTTGTAAAGTACTTTCAGCGAGGAGGAAGGTGTTGTGGTTAATAACCGCAGCAATTGACGTTACTCGCAGAAGAAGCACCGGCTAACTCCGTGCCAGCAGCCGCGGTAATACGGAGGGTGCAAGCGTTAATCGGAATTACTGGGCGTGAAGCGCACGCAGGCGGTTTTTTAAGTCAGATGTGAAATCCCCGGGCTCAACCTGGGAACTGCATTTGAAACTGGCAAGCTTGAGTCTCGTAGAGGGGGGTAGAATTCCAGGTGTAGCGGTGAAATGCGTAGAGATCTGGAGGAATACCGGTGGCGAAGGCGGCCCCCTGGACGAAGACTGACGCTCAGGTGCGAAAGCGTGGGGAGCAAACAGG
+
HIIIIIIIIIIIIIIIIIIIHICHHIIIIIIIHIIIIIIGHIIIIIIICHHHEHHIGHHHHIIIHIIIIGHIIIIGHHHIHF<DHHIIGGHCHFHHHIEHHHIIGF99FHHHHIHHCCHHGHHHIIIGEEH=@FEHIDHHIIII?HHICHGH-6-68-@FEHHHHH?G@G>:+>;>@@F?@@-+>:HG-@?EGC4-6EEEHD@-4FF?@-6G?3;)6@?@DCDCHDH+>DC#####@E@@--6?E@-G@-GF@;DC:+EH@-A-6-5@@AG@HHCCHG?A@?FEHHHHIHFBC?HGIHF>-EGEHFEHHHHHA7@FHHHGGHIGIIIIHCIHHHHHHHCIHDHHCEF@<HHIIIHIIHIHHHIIIIGIHEHGHIIHCC<E=HCHIIIIIHIGIIIIIIHIHIIHEHHIIIIIIHDIIIIIIGIIIIIIGI
@HWI-D00621:625:HMJNFBCX2:2:1104:11705:95738
GTGGGGAATATTGCACAATGGGCGCAAGCCTGATGCAGCCATGCCGCGTGTATGAAGAAGGCCTTCGGGTTGTAAAGTACTTTCAGCGGGGAGGAAGGTGTTGTGGTTAATAACCGCAGCAATTGACGTTACCCGCAGAAGAAGCACCGGCTAACTCCGTGCCAGCAGCCGCGGTAATACGGAGGGTGCAAGCGTTAATCGGAATTACTGGGCGTAAAGCGCACGCAGGCGGTCTGTCAAGTCGGATGTGAAATCCCCGGGCTCAACCTGGGAACTGCATTCGAAACTGGCAGGCTAGAGTCTTGTAGAGGGGGGTAGAATTCCAGGTGTAGCGGTGAAATGCGTAGAGATCTGGAGGAATACCGGTGGCGAAGGCGGCCCCCTGGACAAAGACTGACGCTCAGGTGCGAAAGCGTGGGGAGCAAACAGG
+
IIIIIHIIIIIIIIIIIIIHIIIIIIIIIIIIIIIIIIIIIIIIIIGIHHHIIGIIIIIIIHIIIIIIHIHHIIHIIIIIIHCGHIIIIIIHICHIIHHIHIHIIIHHIIIIIHIHHHIIHIIIGGEHG@HHCFHHIIHIIHHIHHHGHHIIGHEHHIGIGHGFC?@GGGHHDHHHHIIHICGHH:5@EEEHHIH=@EE-EE-@@FHHH-F--;DHIHHD@HG1@5@E;:D----?-EGIDHHGEGHIHHHEE+HDHDFG@A-HIFEG68-EHHGIIHFEEHHHGHIIHCHHGEGEIHGHEFH?IIIIIIHFHHIIIIIGIIHHHGIIHHIIIHIIHHDIIIIIIHFGDIIIIHIHHFIIHHIIHIGIIIIIIIIIIIIIHFIGIIIIIIIIHIIIIIIHEHHIIIIIIIIIIHIIIFIIIIIIIIIIII
@HWI-D00621:625:HMJNFBCX2:2:1104:14676:95993
GTGGGGAATATTGCACAATGGGCGCAAGCCTGATGCAGCCATGCCGCGTGTATGAAGAAGGCCTTCGGGTTGTAAAGTACTTTCAGCGGGGAGGAAGGTGTTGAGGTTAATAACCTCAGCAATTGACGTTACCCGCAGAAGAAGCACCGGCTAACTCCGTGCCAGCAGCCGCGGTAATACGGAGGGTGCAAGCGTGAATCGGAATTACTGGGCGTAAAGCGCACGCAGGCGGTCTGTCAAGTCGGATGTGAAATCCACGGGCTCAACCTGGGAACTGCATTCGAAACTGGCAGGCTAGAGTCTTGTAGAGGGGGGTAGAATTCCAGGTGTAGCGGTGAAATGCGTAGAGATCTGGAGGAATACCGGTGGCGAAGGCGGCCCCCTGGACAAAGACTGACGCTCAGGTGCGAAAGCGTGGGGAGCAAACAGG
+
IIIIIIHIIIIIIIIIIIIIIIHIIIIHIIIHGHHIIIIHHFHIHIIIFHEEHHHIIHIIIHHGIIIICHIIIIIIHHEHHFDHHHIIGIIIGIIHHCHE@@HHHIE/-/7F@-@-@GHH?H@FH?@@G?A@HA@D:+66@G-6FCH@CHHHCGHHI?HHHFHGH?@-@-+>>:C+466@G5E:;H=E-@@G?HH#####F?@HF6--GIF=EG=?G:HHG=HGGHCDH>?6-@EFG?GHHCE6-F6F?CHGF@>@>IHHHHEHGFAEEAAGIIIIIHHIHEHGHGA?G?FHEHGHHIHHG@-IIHHHHHDDF.IFHIIHIGIIHGIIIIHIIIIIIHIHIIIIIHIHFHHIIIHHGIIIHHHIIIIIIHIIIIIIHIIDGIIIHHGG<DEHHIIIIIIIHEHIIIIIIIIIIIIIIIIIIIHIIIIIII
@HWI-D00621:625:HMJNFBCX2:2:1104:15383:96226
GTGGGGAATATTGCACAATGGGCGCAAGCCTGATGCAGCCATGCCGCGTGTATGAAGAAGGCCTTCGGGTTGTAAAGTACTTTCAGCGGGGAGGAAGGTGTTGAGGTTAATAACCGCAGCAATTGACGTTACCCGCAGAAGAAGCACCGGCTAACTCCGTGCCAGCAGCCGCGGTAATACGGAGGGTGCAAGCGTTAATCGGAATTACTGGGCGTAAAGCGCACGCAGGCGGTCTGTCAAGTCGGATGTGAAATCCCCGGGCCCAACCTGGGAACTGCATTCGAAACTGGCAGGCTAGAGTCTTGTAGAGGGGGGTAGAATTCCAGGTGTAGCGGTGAAATGCGTAGAGATCTGGAGGAATACCGGTGGCGAAGGCGGCCCCCTGGACAAAGACTGACGCTCAGGTGCGAAAGCGTGGGGAGCAAACAGG
+
IIIHIIIIIIIIIIHIIIIIIIIICHHIIIIIHGHIIIIIIEHHHIIIIIDFHHHIIIHHHHHEH?1CEHIIEGHHHIIIEH<DCHHHHIIDHIC@@DDFCGFE@HHG?CGEHFEDHIIG@GHEFHHD5@-EFHHIIIDEHHII6AHCCCDH=@GEEHHHEHGEHHHIHHDC:HC+@@@FEEEH:D-@E6G@-E5--5-6@HGGC-@CC=GHEC@-656?CCH:@CEC>HH@-6---FHHHE@@--G@-E@-E:5:++>-5++?IHGHFF@GIIIHCAF?GHFHHEHHHHIHCEHEGIIHCF-FFHEE7+CA--EEIIHIHHHHIIIIIIIIIHIIIIIHIIHEFCF@<HIIIIIIIIIIHIHIIIIIIIIIIIIHCHE.C1IHIHHHH?EHHIIIIIHHF<IIIHGIIIIIIHIHIIIIIHHFIIIIII
@HWI-D00621:625:HMJNFBCX2:2:1104:17867:96428
GTGGGGAATATTGCACAATGGGCGCAAGCCTGATGCAGCCATGCCGCGTGTATGAAGAAGGCCTTCGGGTTGTAAAGTACTTTCAGCGGGGAGGAAGGTGTTGAGGTTAATAACCGCAGCAATTGACGTTACCCGCAGAAGAAGCACCGGCTAACTCCGTGCCAGCAGCCGCGGTAATACGGAGGGTGCAAGGGTTAATCGGAATTACTGGGCGTAAAGCGCACGCAGGCGGTCTGTCAAGTCGGATGTGAAATCCCCGGGCTCAACCTGGGAACTGCATTCGAAACTGGCAGGCTAGAGTCTTGTAGAGGGGGGTAGAATTCCAGGTGTAGCGGTGAAATGCGTAGAGATCTGGAGGAATACCGGTGGCGAAGGCGGCCCCCTGGACAAAGACTGACGCTCAGGTGCGAAAGCGTGGGGAGCAAACAGG
+
HIIIIIHHHHHHIGHHHIHHGIGHHIIEHHIGHFIIHIEHHIGIIHIICH0@CGEEHCCFEEHIIIIIGIHDHHHGHIIIII<D@FDCHIIIGHEHHHHEFHIIEHFHHGGFGHGDHHD>8ADFHFHHHEHHFHIHCH+8A?@G-FHCHHDHIICA-FHGH4@EHIII@FCHHCCD???GEDEH:CGHE-66-556@@6FH=-45@@@-:+@66-E63++4-HDF6+63+@@66-@?G=>5-=E@--6-@@-@+>>+IHFA8--EGAAAAFIIIHHG?@-A5@FCGF?IIHIIIHHIHGF8---GGEECH>D--GHGHECHG?EHGGFIHHIHHIHEIIHIIIHEHCCFIHHHHHHGGIHDHIHHHHHFIIIIIHHHHDHHEHHGHIHHCIIIIHGDHHHEHIIHHHGIIIIHIIIHIIIIIIIIIHHHF
@HWI-D00621:625:HMJNFBCX2:2:1104:8223:96556
GTGGGGAATATTGCACAATGGGCGCAAGCCTGATGCAGCCATGCCGCGTGTATGAAGAAGGCCTTCGGGTTGTAAAGTACTTTCAGCGGGGAGGAAGGTGTTGAGGTTAATAACCGCAGCAATTGACGTTACCCGCAGAAGAAGCACCGGCTAACTCCGTGCAAGCAGCCGCGGTAATACGGAGGGTGCAAGCGTTAATCGGAATTACTGGGCGTAAAGCGCACGCAGGCGGTCTGTCAAGTCGGATGTGAAATCCCCGGGCTCAACCTGGGAACTGCATTCGAAACTGGCAGGCTAGAGTCTTGTAGAGGGGGGTAGAATTCCAGGTGTAGCGGTGAAATGCGTAGAGATCTGGAGGAATACCGGTGGCGAAGGCGGCCCCCTGGACAAAGACTGACGCTCAGGTGCGAAAGCGTGGGGAGCAAACAGG
+
IIHIIIIIIIIIIHIIIIIIHIIIIIIIIIIIIIHIIHIIIIIIIIIIIIGHHHHIIIIHIIIIIGIIIIIIIIGIHIIIHIDEEHIHIIIDIIIIHHGHHHC?FEHIHIIHGHEC:CHD?EEAG@@@4EGCH-@DCDHE?GCFEHHGHCDHHEFG6F@@EH--655@EECHHG>CE---5@45>D@HHI---6@EGH---@CEE->--6@@->+;G?########HC>>-F-66--@-HCE@-F6EIHHHFHDDDDDHIIHHCHH?EAECIHGB66-?EFHHHGH@A8G-FHF7GIIIIHE@FG?HHDIIIIHIIIIHIIIIIIHIIIIIHECIIIIHGHHIHHHIHDHHHIIIIIIIIHIIIHIIHIIIIIIIIHDIIIIIIIIIIIHFHGIIIIIIHIGIHIIHIIIIIIIIIIIIIIIIIIIIIII
@HWI-D00621:625:HMJNFBCX2:2:1104:11294:96546
GTGGGGAATATTGCACAATGGGCGCAAGCCTGATGCAGCCATGCCGCGTGTATGAAGAAGGCCTTCGGGTTGTAAAGTACTTTCAGCGAGGAGGAAGGTGTTGTGGTTAATAACCACAGCAATTGACGTTACTCGCAGAAGAAGCACCGGCTAACTCCGTGCCAGCAGCCGCGGTAATACGGAGGGTGCAAGCGTTAATCGGAATTACTGGGCGTAAAGCGCACGCAGGCGGTTTGTTAAGTCAGATGGGAAATCCCCGGGCTCAACCTGGGAACTGCATTTGAAACTAGCAAGCTTGAGTCTCGTAGAGGGGGGTAGAATTCCAGGTGTAGCGGTGAAATGCGTAGAGATCTGGAGGAATACCGGTGGCGAAGGCGGCCCCCTGGACAAAGACTGACGCTCAGGTGCGAAAGCGTGGGGAGCAAACAG
+
IIIIIIIIIIIIIIIIIIIHIIIIIIIIHIIIIIGIIIIIIIIIIHIHIHEHHIIIIHIIIIHGIIIIIIGHIIIIIIIIHGFHHIIIHHIHHIIIIIIHIIIIIIIIIHIIIHIIIIHIIIIIHGIIIIIHIHIHHC;GHIEIHFHIHDHIHHHAHHHIIHIIGIIIHHDHHHH+EHIICHHC+>EH=@EHII=@HIC6-65-@G@@@?-@GHHCE@E@FFCFH+:D##@-EG?F?E@F666---6---@G66+>:C--HE88@8-F@FHHFA@6----A-GEIHHHGIHHGHGHIHHD@IGGHEHFDHHHEEFBEF7GFGIIIIHHIIHDD0CHHHHHIIIIIHC<CHGIHIHIIIIHHHCIIHIIIIIHIIHIIIIGHE?IIIIIIIHHHGGIIIIIIIIIIHFHIIIGIIHIIIIHIHIHIHIIH
@HWI-D00621:625:HMJNFBCX2:2:1104:18149:96694
GTGGGGAATATTGCACAATGGGCGCAAGCCTGATGCAGCCATGCCGCGTGTATGAAGAAGGCCTTCGGGTTGTAAAGTACTTTCAGCGGGGAGGAAGGTGTTGTGGTTAATAACCACAGCAATTGACGTTACCCGCAGAAGAAGCACCGGCTAACTCCGTGCCAGCAGCCGCGGTAATACGGAGGGTGCAAGCGTTAATCGGAATTACTGGGCGTAAAGCGCACGCAGGCGGTCTGTCAAGTCGGATGTGAAATCCCCGGGCTCAACCTGGGAACTGCATTCGAAACTGGCAGGCTAGAGTCTTGTAGAGGGGGGTAGAATTCCAGGTGTAGCGGTGAAATGCGTAGAGATCTGGAGGAATACCGGTGGCGAAGGCGGCCCCCTGGACAAAGACTGACGCTCAGGTGCGAAAGCGTGGGGAGCAAACA
+
HHHFE<GIHHIIHHIIIIIHHE?EHCDHEEHIIIHHIIIHEHE?F?<C<<GHEHEHHC1FGHHIEHEE<<C<CCG?HI0DHF<<C@C9CDDHCHIHCCHHEHEHHIFC@F-@CHHIHCHIE-DAGEHFEGE4BF@CDD:H@G?F-6F-6>+>5AA@--@4E-566EHH?HHHHHHHHIE?@E-35+@@=6F--6@GH4--@@-@5D@->6@5@+5+-@F?C5CC3>+C##########ECGHG6-6-E@HFF6+3+>3---HHGA6A--GA6AA-ECHB4-@HGA6-F5-46-B-F7HA8-8-7--F-7+>..HFFD:.79?IIHEH@CHHIIHF99:E9/.D09F</.CDD@F<0@<EEDC<.D0EE=G@EGECCC?E<0<1D1<1EG<1FHCD<<<<<1CF/CG0HFE0E/F<1<<1CD1<CCGD<
@HWI-D00621:625:HMJNFBCX2:2:1104:10627:96782
GTGGGGAATATTGCACAATGGGCGCAAGCCTGATGCAGCCATGCCGCGTGTATGAAGAAGGCCTTCGGGTTGTAAAGTACTTTCAGCGAGGAGGAAGGTGTTGTGGTTAATAACCACAGCAATTGACGTTACTCGCAGAAGAAGCACAGGCTAACTCCGTGCCAGCAGCCGCGGTAATACGGAGGGTGCAAGCGTTAATCGGAATTACTGGGCTTAAAGGGCACGGAGGAGGTTTGTTAAGTCCGATGTGAAATCCCCGGGCTCAACCTGGGAACTGCATTTGAAACTGGCAAGCTTGAGTCTCGTAGAGGGGGGTAGAATTCCAGGTGTAGCGGTGAAATGCGTAGAGATCTGGAGGAATACCGGTGGCGAAGGCGGCCCCCTGGACGAAGACTGACGCTCAGGTGCGAAAGCGTGGGGAGCAAACAGG
+
IIIHHIIIIIIIIHHHIIIIIIIIIHIHIIIIIIIIGIIIGHIHEHIIIIII?GH1FHHIIHIIIEEIIHIDCHHIGEFCFHFEHHH<HCCCG=EHEE:EGCGCHHHEGDG@GH?GHFC.GHI@-DHIIIIEE787;DH-8AGE-F?-6@?5@EE?HHHHHG??GG?G?5+CHHHH--GHE5->C+@--@@@--@-5-@-@GE4G6@-@E@6-46EHF6-4@6--+-56+@@5F6-EHE>3----?H?G?FE@5+DCHHHHF68@F-A--88A6--@AE?GIHHHIIIIHFHGA@-HGEHG@@HIHHHIIHHHIIHIIIIIHG/?IIIIIIIIIIIIIIIIIIHIIIHAIIHGIHFHIIHGHIHG@HHIGIIIIIHCIIHHHHHIHHHHEIIIIHIHDIHG1IIIIIIIIIHFDIHIIIIIHIEIIIIII
@HWI-D00621:625:HMJNFBCX2:2:1104:18966:96871
GTAGGGAATCTTCGGCAATGGACGAAAGTCTGACCGAGCAACGCCGCGTGAGTGAAGAAGGTTTTCGGATCGTAAAACTCTGTTGTTAGAGAAGAACAAGGATGAGAGTGAAATGTTCATCCCTTGACGGTATCTAACCAGAAAGCCACGGCTAACTACGTGCCAGCAGCCGCGGTAATACGTAGGTGGCAAGCGATGTCCGGATGTATTGGGCGTAAAGCGAGCGCAGGCGGTTTCTTAAGTCTGATGTGAAAGCCCCCGGCTCAACCGGGGAGGGTCATTGGAAACTGGGAGACTTGAGTGCAGAAGAGGAGAGTGGAATTCCATGTGTAGCGGTGAAATGCGTAGATATATGGAGGAACACCAGTGGCGAAGGCGGCTCTCTGGTCTGTAACTGACGCTGAGGCTCGAAAGCGTGGGGAGCAAACAGG
+
IIIIIIIIIIIIIIIIIIHIIIIIIHIIHIIIIIIIIIIIHIHHIIIICEHIIHHIIIIII@HHIIIIGHIIIHHHHIIGHHDDEHHIIFHIFHIHIIFIIIIIEHIIIIIIIIEBGHHFCGCHHCHCHHHIIIIIHHHIIHEEGEHHFHHHIHHEEHCEFHHHIEHFGCE+>CDC:@EE-@@?FEHIEH@E@C----@EH=C@5)6DF@IHGIHEHH@FH<IHIGHGDC+G@@6@6F?HHHFG?HFEHHEHHCHD:;D+HECFC;7H;GEHGHHGD-G?CHFHHF:FD7GHHGEH?HH@F.HHIGIIIIIIHIIIIIIIIIIGHHIIIHIHHHGHIIHHHIHIHHHHGDIIHIIHEHHIIHHIIIHHIIIIIHIHIIIHGIHHHIIIIHIIIHIIIIIIIIIHIHIIIIIIIIIIIIIIIHIHIIIIIII
@HWI-D00621:625:HMJNFBCX2:2:1104:2322:97441
GTGGGGAATATTGCACAATGGGCGCAAGCCTGATGCAGCCATGCCGCGTGTATGAAGAAGGCCTTCGGGTTGTAAAGTACTTTCAGCGGGGAGGAAGGTGTTGAGGTTAATAACCTCAGCAATTGACGTTACCCGCAGAAGAAGCACCGGCTAACTCCGTGCCAGCAGCCGCGGTAATACGGAGGGGGCAAGCGTTAATCGGAATTACTGGGCGTAAAGCGCACGCAGGCGGTCTGTCAAGTCGGATGTGAAATCCCCGGGCTCAACCTGGGAACTGCATTCGAAACTGGCAGGCTAGAGTCTTGTAGAGGGGGGTAGAATTCCAGGTGTAGCGGTGAAATGCGTAGAGATCTGGAGGAATACCGGTGGCGAAGGCGGCCCCCTGGACAAAGACTGACGCTCAGGTGCGAAAGCGTGGGGAGCAAACAGG
+
IIIIIIHIIIIIHIIIIIIIHEGHIIIHIIIIIIIHIIIIIIIIIGIIHICFHIIIIHIIIIHIIHIGIIIIIGHIHFHHICDGHFHDHHCCHHIIGHHIIDHH/DH@FHHIIEFCEHEC-DD?FE@EHCHHCFHHHDC@6A8FHHH?DHIIHHHHIHI@-@-6@?H-@@;HCHCCCHF@--->D:+6;3@--@--=@@G@E-@?-6@HHHGFHDHGHHFD46-52>DHHEEG@@@--ED>5--@--66EEHE:>+>5-A-A8-FHEGFHFEGAEHCEF?E@@GHIHEFF5HHGHIIIHHB-HCGFHHIH>-HH@GB-HIHHFHIIIIIHHIIHHHHIHHIIIIHHHFFHEF?GHGIHHE.IHGHGHDIIIIIIIIIIHHEFIHFIIHHHIIIIIIIIIIHGIIIIHHIIIIIIIIIIIIIIIIIIIIIH
@HWI-D00621:625:HMJNFBCX2:2:1104:12716:97374
GTGGGGAATATTGCACAATGGGCGCAAGCCTGATGCAGCCATGCCGCGTGTATGAAGAAGGCCTTCGGGTTGTAAAGTACTTTCAGCGGGGAGGAAGGTGTTGTGGTTAATAACCACAGCAATTGACGTTACCCGCAGAAGAAGCACCGGCTAACTCCGTGCCAGCAGCCGCGGTAATACGGAGGGTGCAAGCGTTAATCGGAATTACTGGGCGTAAAGCGCACGCAGGCGGTCTGTCAAGTCGGATGTGAAATCCCCGGGCTCAACCTGGGAACTGCATTCGAAACTGGCAGGCTAGAGTCTTGTAGAGGGGGGTAGAATTCCAGGTGTAGCGGTGAAATGCGTAGAGATCTGGAGGAATACCGGTGGCGAAGGCGGCCCCCTGGACAAAGACTGACGCTCAGGTGCGAAAGCGTGGGGAGCAAACAGG
+
IIIIIIIIIIIIIIIIIIEHHHEHHIIIIIHIHIIIHHHHIIIIIIIIIDEGHHDGEHHHHHHIIHIIGCGHHEECHHHIGFCFHHIIHIIHIIGIIHHGFGHIIIHHHHGHHIDCHEHHHIIIIHIIIIIHHHGHHHCFHIIIHGA@C:+:@AAEFHIIIIIGE--54@C:DHI:GHH?@@GH:HEHH@@G-@GFHC6@HHEHGHHH@D;-5>D-EHDD@@535C:>:D@EE@HHHHHHDHEHH@@@G@6EEDDDHHH?EF@AHG@--?FHAB6?HGIHHG@IGIHIHHFHHHHIHHHEHHHFIHHIIIIIHHHGHHHHFIHEIIIIIIHHIIIHHIHHHHIHHFHHDHHIIIIIHIIHHIIHIIIIIIIIIIIIHIIIGIHIIHIIHIIIHIIHIIIIIHIIIIIIIIIIIIHIIIHIIIIIIIIIII
@HWI-D00621:625:HMJNFBCX2:2:1104:14240:97267
GTGGGGAATATTGCACAATGGGCGCAAGCCTGATGCAGCCATGCCGCGTGTATGAAGAAGGCCTTCGGGTTGTAAAGTACTTTCAGCGAGGAGGAAGGTGTTGTGGTTAATAACCACAGCAATTGACGTTACTCGCAGAAGAAGCACCGGCTAACTCCGTGCCAGCAGCCGCGGTAATACGGAGGGTGCAAGCGTTAATCGGAATTACTGGGCGTAAAGCGCACGCAGGCGGTTTGTTAAGTCAGATGTGAAATCCCCGGGCTCAACCTGGGAACTGCATTTGAAACTGGCAAGCTTGAGTCTCGTAGAGGGGGGTAGAATTCCAGGTGTAGCGGTGAAATGCGTAGAGATCTGGAGGAATACCGGTGGCGAAGGCGGCCCCCTGGACGAAGACTGACGCTCAGGTGCGAAAGCGTGGGGAGCAAACAGG
+
HIIIIIGIIIHIIIIIIHIIIIIIIIIIIHIIGHHHIIIIIIIIIIIIIIHHIHHIEHIHIIIHIIGIIHIHIIHIEHIGH1<FHHGIIIIGHHCHIIC?FHHH=E@EHEHHIGHIIIIGHCGEEHHIIIE@EE@H>HHHGIHHEBEHHGHGHHEHHIIH?EGHHEHHI?3+CCH+4FHHHGH::D-4-6-64EGHIHFE@GEGHEH4FHF@-2CHGHHD@-43C?HDC;C--G?EF@@@6----@@--HFFE>HCIIHHG?A-HHEA--AFA66CHHHGGFHHGHIIIHFHHFHEHIFIIHHHH@IIIIHHH@IIGIIIIIIIIHEFHHIIIHIHHHIIIIIIIIHGAHHHCIIIIIIHCIIIHIIIHIIIIIIIIHHH=IIIIHFHHC?GIIIIIHIIHGIHIIIIIIIIIIIIIIIIIIIHIIIFII
@HWI-D00621:625:HMJNFBCX2:2:1104:14293:97416
GTGGGGAATATTGCACAATGGGCGCAAGCCTGATGCAGCCATGCCGCGTGTATGAAGAAGGCCTTCGGGTTGTAAAGTACTTTCAGCGAGGAGGAAGGTGTTGTGGTTAATAACCACAGCAATTGACGTTACTCGCAGAAGAAGCACCGGCTAACTCCGTGCCAGCAGCCGCGGTAATACGGAGGGTGCAAGCGTTAATCGGAATTACTGGGCGTAAAGCGCACGCAGGCGGTTTGTTAAGTCAGATGTGAAATCCCCGGGCTCAACCTGGGAACTGCATTTGAAACTGGCAAGCTTGAGTCTCGTAGAGGGGGGTAGAATTCCAGGTGTAGCGGTGAAATGCGTAGAGATCTGGAGGAATACCGGTGGCGAAGGCGGCCCCCTGGACGAAGACTGACGCTCAGGTGCGAAAGCGTGGGGAGCAAACAGG
+
IIIIIIIIIIIIIIIIIIIIIIIIIIIIIIHHHIIIIIIIIIIIIGIIIIDGHIIIIIIIIHHHIHIHIIIIIHIIIIHIHHFHHIIIIIIIIIHHHIGEHIIIIIHHIHHIIHHIIIGHIIIHHHIIIIHIIHEHHI:GHHFEFHEHHHIGIIIHIHHIIIIE6AGHHGHDHDH:GHGHHE4>:>@GHEG@?GHHFH??@E-HHD@F=DHH@@D5@F--3CEDD-DHDH;--G@6-@--6----6CF66@HHD:CHCGGG???GA-@-?HHHHIIHHIIIIIIIIHIIIHHF?FEHEHHE==CIIIIIHIIIIIGIIHIHIIHIIIIIIHHIHIGIFIHIHIHIHHGAEIIIIIIIHIHIHHCIIIHIIIIIIIDIHIIHIIIIIHIIIHIIIIHIHHIIHIIIHIIIIIIIIIIIIIHIIIIIIIIII
@HWI-D00621:625:HMJNFBCX2:2:1104:9007:97680
GGGAATATTGCACAATGGGCGCAAGCCTGATGCAGCCATGCCGCGTGTATGAAGAAGGCCTTCGGGTTGTAAAGTACTTTCAGCGGGGAGGAAGGTGCTGAGGTTAATAACCTCAGCAATTGACGTTACCCGCAGAAGAAGCACCGGCTAACTCCGTGCCAGCAGCCGCGGTAATACGGAGGGTGCAAGCGTTAATCGGAATTACTGGGCGTAAAGCCCACGCAGGCGGTCTGTCAAGTCGGATGTGAAATCCCCGGGCTCAACCTGGGAACTGCATTCGAAACTGGCAGGCTAGAGTCTTGTAGAGGGGGGTAGAATTCCAGGTGTAGCGGTGAAATGCGTAGAGATCTGGAGGAATACCGGTGGCGAAGGCGGCCCCCTGGACAAAGACTGACGCTCAGGTGCGAAAGCGTGGGGAGCAAACAGG
+
IIIIIIIIIIIIIIHIHIIIIIIIIIIIIIIIIIIIIIIIIHIIIIIIIIIIIIIIIIIEHHHIHIIHHIIIHIHGHIHHH@FHHCCDDHIGFHHHIIIIIIHHHHFGEHHHIGHIHIIHIGHIHHCCEHHII+6>86GFF@@GHG::DGHHHII=4AHFHIHEFCC5+CH5C-@GF4--6>D@?------6EH@-64@GG@@--=HHH@6HG@6@+)+4+-4-:>5--F66-?HHHHHHF6@@6--@CH:CDDCA@?EHAHHHFHHIGIHHHEIHHCEIIIIIIHEECGE@EEFGF?CHIHGIHIIIIIHIIIIHGHHCHIIIIIIGIIHHHHHHEECIHHHHGFIIIIIGIHEIIHHHIIIHHHIIIIHDIIHHGHHIHIIIIIIIHHHGIIIHEHHIIIIIIIIIIIIIIIIIIIIIHIIIIIH
@HWI-D00621:625:HMJNFBCX2:2:1104:20628:97674
GTAGGGAATCTTCGGCAATGGACGAAAGTCTGACCGAGCAACGCCGCGTGAGTGAAGAAGGTTTTCGGATCGTAAAACTCTGTTGTTAGAGAAGAACAAGGACGTTAGTAACTGAACGTCCCCTGACGGTATCTAACCAGAAAGCCACGGCTAACTACGTGCCAGCAGCCGCGGTAATACGTAGGTGGCAAGCGTTGTCCGGATTTATTGGGCGTACAGCGAGCGCAGGCGGTTTCTTAAGTCTGATGTGAAAGCCCCCGGCTCAACCGGGGAGGGTCATTGGAAACTGGGAGACTTGAGTGCAGAAGAGGAGAGTGGAATTCCATGTGTAGCGGTGAAATGCGTAGATATATGGAGGAACACCAGTGGCGAAGGCGGCTCTCTGGTCTGTAACTGACGCTGAGGCTCGAAAGCGTGGGGAGCAAACAGG
+
IIIIIIIHIIIHIIIIIIIIIIIHIHIHHHIIHIIIIIIIIGIIIHGIHHHHHIIIIIHIIHEHIHIIIIIIIHHCHIEHIE<<F<FHIGHHHHIIHEECHHIICGHIGIHHHIHH@CH?EHHIIFEHIHHEHEHHIHHGHGHF@CHCHHIC-@A@HH@GFFHHH?HIIFHCC:+>@GHHH6---6G?@@G-@-@=;E6-@#HFHHCFE+;C@EFE2IIIHCHC-EC:>+-EHHHGHG?@66FEEE@E@68-5+HDC:3FA-H>CD:>@CGIHHGF?HHHGEHGA:HIHGB..:F?HHGIIHIIIIHHGHHIHG@D7HGHCHGIIIHFHDHCHIHHEEGE=HHIHGHF7HCHHHHHCHHFIHIIIIHHHIIIIHHHHFIIIHGIHIHIIIIHFIHHEHIGIHGHHIIIIIHIIHIIIIIIIIIIIHIIII
@HWI-D00621:625:HMJNFBCX2:2:1104:13123:97908
GTAGGGAATCTTCGGCAATGGACGAAAGTCTGACCGAGCAACGCCGCGTGAGTGAAGAAGGTTTTCGGATCGTAAAACTCTGTTGTTAGAGAAGAACAAGGATGAGAGTAGAACGTTCATCCCTTGACGGTATCTAACCAGAAAGCCACGGCTAACTACGTGCCAGCAGCCGCGGTAATACGTAGGTGGCAAGCGTGGTCCGGATTTATTGGGCGTAAAGCGAGCGCAGGCGGTTTCTTAAGTCTGATGTGAAAGCCCCCGGCTCAACCGGGGAGGGTCATTGGAAACTGGGAGACTTGAGTGCAGAAGAGGAGAGTGGAATTCCATGTGTAGCGGTGAAATGCGTAGATATATGGAGGAACACCAGTGGCGAAGGCGGCTCTCTGGTCTGTAACTGACGCTGAGGCTCGAAAGCGTGGGGAGCGAACAGG
+
IIIIIIIIIIIIIHIIIIIIIIIIIIIIHHIIIIIIIIIIIIIIHIIIHIHHIHIIIIIIIHHHIIIIIIIIIIHHIIIIIG<DGHFHHIIIIIIHIHIIHIIIIGGHAGHHEEEHICEHF-AHIICFHHHGGHIIHIIIFHHGEHHH?::CDHHHEHCEFHI?@AHAAH-+:DDD:C-@6@@GH-6@@@EH?-@4-5@HEDG@FHCHHHHHH@-?3@HHFGDC63-CHHDFG@GH@FIFHF6@?HH@HEGHHHHIHH:C6BA6DIHHDCGIHHFEGA?ECIIIHHFIHHHHEIHEFEGHIIHEHEIIIIIIIIIIHFHHIIIIIHIIIIIIIIIIIIHHIIIIIIIHHHHGIIIIHEFIHHHIIIIIIHIIIIIIIHIIIIIHIIIIIIIIIIIIHHHHIIIIIHCHIIIIIIIIHIIIIIIIIIIIIII
@HWI-D00621:625:HMJNFBCX2:2:1104:13921:97851
GTGGGGAATATTGCACAATGGGCGCAAGCCTGATGCAGCCATGCCGCGTGTATGAAGAAGGCCTTCGGGTTGTAAAGTACTTTCAGCGAGGAGGAAGGTGTTGTGGTTAATAACCACAGCAATTGACGTTACTCGCAGAAGAAGCACCGGCTAACTCCGTGCCAGCAGCCGCGGTAATACGGAGGGTGCAAGCGTTAATCGGAATTACTGGGCGTAAAGCGCACGCAGGCGGTTTGTTAAGTCAGATGTGAAATCCCCGGGCTCAACCTGGGAACTGCATTTGAAACTGGCAAGCTTGAGTCTCGTAGAGGGGGGTAGAATTCCAGGTGTAGCGGTGAAATGCGTAGAGATCTGGAGGAATACCGGTGGCGAAGGCGGCCCCCTGGACGAAGACTGACGCTCAGGTGCGAAAGCGTGGGGAGCAAACAGG
+
IIIIHIHIIIIIIIIIIHIHIIHHHHIIIIIHGIIIIIIIIIIIHIIIHHHHHHHHHIIIIIGIHIIIGIHDHIIIIIIIHHDGHIIIIIHHHI=HIIFGHIIHHHIHIIIIIIHHIIGIHEHIGHHHEHIIHHGHHFHHIHIHIHHHIIIHFGEHHHIIC-AEHEEHIFHDCC>>EHIIIGEHD:4@@EGEHH@GEHCE@ECFFHIIH>CDE?HHIIIHHEHC?E@CC;H-66-EG?G?IHH@HIGHIHEHHC::>D?IHHGAEHIHEEFHIHHIHHHHA-8-AGIIIIHHHEG?EEGHIIIHHHIIIHIHHGIGIIHEEHIIIIHHGIIIIIIHEHDHHHHHGDGGDGIIHIIIIIIIIGIIIIIIIHIIIIIIIIIIIHIIIIIIHIIIHIIIIIIIIHIIIIIIIIIIIHHIIIIIIIHIHIIIII
@HWI-D00621:625:HMJNFBCX2:2:1104:14162:97997
GTGGGGAATATTGCACAATGGGCGCAAGCCTGATGCAGCCATGCCGCGTGTATGAAGAAGGCCTTCGGGTTGTAAAGTACTTTCAGCGGGGAGGAAGGTGTTGTGGTTAATAACCACAGCAATTGACGTTACCCGCAGAAGAAGCACCGGCTAACTCCGTGCCAGCAGCCGCGGTAATACGGAGGGTGCAAGCGTTAATCGGAATTACTGGGCGTAAAGCGCACGGAGGCGGTTTGTCAAGTCGGATGTGAAATCCCCGGGCTCAACCTGGGAACTGCATTCGAAACTGGCAGGCTAGAGTCTTGTAGAGGGGGGTAGAATTCCAGGTGTAGCGGTGAAATGCGTAGAGATCTGGAGGAATACCGGTGGCGAAGGCGGCCCCCTGGACAAAGACTGACGCTCAGGTGCGAAAGCGTGGGGAGCAAACAGG
+
IIHIIIIIIIIIIIIIIIIIHIIIIIIIIIIIIIIIIIIIIIIIIIIIHIHIIIIIII?GEHEHHIIIIIIIIIIIHHIIIFDHHHIIIIIIHIIIIGHIIIIIIHIHGIHIIIHHHHHFIHIIIHGHHIFHHEHIIHIIIIIGHGAGHGHIGCACEFIIIIIIGCCHHEDHGCH:--6@GE=>HH@HHHE--6@EGE?@GHCEE<HEHHF@4->DHH@FHHH8-++C>6-4--6-6-ED>@-EEH@6-HEEHHDCCGHCF?HCHF56-6HIHHIHEHCHEIHGFGIHHHGHGEG-GIHHIHEHIIIIIHIHHHGHGIIHIHHIHIIIIIIIIIIIHHHIIIHHIIHHFFHIHHGIHHIIHIIIIIIHHIIIIIIIHHDIHFIHGHHIIHIHIIHDIIIIIHIIIHHIHIIIIIIIIIIIIIIIIIIIII
@HWI-D00621:625:HMJNFBCX2:2:1104:17235:97776
GTGGGGAATATTGCACAATGGGCGCAAGCCTGATGCAGCCATGCCGCGTGTATGAAGAAGGCCTTCGGGTTGTAAAGTACTTTCAGCGGGGAGGAAGGTGTTGAGGTTAATAACCTCAGCAATTGACGTTACCCGCAGAAGAAGCACCGGCTAACTCCGTGCCAGCAGCCGCGGTAATACGGAGGGTGCAAGCGTTAATCGGAATTACTGGGCGTAAAGCGCACGCAGGCGGTCTGTCAAGTCGGATGTGAAATCCCCGGGCTCAACCTGGGAACTGCATTCGAAACTGGCAGGCTAGAGTCTTGTAGAGGGGGGTAGAATTCCAGGTGTAGCGGTGAAATGCGTAGAGATCTGGAGGAATACCGGTGGCGAAGGCGGCCCCCTGGACAAAGACTGACGCTCAGGTGCGAAAGCGTGGGGAGCAAACAGG
+
IIIIIIIIIIIIIIIIIIIHIIIIIIIIIIIIIIIIIIIIIIIIIIIIIIHIIIIIIIIIIHIIIIIIIGHHIHIIHIIIIF<DGFIIIIIIHIIHGIHIHHHIHICGHHHIHFHHHIHHIIIIIIIIHIGHIIIIIIDHHHIIIIIIGDHGHIIIIIHHHHHHHIIHHFHGHHDHHIHCHDEHHG-@HHI?@HHEHIH?HHFCEHH?FHHFFHHHGCEGHDHC@CHHDC:H@-@@6F@+:@HHEHHEIIHHGCIHHCHIHHGHIHEHAHHGIIHHHHHFA-HHGFIIIIHIHGHEG?HGEFCHIHIIIHIHIHIIIIHHIHHIIIIIIIIIIIIIIHFIIIIIIHHG<GHHGIIIHIIHDIIIIIIIIIIIIIIIIIHHIHIGIIIIIIIHHIIIIIIIIHIIIIIIIIIIIIIIIIIIIIIIIIIIII
@HWI-D00621:625:HMJNFBCX2:2:1104:10138:98165
GTGGGGAATATTGCACAATGGGCGCAAGCCTGATGCAGCCATGCCGCGTGTATGAAGAAGGCCTTCGGGTTGTAAAGTACTTTCAGCGAGGAGGAAGGTGTTGTGGTTAATAACCGCAGCAATTGACGTTACTCGCAGAAGAAGCACCGGCTAACTCCGTGCCAGCAGCCGCGGTAATACGGCGGTTGCAAGCGTTAATCAGAATTACTGGGCGTAAAGCGCACGCAGGCGGTTTGTTAAGTCCGATGTGAAATCCCCGGGCTAAACCTGGGAACTGCATTTGAAACTGGCAAGCTTGAGTCTCGTAGAGGGGGGTAGAATTCCAGGTGTAGCGGTGAAATGCGTAGAGATCTGGAGGAATACCGGTGGCGAAGGCGGCCCCCTGGACAAAGACTGACGCTCAGGTGCGAAAGCGTGGGGAGCAAACAGG
+
IIIIIIIIIIIIIGIIIIIHHHHIHIHIIIHIIIIGHFHIIHIIIHIHHIIGHIHIIIIIIIHGHHHHEHHDHHHIIIIGHHDGHHEHIHGCEHGEHIHHEEGHHHHEHHCHHIACDH:7FGEHHG?GHGHEHGDHHFHHHIGHHFHHHIIHI@G@H?6AAEEEFAFE-A3>;D3>@?E---++5++6-@F@---6@@---@HEG@FHHH8@@GH-EHE636@>D-+HHHGE@@66-@HC>----6-66-@6-36+6+-86-6--F?F-GGHHA6G@--?H?HECFAHGGF6GA-HAE@>7--7HCHHHDIIHHHHGA.GDHIFHHHIHHDHEHIHHGE=HGHIHHHG<CIIHIIHGIIHHIIIIIHECEGCHHDHE.E.DH?HHHHIHGIIIHHHDH@GEIIGIHIIIIHHDHHIIIIIIHCFIHIIII
@HWI-D00621:625:HMJNFBCX2:2:1104:16910:98233
GTGGGGAATATTGCACAATGGACGCAAGCCTGATGCAGCCATGCCGCGTGTATGAAGAAGGCCTTCGGGTTGTAAAGTACTTTCAGCGGGGAGGAAGGTGTTGAGGATAATAACCTCAGCAATTGACGTTACCCGCAGAAGAAGTACCGGCTAACTACGTGCCAGCAGCCGCGGTAATACGGAGGGTGCAAGCGTTAATCGGAATTACTGGGCGTAAAGCGAACGCAGGCGGAAAGTTAAGTCGGATGTGAAATCCCTGGGCTCAACCGGGGAACTGCATTCGAAACTGGCAGTCTAGAGTCTTGTAGAGGGGGGTAGAATTCCAGGTGTAGCGGTGAAATGCGTAGAGATCTGGAGGAATACCGATGGCGAAGGCGGCCCCCTGGACAAAGACTGACGCTGAGGTGCGAAAGCGTGGGGAGCAAACAGG
+
II?EHIHII1DHCHHIIIHHI1DEHIII1EHIIII1CHH1F<FHIIIIHH<1DGHHIIIII<<GHHIICH0CHHIIICCGHFD0<00CDHII.CGHIICG9DCCF.//-:A-----87--8FGEEHHIEHH@-B-+++6--BGH-6-6EHIGHHHH-8@GHEHHIICEHHDHDH:HHIGIH-GHD:-@EEHHFIGH---6FH-@FGH#6HHFCGF5EE@@-#6CCHHHHHI6------HHC@@6-HHHEFFGA-HA8--GHE@+HC+>--IIIIHCC@-5-4IIIHGG77--7-@D-HGD7---A-IIHC>.D.HHEHED/IHEF.IIIIIIIIHHD/IIIIIIIHGD.F<0IHGD<HHG0GED<0IIIIIIIIIHHHC.H?IIHF<D<<11IIIHIIHHF1IHF0=IIIIIIH<IIHG<IIH@IIIIII
@HWI-D00621:625:HMJNFBCX2:2:1104:3783:98801
GTGGGGAATATTGCACAATGGGCGCAAGCCTGATGCAGCCATGCCGCGTGTATGAAGAAGGCCTTCGGGTTGTAAAGTACTTTCAGCGGGGAGGAAGGTGTTGAGGTTAATAACCTCAGCAATTGACGTTACCCGCAGAAGAAGCACCGGCTAACTCCGTGCCAGCAGCCGCGGTAATACGGAGGGTGCAAGCGTTAATCGGAATTACTGGGCGTAAAGCGCACGCAGGCGGTCTGTCAAGTCGGATGTGAAATCCCCGGGCTCAACCTGGGAACTGCATTCGAAACTGGCAGGCTAGAGTCTTGTAGAGGGGGGTAGAATTCCAGGTGTAGCGGTGAAATGCGTAGAGATCTGGAGGAATACCGGTGGCGAAGGCGGCCCCCTGGACAAAGACTGACGCTCAGGTGCGAAAGCGTGGGGAGCAAACAGG
+
IHIIHIIIIIIIIIHHIIIIIIIIHIHIIIIIIIIIHIIIIGIIIHHICFHHIIHIIIIIIIGHFFHIIIIDHHIIIIHHIHEHGHHHIII<HHHHII@@GHIHIHHIIHHIII@HHEE-AH?GHHFHHFEHGCGHDHD@?FHHCA-5DC:C@G@EEHH-AHHHH-64G5+C>:>DE@EGH=->DC--4@F?4@-4@@6-@EFFF@@6@@EHHC-?ED@@--4+455+:>4F6-66--CHD@4FHFF@-F-IHDDC+HEA-668---A6-HAAEHECFHH@E@CFGHHHHF-CEBFIHHHHHIHIHIIIHD?IHHHHHIIIHHIIHIGIIIIIHIHHEHHGIIIHHHG<IIIHGHHIIIHHECHIIFFIHHHIIHIIIIHHEIIHIIIHGIHFIIIHIIHHEHIIIIHIIIIIIIIIIHHIIIIIIIIIH
@HWI-D00621:625:HMJNFBCX2:2:1104:13446:98990
GTGGGGAATATTGCACAATGGGCGCAAGCCTGATGCAGCCATGCCGCGTGTATGAAGAAGGCCTTCGGGTTGTAAAGTACTTTCAGCGGGGAGGAAGGTGTTGTGGTTAATAACCACAGCAATTGACGTTACCCGCAGAAGAAGCACCGGCTAACTCCGTGCCAGCAGCCGCGGTAATACGGAGGGTGCAAGCGTTAATCGGAATTACTGGGCGTAAAGCGCACGCAGGCGGTCTGTCAAGTCGGATGTGAAATCCCCGGGCTCAACCTGGGAACTGCATTCGAAACTGGCAGGCTAGAGTCTTGTAGAGGGGGGTAGAATTCCAGGTGTAGCGGTGAAATGCGTAGAGATCTGGAGGAATACCGGTGGCGAAGGCGGCCCCCTGGACAAAGACTGACGCTCAGGTGCGAAAGCGTGGGGAGCAAACAGG
+
IIIIIIIIIHIIHIIIIEHIIIGIIIIIIIIIIIIIIIIIIIIIIHIIHHHHIIIGIHEHHIIIIGHIIHEHHIIIIIIGIIGHHHHHIIIHIIGGEHHHIIEHIIHIIHHHIHIGIIIHHHGHGFFHIFH@H-EC:D:GHHICHC?AHGHDHIFFHIIEHHCEHFHHIIIHH:;+4@HHIHH:DHHHHIIIHHHEG@FGFHH@@4*5@DHHEC--@6++-66+G@@+++--F?@---G>:GIIHHCHEHIIHDC++C?GGA6A8H?AA-GA88-GF@CH@IHGA-FHFHECAHHFIIHHEHIHHHHIIHHGAAHIHFHHHIHHIHIHHIIIGIIIHHEHIHHGHGC<71HHHIIIIIIIHHHCCIIIIIIIIIIIHHHHGIHHHCEHHGHD<IIHCIHIIHIIIIIIIIGIIHHIIIIIIIIIIIIIGH
@HWI-D00621:625:HMJNFBCX2:2:1104:15187:98947
GTGGGGAATATTGCACAATGGGCGCAAGCCTGATGCAGCCATGCCGCGTGTATGAAGAAGGCCTTCGGGTTGTAAAGTACTTTCAGCGAGGAGGAAGGTGTTGTGGTTAATAACCACAGCAATTGACGTTACTCGCAGAAGAAGCACCGGCTAACTCCGTGCCAGCAGCCGCGGTAATACGGAGGGTGCAAGCGTTAATCGGAATTACTGGGCGTAAAGCGCACGCAGGCGGTTTGTTAAGTCAGATGTGAAATCCCCGGGCTCAACCTGGGAACTGCATTTGAAACTGGCAAGCTTGAGTCTCGTAGAGGGGGGTAGAATTCCAGGTGTAGCGGTGAAATGCGTAGAGATCTGGAGGAATACCGGTGGCGAAGGCGGCCCCCTGGACGAAGACTGACGCTCAGGTGCGAAAGCGTGGGGAGCAAACAGG
+
IIIIIIIIIIIIIIIIHIIIIIIIIIIIIHIIIIIIIIIIIHIIIIGIHIIIHIIIIIIIIIIIIIIIIIHIIHIIIIIIIIGHHIHIIIIIIHHIHIGHHIHEGGHHHHGHIHIIHIIIIHIHEHHIIIIIH?GHCEHHFHCHHIEHHHHDHHHHIICFHDEHEEHCC@+CDCHHHHEHEHHDCD@@@GG@?G-EHHCEFG-@4H@@F-D@@:-E@FE@--H>-4@;DCG?@HGHGHHG6--@@@@6-GHCHHDDCDEIIGIHIHE??AEIHGHH?HHG@?HHHEGHHHHHEHEIIIHHH=GEHEIHIHIHG@IGIHEGCFEHF?IHHDHHHHHIIHIIIIHIIHHG<HIIHIIIIIIHIIGGHIIIIIIIIIIIIIIHIHIGIIIIHIIIHIIIIIIIIHIIIIIIIIIIIIIIIIIIIIIIIIIIII
@HWI-D00621:625:HMJNFBCX2:2:1104:3622:99121
GTAGGGAATCTTCGGCAATGGACGAAAGTCTGACCGAGCAACGCCGCGTGAGTGAAGAAGGTTTTCGGATCGTAAAACTCTGTTGTCAGAGAAGAACAAGGGTGAGAGTGGAAAGTTCACCCCTTGACGGTATCTGACCAGAAAGCCACGGCTAACTACGTGCCAGCAGCCGCGGTAATACGTAGGTGGCAAGCGTTGTCCGGATTTATTGGGCGTAAAGCGAGCGCAGGCGGTTCTTTAAGTCTGATTGGAAAGCCCCCGGCTCAACCGGGGAGGGTCATTGGAAACTGGAGAACTTGAGTGCAGAAGAGGAGAGTGGAATTCCATGTGTAGCGGTGAAATGCGTAGATATATGGAGGAACACCAGTGGCGAAGGCGGCTCTCTGGTCTGTAACTGACGCTGAGGCTCGAAAGCGTGGGGAGCGAACAGG
+
IIIIIGHIIIIHHIHIIIIIIIIIIIHIIIIIIIHIIIIIIIIIIIIH?HHHHHIIHHIIHHHIIIIHGHDHHEEHHHHGHH<<<DFEHHHHIIIICGHIIH/CGECGHF.:FEHHC-AHHI:HE@7BE:DFHHHHHI@EFFHGGEHG->+:>@8666F-88F-AHE--84+6>+;3--@--6-56@CHFC64-44-:EH-@H@6566*FFH@6-*6EFHH46+C6-4+8:@@5-6-?CG@6-6---6---?HC;+C++>@6--63>:+CEE@B@@@@-A?FHHHGHIIIIHEGHIHIGIHG@?CFCIHHIHIIHHCFIIGIHFHHHHHHHHHHIIIHIIIIIIHHFIHFIIIIHIIIIHHGEIIHIIIIHIIIIIIIIGIIHEIIIIIIHIIIIIIIIIIIIIHIIIHIIIIIIIIIIHIIHIIIIIIII
@HWI-D00621:625:HMJNFBCX2:2:1104:9067:99090
GTGGGGAATATTGCACAATGGGCGCAAGCCTGATGCAGCCATGCCGCGTGTATGAAGAAGGCCTTCGGGTTGTAAAGTACTTTCAGCGGGGAGGAAGGTGTTGTGGTTAATAACCACAGCAATTGACGTTACCCGCAGAAGAAGCACCGGCTAACTCCGTGCCAGCAGCCGCGGTAATACGGAGGGTGCAAGCGTTAATCGGAATTACTGGGCGTAAAGCGCACGCAGGCGGTCTGTCAAGTCGGATGTGAAATCCCCGGGCTCAACCTGGGAACTGCATTCGAAACTGGCAGGCTAGAGTCTTGTAGAGGGGGGTAGAATTCCAGGTGTAGCGGTGAAATGCGTAGAGATCTGGAGGAATACCGGTGGCGAAGGCGGCCCCCTGGACGAAGACTGACGCTCAGGTGCGAAAGCGTGGGGAGCAAACAGG
+
IIIIIIIIIGIIIIIIIIIIHIIIIIIIIIIIIGHIIIIHIIIHHHIIIIIIIIHFHHHHHHHHIIIHIIIIIIHIIIIIIHFGGHHDHIHHHHHHIIHIIICEHHHGIFGHEGGHIIIFHIIIIIHIIIIIGCHC3++F-8AHEHGFHDHDHHG?ECEEHIHHCH@HH->:+6+36@FHEEE+53-46@-@@GE-@HHIGHEE-@-@HEDHFH@D@-:@DH:+5--DHC?66-66-HDHD@@@@6@HF-@-E:HHCDGF86-@EHHF6-IFHHGA-HIHE@??GIGIIHGHFF7HHHHHHHHHGCIGIIIHG:IIIIHHHIIIIIIIIIIIHHHHGHIGIIIIIHHHHIGIHHGIIIIIIIIIIIIIIIIIIIIIIIGIIIIHIIIHCHIIIIHIIIIIIHIIIIIIIIIIIIIGIIHIIGIIIIIIII
@HWI-D00621:625:HMJNFBCX2:2:1104:13689:99062
GTGGGGAATATTGCACAATGGGCGCAAGCCTGATGCAGCCATGCCGCGTGTATGAAGAAGGCCTTCGGGTTGTAAAGTACTTTCAGCGAGGAGGAAGGCGTTAAGGTTAATAACCTTGGTGATTGACGTTACTCGCAGAAGAAGCACCGGCTAACTCCGTGCCAGCAGCCGCGGTAATACGGAGGGTGCAAGCGTTAATCGGAATTACTGGGCGTAAAGCGCACGCAGGCGGTCTGTCAAGTCGGATGTGAAATCCCCGGGCTCAACCTGGGAACTGCATTCGAAACTGGCAGGCTAGAGTCTTGTAGAGGGGGGTAGAATTCCAGGTGTAGCGGTGAAATGCGTAGAGATCTGGAGGAATACCGGTGGCGAAGGCGGCCCCCTGGACAAAGACTGACGCTCAGGTGCGAAAGCGTGGGGAGCAAACAGG
+
IIIIHIGHIIIIIIHIIHIHIIIIIHIIIIHIIIIIIIIIIIIIIGIIHHEHHHIIIIIIIIIGGGHHHIFHIIHIHHIIHFDGHHHIHHHIIIHHGIHICCHEHHEEHIEHIHIFHHHHHEHHHIIIEHIIHGHIHHIHH?@@G?EFHHH:CFHGHFHII=EHHIHCHCH+DHHDHIC?G@CHHHE-@?@F-G-5-56@HE-@@@>-6FDE@>-HG?H7=@GCF-5GF>7@@666-E@HHHHFF@?E@G?G@+5+DHHGHHHH@F@F@IIIHFHHHHEEIHIIFHEIIHHHHEEHHHHFG6-GGHH@+HDIIIIGHHEEC@@IHG@7:.DDCHIHIHG/HIIIHHHC<FEHEHGEF@0CHHDHHIIIHHFHHHHHIHIIHHHFHIHHIHFFDHCHHDIIIHHHHHGIHH@DIHHHHHHHHGHHHHIHIH
@HWI-D00621:625:HMJNFBCX2:2:1104:10725:99722
GTGGGGAATATTGCACAATGGGCGCAAGCCTGATGCAGCCATGCCGCGTGTATGAAGAAGGCCTTCGGGTTGTAAAGTACTTTCAGCGGGGAGGAAGGTGTTGAGGTTAATAACCTCAGCAATTGACGTTACCCGCAGAAGAAGCACCGGCTAACTCCGTGCCAGCAGCCGCGGTAATACGGAGGGTGCAAGCGTTAATCGGAATTACTGGGCGTAACGCGCACGCAGGCGGTCTGTCAAGTCGGATGTGAAATCCCCGGGCTCAACCTGGGAACTGCATTCGAAACTGGCAGGCTAGAGTCTTGTAGAGGGGGGTAGAATTCCAGGTGTAGCGGTGAAATGCGTAGAGATCTGGAGGAATACCGGTGGCGAAGGCGGCCCCCTGGACAAAGACTGACGCTCAGGTGCGAAAGCGTGGGGAGCAAACAGG
+
IHIIHIIIIIIIIIIIIIIIEHFHHHIHGHFHIIIIGIIIIIIIHHHICHHHHIIIIIHEFFHHCHEEDHH<GHHIHHIIIIHEGHHDHHHCHHIIHIHHGHHHIIIIEFHEHIHHIIIHEHHH-?EHE@EHIHFG+5>E-FG@--4A>:CHHHC-8-@-5E-6@-@@GECHH+>:CGHGH=5C>>---@F--4--@GGH@HH@6-64-D3H=@4+6);+5GE:F@CHH>4@---@6-HHDEE-H@@-F6@6-:DCCHHECFF@A-EA6AHFEHGBA-8-5-6-@@EEIIIGIHHIHHFHIHEHHCHG:HIHEECHHHHIHHHIIHHEHDHHGHHHGCHGHIIHHFHGDFHHIIHIHIIGHCDHHIIIIHG=HHIHIIICIIIIIIIHIIHHGIIIIHIGHHHIIIIIIIIIIIIIIIIIIIIIIIGIII
@HWI-D00621:625:HMJNFBCX2:2:1104:15367:99836
GTGGGGAATATTGCACAATGGGCGCAAGCCTGATGCAGCCATGCCGCGTGTATGAAGAAGGCCTTCGGGTTGTAAAGTACTTTCAGCGGGGAGGAAGGTGCTGAGGTTAATAACCTCAGCAATTGACGTTACCCGCAGAAGAAGCACCGGCTAACTCCGTGCCAGCAGCCGCGGTAATACGGAGGGTGCAAGCGTTAATCGGAATTACTGGGCGTAAAGCGCACGCAGGCGGTCTGTCAAGTCGGATGTGAAATCCCCGGGCTCAACCTGGGAACTGCATTCGAAACTGGCAGGCTAGAGTCTTGTAGAGGGGGGTAGAATTCCAGGTGTAGCGGTGAAATGCGTAGAGATCTGGAGGAATACCGGTGGCGAAGGCGGCCCCCTGGACAAAGACTGACGCTCAGGTGCGAAAGCGTGGGGAGCAAACAGG
+
IIIIIIIIIIIIIIIIIIIIIIIIIIIIIIIIIHHIIIIIIIIIIIIIHHHIIIIIIIHIIIIHIGIIIIIIIIIIIIIIIHDFHHHIIIIIIIHIIHHHIIIGIGIGEHHHFGHIHHIHIGIIHIIIGEEEGHIHHIIHIIIIHIE?HDHGIH?HHIHHHGFHHEHIGCDHHH:;GH?G@HCDHDGHE@HHGHHGGEEC4E4@@FH@@CHE@>-E@?DFHDHHHC:D>+-6---EHHE5CDHH@GHGIHHF=CHD:DA@E?A-AF?A-?FAE@EEIHHEAHIHCG-GIIIIHHHGHHEFFEGHIHIHIIIHHGHHHHEHHHGIIIIIIIIIIIIIIIIIIIIIHHHE<CFIIIIIHHIHHIHIIHEEGHIIIIIHIIHHHCIGIIIIIIIIHHHIHIHIIIIIIIHIIIIIIIIIIIIIIIIIIIIIII
@HWI-D00621:625:HMJNFBCX2:2:1104:8798:100064
GTGGGGAATATTGCACAATGGGCGCAAGCCTGATGCAGCCATGCCGCGTGTATGAAGAAGGCCTTCGGGTTGTAAAGTACTTTCAGCGGGGAGGAAGGTGTTGAGGTTAATAACCGCAGCAATTGACGTTACCCGCAGAAGAAGCACCGGCTAACTCCGTGCCAGCAGCCGCGGTAATACGGAGGGTGCAAGCGTTAATCGGAATTACTGGGGGTAAAGCGCACGCAGGCGGTCTGTCAAGTCGGATGTGAAATCCCCGGGCTCAACCTGGGAACTGCATTCGAAACTGGCAGGCTAGAGTCTTGTAGAGGGGGGTAGAATTCCAGGTGTAGCGGTGAAATGCGTAGAGATCTGGAGGAATACCGGTGGCGAAGGCGGCCCCCTGGACGAAGACTGACGCTCAGGTGCGAAAGCGTGGGGAGCAAACAGG
+
IIIIIHIHIIIIIIIIIIIIIIIIIIIIIIIIIIEHIIIIIIIIHHIHFHEHIHIIIIIIIIIIIIIIGIIIIIIIIIIIIHDGHIHIIIICDHGHHFCHHHHHIGEHI?GHHI?DHHHHIHHIIEHHIIHHHHHICHDC@?GF-AHHHDDHEH@@?GHHHI?-@@-4GGDHH+>CEEE@@EG;D+-4@H?G----@--6@@@4@---+6@-)+6@E-@-5:>DH4EIHHEFH@@@-@-35-=HHG?@6-CHG+CHIIIFHFF-CHGCEEGCHHF-ECB?HHHHGIIHHHEIHIIHEFHF-HHIHHIIIIIHHHAHHHHIHH?HHGIHIIIHIIIIHEHEHHHIHHHD<HHIIIIIIHIIHIIIIIIIHIIIIIIIIIIHIIIIIIIIIIIIIIIIIHIIHHIIIIIIIIIIIIIIIIIIIIIIIIIIII
@HWI-D00621:625:HMJNFBCX2:2:1104:9182:100039
GTGGGGAATATTGCACAATGGGCGCAAGCCTGATGCAGCCATGCCGCGTGTATGAAGAAGGCCTTCGGGTTGTAAAGTACTTTCAGCGAGGAGGAAGGTGTTGTGGTTAATAACCACAGCAATTGACGTTACTCGCAGAAGAAGCACCGGCTAACTCCGTGCCAGCAGCCGCGGTAATACGGAGGGTGCAAGCGTTAATCGGAATTACTGGGCGTAAAGCGGACGCAGGCGGTTTGTTTAGTCAGATGTGAAATCCCCGGGCTCAACCTGGGAACTGCATTTGAAACTGGCAAGCTTGAGTCTCGTAGAGGGGGGTAGAATTCCAGGTGTAGCGGTGAAATGCGTAGAGATCTGGAGGAATACCGGTGGCGAAGGCGGCCCCCTGGACGAAGACTGACGCTCAGGTGCGAAAGCGTGGGGAGCAAACAGG
+
IIIIIIIIIIIIIIIIIIIIIIHIIIIIHIIIIIIIIIIIHIIIIIIIHIHIIIIIIIIIIIHIHCGHIIHHIIIIIIHHIHDGHHHIIIIHHHEHHHGIIIIIHIGGHEHIIIIHIIIIIIIHIIHIIHIIHIIGDEHHGHHIIHH@DHDHHIHHHIIIIH?---6AFADDD>3+-FCGH=GCD:@E-@@GFGHEE---@CEGE-64FCGH@;>CEE6-5#@3G@=DDCH-@EG66--G?@@CHFF@-CH@-+;HDD-A@66--F46@?HHCHHHHHEEHCG@EGCHFHHIHEEIIIHHEHHIIHIHHHHHIHHHEIHIIHHHIIHIIGIIIHHIIIIIIIIIIIHG<FHHHHIIIHHIIIIIIIIIIGIIIHIIIIIGHIIIIIIIIIIIIIIIIIIIGHIIIIIIIIHIIGIIIIIIIIIIIIIIII
@HWI-D00621:625:HMJNFBCX2:2:1104:9861:100148
GTGGGGAATATTGCACAATGGGCGCAAGCCTGATGCAGCCATGCCGCGTGTATGAAGAAGGCCTTCGGGTTGTAAAGTACTTTCAGCGGGGAGGAAGGTGTTGAGGTTAATAACCTCAGCAATTGACGTTACCCGCAGAAGAAGCACCGGCTAACTCCGTGCCAGCAGCCGCGGTAATACGGAGGGTGCAAGCGTTAATCGGAATTACTGGGCGTAAAGCGCACGCAGGCGGTCTGTCAAGTCGGATGTGAAATCCCCGGGCTCAACCTGGGAACTGCATTCGAAACTGGCAGGCTAGAGTCTTGTAGAGGGGGGTAGAATTCCAGGTGTAGCGGTGAAATGCGTAGAGATCTGGAGGAATACCGGTGGCGAAGGCGGCCCCCTGGACAAAGACTGACGCTCAGGTGCGAAAGCGTGGGGAGCAAACAGG
+
IIIHIIIIHHIIIHHIIIIIHIIIIIIIHGIIIIIIIIIIGHIIIHIICCEHHIIHGHIHHHHIIIIIIIIIIFHIHIIIGH@FHHIHIHHCHHIGHIHHHIHFCHIHIGHHIHHIHIIIGHCHIIHIHIHEH?->:HIHIHHIIIHHDH:CHH?GFHIHHH@EHHH--6+5C:HHHCHH@-->DC--4-6F?CH-@G-644-6E?FH-HHE?::>@@3)-46)-+EC6+55--66-HHC3-@-F@---EIHHC>D;:AA--@-HGE6--IHEF-CE@8-HE@@FA6--HCHG?GA@@FF@7E?A-IIIIHH?HH?G@GIIHEHIIIIIIHGHFIIHIIIIHHIIHHGAHGGIIHEHFIIIHGIHHEHIHIIIIIIHCHHHHGHGFHIHHHIHIIIIIIHHFIIIIIIIIIIIIIIIIIIHIIIIHIHFI
@HWI-D00621:625:HMJNFBCX2:2:1104:7800:100447
GTGGGGAATATTGCACAATGGGCGCAAGCCTGATGCAGCCATGCCGCGTGTATGAAGAAGGCCTTCGGGTTGTAAAGTACTTTCAGCGGGGAGGAAGGTGTTGAGGTTAATAACCTCAGCAATTGACGTTACCCGCAGAAGAAGCACCGACTAACTCCGTGCCAGCAGCCGCGGTAATACGGAGGGTGCAAGCGTTAATCGGAATTACTGGGCGTAAAGCCGACGCAGGCGGTCTGTCAAGTCGGATGTGAAATCCCCGGGCTCAACCTGGGAACTGCATTCGAAACTGGCAGGCTAGAGTCTTGTAGAGGGGGGTAGAATTCCAGGTGTAGCGGTGAAATGCGTAGAGATCTGGAGGAATACCGGTGGCGAAGGCGGTCCCCTGGACAAAGACTGACGCTCAGGTGCGAAAGCGTGGGGAGCAAACAGG
+
IIIIIIIIIIIIIIIIIIIIHIIIIIIIHIIIIIIIIIIIIIIIIIIIIIHHIIIIIIIIIHIIIIIIIIIIIIIHHIIIIHDFCFGHIHHHIIIIIIEHIGHIIIIHIIIHGEEHHHHIIIIIGIIIGHHHGGCHHHIF@EEH?GHHHHHHIIIIHCE-AG4@@E@GHC+>C:DHH@E-E--3>C44EHF--@EEEE-@-466@?-->-CE>6@?CE5)))-1@-E:6+F@?666-@@HD6--@66----E@5::+>EA6---AFA8--@HFG866--?H@7-HHEFFHEHHEFFA@CF?EFHA7G@HIHHFHHHEHHIHHIIIIIIIIIIIIIIIHGIHIHIHHHG<CHHIHHIIIIIIIIIIIIIIIGIIIIIIIIIIHIIIIIIIIIIHIHHEIIHHHIIIIIIIIIIIIIIIIIIIIIIIIIIII
@HWI-D00621:625:HMJNFBCX2:2:1104:11277:100282
GTGGGGAATATTGCACAATGGGCGCAAGCCTGATGCAGCCATGCCGCGTGTATGAAGAAGGCCTTCGGGTTGTAAAGTACTTTCAGCGGGGAGGAAGGTGTTGTGGTTAATAACCACAGCAATTGACGTTACCCGCAGAAGAAGCACCGGCTAACTCCGTGCCAGCAGCCGCGGTAATACGGAGGGTGCAAGCGTTAATCGGAATTACTGGGCGTAAAGCGCACGCAGGCGGTCTGTCAAGTCGGATGTGAAATCCCCGGGCTCAACCTGGGAACTGCATTCGAAACTGGCAGGCTAGAGTCTTGTAGAGGGGGGTAGAATTCCAGGTGTAGCGGTGAAATGCGTAGAGATCTGGAGGAATACCGGTGGCGAAGGCGGCCCCCTGGACAAAGACTGACGCTCAGGTGCGAAAGCGTGGGGAGCAAACAGG
+
IIIIIIIIIIIIIIIIIIIIIIIIIIIIIIIIHHHIIIIIIIIIIIIIHIHHHIHIIIIIIIIIIGIIIHIDHIIIIHIIIIGHIHHIIIIHHIIIHHHHIHHIIIIIIIIIHHIIIIIHHHIIHEC@HHFEHC=DDHHGHIIH-FHHGDDCHGHHGH=FHH?@-@HIHHI;HH>C@GIFH--;C:--EEH@-5E-4@-@IIHCHHH@@H8E=HHHHHE@C8CCHHCIHHHCHHHHEEGIHDHHHIHF--?G=DHDCHIIIIFHHHFHCIIHGEGHHEHHHGHIIIHIHIIIIIHHF-IGHHHCIHHHIIIHGFHE@EGHHFHFGIIIIIIIHHHIHIIHIIIIIHHG<FIIIIHHGHEHHIIIIIIIIIIIIGIIIHIIHIIIIIIIIIHHFIIIIHIHHHIIIIIIIHIIIIIGIIIIIIIIIIIIII
@HWI-D00621:625:HMJNFBCX2:2:1104:9460:100584
GTGGGGAATATTGCACAATGGGCGCAAGCCTGATGCAGCCATGCCGCGTGTATGAAGAAGGCCTTCGGGTTGTAAAGTACTTTCAGCGAGGAGGAAGGTGTTGTGGTTAATAACCACAGCAATTGACGTTACTCGCAGAAGAAGCACCGGCTAACTCCGTGCCAGCAGCCGCGGTAATACGGAGGGGGCAAGCGTTAATCGGAATTACTGGGCGTAAAGCGCACGCAGGCGGTTTGTTAAGGCAGATGTGAAATCCCCGGGCTCAACCTGGGAACTGCATTTGAAACTGGCAAGCTTGAGTCTCGTAGAGGGGGGTAGAATTCCAGGTGTAGCGGTGAAATGCGTAGAGATCTGGAGGAATACCGGTGGCGAAGGCGGCCCCCTGGACAAAGACTGACGCTCAGGTGCGAAAGCGTGGGGAGCAAACAGG
+
HIIIIIIIIIIIIHIIIIIGHIIIHIIIIIIIIIIIIIIIIIIIIIIIIHGHIIIIIIIIIIIIIIIIIIIIIIIIIIGIIIFCGHIIIIDHHIGHHIGHIGHHHIIIIGHHGIIGIIIIIIIHGHHIHHHFH7EHHHIGGFCH-GEEHIHDHGHEHH=HIHIEAGHAFHHHDCDHC?--4G=CHD+>DHHHH-45@E@--@6GE?6-E@HHE66CHEHHC@@:@5-+CHHHGEHEF@-@6----F6-@-@--DDD>+@AA8CHEF4--HFA6--?F6EHGIHHHIIHIHHHHA8-F-EDDHHEF-HIIIHHGDG:7.HIHIHIIIIHD:HHHEHFDEFIHIIHEHHGDCFHCHIIIIIHHIIHHHGHIHEHHHIIHGIIHHHGIIIIFHE@GHHHCIIIHHIIIHHHIIIIIIIIHGIIIHHIIIIIII
@HWI-D00621:625:HMJNFBCX2:2:1104:13555:100693
GTGGGGAATATTGCACAATGGGCGCAAGCCTGATGCAGCCATGCCGCGTGTATGAAGAAGGCCTTCGGGTTGTAAAGTACTTTCAGCGAGGAGGAAGGCGTTAAGGTTAATAACCTTGGCGATTGACGTTACTCGCAGAAGAAGCACCGGCTAAATCCGTGCCAGCAGCCGCGGTAATACGGAGGGTGCAAGCGTTAATCGGAATTACTGGGCGTAAAGCGCACGCAGGCGGTCTGTCAAGTCGGATGTGAAATCCCCGGGCTCAACCTGGGAACTGCATTCGAAACTGGCAGGCTAGAGTCTTGTAGAGGGGGGTAGAATTCCAGGTGTAGCGGTGAAATGCGTAGAGATCTGGAGGAATACCGGTGGCGAAGGCGGCCCCCTGGACAAAGACTGACGCTCAGGTGCGAAAGCGTGGGGAGCAAACAGG
+
IIIIIIIIIIIIIHIIIIIIIIIIIHHHIIIIIIHIIIIIIHHIIIHIIIDFHHHIIIIHI?HHIIIIHIIIIIIIIIEHIIDGHHIIHHIIIIIIIIEHECCHCH:DFHEHHGHICHH?DCDHHCAEHIIEGA@D:76BGHHH-?GHH+>CCH-AAFGH?H?GCE-A?-+++>+35@EHE-4>+5@?@?-FFE@GH?@FHHEE@@@FHHHGHDHGECG6@CHDEECHDHHHE@-G6--65--6-FEGHG?HEC+33>EGFEEIHGHFEEHHGA6@?HEFIHIIHGHHCGHHHGGCEHACHGGHHHIHHHCAHCHIHHEFHHIIIHGIIIIIHIIHIHIHIIIIHHHG<HHHIIIHIIIIHHIIHIHIHIIIIIIIHHE.@CIIIIHHEHHEIIIIIIHHHGIIIIIIIHIIIIIIIIIIIIIIHFIIII
@HWI-D00621:625:HMJNFBCX2:2:1102:15667:96062
GTGGGGAATATTGCACAATGGGCGCAAGCCTGATGCAGCCATGCCGCGTGTATGAAGAAGGCCTTCGGGTTGTAAAGTACTTTCAGCGGGGAGGAAGGTGTTGTGGTTAATAACCACAGCAATTGACGTTACCCGCAGAAGAAGCACCGGCTAACTCCGTGCCAGCAGCCGCGGTAATACGGAGGGTGCAAGCGTTAATCGGAATTACTGGGCGTAAAGCGCACGGAGGCGGTTTGGTAAGTCAGATGTTAAATCCCCGGGCTCAACCTGGGAACTGCATTTGAAACTGGCAAGCTTGAGTCTTGTAGAGGGGGGTAGAATTCCAGGTGTAGCGGTGAAATGCGTAGAGATCTGGAGGAATACCGGTGGCGAAGGCGGCCCCCTGGACAAAGACTGACGCTCAGGTGCGAAAGCGTGGGGAGCAAACAGG
+
IIIIIIIIIIIIIIIIIIHHIIIIIIIIIIIIIIHHIHIIIIIIIIIIIIIIIIIIIIIIIIIIHGIIIHHIIIIIIIIIIHDGHIHIIDHHHHEHIHHEHIIIIIEEGHHFEHGHHIIIGHIHHHIHHHEHHGDHIIDHF?GEHHGIHIIGHHHHCHHIGHHHHHHCH@DHCH;CEEFCC4@CHH6-4@@FHH@=-@F@HDG@HHFG@G@E?.>-@@HFD-644+=C>+@EFH@@-IIH@FEHHE@6--@F5>HD+D?IHEHFHEFHEHHGHEEIHHH?HHGHFHGHFGHIHHFEGIIIHHG@HAHIHDHHHHHIIIHHFHFIIIIIIIIIIIIIHHHIGIIHHEHF<<IHIHIIIIIIGIIIIIFIHIIIIIIIIIIIIHGIIIIIIIHIHIIIIIIIIHIIIIIIIIIIIIIIIIIIIIIIIIIIII
@HWI-D00621:625:HMJNFBCX2:2:1102:18093:96368
GTAGGGAATCTTCCGCAATGGGCGAAAGCCTGACGGAGCAACGCCGCGTGAGTGATGAAGGTCTTCGGATCGTAAAACTCTGTTGTTAGGGAAAAACAAATTTGTTAGTAACTGAACAAGTCTTGACGGTACCTAACCAGAAAGCCACGGCTAACTACGTGCCAGCAGCCGCGGTAATACGTAGGTGGCAAGCGTTATCCGGAATTATTGGGCGTAAAGCGCGCGTAGGCGGTTTCTTAAGTCTGATGTGAAAGCCCACGGCTCAACCGTGGAGGGTCATTGGAAACTGGGAAACTTGAGTGCAGAAGAGGAGAGTGGAATTCCATGTGTAGCGGTGAAATGCGCAGAGATATGGAGGAACACCAGTGGCGAAGGCGGCTCTCTGGTCTGTAACTGACGCTGATGTGCGAAAGCGTGGGGATCAAACAGG
+
IIIIIIIIIIIIIIIIIIIIIIIIIIIIIIIIHIIIIIIIIIIIIHIIIIIIHIIIGIHIIFIIHIIIHIIIIIIIIIIIIIDHHGHHIIHHIIHIIIIEGD<DDHHIIGIIIIEHHIIIHHIIIIGIIIIIIHHEGEHHHGHEHHIGIIHIIHHHIHHEHGIIIIICHFHHDDHCE@@?@-@HI?@CFH?4-@E@@@?GEH@G@@G@HH:@E@HEHHH->+3+>D>D@<DA-A@A??GHHA6-@A@A---F6HC>>4+HE7?DHHCD7-CFAECGE@F-7HHIGHHEHHHHHHF?IHIHHGFHEIIIHIIIIIIHEIIIIHIHG?IIIIIIIHHIIIIHIHIIHIHHFIIHIIIIHIIIIHGIIIIIGIIIIIIIHIHHIIIGIIIIIIIIIIIIIIIIIIIHIIIIIIIIIIIIIIIIIIIIIIIIII
@HWI-D00621:625:HMJNFBCX2:2:1102:14480:96502
GTAGGGAATCTTCGGCAATGGACGAAAGTCTGACCGAGCAACGCCGCGTGAGTGAAGAAGGTTTTCGGATCGTAAAACTCTGTTGTTAGAGAAGAACAAGGACGTTAGTAACTGAACGTCGCCTGACGGTATCTAACCAGAAAGCCACGGCTAACTACGTGCCAGCAGCCGCGGTAATACGTAGGTGGCAAGCGTTGTCCGGATTTATTGGGCGTAAAGCGAGCGCAGGCGGTTTCTTAAGTCTGATGTGAAAGCCCCCGGCTCAACCGGGGAGGGTCATTGGAAACTGGGAGACTTGAGTGCAGAAGAGGAGAGTGGAATTCCATGTGTAGCGGTGAAATGCGTAGATATATGGAGGAACACCAGTGGCGAAGGCGGCTCTCTGGTCTGTAACTGACGCTGAGGCTCGAAAGCGTGGGGAGCAAACAGG
+
IIIIIIIIIIIIIIIIIIIIIIIIIIGIIHIIIIIIIIIIIIIHIIIIIIIIIIIIIIHHH<CGHHIIIIIIIIIIIIIIHH<GHEHIIIIIIIIIIIIIGIHD:GHHHIHGHIHHEEHG:CHHH?@HGEFCEHIHIHIHHHHGIHECDHIIGGE@A@EEHHHFCHCH-5+:;HHCHFHCHFHH=-6@?F@@--64>-6@EF-66-@@EDH@@-@?EG6-@ED:-5-6>CD-?F@6---G@-----6--HHHC>+HD:3HH?GDHH>CHHIIHG?GAA8?HEIHHEHIHHHGB:?HIIIIIHHHB?GHHHEIHIIIIIIIHHHHHEEGIIHGIIHHGHIIIIIHHHHD<HHHEGHEIHGHHEIIIIHHIHIIIHIIIIIHFGFIIIIHHIIHGIIIHIIIIIIIIIIIIIIIIIIIIIIIIIIIIIIIII
@HWI-D00621:625:HMJNFBCX2:2:1102:14882:96929
GTGGGGAATATTGCACAATGGGCGCAAGCCTGATGCAGCCATGCCGCGTGTATGAAGAAGGCCTTCGGGTTGTAAAGTACTTTCAGCGGGGAGGAAGGTGTTGTGGTTAATAACCACAGCAATTGACGTTACCCGCAGAAGAAGCACCGGCTAACTCCGTGCCAGCAGCCGCGGTAATACGGACGGTGCAAGCGTTAATCGGAATTACTGGGCGTAAAGCGCACGCAGGCGGTCTGTCAAGTCGGATGTGAAATCCCCGGGCTCAACCTGGGAACTGCATTCGAAACTGGCAGGCTAGAGTCTTGTAGAGGGGGGTAGAATTCCAGGTGTAGCGGTGAAATGCGTAGAGATCTGGAGGAATACCGGTGGCGAAGGCGGCCCCCTGGACAAAGACTGACGCTCAGGTGCGAAAGCGTGGGGAGCAAACAGG
+
IIIHIIIIHHHIIIIIIIIIIHHIIHIICHHIGHHIIIIIIHIIIIIHEHHCHHHIIIGIIIHHHGIIGHIHHIIIH?HHIG<FHHHCHIIDHHGHHHDFFHIIGHH-GFHCA@BHEFEHH-FG?GHHHHHHCG@HHII---6AAGHH::::EEAGHFH@EEG?HEHFE-+>H+5+--@-@--+6+-@>-@F-@-6-@-FE-6-@-@@FEHE6-@445+3445+@-E3);@@66---?HD>-5-F@?@?-HHHDD:;+?A8-6-CHA8--@?HFCGB-G@IHHEHHHGHE@GA-IIHFHHG@D-AAHHHHD:.GEHFHEHGCHFHEGIIGHCDGIIIIHHHIIIIHEHGEH@GHIHHIHHHHIIHHIIIHIIIIIIHGHHHHIHGIIGIIHECHHIIIHGFEIIIHHHHIIIIIIIIIIHHHIGIIIIHI
@HWI-D00621:625:HMJNFBCX2:2:1102:19606:96890
GTGGGGAATATTGCACAATGGGCGCAAGCCTGATGCAGCCATGCCGCGTGTATGAAGAAGGCCTTCGGGTTGTAAAGTACTTTCAGCGAGGAGGAAGGCGTTAAGGTTAATAACCTTGGCGATTGACGTTACTCGCAGAAGAAGCACCGGCTAACTCCGTGCCAGCAGCCGCGGTAATACGGAGGGTGCAAGCGTTAATCGGAATTACTGGGCGTAAAGCGCACGCAGGCGGTCTGTCAAGTGGGATGTGAAATCCCCGGGCTCAACCTGGGAACTGCATTCGAAACTGGCAGGCTAGAGTCTTGTAGAGGGGGGTAGAATTCCAGGTGTAGCGGTGAAATGCGTAGAGATCTGGAGGAATACCGGTGGCGAAGGCGGCCCCCTGGACAAAGACTGACGCTCAGGTGCGAAAGCGTGGGGAGCAAACAGG
+
IIIIIIIIIIIIIIIIIIIHHIIHIIGIIIIHHIIIIIIIIIIIIIII?HHHHHIHEHHHGIIHHHGIIHHIIHIIIHGHHGDFHGIHIIDDHGHHHHEH@CGIHI@@@HEEHHHHEHEGHCCHFHIGHHHH@A@HHDCCHHIIIHHFHHDC=AAEC-5AEHEE-@AGHECH:D:H@-@HCE@++3-@-F--@G45@@-65-4-4>->+HHDCF6-EE@HH@CHCDC;3+@@F@-66---@6--G?EHHF@-HDC::>-G@6A--A4-HFHHEAA-EBHHHHHAEA-EHIHHHE?HHHFA-GFHECHHHHD?GAEIHHHCHHHIIIGIIHHIIHHHIGIIIIHIIHGD<1EFIIIHFHIIIIIHIIIIIHIIIHHHIIGIHIIIHIHGIIIHHIIIIIIIIIIIHHHIIHIHGGIIIIIHHIHIIIIIII
@HWI-D00621:625:HMJNFBCX2:2:1102:17705:97165
GTGGGGAATATTGCACAATGGGCGCAAGCCTGATGCAGCCATGCCGCGTGTATGAAGAAGGCCTTCGGGTTGTAAAGTACTTTCAGCGGGGAGGAAGGTGTTGTGGTTAATAACCACAGCAATTGACGTTACCCGCAGAAGAAGCACCGGCTAACTCCGTGCCAGCAGCCGCGGTAATACGGAGGGTGCAAGCGTTAATCGGAATTACTGGGCGTAAAGCGCACGCAGGCGGTCTGTCAAGTCGGATGTGAAATCCCCGGGCTCAACCTGGGAACTGCATTCGAAACTGGCAGGCTAGAGTCTTGTAGAGGGGGGTAGAATTCCAGGTGTAGCGGTGAAATGCGTAGAGATCTGGAGGAATACCGGTGGCGAAGGCGGCCCCCTGGACAAAGACTGACGCTCAGGTGCGAAAGCGTGGGGAGCAAACAGG
+
IIIIIIIIIIIIIIIIIIIHIIIIIIIIIIIIIHGHHIHIHIIIGIIIEHHIIIHIIIIIGIIIIHHIIIIIIHHHHIIIIHDGHIIIHIHIGD@GHHE@HGGGHIHEHHIIIIGHIEHHGHHHHIHHGHEEFEHCHGDHHIHGHI-FHHHIHG-A@HHHEGHHHHIEHFHIDHI+EGHG?-5>>HHHC?EEGH-@---6IEG@GHHGGD>66--C5+5+6-E:@?IHH>6-@CF@@GHIHCHH@HHHH@HH@HH:D;AEEIIHEHHHHHIHHHHFIIHHHCHFFFIIIIIIHHCHIHGHHHHHCEIHH:HHGAHIIIIIIHHHHHFGHDHCIHIIIIIIIHHGECHF<GIIIIIIIIIIIHIIIIHHIIIIIIIIHHIIIIIIHIIIIIIIHHGIIIIIHIIIIHGGIIIIIIIIIIIIIIIIIIIIII
@HWI-D00621:625:HMJNFBCX2:2:1102:12916:97338
GTGGGGAATATTGCACAATGGGCGCAAGCCTGATGCAGCCATGCCGCGTGTATGAAGAAGGCCTTCGGGTTGTAAAGTACTTTCAGCGGGGAGGAAGGTGCTGAGGTTAATAACCTCAGCAATTGACGTTACCCGCAGAAGAAGCACCGGCTAACTCCGTGCCAGCAGCCGCGGTAATACGGAGGGTGCAAGCGTTAATCGGAATTACTGGGCGTAAAGCGCACGCAGGCGGTCTGTCAAGTCGGATGTGAAATCCCCGGGCTCAACCTGGGAACTGCATTCGAAACTGGCAGGCTAGAGTCTTGTAGAGGGGGGTAGAATTCCAGGTGTAGCGGTGAAATGCGTAGAGATCTGGAGGAATACCGGTGGCGAAGGCGGCCCCCTGGACAAAGACTGACGCTCAGGTGCGAAAGCGTGGGGAGCAAACAGG
+
IIIIIIHIHIIIIIIIIIIIIIIIIIIHGIIIIIIIIIIIIIIIIIHIHIIIIIIIIHIEHIIIIIHHHIHIIIIIIHHIIIFGHHIIIIIHHHHIHHIIGIGHGIHIHIIGIIHIEHHHHHIHEHCHHHHHEHIGHHIEEGHIHHHIHDCHHHAHHHE4AHEH6EHHHHIIHIH+EFFCG-EHHIH@@FHHFH5@E@@64@-45@@HE=HHEDGHGHEC>-C/3DHCHD@?@@@--CHHD@H@HCCFF@@?HDIIHDFIHFGIIHIHEHH@IIIIHGHEG=HCIIHIIHHHEC?HIIHIHEHHHHHEHIIHHEFIIHHHGIHIIIIIHIIIIIIIIHIIIIIHFBGGDFIIIHEHIHIIIHIIIIHIHIIIIIIIIIIIIHIIIIIIIHIIHIIIIIHIIIIIIIIIIIIIIIIIIIIIIIIIIIIIII
@HWI-D00621:625:HMJNFBCX2:2:1102:17215:97323
GTGGGGAATATTGCACAATGGGCGCAAGCCTGATGCAGCCATGCCGCGTGTATGAAGAAGGCCTTCGGGTTGTAAAGTACTTTCAGCGGGGAGGAAGGTGTTGAGGTTAATAACCGCAGCAATTGACGTTACCCGCAGAAGAAGCACCGGCTAACTCCGTGCCAGCAGCCGCGGTAATACGGAGGGTGCAAGCGTTAATCGGAATTACTTGGCGTAAAGCGCACGCAGGCGGTCTGTCAAGTCGGATGTGAAATCCCCGGTCTCAACCTGGGAACTACATTCGAAACTGGCAGGCTAGAGTCTTGTAGAGGGGGGTAGAATTCCAGGTGTAGCGGTGAAATGCGTAGAGATCTGGAGGAATACCGGTGGCGAAGGCGGCCCCCTGACAAAGACTGACGCTCAGGTGCGAAAGCGTGGGGAGCAAACAGG
+
IIIIHIIHHHIIIIIIHIIIIIIHHIIIIIIIGHIIIIHIHIIIIIIIIHHEHIHHIIGIIIIIIIIIGIIIIEEHIIIIIHFHHII:DHHDHI=FDEGCHGE@CHHCHHHHHIHIHIHHGHIIIH?EEHFHIHHHH+CE?HHFGH?HDHIIHHHHC@EFHHIGHHHC@ECDHHC+6-6-@45+6>@@4@HE-4@C@---6G=E@GH@E+6D?+@+@?6-+6>C:>:3+5EG?G@6---+HE4-IIGHEHG?=CCD>556---A-8-A-F-EEA6--EHHHHEFB-F?A@@?G?HFC@EHEHAEH?IIIHCD..EEGHHHF.EHHHIHCCIHGAGEDED=HIGIHHGGHHH?HIIIHHHG<HIIHIHHCIIHEHHHHHHC?HIIIHHHHHGCHIIIIIHG?IIIIIGIIIIIHHHIIIIIIIIIIHIHH
@HWI-D00621:625:HMJNFBCX2:2:1102:20567:97793
GTGGGGAATATTGCACAATGGGCGCAAGCCTGATGCAGCCATGCCGCGTGTATGAAGAAGGCCTTCGGGTTGTAAAGTACTTTCAGCGGGGAGGAAGGTGTTGTGGTTAATAACCACAGCAATTGACGTTACCCGCAGAAGAAGCACCGGCTAACTCCGTGCCAGCAGCCGCGGTAATACTGAGGGTGCAAGCGTTAATCGGAATTACTGGGCGTAAACCGCACGCAGGCGGTCTGTCAAGTCGGATGTGAAATCCCCGGGCTCAACCTGGGAACTGCATTCGAAACTGGCAGGCTAGAGTCTTGTAGAGGGGGGTAGAATTCCAGGTGTAGCGGTGAAATGCGTAGAGATCTGGAGGAATACCGGTGGCGAAGGCGGCCCCCTGGACAAAGACTGACGCTCAGGTGCGAAAGCGTGGGGAGCAAACAGG
+
HIHIHCHIIIIHHIIHFEHIIIIHIIIIIIIIGHFHHIEHEHCHHIIIHD<CFHHIII0G?EHEHIIHDGHIFGHHHIFH?<7CFEEHIIIII:GHHDGEHHIIHEA-9@7FHFGEEHIHFA@AAHHI7---BA@:CD:AFCECH?4AC>:DGA-A6A=--4@GHHF-4@>DDD:>6FEH6@HHEHHE=@---@--6@@FH@-@6--@@5+--F+@6-)>-@6+4--BDD@6-F666-E;+@-6--EG@-EH@DD:HC46--EGEGA-6?F8A-EE@A@-A@HHHHGHHHHEHFGEHHGF?G?A7?HHIHHHD.HHHG@H?HFIIIHGIHHHHHIHHHHHIHGIIHHF<<EIGIHHEHIIIHIHEGIGIGIGIIIIIIHHHCIHEIHIHIHHFHHIIHIIHHIHHEGIIIIHIHDHIIIHIIIIIIIIII
@HWI-D00621:625:HMJNFBCX2:2:1102:17511:98455
GTGGGGAATATTGCACAATGGGCGCAAGCCTGATGCAGCCATGCCGCGTGTATGAAGAAGGCCTTCGGGTTGTAAAGTACTTTCAGCGGGGAGGAAGGTGTTGAGGTTAATAACCGCAGCAATTGACGTTACCCGCAGAAGAAGCACCGGCTAACTCCGTGCCAGCAGCCGCGGTAATACGGAGGGTGCAAGCGTTAATCGGAATTACTGGGCCTAAAGCGCACGCAGGCGGTCTGTCAAGTCGGATGTGAAATCCCCGGGCTCAACCTGGGAACTGCATTCGAAACTGGCAGGCTAGAGTCTTGTAGAGGGGGGTAGAATTCCAGGTGTAGCGGTGAAATGCGTAGAGATCTGGAGGAATACCGGTGGCGAAGGCGGCCCCCTGGACAAAGACTGACGCTCAGGTGCGAAAGCGTGGGGAGCAAACAGG
+
IIIIIIIIIIIIIIIIIIIHIIIIIIIIIIIIIIIIIIIIIIIIIIIIIIEHIIIIIIIHIGIIIGIIGIIHIIIIIHIIIGDHIHGHIIGHHHIIHHHIIGCHHIFGEHFEHGHHHHDHCHHIIIEHEA@EH65DCCCHFHHIEHEHHIGIHHFH?F@-4GHH?@F?F-36;:55@FC?@EHG::@EHIIF-66@EH@FHGHFHE?@6HF@6#5HHCD34-4:?@IHHC?@--?F@-CHHHHEHHHHCHHCHCHCDDEG8---HGEA-IHHCEIIHEF8-DHAGHG?GHEHGHHHIIHGHHHCHHHHHHC:GHGHHIIIIHCHIIIIHIIHIIIHGIIIIIIIIHHHDIIIIIIGIIIIIIHIIIGIIIIIIIIIIIHHIIIIIIIIIIIIHIIIIIIIIHIIIIIIIIIIIIIHIIIIIIIIIIIIII
@HWI-D00621:625:HMJNFBCX2:2:1102:18507:98742
GTGGGGAATATTGCACAATGGGCGCAAGCCTGATGCAGCCATGCCGCGTGTATGAAGAAGGCCTTCGGGTTGTAAAGTACTTTCAGCGGGGAGGAAGGTGTTGAGGTTAATAACCTCAGCAATTGACGTTACCCGCAGAAGAAGCACCGGCTAACTCCGTGCCAGCAGCCGCGGTAATACGGAGGGTGCAAGCGTTAATCGGAATTACTGGGCGTAAAGCACACGCAGGCGGTCTGTCAAGTCGGATGTGAAATCCCCGGGCTCAACCTGGGAACTGCATTCGAAACTGGCAGGCTAGAGTCTTGTAGAGGGGGGTAGAATTCCAGGTGTAGCGGTGAAATGCGTAGAGATCTGGAGGAATACCGGTGGCGAAGGCGGCCCCCTGGACAAAGACTGACGCTCAGGTGCGAAAGCGTGGGGAGCAAACAGG
+
IIIIIIIIIIIIIIIIIIIIIIIIHIIHIIIIGHHIIIIIIIIIIIIIHHEHIIIHIIIIHIGIIIHHIHIGHHIHIIHGHD<DFGHCHHHGIHCFFGD?FGAEHH--FHHHHHFHHHEHHGHIFIEHHHG@@@CHHICHH-@EFHEH:DDDHF@HHH@HHIEHCHH-G-3>DD;+@@GHH-@:C;4@@@@@GDD=EE?GHFCHFHHFEHCHCEEHGHH4#CE>EHHDHD-@?F6@@-@+HHCHHEFGECH@@+>5+D?GG@?IIHEF-EHHHEEEHHHA6-CHHHHHGHGCA6-FH?GEHGEHHEGIHC>HG:HHHHIIIHHHIIHIIIIIIIIHIHHHIIIIIHGA<CIHHIIIIIIHDIGIIIIHIIIHIIIIIIHDHGIIIIIIHIIIHIIIIIIIIHIIIHIIIIIIIIIIIIIIIIIIIIIIII
@HWI-D00621:625:HMJNFBCX2:2:1102:13931:99112
GTGGGGAATATTGCACAATGGGCGCAAGCCTGATGCAGCCATGCCGCGTGTATGAAGAAGGCCTTCGGGTTGTAAAGTACTTTCAGCGAGGAGGAAGGTGTTGTGGTTAATAACCACAGCAATTGACGTTACTCGCAGAAGAAGCACCGGCTAACTCCGTGCCAGCAGCCGCGGTAATACGGAGGGTGCAAGCGTTAATCGAAATTACTGGGCGTAAAGCGCACGCAGGCGGTTTGTTAAGTCAGATGTGAAATCCCCGGGCTCAACCTGGGAACTGCATTTGAAACTGGCAAGCTTGAGTCTCGTAGAGGGGGGTAGAATTCCAGGTGTAGCGGTGAAATGCGTAGAGATCTGGAGGAATACCGGTGGCGAAGGCGGCCCCCTGGACAAAGACTGACGCTCAGGTGCGAAAGCGTGGGGAGCAAACAGG
+
IIIIIHIIIIIIIIIIIIIIHIIIIIIIIIIIIIIIIHIIHHIIIIIIHHHFHIIHHHIIIIIHHFHHGHHDHIHIIIGIHDDGHHIIGHHHIIIIIIIGIIIHII@CEHEHEHGHHHIIIHIHC@AHGHC-DDCHDHIIGHGH@ECF::DDHI8--A4GEHEE@HEEH-+6;:CHEH?FG=-+>DHH=G---55GHH666+-@G@GFHD<=@@GIHHBFE4-)HIIHF>E?@@@EEEHHEHIH@EHEHGG6-IHIHHCG?F-A6A-EEGA6GA6--?IHHFHFHGG@EHHEGA-HIHHHEHCEE@HE:HHHG.GIIIIIIIIIIIIGIIHHGHFHFIIHHIHIHIHF<CGIHGIIHIIIHHHIIHH=HIIIIIHHHHGH@CHHIIIIIIIIIIIIIIIIIIIIIIIIIIIIIIIIIIIIIIIIIHHIII
@HWI-D00621:625:HMJNFBCX2:2:1102:17482:99068
GTGGGGAATATTGCACAATGGGCGCAAGCCTGATGCAGCCATGCCGCGTGTATGAAGAAGGCCTTCGGGTTGTAAAGTACTTTCAGCGAGGAGGAAGGTGTTGTGGTTAATAACCACAGCAATTGACGTTACTCGCAGAAGAAGCACCGGCTAACTCCGTGCCAGCAGCCGCGGTAATACGGAGGGTGCAAGCGTTAATCGGAATTACTGGGCGTAAAGCCCAAGCAGGCGGTTTGTTAAGTCAGATGTGAAATCCCCGGGCTCAACCTGGGAACTGCATTTGAAACTGGCAAGCTTGAGTCTCGTAGAGGGGGGTAGAATTCCAGGTGTAGCGGTGAAATGCGTAGAGATCTGGAGGAATACCGGTGGCGAAGGCGGCCCCCTGGACGAAGACTGACGCTCAGGTGCGAAAGCGTGGGGAGCAAACAGG
+
IIIIIIIIIIIIIIIIIIIIIIIIIIIHIIIIIIIIIIIIIIGIIIIIIIHIHIIIIIGIIIIIIIIHIHIIIHIIIIIIIF<FHHIGDHIIIIHHHIHEHHHHIIHHGIHG@EHHGFHH?E.FHHGHE?FEGHDDHDDEHGHIFFHHGHDHIHGIH?E@GHHCEHFFHHC+3+65@HH?@@@::+6@GH?--55@@E?@HHGCE@GFCGCHFDHEEF@-+6-+--HHD;6?@@-6-G@?IHIIHHC@CGFF6DHDD:GCHF6-HG?@EEHH@A--FHHHIIHHGFB-AGAAAB-?HFEH@HHGIIHEHIHHHFF@@AHIIHHIHHGIHCIIIHIHHHIHIIIIIHHF<HHIIIIIIIIIIIIIIIIIIHIIIIIIIIIIIIHCIHHGIHIIIIIIIIIIIHIIIIIIHIIIIIIIIIIIIIIIIIIIII
@HWI-D00621:625:HMJNFBCX2:2:1102:18339:99230
GTGGGGAATATTGCACAATGGGCGCAAGCCTGATGCAGCCATGCCGCGTGTATGAAGAAGGCCTTCGGGTTGTAAAGTACTTTCAGCGGGGAGGAAGGTGTTGAGGTTAATAACCTCAGCAATTGACGTTACCCGCAGAAGAAGCACCGGCTAACTCCGTGCCAGCAGCCGCGGTAATACGGAGGGTGCAAGCGTTAATCGGAATTACTGGGCGTAAAGCGCACGCAGGCGGTCTGTCAAGTCGGATGTGAACTCCCCGGGCTCAACCTGGGAACTGCATTCGAAACTGGCAGGCTAGAGTCTTGTAGAGGGGGGTAGAATTCCAGGTGTAGCGGTGAAATGCGTAGAGATCTGGAGGAATACCGGTGGCGAAGGCGGCCCCCTGGACAAAGACTGACGCTCAGGTGCGAAAGCGTGGGGAGCAAACAGG
+
IIIIIIIIIIIIIIIIIIIIIIIIIIIIIIIIIIGIIIIHIIHIIIIIIIGHHIIHIIIIHIGIIHIIIIIIIIHHIIIGIHDGHGHDHIIICHHHHFHFHHHHHIEGHHHFEH?GHIIGHIHHIGEHIC7-BGHHIIGIEHIIIIHHDCHGHHHHHFH@GFHGHEHIG?CHHDCCG-6-@G@+6CHH=?F@-5@-6G--5E@@E?FH=8D@4?H@GGEDDCHHIIHHHHIIHHHHCFHHHFHECG@@-@F6+GIHHDCHIIIHHHGHHHEIGIIIHFHFEHEFB6GCHHGIHHGIIIHIIIHCHGHIHGHGF-FIHHIHIIIIHIIIIIIHHHHHHIIHHHGIHHFH@IIIIIIIIIIIHIIIIIIIIHIIIHIIIIIIIHEIIIIIIIIHHIIIHIIIIIIIIIIGIIIIIIIIHIIIIIIIIIIIII
@HWI-D00621:625:HMJNFBCX2:2:1102:16623:99444
GTGGGGAATATTGCACAATGGGCGCAAGCCTGATGCAGCCATGCCGCGTGTATGAAGAAGGCCTTCGGGTTGTAAAGTACTTTCAGCGAGGAGGAAGGTGTTGTGGTTAATAACCGCAGCAATTGACGTTACTCGCAGAAGAAGCACCGGCTAACTCCGTGCCAGCAGCCGCGGTAATACGGAGGGTGCAACCGTTAATCGGAATTCCTGGGCGTAAAGCGCACGGAGGCGGTTTGTTAAGGCAGATGTGAAATCCCCGGGCTCAACCTGGGAACTGCATTTGAAACTGGCAAGCTTGAGTCTCGTAGAGGGGGGTAGAATTCCAGGTGTAGCGGTGAAATGCGTAGAGATCTGGAGGAATACCGGTGGCGAAGGCGGCCCCCTGGACAAAGACTGACGCTCAGGTGCGAAAGCGTGGGGAGCAAACAGG
+
IIIIIGIIIIIIIIIIIHHHHHIHHIIIHIIIHIFIIIGGIIIIIIIIDHHCHIHHHIIHIGIGHIIIHEHHHEHCEHIGIFDFHHHHHIIIIHEFCEH@B@@FEHHHEE?GHHGDDHHDHHAACCH=AHEEE87CDHD?HIHIEEH->>:DHE6AFHHI?@EH?A@AAF>D:++3EE-64--3334@@@@--6@-@-@CEF@E@@#4@HIHE:D-@F++-@@65+@:DC5HGF@-6@6---6---6-?HH@53:D:HEF-FA-666--GA8-EG6----HHGA?GBA@8-FAFEEFF?C=H@HIGIHHDD??HHHHH?HG@IHIIFGHCIHGHHGIHHHHDFEFHFD7HEHHFHFCG?HCIHHHHEHHIIHIDIHHEHDFHHEEHIHHIIIIIIHIIIHHHFIIIIHHHHHDIIHDHHHHFIIIIIIII
@HWI-D00621:625:HMJNFBCX2:2:1102:17086:99340
GTGGGGAATATTGCACAATGGGCGCAAGCCTGATGCAGCCATGCCGCGTGTATGAAGAAGGCCTTCGGGTTGTAAAGTACTTTCAGCGGGGAGGAAGGGGTTAAGGTTAATAACCTTAGCCATTGACGTTACCCGCAGAAGAAGCACCGGCTAACTCCGTGCCAGCAGCCGCGGTAATACGGAGGGTGCAAGCGTTAATCGGAATTACTGGGCGTAAAGCCCACGCAGGCGGTCTGTCAAGTCGGATGTGAAATCCCGGGGCTCAACCTGGGAACTGCATTCGAAACTGGCAGGCTTGAGTCTCGTAGAGGGGGGTAGAATTCCAGGTGTAGCGGTGAAATGCGTAGAGATCTGGAGGAATACCGGTGGCGAAGGCGGCCCCCTGGACGAAGACTGACGCTCAGGTGCGAAAGCGTGGGGAGCAAACAGG
+
IIHIIIIIIHIIIIIIIIIHHIIIIIIIIIIIIIGIIIIIIFHHHIHHHI<FHIHCHHHIIGIIIHHIIIHHIGHHIIHHICDCFEGHHIIHHHHH.@:>D7D-FHHCEFH9BDAFF??GADFEGHIHHHEE@A4C;DD-68F?EH@GDHCCGEGH?E-GH@EHFCE-@->+CCH+EEH?G-EC;+5EE@ECEH4@@@F@EH=@-@@-4DCG?3'F@G-+)-4<@@=:3+-EE@6--F@:5-4-6-@--EG6++++6-@HA-A-EHEA-FCEAF@EA----66-8-B--A-G@AAGHHGDHED7AEIHHHHHA?G@.EHEHIHIHEH?DDHIHGIIIIIIIIIIHCGB<FIIIIHHHGHCHHDC0IIIIIHIHHGIHIHHGFIHHFIHCF1HHHIIIIHHHEIIIGGIIIHIIIIIIIH@IHIIIIIIII
@HWI-D00621:625:HMJNFBCX2:2:1102:9578:99520
GTGGGGAATATTGCACAATGGGCGCAAGCCTGATGCAGCCATGCCGCGTGTATGAAGAAGGCCTTCGGGTTGTAAAGTACTTTCAGCGGAGGAAGGTGTTGAGGTTAATAACCTCAGCAATTGACGTTACCCGCAGAAGAAGCACCGGCTAACTCCGTGCCAGCAGCCGCGGTAATACGGAGGGTGCAAGCGTTAATCGGAATTACTGGGCGTAAAGCGCACGCAGGCGGTCTGTCAAGTCGGATGTGAAATCCCCGGGCTCAACCTGGGAACTGCATTCGAAACTGGCAGGCTAGAGTCTTGTAGAGGGGGGTAGAATTCCAGGTGTAGCGGTGAAATGCGTAGAGATCTGGAGGAATACCGGTGGCGAAGGCGGCCCCCTGGACAAAGACTGACGCTCAGGTGCGAAAGCGTGGGGAGCAAACAGG
+
IIIIIIIIIIIIIIIIIIIIEHIIIIIGIIIIIIIIIIIIIHIIIIIIIIIGGHCHIIIIIIIIIIIIIIIIIIHHHHIGIIGHHHHIIHDHHIIIHIHEHEEHHHHGDGHGHIIIIIIHHHCHHIIEC-FH=+7>7FHHGHHHIFHICHHG-AA-@FEH4AF?GHHF>:>DHD?6--6-->C+----6@@@4@E-----6@C@=>AH-@@@=HE>?@@@6;CGHD;>@----6--@D;-@6-6@---E@5+HHC>G6--?AGECGHHHGA-F6AGEH?@HGIHHGHHHIIHHIIIHGD-FEHHFG:HDFHFIHHIIIIIHIIIHCC:IHHIHG@HIIIIIIIIHHDGIHGHHIHHHIGIIIIIIIGIIIIIHIIIHIIGHIIIIHIIIIHIIIIIIIHHIIIIIIIIIIIIIIIIIIIIIIIIIIII
@HWI-D00621:625:HMJNFBCX2:2:1102:11079:99520
GTGGGGAATATTGCACAATGGGCGCAAGCCTGATGCAGCCATGCCGCGTGTATGAAGAAGGCCTTCGGGTTGTAAAGTACTTTCAGCGAGGAGGAAGGTGTTGTGGTTAATAACCACAGCAATTGACGTTACTCGCAGAAGAAGCACCGGCTAACTCCGTGCCAGCAGCCCCGGTAATACGTAGGGTGCAAGCGTTAATCGGAATTACTGGGCGTAAAGCGCACGCAGGCGGTTTGTTAAGTCAGACGTGAAATCCCCGGGCTCAACCTGGGAACTGCATTTGAAACTGGCAAGCTTGAGTCTCGTAGAGGGGGGTAGAATTCCAGGTGTAGCGGTGAAATGCGTAGAGATCTGGAGGAATACCGGTGGCGAAGGCGGCCCCCTGGACGAAGACTGACGCTCAGGTGCGAAAGCGTGGGGAGCAAACAGG
+
IIIIIIIIIIIIHIIIIIIIHFIIIIIIHIIHGHHHHIIHIIIIIIIIEHIGHHHIIIIIIIIIIIIGIIIHEGGEEHIIHHDGHHEH:HH:GHGHHHHHIHEHHHGEHHHHIHEHHHEHGHHHHHFHGHHFGH@D:-+DGHHE?F?@CHICEH?HHH-AHHH@--8@E@-5>H:5-6@@G6-6@@-446@FEE4@--664E=EE@FEE@HFF--E@@CC4EE65-E:>+@EF@F-6@6@6--4--GGGG@--+3C+HHFHHEFHF46-EHGA-EFHHHE?EG@HG@?GIGHHIGHHHHC=HHIIIIHHHGHEGHEGEHIHHHIIIIHHHIIIIIHEHHIHIIHIIHF<?IIHIHIIIIHHHIGIIIIHIIIHIIIIIIHHHIIHIIIIHIIIIIIHIIIGIIIIIHHIIIIIIIIIIIIIIIIIIIIII
@HWI-D00621:625:HMJNFBCX2:2:1102:15928:99671
GTAGGGAATCTTCGGCAATGGACGAAAGTCTGACCGAGCAACGCCGCGTGAGTGAAGAAGGTTTTCGGATCGTAAAACTCTGTTGTTAGAGAAGAACAAGGATGAGAGTAAAATGTTCATCCCTTGACGGTATCTAACCAGAAAGCCACGGCTAACTACGTGCCAGCAGCCGCGGTAATACGTAGGTGGCAAGCGTTGTCCGGATTTATTGGGCCTAAAGCGAGCGCAGGCGGTTTCTTAAGTCTGATGTGAAAGCCCCCGGCTCAACCGGGGAGGGTCATTGGAAACTGGGAGACTTGAGTGCAGAAGAGGAGAGTGGAATTCCATGTGTAGCGGTGAAATGCGTAGATATATGGAGGAACACCAGTGGCGAAGGCGGCTCTCTGGTCTGTAACTGACGCTGAGGCTCGAAAGCGTGGGGAGCGAACAGG
+
IIIIIIIIIIIIIIIIIIIIIIIIIIIIIIIIIIIIIIIIIIIIIIIIHHIIIIIIIIIIIHHIHIIIIIIIIIIIEHIIIH<FHIIIIGFHHHIIIIGIIHIIIHIIGHHIIHIIIIHIHIIIHFHHIIIEHIHIIGIIIGHHHIGGCDDDHIIIGGGGF@FHHII-8--6C::+>@GGEH?-@-@-@-@-6-6G-+6@-@E@CHFE@FEEH?+-GEGC+-65)?EED:+ECHF@F@-G@@-?CHFCEEHG@+DHHD:DIIHCC>6+HHIGIHHGD--@CHG7?@DHHIIHHG:IHIIIIIHGIHIIHGIIIHHHHHGHHGHIIHIIIIIIIIIHIHHIIIIIIIHHGDIIHIHIIIHHGGEIIIIIIIIIIIIIIIIIIIHHIHIHIIIIIIIIIIIIIIIIIIIIIIIIIIIIIIIIIIIIIIHHIII
@HWI-D00621:625:HMJNFBCX2:2:1102:13962:100224
GTGGGGAATATTGCACAATGGGCGCAAGCCTGATGCAGCCATGCCGCGTGTATGAAGAAGGCCTTCGGGTTGTAAAGTACTTTCAGCGAGGAGGAAGGTGTTGTGGTTAATAACCGCAGCAATTGACGTTACTCGCAGAAGAAGCACCGGCTAACTCCGTGCCAGCAGCCGCGGTAATACGGAGGGTGCAAGCGTTAATCGGAATTACTGGGCGTAAAGCGCACGCAGGCGGTTTGTTAAGGCAGATGTGAAATCCCCGGGCTCAACCTGGGAACTGCATTTGAAACTGGCAAGCTTGAGTCTCGTAGAGGGGGGTAGAATTCCAGGTGTAGCGGTGAAATGCGTAGAGATCTGGAGGAATACCGGTGGCGAAGGCGGCCCCCTGGACGAAGACTGACGCTCAGGTGCGAAAGCGTGGGGAGCAAACAGG
+
IIIIIIIIIIIIIIIIIIIIIIIIIIHIGIIIGIIHIIHIIIIGIIIIHHDHHIIIIIIIIHG@HHGHHHIHIHIIGHIIHHFHHHIIIIHIIHHIHHGEEH?GHIIGHFC@AGFHIIICGAGHFEEHAGFGGA-CCEHHCFEE-FEFDCCHHIHH??@GHHHCHEHHHGHHCDHHHICEH--33CGE=@G@-@@GHE-6GF@@6FEF<CH@@653G@@DHIHHEE@DCD@??F@E@-@----@-@6-6-G@6:H>33E6--?IHHA--EHA6--EEHHCHEEEGFHHIGIIIHIIHFGHCG=7A-HHIHCCHHIIHHEG?EIHIIIIHCIIIIHIHHHHHIHIIIHF<HIHEHIIIHIIHIIIHHIIIIIGIIHIIHGCIIIHIIIIIIIIIIIIIIIIHEIIIIIIIIIIIIIIIIIIIIIIIIIHII
@HWI-D00621:625:HMJNFBCX2:2:1102:17655:100117
GTGGGGAATATTGCACAATGGGCGCAAGCCTGATGCAGCCATGCCGCGTGTATGAAGAAGGCCTTCGGGTTGTAAAGTACTTTCAGCGAGGAGGAAGGTGTTGTGGTTAATAACCACAGCAATTGACGTTACTCGCAGAAGAAGCACCGGCTAACTCCGTGCCAGCAGCCGCGGTAATACGGAGGGTGCAAGCGTTAATCGGAATTACTGGGCGTAAAGCCCACGCAGGCGGTTTGTTAAGTCAGATGTGAAATCCCCGGGCTCAACCTGGGAACTGCATTTGAAACTGGCAAGCTTGAGTCTCGTAGAGGGGGGTAGAATTCCAGGTGTAGCGGTGAAATGCGTAGAGATCTGGAGGAATACCGGTGGCGAAGGCGGCCCCCTGGACGAAGACTGACGCTCAGGTGCGAAAGCGTGGGGAGCAAACAGG
+
IIIIIIIIIIIIIIIIIIIHIIIIIIIIIIIIIIIIIIIIHFHHIIIIIIHHIIHIIIIIHHIIIGIIIIIIIIIIIIIIGHAFHHHIDHGDIGGHGIHHHIIIIHHHHHIHHHEHHIGHGEHHGHEH@GHEH?@DHDHIIHHGHHHGIIHGHICHHIEEED?@6AH?FH+3>H:6@--@E-4+5>---6@F-5@GCH-@-@-@4@FE@%CG66++F-55)-@+FHGFHCCCIIHHGHF@@----?@@-EHF-CHD>>-IHECAHHCCCGEHGHGEEFHHECEGIIIGHIIIIIHHIIHIIHEHIIHIHIIHGEIHIIIIHHCHIHIIIHIIIIIIIIIIIIIIGIHF<GIIIIIIIHIIIIIIIIHIIIIIIIIIIHHE0CIIIIHHGIIIIIIIIIIIIIIIIIIIHIIIIIIIIIIIIIIIIIIIII
@HWI-D00621:625:HMJNFBCX2:2:1102:16025:100769
GTGGGGAATATTGCACAATGGGCGCAAGCCTGATGCAGCCATGCCGCGTGTATGAAGAAGGCCTTCGGGTTGTAAAGTACTTTCAGCGGGGAGGAAGGTGTTGAGGTTAATAACCTCAGCAATTGACGTTACTCGCAGAAGAAGCACCGGCTAACTCCGTGCCAGCAGCCGCGGTAATACGGAGGGTGCAAGCGTTAATCGGAATTACTGGGCGTAAAGCGAACGCAGGCGGTTTGTTAAGTCAGATGTGAAATCCCCGGGCTCAACCTGGGAACTGCATTTGAAACTGGCAAGCTTGAGTCTCGTAGAGGGGGGTAGAATTCCAGGTGTAGCGGTGAAATGCGTAGAGATCTGGAGGAATACCGGTGGCGAAGGCGGCCCCCTGGACGAAGACTGACACTCAGGTGCGAAAGCGTGGGGAGCAAACAGG
+
IIIIIIIIIIIIIIHHIIIIIIIIDHIIIIIIIGHIIIIIIHIEHIIIHIG1DHHEFHHIIIIHHIHIIHIDHFHIIIIHFFDHCEHDHIIDDCEHHIHEHGHHHGEA-7DDHFCH?FH@AFEEEGC=EH-78-@:>EDA@HHIH-GF+:DHHE?H@G--AG-A@HHH-46+>+++6GE?@-65DDEGHCG--4@@=?-6EHEEHG@@HFHG=GEH@->+5-@)?@IHHCCHG-FE@EG?@-E?@?HHF?EH@>>;C3EA6GA-EH@E-@@@CF-HHCCFB-FB?IIHHHFB--?HGBEIHHCEHHGIHHCE:HIGIIIIHHF@HEIIHHIIHIIIIIIIIIIIIHGB.EHHGFGG?FIIGHIHFEIHIHHGIIHHHIHH=CIIHIIIGHHHIIIIIIIIIGIIIIIIIIIIIIIIIIIIH@IIIIIIII
@HWI-D00621:625:HMJNFBCX2:2:1103:1849:2853
GTGGGGAATATTGCACAATGGGCGCAAGCCTGATGCAGCCATGCCGCGTGTATGAAGAAGGCCTTCGGGTTGTAAAGTACTTTCAGCGGGGAGGAAGGTGTTGAGGTTAATAACCTCAGCAATTGACGTTACCCGCAGAAGAAGCACCGGCTAACTCCGTGCCAGCAGCCGCGGTAATACGGAGGGTGCAAGCGTTAATCGGAATTACTGGGCGTAAAGCGCACGCAGGCGGTCTGTCAAGTCGGATGTGAAATCCCCGGGCTCAACCTGGGAACTGCATTCGAAACTGGCAGGCTAGAGTCTTGTAGAGGGGGGTAGAATTCCAGGTGTAGCGGTGAAATGCGTAGAGATCTGGAGGAATACCGGTGGCGAAGGCGGCCCCCTGGACAAAGACTGACGCTCAGGTGCGAAAGCGTGGGGAGCAAACAGG
+
IIIIIDHHIIIIIIIIHHIIIIIHIIIIGIIIGHIIFFHIIIIIHHHICHHIIHHIIIIIIIIIIHIIIIIIIGIIGIIIIIFEHIIHCHH<DDHIIIIIIIIIIIIHIGHHHHEHHHHHE--DBE@@HHHDH@=DDHHGGHIH-6F?DDIIIIIGHIHHHHHHHEE@EH+:C+6>E--6@-->CHHF=--6-6@-@56-HIHGH@G@-HHEEHF@@FC>---;6--GHD@-@-6G@-=HH=@GG@HF66F?@+GIH>A6--EHGA-HFHH@FF68-?HHE=GGHH?F@H?HH@AEFHGHHHCHCAHHIIHIHEIHHHIIHGIIIIIIIHGIIIHIIIHHGHIIIHGF<HHIIHIHHHDHDIIIIIIIIIIIIIIIIIIHIIHHIIIHIIIHHIIIIIIIIHIIIIHIIIIIIIIIIIIIIIIIIIIIII
@HWI-D00621:625:HMJNFBCX2:2:1103:14185:2809
GTGGGGAATATTGCACAATGGGCGCAAGCCTGATGCAGCCATGCCGCGTGTATGAAGAAGGCCTTCGGGTTGTAAAGTACTTTCAGCGGGGAGGAAGGTGTTGAGGTTAATAACCTCAGCAATTGACGTTACCCGCAGAAGAAGCACCGGCTAACTCCGTGCCAGCAGCCGCGGTAATACGGAGGGTGCAAGCGTTAATCGGAATTACTGGGCGTAAAGCGCACGCAGGCGGGCTGTCAAGTCGGATGTGAAATCCCCGGGCTCAACCTGGGAACTGCATTCGAAACTGGCAGGCTAGAGTCTTGTAGAGGGGGGTAGAATTCCAGGTGTAGCGGTGAAATGCGTAGAGATCTGGAGGAATACCGGTGGCGAAGGCGGCCCCCTGGACAAAGACTGACGCTCAGGTGCGAAAGCGTGGGGAGCAAACAGG
+
IHIHEHEHGHHHHHIHHHHHHIIIIIIIIIHIIIIHHIHHHIHHIIIIHHGFHIHHEEHHHIIGHIHHIIHHHEGHIIHIHIGEHIHHCCDCDHHCCHAGHIGEHIIGHIHIGHHHFHH?GGHCHH?-EGHHGHCD+CC6AHEFEHHHD:+;HIICHHGFAH?-@HEHEHDDC:>:-@6@G--;>HE@H--6-6E5@-6@G-@@@6---CHCCHHCG:CC@EE+@6-C:C6--EHHH?DCC=E@IIGHHHHG@:D>>+HH@HHIIHHG?HGEFGEFHCHHHCHIIHEG?HHHFEHHHHF?DHHH??IHIHH@ECFGGIHGCIGHIIIHHDHHHHIHHIHEHIHIHHEF<FHHHIIIIHFHHHHHHHECHHGIIIHDH<HHC@HIIIHHIIHGCHHIIHIHIHHHDHGIHHIIIIIIIHEEHHHCIIHHHI
@HWI-D00621:625:HMJNFBCX2:2:1103:20315:2823
GTGGGGAATATTGCACAATGGGCGCAAGCCTGATGCAGCCATGCCGCGTGTATGAAGAAGGCCTTCGGGTTGTAAAGTACTTTCAGCGAGGAGGAAGGCGTTAAGGTTAATAACCTTGGCGATTGACGTTACTCGCAGAAGAAGCACCGGCTAACTCCGTGCCAGCAGCCGCGGTAATACGGAGGGTGCAAGCGTTAATCGGAATTACTGGGCGTAAAGCCCAAGCAGGCGGTCTGTCAAGTCGGATGTGAAATCCCCGGGCTCAACCTGGGAACTGCATTCGAAACTGGCAGGCTAGAGTCTCGTAGAGGGGGGTAGAATTCCAGGTGTAGCGGTGAAATGCGTAGAGATCTGGAGGAATACCGGTGGCGAAGGCGGCCCCCTGGACGAAGACTGACGCTCAGGTGCGAAAGCGTGGGGAGCAAACAGG
+
IIIIIIIIIIIIIIIIIIIIIIIIIIIIIIIIIIIIIIIIIIIIIIIIIIHIIIIIIIIHIIIIIHIIIGHHHIIHHHHIHH<GHHIHIIIIIFHGHEHHHCHGHHDBGHHHFHHICEHHHHHIGHHIHHHCH-EHDHHIHHHEEEGCHHG:GGHHAAEG-@EEHHHCHCHHHHHHH?-@@=GDH:---6@6-65@@H--@GHG?C@@>D@?E:H@46--+-644CHD>+----@6--GC;@--IHHHHEE@-+>+3+EA-F-@G@HIHGIHHAF@CHGA4DIHHHFIHHEHIHEHHHCIHHGGHHHIIGIIHEGIHHGIIHGIIIIIIIHGIHHHFIHHIHIIHFHFDGHIHHIIHHHHIIHIIHHGIIIIIIIIIIIIIGIIIIIIIIIIIIIIIIIIIHIIIIIIIIIIIIIIIIIIIIIIIIIIII
@HWI-D00621:625:HMJNFBCX2:2:1103:20136:3377
GTGGGGAATATTGCACAATGGGCGCAAGCCTGATGCAGCCATGCCGCGTGTATGAAGAAGGCCTTCGGGTTGTAAAGTACTTTCAGCGGGGAGGAAGGTGTTGAGGTTAATAACCTCAGCAATTGACGTTACCCGCAGAAGAAGCACCGGCTAACTCCGTGCCAGCAGCCGCGGTAATACGGAGGGTGCAAGCGTTAATCGGAATTACTGGGCGTAAAGCGCACGCAGGCGGTCTGTCAAGTCGGATGTGAAATCCCCGGGCTCAACCTGGGAACTGCATTCGAAACTGGCAGGCTAGAGTCTTGTAGAGGGGGGTAGAATTCCAGGTGTAGCGGTGAAATGCGTAGAGATCTGGAGGAATACCGGTGGCGAAGGCGGCCCCCTGGACAAAGACTGACGCTCAGGTGCGAAAGCGTGGGGAGCAAACAGG
+
IIIIIIIIIIIIIIIIIIIHIIIHGIIDHIIIIIGIIIIHIIIIIGHIHHFHIIIHIIIIHIGHHHIHHFHHIHIIIIIHIIGHIIIIIIIHIIEHHIIGHIIIIIHEHHHHHHHEEHIGHFHHIHHIH?BD?GHHIICGEHHCEFF@CHHDHIGEHCEHEHHG?GH?FHDDH+>:@@?CH-@33C-5EGHFCHH-EH-64@@-@GEHH--?@:;>@4-6>CH:CAH+>DD####HG?E+HG@GCCH@@-?@@:CC+CGEAEA4A@GHHFHHG?HHHE?B--EEGAIIIHHIHHCHIHHHHGEHEEHIIIIIHHFHHIIHFIGHHIIIIHIGHEFHIHHHIHHHIGHGDHHHIHIIIHIIGIIIIHIIIIGIIIIIIIIIIIIIIIIIHIIIHIIIIIIIIIIIIIIIIIIIIIIIIIIIIIIIIIIIII
@HWI-D00621:625:HMJNFBCX2:2:1103:7355:3954
GTGGGGAATATTGCACAATGGGCGCAAGCCTGATGCAGCCATGCCGCGTGTGTGAAGAAGGCCTTCGGGTTGTAAAGCACTTTCAGCGGGGAGGAAGGCGATAAGGTTAATAACCTTGTCGATTGACGTTACCCGCAGAAGAAGCACCGGCTAACTCCGTGCCAGCAGCCGCGGTAATACGGAGGGTGCAAGCGTTAATCGGAATTACTGGGCGTAAAGCGCACGCAGGCAGTCTGTCAAGTCGGATGGGAAATCCCCGGGCTCAACCTGGGAACTGCATTCGAAACTGGCAGGCTAGAGTCTTGTAGAGGGGGGTAGAATTCCAGGTGTAGCGGTGAAATGCGTAGAGATCTGGAGGAATACCGGTGGCGAAGGCGGCCCCCTGGACAAAGACTGACGCTCAGGTGCGAAAGCGTGGGGAGCAAACAGG
+
IHHIIHIIIIIIIIIIIIIIIIIIIIIIIGIHHHIIIIGHIHIHIIIIDHEEHIIHIIIIIHIHHIIHIIIIHHIHI??GHIHEHIIIIIHIHDHHEHGHCHHHHIIHHEHGCEEHHEGECHIEHGEHG?-@EE-+>DHHIIF?AGHH:HH+4GFFHHE@-ECHH?FHEH:6>:>:--6F@CC;>:@?-@@-@HHC@GFC-FE@E?G:=HCF@--4-::6-5-+--?H@6+F@-@6-EG>3-4-6--6--CF-CCGHHGEHE84-A-@?F@EA6--A??HH@6-IHGIHF-HEE?EEHGHHEAD-EIHHHHHGAHHF@HIGHFHHIIIIIIIIFHGEEHIIIIIHEEF<GFIHHFDIIIIIHIIIGIIIIHGHIIHIIGIIIIHFIHIIIIHGIIIIIIIIHIIIIHIIIIIIIIIIIIIIIIIIIIIII
@HWI-D00621:625:HMJNFBCX2:2:1103:12033:3897
GTGGGGAATATTGCACAATGGGCGCAAGCCTGATGCAGCCATGCCGCGTGTATGAAGAAGGCCTTCGGGTTGTAAAGTACTTTCAGCGAGGAGGAAGGTGTTGTGGTTAATAACCACAGCAATTGACGTTACTCGCAGAAGAAGCACCGGCTAACTCCGTGCCAGCAGCCGCGGTAATACGGAGGGTGCAAGCGTTAATCGGAATTACTGGGCGTAAAGCGCACGCAGGCGGTTTGTTAAGTCAGATGTGAAATCCCCGGGCTCAACCTGGGAACTGCATTTGAAACTGGCAAGCTTGAGTCTCGTAGAGGGGGGTAGAATTCCAGGTGTAGCGGTGAAATGCGTAGAGATCTGGAGGAATACCGGTGGCGAAGGCGGCCCCCTGGACGAAGACTGACGCTCAGGTGCGAAAGCGTGGGGAGCAAACAGG
+
IIIIIIIIIIIIIIIIIIIIIIIIIIIIIIIHIIIIIIIIIIIIIIIIIGGHEHHIIIIIIIIIHIIIIIHDHIIIIIHHIHGFHHHHHIHHHHIIIHEHHHFFHGHHHHIHIHFIIGI?HIGHHHHHHEHEHH=C7@CA-G@GHHGHH;D:HEG@GGHIHIIIHIHHHH:3DHHHC@HHG--+6+--6F@@--6@GHC-55@-5@E?EHIHG?HHEEC)FHG+FE@+:6-@-?@E@FEH@@?@6CEF@?EHHHD:IHGHEHHEHHCHEGIIHHEG?EHEHGIHCHHIHHHFFEB?GA-CEGHHHFIIGIHHGAIHFHIIIHIHHEIIIIIIIIHEHIIHIIIGHHGF<@IIIIIIIIIIHIGIGIIIIIIIIIIIIIGIIIIHIHIHIIIIHIIIIIIIIHIIIIIIIIIIIHIIHIIIIIIIIIIIII
@HWI-D00621:625:HMJNFBCX2:2:1103:15587:3984
GTGGGGAATATTGCACAATGGGCGCAAGCCTGATGCAGCCATGCCGCGTGTGTGAAGAAGGCCTTCGGGTTGTAAAGCACTTTCAGCGGGGAGGAAGGCGATAAGGTTAATAACCTTGTCGATTGACGTTACCCGCAGAAGAAGCACCGGCTAACTCCGTGCCAGCAGCCGCGGTAATACGGAGGGTGCAAGCGTTAATCGGAATTACTGGGCGTAAAGCGCACGCAGGCGGTCTGTCAAGTCGGATGTGAAATCCCCGGGCTTAACCTGGGAACTGCATTCGAAACTGGCAGGCTAGAGTCTTGTAGAGGGGGGTAGAATTCCAGGTGTAGCGGTGAAATGCGTAGAGATCTGGAGGAATACCGGTGGCGAAGGCGGCCCCCTGGACGAAGACTGACGCTCAGGTGCGAAAGCGTGGGGAGCAAACAGG
+
IIIIIIIIIIIIIIIIIIIIIIIIIIIIIIIIIIIIIIIIIIIIIHIIIIIIIIIIIHIHIIIIIIIIIIIIIIIIIIHIIIDGHIIIIGIHIIIIHFHHGHHIIIHHHHHHIGHHIIHHHHIIFHEEHHHI@A@CDHIHEHHH-A@ADCDHHI@FH?EEHHIGHHHEIIHIH:>CEECHCDECHIHHEE@-4@GEHHCHEHHFGF@66HH@+33@HFH?--4+@=HCCCEGCCEEF6@HD@E@666--?EEHC>3+;EA?HHIHHGHEHEFHHHIIIIIIHEGEIIIIHHIIGHHFEIIHIHIHHHCIIHHA.HGHHIIIHGIIIHIIIIIIIIIHIIIIIIIIIHGDHIIIIIIIIIIIHIIIIIIIIIIIIIIIIIIHGIIIIIIIIHEHIIIIIIIIHIIIIIGIIIIIIIIIIIIIIIIIIIIII
@HWI-D00621:625:HMJNFBCX2:2:1103:17806:4115
GTGGGGAATATTGCACAATGGGCGCAAGCCTGATGCAGCCATGCCGCGTGTATGAAGAAGGCCTTCGGGTTGTAAAGTACTTTCAGCGGGGAGGAAGGTGTTGTGGTTAATAACCACAGCAATTGACGTTACCCGCAGAAGAAGCACCGGCTAACTCCGTGCCAGCAGCCGCGGTAATACGGAGGGTGCAAGCGTTAATCGGAATTACTGGGCGTAAAGCGCACGCAGGCGGTCTGTCAAGTCGGATGTGAAATCCCCGGGCTCAACCTGGGAACTGCATTCGAAACTGGCAGGCTAGAGTCTTGTAGAGGGGGGTAGAATTCCAGGTGTAGCGGTGAAATGCGTAGAGATCTGGAGGAATACCGGTGGCGAAGGCGGCCCCCTGGACAAAGACTGACGCTCAGGTGCGAAAGCGTGGGGAGCAAACAGG
+
IIIIIIIIIIIIIIIIIIIIIIIIIIIIIIHIIIIIIIIIIIIIIIIIHIIIIIIIIIHIGIHIIIIIIHHHHIIIIIIIIIDGHGIIIIIGHIIHHIIHIGIIHI8DFEEFHGHHIIIHHHFHHFHHAEEEHFHGDHHHIHHHCGAFHDH:4AAHFEHHHFHGHIIGE?C+>;+54@--6@-6CH@EHE@-44EHHI?6CIIHGFHFFHHIHD@GCHDB@@6+@?ED>+@CEF6@6?DDDE--HHEGHG@@E:HHD>A---CCGFEFCHF?GHF@A-CHHFHHHHHHHIHHGGHHHIHFEF7HCHIIIIHHFEIIHIIIIIHGIIIIIIIHHHHHHHHHIHHHIIHGDHIIIIIIHGHHIIGIIIIIIIIIIIIIIIIIIIIGIIIIIIIIIIIIIIIIIIIIIIHIIIIIIIIIHIIIIIIIIIIIII
@HWI-D00621:625:HMJNFBCX2:2:1103:16455:4490
GTGGGGAATATTGCACAATGGGCGCAAGCCTGATGCAGCCATGCCGCGTGTATGAAGAAGGCCTTCGGGTTGTAAAGTACTTTCAGCGGGGAGGAAGGTGTTGAGGTTAATAACCTCAGCAATTGACGTTACCCGCAGAAGAAGCACCGGCTAACTCCGTGCCAGCAGCCGCGGTAATACGGAGGGTGCAAGCGTTAATCGGAATTACTGGGCGTAAAGCGCACGCAGGCGGTCTGTCAAGTCGGATGTGAAATCCCCGGGATCAACCTGGGAACTGCATTCGAAACTGGCAGGCTAGAGTCTTGTAGAGGGGGGTAGAATTCCAGGTGTAGCGGTGAAATGCGTAGAGATCTGGAGGAATACCGGTGGCGAAGGCGGCCCCCTGGACAAAGACTGACGCTCAGGTGCGAAAGCGTGGGGAGCAAACAGG
+
IIIHIIHIIIIIIIIIIIIIIIHIIIIIIIIIHIIIIIHIIIIIIIIIIIIHIIIIIIIIIIIIIIIIGIIIIHIIIIHHFGFHHIIIIIIGHIHIIIICGHFEHIEHEHHIIIFHIIIIIIHIGHHIIIIHHIFDH:DGHHHIIIIHHHIIIIIIIHC-AE@@FHHIGHIHHDH:4@--@-@DH+54@@@G?HEHFEFEHHH@@CFHFHIG@HIHHEG?33><HCIHGHI-66---CCC>IHIHF6@-HGHG:>:CHCA6-EEHG@HHEHHHAA--?A-?HEEHHGIIHHGHHEHIIIIGHHHHGE@:DHEG.HGHHHIIIGHHEHHHCHHHHHEHHIIIHHIHEFD<1HHHIIGIHHIHIHIIIHIIIIIIIIIIIIIIIIIIIIIIIHGDIIIIIIIIIIIIIHIIIIIIIIIIIHIIIHHIIIIII
@HWI-D00621:625:HMJNFBCX2:2:1103:10703:4823
GTAGGGAATCTTCGGCAATGGACGAAAGTCTGACCGAGCAACGCCGCGTGAGTGAAGAAGGTTTTCGGATCGTAAAACTCTGTTGTTAGAGAAGAACAAGGATGAGAGTAAAATGTTCATCCCTTGACGGTATCTAACCAGAAAGCCACGGCTAACTACTTGCCAGCAGCCGCGGTAATACGTAGGTGGCAAGCGTTGTCCGGATTTATTGGGCCTAAAGCGAGAGTAGGCGGTTTCTTAAGTCTGATGTGAAAGCCCCCGGCTCAACCGGGGAGGGTCATTGGAAACTGGGAGACTTGAGTGCAGAAGAGGAGAGTGGAATTCCATGTGTAGCGGTGAAATGCGTAGATATATGGAGGAACACCAGTGGCGAAGGCGGCTCTCTGGTCTGTAACTGACGCTGAGGCTCGAAAGCGTGGGGAGCGAACAGG
+
IIHIIIIIIIIIHIHIIIIIIIIIIIIIHHHIIIIIIIIIIIGIIIIIIIIGHHIIIIIHGHEHHIIIIIICHHHIIIIIIH<DHHIIIIIHHGHHIIIIGHHHHCEHHHIHHEHHHHIIHHEH?-7FH:E@-8AEFH?@AGHEHH-FHI>:CGGE-A@--6A6FHHEFF-+6C+3>GGF@?-6F@F@-4@-4GCG->GE@E;@EE66FC@G6++-HHE34---+6+-C6+6--@6--F?E@---6--HEHHHHGHHC+:B666+IHHHIIFHD-EHHEHGHIIHHGA??HGD..?EHIHD.?FFBCIIIIIIIHHGHIIGHEEIIGHIHHDHHIHGIIIIIIIIHIGF<IGIIIIIIIHHIIIIIIIIGHIHIIHIIIHIHEIIIHGEEHHHHHIIIIIIIIIIIIIIIIIIHIIIIIIIIIIIIIIIII
@HWI-D00621:625:HMJNFBCX2:2:1103:17824:5014
GTGGGGAATATTGCACAATGGGCGCAAGCCTGATGCAGCCATGCCGCGTGTATGAAGAAGGCCTTCGGGTTGTAAAGTACTTTCAGCGGGGAGGAAGGTGTTGAGGTTAATAACCTCAGCAATTGACGTTACCCGCAGAAGAAGCACCGGCTAACTCCGTGCCAGCAGCCGCGGTAATACGGAGGGTGCAAGCGTTAATCGGAATTACTGGGCGTAAAGCGCACGCAGGCGGTCTGTCAAGTCGGATGTGAAATCCCCGGGCTCAACCTGGGAACTGCATTCGAAACTGGCAGGCTAGAGTCTTGTAGAGGGGGGTAGAATTCCAGGTGTAGCGGTGAAATGCGTAGAGATCTGGAGGAATACCGGTGGCGAAGGCGGCCCCCTGGACAAAGACTGACGCTCAGGTGCGAAAGCGTGGGGAGCAAACAGG
+
IIIIIIIIIIIIIIIIIIIIHIIIIIHIIIIIIIIIIIHIIIIIIIIIHHHIIIIIIIHHHIIIIIHIIIIIIIIIIIIHIHDHHIIIIIIHIIHHIGIHIIIIIHIIIIHHHHHIHIIIHIIIGHHIHEHCHHIIIGHIIIIIFHEGHHHDFF6GHHIE@EEEHHGHGEHHIHIHHFHFGE-3DH-6@FHHEHCHDHHHHHHEHHHHHHIHIHHG=FH6C:CHDCH:;>EEFHF@6?GIHFGCHFEHFHGF@:HHHIHCEHG?HEHAEEF6IHEHHHGHHIHFFG@EIIIIHGDEIGIIHHHGHHIIHIH@F.IIHHIIHGIHIGIHHDIHIIIIIIIIIHIIIIHHDIIIIIIIIHIIIIIIIIHIIHIIIIIIIIIHHFIIIIIIIIIIHIIIIIIHIHIIIIIIIIIIIIIIIIIIIIIIIIIIII
@HWI-D00621:625:HMJNFBCX2:2:1103:11210:5364
GTGGGGAATATTGCACAATGGGCGCAAGCCTGATGCAGCCATGCCGCGTGTATGAAGAAGGCCTTCGGGTTGTAAAGTACTTTCAGCGAGGAGGAAGGTGTTGTGGTTAATAACCACAGCAATTGACGTTACTCGCAGAAGAAGCACCGGCTAACTCCGTGCCAGCAGCCGCGGTAATACGGAGGGGGCAAGCGTTAATCGGAATTACTGGGCGTAAAGCGCACGCAGGCCGTTTGTTAAGTCAGATGTGAAATCCCCGGGCTCAACCTGGGAACTGCATTTGAAACTGGCAAGCTTGAGTCTCGTAGAGGGGGGTAGAATTCCAGGTGTAGCGGTGAAATGCGTAGAGATCTGGAGGAATACCGGTGGCGAAGGCGGCCCCCTGGACGAAGACTGACGCTCAGGTGCGAAAGCGTGGGGAGCAAACAGG
+
IIIIIIIIIIIIIIIIIIIHIFHHIHIIGIIIIIHIIGIHIGHIIIIIIIHIIIIHIIIIIIIIHFHIIIIIIGEHHIIIHHDHHIIIHIIGHHIGIIHHHHIIIIHIIIIHG?HHIIHGH?H@@7@EEHIFHHIHC@HH?GHG-8GFHHDDHHFAFGEGHGEH--AFFF+:H++646@GE-5>H++53;@---6-@-@@@=-@EF6--DHE6--3E6@@C-5+5++C6-+@@H@6-F@66--@6@GEHHEHHCCHCGHEA6-AEF-A6-HHG@HE?A6?IIIIGIIIIIHEGA?EEA6+-DHEHCEIIIIHEHHIIIHIIGIIIIHFIHIIIIHIHHGDIIGHHEHGDGHIIIIIHGDIIIIIHIHIIHIIIIGIIIIIIIHIHHIHHEIIHIIIIIIIHIIIIIIIIIIIIIIIIIIIIIIIIIIIII
@HWI-D00621:625:HMJNFBCX2:2:1103:15783:5779
GTGGGGAATATTGCACAATGGGCGCAAGCCTGATGCAGCCATGCAGCGTGTATGAAGAAGGCCTTCGGGTTGTAAAGTACTTTCAGCGAGGAGGAAGGTGTTGTGGTTAATAACCACAGCAATTGACGTTACTCGCAGAAGAAGCACCGGCTAACTCCGTGCCAGCAGCCGCGGTAATACGGAGGGTGCAAGCGTTAATCGGAATTACTGGGCGTAAAGCGCACGCAGGCGGTTTGTTAAGTCAGATGTGAAATCCCCGGGCTCAACCTGGGAACTGCATTTGAAACTGGCAAGCTTGAGTCTCGTAGAGGGGGGTAGAATTCCAGGTGTAGCGGTGAAATGCGTAGAGATCTGGAGGAATACCGGTGGCGAAGGCGGCCCCCTGGACAAAGACTGACGCTCAGGTGCGAAAGCGTGGGGAGCAAACAGG
+
IIHIIIIHHIIIHIIIIHIIIIIIIIIIIIIIIIIIIIIIIIIIIIIGIGEHHIHEHHIIHIHHHHIIIIIIIIIIIIIIHHCGGHHHHHGHHHIIIIHIIIIIIHIGGIIHHGHHGHIGIIIIGHFHIEEFE@C++8DHEHIEHHEHHHDHHIHH?@@FEHHC-EGEHH6DH:::HGEGHG=DDC-@@?G?-@EEHG?FH@6@E?G55.;@E@@-EGH+-66++@@:D;EEE@6-F@@F6-F@@-EFEE?F@+++:DE-66-88--HHHIIHEHHHHIHHFHHIHEIIHFGAA-CEF-:@HHD-CHIIIIHHG:.?CHGHIHHACGIHHIIIIHIHGHGHIIHHHHB<GIIIIIHHHGIGIGIIIIIIIIIIIIGIIIHFIIIIIHHIIIIHHIIIIIIIHIIIIIIIHHEIHIIIIIHIIIIIIIIII
@HWI-D00621:625:HMJNFBCX2:2:1103:10545:6170
GTGGGGAATATTGCACAATGGGCGCAAGCCTGATGCAGCCATGCCGCGTGTATGAAGAAGGCCTTCGGGTTGTAAAGTACTTTCAGCGGGGAGGAAGGTGTTGTGGTTAATAACCACAGCAATTGACGTTACCCGCAGAAGAAGCACCGGCTAACTCCGTGCCAGCAGCCGCGGTAATACGGAGGGTGCAAGCGTTAATCGGAATTACTGGGCGTAAAGCGCACGCAGGCGGTCTGTAAAGTCGGATGTGAAATCCACGGGCTCAACCTGGGAACTGCATTCGAAACTGGCAGGCTAGAGTCTTGTAGAGGGGGGTAGAATTCCAGGTGTAGCGGTGAAATGCGTAAAGATCTGGAGGAATACCGGTGGCGAAGGCGGCCCCCTGGACAAAGACTGACGCTCAGGTGCGAAAGCGTGGGGAGCAAACAGG
+
IIIIIIIIIIIIIIIIIIIIIIIIIIIIIIIIIIIIIIIIIIIIIIIIIIHHIIHIIIGIIIIIIIIIIIIHIIIIIIIIIIHHHFHIIIIHHIIIII.:.@//8EHHHHHIIIIHEAC--FHCAC-DH-AGHGE:>CD-AFAF-FE?CCHHH-6GHIDFHIC@F-6@E-+6C:33-6@GH--3DD4--F-6--5-@ECGFHF?G@@4@IHCGE@6F@HE>3DC4--;53-E@6@@6--DC-HFCCGHHEF-6-:@+D?HG6?EGA-@GEIIHHEHHHHHHG??HHHIHHCIHHFHEF-GHEHFHHHHDDIIHHHFFIIIIIHHIIIHIIIHIIIHIHIHIIIIHHFF<HIIIIIIIHIIIIGIIIIIIIIIIIIIIIIIIIIIIIIIIIHIIIIIIIIHHCHIIIIIIIIIIIIIIIIIIIIIIIIIII
@HWI-D00621:625:HMJNFBCX2:2:1103:13801:6035
GTGGGGAATATTGCACAATGGGCGCAAGCCTGATGCAGCCATGCCGCGTGTATGAAGAAGGCCTTCGGGTTGTAAAGTACTTTCAGCGGGGAGGAAGGTGTTGAGGTTAATAACCGCAGCAATTGACGTTACCCGCAGAAGAAGCACCGGCTAACTCCGTGCCAGCAGCCGCGGTAATACGGAGGGTGCAAGCGTTAATCGGAATTACTGGGCGTAAAGCGCACGCAGGCGGTCTGTCAAGTCGGATGTGAAATCCCCGGGCTCAACCTGGGAACTGCATTCGAAACTGGCAGGCTAGAGTCTTGTAGAGGGGGGTAGAATTCCAGGTGTAGCGGTGAAATGCGTAGAGATCTGGAGGAATACCGGTGGCGAAGGCGGCCCCCTGGACAAAGACTGACGCTCAGGTGCGAAAGCGTGGGGAGCAAACAGG
+
IIIIIIIHIIIIIIIIIIIIIIIIIIIHHIIIIIIIIIGIIIIIIIIIEHHHIIIIIIIIIHIIIIIHIIIIIIHIIIIIIHGHHIIIIIIIIIIIIHIHIIIIIIIIIIIIIIHIIIIHIHIIFHCHHEFCEB@HDHHHHHEHEHHHH::+GE-66@@-@E--6-66G@+C;:>C--6@@=@HHH@C@@E@-6--@@-6EECGE6F-@HHHHHIHHHDCEHE:@-=D>C6@--HHHHGDC=G@HGEHG@FGIHHCIIIHGEHCGIHEAFHHHF-EA-HE@CIHIHFHHHFHHHHHGHHHHCF?HHHIGIIHGBIIHIIIIIHIIIIIHHIIIIIIHHHFIIIIHHHF<GHHHHEHHIIIHIHIIIIHHIIHIIIIIIIIIGIIIIIIIIIIHIIIIIHIIHIIHIIIIIIIIIIIIIIIHIIIIIHIII
@HWI-D00621:625:HMJNFBCX2:2:1103:8248:6280
GTGGGGAATATTGCACAATGGGCGCAAGCCTGATGCAGCCATGCCGCGTGTATGAAGAAGGCCTTCGGGTTGTAAAGTACTTTCAGCGAGGAGGAAGGTGTTGTGGTTAATAACCACAGCAATTGACGTTACTCGCAGAAGAAGAACCGGCTAACTCCGTGCCAGCAGCCGCGGTAATACGGAGGGTGCAAGCGTTAACCGGAATTAATGGGCGTAAAGCCCACGCAGGCGGTTTGTTAAGTCAGATGTGAAATCCCCGGGCTCAACCTGGGAACTGCATTTGAAACTGGCAAGCTTGAGTCTCGTAGAGGGGGGTAGAATTCCAGGTGTAGCGGTGAAATGCGTAGAGATCTGGAGGAATACCGGTGGCGAAGGCGGCCCCCTGGACGAAGACTGACGCTCAGGTGCGAAAGCGTGGGGAGCAAACAGG
+
IIIIIIIIIIGIIIIIHIIIIIIIIIIIIIIIGHHIIIIIIIIIIIIIIHIIHIIIIIIIHIIIEHIIHIHHHHIHECHHIICDHHCCDHIHEHI?GHHGIHHHHHIEHHGIHIC@?A@?FAGG-77GHHF7GHHD+7;?FHE@-8G@DCHDHIC-F@@HHHFH?-A@EHC:>C>CE?GHHC-DHCEHEE-@--6564-->CC+--+++66F-35;CF@G#######CC3-IHHHG@HF6-@@@-@-F@---E::HHHHHG66--HHHEHHIHHIIHGHH?EHHCHHIHHEEGE?HAE@C7DHIHFIIIIIGHFAHEIIHHHHHIHIIIHIIIHIIIIHIHIHIIHGD:1HHIIIIHIIIHIIIIIHIIIIIIIHIIIGHIIHIIIIIIIHGHIIHIIIHHHIIIIIIIIIIIIIIIIIIIIIIIIIIII
@HWI-D00621:625:HMJNFBCX2:2:1103:16158:6495
GTGGGGAATATTGCACAATGGGCGCAAGCCTGATGCAGCCATGCCGCGTGTATGAAGAAGGCCTTCGGGTTGTAAAGTACTTTCAGCGAGGAGGAAGGCGTTAAGGTTAATAACCTTAGTGATTGACGTTACTCGCAGAAGAAGCACCGGCTAACTCCGTGCCAGCAGCCGCGGTAATACGGAGGGTGCAAGCGTTAATCGGAATTACTGGGCGTAAAGCGCAGGAAGGCGGTTTGTCAAGTCGGATGTGAAATCCCCGGGCTCAACCTGGGAACTGCATTCGAAACTGGCAGGCTAGAGTCTTGTAGAGGGGGGTAGAATTCCAGGTGTAGCGGTGAAATGCGTAGAGATCTGGAGGAATACCGGTGGCGAAGGCGGCCCCCTGGACAAAGACTGACGCTCAGGTGCGAAAGCGTGGGGAGCAAACAGG
+
IHHIIIIHH?EHHHIIIIHFHIGHCHIIHGCFEHIIHGEHEHIFHIIDHHD@GHFHHEFHHGHHIEEHD<CEHCHHHFHHF@DGHIEHHHD<GEGHHHIIICHHGEH?7FGCH?HHHHIDHHFBHHEG-EDHHFHIHHHGHHCGHIIIGDHH-A--A@GEEEHEGCHH-GHHCHI+-66@G-6DDHHEHE@?@E@E-@@FCDF@@@@G@F@@6-356;EFC46--+-5++?46---6-HCDGE@6666-EH@ECD;:HEG886-GAE?6-HCF?HCHG@-5EEF-GBEGHHHCHAA87-7--7?G-G@DHHEG@HHHFEH?FECF.C.C.DHCEIIHEDCHDCHFHD7.<FHIIHGIIHHHHDDHIIIIIIIIHIIIHHCHCIIHIIIIHGHEHCIIIIEFEIIIIIIIIIIIIIIIIIIIIIIIIIHII
@HWI-D00621:625:HMJNFBCX2:2:1103:17807:6297
GTGGGGAATATTGCACAATGGGCGCAAGCCTGATGCAGCCATGCCGCGTGTATGAAGAAGGCCTTCGGGTTGTAAAGTACTTTCAGCGGGGAGGAAGGTGTTGAGGTTAATAACCTCAGCAATTGACGTTACCCGCAGAAGAAGCACCGGCTAACTCCGTGCCAGCAGCCGCGGTAATACGGAGGGTGCAAGCGTTAATCGGAATTACTGGGCGTAAAGGGCACGCAGGCGGTCTGTCAAGTCGGATGTGAAATCCCCGGGCTCAACCTGGGAACTGCATTCGAAACTGGCAGGCTAGAGTCTTGTAGAGGGGGGTAGAATTCCAGGTGTAGCGGTGAAATGCGTAGAGATCTGGAGGAATACCGGTGGCGAAGGCGGCCCCCTGGACAAAGACTGACGCTCAGGTGCGAAAGCGTGGGGAGCAAACAGG
+
IIIIII0GHIIIIIIIIIIIIIHIHHHHIIIIIIIIIIIEHCHHIIIIIIHHIHHIIHIGH1DHHIIIIEHDIIIIIHHHI<<GHIICHIIDHIIIIG.AFEHHEF@D-7@7FH?7-A7GE7-7AHHHE@7@AF=C+3+C66-AEH?-3:+>@F-8A?-465-----@E-C+>D:+@@-GHC@++DEC-@@GHHHC@-66HEH@@@-6@C6@-63@6-6#6-5-@>EH3:H@--66--@:HHH@6-?F-?CEE+GHDCCEG?8HEHEFEHHHEIIHHCF?HEFHIHG?CG@F@-GIHHHG6--@HFHG;HDD-?IHIIIIIIIHHHIIIHIIIIIIIIIIIIIIIIHG:GIIHHIIIHIHCIIIIHGIIIIIIIIIHIIHGCIIIIIHGCIIHIIIIHECHCIIIHHIIIIIIIIIIIIIIIIIIIIIII
@HWI-D00621:625:HMJNFBCX2:2:1103:20264:6441
GTGGGGAATATTGCACAATGGGCGCAAGCCTGATGCAGCCATGCCGCGTGTATGAAGAAGGCCTTCGGGTTGTAAAGTACTTTCAGCGAGGAGGAAGGGGGTGTGGTTAATAACCACAGCAATTGACGTTACTCGCAGAAGAAGCACCGGCTAACTCCGTGCCAGCAGCCGCGGTAATACGGAGGGTGCAAGCGTTAATCGGAATTACTGGGCGTAAAGCGAAAGCAGGGGGTTTGTTAAGTAAGATGTGAAATCCACGGGCTCAACCTGGGAACTGCATTTGAAACTGGCAAGCTTGAGTCTCGTAGAGGGGGGTAGAATTCCAGGTGTAGCGGTGAAATGCGTAGAGATCTGGAGGAATACCGGTGGCGAAGGCGGCCCCCTGGACGAAGACTGACGCTCAGGTGCGAAAGCGTGGGGAGCAAACAGG
+
IIIIIIIIIIIIIIIIIIHIHIIIIIIIIIIHIIIIIIIIHIIIIIHIHHHEHHEHIHHHHIIIHHHIIHIIHHHEHHIHIH<FEHHC.CHHIHFHH=...>C.:DA@AGEHHHC--77--7D7A@GHHHH=6H@DHHDGHEHFCGFFHGI:ECGHHIHG-@HHFHIIG-5>D>:+EHCGHE@:5+-6E6---5------@=@-4@@>F??E?HFEE4-@6+-+G@+64+-?@@6-@@G?66--@C@@66?HCE>4++@@A-6-6F?EF?HHHFGA-6EG-@AHGA@CHIHHEHEHIIIHHHCEEEFHHDDGG..HEHHHEFGIIIHIHDDIIIHHHGEHIIIIIHHD<HIHGHHHG@IHHIGIIIIIIHIIIHDIIIHHIIHIIHIHHHIGDGIIIIIIGIIIHIIIIIIIGIIIIIIIHIIHIIIIGI
@HWI-D00621:625:HMJNFBCX2:2:1103:20559:6269
GTGGGGAATATTGCACAATGGGCGCAAGCCTGATGCAGCCATGCCGCGTGTATGAAGAAGGCCTTCGGGTTGTAAAGTACTTTCAGCGGGGAGGAAGGTGTTGTGGTTAATAACCACAGCAATTGACGTTACCCGCAGAAGAAGCACCGGCTAACTCCGTGCCAGCAGCCGCGGTAATACGGAGGGGGCAAGCGTTAATAGGAATTACTGGGCGTAAAGCGCACGCAGGCGGTCTGTCAAGTCGGATGTGAAATCCCCGGGCTCAACCTGGGAACTGCATTCGAAACTGGCAGGCTAGAGTCTTGTAGAGGGGGGTAGAATTCCAGGTGTAGCGGTGAAATGCGTAGAGATCTGGAGGAATACCGGTGGCGAAGGCGGCCCCCTGGACAAAGACTGACGCTCAGGTGCGAAAGCGTGGGGAGCAAACAGG
+
IIIIIIIIIIIIIIIIIIIHIGIIIIIGIIIIIIIIIIIIIHIGIIIIIIIIIIIIIIIGIIIIIHIIIIIIIIIIIHHHHH<FHIIIIIIGHHGHHIHHHHHIIIAGHHGG@FEHHIHIHHIIHHHHHEE@?GHDDHDHHFHFHIHHIGIDHHHEEHE@-EHHHIIHHHHCHC:D?-G-@EE+3++3+35@?G-4-5---6-@GFC@H--@EHCCE>34--63--ED>54--6---?=D>--EHH@6-6-@4++>++E@E@GAFEIHHECIIHGE?HG8-@6B86G@HHHEFIHHIHHEFA-EHEFHDDIHHBAHHHIIHHGHEHHHCCHHGIHHHEE=HHGF@EAD<1CH@HHHEHHIHIHIHHDHHGIHHDCHIIHHHEHEHHIIHEHHHHDIIIIHIHIIHIIIIIIIIHIIIHIIIIIHIIIIHI
@HWI-D00621:625:HMJNFBCX2:2:1103:20773:6251
GTGGGGAATATTGCACAATGGGCGCAAGCCTGATGCAGCCATGCCGCGTGTATGAAGAAGGCCTTCGGGTTGTAAAGTACTTTCAGCGGGGAGGAAGGTGTTGAGGTTAATAACCGCAGCAATTGACGTTACTCGCAGAAGAAGCACCGGCTAACTCCGTGCCAGCAGCCGCGGTAATACGGAGGGTGCAAGCGTTAATCGGAATTACTGGGCGTAAAGCGCACGCAGGCGGTTTGTTAAGTCAGATGTGAAATCCCCGGGCTCAACCTGGGAACTGCATTTGAAACTGGCAAGCTTGAGTCTCGTAGAGGGGGGTAGAATTCCAGGTGTAGCGGTGAAATGCGTAGAGATCTGGAGGAATACCGGTGGCGAAGGCGGCCCCCTGGACGAAGACTGACGCTCAGGTGCGAAAGCGTGGGGAGCAAACAGG
+
IIIHIIIIHIIIIIIIIIIIIIIIHHIIIIIIIHIHHIHIIIIHEHHHHHEEHHIIIII?GGHIIIIIHHHIIIIIIIHHH<<<DEEHIIIIIIIIHHIHHCCHFHFADFHH?D8>DHH+DFHDFFHIEEH4F-6:DHHFECEHHEHECHDHDH-@-8EHE=@HHGCHHGHDHHD:-@E-@@=;+;-5-@GEHD=@E?-6C@-@@-66-+)46-@@H>:A5--8@G=HHCE@H@@-?@-@@-6@@@-?CEE@@:IIIHA8-EH?G-FIHGA8HFF@GEE@HEE@HEHGA4-HHHG@FFE:ECG?HHIHGHIHG7CIHG@H?EADHGHEHHDCGHEHFEHEIHIH??HFDHIHHEHFHEEHHIIIHEEHHIHDIIHIIGIHIGIIIIHIHEHHHHHEHIHIIIIHHHGIHGHHHHHFIIIIIIIIIIIHHH
@HWI-D00621:625:HMJNFBCX2:2:1103:13324:6907
GTGGGGAATATTGCACAATGGGCGCAAGCCTGATGCAGCCATGCCGCGTGTATGAAGAAGGCCTTCGGGTTGTAAAGTACTTTCAGCGGGGAGGAAGGTGTTGTGGTTAATAACCACAGCAATTGACGTTACCCGCAGAAGAAGCACCGGCTAACTCCGGGCCAGCAGCCGCGGTAATACGGAGGGTGCAAGCGTTAATCGGATTTACTGGGCGTAAAGCGCAAGCAGGCGGTCTGTCAAGTCGGATGTGAAATCCCCGGGCTCAACCTGGGAACTGCATTCGAAACTGGCAGGCTAGAGTCTTGTAGAGGGGGGTAGAATTCCAGGTGTAGCGGTGAAATGCGTAGAGATCTGGAGGAATACCGGTGGCGAAGGCGGCCCCCTGGACAAAGACTGACGCTCAGGTGCGAAAGCGTGGGGAGCAAACAGG
+
IIIIIIIHHIHIIIHIIHHHHHIHIIIIIIIIHIIHIIIIIIIHIIIIIIHIHGHHGIIHIGHIIIIHIIIIIIEFIIIIHIDCHHHHIHCCDHHHHIGHHHHIIIHHEHHHIHHIIIH?EHEHHFCHIIHFHEEHHH:GHIGIIFF?+CHDGHIHII@+53D---FGE65>HC:HH---@--3CH@E--@G-56EEHHC---+@C@-67HGG@GEH6E-'CD#356;>>H---IHCHIHD5-6--HF6-@HECHDC+@@AA@?HHECEHGIIHGEGIHFHE@?HIHHHHHHIHGGEGHHCHHIHHHHHIHHHHIIIHIIHHGC.?IIIIIIIHIHHHHGIGIIHIHGAFHHIIIIHHIHDDIIHHHHIIIIIIIIHIHIGHIIHIHIHIIHIIHIHIIHHFIIIIIIIIIIIIIIIIIHIIIIIIIIII
@HWI-D00621:625:HMJNFBCX2:2:1103:18466:7408
GTAGGGAATCTTCCGCAATGGGCGAAAGCCTGACGGAGCAACGCCGCGTGAGTGATGAAGGGTTTCGGCTCGTAAAACTCTGTTATTAGGGAAGAACAAATGTGTAAGTAACTGTGCACATCTTGACGGTACCTAATCAGAAAGCCACGGCTAACTACGTGCCAGCAGCCGCGGTAATACGTAGGTGGCAAGCGTTATCCGGAATTATTGGGCGTAAAGCGCGCGTAGGCGGTTTCTTAAGTCTGATGTGAAAGCCCACGGCTCAACCGTGGAGGGTCATTGGAAACTGGGAAACTTGAGTGCAGAAGAGGAAAGTGGAATTCCATGTGTAGCGGTGAAATGCGCAGAGATATGGAGGAACACCAGTGGCGAAGGCGACTTTCTGGTCTGTAACTGACGCTGATGTGCGAAAGCGTGGGGATCAAACAGG
+
IIIIIIIIIIIIIHIIIIIIIGIIIIIHHHIIIIHHIIIIIIIIIIHIIIIIHHHHIIIIIHIIIIII<HHDIHIIIIIIGH<F?GHHIIGIIIIIIIIHHGHHHIIIIIIIIEHHHIFHEHHGHIIIHIH@HCHFA?@@FCGHEHIEHDDHHFEHIIHHFH?EHEHHGHDHIII+E?HHIIGHIFHEHH?EHGHH=@-FHDD)5G@FHHCGEHHHG?6-5+5CH=@DHHDHE@@F-CHHA-A8-HHH?@?A-H:HHD+@8-7C@HC@8-=IHHEGD.C?HCFHHHIGGIIGHGHHIIIIIIHIIIIIIIIHHHIGIHIHIIHEEIIIIHGIGIIHIIIGIIIHGIHF:IIIIIIIIIIIIIIIIIIHIIIIIIGIIIHHHHHIIIHIIIIIHHIIIIIIIIIHHHGIIIIIIIIIIIIIIIIIIIIIII
@HWI-D00621:625:HMJNFBCX2:2:1103:11891:7744
GTGGGGAATATTGCACAATGGGCGCAAGCCTGATGCAGCCATGCCGCGTGTATGAAGAAGGCCTTCGGGTTGTAAAGTACTTTCAGCGAGGAGGAAGGTGTTGTGGTTAATAACCGCAGCAATTGACGTTACTCGCAGAAGAAGCACCGGCTAACTCCGTGCCAGCAGCCGCGGTAATACGTAGGGTGCAAGCGTTAATCGGAATTACTGGGCGTAAAGCGCACGCAGGCGGTTTGTTAAGTCAGATGTGAAATCCCCGGGCTCAACCTGGGAACTGCATTTGAAACTGGCAAGCTTGAGTCTCGTAGAGGGGGGTAGAATTCCAGGTGTAGCGGTGAAATGCGTAGAGATCTGGAGGAATACCGGTGGCGAAGGCGGCCCCCTGGACGAAGACTGACGCTCAGGTGCGAAAGCGTGGGGAGCAAACAGG
+
IIIIIIIIIIIIIIIIIIIIIIIIIIHIIIIIIHHIIHIIHHHHHIIIIIHIIIIGIIGIIIIIIHEGHHIIIEHIIIIIIHDEGHHDHHHHHHEHHF@GHHFHHD?GHFHEDG77:.;;FHIHCCCHHGH-D7@DHEHFG?HH-FH?::+3EF8GAAH4AGCFFGHII45>D++5@@G@E6-@E@6@GHHC--6-@-6-@@-HG@@@@HD@*-5@@CH+--6+@6E::96-4@?HCHHIHFHE@-6---6FHCD:D:IIHEEHHA-8-66?EA-CHFA-EHHHEHHFHHAFF?HEHGAHE@5-HIIIIHDA8FD-HIIIHIHFHFIHHDIIIIIIIIIIIHIIIHHGDFHEHFIHEIIHCIIIHCHGIIIIIIIIHIIIHEGIHGIIHHEHIIIIHIHHF<HCH=HIIIIIIIIIIIHIIGIIIIIIII
@HWI-D00621:625:HMJNFBCX2:2:1103:19832:8092
GTGGGGAATATTGCACAATGGGCGCAAGCCTGATGCAGCCATGCCGCGTGTATGAAGAAGGCCTTCGGGTTGTAAAGTACTTTCAGCGAGGAGGAAGGTGTTGTGGTTAATAACCACAGCAATTGACGTTACTCGCAGAAGAAGCACCGGCTAACTCCGTGCCAGCAGCCGCGGTAATACGGAGGGTGCAAGCGTTAATCGGAATTACTGGGCGTAAAGCGCATGCAGGCGGTTTGTTAAGTCAGATGTGAAATCCCCGGGCTCAACCTGGGAACTGCATTTGAAACTGGCAAGCTTGAGTCTCGTAGAGGGGGGTAGAAGTCCAGGTGTAGCGGTGAAATGCGTAGAGATCTGGAGGAATACCGGTGGCGAAGGCGGCCCCCTGGACGAAGACTGACGCTCAGGTGCGAAAGCGTGGGGAGCAAACAGG
+
HIIIIIIIIIHIIIIIHHIIHIIIGIIIHHHIIIHIHIIIHIHIHHIIDHHIIIFIIIIHIFHIHHHIHIIIIGFHIHHIHHFHGHIIHHHDHHFFHEDEHHIFHIHCHIHFE:?@EHHIIHC@HHIIHIIIH?GHHGCHHHHHIIGEDHICEHH--FHHH=GHHFHH?ADDDDH+@GE?C@-::CEEHHHHGE6@-GHHIH--6?GH-6-@@>C+-4@-6>++54@65DH@@-F@HE@6---GCEF6--66-+>>:HG8-A--A?HHHHGHHHEHHCEG-FHHG6A-HHIHIHGF6-F:DE@-EEEHHHHEHFIHHHF:.ECIIIIIIHHDHHIHGF@HCIHHEG?GDHEHHFHH?CHGDHHCCGHGHIHHGDGHIHGIHEHHHIHHGCIIHDIIIHCHHHHHCIIIHIIIIIHEIHGFIHHHHHHFFI
@HWI-D00621:625:HMJNFBCX2:2:1103:16210:8330
GTGGGGAATATTGCACAATGGGCGCAAGCCTGATGCAGCCATGCCGCGTGTATGAAGAAGGCCTTCGGGTTGTAAAGTACTTTCAGCGGGGAGGAAGGCGATAAGGTTAATAACCTTGTCGATTGACGTTACCCGCAGAAGAAGCACCGGCTAACTCCGTGCCAGCAGCGGCGGTAATACGGAGGGGGCAAGCGTTAATCGGAATTACTGGGCGTAAAGCGCAAGAAGGCGGTCTGTCAAGTCGGATGTGAAATCCCCGGGCTCAACCTGGGAACTGCATTCGAAACTGGCAGGCTAGAGTCTTGTAGAGGGGGGTAGAATTCCAGGTGTAGCGGTGAAATGCGTAGAGATCTGGAGGAATACCGGTGGCGAAGGCGGCCCCCTGGACAAAGACTGACGCTCAGGTGCGAAAGCGTGGGGAGCAAACAGG
+
IIIIIIIIIIIIIIIIIIIIIIIIIIIIIHIIIIHHIIIIIIIIIIIIIHDHHIIIIIIGIGHHIHIHIIIIIHIIHIHIIIF?EGHHHIGHDHHHGGFIIHHHFHHHIIIII?FGFEHGHIIIIGHHIIFHIEC:D+>6-F@A?FH-DH:>GHHF?-@GHHHEEHEHE++6>;C:6-6-44-6>+++6>G?55E@E66@GD=H@F>-@>;E=@HG53+3-+-+-4G>3+-@--66-@@3+CHGHECGFF@@=;HDHC46--IHHG@G@-A@A66--?A-@-?FHGEHFH?F@CEHHCIHGAFCHBIHGHDACGHIIIIIHHHIIIIHIIIHIIIIHEIHIHGGIFHA7FIHIHHHIIIHGIHIIIIHIHIIIIIHIIHHHEIIIIIIIIGIHIIIIIGIIHIIIIHIIIIIIIIIIIIHHIIIIIIIII
@HWI-D00621:625:HMJNFBCX2:2:1103:2448:8600
GTGGGGAATATTGCACAATGGGCGCAAGCCTGATGCAGCCATGCCGCGTGTATGAAGAAGGCCTTCGGGTTGTAAAGTACTTTCAGCGGGGAGGAAGGTGTTGTGGTTAATAACCACAGCAATTGACGTTACCCGCAGAAGAAGCACCGGCTAACTCCGTGCCAGCAGCCGCGGTAATACGGAGGGTGCAAGCGTTAATCGGAATTACTGGGCGTAAAGCGCACGGAGGCGGTCTGTCAAGTCGGATGTGAAATCCCCGGGCTCAACCTGGGAACTGCATTCGAAACTGGCAGGCTAAAGTCTTGTAGAGGGGGGTAGAATTCCAGGTGTAGCGGTGAAATGCGTAGAGATCTGGAGGAATACCGGTGGCGAAGGCGGCCCCCTGGACAAAGACTGACGCTCAGGTGCGAAAGCGTGGGGAGCAAACAGG
+
IIIIIIIIIIIIIIIIIIIIIIIIIIIHIIIIIIHIIHIIIIIIIHIIHHHIIIHHIIIIGFIIIIHIIIICHIIIEEHIGHHHGHHIIIIIHIGIIECHHFEHHHIIG@EFFHBGHGHGHHIFCHICHHHIEEFD:;HEHHII-FHHHHGHHH--8FCHHHH?@E?5FC++;>;C@H@G@GCHDHHHII-6-4@4G@-6EED@EF>EE--443>DH@GHHD########?F@6--??HHHHHHEHGG@@?F@3:HDIHHCF-5AA-6-6A6-8--EAHHEDFHHHEHHHHHHHB88--FCG@@D-CHHIHHCEHFE@?HIHGHHEIHCDIHHHIHHGHGIIIHHHAA<<EHIIHIIIHIIHIIIHIHHFIIIIIIIIHGHFHIIIIIIIIIHIIIIIHIHHIIIIIIIIIHHCIIIIIIGIIIIIIIII
@HWI-D00621:625:HMJNFBCX2:2:1103:11964:9322
GTGGGGAATATTGCACAATGGGCGCAAGCCTGATGCAGCCATGCCGCGTGTATGAAGAAGGCCTTCGGGTTGTAAAGTACTTTCAGCGAGGAGGAAGGTGTTGTGGTTAATAACCACAGCAATTGACGTTACTCGCAGAAGAAGCACCGGCTAACTCCGTGCCAGCAGCCGCGGTAATACGGAGGGTGCAAGCGTTAATCGGAATTACTGGGCGTAAAGCGCACGCAGGCGGTTTGTTAAGTCAGATGTGAAATCCCCGGGCTCAACCTGGGAACTGCATTTGAAACTGGCAAGCTTGAGTCTCGTAGAGGGGGGTAGAATTCCAGGTGTAGCGGTGAAATGCGTAGAGATCTGGAGGAATACCGGTGGCGAAGGCGGCCCCCTGGACGAAGACTGACGCTCAGGTGCGAAAGCGTGGGGAGCAAACAGG
+
IIIIIIHIIIIIIIIIIIIIHIIIIIIIIIIIIHIIIIIIIIIIIIIIDHHIIIIIIIIHHIHICFHIGIHIIIIIHHHHIHFHHIGIDHICHHHIIGIIHIIIIHIFHIHIIIHHIHIHHGIHG?GHIIIHH@@DHIH?DGHE-GHFIGCDEGAECFHHGIIHHCEHHC3DHG:DE---@@@CHC-@HHH--@HEHH?6@GH4@@@-@HHE>FFEEH>3--2+F6-+GHHIHF@--@EF6-@G6-HIFHF@=HHD+DCHEHAEEEEHGEHHEG?EHIIHEGIIIIIIHGFIHHHHHHHHFFHIHFHIIIHEHCIIHIIIIIIIIIIGIIIIHGIIIIIIIIIHIIHF<GIIHIIIIHIHDIIIIIIIIIIIIIIIIIIIIIIIIIIIIIIHHIIIIIIIIIIIIIIIIIIIIIIIIIIIIIIIIIIIII
@HWI-D00621:625:HMJNFBCX2:2:1103:13564:9270
GTGGGGAATATTGCACAATGGGCGCAAGCCTGATGCAGCCATGCCGCGTGTATGAAGAAGGCCTTCGGGTTGTAAAGTACTTTCAGCGAGGAGGAAGGTGTTGTGGTTAATAACCACAGCAATTGACGTTACTCGCAGAAGAAGCACCGGCTAACTCCGTGCCAGCAGCCGCGGTAATACGGAGGGTGCAAGCGTTAATCGGAATTACTGGGCGTAAAGCGCACGCAGGCGGTTTGTTAAGTCAGATGTGAAATCCCCGGGCTCAACCTGGGAACTGCATTTGAAACTGGCAAGCTTGAGTCTCGTAGAGGGGGGTAGAATTCCAGGTGTAGCGGTGAAATGCGTAGAGATCTGGAGGAATACCGGTGGCGAAGGCGGCCCCCTGGACAAAGACTGACGCTCAGGTGCGAAAGCGTGGGGAGCAAACAGG
+
IIIIIIIIIIIIIIIIIIIIIIIIIIIIIIIIHHIIGIIIIIHIIIIIHIIHHHIIIIIIIIIIIIIIIIIIIIIIIIIIHIGHHGHIGHIIIIHIIIIIIIHIIIIHIIIIIHHIGHFHIIIHIIFHIIIGIHIHHIGFHHHHIIGFDHHHHHIIIIIHIIIGH-FHHF+>;D+;G6@EH5->D+--5@FH-56@E@-6HFG-GHHEGC:CG4@@CHCHHDIIFEHHCDHEEEHEHHHHGIGHG-@FGE@EHGHHHHHHHGHGIHEHHFEHIHEHHFF-EIHHIIIIHHHGIHHIIIIHHGD@HFGDHIIHH@IIIHFHEIHIIGIIIIIIIIIIIFHEIIIIIIHHDHFGCHIHIIIHIIIIIIIIIIGIIIIIIIIIIIIIIIHHEHGHHIIIIIIIIHIIIIIIIIIIIIIIIIIIIIHIIIIIII
@HWI-D00621:625:HMJNFBCX2:2:1103:11346:10117
GTGGGGAATATTGCACAATGGGCGCAAGCCTGATGCAGCCATGCCGCGTGTATGAAGAAGGCCTTCGGGTTGTAAAGTACTTTCAGCGAGGAGGAAGGTGTTGTGGTTAATAACCACAGCAATTGACGTTACTCGCAGAAGAAGCACCGGCTAACTCCGTGCCAGCAGCCGCGGTAATACGGAGGGGGCAAGCGTTAATCGGAATTACTGGGCGTAAAGCGCACGCAGGCGGTTTTTTAAGTCAGATGTGAAATCCCCGGGCCCAACCTGGGAACTGCATTTGAAACTGGCAAGCTTGAGTCTCGTAGAGGGGGGTAGAATTCCAGGTGTAGCGGTGAAATGCGTAGAGATCTGGAGGAATACCGGTGGCGAAGGCGGCCCCCTGGACGAAGACTGACGCTCAGGTGCGAAAGCGTGGGGAGCAAACAGG
+
IIIIIIHIIIIIIIHIIIHHIIHHHHHHIIHIIIIIIIIIHIIIIIIIIIHHIIIIIIIIHCHIIIIIHIHIIIIIIHGHIHFHHIIIHIIIIIIIGHGHHHEHHHHHIHHIII?FCGH@FHHIIIIIIGF=GGHHGHIGEH?GHHH4DD>+GH-FHHHHIIH?G-8FAGC>CH++@--6@-6CD:+++6@--6@@GHIE?@@6@@-6=FCCH@@CE?G2@HHHHHGD5+=45-6-HHFG@6@6-@6---CF@+:HHIHG55+-GFAA--@?A6------HHHFHHHHHHHHHG?FGHHHEEGHF7CHIHIHGIHHHHHIIGIHG?EIHGHGHIIHHIIIIIIIIIIHFHIIIIIIIIIIGHIIIIIHIIIIIHIIIIIIHFHGIIIIIHIIIIIIIIIIHIIIIIIIIIIIIIIIIIIIIIIIIIIIII
@HWI-D00621:625:HMJNFBCX2:2:1104:18575:38172
GTGGGGAATATTGCACAATGGGCGCAAGCCTGATGCAGCCATGCCGCGTGTATGAAGAAGGCCTTCGGGTTGTAAAGTACTTTCAGCGAGGAGGAAGGTGTTGTGGTTAATAACCACAGCAATTGACGTTACTCGCAGAAGAAGCACCGGCTAACTCCGTGCCAGCAGCCGCGGTAATACGGAGGGTGCAAGCGTTAATCGGAATTACTGGGCGTAAAGCGCACGCAGGCGGTTTGTTAAGTCAGATGTGAAATCCCCGGGCTCAACCTGGGAACTGCATTTGAAACTGGCAAGCTTGAGTCTCGTAGAGGGGGGTAGAATTCCAGGTGTAGCGGTGAAATGCGTAGAGATCTGGAGGAATACCGGTGGCGAAGGCGGCCCCCTGGACGAAGACTGACGCTCAGGTGCGAAAGCGTGGGGAGCAAACAGG
+
IIIIIIIIIIIIIIIIIIIIIGIIIIIHIIIIIIHIGIHIIHGIHHIGHHIIIEHGIIIIHHHIIIIGHHHHIHIIIIIIIIDGHHHHIGICHHHHIGHHIIHHIIIHHIIIFFCGHH?HHIIIEHGHDHHIIAEHHIH-AAHHFHEHDDHHHHHHICE-@@CEHE?@GEHG:CHDCEC-EGHIGHH-@-6@HG4EEH-@FGHGH@6@@F>6-@@E@6++-@@+EEEC;+HHIHGHFHHG@--@@6?GIGIIHHDD:CHH@A-EHIHGHCAFHHHHHCIIHGCHHGHEEFEHHEFGA-FDCDIHHCIGHHGHHFIHHHIIIIHHHIIGIIIIIIIHIIIIIIHIIIHGDFIGIIIIIIIHHIIDHIIIIIIIIIGIIHIHGIIIIIIIIIIIIIIIIIIIHIIIIIIIIIIIIIIHIIIIIIIIIIIIII
@HWI-D00621:625:HMJNFBCX2:2:1104:5146:38471
GTGGGGAATATTGCACAATGGGCGCAAGCCTGATGCAGCCATGCCGCGTGTATGAAGAAGGCCTTCGGGTTGTAAAGTACTTTCAGCGAGGAGGAAGGTGTTGTGGTTAATAACCACAGCAATTGACGTTACTCGCAGAAGAAGCACCGGCTAACTCCGTGCCAGCAGCCGCGGTAATACGGAGGGTGCAAGCGTTAATCGGAATTACTGGGCGTAAAGCGCACGCAGGCGGTTTGTTAAGTCAGATGTGAAATCCCCGGGCTCAACCTGGGAACTGCATTTGAAACTGGCAAGCTTGAGTCTCGTAGAGGGGGGTAGAATTCCAGGTGTAGCGGTGAAATGCGTAGAGATCTGGAGGAATACCGGTGGCGAAGGCGGCCCCCTGGACAAAGACTGACGCTCAGGTGCGAAAGCGTGGGGAGCAAACAGG
+
IIIIIIIIIIIIIIIIIIIIIIIIIIIIIIIIIIIIIIIIIIIIIIIIHIHHIIGIIIIIIIIIIHIHIIIHIIIIIIIIIIGHHIIIIIIHIIHEHHIIIIIIIIIIHIHHGIHHIII.7EGGHHFEHEEHH@7C;=DHHH?F@HH-+DD+EF?G?HIFHH-AG??AEA:HH:DC-6@@E--6C:---@@F-5@--@@-HHFGC@@@HDC@CHHEHEHD=G@6CGCC>54--6-@G?HFHHEHFEHG?EIGIHHDHHHHHIIHHCIIHGHHFHCHGFGGIIHIIHHIIHHHHGHIIIIHEIHIIHHGIIHEHHHHIIIIIIIIIHIIIIIIIIIIHIIHIIIHHHHG<FIIIIIIIIIIIHIIIIIIIIIIIIIIIIIIIIIIIIIIIIIHEIIIIIIIHGIIIHIIIIIIIIIIIIIIIIIIIIIIII
@HWI-D00621:625:HMJNFBCX2:2:1104:9768:38389
GTGGGGAATATTGCACAATGGGCGCAAGCCTGATGCAGCCATGCCGCGTGTATGAAGAAGGCCTTCGGGTTGTAAAGTACTTTCAGCGGGGAGGAAGGTGTTGAGGTTAATAACCTCAGCAATTGACGTTACCCGCAGAAGAAGCACCGGCTAACTCCGTGCCAGCAGCCGCGGTAATACGGAGGGTGCAAGCGTTAATCGGAATTCCTGGGCGTAAAGGGCACGCAGGCGGTCTGTCAAGTCGGATGTGAAATCCCCGGGCTCAACCTGGGAACTGCATTCGAAACTGGCAGGCTAGAGTCTTGTAGAGGGGGGTAGAATTCCAGGTGTAGCGGTGAAATGCGTAGAGATCTGGAGGAATACCGGTGGCGAAGGCGGCCCCCTGGACAAAGACTGACGCTCAGGTGCGAAAGCGTGGGGAGCAAACAGG
+
IIIIIIIIIIIIIIHIIIIIIIIIIIIHGIIIIIIIIIIIIIIIIHIIIIHIIIHGHHIIIHHIIIIIIIIHIHIGHHHIIIFHHHIIIIIHIIIIIIHHIIIHIIHIHIIIIH?EEFHIIGHHIHIGIIIHIIHHHIDE?AFHHECGHIIHHH-6AA@HHHIHGHHFH@>DDC:D6--6@GEDH:446----6@@E@-@HIG@GC#66-HE4-4-@6-+-6-+F4@>6+--6-6@-@@3CGG6@6-G@@-@6CDHHHHGG8A-?FA6A-IIIIHHEA6-----8-EEFHF@?FGCHHFHEEAHEEG7>DIIIHF::.FIIIGHHEHFDCCCEHHHCEDIHHEHHGGCB@IHHHIGIIIIHHHIIIIIIHIHIIIIIIHHIIHIIHIIIIIIHIIIIIIIHHIIIIIIIIIIIIIIIIIIIIIIIIIIII
@HWI-D00621:625:HMJNFBCX2:2:1104:12190:38413
GTGGGGAATATTGCACAATGGGCGCAAGCCTGATGCAGCCATGCCGCGTGTATGAAGAAGGCCTTCGGGTTGTAAAGTACTTTCAGCGAGGAGGAAGGTGTTGTGGTTAATAACCGCAGCAATTGACGTTACTCGCAGAAGAAGCACCGGCTAACTCCGTGCCAGCAGCCGCGGTAATACGGAGGGTGCAAGCGTTAATCGGAATTACTGGGCGTAAAGCGCACGCAGGCGGTTTGTTAAGTCAGATGTGAAATCCCCGGGCTCAACCTGGGAACTGCATTTGAAACTGGCAAGCTTGAGTCTCGTAGAGGGGGGTAGAATTCCAGGTGTAGCGGTGAAATGCGTAGAGATCTGGAGGAATACCGGTGGCGAAGGCGGCCCCCTGGACGAAGACTGACGCTCAGGTGCGAAAGCGTGGGGAGCAAACAGG
+
IIIIIIIIIIIIIIIIIIIIIIIIIHIIIIIIIIIIIIIIIIIIIIIIHHEHHHIIIIIIIIIIIIGIIIIIIIIIHHHIIIHHIHIIHHIHHHIIIHIIIHIIIIHHIIIIIIHICHGIIIIIHIHHIIIIICHHICHHIHHHICHFHHIGIIIIHHIHHHHIIIEIHIHIGHHHHIIGHFCHHH@EHHHHCHHHD?6GHFHHHHHHHHHHE-@DHHIFHHI=:HCHHHH@?HG6-HIHEHG@6-F@-CCG=IIIHDIHFHFEHFAAEIIHHFHHGIHHFGIGHGGIIIIIIIGIIIFHGIIIHHIIIIIIIHHHHGIIIH@IIHGIIIHHDIIHHFHHIIIIIHF<<<IIIHIHIIIIHIHEIIIHHIIIIIIHHIGIIIIIIIIIIHHIIIIHHIGIIIIIIHIIIIIIIIIIIIIIIIIIIIIIII
@HWI-D00621:625:HMJNFBCX2:2:1104:14924:38553
GTGGGGAATATTGCACAATGGGCGCAAGCCTGATGCAGCCATGCCGCGTGTATGAAGAAGGCCTTCGGGTTGTAAAGTACTTTCAGCGAGGAGGAAGGTGTTGTGGTTAATAACCACAGCAATTGACGTTACTCGCAGAAGAAGCACCGGCTAACTCCGTGCCAGCAGCCGCGGTAATACGGAGGGTGCAAGCGTTAATCGGAATTACTGGGCGTAAAGCGCACGCAGGCGGTTTGTTAAGTCAGATGTGAAATCCCCGGGCTCAACCTGGGAACTGCATTTGAAACTGGCAAGCTTGAGTCTCGTAGAGGGGGGTAGAATTCCAGGTGTAGCGGTGAAATGCGTAGAGATCTGGAGGAATACCGGTGGCGAAGGCGGCCCCCTGGACGAAGACTGACGCTCAGGTGCGAAAGCGTGGGGAGCAAACAGG
+
IIIIIIHIHIIIIHIIHIIIIIIIIIIIIIIIGIHIIIIIIIIIIIIIEHHHIIIIIIIIIHIIIIHHHIIIIHIIIIIIHHDHFCEHIHHHHIIIIHIHIIIIIGEHIIIIHHGEHHIIHECHECCHHIICEDEHHIIIIIHIEHIIGGHDHHGGCHHIHIIIIFHHGHHHDDHDHHIIHHEHHGEGFHHC-@@@HHHIGC@GHHFIIIHGG@CCHHHHIEHHH?HCDHH?E@FHHIIIHFHFIHHHECF@-;:DDCAIHHFIIIHFA-HGGIHG??GIIHEEHEHGHIIHHIHIIIHD7G@HG?HGIHGIHHGIIIIIHIGIIIIIHDHIIIIHF?HIIIHHHEHGDFEIIIIIIIIIIIIIHIHHIIHIIIIIIIHGIGIIIIIIIIIIIIIIHIIIIIIIIIIIIIIIIIIIIIIIIIIIIIIIII
@HWI-D00621:625:HMJNFBCX2:2:1104:2960:38993
GTGGGGAATATTGCACAATGGGCGCAAGCCTGATGCAGCCATGCCGCGTGTATGAAGAAGGCCTTCGGGTTGTAAAGTACTTTCAGCGGGGAGGAAGGTGTTGAGGTTAATAACCGCAGCAATTGACGTTACCCGCAGAAGAAGCACCGGCTAACTCCGTGCCAGCAGCCGCGGTAATACGGAGGTGGCAAGCGTTAATCGGAATTACTGGGCGTAAAGCGCACGCAGGCGGTTTGTTAAGTCAGATGTGAAATCCCCGGGCTCAACCTGGGAACTGCATTTGAAACTGGCAAGCTTGAGTCTCGTAGAGGGGGGTAGAATTCCAGGTGTAGCGGTGAAATGCGTAGAGATCTGGAGGAATACCGGTGGCGAAGGCGGCCCCCTGGACGAAGACTGACGCTCAGGTGCGAAAGCGTGGGGAGCAAACAGG
+
IIHHIIHIIIIHHGIIIIIIIIIIIIIIIIIHHIHIIIHIIIIIIIIIHHHIIIIHIIIIIIIIHIIIGIIIIIHHIIIIIHGHHIIGGHH<DHHHIIFHHIGHIIIIIHHIIIHIIIIIHGHHHHHIEHHIGCCHDHHHIIGHCEHHHHHHECGHHHIHCHHHI?FHHHDDCDHH6--66=-6>-4@EH-@-64-5-6-?F-@E@EC@DC@?63>HD:;CH@+?@CDC;4--6?GE?HF6-@@6--6-?@--CIHDDAFEHF5AFHHHHIGIHHCC?GEAAHHFBEEECHHHHG?HFHIIIHGFCIHHHHHIIIIIIIIGIHIIIHHGIIHFHIIIIHIIHIIHHHGDHHIIIIIIIGIHHIIIHHDHHHHIIIIIIHHH?IIIIIIIHFHGIIIIIIIIIIIHEIIIIIIIIIIIIIIIIIIIIIIII
@HWI-D00621:625:HMJNFBCX2:2:1104:11409:38914
GTGGGGAATATTGCACAATGGGCGCAAGCCTGATGCAGCCATGCCGCGTGTATGAAGAAGGCCTTCGGGTTGTAAAGTACTTTCAGCGGGGAGGAAGGTGTTGAGGTTAATAACCGCAGCAATTGACGTTACCCGCAGAAGAAGCACCGGCTAACTCCGTGCCAGCAGCCGCGGTAATACGGAGGGTGCAAGCGTTAATCGGAATTACTGGGCGTAAAGCGCACGCAGGCGGTCTGTCAAGTCGGATGTGAAATCCCCGGGCTCAACCTGGGAACTGCATTTGAAACTGGCAAGCTTGAGTCTCGTAGAGGGGGGTAGAATTCCAGGTGTAGCGGTGAAATGCGTAGAGATCTGGAGGAATACCGGTGGCGAAGGCGGCCCCCTGGACGAAGACTGACGCTCAGGTGCGAAAGCGTGGGGAGCAAACAGG
+
IIIIIIIGHHIIIIIIIIIIIIIIIIIIIIIIIIIIIIIIIIIIIIIIIIIHIIHIIIIIIGIIHIIIIIIIIIIIIHIIIIFHHIIIIHIIIIEFHHIIIIIIIIHIHHHHHIEHDHHHIHIIIIIIIIIHIHIIHHHHIECGHIGIHCHHHIHHH?GHIHIFHF?EHEDHH:HDHICGEHHDCDHHIIFEEHHGGHHHICEHIH?E@GHEE>?CHDH@>DHICC:DDHCG-EG@--DHD@EEIHFECFEG=HGHHHGHHHAFHHIHEGIIHIHA-?IIIHHEIHIIIHHIIIHIIIIIIIIIIHHIIIIIIIHHFIIIIIIIIIIIHHHHHGIIIIHEIIIIIHHF<HIIIIIIIIGIIIHEDDIIIIIIIIIIIIIIIIIIIIIIIHIHHIIIIIHIIHIIIIIIIIIIIIIIIIIIIIIHIIIIII
@HWI-D00621:625:HMJNFBCX2:2:1104:8047:39042
GTGGGGAATATTGCACAATGGGCGCAAGCCTGATGCAGCCATGCCGCGTGTATGAAGAAGGCCTTCGGGTTGTAAAGTACTTTCAGCGAGGAGGAAGGTGTTGTGGTTAATAACCACAGCAATTGACGTTACTCGCAGAAGAAGCACCGGCTAACTCCGTGCCAGCAGCCGCGGTAATACGGAGGGTGCAAGCGTTAATCGGAATTACTGGGCGTAAAGCGCACGCAGGCGGTTTGTTAAGTCAGATGTGAAATCCCCGGGCTCAACCTGGGAACTGCATTTGAAACTGGCAAGCTTGAGTCTCGTAGAGGGGGGTAGAATTCCAGGTGTAGCGGTGAAATGCGTAGAGATCTGGAGGAATACCGGTGGCGAAGGCGGCCCCCTGGACGAAGACTGACGCTCAGGTGCGAAAGCGTGGGGAGCAAACAGG
+
HIIIHIHHIIEHIIGEHIIIGHIHIHHIII?GCHHHIIIIHIIIIDHIHDHHHHIIIIIIIHHIHIGHHHCHHIGECFHCHD<FHHIHHHIHHHIIIIIIIF@@EHFHCDGEGH?GH?E.@FEH-FAGICE@HFE:77CFFHIG?GH5DH:+@HHEHFH@GF-6A-AAF->:>;>CC---6-6C+>EH=FHH?@H@G--6@-5-@--6FHE?-+364-F?######HHD9E-4@@CFFF@6-?HEC@6--GH@3:H>5-ECHEEHFA8668-8AAAA--?EG@CF8H@EA6?AF-?GIGHG=HEHCIIIHC-HHBA8-?HHEEHFIIIIHHHGIIHHIIIHDEGCCF9<1EHCG?HHHHHHHDIG=GIIHEHHIHIIGIHGECHIIIHHHFHEHHIHHG?IIIIIHIIIIIEHEHIIIIHEG??HIIIII
@HWI-D00621:625:HMJNFBCX2:2:1104:14162:39004
GTGGGGAATATTGCACAATGGGCGCAAGCCTGATGCAGCCATGCCGCGTGTATGAAGAAGGCCTTCGGGTTGTAAAGTACTTTCAGCGGGGAGGAAGGTGTTGTGGTTAATAACCACAGCAATTGACGTTACCCGCAGAAGAAGCACCGGCTAACTCCGTGCCAGCAGCCGCGGTAATACGGAGGGTGCAAGCGTTAATCGGAATTACTGGGCGTAAAGCGCACGCAGGCGGTCTGTCAAGTCGGATGTGAAATCCCCGGGCTCAACCTGGGAACTGCATTCGAAACTGGCAGGCTAGAGTCTTGTAGAGGGGGGTAGAATTCCAGGTGTAGCGGTGAAATGCGTAGAGATCTGGAGGAATACCGGTGGCGAAGGCGGCCCCCTGGACAAAGACTGACGCTCAGGTGCGAAAGCGTGGGGAGCAAACAGG
+
IIIIIIIIIIIIIIIIIIIIIIIIIIIIIIIIIIIIIIIIIIIIGIIIIIIIIIIIIIIIIIIIIIIIIIIIIIGHHHIIIHFGHHHIHIHCHHIIIIIIIIIIIGEHIIGIIICHIIIIIIHGHHHIIHHHIIGHHIGHIHHI@GHIIHICGHEFH?H?GHCGE?GHIIDHIDHHHEHHGC=:D:-@HGHHEHH=GHCHH@EGHHIGHHGG-?EH@C::@CH3-?@>DIHEF?FHGHHDDFHIHHFG@HH@-+D:HHFFHHHHEGFHEIHIIIIIIIIHHHIHIHG??HHHFA?HHHHHHIHEHGHIIIIHHGHIHHHHCECHGIIIIHIIIIIIHHHGIIHIIHGC<FHIIIIIHHIIIIIIIIIIIIIIIIIGIIIIIIIIIIIIIHIIHIIIIIIIIIIIIIIIIIIIIIIIIIIIIIIIIIIIII
@HWI-D00621:625:HMJNFBCX2:2:1104:2157:39265
GTGGGGAATATTGCACAATGGGCGCAAGCCTGATGCAGCCATGCCGCGTGTATGAAGAAGGCCTTCGGGTTGTAAAGTACTTTCAGCGAGGAGGAAGGTGTTGTGGTTAATAACCACAGCAATTGACGTTACTCGCAGAAGAAGCACCGGCTAACTCCGTGCCAGCAGCCGCGGTAATACGGAGGGTGCAAGCGTTAATCGGAATTACTGGGCGTAAAGCGCACGCAGGCGGTTTGTTAAGTCAGATGTGAAATCCCCGGGCTCAACCTGGGAACTGCATTTGAAACTGGCAAGCTTGAGTCTCGTAGAGGGGGGTAGAATTCCAGGTGTAGCGGTGAAATGCGTAGAGATCTGGAGGAATACCGGTGGCGAAGGCGGCCCCCTGGACAAAGACTGACGCTCAGGTGCGAAAGCGTGGGGAGCAAACAGG
+
GIIIIIIIIIIIIIIIIIIIHIIIIIIIIIIIIIIIIIIIIIIIIIIIII@HIIIIIIIIIIIHIIHIHIIHGHHGF@HIHE<<FGGDCDD<DHHHHHIIIGEGDHHHHGHH.A.DGGHHHHIIGHIIHHHIHFE:;EHHHHGH@GEHH>+3GEHFHCEA---86-6FEA++++5+@@?@--65C:-@HH-6-GEEHFEGHH@@@@G@FHHHGH?G@++1->@84-DDH;@H@?@HHHHH@6@@-6-?G@CF5+HDHDAA-EF?HA?HHEHGIIHEHIIHFHEHHIHA-AAEAA@HFHGHHGCIHEH@CHHCHGEHGEHIHHGGHIIIHHIIHHIIHHHHHIIHHHHHAIIIIIIIIHIHHDIHHGIIIIIIIIIHHIIIIHIHIIIHIIIIHIIIIIIIIIIIHCIIIHIGIHHIHIHIIIIIHGIIGI
@HWI-D00621:625:HMJNFBCX2:2:1104:3777:40122
GTGGGGAATATTGCACAATGGGCGCAAGCCTGATGCAGCCATGCCGCGTGTATGAAGAAGGCCTTCGGGTTGTAAAGTACTTTCAGCGGGGAGGAAGGTGTTGTGGTTAATAACCACAGCAATTGACGTTACCCGCAGAAGAAGCACCGGCTAACTCCGTGCCAGCAGCCGCGGTAATACGGAGGGTGCAAGCGTTAATCGGAATTACTGGGCGTAAAGCGCATGCAGGCGGTCTGTCAAGTCGGATGTGAAATCCCCGGGCTCAACCTGGGAACTGCATTCGAAACTGGCAGGCTAGAGTCTTGTAGAGGGGGGTAGAATTCCAGGTGTAGCGGTGAAATGCGTAGAGATCTGGAGGAATACCGGTGGCGAAGGCGGCCCCCTGGACAAAGACTGACGCTCAGGTGCGAAAGCGTGGGGAGCAAACAGG
+
IIIIIIIIIIIIIIIIIIIIIIIIIIIIIIIIHIIIIIIIIIIIIIIIIIHIIIIIIIIIIIIIIIIIIIIIIIIIIIIIIHDHHIHIIIIIIIIIIIIIIIIIIIIIHIIIIIHHIGHHHHIHIIHGHIHHEGE++3>66AGHCHHEHIIHHHICGCEHHI-6@-@HHI3CHC+>EEEH-=@DGD5@HIIE--5-@?@HGHG4?6--6FDG-@5EEGF->34#@CHDCHHHHEEF@-=D>-IIHHHF?HGH@+HHH:H@--HHHGAFHHHIHH?HG?HIHGAEHIHIHIHIHFHHHHHIHHIHGHHHHIIIIIIIIIIIIIIHIIIIIIIIHIIIIIIIIIIHHHHG<FIIIIHHIIIHCHE.HHHGIIIIIIIIIHGIIIIHIIIIIIIHHIIIIIIIHGIIIIIIIIIIIIIIIIIIIIIIIIIIII
@HWI-D00621:625:HMJNFBCX2:2:1104:8438:40010
GTGGGGAATATTGCACAATGGGCGCAAGCCTGATGCAGCCATGCCGCGTGTATGAAGAAGGCCTTCGGGTTGTAAAGTACTTTCAGCGGGGAGGAAGGTGTTGAGGTTAATAACCGCAGCAATTGACGTTACCCGCAGAAGAAGCACCGGCTAACTCCGTGCCAGCAGCCGCGGTAATACGGAGGGTGCAAGCGTTAATCGGAATTACTGGGCGTAAAGGGCACGCAGGCGGTCTGTCAAGTCGGATGTTAAATCCCCGGGCTCAACCTGGGAACTGCATTCGAAACTGGCAGGCTAGAGTCTTGTAGAGGGGGGTAGAATTCCAGGTGTAGCGGTGAAATGCGTAGAGATCTGGAGGAATACCGGTGGCGAAGGCGGCCCCCTGGACAAAGACTGACGCTCAGGTGCGAAAGCGTGGGGAGCAAACAGG
+
IIIIIIIIIIIIIGIIHIIIIIIIIIIIIIIIIIIIIIIIIIIIIHIIIIHIIIIIIIIHIIHIIIIIIIIIHFHHIFFIIIGFHHGHHIIHHIIHIIDGH@:GHHI?HEHEHI78;HDDHHHHEHEHH?EHIGIIIID---8@-AFHC+:+-A-8@HIIH-6-FGHHIG::D+6D@-@FHHDDH:@EHE-6@E@@-@@GCEHHHHF@=H>4=?HHE6@#@@@@6--+:3-4---F66->+-@-HF@6--?G@+DD:D@6A-CFAHHGAFF@66---6--@G@CHHEECGBGA--?F-@7-AD---EGDCHHHEH?G.IIHHHCEIIIHHHIHIIIIIIIHHHFIIHHDEGIHIIIIIIIIHIIIIIIIIIIIIIIIIIIIHIIIIIIIIHEEIIIIIIIIHIIIIIIIIIIIIIIIIIIIHIIIIIIII
@HWI-D00621:625:HMJNFBCX2:2:1104:21028:40018
GTAGGGAATCTTCGGCAATGGACGAAAGTCTGACCGAGCAACGCCGCGTGAGTGAAGAAGGTTTTCGGATCGTAAAACTCTGTTGTTAGAGAAGAACAAGGATGAGAGTAAAATGTTCATCCCTTGACGGTATCTAACCAGAAAGCCACGGCTAACTACGTGCCAGCAGCCGCGGTAATACGTAGGTGGCAAGCGTTGTCCGGATTTATTGGGCGTAAAGCGAGCGCAGGCGGTTCCTTAAGTCTGATGTGAAAGCCCCCGGCTCAACCGGGGAGGGTCATTGGAAACTGGGAGACTTGAGTGCAGAAGAGGAGAGTGGAATTCCATGTGTAGCGGTGAAATGCGTAGATATATGGAGGAACACCAGTGGCGAAGGCGGCTCTCTGGTCTGTAACTGACGCTGAGGCTCGAAAGCGTGGGGAGCGAACAGG
+
IIIIIIIIIHIIIIIIIHHIIHIIGHHIEHHHGHHIHIHGHHIHIIIIIIIIHHHIIGIIIC1DCHHIEHHEFCHIHHHIIIDGHCFHIHHIIIHHHIIIIIIIHIIIHHHGHHHHHHEE:.@HIIIIIIIG?FEEC7AFHHGHFGFHIIGCH=E-AFECFC?ECHHIEHACHIH+5--66--6@CH?@-@@EHH@-34-6@F@66@-?E6?@6--?@6+3-6+FEHHD+C@@@---?HE?F6-FHGEF-@@->+HD:CHHE-EHIHHDGHIHFFAAEEIHIIHHGFIHHGHHHHHEHHFAEIIIIIGHHHHIHGIHFHHGGHIIHGFHHHIIIIHHCCIIIIIHHHEHDHEHHHHHGGE<HGIIGIHHHHHHCIHIIIIHHHHCHHFHEIHGCIGHIIIIIHHIHHGIIHHHIIIHIIHGIIIHIIIGHH
@HWI-D00621:625:HMJNFBCX2:2:1104:4209:40292
GTGGGGAATATTGCACAATGGGCGCAAGCCTGATGCAGCCATGCCGCGTGTATGAAGAAGGCCTTCGGGTTGTAAAGTACTTTCAGCGAGGAGGAAGGTGTTGTGGTTAATAACCACAGCAATTGACGTTACTCGCAGAAGAAGCACCGGCTAACTCCGTGCCAGCAGCCGCGGTAATACGGAGGGTGCAGGCGTTAATCGGAATTACTGGGCGTAAAGCGCAAGCAGGCGGTTTGTTAAGTCAGATGTGAAATCCCCGGGCTCAACCTTGGAACTGCATTTGAAACTGGCAAGCTTGAGTCTCGTAGAGGGGGGTAGAATTCCAGGTGTAGCGGTGAAATGCGTAGAGATCTGGAGGAATACCGGTGGCGAAGGCGGCCCCCTGGACGAAGACTGACGCTCAGGTGCGAAAGCGTGGGGAGCAAACAGG
+
IIIIIIIHHHHIIHIIIIIIIIIIHIIDHIIIIIHIIIIIIIIIIIIIEHGHIIIHGIIIIIIIIIIIGIIIIIIIHHHIHIGHEHHCCCCDE=HHEHHIIIH?GHIIH?HIGICHHEH.:EHE?GE-D-77DD77+@CA-DGH-B@FD:++@F8F?E@GHH-6--64AE+DD+3CH@?CH-5>CD-ECH--++@6@@6F@CHFE6---+>24-?HE:>6-66+4-CD886@@@6-FG@HGFIIHEECHEHHHDCCGIHHHFA-F8-6--HHF8--?FF?HGEEHIHIIHHIHFHHFIHH@-HEHHGIIIIIHGIHIIIIIHIIIIHECDHHCFIHEIIHIHIIIHHG<DHIIIIIHIIHDIHIHEIIHIIIIIIIIIIIIIIIIHGHHHIHHGIIIIIHHHHDIHHIIIIIIIIIIIIIIIIIIIIIII
@HWI-D00621:625:HMJNFBCX2:2:1104:2682:40875
GTGGGGAATATTGCACAATGGGCGCAAGCCTGATGCAGCCATGCCGCGTGTATGAAGAAGGCCTTCGGGTTGTAAAGTACTTTCAGCGAGGAGGAAGGTGTTGTGGTTAATAACCACAGCAATTGACGTTACTCGCAGAAGAAGCACCGGCTAACTCCGTGCCAGCAGCCGCGGTAATACGGAGGGTGCAAGCGTTAATCGGAATTACTGGGCGTAAAGCGAACGCAGGCGGTTTGTTAAGTCAGATGTGAAATCCCCGGGCTCAACCTGGGAACTGCATTTGAAACTGGCAAGCTTGAGTCTCGTAGAGGGGGGTAGAATTCCAGGTGTAGCGGTGAAATGCGTAGAGATCTGGAGGAATACCGGTGGCGAAGGCGGCCCCCTGGACGAAGACTGACGCTCAGGTGCGAAAGCGTGGGGAGCAAACAGG
+
IIIIGIIIIIIIIIIIIIIIIIIIIIIIIIIIIIIIIIIIIIIIIIHGCEHIIIIIIIIIIIHIIIIIIIHCHHIIHHHGHIGHHIIIHIIHHIHIIIHHHHHGHIGIHCEHHIGHHIIH?GHIIHFHHECHIHFHHGIHHIIIIIHIIGHHIHGHIHHHCE-AAGEFHG:CDHCHH?@GEHHIIIIIGHH?-@@G@?-6@G-@H?GFHIHE@C:HHIHE--HDHE=IHCCHHCFHHGHHE@-6--FF-EG?G>3C:IIIHEIFHF-8?CHHEG@?C@HF?GA-88-?@HGHHE?IHGIIIHH@HHGDHIIHIIHHHHEEGIHHHIIIHDHIHIIIIIIIIIIHGEHD<GGHEIIHIIIHHHIGIIIIIHHHIIIIIIIHHEEIIHIIHHIIIIIIIIIIIHIIIIIIIIIIIIIIIIIIIIIIIIHIII
@HWI-D00621:625:HMJNFBCX2:2:1104:13162:40824
GTAGGGAATCTTCGGCAATGGACGAAAGTCTGACCGAGCAACGCCGCGTGAGTGAAGAAGGTTTTCGGATCGTAAAACTCTGTTGTTAGAGAAGAACAAGGACGTTAGTAACTGAACGTCCCCTGACGGTATCTAACCAGAAAGCCACGGCTAACTACGTGCCAGCAGCCGCGGTAATACGTAGGTGGCAAGCGTGGTCCGGATTTATTGGGCGTAAAGCGAGCGCAGGCGGTTTCTTAAGTCTGATGTGAAAGCCCCCGGCTCAACCGGGGAGGGTCATTGGAAACTGGGAGACTTGAGTGCAGAAGAGGAGAGTGGAATTCCATGTGTAGCGGTGAAATGCGTAGATATATGGAGGAACACCAGTGGCGAAGGCGGCTCTCTGGTCTGTAACTGACGCTGAGGCTCGAAAGCGTGGGGAGCGAACAGG
+
IIIIIIIIIIIIIIIIIIIIIIIIIIIIHIIIIIIIIIIIIIIIIIIIHIIIHHHIIIIIIHHIIIIIIIIIIIHFHHIIII<DGGHIHIGIIGIIIHIIIIHIIHHIIIIIIIIHFEHHIIGHHEHHDEHIHHHIIIIHHFCGHHHFIIHIIIHEHIHHHHEEE-----+>DH;C@@-E?6GH=GE?@F-@?=@-+56@CGFEG@66HDGHG?HG?@:>-C3+--@CDDF@CGF-GHCHH?HF@-G@-@FHDHDDIGDIHFCHC;CDHHGHHEEHHGIIHHHCEDGH?IIIIHHHHHB..GHIIIHHHHIIIIIHFIIIIIHIHIGHHHHHGIIIHIIIIHIIIHGG<IIIIIIHHIIIHHIIIIGIIHIIIIIIIIIIIIIIIIIIIIIIIIIIIIGIIIIIIHIIIIIIIIIIIIIIIIIIIIHIII
@HWI-D00621:625:HMJNFBCX2:2:1104:14511:40770
GTGGGGAATATTGCACAATGGGCGCAAGCCTGATGCAGCCATGCCGCGTGTATGAAGAAGGCCTTCGGGTTGTAAAGTACTTTCAGCGAGGAGGAAGGTGTTGTGGTTAATAACCACAGCAATTGACGTTACTCGCAGAAGAAGCACCGGCTAACTCCGTGCCAGCAGCCGCGGTAATACGGAGGGTGCAAGCGTTAATCGGAATTACTGGGCGTAAAGCGCACGCAGGCGGTTTGTTAAGTCAGATGTGAAATCCCCGGGCTCAACCTGGGAACTGCATTTGAAACTGGCAAGCTTGAGTCTCGTAGAGGGGGGTAGAATTCCAGGTGTAGCGGTGAAATGCGTAGAGATCTGGAGGAATACCGGTGGCGAAGGCGGCCCCCTGGACGAAGACTGACGCTCAGGTGCGAAAGCGTGGGGAGCAAACAGG
+
IHIIIIIIIIIIIIIIIIIHIIIHIIIIHIIIIIIIIIIIIIIIIIIHHIIIIIHIIIIHIGIIGIIIIIGIIIIIIHIHHIGGEHHIGIIIIGHIIIIIIIIIIIHHIHIIIHEHHIIIIIHGGHIIIGIHHEHIIIIIHIIHIECFDHIIIIHIGHHHGEHIIHHIGE>;DHDDHIIIIFEHGH--@HHFHHHHIGGHHHHHFFFFGCHIGIHHHIHHECHDEEECD:@@FGCIIHHEGIIIHGIHGHFHGCHHDHEG?HG-@FEG?HGA8-HIHIIHHGIIIIIIHHHFFA?EHGGHIHHHHEIIIIIHHHIIHHHIIIFIIIHGIIIHHHIIIGIIIIIIIHHGB@HIIHHHHHHIIHIIIIHHIHIIIIIIIIHHGIIIIIIIHHIIIIIIIIIIIFIIIIIIIIIIIIIIIIIIIIIIIIIIII
@HWI-D00621:625:HMJNFBCX2:2:1104:17666:41049
GTGGGGGATATTGCACAATGGGCGCAAGCCTGATGCAGCCATGCCGCGTGTATGAAGAAGGCCTTCGGGTTGTAAAGTACTTTCAGCGAGGAGGAAGGTGTTGTGGTTAATAACCGCAGCAATTGACGTTACTCGCAGAAGAAGCACCGGCTAACTCCGTGCCAGCAGCCGCGGTAATACGGAGGGTGCAAGCGTTAATCGGAATTACTGGGCGTAAAGCGCACGCAGGCGGTCTGTCAAGTCGGATGGGAAATCCCCGGGCTCAACCTGGGAACTGCATTCGAAACTGGCAGGCTAGAGTCTTGTAGAGGGGGGTAGAATTCCAGGTGTAGCGGTGAAATGCGTAGAGATCTGGAGGAATACCGGTGGCGAAGGCGGCCCCCTGGACAAAGACTGACGCTCAGGTGCGAAAGCGTGGGGAGCAAACAGG
+
IIIGII<HHIIIIIIIFHIHIIIIHIHHIIEHHIFHHHIIIIHIGHHHCDHHHIHIIIHHGHIIIEHHHIIIIHIHIIIIHC<GHHHIIIIIIIHHHCHHHHGHHH/CGHIIIIIICHIH?GHIHGHIDGHHH?EH:GHCHHHCHH@GDHHIIEEHHHFHHECGHEHIEHCDC+CDEEHCGHCDDDEGD6F--6-@=--@GH@?@?6FF-HE@E@G@-66-3@3CDD+>:H46--6-@5>344-6-6--@F?@5>5+>5--6---EA@F@AE-FGE?FFB-CHHHHHHIIHHGCFHEHG@?HG-@CIHC+>8.HHGB..HF@FEHCFIHDHHEEIIHHHGHHHG?EGEFHHHGHHHG?HHDHIHHHGIHGHIHIIIIIIIHHHFHGHHHHHHHIIIIIIIH@HHIIGIIIIIIIIHHIIIIIHEIIIIII
@HWI-D00621:625:HMJNFBCX2:2:1104:11154:41456
GTGGGGAATATTGCACAATGGGCGCAAGCCTGATGCAGCCATGCCGCGTGTATGAAGAAGGCCTTCGGGTTGTAAAGTACTTTCAGCGGGGAGGAAGGTGTTGTGGTTAATAACCACAGCAATTGACGTTACCCGCAGAAGAAGCACCGGCTAACTCCGTGCCAGCAGCCGCGGTAATACGGAGGGTGCAAGCGTTAATCGGAATTACTGGGCGTAAAGCGCACGCAGGCGGTCTGTCAAGTCGGATGTGAAATCCCCGGGCTCAACCTGGGAACTGCATTCGAAACTGGCAGGCTAGAGTCTTGTAGAGGGGGGTAGAATTCCAGGTGTAGCGGTGAAATGCGTAGAGATCTGGAGGAATACCGGTGGCGAAGGCGGCCCCCTGGACAAAGACTGACGCTCAGGTGCGAAAGCGTGGGGAGCAAACAGG
+
IIIIIIIIIIIIIIIIIIIIIIIIIIIIIIIHHHIIIIIIIIIIIIIIIHHHIIIIIIIIIGIIIIIIIHIIIIIIIIIIIIFHHIIIIIIHIIIHIIIIIIHHHIIIIHHIIIHHHHHHIIIECHIIHHHIGHIG>HHHHHGI@GHIDHHIIIGHHHGHHHG?E@EHH533CHIHIIIIIIIIIHIIIIG--6@@GCFGIHH@EHEEHHGHHHHEG@GHHH@C:CHDH;@EE@-@-HGIIIIGHF-@@6-HGIHDIIHFA-A--@?8-HIIIIHEIIHIHHHIHHEIIIIIHEHHHIIIHHEHG?HIIIIIHHEFEHHHHHEHIIIHH:GIIIIHHHIHGDGIHHHGDEIIIHHHIIIIIIIIIIIIIIIIIIIGIIIDFGIIIIHGGHIHIHIIIIHHHEIIIIHIIIIIIIIIIIIIIIIIIIIIII
@HWI-D00621:625:HMJNFBCX2:2:1104:11081:41616
GTGGGGAATATTGCACAATGGGCGCAAGCCTGATGCAGCCATGCCGCGTGTATGAAGAAGGCCTTCGGGTTGTAAAGCACTTTCAGCGGGGAGGAAGGCGGTAAGGTTAATAACCTTACCGATTGACGTTACCCGCAGAAGAAGCACCGGCTAACTCCGTGCCAGCAGCCGCGGTAATACGGAGGGTGCAAGCGTTAATCGGAATTACTGGGCGTAAAGCGCACGCAGGCGGTCTGTCAAGTCGGATGGGAAATCCCCGGGCTCAACCTGGGAACTGCATTCGAAACTGGCAGGCTAGAGTCTTGGAGAGGGGGGTAGAATTCCAGGTGTAGCGGTGAAATGCGTAGAGATCTGGAGGAATACCGGTGGCGAAGGCGGCCCCCTGGACAAAGACTGACGCTCAGGTGCGAAAGCGTGGGGAGCAAACAGG
+
IIIIHIIIHHIIIIIIIIII<GHIIIHDHIIHHIIIIIIIIIIHHHIGHHHIIHIIIIIIGIIHIHHGHHIIIIIIIGHIIDDFHFHHIGH<DDHIIIHIIIHHIIHHIIHIIHIIHIIGIGDHIIIIFHIHGEHHDC:FHHC-FGHECCHHHGHHHEHHIHIGHGHHHI++3>C+6666@4@HGD@-@@F@GHE=GHHIEHG@66GHHHE-4::EG@++@@63--@CHD?E?F@@---CD-4-@6---6-@@6::D:@CHHG@?HG?HGIGIHIHCCHHHIIHIHEA?FFFCG?HIHGA-EGGD-CHIHIHHHGEGCHIHHFHIHHHHCIIIIIHHEFIIHIHHHGC<FIIIIHHIIIIHHIIIIHIIIIIIHIIIIIIIGIIIHHHIHIIIIIHDIIIIHIIIIHIIIIIIIIIIIHIIIIIIIIIII
@HWI-D00621:625:HMJNFBCX2:2:1104:5111:41807
GTGGGGAATATTGCACAATGGGCGCAAGCCTGATGCAGCCATGCCGCGTGTATGAAGAAGGCCTTCGGGTTGTAAAGTACTTTCAGCGAGGAGGAAGGTGTTGTGGTTAATAACCACAGCAATTGACGTTACTCGCAGAAGAAGCACCGGCTAACTCCGTGCCAGCAGCCGCGGTAATACGGAGGGTGCAAGCGTTAATCGGAATTACTGGGCGTAAAGCGCACGCAGGCGGTTTTATAAGTCAGATGTGAAATCCCCGGGCTCAACCTGGGAACTGCATTTGAAACTGGCAAGCTTGAGTCTCGTAGAGGGGGGTAGAATTCCAGGTGTAGCGGTGAAATGCGTAGAGATCTGGAGGAATACCGGTGGCGAAGGCGGCCCCCTGGACGAAGACTGACGCTCAGGTGCGAAAGCGTGGGGAGCAAACAGG
+
IIIIIIIIIHIIIIIIIIIGIIIIIHIIIIIIIIIIIIIIIIIIHIIICEEHHIIHHHHIGIHHFIIIIHIIIIIIIIIIIHDCHIHIHHDDHHIIIIIIIC@FHHHHHHHIIHHHGEHEHIHIC@7GIHIHADGHCHGGHGFH?-4@CHDHEE?GFHF@GHI?6?AA486CH:6:@?GHH@->DHEEHHIEFHIGH?--?@F@@@3@6HD@6--@=D>5-46+--CCCD@-@66--EFIHEF@@-?E@-66-CCIIGHIIHG@FG?A--IIHHHHGIHEIHHHHHHGEABBBECGIIHHEIHHHHIIIIIIIIIIIIHHIHHGHIIHIGIIIHHIHHHCIIIIIHHHG@IHIIIIIIHHDIIIIIIIIIIIIIIIIIIIIIIIIIIIIIIIIIIIIIIHEFIIHIIIIIIIIIIIIIHIIIIIIIIIII
@HWI-D00621:625:HMJNFBCX2:2:1104:9821:42265
GTAGGGAATCTTCGGCAATGGACGAAAGTCTGACCGAGCAACGCCGCGTGAGTGAAGAAGGTTTTCGGATCGTAAAACTCTGTTGTTAGAGAAGAACAAGGACGTTAGTAACTGAACGTCCCCTGACGGTATCTAACCAGAAAGCCACGGCTAACTACGTGCCAGCAGCCGCGGTAATACGTAGGTGGCAAGCGTTGTCCGGATTTATTGGGCGTAAAGCGAGCGCAGGCGGTTTCTTAAGTCTGATGTGAAAGCCCCCGGCTCAACCGGGGAGGGTCATTGGAAACTGGGAGACTTGAGTGCAGAAGAGGAGAGTGGAATTCCATGTGTAGCGGTGAAATGCGTAGATATATGGAGGAACACCAGTGGCGAAGGCGGCTCTCTGGTCTGTAACTGACGCTGAGGCTCGAAAGCGTGGGGAGCAAACAGG
+
IIIIIIIIIIIIHIIIIIIHIIIHHIHIIIIIHIHIIIIIHIIIIIIIIIIIHHIIIIIIIGHHIIIIHHIIIIIIIHIGII<CGHHFHGIIIGHIIIIHEHIIIEFHIIIHGHHH@?FHHGEHIIIIDEHHHHH--BAGEHGHEFHGDHCCHIIFGHFHEHCGHEFH?@++>DCHE@-@---66@HGHHI@4EC@CHI?HD55@--@HHHG-6-6F6@6CEHD6-6CHHH?H@@@@-@66?EIHGIHIIIFHCDHHHCA8--+D7+HEEG?77HHHHHG?AHHF:.7HGGD?F.:..?HGCHG?EGCHGA:.FHIIIIIIHHIIHHCHHHHCHHHIIIIHHHGHHECFHHEHHIHHHEHFC?IIHHIIIIIIIIHHHHHIIIHGIHCHFIIIIIIIIIIIIIIIHHIIIIIIIHEIIIIIHIIIIIIII
@HWI-D00621:625:HMJNFBCX2:2:1104:19971:42453
GTGGGGAATCTTGCACAATGGGCGCAAGCCTGATGCAGCCATGCCGCGTGTGTGAAGAAGGCCTTCGGGTTGTAAAGCACTTTCAGCGGGGAGGAAGGCGGTGAGGATAATAACCTCATCGATTGACGGTAATCGCCCAAGAAGTAACGGCTAACTACGTGCCAGCAGCCGCGGTAATACGGAGGGTGCAAGCGTTATTCGGAATTACTGGGCGTAAAGCGCACGCAGGCGGTCTGTCAAGTCGGATGTGAAATCCCTGGGCTCAACCTGGGAACTGCATTCGAAACTGGCAGTCTAGAGTCTTGTAGAGGGGGGTAGAATTCCAGGTGTAGCGGTGAAATGCGTAGAGATCTGGAGGAATACCGGTGGCGAAGGCGGCCCCCTGGACAAAGACTGACGCTCAGGTGCGAAAGCGTGGGGAGCAAACAGG
+
II1GHIIII1DH1GHIIIIII1DHHIHI?HHIIIH1DHI1F1DGHIIIHH0DFHIIIIIII@CFHHII.F0CEHIIII0CG1<0<00CC.DH<<GH/C/.,,7-.8..-:8---8DF@G--68GH-FH+@E5-8----54-AHH-6-8-3C:HHFH-6EHEGHCF@?@HH+>::>;EHHIGHE++5-@@HH-FEH#####G@66G@6-HHDG@@@@6>+DE+5:HEEHHC56-6-@-FEHC@5-HHHGGAEGA-@-A-?HA-A-HG5---HGA8--HFA854GCB6HGB-8-7-AHHCHF8---D-HHHH>.D.HIIHHH?HHFG@IIGIIIHIHGC9HEIIHIIHF<.@H?IHHF<IHHCIHH@IIHIIIIIIGIHEC.E1HHHF<<111HIIIIIIHHF1IHF=DIIIIIHC/IIHD1IHG?IIIIII
@HWI-D00621:625:HMJNFBCX2:2:1104:5455:42666
GTGGGGAATATTGCACAATGGGCGCAAGCCTGATGCAGCCATGCCGCGTGTATGAAGAAGGCCTTCGGGTTGTAAAGTACTTTCAGCGGGGAGGAAGGTGTTGTGGTTAATAACCACAGCAATTGACGTTACCCGCAGAAGAAGCACCGGCTAACTCCGTGCCAGCAGCCGCGGTAATACGGAGGGTGCAAGCGTTAATCGGATTTACTGGGGGTAAAGCCCACGGAGGCGGTCTGTCAAGTCGGATGTGAAATCCCCGGGCTCAACCTGGGAACTGCATTCGAAACTGGCAGGCTAGAGTCTTGTAGAGGGGGGTAGAATTCCAGGTGTAGCGGTGAAATGCGTAGAGATCTGGAGGAATACCGGTGGCGAAGGCGGCCCCCTGGACAAAGACTGACGCTCAGGTGCGAAAGCGTGGGGAGCAAACAGG
+
IIIIIIIIIIIIIIIIIIIIIIIIHIIIIIGIIHIIIIIIIIIIHIIIHHIIIGIIIIIIIIGIHIIIIIGIIHIIIHEHIHDGEHHIIIIHHIIIIIHIIIIIIIIIIHIHHIHHHHHHHHIHHIHGHEHHEHHICC:E@HHH-GHCHCCHHHEEGAE@@H@GH-6-FH>+>:DHEG@GH6=CHHHHHIHG-EHCE-66@H=+@---@F-@)+54GEF########DFDFE@-@@--@>3-666--FEHHHG6:CIIHHFG?AHG?A--EIHEIIHEGCCHHIHB?IHHHEA@EIHIIIIHHHH@HHHIIHHAIHFIIIIIHHIIIIIHIIIIIIHIIIIIHHHHHGAHIHHHIIIIIIHIIIIIIIIHIHIIIIIIIIHHIIIIIIHIIIHIIIIIIIIHIIIIIIIIIIIIIIIIIIIIIIIIIIII
@HWI-D00621:625:HMJNFBCX2:2:1104:11078:42714
GTGGGGAATATTGCACAATGGGCGCAAGCCTGATGCAGCCATGCCGCGTGTATGAAGAAGGCCTTCGGGTTGTAAAGTACTTTCAGCGAGGAGGAAGGTGTTGTGGTTAATAACCGCAGCAATTGACGTTACTCGCAGAAGAAGCACCGGCTAACTCCGTGCCAGCAGCCGCGGTAATACGGAGGGTGCAAGCGTTAATCGGAATTACTGGGCGTAAAGCGCAAGCAAGCGGTTTGTTAAGTCAGATGTGAAATCCCCGGGCTCAACCTGGGAACTGCATTTGAAACTGGCAAGCTTGAGTCTCGTAGAGGGGGGTAGAATTCCAGGTGTAGCGGTGAAATGCGTAGAGATCTGGAGGAATACCGGTGGCGAAGGCGGCCCCCTGGACGAAGACTGACGCTCAGGTGCGAAAGCGTGGGGAGCAAACAGG
+
IIIIIIIIIIIIIIIIIIIHHFHIIIIHHIIHGHHHFHIIIIIIIHICEHEHIIEHHIIEHCHIIIIIHHFGHCHGEH@GC?DEHH@HHDH.DHICHEGHHIIHHIHGHFHIHFHHH:DHIC@FCHHIHAEHFHEHHCDEHEFHHIIIHCHGHHH6-AGGHIEEHCE-CHCDDHHC6@E@@@=CHH--4---5@@HHICFHHE@H?+-CHDG@-6@@C33-@?>@@6)C3666-6F-@@CGCHHG@-66-6-@+DD>+GHF6-?EGAA-6GHEGFAG6?CHGCHFH@A?H?HHHHFG@?HE7-?F7HIHHHH@EFHIIIIHHH@A.IHHIIIIIIHHIHIHIIIIIHGDIIIHHHCCHHHDIIIHIIIIIIIIIIIIIIHEGIIIIHC1HCEIIIIIHF1IHIIIHIIIIIIIIIIIIIIIIIIIIIIII
@HWI-D00621:625:HMJNFBCX2:2:1104:9508:42958
GTGGGGAATATTGCACAATGGGCGCAAGCCTGATGCAGCCATGCCGCGTGTATGAAGAAGGCCTTCGGGTTGTAAAGTACTTTCAGCGGGGAGGAAGGTGTTGAGGTTAATAACCTCAGCAATTGACGTTACCCGCAGAAGAAGCACCGGCTAACTCCGTGCCAGCAGCCGCGGTAATACGGAGGGTGCAAGCGTTAATCGGAATTACCGGGCGTAAAGCCCACGCAGGCGGTCTGTCAAGTCGGATGTGAAATCCCCGGGCTCAACCTGGGAACTGCATTCGAAACTGGCAGGCTAGAGTCTTGTAGAGGGGGGTAGAATTCCAGGTGTAGCGGTGAAATGCGTAGAGATCTGGAGGAATACCGGTGGCGAAGGCGGCCCCCTGGACAAAGACTGACGCTCAGGTGCGAAAGCGTGGGGAGCAAACAGG
+
IIIIIIHHHIIIIIHIIIIIIIIIIIIIIIIIIHIIIIIIIIIIIIIIIHHHIIIIHIIIIIIIIIIIIIIIIIIIHIGHIIGEHIHIIIIHIIIIHI:DHIIEHIIGHIHHIHIIIII??FH?EHHHH@FCHEHIDHIH@EHIFEEACD:+4GGHH?4--@?@GE?EG65CCDC;---66--6;;GHD?FE-EEE@@-@##@@@6+))+C@@6--@6-))-5+?HED:>G@6--?FHEDHHE?@GEH@HHIIHHIHDG?FIFHHH?HIHGIHHFHHIHEEIHHGGHHIHCHIGIHIHEF@?ECHHHHGHDHHHHHHIHH@CHIIIIIHDIIIHIIIHHIIHIIIHHD<<@HEHGIIIIHIHHIIIIIHHIIIIIIIHIHIGIIIIIIIHIHIIIIIIIIHIIIIIHIIIIIIIIHIIIIIIIIIIIIII
@HWI-D00621:625:HMJNFBCX2:2:1104:17810:42772
GTGGGGAATATTGCACAATGGGCGCAAGCCTGATGCAGCCATGCCGCGTGTATGAAGAAGGCCTTCGGGTTGTAAAGTACTTTCAGCGAGGAGGAAGGTGTTGTGGTTAATAACCACAGCAATTGACGTTACTCGCAGAAGAAGCACCGGCTAACTCCGTGCCAGCAGCCGCGGTAATACGGAGGGTGCAAGCGTTAATCGGAATGACTGGGCGTAAAGCGCACGCAGGCGGTTTGTTAAGTCAGATGTGAAATCCCCGGGCTCAACCTGGGAACTGCATTTGAAACTGGCAAGCTTGAGTCTCGTAGAGGGGGGTAGAATTCCAGGTGTAGCGGTGAAATGCGTAGAGATCTGGAGGAATACCGGTGGCGAAGGCGGCCCCCTGGACGAAGACTGACGCTCAGGTGCGAAAGCGTGGGGAGCAAACAGGA
+
IIIIIIIIIIIIIIIIIIIHHHHIHIIIIIIIGHHIIIIIHIIIIIIHEHHIIHIHHGIHGIHIIIIHIIIIIIIIIIIGHIDHHHHGDDHIIIHIIIIHIHHIHIHIIIIIHIHCHHIICHIIEHHIGEFDGDHHDHIHIIIIHIHHHHHHHE-AGEEA-G?@A?GHEHH+>CHI@-@?GE=CHH-5-@@E-@G@@--6@ED@6#F@@E>4GFE@@DC7=@HHH@>;CCD-G@@6FIHGIIIIGHIHHGFG4>C5+D?HHFCHFHHE?HHHHEHFHFHHHAGAFHHCGIIIIGHHHHIHHGE?HEHIIIIIHHHHGHHIIIGIIIIHHHIIIHIHGIHG@IIIIHHGFDCIGIIIIIIIIHHIIHIIIIHIIIIGIIHIH@HGIIIIHIIIIIHIIIIIIHIIIIIIIIIIIIIIHIIIIIIIIIIIIII
@HWI-D00621:625:HMJNFBCX2:2:1104:3778:43748
GTGGGGAATATTGCACAATGGGCGCAAGCCTGATGCAGCCATGCCGCGTGTATGAAGAAGGCCTTCGGGTTGTAAAGTACTTTCAGCGAGGAGGAAGGTGTTGTGGTTAATAACCACAGCAATTGACGTTACTCGCAGAAGAAGCACCGGCTAACTCCGTGCCAGCAGCCGCGGTAATACGGAGGGTGCAAGCGTTAATCGGAATTACTGGGCGTAAAGCGCACGCAGGCAGTTTGTTAAGTCAGATGTGAAATCCCCGGGCTCAACCTGGGAACTGCATTTGAAACTGGCAAGCTTGAGTCTCGTAGAGGGGGGTAGAATTCCAGGTGTAGCGGTGAAATGCGTAGAGATCTGGAGGAATACCGGTGGCGAAGGCGGCCCCCTGGACGAAGACTGACGCTCAGGTGCGAAAGCGTGGGGAGCAAACAGG
+
HIIIIIIIIHIIIIIIHIIIIFHHIHIHHIIGGHIIIIIIIIIIHHHIHHHHIIIHHHIIGIHIIHEHIHHIIIHE@<0DGHCC@EGDCDHDHHHHIC/9<//<DGH?A<B@::7G?GCFHIGGFHHHEHIHHEGHDHH-8FEHCAHA:CCHHIIIHE-A@E@G6@EAHA+>>;CHE?6-55EHG+5@############GF-@FG@--HHHEFEEHD+;E@@HHG@6@6+4--6-@@E@@?HHGEHE?FHIHDGHCHG8-?H@@HHHHHEHIHHHHHF@@EGAEGIIIIIIIIHFHHEHHGHE?CHEIIHHHGIHGCHIHIHHHHHHIHHHHHHHHHHIIIIIIHGG<GIHHGIIHHIIIIHIIIIIIIIHIIIIIHHDH@HEEHHEIIIIIGIIIIIIHIHEIIIIIIIIIIIIIIIIIIHIIHEGII
@HWI-D00621:625:HMJNFBCX2:2:1104:10476:43704
GTGGGGAATATTGCACAATGGGCGCAAGCCTGATGCAGCCATGCCGCGTGTATGAAGAAGGCCTTCGGGTTGTAAAGTACTTTCAGCGAGGAGGAAGGTGTTGTGGTTAATAACCGCAGCAATTGACGTTACTCGCAGAAGAAGCACCGGCTAACTCCGTGCCAGCAGCCGCGGTAATACGGAGGGTGCAAGCGTTAATCGGAATTACTGGGCGTAAAGCGCACGCAGGCGGTTTGTTAAGTCAGATGTGAAATCCCCGGGCTCAACCTGGGAACTGCATTTGAAACTGGCAAGCTTGAGTCTCGTAGAGGGGGGTAGAATTCCAGGTGTAGCGGTGAAATGCGTAGAGATCTGGAGGAATACCGGTGGCGAAGGCGGCCCCCTGGACGAAGACTGACGCTCAGGTGCGAAAGCGTGGGGAGCAAACAGG
+
IIIIIIIIIIIIIIIIIIIIIIIIIIIIIIIIIIHIIIIIIIIIIIIIIIIIIIIIIIIIIIIIHIIIIIIIIIIIIIIIIIGHHIIIGIIHHHIIIIIIIIIIIIHIIIIHIIHIIIIIHHIIHIIIIIHHHIICDHHH-GHI?@GHIIGHIHGHIICHHHEHHIHHIIHHHH+>E@EHIHEC3C-@HHHH?-E---66E@HGHH?6-+6--@6-@:>3-HGC?@@6++-HIIHGIIH@EHHEEE?EIGIHG:DHIHHEIGIHIHFFHIHIHHCHHEHEHHHIGIHIHFIIHHHG-@GIHG=IGHHIIIIIHEIIHIIIIHIIIIIIIHIIIIIIIIHGIIIIGHHG<EIIIIIIIIIIIIIIIIIHIIIIIGIIIIIIIGIHIIIIHIIIIIIIIIIHHHIIIIIIIIIIIIIIIIIIIIIIIIIIII
@HWI-D00621:625:HMJNFBCX2:2:1104:19423:43640
GTGGGGAATATTGCACAATGGGCGCAAGCCTGATGCAGCCATGCCGCGTGTATGAAGAAGGCCTTCGGGTTGTAAAGTACTTTCAGCGAGGAGGAAGGTGTTGTGGTTAATAACCACAGCAATTGACGTTACTCGCAGAAGAAGCACCGGCTAACTCCGTGCCAGCAGCCGCGGTAATACGGAGGGTGCAAGCGTTAATCGGAATTACGGGGCGTAAAGCGCACGCAGGCGGTTTGTTAAGTCAGATGTGAAATCCCCGGGCTCAACCTGGGAACTGCATTTGAAACTGGCAAGCTTGAGTCTCGTAGAGGGGGGTAGAATTCCAGGTGTAGCGGTGAAATGCGTAGATATCTGGAGGAATACCGGTGGCGAAGGCGGCCCCCTGGACGAAGACTGACGCTCAGGTGCGAAAGCGTGGGGAGCAAACAGG
+
IIIIIIIIIIIIIIHIIIIIIIIIIIIIIIIHHHHHIIIEHIIIIIIIHIHHIIIEHIIHHIGIIIIHHHIIIHIHHHHHIFDGECH<.CHHHIIIIHHE/CGG/GCEHG?HE.A?EHHIGHI:FECHEEE-ABEDC@DHHIGGHHHIIDH+5GHH?@GGAEEEHGCCGHDHD+5>@-@-EE-3+3---@HC?455@EEE@G@GE3@@$GH@E@CHHDD@@::HDHHHCDD@---@F@@@6-?IHEFFHHCHG>5+D6-A6---FA-CHHA-A8-@EHG@HGHFGEH@EA-?HCHFBGCDD-@-HEIHHDH@EIIIIHIIIHGHHIIIIIIIIIIIHIIIIIIIHHF<.CIIHIHHEIHE.IHIIIIIIIIIIIIIIHE.EHIIIHGG1@EEIIIIIIIHH@IIHDIIIIIGHF?GIIIIIIIHIIHHII
@HWI-D00621:625:HMJNFBCX2:2:1104:1614:43998
GTGGGGAATATTGCACAATGGGCGCAAGCCTGATGCAGCCATGCCGCGTGTATGAAGAAGGCCTTCGGGTTGTAAAGTACTTTCAGCGGGGAGGAAGGTGCTGAGGTTAATAACCTCAGCAATTGACGTTACCCGCAGAAGAAGCACCGGCTAACTCCGTGCCAGCAGCCGCGGTAATACGGAGGGTGCAAGCGTTAATCGGAATTACTGGGCGTAAAGCGCAGGCAGGCGGTCTGTCAAGGCGGATGTGAAATCCCCGGGCTCAACCTGGGAACTGCATTCGAAACTGGCAGGCTAGAGTCTTGTAGAGGGGGGTAGAATTCCAGGTGTAGCGGTGAAATGCGTAGAGATCTGGAGGAATACCGGTGGCGAAGGCGGCCCCCTGGACAAAGACTGACGCTCAGGTGCGAAAGCGTGGGGAGCAAACAGG
+
IIIIIHHIIIIIIIIIIFHIIIIIIIGIIIIIIIIIIIIIIIIHHIHICD0CGHHIIIHGIGHIGIIHIIIIIIIIIIIIIH0DHHIIHIICHIHGHIHIIIIHHIIHGHHHIHHIIIIGFHHC-D-EHFHGHHIIIHC?@@EHECHAHHIDEHHC-FE5A-@FEEHII?;DHIDHFEH-@@=D+>G@EH-@-4E-@@6FED-5EH=--6---66+5FG@8HG)HEGDH:CHF-GHEGE@6--6F@@-EFH@63;DCHE?CEA-6HFFACHHA8--6-?EA5CHFAA--IHHEHG@F-HG?B-?8-CD+CHIH@IHHGAHG?HHIHIIHDIIIHIIHHIGIIIIGIHGDHIIHHIIIHHD.CDHHHIIIIIIIIHHIIIIHIHEEIHD1HHGCHGIHIIIHHIIIIIIIIIIIIIIIIIIIIHIIIIIII
@HWI-D00621:625:HMJNFBCX2:2:1104:6956:43912
GTAGGGAATCTTCGGCAATGGACGAAAGTCTGACCGAGCAACGCCGCGTGAGTGAAGAAGGTTTTCGGATCGTAAAACTCTGTTGTTAGAGAAGAACAAGGATGAGAGTAGAACGTTCATCCCTTGACGGTATCTAACCAGAAAGCCACGGCTAACTACGTGCCAGCAGCCGCGGTAATACGTAGGTGGCAAGCGTTGTCCGGATTTATTGGGCGTAAAGCGAGCGCAGGCGGTTTCTTAAGTCTGATGTTAAAGCCCCCGGCTCAACCGGGGAGGGTCATTGGAAACTGGGAGACTTGAGTGCAGAAGAGGAGAGTGGAATTCCATGTGTAGCGGTGAAATGCGTAGATATATGGAGGAACACCAGTGGCGAAGGCGGCTCTCTGGTCTGTAACTGACGCTGAGGCTCGAAAGCGTGGGGAGCGAACAGG
+
IIIIIIIIIIIIIIIIIIIIIHIIIIIIIIIIIIIHHHIIIIIIIHHHHHDHIIGHIIIIIIIIIHIIGIHHHHHHEG@GHG<<CGHE0CHIHII?EHEHEF@C/D@@@GHD...DGB@AGGHHEEA-7+7-7BAH@G---7BGEH---6++>@GH-FGHHEF-86-6FAG::HIH>@6@-----4-6@G@-@--6-5---@-?@@G-@HHHIE6?HHFHC63+:--+:>+4GHHF6@@66--EHG@@66-CEC++DCC+GC-HH;5:DGD7-EGEAF8--HHHHD-HIIIIHHFFAF.IHIGIHHIIIHHHHIHIIIIIIIHGHHIIIHIIIHIHFHIIIIIIHIIHHGIIIIIIIIIHIGHIIIIIIIHIIIIIIIIIIHHHGIIIIIIHHGIIIIIIHIIIIIIIIIIIIIIHIIIIIIIIIIIIIII
@HWI-D00621:625:HMJNFBCX2:2:1104:11934:43956
GTGGGGAATATTGCACAATGGGCGCAAGCCTGATGCAGCCATGCCGCGTGTATGAAGAAGGCCTTCGGGTTGTAAAGTACTTTCAGCGAGGAGGAAGGTGTTGTGGTTAATAACCACAGCAATTGACGTTACTCGCAGAAGAAGCACCGGCTAACTCCGTGCCAGCAGCCGCGGTAATACGGAGGGTGCAAGCGTTAATCGGAATTACTGGGCGTAAAGCGCACGCAGGCGGTTTGTTAAGTCAGATGTGAAATCCCCGGGCTCAACCTGGGAACTGCATTTGAAACTGGCAAGCTTGAGTCTCGTAGAGGGGGGTAGAATTCCAGGTGTAGCGGTGAAATGCGTAGAGATCTGGAGGAATACCGGTGGCGAAGGCGGCCCCCTGGACGAAGACTGACGCTCAGGTGCGAAAGCGTGGGGAGCAAACAGG
+
IIIIIIIIIIIIIIIIIIIIIIIIHIIIIIIIIIIIIIIIIIIIIIIIIIEHIIIIIIHIIIHIIHIIIIHHIHIIIIIIIHDHHIIIHIIHHIIIIIIIIGIIIIIIIIIIIIIIIHHHIIGIHHIIGHHEHHGHHGDHGHIIHGHHHDHDHHHGHHG@HHHIIGHHH-3>CCCHHIHHH@GHH:-4-FGH?@E-@66@HHHHHGE?G??HHIHH@C3+-EHCGE@DHDEHHHFIIIHHF@6--@IHHEFHHGIIHDHG?HHHGIIHIHHHA-EHIIIHF?HHHIIIIIIIHHHHIIIHE=CHHFIIGIIIGIIIIIIIHHHIHIIHHCIIIHIIHHIIIIIIIIHGDFIIIIIIIHIIIIIIIHIIIIIIIIIIIIIIIIIHIIIIIIIIIIIIIIHHEHIIIIIIIIIIIIIIIIIIIIIIIIIIII
@HWI-D00621:625:HMJNFBCX2:2:1104:4683:44151
GTGGGGAATATTGCACAATGGGCGCAAGCCTGATGCAGCCATGCCGCGTGTATGAAGAAGGCCTTCGGGTTGTAAAGTACTTTCAGCGAGGAGGAAGGCATTAAGGTTAATAACCTTAGTGATTGACGTTACTCGCAGAAGAAGCACCGGCTAACTCCGTGCCAGCAGCCGCGGTAATACGGAGGGGGCAAGCGTTAATCGGAATTACTGGGCGTAAAGCGCACGCAGGCGGTTTGTTAAGTCAGATGTGAAATCCCCGGGCTCAACCTGGGAACTGCATTTGAAACTGGCAAGCTTGAGTCTCGTAGAGGGGGGTAGAATTCCAGGTGTAGCGGTGAAATGCGTAGAGATCTGGAGGAATACCGGTGGCGAAGGCGGCCCCCTGGACGAAGACTGACGCTCAGGTGCGAAAGCGTGGGGAGCAAACAGG
+
IIIIIIIIIIIIIIHIIIIIIIIIIIIIIIIIIIIIIIIIIIHIIIIICFDHIHIIIIIIIHIIIIIIIIIHIIHGHHHHIIGHEEFHHHIDHHHHHIHIGIIIHIHHICFHHIFHIGIHHGIIGG?@ECGDD7@C7@H@@GAG-AEHIC:DGH?FHE-5AE??@AHCHICHHH+;----@@G>DH+3+55--66-@GH?GF66-@4@FHHEE66-DHC>=>-3C?BHDC@@-F@6-F----@6@-@@-@?G6++DDC6@EGA-AGA6-?EHEHE@@-HFGAA@IIIIIIIIHCFHIHHIHHHIHIIHDIHHHEIIHIIHHHHHHHIIIHIIIIIIIIIIIIIIIHHD<1IIHIIIIIIIGHGIIIIIIIIIIIIGIIIIIIIIIIIIIIHIIIIIIIIIIIIIIIIIIIIIIIIIIIIIIIIIIIIIII
@HWI-D00621:625:HMJNFBCX2:2:1104:18166:44152
GTGGGGAATATTGGACAATGGGGGGAACCCTGATCCAGCGACGCCGCGTGAGTGAAGAAGTATTTCGGTATGTAAAGCTCTATCAGCAGGGAAGAAAGAAATGACGGTACCTGATTAAGAAGCCCCGGCTAACTACGTGCCAGCAGCCGCGGTAATACGTAGGGGGCAAGCGTTATCCGGATTTACTGGGTGTAAAGGGAGCGTAGACGGCTGTGCAAGTCTGAAGTGAAAGCCCGTGGCTCAACCGCGGAACTGCTTTGGAAACTGTATAGCTTGAGTACTGGAGAGGCAGGCGGAATTCCTAGTGTAGCGGTGAAATGCGTAGATATTAGGAGGAACACCAGTGGCGAAGGCGGCCTGCTGGACAGAAACTGACGTTGAGGCTCGAAAGCGTGGGGAGCAAACAGG
+
IIIIIIIIIIIIIIIIIIIIIIHIIHHIIIIIIIHIIIIIIIIIIIHIIIIIIHIIIHIIIHIIIIIIHIIIIIIIIHGHHHFHIIHIIIIGHIIIHI@FEGFHHHHHHHIIHHIFEHIHIGIHHCHHIGEGGHIHIHIIHIIHHIIIGGHI:CHHHHIHHHIIHHDHHF?EEHHHFEHFEGGH@F?HHH66?IIIHGGG:56>@>#HH@AA-6AFHIIIHFHGGIIHGF@D>::GA-FGA>D>CDHE?FHHF7?GIIIHIHHHHIIHHGHHGIHEGIHIGIHFEGIHGIIIIIHFIIHGCHEIIIHIIIIIIHIIIIIIIIIIIIHIIIIIIHIIIIIIHIIIIIIIIIIIIIIIIIIIIIIIIIIIIIIIIIIIIIIIIIIIIIIIIIHIIIIIIIIIIIIIIIII
@HWI-D00621:625:HMJNFBCX2:2:1104:16426:44319
GTGGGGAATATTGCACAATGGGCGCAAGCCTGATGCAGCCATGCCGCGTGTATGAAGAAGGCCTTCGGGTTGTAAAGTACTTTCAGCGAGGAGGAAGGTGTTGTGGTTAATAACCACAGCAATTGACGTTACTCGCAGAAGAAGCACCGGCTAACTCCGTGCCAGCAGCCGCGGTAATACGGAGGGTGCAAGCGTTAATCGGAATTACTGGGCGTAAAGCGCACGCAGGCGGTTTGTTAAGTCAGATGTGAAATCCCCGGGCTAAACCTGGGAACTGCATTTGAAACTGGCAAGCTTGAGTCTCGTAGAGGGGGGTAGAATTCCAGGTGTAGCGGTGAAATGCGTAGAGATCTGGAGGAATACCGGTGGCGAAGGCGGCCCCCTGGACGAAGACTGACGCTCAGGTGCGAAAGCGTGGGGAGCAAACAGG
+
IIIIIIHIIIIIIIIIIIIIIIIIIIIIIIIIIIHIIIIIIIIIIIIIIIIIIIIIIIIGIIIIIIIIIIIIIIIIIHIIIIHHHHHIIIIGHIIIIIIIIIIIIIHHIIIIAFFHHHIGFHHHHHHIIHIIGI=DHIHIHEEHHH-F+>D:EHEF@EEHFHHIEEEHFHCDHIDDGCCFEH=:>D@G=-6@4@@@EG?EEFF-E?@6-CIHEG?EHHC>-HHHHGCHC:@FHG?@-HHCEHCEEF@6@HH@-D>>+;?E?86-AFAA-HHFHIIHCA@GCHIHHHGGFIHIHHHHIHIIHHIHIHIHIHHIHHHHHIHIIGIIIHIIIIIIIIIIIIIHIIIIHHGG<CIHIIIIIIIIIIIIIIIIIIIIHIIIIHIHEIIHIIIIIIIIIIIIIIHHHIIIIIIHIIIHIIIIIIIIIIIIIIIIII
@HWI-D00621:625:HMJNFBCX2:2:1104:19139:44356
GTGGGGAATATTGCACAATGGGCGCAAGCCTGATGCAGCCATGCCGCGTGTATGAAGAAGGCCTTCGGGTTGTAAAGTACTTTCAGCGGGGAGGAAGGTGCTGAGGTTAATAACCTCAGCAATTGACGTTACCCGCAGAAGAAGCACCGGCTAACTCCGTGCCAGCAGCCGCGGTAATACGGAGGGTGCAAGCGTTAATCGGAATTACTGGGCGTAAAGCGCACGCAGGCGGTCTGTCAAGTCGGATGTGAAATCCCCGGGCTCAACCTGGGAACTGCATTCGAAACTGGCAGGCTAGAGTCTTGTAGAGGGGGGTAGAATTCCAGGTGTAGCGGTGAAATGCGTAGAGATCTGGAGGAATACCGGTGGCGAAGGCGGCCCCCTGGACAAAGACTGACGCTCAGGTGCGAAAGCGTGGGGAGCAAACAGG
+
IIIIIIIIIIIIHIIIIIIIIIIIIIIHIIIIGIIIIIIIIIIIIIIIHHHIIHIGIIIIHIHIIIIIIIIIHIIIIIIIIIDGHHHIIIIIIIIIIIHHIIIHIIHFHEGHGHFHHFHHIFHHIIGIHHIIIGIIIHHIIHHHHICHDHHIIIEACHHIHHHIIIIIIIDDHHIHHHHIEH-56C@E@?@6-@@GHICHHFHCHHFIHHIIHHG4@HHHHHHCIHGHHDF--HGCCHHGHIIHHHGF@-HHHHIHH:EEH?HHG8-GIIIFIIIIHHG@CIHEHGHCEEHHHHFGCEIIIIHEIHHHIIIHHGIIHIIIGIGHIIIHIHIIIIIIHGIIIIIIIHHG<FGIIHIHHHIIIHIHHIIIIIIIIIIIIIIHIIHHGIIIIIIIIIIHHHHIIHIIIIIIIIIIIIIIIIIIIIIIIIIIII
@HWI-D00621:625:HMJNFBCX2:2:1104:12926:44830
GTAGGGAATCTTCGGCAATGGACGAAAGTCTGACCGAGCAACGCCGCGTGAGTGAAGAAGGTTTTCGGATCGTAAAACTCTGTTGTTAGAGAAGAACAAGGATGAGAGTAAAATGTTCATCCCTTGACGGTATCTAACCAGAAAGCCACGGCTAACTACGTGCCAGCAGCCGCGGTAATACGTAGGTGGCAAGCGTTGTCCGGATTTATTGGGCGTAAAGCGAGCGCAGGCGGTTTCTTAAGTCTGATGTGAAAGCCCCCGGCTCAACCGGGGAGGGTCATTGGAAACTGGGAGACTTGAGTGCAGAAGAGGAGAGTGGAATTCCATGTGTAGCGGTGAAATGCGTAGATATATGGAGGAACACCAGTGGCGAAGGCGGCTCTCTGGTCTGTAACTGACGCTGAGGCTCGAAAGCGTGGGGAGCGAACAGG
+
IIIIIIHIIIIIIEHIIIIIIIIIHHIIIIIIIIHIIIIIHIIIIIIIIHIIIIIIIIIHIHHHHGIIIHHIIIIIIIHIIIDHHIIIFGHHHIIIHII@HFHIIHHIIIHHIH?HHHHI?AHHGCHHHHHHHHEHC-@GCHHIIEHHHHHDH-AEHE@EEAGGHHHH-?G3>CHH;EHI?-6FCDFHEC5FHH@-@CHIH-+--4@?CGG@@HCH--EC3->DDGE;AC>@@6-----?HIGHHHHIHEGEHHD:C>+36---CD>6+DAHF7AHHCGIIIIIHHD?HFHHG?FIHGHHHIIIHH@ED.FIIHHEHHHIIIHHGFEHFIIIIIIIIIIIHIIIIIIIHFIIHFGHHHHHHGHGIIIIIIHIIHIIIHHHIHIIIIIIIIIIIIIIIIIIIHIIIIHEIIIIIIIHIIIIIIIIIIIIIII
@HWI-D00621:625:HMJNFBCX2:2:1104:17620:44808
GTGGGGAATATTGCACAATGGGCGCAAGCCTGATGCAGCCATGCCGCGTGTATGAAGAAGGCCTTCGGGTTGTAAAGTACTTTCAGCGGGGAGGAAGGTGTTGAGGTTAATAACCTCAGCAATTGACGTTACCCGCAGAAGAAGCACCGGCTAACTCCGTGCCAGCAGCCGCGGTAATACGGAGGGTGCAAGCGTTAATCGGAATTACTGGGCGTAAAGCGCACGCAGGCGGTCTGTCAAGTCGGATGTGAAATCCCCGGGCTCAACCTGGGAACTGCATTCGAAACTGGCAGGCTAGAGTCTTGTAGAGGGGGGTAGAATTCCAGGTGTAGCGGTGAAATGCGTAGAGATCTGGAGGAATACCGGTGGCGAAGGCGGCCCCCTGGACAAAGACTGACGCTCAGGTGCGAAAGCGTGGGGAGCAAACAGG
+
IIIIIIHIIIIIIIIIIIIIIIIIHIIHIIIIIIHHIHIIIIIHIIIIIIIIIIHHIIHHHIHIIIIIIIIIIHIIIIHEHIFHIIIIIHIGHIHIIIIIIIIGIGHHHIHHGFHHFEHHHHFHHHHHEEHHHGCCHDHHHIIHEFGEHHIGIIIIIFHGFHHIHGHHHHHCDHHH--@G@=G>6>HHCF@--@4@EHHH?=--@GIIFIHHHEF@E;HHHIIHHFIIHDE?HIIH?HDHIHFIHIGIIIHHHHHD:HIIHHGIHHGHE?F@?HIIHIHE?HHGHFHHEHHHHFHIIIHIIHCEIHHCD:HHG?EHDEIIIHEIHIHHIIIIIIIIIHIIGIIIIIIGDGIIIIIIIIIIIIIIIIIIIIIIIIIIHIGIHIHIIIIIIIIIGHHIIIIIIHIIIIIIIIIIIIIIIIIIIIIIIIIIII
@HWI-D00621:625:HMJNFBCX2:2:1104:11206:45194
GTGGGGAATATTGCACAATGGGCGCAAGCCTGATGCAGCCATGCCGCGTGTATGAAGAAGGCCTTCGGGTTGTAAAGTACTTTCAGCGGGGAGGAAGGTGTTGAGGTTAATAACCTCAGCAATTGACGTTACCCGCAGAAGAAGCACCGGCTAACTCCGTGCCAGCAGCCGCGGTAATACGGCGGGTGCAAGCGTTAATCGGAATTACTGGGCGTAAAGCGCAAGCAGGCGGTCTGTCAAGTCGGATGTGAAATCCCCGGGCTCAACCTGGGAACTGCATTCGAAACTGGCAGGCTAGAGTCTTGTAGAGGGGGGTAGAATTCCAGGTGTAGCGGTGAAATGCGTAGAGATCTGGAGGAATACCGGTGGCGAAGGCGGCCCCCTGGACAAAGACTGACGCTCAGGTGCGAAAGCGTGGGGAGCAAACAGG
+
HHIHHH@GGHIIIIIIIIIIIIEHCHIIIHHHGHHHHIIIIIIHIIIGHI@GHHIIIIIIIIGHHGIIHII<GEHGIHHIHGCFHHHIGCHHHHCHEHDFHIIHGGHHHHHEHHEHIIIFHHHHHEHHIGCHEHHHHDHEFEGHCHHA>:DCEH@@@-48A--6@E-@E@CCHC+>GFH?E-++++6>CEHH?G-@-@@@EHH@EHHH>EDC@65>EEHDEG-#?@:HHHHF@6-@-6453-E@-@E@6-HHCHD>::H@?HF-F8-A-E@?HEHHFCHE@CIHHGIHHHHHF?FHIIHFEG??H?IIIIIHEGHHHFIHHHFIIIHIIHHCIHIIIGHIIIIIIIHD<CGIIHHHECGIIHIIIIHIIHECHIIIIIHHHHEIIHIIIIHG<HHGCHIHH?HDIIHIIIIHIIIHHHHGHIIIHIIHIH
@HWI-D00621:625:HMJNFBCX2:2:1104:13568:45413
GTGGGGAATATTGCACAATGGGCGCAAGCCTGATGCAGCCATGCCGCGTGTATGAAGAAGGCCTTCGGGTTGTAAAGTACTTTCAGCGGGGAGGAAGGTGTTGAGGTTAATAACCTCAGCAATTGACGTTACCCGCAGAAGAAGCACCGGCTAACTCCGTGCCAGCAGCCGCGGTAATACGGAGGGTGCAAGCGTTAATCGGAATTACTGGGCGTAAAGCGCAAGCAGGCGGTCTGTCAAGTCGGATGTGAAATCCCCGGGCTCAACCTGGGAACTGCATTCGAAACTGGCAGGCTAGAGTCTTGTAGAGGGGGGTAGAATTCCAGGTGTAGCGGTGAAATGCGTAGAGATCTGGAGGAATACCGGTGGCGAAGGCGGCCCCCTGGACAAAGACTGACGCTCAGGTGCGAAAGCGTGGGGAGCAAACAGG
+
IIIIIIIIIIIIIIIIIIIIIIIIIHGIIIIIIIIHIIIIIIIIIIIIIIHIIIIHIIIHIIIIHIIHHIIHHHIHIHHHIIFHHFEHGIIHIIIGHIIIIHGGFHIEEHIIHHHIIGE@GHHA?HHIHEFHI-4CDHIC?F?H?GC?CDHHHHHHEH=GHEE?@-FCCH+C+>DHHHHEE=@HDDEC=6@--5@-4@GHIHFH@F9FHHDG?CC-@663-66+-4-+++F566--@-EHC6-6H@@@---HE+::>;CHA--?EG?A--IHHHIHHHEHGIHHEIHHHHHHHHGHHIHHHGGCHHHHHIHIHHHHG@AFHHHIHHIHHDIIHHHHFFIHIIIIIIHD<FHHIHIIIIGHHHHHIIHHIIIIIGIIIIIIIIIIHIIIHEHIIIHIIIHIIGIIIIIIIIIIIIIIIIIIIGIIIIIIII
@HWI-D00621:625:HMJNFBCX2:2:1104:17355:45271
GTGGGGAATATTGCACAATGGGCGCAAGCCTGATGCAGCCATGCCGCGTGTATGAAGAAGGCCTTCGGGTTGTAAAGTACTTTCAGCGGGGAGGAAGGTGTTGAGGTTAATAACCGCAGCAATTGACGTTACCCGCAGAAGAAGCACCGGCTAACTCCGTGCCAGCAGCCGCGGTAATACGGAGGGTGCAAGCGTTAATCGGAATTACTGGGCGTAAAGCGCACGCAGGCGGTCTGTCAAGTCGGATGTGAAATCCCCGGGCTCAACCTGGGAACTGCATTCGAAACTGGCAGGCTAGAGTCTTGTAGAGGGGGGTAGAATTCCAGGTGTAGCGGTGAAATGCGTAGAGATCTGGAGGAATACCGGTGGCGAAGGCGGCCCCCTGGACAAAGACTGACGCTCAGGTGCGAAAGCGTGGGGAGCAAACAGG
+
IIIIIIHIIIIIIIIIIIIHIIIIIIIHIIIIIIIIIIIIIIIIHIIIHIIIIIIIIIIIIIIIIIIIIIIIIIIIIIIIIHDHHHIIIIIIIIIIIIIHIIIGIIHHIHIIGHCHHIIIGIIIIIIIIHIHHCHHDHDGHEHIHHHIIIIIIIEHHHHHHHEFC@HHH@:DHGHHHECHHF@DHHEG--6F?E@HE4-@@FH?EGHHICCHGHGHGHHHGAG>@45:H:FE@6--6-CIIHHF@@-HHH@-DGIHHD?GCHHGGFEHEIIIIHEGHHHHHHFEGBIGIIIHECHHIIIIIIHHIHIHIIIHHHHHHIIIIIIIIIIIIIIIHHIIIIIIHIIIIIIHDHHIIHIIIIIIIIIIHIIIIIIIIIIIHIIIHIIIIIHEIIIIHIIIIIIIIHIIIIIIIIIIGIIHIIIIIIIIIIIIII
@HWI-D00621:625:HMJNFBCX2:2:1104:16033:45911
GTGGGGAATATTGCACAATGGGCGCAAGCCTGATGCAGCCATGCCGCGTGTATGAAGAAGGCCTTCGGGTTGTAAAGTACTTTCAGCGGGGAGGAAGGTGTTGTGGTTAATAACCACAGCAATTGACGTTACCCGCAGAAGAAGCACCGGCTAACTCCGTGCCAGCAGCCGCGGTAATACGGAGGGTGCAAGCGTTAATCGGAATTACTGGGCGTAAAGCGCACGCAGGCGGTCTGTCAAGTCGGATGTGAAATCCCCGGACTCAACCTGGGAACTGCATTCGAAACTGGCAGGCTAGAGTCTTGTAGAGGGGGGTAGAATTCCAGGTGTAGCGGTGAAATGCGTAGAGATCTGGAGGAATACCGGTGGCGAAGGCGGCCCCCTGGACAAAGACTGACGCTCAGGTGCGAAAGCGTGGGGAGCAAACAGG
+
IIIIIIIIIIIIIIIIIIIHIIIIIIIIIIIIIIIIIIIIGIIIIIIIHIHHHHIHIIIIHIIIIIHGIIIIHIIIIIIGHHGHHIIHIIIIHIIIIGHHHHIIHIHGIGHGIIGHIIIIIIIIHIGHGHHGHIIIIIIIIIGHIIIIIHDHIHIGHHIIIHGEGECHHCDDH:CCHGHEH@GDHIHHH?-FHIH-5@HIIIHHHGFHIIE@EH@>EGHHHHHH@;@HGHHF@--EF-IIIHH@HGIHHGCG@HD:C@A8-HCHHIHCHHHAGHGHIIIHIHIHIHIIHIIIHCHIIIHHIHGIHHHHIHHEGFIIIIIIIIHHIIIIIIIIIIIHIIIHIHIIIIHGDIIIIHIHHCIIHHCIIHHHIIIHIIIIIHHIHEIIIIIIIIIIIIIIIIIHHHIIIIHIIIHIIIIIIIIIIIIIIIIIII
@HWI-D00621:625:HMJNFBCX2:2:1104:19582:46115
GTGGGGAATATTGCACAATGGGCGCAAGCCTGATGCAGCCATGCCGCGTGTATGAAGAAGGCCTTCGGGTTGTAAAGTACTTTCAGCGGGGAGGAAGGTGTTGAGGTTAATAACCTCAGCAATTGACGTTACCCGCAGAAGAAGCACCGGCTAACTCCGTGCCAGCAGCCGCGGTAATACGGAGGGGGCAAGCGTTAATCGGAATTACTGGGCGTAAAGCGCACGCAGGCGGTCTGTCAAGTCGGATGTGAAATCCCCGGGCTCAACCTGGGAACTGCATTCGAAACTGGCAGGCTAGAGTCTTGTAGAGGGGGGTAGAATTCCAGGTGTAGCGGTGAAATGCGTAGAGATCTGGAGGAATACCGGTGGCGAAGGCGGCCCCCTGGACAAAGACTGACGCTCAGGTGCGAAAGCGTGGGGAGCAAACAGG
+
IIIIIIIIIIIIIIIIIIIIIIIIIIIIIIIIIIIIIIIIIIIIIIIIHIHHIIIIIIIIIIIIIIIIHHIIIIIHIHHIIG<FHFHHIHIIIIHFDEHGHIHHEHDCHIHIHF@HEEHHIIHEHGII-7FGFHIHHD:F?GHHIHH?>DGGIIF-@EHECHHHIEE?HH+3>:>C@--@@H-+5++++>@5-@-44@@@HHHHFHFHHCDHEHHEGH+66-5+4-=HC:26-?EHG@=>+-6@-6@EEHHHHHC6+HHE@F6-EFAACIIIHIHIHHEGCHIHHH?HEG@HCA-IIHHHHFHHHEAHHIHFIIIIHEIIHG@GIIIIIIIIHIIIIHIHIIHIIIHFBIHIIIIIIIIIIHGHIIIIIHIIHHEDIIIHHHGIIIIHIIIIIIIIIHHIHFIIIIIIIIIIIHIIIIIIIIIIIIIIII
@HWI-D00621:625:HMJNFBCX2:2:1104:12257:46466
GTGGGGAATATTGCACAATGGGCGCAAGCCTGATGCAGCCATGCCGCGTGTATGAAGAAGGCCTTCGGGTTGTAAAGTACTTTCAGCGAGGAGGAAGGCGTTAAGGTTAATAACCTTGGCGATTGACGTTACTCGCAGAAGAAGCACCGGCTAACTCCGTGCCAGCAGCCGCGGTAATACGGAGGGTGCAAGCGTTAATCGGAATTACTGGGCGTAAAGCGCACGCAGGCGGTCTGTCAAGTCGGATGTGAAATCCCCGGGCTCAACCTGGGAACTGCATTCGAAACTGGCAGGCTAGAGTCTTGTAGAGGGGGGTAGAATTCCAGGTGTAGCGGTGAAATGCGTAGAGATCTGGAGGAATACCGGTGGCGAAGGCGGCCCCCTGGACAAAGACTGACGCTCAGGTGCGAAAGCGTGGGGAGCAAACAGG
+
IIIIIIIIIIIIIIIIIIIIIIIIIIIIIIIIIIIIIIIIIIIIIIIIIIEHIIIIGIIIIIHIIIIIIIIIIHHIIIIIIIDGHIIIIGIIIIIIIDHHIIIIIIIIIIIIIIIIIIHGIIIIIIIIHIIHIHEHHIGEHII?-BHEHHHIHGHHIIIIHEHIIFEFHHHIIGD;EHIIIID+>>55EHHH?EEHCGHHGHEHHGE@GHIEHDD@GHH>;DH:DDHHHHCF6---E?HHC4-?HHEHFG?IIHHIIIIIHE@AHHHF6?IHHGA8-F@?H@HGIHGA?CAHCHGHIIHG@CGIIIHIIIIIHIIIHIIIIIHIIIIIIIIIIIIIIIIIIIIHHHHF<CIIIIIIIIIIIIIIIIIIIHHIIIIIIIHHHHIIIIIIIIIHGIIIIIIIIIIIIIIIIIIIIIIIIIIIIIIIIIIIII
@HWI-D00621:625:HMJNFBCX2:2:1104:13281:46418
GTGGGGAATATTGCACAATGGGCGCAAGCCTGATGCAGCCATGCCGCGTGTATGAAGAAGGCCTTCGGGTTGTAAAGTACTTTCAGCGGGGAGGAAGGTGTTGAGGTTAATAACCTCAGCAATTGACGTTACCCGCAGAAGAAGCACCGGCTAACTCCGTGCCAGCAGCCGCGGTAATACGGAGGGTGCAAGCGTTAATCGGAATTACTGGGCGTAAAGCGCACGCAGGCGGTCTGTCAAGTCGGATGGGAAATCCCCGGGCTCAACCTGGGAACTGCATTCGAAACTGGCAGGCTAGAGTCTTGTAGAGGGGGGTAGAATTCCAGGTGTAGCGGTGAAATGCGTAGAGATCTGGAGGAATACCGGTGGCGAAGGCGGCCCCCTGGACAAAGACTGACGCTCAGGTGCGAAAGCGTGGGGAGCAAACAGG
+
IIIIIIIHHHIIIIHIIIIIIIIHIIIIIIHIIIHIHIIIIIIIHIIIHHHHIIIHIIIIIHIIIIIIIIIIIIIHIIIIIHDFHHIIIGIHHIHIHIGHIIIIGIIIIIIHIIEHHHGHGHIFCHEHHHI=FHIHHHHHIIHHIFAHDCHHHCEHIHE-4=EFCEE-@-3CCCDHH?GEHEHHHHCGHHHIIIIHIIF?EHCH?E-@D@@--+FCHHC->:DCDCHD;5-@@-@-6-=D;-HIIH@6-GGHE:3DDIIHA86-@HFHEEHHF6-IIIHGHHHFHHFIIHHIHEHGIHHHEGGFHFIHIIIHHHHIIIIIIIIIIIIIIIHHHHIHHHIIIIHHIHHHFEIIIHHCIIIIIHIIIIIHIIIIGIIHHHCHGHIIIIIIIIHGDIHIHIIHHGIIIIIIIIIIIIIIIIIIIIIIIIIIII
@HWI-D00621:625:HMJNFBCX2:2:1104:18765:46288
GTGGGGAATATTGCACAATGGGCGCAAGCCTGATGCAGCCATGCCGCGTGTATGAAGAAGGCCTTCGGGTTGTAAAGTACTTTCAGCGGGGAGGAAGGTGTTGTGGTTAATAACCACAGCAATTGACGTTACCCGCAGAAGAAGCACCGGCTAACTCCGTGCCAGCAGCCGCGGTAATACGGAGGGTGCAAGCGTTAATCGGAATTACTGGGCGTAAAGCGCACGCAGGCGGTCTGTCAAGTCGGATGTGAAATCCCCGGGCTCAACCTGGGAACTGCATTCGAAACTGGCAGGCTAGAGTCTTGTAGAGGGGGGTAGAATTCCAGGTGTAGCGGTGAAATGCGTAGAGATCTGGAGGAATACCGGTGGCGAAGGCGGCCCCCTGGACAAAGACTGACGCTCAGGTGCGAAAGCGTGGGGAGCAAACAGG
+
IIIGIIIIIIIIIIIIIIIHGHHIIIIHIIIIIIIIIHIIIHIIIIIIIIIIIHHGHIHHIIIIIIHIIIIIIIIHHIHIIFDGHHHIIHIHIHIGHGHHIIHIHHIGIEGHEFEHGHHIIFIHHHHHHHHHHHIIHICHFHHGHHAH;DHHHI?AHHHHFHHHHHIIIE:CHD>C@EE?E@-C>HHIIHH--@EEHHIHII2-EEHEE6FEEHD:GHIECCCC#@HD:3446-@F@@@HIHHHHCHHFHIIICHHHCG@F-GAAG@HEGIIHHIHGHIIHHIIIHCIIIHHIIHIIHIIHHEHIIGIIHDHH?IIHIIIHHCIIIIHIHIIIIIIIIIIIIHIIHGGDHIIIHHHIIIIIIIIIIIIIIIIIIIIIHDIIIHHIIIIIIIIIIIIIIIIIIIIIIIIIIIIIIIIIIIIIIIIIIIIII
@HWI-D00621:625:HMJNFBCX2:2:1104:14666:46667
GTAGGGAATCTTCCGCAATGGGCGAAAGCCTGACGGAGCAACGCCGCGTGAGTGATGAAGGTTTTCGGATCGTAAAACTCTGTTATTAGGGAAGAACAAATGCGTAAGTAACTGTGCGCATCTTGACGGTACCTAATCAGAAAGCCACGGCTAACTACGTGCCAGCAGCCGCGGTAATACGTAGGTGGCAAGCGTTATCCGGAATTATTGGGCGTAAAGCGCGCGTAGGCGGTTTCTTAAGTCTGATGTGAAAGCCCACGGCTCAACCGTGGAGGGTCATTGGAAACTGGGAAACTTGAGTGCAGAAGAGGAAAGTGGAATTCCATGTGTAGCGGTGAAATGCGCAGAGATATGGAGGAACACCAGTGGCGAAGGCGACTTTCTGGTCTGTAACTGACGCTGATGTGCGAAAGCGTGGGGATCAAACAGG
+
IIIIIIIIIIIIIIIIIIIIIIIIHIIIIIIIIIIIIIHIIIIIIIIIHIIIHHIIIIHHI<GHIIIIIIIIIIIIIIIIHIFHHHIIIIIIIIIIIIIIIIIIIIIIIIIIHHIHHHGHHGHHIIIIHIHHHIIGHFHIIHHHIIIHIGHHIHIGIIFHHH-AFCHGHHDDH+6>@@@GH@GCHH64-GE??HG@-@-FGHHHH6--DHHH@@?EEF>+5D:HHCIIHCAHIIIHHEHEF6--F@CHEHHHHH>CHE+HIHG;IHHEIIHGIIIIHFIHHHHGHGEHHHHHHEFHIIIIIIGIIHHHFHIIIIGIIIIGIIHIHIHIIIIHHGIIIIIIIIIHHHFHAIIIGIIIIIIIIIIIIIIIIIIIIIIIIIIIIHIIIIIIIIIHHIIIIIIIHIIIIIIIIIIIIIIIIIIIIIIIIIIIII
@HWI-D00621:625:HMJNFBCX2:2:1104:16329:46860
GTGGGGAATATTGCACAATGGGCGCAAGCCTGATGCAGCCATGCCGCGTGTATGAAGAAGGCCTTCGGGTTGTAAAGTACTTTCAGCGAGGAGGAAGGTGTTGTGGTTAATAACCACAGCAATTGACGTTACTCGCAGAAGAAGCACCGGCTAACTCCGTGCCAGCAGCCGCGGTAATACGGAGGGTGCAAGCGTTAATCGGAATTACTTGGCGTAAAGCGCACGCAGGCGGTTTTACAAGTCGGATGTTAAATCCCTGGGCTTAACCTGGGATATGCATTCGAAACTGGCAGGCTAGAGTCTGGTAGAGGGAGGTAGAATTCCAGGTGTAGCGGTGAAATGCGTAGAGATCTGGAGGAATACCGGTGGCGAAGGCGGCCCCCTGGACAATGACTGACGCTCAGGTGCGAAAGCGTGGGGAGCAAACAGG
+
II1<GHHIIIIIH@@GHIHIHIHHCHHHIIIIIEF<GHI@HIIIIIGIII<<FGH<GF1GHCHEHI?HHCGC0<DC@F0@0G0<<F0C.<DHEH/F?/GEHHC//7</:9<FD..D7.AH.FHH?@@GE@@@A@-++-7DEHI?AGH?>>+>@G-A--5GE@EHHI-AAGHDHH++@-6@HC-+>CEG@--64@@5--@E-HEFEHF@F-HH@>4#GE@+-4-5--@3:3@@666---4>3----@68---HF6-A8-A6-CHHHB-F686-8---8-CEA@HHFGHGA77HG?EG-GHED-8-IHHHHA:7.....IHHHF/D.EHIIIIIIIIIIEGIIIIIHGD<.GC<0G@IIHHE.IIHEIIIIIIIIIIHC<.<01IHHF<F1<11IIIIHHHGD1HFC00IIIIIIIIIIIIIIIIIIH@III
@HWI-D00621:625:HMJNFBCX2:2:1104:19623:46884
GTAGGGAATCTTCGGCAATGGACGAAAGTCTGACCGAGCAACGCCGCGTGAGTGAAGAAGGTTTTCGGATCGTAAAACTCTGTTGTTAGAGAAGAACAAGGATGAGAGTAAAATGTTCATCCCTTGACGGTATCTAACCAGAAAGCCACGGCTAACTACGTGCCAGCAGCCGCGGTAATACGTAGGTGGCAAGCGTTGTCCGGATTTATTGGGCGTAAAGCGAGCGCAGGCGGTTTCTTAAGTCTGATGTGAAAGCCCCCGGCTCAACCGGGGAGGGTCATTGGAAACTGGGAGACTTGAGTGCAGAAGAGGAGAGTGGAATTCCATGTGTAGCGGTGAAATGCGTAGATATATGGAGGAACACCAGTGGCGAAGGCGGCTCTCTGGTCTGTAACTGACGCTGAGGCTCGAAAGCGTGGGGAGCAAACAGG
+
IIIIIGIIIIIIIIIIIIIIIIIIIIIIIIIIIIIIIIIIIIIIHIIIIIIIHHIIIHIHE<DHIIICHIHIHHIIHIGIIFDGHHHIIHHHHIIIHIIHHHHIIGIIIIIHIIEEHHIGHBHHI@FHHHHHIIIIFHCH-FHIGHHHIHDHGIIHIIHHHCHIIIIIHHCHHIHCHH@-@HH?EHGEHEHH--@55>GGHF;-IHCG@->FE-CHG@-:3CHCC@GHHD>4EHG@6-F-@-HG?HIHGEGF@:HH:HD:@E?GD;H:HIHHIIHGHEFIIHHEHGAHG@HA:.FIHHIHHFEHIHIHGIIHIIHEHHHIIIHEIIIIIIIIIIIHIGIIIIIHIIIHHFIIIHIIIIIIHIHIIIIIIIIIIIIIIIHDGIHF1IIHIIIIIIIIIIIIIIIIIIIIIIIIIIIIIIIIIIIIIIIIIII
@HWI-D00621:625:HMJNFBCX2:2:1101:18639:31494
GTGGGGAATATTGCACAATGGGCGCAAGCCTGATGCAGCCATGCCGCGTGTATGAAGAAGGCCTTCGGGTTGTAAAGTACTTTCAGCGGGGAGGAAGGTGTTGAGGTTAATAACCTCAGCAATTGACGTTACCCGCAGAAGAAGCACCGGCTAACTCCGTGCCAGCAGCCGCGGTAATACGGAGGGTGCAAGCGTTAATCGGAATTACTGGGCGTAAAGCGCACGCAGGCGGTCTGTCAAGTCGGATGTGAAATCCCCGGGCTCAACCTGGGAACTGCATTCGAAACTGGCAGGCTAGAGTCTTGTAGAGGGGGGTAGAATTCCAGGTGTAGCGGTGAAATGCGTAGAGATCTGGAGGAATACCGGTGGCGAAGGCGGCCCCCTGGACAAAGACTGACGCTCAGGTGCGAAAGCGTGGGGAGCAAACAGG
+
IIIIIIIIIIIIIIIIIIIHIIIHIIIHIIIIIIIIIIIIIHHIHHIIHIHHIHIHIIHIIIHHIGIHGHHIIHIIIIHI0FDGHHIIHIHIIIHHIIIHHIGEHIIHGHHEHI-GGEEGFHIIIHHHGHGECGEDHDHFHFHFHI4GHCHD-66ACHHEHEHHFIHEHCDDDHICHIIE?GHHCDEHDHH@HHHGHIIH-@-4ECE-+6GHC:5CEEH-+5;ACE@3HHDC@@@EFHHCD-HGE@@CHFF?@DC>5C-A-FGA6G@AHGA6EHCHE?HF-EHIHHHHHB-HGGHHHE@D---IHEHHIHHHHGHHGEFHG?GCIIHEC>DHHEIHHEHHHHHHHHEF<FIIIIHEFIHHIIIIIHHHIIIIIIIHHHHCCIHGIHIGFHHGDIIIIHHGIHHIIIIIIIIIIIIIHHIIIIIIIIHIHI
@HWI-D00621:625:HMJNFBCX2:2:1101:19205:32234
GTAGGGAATCTTCGGCAATGGACGAAAGTCTGACCGAGCAACGCCGCGTGAGTGAAGAAGGTTTTCGGATCGTAAAACTCTGTTGTTAGAGAAGAACAAGGATGAGAGTAGAACGTTCATCCCTTGACGGTATCTAACCAGAAAGCCACGGCTAACTACGTGCCAGCAGCCGCGGTAATACGTAGGTGGCAAGCGTTGTCCGGATTTATTGGGCGTAAAGCGAGCGCAGGCGGTTTCTTAAGTCTAGTGTGAAAGCCCCAGGCTCAACCGGGGAGGGTCATTGGAAACTGGGAGACTTGAGTGCAGAAGAGGAGAGTGGAATTCCATGTGTAGCGGTGAAATGCGTAGATATATGGAGGAACACCAGTGGCGAAGGCGGCTCTCTGGTCTGTAACTGACGCTGAGGCTCGAAAGCGTGGGGAGCGAACAGG
+
IIHIIIIHIIIIHIIIHIIIHIIICHIG?FHHHIGIIIGGHHDHHIHI<CEGG@HIIIIHHDEHIEHIIIIICHIIIHHIHE<GE<CHGHFHIIIGHGHEHGHHIIIIIIFHGGFHHIII-D?GE@GEHHHHIHHHECC?HFFHEHHFHDHHDEGHIIIGHF?5A@GH-A-+++:+>@-@656@@@@-@?-@-4@@6+@FHHD-44-6-@6@--6++-@-6>-++FDDDHCF-@@6--A688--6----6-GF5@:A-46A8--CC>+CHHHCIHHF@FGB7?D-8AB-?IIHHE@AD---?A:DEHHHHHE.FHHHHHGIHHE?IIIIIIHGHHIHHFD<GDHGHGFFDIHFHFFFD/HHHFIIHFHIIIIIFIHHHHDHHHG?HHIIGIIHGHIIIIIHHIHHGIIIIIIIIIIIIIIIIIIIIIIIHI
@HWI-D00621:625:HMJNFBCX2:2:1101:19943:33401
GTAGGGAATCTTCGGCAATGGACGAAAGTCTGACCGAGCAACGCCGCGTGAGTGAAGAAGGTTTTCGGATCGTAAAACTCTGTTGTTAGAGAAGAACAAGGACGTTAGTAACTGAACGTCCCCTGACGGTATCTAACCAGAAAGCCACGGCTAACTACGTGCCAGCAGCCGCGGTAATACGTAGGTGGCAAGCGTTGTCCGGATTTATTGGGCGTAAAGCGAGCGCAGGCGGTTTATTAAGTCTGATGTGAAAGCCCCCGGCTCAAACGGGGAGGGTCATTGGAAACTGGGAGACTTGAGTGCAGAAGAGGAGAGTGGAATTCCATGTGTAGCGGTGAAATGCGTAGATATATGGAGGAACACCAGTGGCGAAGGCGGCTCTCTGGTCTGTAACTGACGCTGAGGCTCGAAAGCGTGGGGAGCAAACAGG
+
IIIIIIIIIIIHIIIIIIIIIHIIIIHIFHIIIIIIIIIHIIHIIIIIIIFHCGHHIHIIGF<CGHHIIHIHIIHIIIIIFG<DD:FHHHIIIIIIHGHDGHHH:AFH?GHE?HHEHHEAGHHHE@DDC@FEH-AEAA6@@GC?-FH?DDHD@EHCF--5-AEE@--4-8+++5>D-GFCH@@-56@-@FF-F-@-+5664:+5@@DG>-6@+>+@@@@E:@D+>-HDD+G@@66-EE-@6-6HGE@HHGHF>+3;>+>684-@-5-+@-D?EHA7GE7CIHFEHGHEIHG?HCHIIIHIHE?HHF.F@DA7.EHHIHHHCEEHHHHCIHHCIHIIIIHHHIIIIHHD:CG?GHIGIIIHHGIHIIIIIIIIIIIIHHGIHHIIHIIIHIIHGIIIHIIIHIIIIIIIIIIIIIIIIIIHIIHIIIIIII
@HWI-D00621:625:HMJNFBCX2:2:1101:13020:34404
GTGGGGAATATTGCACAATGGGCGCAAGCCTGATGCAGCCATGCCGCGTGTATGAAGAAGGCCTTCGGGTTGTAAAGTACTTTCAGCGGGGAGGAAGGTGTTGTGGTTAATAACCACAGCAATTGACGTTACCCGCAGAAGAAGCACCGGCTAACTCCGTGCCAGCAGCCGCGGTAATACGGAGGGTGCAAGCGTTAATCGGAATTACTGGGCGTAAAGCGCACGCAGGCGGTCTGTAAAGTCGGATGGGAAATCCCCGGGCTCAACCTGGGAACTGCATTCGAAACTGGCAGGCTAGAGTCTTGTAGAGGGGGGTAGAATTCCAGGTGTAGCGGTGAAATGCGTAGAGATCTGGAGGAATACCGGTGGCGAAGGCGGCCCCCTGGACAAAGACTGACGCTCAGGTGCGAAAGCGTGGGGAGCAAACAGG
+
IIIIHIIIIIIIIIIHHHHHHIHIIIIIIIIIIIHIIIIIIHIIIIIIIIHHHIIIIHHHIIHHHIIIHIIIHIHIEGHGFHDGHHHIIIHHIIIIIGDDF=..8GEHIIEHHEHHHHHHIGHICC?EAA?@EG=;CDC?AECH--AAC++5@F?E@C-@--4-66--6@>+3+6>666F?--6C:@@HHCE-@@-@H-@F@@4@66-@GDE@@?HE7+)-4G5--CCD;G@6------>+6--6----HHCED:;6+-86---FGA6-FHGEF6-?6GA-GHGBGEHHB-HEF-FHHGFB-HCHFIIIIHHFFEGA::FEEIIIIIIIIGHIIIHIHGEIIHEGD.F7@IHHHEFIGIIIIIIIIIIIIIIIIIHIIIIHHIHIIHCIIIHFIIIIIHHIHIIIIIIIIIHIIIIIIIIIIIIIIIIII
@HWI-D00621:625:HMJNFBCX2:2:1101:17250:34813
GTGGGGAATATTGCACAATGGGCGCAAGCCTGATGCAGCCATGCCGCGTGTATGAAGAAGGCCTTCGGGTTGTAAAGTACTTTCAGCGAGGAGGAAGGTGTTGTGGTTAATAACCACAGCAATTGACGTTACTCGCAGAAGAAGCACCGGCTAACTCCGTGCCAGCAGCCGCGGTAATACGGAGGGTGCAAGCGTTAATCGGAATTACTGGGCGTAAAGCCCACGCAGGCGGTTTGTTAAGTCAGATGTGAAATCCCCGGGCTCAACCTGGGAACTGCATTTGAAACTGGCAAGCTTGAGTCTCGTAGAGGGGGGTAGAATTCCAGGTGTAGCGGTGAAATGCGTAGAGATCTGGAGGAATACCGGTGGCGAAGGCGGCCCCCTGGACGAAGACTGACGCTCAGGTGCGAAAGCGTGGGGAGCAAACAGG
+
IIIIIIIIIIIIIIIHIIIIIIIIIIIIIIIIIIIIIIIIIIIIIHIIIHGHHIHIIIIIIGIIIIIHHHIHIGHIIIIIIIFHFHHIIIIHIIDHHHHHIIHHII.DAGHHHFHHHIIGGHHCFHGH7EHHIFHHIIIIHGHHHHFHHHHHHHHHIIEFEHHHIHIIHH:HDHH:@@@HE-65:C@EEEHE-@5@C?@-@@@@@HHH<HHF@6-E@@-3)EG>-+@+5+-6-@-6@6@@EHF6--6---C@6+:HDC-FF-A@FHA8--FGEA--?IHHGHGAHFEEHIIIHIHHIHHC=E=GHCHIIHCAH@EIHHHIIIHHHGIIIIIHGIIIHIHHIHHHGHHF7HIHHIIIIHIIHIHIIIIIHIIIIIIIIIIHHEIIIIHHHIIIHIIIIIIIHHIIIIIIIIIIIIHIIIIIIIIIIIIIII
@HWI-D00621:625:HMJNFBCX2:2:1101:17894:34926
TGGGGAATATTGCACAATGGGCGCAAGCCTGATGCAGCCATGCCGCGTGTATGAAGAAGGCCTTCGGGTTGTAAAGTACTTTCAGCGGGGAGGAAGGTGTTGTGGTTAATAACCACAGCAATTGACGTTACCCGCAGAAGAAGCACCGGCTAACTCCGTGCCAGCAGCCGCGGTAATACGGAGGGTGCAAGCGTTAATCGGAATTACTGGGCGTAAAGCGCACGCAGGCGGTCTGTCAAGTCGGATGTGAAATCCCCGGGCTCAACCTGGGAACTGCATTCGAAACTGGCAGGCTAGAGTCTTGTAGAGGGGGGTAGAATTCCAGGTGTAGCGGTGAAATGCGTAGAGATCTGGAGGAATACCGGTGGCGAAGGCGGCCCCCTGGACAAAGACTGACGCTCAGGTGCGAAAGCGTGGGGAGCAAACAGG
+
IIIIIHIIGIIIIIIIIIIIIIIIIHIIIIIIIIIIIIIIIGIIIHIDCHHIIIIIIHHEHHFHFIHIHHHHHHIIIIHHIHHHHHDDDH:DH=GHIHHHHHEHI-DHEHIHHEIIHIIIHEHIIIEGHHHGHIHCHDEHGHIHCHED:HDHHII@AHHH@@HHIHIIHHGDDCDCHH?@GFDDHHHHHHHHHEH=G?@@@--46--6-@G4C3HHE?-,@56--6>H:DH-@@6@F@;3-H@@EFGE@G@6:HHIIHHHEEHHF?A-CEEHHEH?AHGIHHHGH??GIFIHHBA778---FHEEHHGHDHCFBHFIIIIIHHHIHGHDIIIHIIIIIIIIIIIHHGFHIIHHHFIIIIIIHHHIHHIIIIIIIIIIIIGIIIIIIIIHIIHIIIIIIIIIIIIIHIIIIIGIIIIIIIIIIIIIIIII
@HWI-D00621:625:HMJNFBCX2:2:1101:20160:35172
GTAGGGAATCTTCGGCAATGGACGAAAGTCTGACCGAGCAACGCCGCGTGAGTGAAGAAGGTTTTCGGATCGTAAAACTCTGTTGTTAGAGAAGAACAAGGACGTTAGTAACTGAACGTCCCCTGACGGTATCTAACCAGAAAGCCACGGCTAACTACGTGCCAGCAGCCGCGGTAATACGTAGGTGGCAAGCGTTGTCCGGATTTATTGGGCGTAAACCGAGCGCAGGCGGTTTCTTAAGTCTGATGTGAAAGCCCCCGGCTAAACCGGGGAGGGTCATTGGAAACTGGGAGACTTGAGTGCAGAAGAGGAGAGTGGAATTCCATGTGTAGCGGTGAAATGCGTAGATATATGGAGGAACACCAGTGGCGAAGGCGGCTCTCTGGTCTGTAACTGACGCTGAGGCTCGAAAGCGTGGGGAGCAAACAGG
+
IIGIIIIIIIIIGHIIIIIIIFHHICHHEHCEHIIIIIIIIIHIIIIIDHIHHIIIIIIIEGCCHHIHIIIIHEHIIIIIIE<DEFHHHHFHGEHIHHGFFHHH:EHHHCEEGFGHEEHHEGHHHFHHDHHAH@EFH?6AAA-E-BG?DHGI5AAGHI---8EHI?@8GHHDDHH+EC6FE6-6@HHHI?-@@@@->E-64??F@F6@68>5-HF@@5)+5+>+HG=>6+-?G@@---6-6-FGG@-F-FF8+>+>+::?AF6->>7+H?HA-E?A@A-7G?G?A::..:7...FHEAEHCEGHHHEHEIGHFHIIHHIIHHHG@HEHGHHIHIHEECH@HHH?EHEGDIHEHGFEGD9CGEIIIHHHHHGIHHDGHEHFH?IHFG@HCHCD<IIIHIHEHHIHHEE0HHIIGIIIIIHGIIHIIIIIIH
@HWI-D00621:625:HMJNFBCX2:2:1101:15301:36840
GTGGGGAATATTGCACAATGGGCGCAAGCCTGATGCAGCCATGCCGCGTGTATGAAGAAGGCCTTCGGGTTGTAAAGTACTTTCAGCGAGGAGGAAGGTGTTGTGGTTAATAACCACAGCAATTGACGTTACTCGCAGAAGAAGCACCGGCTAACTCCGTGCCAGCAGCCGCGGTAATACGGAGGGTGCAAGCGTTAATCGGAATTACTGGGCCTAAAGCCCACGCAGGCGGTTTGTTAAGTCAAGTGTGAAATCCCCGGGCTCAACCTGGGAACTGCATTTGAAACTGGCAAGCTTGAGTCTCGTAGAGGGGGGTAGAATTCCAGGTGTAGCGGTGAAATGCGTAGAGATCTGGAGGAATACCGGTGGCGAAGGCGGCCCCCTGGACGAAGACTGACGCTCAGGTGCGAAAGCGTGGGGAGCAAACAGG
+
IIIIIIIIIIIIIIIIIIIIIIIHIIIIIIHIIHHIIIIIIHIIHIIIIHHIIGIHIIIHGGIIIIIIIIIIIIIIHHHHHHGHHEFHGHCHGHHIIIIGHHHIIDBEHEEHEHHIF@@?HIHH-A-EHGHCGF-7+@DHHHGH-F@AHCDHHH@AHHGHCGEH?-FHF-+6CD++@--@G--6CCEEHHHE?@EHHH?HG@ECG@?-4-@F-#6GF@@F)4@544=>>+@HGHG@-6-66------6--@@@6++:36-88---@EHAHHHFA-66-@?F@@?HHHFHHFAA--HHHHDCHHE@AHFHIIHIHD::.EIHGHGIIHHD:IIIIIIHIHFIIIIHHFGGGIIIIIIIIHECCHIHIHEIHHHHDHHIIHGIIIIIIIIIIIIIIIIIIIIIIIIIIIIIIIIIIIIIIIIIHIIIIIIII
@HWI-D00621:625:HMJNFBCX2:2:1101:17340:37667
GTGGGGAATATTGCACAATGGGCGCAAGCCTGATGCAGCCATGCCGCGTGTATGAAGAAGGCCTTCGGGTTGTAAAGTACTTTCAGCGAGGAGGAAGGCGTTAAGGTTAATAACCTTGGCGATTGACGTTACTCGCAGAAGAAGCACCGGCTAACTCCGTGCCAGCAGCCGCGGTAATACGGAGGGTGCAAGCGTTAATCGGAATTACCGGGCGTAAAGCGCACGCAGGCGGTCTGTCAAGTCGGATGTGAAATCCCCGGGCTTAACCTGGGAACTGCATTCGAAACTGGCAGGCTAGAGTCTTGTAGAGGGGGGTAGAATTCCAGGTGTAGCGGTGAAATGCGTAGAGATCTGGAGGAATACCGGTGGCGAAGGCGGCCCCCTGGACGAAGACTGACGCTCAGGTGCGAAAGCGTGGGGAGCAAACAGG
+
IIIIIIIIIIIIIIIIHIIGHHIIIIIIIIIIIIIIIIIIIIHIIIGHIIHHHIIIIIIIIIIIIGHEHHHIIIIGIIIHHIFHHIIIIIHIHIIIIIIHIIIGIIHHIIHHHHFGIHIIIIIHEHGIEHHHF@EHHDHH@HHHIIHHHHDHIIGEHIIEEHIH-AFHHFDDHDHIIE?HGHGHHH-5@EGHECGHHHEHEH=E@EC-$:EG6-*EEE666-62-7DHHH@HF-FFEHHDCEHG?@6-@?@F-:IIHD@A86--?HHFEHGAA6-6?FHFHHGEIIHHH@?HHEAFE?HHGA@GHAHHDIHGHHHFEHIIHIGIIIHIHDHIIHIIIHHIGIIHHFHG<@HHHHHIIIHIIIIIIIIIIIIIIIIIHIHHHCIIHIIIIIIIIIIIHIIHIHIIIIIIIIIIIIIIIIIIIIIIIIIIII
@HWI-D00621:625:HMJNFBCX2:2:1101:13316:38302
GTGGGGAATATTGCACAATGGGCGCAAGCCTGATGCAGCCATGCCGCGTGTATGAAGAAGGCCTTCGGGTTGTAAAGTACTTTCAGCGGGGAGGAAGGCGATAAGGTTAATAACCTTGTCGATTGACGTTACCCGCCGAAGAAGCACCGGCTAACTCCGTGCCAGCAGCCGCGGTAATACGGAGGGTGCAAGCGTTAATCGGAATTACTGGGCGTAAAGCGCACGCAGGCGGTTTGTTAAGTCAGATGTGAAATCCCCGGGCTCAACCTGGGAACTGCATTTGAAACTGGCAAGCTTGAGTCTCGTAGAGGGGGGTAGAATTCCAGGTGTAGCGGTGAAATGCGTAGAGATCTGGAGGAATACCGGTGGCGAAGGCGGCCCCCTGGACGAAGACTGACGCTCAGGTGCGAAAGCGTGGGGAGCAAACAGG
+
IIIIHDHHHIIIHHIHIHIHHIHIHHHIIIIIIIIIHHHIIIIIHIHIIIHGHIIHIIIIIIHIIIIGIIHIIIIIIIIIIHHHFHHIIIHH:HDHGH?CHHIDHIHHEGHHIHHHIGF@EFHFF@--G?FHHB-+++5;+5AE-AA-5::;HH@@-64@EHH@@G@-4F+55>3>-6GHG=-35>4@EHE--46-6@F@-@GG@GH5F+D-66-HG>+3--@5+EGIHDE@-F66-HF-66@-6-6--@@G@+CC>+GE@8-?IHHA@EHHHH@EG?G?HHHHHH?FEHFHHFEAGE@IIIHHG?GCHHHEHHHGD-HHHEHHIIIIIIIIIIIIIIIHIIIIIIHF<FIHHIIIIIIIHIIHHIGHIIIIIIIIIIIIGIIIGIIIIIHEGIIIIIIHEHIIIHIIIIIIIIIIIIIIIIIIIIIIII
@HWI-D00621:625:HMJNFBCX2:2:1101:17872:38786
GTGGGGAATATTGCACAATGGGCGCAAGCCTGATGCAGCCATGCCGCGTGTATGAAGAAGGCCTTCGGGTTGTAAAGTACTTTCAGCGAGGAGGAAGGTGTTGTGGTTAATAACCACAGCAATTGACGTTACTCGCAGAAGAAGCACCGGCTAACTCCGGGCCAGCAGCCGCGGTAATACGGAGGGTGCAAGCGTTAATCGGAATTACTGGGCGTAAAGCGCACGCAGGCGGTTTGTTAAGTCAGATGTGAAATCCCCGGGCTCAACCTGGGAACTGCATTTGAAACTGGCAAGCTTGAGTCTCGTAGAGGGGGGTAGAATTCCAGGTGTAGCGGTGAAATGCGTAGAGATCTGGAGGAATACCGGTGGCGAAGGCGGCCCCCTGGACGAAGACTGACGCTCAGGTGCGAAAGCGTGGGGAGCAAACAGG
+
IIHIIIIIIIIIIIIIIIIIIIIIIIIIIIIIIHHHIIIHIIIIIIIIHIIIIIIIIIGIIIIIIIIIGIIIIIIIGHIHHHDGHIIIHIIGIHHHHHHHIIIIIHHHHGHHIEHHIIIIEHHIIIHIIEHHHCCDDHHHIIEEGHHIDDHIGHGHHH=++3CHHCECHE+6;+6;4@-FHEEHHHIE@GF@CHHE@GG@HH-HGGC3#HH@EGCHHI-FHCHCFHHHHC@-IHGHFHF@6--FHHFFHCHF=HHDCCHHIIIGIIHG6HHHHHHHF-HHHEHIHHAEF-CIIGHIIIIIHHCIHHEHIIHEHGHEHHHHHHHHIIHHHCIIIIIIHHEGIIHHIHHFDHIIIHIHIHHIIIIIHIHHGIIHIIHHHDHE0IHIIIIIGIIIIIIIIIIIIIIIIIIIIIIIIHIIIIIIIIIIIIIIII
@HWI-D00621:625:HMJNFBCX2:2:1101:20635:39178
GTGGGGAATATTGCACAATGGGCGCAAGCCTGATGCAGCCATGCCGCGTGTATGAAGAAGGCCTTCGGGTTGTAAAGTACTTTCAGCGGGGAGGAAGGTGCTGAGGTTAATAACCTCAGCAATTGACGTTACCCGCAGAAGAAGGACCGGCTAACTCCGTGCCAGCAGCCGCGGTAATACGGAGGGTGCAAGCGTTAATCGGAATTACTTGGCGTAAAGCGCACGCAGGCGGTCTGTCAAGTCGGATGTGAAATCCCCGGGCTCAACCTGGGAACTGCATTCGAAACTGGCAGGCTAGAGTCTTGTAGAGGGGGGTAGAATTCCAGGTGTAGCGGTGAAATGCGTAGAGATCTGGAGGAATACCGGTGGCGAAGGCGGCCCCCTGGACAAAGACTGACGCTCAGGTGCGAAAGCGTGGGGAGCAAACAGG
+
IHIIIIIIIIIIIIEGHIIFEHIIHIIIFHHH?HHHIIIGECGDHHGHHHIGIHHHHIH?GGHHCFHHHHDDEHHII?//0<<9F.DDHIGHIGE?BEHFFE.BHH--DH@F?-7FHHECG?GGHIIHAEE7?@EHCH+8GHFE-8-46D;+5---6A6A---@--@-66::>D+6@@F?@@HHGI@@E6@@GC@E=@@@-5-66-6@>+@665-+6@--3)C+GEHDC35----6-@@+HIHG@@66-F-C@+D+:+EG6-6466-CF8-6-A-8--@HFHGA66EEFHG@AF-E?D-HHHEFE@-7:>+GA7GCGG:.HG?HHGIHH;GIIIIHGEGHEHHGD7BAD1GIIHHEEHHECIIIHEEIIIHGIIIIHCHC0F<IIIIHIHHEHHHIHIHCHIIHHGIIHHIGHHDIIIIHHFIIHHIHGH
@HWI-D00621:625:HMJNFBCX2:2:1101:18046:39760
GTGGGGAATATTGCACAATGGGCGCAAGCCTGATGCAGCCATGCCGCGTGTGTGAAGAAGGCCTTCGGGTTGTAAAGCACTTTCAGCGGGGAGGAAGGCGATAAGGTTAATAACCTTGTCGATTGACGTTACCCGCAGAAGAAGCACCGGCTAACTCCGTGCCAGCAGCCGCGGTAATACGGAGGGTGCAAGCGTTAATCGGAATTACTGGGCGTAAAGCCCACGCAGGCGGTCTGTCAAGTCGGATGTGAAATCCCCGGGCTCAACCTGGGAACTGCATTCGAAACTGGCAGGCTAGAGTCTTGTAGAGGGGGGTAGAATTCCAGGTGTAGCGGTGAAATGCGTAGAGATCTGGAGGAATACCGGTGGCGAAGGCGGCCCCCTGGACAAAGACTGACGCTCAGGTGCGAAAGCGTGGGGAGCAAACAGG
+
IIIIIIIIHIIIIIIIHIIHIIIIHIIIIIIIIIIIIHGIIIIIIIIHHHIIIHHHIIIIHHHIIIIIIGHHFHIIC?HHHHDHIIIIGIIHHHIIIE@HHHEHGHGHHHHEHCHGHEEFCAGHCEHHIEHGG85:+5>F?C@H-AHGHD::@?@GCGDE?=GHHCCHF5+5CHHH@---EC=CDH-@GHFH-E@@GE?GHIHFGHH?-H@-#-6EH@@3)-H;C?HHD65-----6EHC+-EHEG6---CIHHGHHCHEE?HHFG@F-?HFHGA8-CEE?CIHHHEIIIIIIEHHHHHG?IHHHEHHHIHGFHHHHIIIIHEEIIIIGIIHIHHHGIIHHHGIIHHF<FG?GIHIIIHHDIHIHIIHHIIIIIHDHIIIIGIHIIHIIIIHHIIIHIIIIHIIHIIIIIIIIIIIIIIIIIHIIIIHII
@HWI-D00621:625:HMJNFBCX2:2:1101:18166:41396
GTGGGGAATATTGCACAATGGGCGCAAGCCTGATGCAGCCATGCCGCGTGTATGAAGAAGGCCTTCGGGTTGTAAAGTACTTTCAGCGGGGAGGAAGGTGTTGAGGTTAATAACCTCAGCAATTGACGTTACCCGCAGAAGAAGCACCGGCTAACTCCGTGCCAGCAGCCGCGGTAATACGGAGGGTGCAAGCGTTAATCGGAATTACTGGGCGTAAAGCGCACGCAGGCGGTCGGTCAAGTCGGATGTGAAATCCCCGGGCTCAACCTGGGAACTGCATTCGAAACTGGCAGGCTAGAGTCTTGTAGAGGGGGGTAGAATTCCAGGTGTAGCGGTGAAATGCGTAGAGATCTGGAGGAATACCGGTGGCGAAGGCGGCCCCCTGGACAAAGACTGACGCTCAGGTGCGAAAGCGTGGGGAGCAAACAGG
+
IIIIIIIIIIIIIIIIIIIIIIIIIIIIIIHIIIIIIIIIIIIIHIIIIIIIIIIIIIIIIIIIIIIIIIIIIIHIHIIIIIGHFHHGIHIGIGHIIIHIIIIIIIHHH?FD@?@G@GHHHEHGHHGHHE?DGCEHDDCCHEFH?H?HDH::EHIIIIFHE@EGGHH?EEHHHIICHHHCHD=:DHG-@--@-E@@@EG?CG@@EG6@-@GF6/;DHC?5-=IHIHH>>6++3+---@E:H=H@-@-@@@HHIHHH;HEHECEEIHEA--A8A-66--6-ECFCIIIIIIHHEGHIIIIIHHF?HGIHIIIIHGIHGHIIHIHIIIIIIIIIHHIIHHG=EHGHIIHG<CHIHIHIHHIIIIIIHIIIIIIIIIIIHIIGIIIHIHIIIHIHGIHIIIIIIIIIIIIHIIIIIIIIIIHIIIIIIIIIHI
@HWI-D00621:625:HMJNFBCX2:2:1104:17974:51736
GTGGGGAATATTGCACAATGGGCGCAAGCCTGATGCAGCCATGCCGCGTGTATGAAGAAGGCCTTCGGGTTGTAAAGTACTTTCAGCGAGGAGGAAGGTGTTGTGGTTAATAACCACAGCAATTGACGTTACTCGCAGAAGAAGCACCGGCTAACTCCGTGCCAGCAGCCGCGGTAATACGGAGGGTGCAAGCGTTAATCGGAATTACTGGGCGTAAAGCGCACGCAGGCGGTTTGTTAAGTCAGATGTGAAATCCCCGGGCTCAACCTGGGAACTGCATTTGAAACTGGCAAGCTTGAGTCTCGTAGAGGGGGGTAGAATTCCAGGTGTAGCGGTGAAATGCGTAGAGATCTGGAGGAATACCGGTGGCGAAGGCGGCCCCCTGGACGAAGACTGACGCTCAGGTGCGAAAGCGTGGGGAGCAAACAGG
+
IIIIHIIIIIIIIIIIHIIIIIIIIIIIIIIIIIHIIGIIIIIIIIIIIIIHIIHIIHHIIIHIIHIHIIIIHIIGIHIIIHDHHIIIIHIIIIIHGIHHIIIIIIHHHIHIIHHFIHHHIIIIIIIIEHIIHHHIIHGIIEHIIHHIGIIIIIIIEHHIHHHHGFICHECHHDCHHIIIEHHIHDEE=HI?-4EHHHHEHHE-5GHCCEHHECD?CF@@HC@CDD@CDHI???HIHHHE@HFGGEGF@HHF@CHHDDHHHEHFHFCH?IIGHHHGHHIIHHHEF@EGHHHHGIEHIIIHHHHHIIIIIHHEHEIIHIIIHGHIIIIIIHIIIHIHFHHGIIIIIIHH<HHIIHIIIHIIIHIHIIIIIIIIIIIIIHE<GGHHIIIIHIIIIIIIIIIIIIIIIIIIIIIIIIIIIIHHGIIIIIIIII
@HWI-D00621:625:HMJNFBCX2:2:1104:2190:51872
GTGGGGAATATTGCACAATGGGCGCAAGCCTGATGCAGCCATGCCGCGTGTATGAAGAAGGCCTTCGGGTTGTAAAGTACTTTCAGCGGGGAGGAAGGTGTTGTGGTTAATAACCACAGCAATTGACGTTACCCGCGGAAGAAGCACCGGCTAACTCCGTGCCAGCAGCCGCGGTAATACGGAGGGTGCAAGCGTTAATCGGAATTACTGGGCGTAAAGCGCACGCAGGCGGTCTGTCAAGTCGGATGTGAAATCCCCGGGCTCAACCTGGGAACTGCATTCGAAACTGGCAGGCTAGAGTCTTGTAGAGGGGGGTAGAATTCCAGGTGTGGCGGTGAAATGCGTAGAGATCTGGAGGAATACCGGTGGCGAAGGCGGCCCCCTGGACAAAGACTGACGCTCAGGTGCGAAAGCGTGGGGAGCAAACAGG
+
IIIIIIGIIIIIIIIIIIIIIIHIIIIIIIIIGIIIIIIIHIHIIIIIDHGHIIHHFHHIIIIIIGHHDHHHHIHIIIIIIIHHHIIHIIG.DHEHHIGHHEHHHCHEHGFHEHGHHHHEIIHHC??@AGHEGA@+++6>:HHEEGH?DDHGDH6-@HIECGHH??@-4@++>CCDC-66@--3::@@----5-6-@4@@GHHF66@-4DFE=EFG@H>;45-+5-=DCD@@---66--D:4HHF6-HIHFEH:>6+:HHF6-?IIH@?FHHHGFGIIHGECHHHGIFHHFH?@6BGIHH?FACIIIIIHCHA-AEHHIIIHFHHIIIIHIIIIIIHHGIIIIIIHGF.?IIGIIIIIIIHIIIHIHIIIIIIHIHIGHGHIIIHHIIHIHEDGHHHIIIHEIIIIIIIIIIIIIIIIIIIIIIIIHIII
@HWI-D00621:625:HMJNFBCX2:2:1104:8299:51859
GTGGGGAATATTGCACAATGGGCGCAAGCCTGATGCAGCCATGCCGCGTGTATGAAGAAGGCCTTCGGGTTGTAAAGTACTTTCAGCGGGGAGGAAGGTGCTGAGGTTAATAACCTCAGCAATTGACGTTACCCGCAGAAGAAGCACCGGCTAATTCCGTGCCAGCAGCCGCGGTAATACGGAGGGTGCAAGCGTTAATCGGAATTACTGGGCGTAAAGCGCACGCAGGCGGTCTGTCAAGTCGGATGTGAAATCCCCGGGCTCAACCTGGGAAATGCATTCGAAACTGGCAGGCTAGAGTCTTGTAGAGGGGGGTAGAATTCCAGGTGTAGCGGTGAAATGCGTAGAGATCTGGAGGAATACCGGTGGCGAAGGCGGCCCCCTGGACAAAGACTGACGCTCAGGTGCGAAAGCGTGGGGAGCAAACAGG
+
IIHIIIHIIIIIIIIIIIIIIIIIIIIHIHIIIIIIIIIIGGIHHIIIHHIIIIIIIHIIIIIIIII=DHIIIIIIHHIIIIFGHHHIIIIIHHFEHHHHIIIIIGI?G/@AAEHHCHHIIHHIIEE=GHIIGHGHD:DGHHIHHIIHC+CHE?--6-A-AHCF--6@HHCCHDCDE?--54@C>3-45G?F@EEEHHE?GCC-@H?D=HGIHEGG@+C3CE6+@@@DHCG@6-HIIHE>C@4HIHIHGFEHE:>DHHHEFGHHHA4CHCGF66-?EHHEHHHHGFG@4HHHHEIHFCFHECH?F@H@HIIHEGD.EIIHHCEIIIIIHHGIIHIHHHHIIHFIIHHC7EHHIIIIIHHHDH<IIIHIIIIIIIIIIIHEGHIHHG<IIIIIHIIIIIIHEEIIIIIIIIIIIIIIIIIIIIHIIIIIII
@HWI-D00621:625:HMJNFBCX2:2:1104:16090:52190
GTGGGGAATATTGCACAATGGGCGCAAGCCTGATGCAGCCATGCCGCGTGTATGAAGAAGGCCTTCGGGTTGTAAAGTACTTTCAGCGGGGAGGAAGGTGCTGAGGTTAATAACCGCAGCAATTGACGTTACCCGCAGAAGAAGCACCGGCTAACTCCGTGCCAGCAGCCGCGGTAATACGGAGGGTGCAAGCGTTAATCGGAATTACTGGGCGTAAAGCGCACGCAGGCGGTCTGTCAAGTCGGATGTGAAATCCCCGGGCTCAACCTGGGAACTGCATTCGAAACTGGCAGGCTAGAGTCTTGTAGAGGGGGGTAGAATTCCAGGTGTAGCGGTGAAATGCGTAGAGATCTGGAGGAATACCGGTGGCGAAGGCGGCCCCCTGGACAAAGACTGACGCTCAGGTGCGAAAGCGTGGGGAGCAAACAGG
+
IIIIIIIIIGIIIIIIIIIIHIIIIIIIIHIIIIIIIIHHIIIIIIIIIIGHIIHIGIIIIIHIIGIIIHHIHIIIIIIGIIGEHHHIIHIIIIIIGIIIIIIIIIHHIHIIIHIIIIIIHIIIIGHHHHIIHIIIDHHIIIIIIFIH:HHIHIIHGHHHHIHE?EHEHHCHICC+@-@@HFEHH:4EFGHHCGEHIEHIFIGGHIH?FDIHHGIHHCCGHEHC?@G:D>DH@6?HEIHD5-CHIIIIHIHHH;6C:+E?F@F-HHHEGHEHHGHHHCIHHDIIIIIIIIHIHIHIIIHHIIHHHEIIIGIIH@HIHGIIIIIIIIIIHDIIHHHGHGHHIIIHIIHG<IIIIHIIIIIIGIIIIIIHIHIIIIIIIIIIHIHHIIIIIIIIIIIIHHIIHFIIIIIIIIIIIHIIIIIHIIIIIIIIII
@HWI-D00621:625:HMJNFBCX2:2:1104:16757:52358
GTGGGGAATATTGCACAATGGGCGCAAGCCTGATGCAGCCATGCCGCGTGTATGAAGAAGGCCTTCGGGTTGTAAAGTACTTTCAGCGAGGAGGAAGGTGTTGTGGTTAATAACCACAGCAATTGACGTTACTCGCAGAAGAAGCACCGGCTAACTCCGTGCCAGCAGCCGCGGTAATACGGAGGGTGCAAGCGTTAATCGGAATTACTGGGCGTAAAGCGCACGCAGGCGGTTTGGTAAGTCAGATGTGAAATCCCCGGGCTCAACCTGGGAACTGCATTTGAAACTGGCAAGCTTGAGTCTCGTAGAGGGGGGTAGAATTCCAGGTGTAGCGGTGAAATGCGTAGAGATCTGGAGGAATACCGGTGGCGAAGGCGGCCCCCTGGACGAAGACTGACGCTCAGGTGCGAAAGCGTGGGGAGCAAACAGG
+
IIIGIIIIIIIIIIFHIIIIIHHIHCHIIHHIIIHIIIIIIHIIIIIIIIHIIIIIIIIIIHEHH?GHHGHCGGHHHIIHHHDEFHHDHDHCEGGFCCGHHDHHIF?EH/DHHI?GHGEHFHGHIIIGIGIFHEECHIHGEHFGHHHFCDDHHHH@HHCHIGFAFH?EHGC+>>3C46-6EHHD+36GGF@G?EE=4E6@@GCHHHHHIHF@EDH>G@D:@#6:@@@:HHG@6-@6-IHCHHHH@--HHF@H@:D>+:HG-HHHHIHHHGHFA-HGA-?HCGEFHFIFHGGAF?IIIIIIIHHEIIHGIHHGHHFFFHHIHIIIIHHFHDIIIIIIHEIIGIIIIIHHBHHG0IIHIHIIHIIIGIIIIIHIIIIIIIHDHIIIHIIIGGGIIIIIIIIIIHHHE=HIIIHIHECHIIIHIIIIIIIIII
@HWI-D00621:625:HMJNFBCX2:2:1104:6752:52727
GTGGGGAATATTGCACAATGGGCGCAAGCCTGATGCAGCCATGCCGCGTGTATGAAGAAGGCCTTCGGGTTGTAAAGTACTTTCAGCGAGGAGGAAGGTGTTGTGGTTAATAACCACAGCAATTGACGTTACTCGCAGAAGAAGCACCGGCTAACTCCGTGCCATCAGCCGCGGTAATACGGAGGGTGCAAGCGTTAATCGGAATTACTGGGCGTAAAGCGCACGCAGGCGGTTTGTTAAGTCAGATGTGAAATCCCCGGGCTCAACCTGGGAACTGCATTTGAAACTGGCAAGCTTGAGTCTCGTAGAGGGGGGTAGAATTCCAGGTGTAGCGGTGAAATGCGTAGAGATCTGGAGGAATACCGGTGGCGAAGGCGGCCCCCTGGACGAAGACTGACGCTCAGGTGCGAAAGCGTGGGGAGCAAACAGG
+
IIIIIIIIIIIIIIIIIIIIHIIIIIIIIIIIIIIIIIIIIHIHIIIIHIIHIFHIHIIIGIII?GHHHHIHHHGHHHHHIIFHHHHHDHICHHGHHGHEHHHHHIIHEEHHEH7GEHHHHHHH@EEHI??-DG@C+EHIEC----B?CD;CFHE-6-@@E@---6-6@-+53+6C@-6-GE->D+-4@-6@6EEHDE66@EF64@6-6EH@-->C@@GGH8514-@CIHEFEHF-@F@6@6----@?F@?H@>C:HDHEF8--FHHEIHHHGHGIIHIHIIIIIIHEHFEEHIHHIHEIFDGGHGIIIIIIIIHHHEIIIIHIIIIIIDIIIIIIHHIIHIIIHHHHFCIHEGIIIIIIIIIIIIIIIIIIIIIIIIIIIGIHIIIIIIIIIIIIIIIIHHIIIIIIIHIIIIIIIIIIIIIIIIIIII
@HWI-D00621:625:HMJNFBCX2:2:1104:3602:52953
GTGGGGAATATTGCACAATGGGCGCAAGCCTGATGCAGCCATGCCGCGTGTATGAAGAAGGCCTTCGGGTTGTAAAGTACTTTCAGCGAGGAGGAAGGTGTTGTGGTTAATAACCACAGCAATTGACGTTACTCGCAGAAGAAGCACCGGCTAACTCCGTGCAAGAAGCCGCGGTAATACGGAGGGTGCAAGCGGTAATCGGAATTACTGGGCGTAAAGCGCAAGCAGGCGGTTTGTTAAGTCAGATGTGAAATCCCCGGGCTCAACCTGGGAACTGCATTTGAAACTGGCAAGCTTGAGTCTCGTAGAGGGGGGTAGAATTCCAGGTGTAGCGGTGAAATGCGTAGAGATCTGGAGGAATACCGGTGGCGAAGGCGGCCCCCTGGACGAAGACTGACGCTCAGGTGCGAAAGCGTGGGGAGCAAACAGG
+
IIIIIIIIIIIIIIIIIIIGIGIIIIIIIIIIHHHIIHIIIIIIIIGIHHHIIIHIIIIHIHIHIIIHHHIHIIIH?FHHIHDGHIIGHIGDHHHIII@GEHFHHHIEEHEHHIEEHHI.FHI?HHIIHIHIIHDD:GHHHHIIHII?HHHHII@A-A-A-@-6A-8FAFCDC++54--65--55D@@=@EE--+55GEGGEHE6@F@FH6@-CHHHHG+54+->-4CHC@-@@6@FIHHHHEF@FCHHHHHHGIHGHEA@IHIIHGAE?IHH?GHFEIHGHEGIIIHHIHFHFEHHIIIHHG@ECIIIHHGHHHIIIIHIIHGHIIIIIHIIIIHIHIHIIIIHHHF<CIIIIIIIIIIIIIIIIIIIGIIIIIIIHIHHHFHHHIHIIIIIIIIIIHHHEIIIIIHIIIIIIIIIIIIIIIIIIIIII
@HWI-D00621:625:HMJNFBCX2:2:1104:15622:52867
GTGGGGAATATTGCACAATGGGCGCAAGCCTGATGCAGCCATGCCGCGTGTATGAAGAAGGCCTTCGGGTTGTAAAGTACTTTCAGCGAGGAGGAAGGCATTAAGGTTAATAACCTTGGTGATTGACGTTACTCGCAGAAGAAGCACCGGCTAACTCCGTGCCAGCAGCCGCGGTAATACGGAGGGTGCAAGCGTTAATCGGAATTACTGGGCGTAAAGCGCACGCAGGCGGTATGTCAAGTCGGATGTGAAATCCCCGGGCTCAACCTGGGAACTGCATTCGAAACTGGCAGGCTAGAGTCTTGTAGAGGGGGGTAGAATTCCAGGTGTAGCGGTGAAATGCGTAGAGATCTGGAGGAATACCGGTGGCGAAGGCGGCCCCCTGGACAAAGACTGACGCTCAGGTGCGAAAGCGTGGGGAGCAAACAGG
+
IIIIIHIIIIIIIIIIIIIHIIIIIIIIIIIIIIIIIIIIIIIIIIIIHHHHHHIIHIIIIGHHIIIIIIIIIHHIIHHGIIGHIHHIIIHIIIIIGIGIHIHIHIIIGHHHIHIHIHHHHFH.FEHHHHHFHH=DHIIHIHIIIEAHHIHIIIHIIHHHGHFHHEHIIIHHIIHGGEHHHHHGI:-@GHHHEHEHIH?GEH@@GHHCG6@@62-CHEF5-54+--=DHE666--E@HHHC=@CE@--6--FG>HD:IIHF@?EIIHHGIIHHHEGB-HIGHGHIIIIIIHIHECHHIHIIIIIIIIIIHHEAHHHEIIIIIFIIIIIIHHIIIHGDEFHFHIIHHHGDHIGIIIIIIIIIIHIIIHGIIIIIIIIIIHIIIIGIIIIIIIIHIIIIIIIIIIIIIIIIIHIIIIIIIHIIIIIIIIIII
@HWI-D00621:625:HMJNFBCX2:2:1104:5408:53237
GTGGGGAATATTGCACAATGGGCGCAAGCCTGATGCAGCCATGCCGCGTGTATGAAGAAGGCCTTCGGGTTGTAAAGTACTTTCAGCGAGGAGGAAGGTGTTGTGGTTAATAACCGCAGCAATTGACGTTACTCGCAGAAGAAGCACCGGCTAACTCCGTGCCAGCAGCCGCGGTAATACGGAGGGTGCAAGCGTTAATCGGAATTACTGGGCGTAAAGCGCACGCAGGCGGTTTGTTAAGTCAGATGTGAAATCCCCGGGCTCAACCTGGGAACTGCATTTGAAACTGGCAAGCTTGAGTCTCGTAGAGGGGGGTAGAATTCCAGGTGTAGCGGTGAAATGCGTAGAGATCTGGAGGAATACCGGTGGCGAAGGCGGCCCCCTGGACAAAGACTGACGCTCAGGTGCGAAAGCGTGGGGAGCAAACAGG
+
IIHIIHIIIFHIIIIIIIIIIIIIIIIIIIIIIIIIIIIIIGHHIIIIHHHGHIIHH?GHHHHHHHIIIIIIIIIIGHIIIIHCGHHHDDC<EHHIHGHHIICHIHIIIIIHHHGIIDHCAEHH?-DGHHHCHGEHH7+6AGHGCFEH:C:;@FGHHE=FEE--8A@GG-6:D+6C@6-6@46>C+5@@HH?-5@@G---@@@@@@66,DHFHGGIIHHB@@6+@-E>5+6--@6-66-EF@--?EF6-EHHG::DHDHCG?HHHF?IHHIHHHEIIGHHEG@FHIIIHHHIGHHGGIIIHIHGHHHIIHHHHHHIIIIIIIGIIHIIHDHIHIIHHHIHHHIIHIHFAHIIIIIIIIIIIIHIIIIIIHIIIIIIIIHIIGIIIIIIIIIHHHIIIIIHHHIIIIIIIIIHIIIIIIIIIIIIIIIIII
@HWI-D00621:625:HMJNFBCX2:2:1104:1759:53528
GTGGGGAATATTGCACAATGGGCGCAAGCCTGATGCAGCCATGCCGCGTGTATGAAGAAGGCCTTCGGGTTGTAAAGTACTTTCAGCGAGGAGGAAGGTGTTGTGGTTAATAACCACAGCAATTGACGTTACTCGCAGAAGAAGCACCGGCTAACTCCGTGCCAGCAGCCGCGGTAATACGGAGGGTGCAAGCGTTAATCGGAATTACTGGGCGTAAAGCGCACGCAGGCGGTTTGTTAAGTCAGATGTGAAATCCCCGGGCTCAACCTGGGAACTGCATTTGAAACTGGCAAGCTTGAGTCTCGTAGAGGGGGGTAGAATTCCAGGTGTAGCGGTGAAATGCGTAGAGATCTGGAGGAATACCGGTGGCGAAGGCGGCCCCCTGGACGAAGACTGACGCTCAGGTGCGAAAGCGTGGGGAGCAAACAGG
+
IIIIIIIIIIIIIIIIIIIIIIIIIIIIIIIIIIIIIIIIIIIHIIIIIIHIIIIIIIIIIIIIIIIIIIIHIIIIIHIIIHDGHIIIIHI<HHIIIIHHIHGHHHGHIIIIIIGHHIIHFHHHHIIIIIIIHAGHDHHH@HEGHHIHHHDHIIGE?AGHHIFHC-FEA-5CHHHIH--6@@-+CC@H--@---6--56-@GHGHEH@6D;55F>:GC+35-HC@-4;D>@--FH@--?F-6HG@@IIHHH@@+IIIIIHEHECHHGHHGIIIHHCIIHEA@IIIHF-@GEHHGIIIIIHG@-IIHIHHHD-HEIFHFHF/IIIIIIIIHIIGIHGHHHGHGHIIHGF:HEEHHHEHIIHCIIIIIIIIHIIIIIHHHIIIHIIIIIIHHIIHHIIIIIIIHIIIIIIIIIIIIIIIIIIIIIIIIIIII
@HWI-D00621:625:HMJNFBCX2:2:1104:14538:53528
GTGGGGAATATTGCACAATGGGCGCAAGCCTGATGCAGCCATGCCGCGTGTATGAAGAAGGCCTTCGGGTTGTAAAGTACTTTCAGCGAGGAGGAAGGTGTTGTGGTTAATAACCACAGCAATTGACGTTACTCGCAGAAGAAGCACCGGCTAACTCCGTGCCAGCAGCCGCGGTAATACGGAGGGTGCAAGCGTTAATCGGAATTACTGGGCGTAAAGCGCACGCAGGCGGTTTGTTAAGTCAGATGTGAAATCCCCGGGCTCAACCTGGGAACTGCATTTGAAACTGGCAAGCTTGAGTCTCGTAGAGGGGGGTAGAATTCCAGGTGTAGCGGTGAAATGCGTAGAGATCTGGAGGAATACCGGTGGCGAAGGCGGCCCCCTGGACGAAGACTGACGCTCAGGTGCGAAAGCGTGGGGAGCAAACAGG
+
IIIIGHHIIIIIIGHIIIIHHIHIIIIHIIHIIIIIIIIIIIIIIIIIIIIHIIFHGIIHHGIHIIIIHIHIIHIHIHHHIHDHHIIIIIIHHIIIIIHEHIE:GGDHEHHHGHFHIIIIHHIIIHFHAGHIIIHCDCD?AA@GGHHIIIICEHEHHHHFEHFEEH?GGIHHCDD+5@-@@--3>C@GHH---5554EH?EH=@46@6-@E--+6CGE:>@@5+F@HHHH?FH@66-6--6?IHHHHEEEEEHCHDCHGA8-HGCCGAEHGFA-@HFIHG@EHF86??IHEIGHEF-?CDCHHHHCCCHHHHIHHIHHHIIIIIHHHHDHHHHEIHGHIIFIIHGFEF<HIIIHHGEHFIHHIIIIIIIIIIIIIIIIIIIIHHHGIIHIIIIIIIIIHIIHIIIIHIGIIIIHIHHIHIIIIIIIIIII
@HWI-D00621:625:HMJNFBCX2:2:1104:15638:53678
GTGGGGAATATTGCACAATGGGCGCAAGCCTGATGCAGCCATGCCGCGTGTATGAAGAAGGCCTTCGGGTTGTAAAGTACTTTCAGCGAGGAGGAAGGCATTAAGGTTAATAACCTTGGTGATTGACGTTACTCGCAGAAGAAGCACCGGCTAACTCCGTGCCAGCAGCCGCGGTAATACGGGGGGTGCAAGCGTTAATCGGAATTACTGGGCGTAAAGCGCACGCAGGCGGTCTGTCAAGTCGGATGTGAAATCCCCGGGCTCAACCTGGGAACTGCATTCGAAACTGGCAGGCTAGAGTCTTGTAGAGGGGGGTAGAATTCCAGGTGTAGCGGTGAAATGCGTAGAGATCTGGAGGAATACCGGTGGCGAAGGCGGCCCCCTGGACAAAGACTGACGCTCAGGTGCGAAAGCGTGGGGAGCAAACAGG
+
IIIIIIIIIIIIIIIIIIIIGHIIIIIIIIIIIIIIIIIIIIIIIGIIIIIIIIIIIIIIHIIIIHIHHHIHIIIIIEHGIF<FEHHIGIIIGIIIEHIIIHHHHHIIIHIIIHEHHHIIIIIHIIIIIIIIIEHIHHHFIIEHFHHIGGHHHGEHG@CEEHEHIEEHEHDDHHHHHIEH5E++55CHHIIIEHH=HE?F?@EEHHI--6C4@DDIHHHC3@@64:@HDCEGHCHEHG@HHE56@-66--HEHH>>CHEG?A6-F6FHECIHGA8-E@??HEAABF6@HHHEAA7ED7EHFHIHIIIIHIHHHHHHGIIIHIHCHHIHHHHIIIIHFHIIIIIHHHHHGHIIIHIIIIIIIIIIIIIIHHIIIIIIIGHHHEHCIIIIIIIIIHIIIIIHIIHIIIIIHIIIIHIIIIIIIIIIIIIIII
@HWI-D00621:625:HMJNFBCX2:2:1104:16790:53740
GTGGGGAATATTGCACAATGGGCGCAAGCCTGATGCAGCCATGCCGCGTGTATGAAGAAGGCCTTCGGGTTGTAAAGTACTTTCAGCGAGGAGGAAGGTGTTGTGGTTAATAACCACAGCAATTGACGTTACTCGCAGAAGAAGCACCGGCTAACTCCGTGCCAGCAGCCGCGGTAATACGGAGGGTGCAAGCGTTAATCGGAATTACTGGGCGTAAAGCGCACGCAGGCGGTTTGTTAAGTCAGATGTGAAATCCCCGGGCTCAACCTGGGAACTGCATTTGAAACTGGCAAGCTTGAGTCTCGTAGAGGGGGGTAGAATTCCAGGTGTAGCGGTGAAATGCGTAGAGATCTGGAGGAATACCGGTGGCGAAGGCGGCCCCCTGGACGAAGACTGACGCTCAGGTGCGAAAGCGTGGGGAGCAAACAGG
+
IIIIIIHIIIIIIIIIIIIIIIIIIIIIIIIIIIIIIIIIIIIIIIIIIHHHHIIGHIIIIIHIIIIIICHHIHIIIIIIIIDCGHHHIHIHHHHIIHHIIIIIIIHEEHHGHHEEHHFEFHH?-FCGHFHHFE@::GCH?FHH?HHI+:DHD?-AGHGHHHHE-AH?HE:DD:+;EEE-@-5>>:GGHHHE?-44EGH?GECHCHE@FHHH=EEFHFEEHCHHEHHHD+@@46---@?H@?@@6ECIHHFEHHC::>HEECG4FA@A66-HGH@HHHHFHHHIHFFCHHFF6?HIIIHHHE@7EHIHIIHHD-EGHHHGHIHHHIIHC:IIHIIIHHHEIIHIHHHG<HIIIIIIIIIIIHIHGIIIIIIIIIIIIIHHCIIHHHIIIIIIIIIHIIIIIHIIIIIIIIIIIIIIIIIIIIIIIIIIII
@HWI-D00621:625:HMJNFBCX2:2:1104:21033:53931
GTGGGGAATATTGCACAATGGGCGCAAGCCTGATGCAGCCATGCCGCGTGTATGAAGAAGGCCTTCGGGTTGTAAAGTACTTTCAGCGAGGAGGAAGGTGTTGTGGTTAATAACCACAGCAATTGACGTTACTCGCAGAAGAAGCACCGGCTAACTCCGTGCCAGCAGCCGCGGTAATACGGAGGGTGCAAGCGTTAATCGGAATTACTGGGCGTAAAGCGCACGCAGGCGGTTTGTTAAGTCAGATGTGAAATCCACGGGCTCAACCTGGGAACTGCATTTGAAACTGGCAAGCTTGAGTCTCGTAGAGGGGGGTAGAATTCCAGGTGTAGCGGTGAAATGCGTAGAGATCTGGAGGAATACCGGTGGCGAAGGCGGCCCCCTGGACGAAGACTGACGCTCAGGTGCGAAAGCGTGGGGAGCAAACAGG
+
IHIIIIHIHIIHIIIIHIIIIIIHHHDHHFHIEHHHHIEGFHHHHIIIEHGHHHHHHHIIIHEFFIIHHHHIIGGIHHHHFF<CHHFHHHICHHEHHEGEGHIIIGE/<G.?EF7B7GH@E?@?FEHI7AF=EGEGHHHIGEHHEE-AHDHC@HFHEHHHI=G@FHIH5FHDHHD+6@GHHDEH>D@E-G@E?E--55@HHG-@-@F@63@?4>?@E@@55545FGEH:C@GEHG@@-?@-6-F@-F@-C@@6-CEHIIHEHEACHEAAGA6IEIIGHHA@@EEHHIHHIHHH?HHFHH>=HGEF@HCHDDG7?HFHCHGFEEIHIHGHDHHHHHHECHCHHHHHF@F<1EHCHHGCHHE<IIIHHIHIHIGIIIIIHIGHIHHHHIIIIIHEIHIIIIIIIIIHFGIIHHIHHHHHCHEIIIIIIIIIH
@HWI-D00621:625:HMJNFBCX2:2:1104:16745:54215
GTGGGGAATATTGCACAATGGGCGCAAGCCTGATGCAGCCATGCCGCGTGTGTGAAGAAGGCCTTCGGGTTGTAAAGCACTTTCAGCGGGGAGGAAGGCGATAAGGTTAATAACCTTGTCGATTGACGTTACCCGCAGAAGAAGCACCGGCTAACTCCGTGCCAGCAGCCGCGGTAATACGGCGGGTGCAAGCGTTAATTGGAATTACTGGGCGTAAAGCGCACGCAGGCGGTCTGTCCAGTCGGATGCGAAATCCCCGGGCTTAACCTGGGAACTGCATTCGAAACTGGCAGGCTAGAGTCTTGTAGAGGGGGGTAGAATTCCAGGTGTAGCGGTGAAATGCGTAGAGATCTGGAGGAATACCGGTGGCGAAGGCGGCCCCCTGGACAAAGACTGACGCTCAGGTGCGAAAGCGTGGGGAGCAAACAGG
+
FFHHHIHIIIHHIIIEHHHHEHHHHHIHCCGHFFHFHEHIICHHGC/F<C0DG1CE<CGGF1C1DFH0CHHHHEECCHH@C<<CGHE<HHH<DDE@FEECDCC7FE7F-@B@@G7D-FFDH?--A-FC-EHDHH@H+>+8F@-F-654D++6G-@F?-44-@566@EG@?++363>56-@@-++5365@@@6FEH--@--6--@@6G@4D6--6-@5+>)-@@6--HHC54--@C@6-+H:@@6+--4--G@-+DDC>-A8-@HAA5F@?A-HFFEEF-E-EAAE@HHG@GEHIIIHHHEEHFHHHFIHDDGDAH@HD.HGHHHHHIIHC:HCF@CCGHIHDHF9FHGBHEIIHHHEHHHCHIIGIIHIIIIHHIHE?.H=HHF@IIHHG@F<HHHIHGEHEHC<=EIIHG@H<HCHIHEHEHHIHHHII
@HWI-D00621:625:HMJNFBCX2:2:1104:9595:54514
GTGGGGAATATTGCACAATGGGCGCAAGCCTGATGCAGCCATGCCGCGTGTATGAAGAAGGCCTTCGGGTTGTAAAGTACTTTCAGCGGGGAGGAAGGTGTTGAGGTTAATAACCTCAGCAATTGACGTTACCCGCAGAAGAAGCACCGGCTAACTCCGTGCCAGCAGCCGCGGTAATACGGAGGGTGCAAGCGTTAATCGGAATTACTGGGCGTAAAGCGGACGGAGGCGGTCTGTCAAGTCGGATGTGAAATCCCCGGGCTCAACCTGGGAACTGCATTCGAAACTGGCAGGCTAGAGTCTTGTAGAGGGGGGTAGAATTCCAGGTGTAGCGGTGAAATGCGTAGAGATCTGGAGGAATACCGGTGGCGAAGGCGGCCCCCTGGACAAAGACTGACGCTCAGGTGCGAAAGCGTGGGGAGCAAACAGG
+
IIIIIHIIIIIIIIIIIIIHHIHHIIIIIIIIGHHIIIIIIIIIIIIIIIHIIIIIIIFHIIGEHFIIIIIIIIIIGIIIHHFGHHGHHIG<DHIHIICHIIHCHHFH?@GHHHAFHEHHHHHD--AEHHHIHIFHHDCHHHII?HHGDHHGHIC-FAHAHH?@GHGHEEDHHCDC@-@@@=-5>+56@G-6@=4@@E--@EC@@@66@EH5+->@62<5++-6-+-+C>@HGCHG6-ED6--?G@?@-6@HE+GHDIIHHHF?IHA8--HHEFA-?IHHGIIIIIHHEH?HHEHHHIIIHFCIHGIIIIIHHFIHHGIIIHEHIHIIIIIIIIIIIIIIIIIIHHHGDEIIIIIIGIIIIIIIHIIHIIIIIIIIIIIIHHIIIIIIIHHIIIIIIHIHIIIIIIIIIIIIIIIIIIIIIIIIIIIIII
@HWI-D00621:625:HMJNFBCX2:2:1104:12837:54744
GTAGGGAATCTTCGGCAATGGACGAAAGTCTGACCGAGCAACGCCGCGTGAGTGAAGAAGGTTTTCGGATCGTAAAACTCTGTTGTTAGAGAAGAACAAGGATGAGAGTAGAACGTTCATCCCTTGACGGTATCTAACCAGAAAGCCACGGCTAACTACGTGCCAGCAGCCGCGGTAATACGTAGGTGGCAAGCGTTGTCCGGATTTATTGGGCCTAAAGCGAGCGCAGGCGGTTTCTTAAGTCTGATGTGAAAGCCCCCGGCTCAACCGGGGAGGGTCATTGGAAACTGGGAGACTTGAGTGCAGAAGAGGAGAGTGGAATTCCATGTGTAGCGGTGAAATGCGTAGATATATGGAGGAACACCAGTGGCGAAGGCGGCTCTCTGGTCTGTAACTGACGCTGAGGCTCGAAAGCGTGGGGAGCGAACAGG
+
HHHIIIIIIIIIHIIIIIHHHHIIIGHHHIIIIIHIIIIIIIIIIIIIHHIIHIHHIHIIIDHIHHIHIIHIIIIIHIIIIH<DFGHIIHIIHIIIIIIIIIIIHEHIHIIIFHHHIGHHHGIIHHIHHHH?-7BHHH?EHHHHGGHGEHCDHHEH?--6G?EGF?@GHHHHDDC>;@6-@-6@E-66--@-6456@D@?GE+-?H?F@FGHG@#?E@5@H5+3+-4+5>34H@----??HHEFHHH@@--CHIGHHCHHHFAEHHDCGIHHEHGDEHCHCHEEHGBH@A8DA88..A?EHHEEH?GHIHHHHHHCEAIIIIIHGHEHEHIHHGIHGDGIIIIIIIIHHHIIIIIIIIHHHEDIIIIIIIIIIIHHHEIIHIHIIHHHHIIIIIIIIIIIHIIIIIIIIIIIIIIIIIIIHIIIIIIIIII
@HWI-D00621:625:HMJNFBCX2:2:1104:14980:54984
GTGGGGAATATTGCACAATGGGCGCAAGCCTGATGCAGCCATGCCGCGTGTATGAAGAAGGCCTTCGGGTTGTAAAGTACTTTCAGCGGGGAGGAAGGTGTTGTGGTTAATAACCACAGCAATTGACGTTACCCGCAGAAGAAGCACCGGCTAACTCCGTGCCAGCAGCCGCGGTAATACGGAGGGGGCAAGCGTTAATCGGAATTACTGGGCGTAAAGCGCACGCAGGCGGTCTGTCAAGTCGGATGTGAAATCCCCGGGCTCAACCTGGGAACTGCATTCGAAACTGGCAGGCTAGAGTCTTGTAGAGGGGGGTAGAATTCCAGGTGTAGCGGTGAAATGCGTAGAGATCTGGAGGAATACCGGTGGCGAAGGCGGCCCCCTGGACAAAGACTGACGCTCAGGTGCGAAAGCGTGGGGAGCAAACAGG
+
IIIIIIIIIIIIIIIIIIIGHHHIIHIIIIIIIIHIIIIHIHIIIIII<FGHIIIIHGIHHHIHIIIIHIIIIIIIGIIHIHE@EHHIIIHHHIGHHIHHIIIIHIHHHIEHHIHIIIIIGIIIIIHHHIIIHIHIIHHEHIIIHGHGHHDHEH?FHGC@EHHEHHGHHCHGHHHH?6@HHFED:;+5CCEC-EG=C-FEHFEF@6--EC@@@EHEGC@HGGHHHD@HDDHHFEHHHHEDHHEFHEE@F@-F=HHDCGHHA?HCHHHHEHEGHEHHFIIHHHHHHHGGHECHHF@HHG?G?E?IHHIIIIIIHGEHEIHIIIIIIIIHIHIIIHIIHHEIHGIHHGHF<FHIIHIHIIIIIIIIIIIIIIIIIIIIIIHGIGIHIIIHIIIIIIIIIIIHHHIIIIIIIIIIIIIIIIIIIHIIIIIIII
@HWI-D00621:625:HMJNFBCX2:2:1104:17850:55110
GTGGGGAATATTGCACAATGGGCGCAAGCCTGATGCAGCCATGCCGCGTGTATGAAGAAGGCCTTCGGGTTGTAAAGTACTTTCAGCGGGGAGGAAGGTGTTGAGGTTAATAACCTCAGCAATTGACGTTACCCGCAGAAGAAGCACCGGCTAACTCCGTGCCAGCAGCCGCGGTAATACGGAGGGTGCAAGCGTTAATCGGAATTACTGGGCGTAAAGCGCACGCAGGCGGTCTGTCAAGTCGGATGTGAAATCCCCGGGCTCAACCTGGGAACTGCATTCGAAACTGGCAGGCTAGAGTCTTGTAGAGGGGGGTAGAATTCCAGGTGTAGCGGTGAAATGCGTAGAGATCTGGAGGAATACCGGTGGCGAAGGCGGCCCCCTGGACAAAGACTGACGCTCAGGTGCGAAAGCGTGGGGAGCAAACAGG
+
IIIIIIHGIIIIIIIIIIIHHHFHHHIIIIHIHHIIGIIIIIIIIIIIHHIHHIIIHIIHIHIHIHCHGDGHHHFHIIIIIHDGHFHIIIHHIIHIHIGHHGHHHHHIHHHHFGHHHFHGGHHH?FEH@DH@G?GH:HHHGGEHIGHHD:DHCHGHEEGHICHC-@FHEFHHHDH+@@CH?=G+>3@@-@-@-@@@EHH@-@?@EEG?GD8EDG6G@GGC@5:CGHHC;DH@6-66-HECC@@-EF6@66@FHH>+D>---GEGEGHEHHHFAFEG@EHHHHE6FG@HFHHIIIHGIHHGDFHGHHHGDDHHHFHFF@HECCECHIHG<<IIHHHEFH=HHDHHHFGF<CIHGHC?HHHEGHHIIIIIIHHHHHHIIHHDCIIIHIHGHHHEHHHHIIIHHGIIIIIIIIHHHIHIIFIHIIIIIIIIII
@HWI-D00621:625:HMJNFBCX2:2:1104:18271:55441
GTGGGGAATATTGCACAATGGGCGCAAGCCTGATGCAGCCATGCCGCGTGTATGAAGAAGGCCTTCGGGTTGTAAAGTACTTTCAGCGGGGAGGAAGGTGTTGAGGTTAATAACCGCAGCAATTGACGTTACCCGCAGAAGAAGCACCGGCTAACTCCGTGCCAGCAGCCGCGGTAATACGGAGGGTGCAAGCGGTAATCGGAATTACTGGGCGTAAAGCGCACGCAGGCGGTCTGTCAAGTCGGATGTGAAATCCCCGGGCTCAACCTGGGAACTGCATTCGAAACTGGCAGGCTAGAGTCTTGTAGAGGGGGGTAGAATTCCAGGTGTAGCGGTGAAATGCGTAGAGATCTGGAGGAATACCGGTGGCGAAGGCGGCCCCCTGGACAAAGACTGACGCTCAGGTGCGAAAGCGTGGGGAGCAAACAGG
+
IIIIIIHIIIIIHIIIHIHHIHIHHIIIIIIIIIGIIIIIIIIIHIIIHDHHIIHCHHHIIGHIIHIIIIIIIHHHIHIIIHCGHEHHHGICHIEHHHHCGHCEHHC@HEHHGHHH:DHHEHHIGGHEHHGGEFHHCHDHIGIIGEEHGHIIG?-E6FHHHHIIHHECHHC;CHC+@@@-@GFHC:44@-6@4@+4>E--GHGGGHH@-AHG@G@E-C:C=CIFHCHD::@H@6--EHCCHHH@HG@6---?@DHDHHCHFHCHHHEG-CHHIIHEGHH??E86AGIHIIIIIIIHHHHHHGHIHHHIIHHEF.GFEGIIHEHECIIIIHIIIIIIGHHIIIHHHEHG<?HHIIIIHHIIIIIIHIIHIIIIIIHHIHHHE?IIIIIIIIIIHIIIIIIIFIIIIHIHIIIIIIIIIIIIIIIHIIIIII
@HWI-D00621:625:HMJNFBCX2:2:1104:2234:55993
GTGGGGAATATTGCACAATGGGCGCAAGCCTGATGCAGCCATGCCGCGTGTATGAAGAAGGCCTTCGGGTTGTAAAGTACTTTCAGCGGGGAGGAAGGTGTTGTGGTTAATAACCACAGCAATTGACGTTACCCGCAGAAGAAGCACCGGCTAACTCCGTGCCAGCAGCCGCGGTAATACGGAGGGTGCAAGCGTTAATCGGAATTATTGGGCGTAAAGCGCACGCAGGCGGTCTGTCAAGTCGGATGTGAAATCCCCGGGCTCAACCTGGGAACTGCATTCGAAACTGGCAGGCTAGAGTCTTGTAGAGGGGGGTAGAATTCCAGGTGTAGCGGTGAAATGCGTAGAGATCTGGAGGAATACCGGTGGCGAAGGCGGCCCCCTGGACAAAGACTGACGCTCAGGTGCGAAAGCGTGGGGAGCAAACAGG
+
IIHIIIIIHIIIIIIIIIIIIIIIIIIIIIIIIIEHIIIIIIIIIIIIIHHIIIIIIIGIIHIIIIIIIIIGIHHIIIIIII?FHHIHHII<DHHIIHEFHFHIHIIHIHGHHIHHG?FHIHIHGI?@GCCHHCGH:>C@?HH?-AFG:CHHIHEHIIHHHCGHHGEHGF:HHC>:E?G@EGHHDC-@@FCF-6@-4@@@@EH-5@-+6-@EC>EGGEH?;)E;6@DHH+4F-F-G6-CC>-4-G6---6@@EC:>+:@F?A-A?F?IIHHHEA--FB?GHHEEEHGIHHHHHIHHHHIHHH?HGAHIIHDHHGHEFADGEFFHHHIIIHHDGHIIIFHHHIIIIHHHDHIGIIHIIIIIGIIIIIIGGIIIIHIIIIIIIIIIIIIIIIIIHIIIIIHHCEHIHIIIIIIIIIIIIIIIIIIIIIIIII
@HWI-D00621:625:HMJNFBCX2:2:1104:6993:55973
GTGGGGAATATTGCACAATGGGCGCAAGCCTGATGCAGCCATGCCGCGTGTATGAAGAAGGCCTTCGGGTTGTAAAGTACTTTCAGCGGGGAGGAAGGTGTTGTGGTTAATAACCGCAGCAATTGACGTTACCCGCAGAAGAAGCACCGGCTAACTCCGTGCCAGCAGCCGCGGTAATACGGAGGGTGCAAGCGTTAATCGGAATTACTGGGCGTAAAGCGCACGCAGGGGGTCTGTCAAGTCGGATGTGAAATCCCCGGGCTCAACCTGGGAACTGCATTCGAAACTGGCAGGCTAGAGTCTTGTAGAGGGGGGTAGAATTCCAGGTGTAGCGGTGAAATGCGTAGAGATCTGGAGGAATACCGGTGGCGAAGGCGGCCCCCTGGACAAAGACTGACGCTCAGGTGCGAAAGCGTGGGGAGCAAACAGG
+
IIIIIIIIIIIIIIIIIIIIIIIIIIIIIIIHIHHHIIIIIIIIIHIIHIHIIIIIIIIHIIIIIIIIIIIIIIEHHHIIHHFHHHHIIIIHHGHHIGGHHIIIIIHIGFHHIIHHIIIHGIIIE-FHHIFHHHHHHHIIIIIG@-AFHDC;GHHHIHHFHHGIG?HFGHIHIDHCHHFIGC=CHH@--6@@FHE=G---5@E-5-6-DFECE6HEEFH-:63>D;CC4+-@6---6--IHIHHIGHHG@@HG+DHCHHCEFEA@F@--?HIIHFHE-HHH@FHHG?HIHEHCHGGIIHF-G@HF-IIIIIGIGIHHHHIHHIIHIIIHDIIHIHGGHIIIHHD/@FD:?HHIIIIHHHGHHIIIIIHHHIIIIIIIHIIIIIIHHFHHHIHFIHIIIIIHEIIIIIIIIIIIIIIIIIIIHIIIIIIII
@HWI-D00621:625:HMJNFBCX2:2:1104:19015:55879
GTGGGGAATATTGCACAATGGGCGCAAGCCTGATGCAGCCATGCCGCGTGTATGAAGAAGGCCTTCGGGTTGTAAAGTACTTTCAGCGAGGAGGAAGGCATTAAGGTTAATAACCTTAGTGATTGACGTTACTCGCAGAAGAAGCACCGGCTAACTCCGTGCCAGCAGCCGCGGTAATACGGAGGGTGCAAGCGTTAATCGGAATTACTGGGCGTAAAGCGCACGCAGGCGGTCTGTCAAGTCGGATGTGAAATCCCCGGGCTCAACCTGGGAACTGCATTCGAAACTGGCAGGCTAGAGTCTTGTAGAGGGGGGTAGAATTCCAGGTGTAGCGGTGAAATGCGTAGAGATCTGGAGGAATACCGGTGGCGAAGGCGGCCCCCTGGACAAAGACTGACGCTCAGGTGCGAAAGCGTGGGGAGCAAACAGG
+
IHIHECGHHIIIIIHHIIIIIIIIIIIIIIIIHEHIIHIIIGIHIIIHIIHEHHEHHGHIGIIIIGIIGIIIHIIIIIIHII@GHIIIIIHGICHIHHIHIIFHHHHIEHHHGAGHHFHGHHIIIHIHHHHGEG@HDH:ACGHIIHIIHHHDHHHHHGHIHHGIAHH?HHDHHHH+GHHEH-G:3>@@GCHHEE5-5E@@EG@EG@@-GHHG@C63@@:@HHHCG@HDHD4F6-6----D>-EHHIHF@-@EECCCDDE?FAF8GFEE??EFGHE?EEF4HCHGGG?IHHGFC-EHIHHGHHH?HHHIIHHHF@IHHEEGHHGIIHHGIHGIIIIIIIHHIIGIIIHD<HIGIHHHIIHG<HHGIIIIHGIIIIIIIIHH=CIIIHIHIIIHFHHIHGIIIFIIIHIIIIIIIIIIIIIIIIIIIIIIII
@HWI-D00621:625:HMJNFBCX2:2:1104:12588:56051
GTGGGGAATATTGCACAATGGGCGCAAGCCTGATGCAGCCATGCCGCGTGTATGAAGAAGGCCTTCGGGTTGTAAAGTACTTTCAGCGGGGAGGAAGGTGTTGTGGTTAATAACCACAGCAATTGACGTTACCCGCAGAAGAAGCACCGGCTAACTCCGTGCCAGCAGCCGCGGTAATACGGAGGGTGCAAGCGTTATTCGGAATTACTGGGCGTAAAGCGCACGCAGGCGGTCTGTCAAGTCGGATGTGAAATCCCCGGGCTCAACCTGGGAACTGCATTCGAAACTGGCAGGCTAGAGTCTTGTAGAGGGGGGTAGAATTCCAGGTGTAGCGGTGAAATGCGTAGAGATCTGGAGGAATACCGGTGGCGAAGGCGGCCCCCTGGACAAAGACTGACGCTCAGGTGCGAAAGCGTGGGGAGCAAACAGG
+
IIGIGIHHIIIHIIIIGHIIIHHIHHIHGIIIIGHHFHIIIHIHICDHHDC?HHIIHHHIGEGCGEECEHHIEHHEH1<?@<@@CFEDDHIIIIGFHHIIFEHHHICEECHEC7FHHHHH?FE@FHHHHIGHHCEHHHHHHEHIHIH->D:CD--6-84-56GHE?HHGHDDD:+3--6---65>C@------44@--6-6HF@@-6-6CF?->3@@GGHDCE35CCID:4HG?@--CHHHHE?IHHG@?@-@366:>4-6-6-HGA?A?HIIHIIGHHHE-EHHFIIIHIHIHGFF?FF-ECHH@G@+GHHAEIGHHHEEIGHHGFEHDIHIHHIHEHHHIHHIHHC<CHEFHIGIIIIIHHIHIIIH?IHDHHDHIHIGHIIIIIHHHHHGIIHHIIIHCHIIIIIIIHHIHHIIIIIIIIIIIIIII
@HWI-D00621:625:HMJNFBCX2:2:1104:8078:56306
GTGGGGAATATTGCACAATGGGCGCAAGCCTGATGCAGCCATGCCGCGTGTATGAAGAAGGCCTTCGGGTTGTAAAGTACTTTCAGCGGGGAGGAAGGTGTTGAGGTTAATAACCTCAGCAATTGACGTTACCCGCAGAAGAAGCACCGGCTAACTCCGTGCCAGCAGCCGCGGTAATACGGAGGGTGCAAGCGTTAATCGGAATTACTGGGCGTAAAGCGCACGCAGGCGGTCTGTCAAGTCGGATGTGAAATCCCCGGGCTTAACCTGGGAACTGCATTCGAAACTGGCAGGCTAGAGTCTTGTAGAGGGGGGTAGAATTCCAGGTGTAGCGGTGAAATGCGTAGAGATCTGGAGGAATACCGGTGGCGAAGGCGGCCCCCTGGACAAAGACTGACGCTCAGGTGCGAAAGCGTGGGGAGCAAACAGG
+
IIIIIIIIIIIIIIIIIIIIIIIIIIIIIIIIIIIHIIIIIIIIIIIIHIIIIIIIIIIIIIIIIIGIIIIIIIIIIGHIIHCFHIIIIIIIIIHGIIIIIIHIIHIIHHGCFHDF?GGHIHEFCHHIIEHIHC=>;CDGHHEH?GHGH+3+@GGEHHHHHIIIHCCEEEDHD:CHEFEHHGHID:4@HHHHIIIGE?-@@-@5@@E>E?EHE:6;-4@@DHHIGCCD>CD#############E@@@F@EIHD:;+D@CHHGIIIHHIHHHHEEHG@?EG@6@HBE?HIHHG@7@@IHHHAA-A7CGHDGHHHHEHIIIIHHIIIIIHDHIIIIGGIIHIIIHHHGD<FIHEHIIHIIIIIHHIIIIIHIHIIIIIIIHGIIIIIIIIIIIHIIIIIIIHHIIIIIIIIIIIIIIIIIIIIIIIIIIII
@HWI-D00621:625:HMJNFBCX2:2:1104:15413:56257
GTGGGGAATATTGCACAATGGGCGCAAGCCTGATGCAGCCATGCCGCGTGTATGAAGAAGGCCTTCGGGTTGTAAAGTACTTTCAGCGGGGAGGAAGGTGTTGTGGTTAATAACCACAGCAATTGACGTTACCCGCAGAAGAAGCACCGGCTAACTCCGTGCCAGCAGCCGCGGTAATACGGAGGGTGCAAGCGTTAATCGGAATTACTGGGCGTAAAGCGCACGCAGGCGGTTTGTTAAGTCAAATGTGAAATCCCCGGGCTCAACCTGGGAACTGCATTTGAAACTGGCAAGCTTGAGTCTCGTAGAGGGGGGTAGAATTCCAGGTGTAGCGGTGAAATGCGTAGAGATCTGGAGGAATACCGGTGGCGAAGGCGGCCCCCTGGACGAAGACTGACGCTCAGGTGCGAAAGCGTGGGGAGCAAACAGG
+
IIIIIIIIIIIIIIIIIIIIIIIIIIIIGIIIIIIIIIIIIIIIHIIIIHHHIIHIIIIIIIIIIIIHHHHIIHIIIHIIICDGHHIIIDDDHIIIIIIIIIIIIIIIHHHHHHIIIIIIIIHIIFCHAA@=EHIIIIDHHHHIHIFIIIHIIIIIHIIIIHHIIFH?GF>>H:H:EHIHIEHGDD@GHH?--6@@HHEGHFHHHHIFGDHCHHIHI?+3-@6)--@+D>6G?E@HCHHHF66---?F6-HF@CGHGHEHGA6-GHEHCCEFIHIIHHHGE@?EHHGEIHHIIGIIIIIIIHHEHCG=HIHHHCIIIIIIHHGIIGIIIHIIIIHIHHIIIIIHHHEHGIIIIIIIIHIIIIIIIIIIIIIIIIIIIIIHDHHGIIIIIIIHIIIIIIIIIIIIIIIIIIIIIIIIHIIIIHIHHHIIII
@HWI-D00621:625:HMJNFBCX2:2:1104:18461:56594
GTAGGGAATCTTCGGCAATGGACGAAAGTCTGACCGAGCAACGCCGCGTGAGTGAAGAAGGTTTTCGGATCGTAAAACTCTGTTGTTAGAGAAGAACAAGGATGAGAGTAAAATGTTCATCCCTTGACGGTATCTAACCAGAAAGCCACGGCTAACTACGTGCCAGCAGCCGCGGTAATACGTAGGTGGCAAGCGTTGTCCGGATTTATTGGGCGTAAAGCGAGCGCAGGCGGTTTCTTAAGTCTGATGTGAAAGCCCCCGGCTCAACCGGGGAGGGTCATTGGAAACTGGGAGACTTGAGTGCAGAAGAGGAGAGTGGAATTCCATGTGTAGCGGTGAAATGCGTAGATATATGGAGGAACACCAGTGGCGAAGGCGGCTCTCTGGTCTGTAACTGACGCTGAGGCTCGAAAGCGTGGGGAGCAAACAGG
+
IIIIIIIIIIIIIIIIIIIIIIIIHIIIHIIIIIHIIIIIIIHIIIIIEHIIHHIIIIIIIFEHIIIIIIIIIIIHIIHIIH<FGHHIHHIIIIIHHIIHIHEGHHIIIHHGIIIFIIIIIHHIIIIHIHDG?GHHGHHIHHHIIHIIIGHIIIIIHIHDHEHHGIHH?GEHDDHDHIHIHI@H@GHHHIICGFHHC:-@@HHFF@-@?EC;HEH?HGEC:FHDGGHCHHDHHG@-@?EHHIHHFGHHHHHHIHIHHIHDIHEECHDIHHHHIGHHHHGIHFHHFHHIHHHGHHIHGIIHIIHIIIHIGIHGIIIIIIHHIIIGIHIIIHIIHIIIIIIIHIIIIIIIHHIIIHIIIIIIIIIIIIIIIIIIIHIIIIIHIGIIIIIIIIIIIHIIIIIIIIIIIIIIIIIIIIIIIIIIIIIIIIIIIII
@HWI-D00621:625:HMJNFBCX2:2:1104:12202:56780
GTGGGGAATATTGCACAATGGGCGCAAGCCTGATGCAGCCATGCCGCGTGTGTGAAGAAGGCCTTCGGGTTGTAAAGCACTTTCAGCGGGGAGGAAGGCGATAAGGTTAATAACCTTGTCGATTGACGTTACCCGCAGAAGAAGCACCGGCTAACTCCGTGCCAGCAGCCGCGGTAATACGGAGGGTGCAAGCGTTAATCGGAATTACGGGGCGTAAAGCGCACGTAGGCGGTCTGTCAAGTCGGATGTGAAATCCCCGGGCTTAACCTGGGAACTGCATTCGAAACTGGCAGGCTAGAGTCTTGTAGAGGGGGGTAGAATTCCAGGTGTAGCGGTGAAATGCGTAGAGATCTGGAGGAATACCGGTGGCGAAGGCGGCCCCCTGGACAAAGACTGACGCTCAGGTGCGAAAGCGTGGGGAGCAAACAGG
+
HHEHIIEHHCFHFHEE@GHFHIHHDHIHHIIEEGHHHHFHHIHHIDFDEHIIHHIIHHHHII@HHHHHHHGHHIIIHHCGGD<DGHGHHIH<CDEHEGEH,CEHIIE@@C@HFFEHIHFEGFGHHHEC-AC-BHDH:CCHHHHHIHIGHHHH=G-66-@F@-46-@@@HEHHH+C:-6E?@4EDDD@G-@?@-5-6@G?GFH@@@FH@)GHE6-+EGC>+--@@6+-D;+HH@6-6-64DDCGFHEGHEHHF@+D>+:EEGA-@HHG@CHHHGACHHHAB4-@FHHECHCFF-HCGIIIHED-F7-IIIIHH?CHGHIHHC?HIHHE@C.IIIIIIHHIHIIIIHHGF<<@D0EIIIIHIIIIIIIIHIHIIHHIIIHHEC?HGHIIHEHIHIIIIHFFCIHIIIHGHIIIIIIIGIIIIIIIIIIIIII
@HWI-D00621:625:HMJNFBCX2:2:1104:12572:56924
GTGGGGAATATTGCACAATGGGCGCAAGCCTGATGCAGCCATGCCGCGTGTATGAAGAAGGCCTTCGGGTTGTAAAGTACTTTCAGCGAGGAGGAAGGTGTTGTGGTTAATAACCGCAGCAATTGACGTTACTCGCAGAAGAAGCACCGGCTAACTCCGTGCCAGCAGCCGCGGTAATACGGAGGGTGCAAGCGTTAATCGGAATTACTGGGCGTAAAGCGCACGCAGGCGGTTTGTTAAGTCAGATGTGAAATCCCCGGGCTCAACCTGGGAACTGCATTTGAAACTGGCAAGCTTGAGTCTCGTAGAGGGGGGTAGAATTCCAGGTGTAGCGGTGAAATGCGTAGAGATCTGGAGGAATACCGGTGGCGAAGGCGGCCCCCTGGACGAAGACTGACGCTCAGGTGCGAAAGCGTGGGGAGCAAACAGG
+
IIIIHIIIIIIIIIIIIIIIIIIGIIIIIIIIIIIIIIIIIIIIIIIIIIGHIIIHIIIIIIHIIHIIIHIIIHIHIIHHGHGHHHHIHHHHHIIIIIHHICHHIIIIIIHIIIIIIHIIHIHHFHIIIHHHHDHHIIIIHHHHIHFHGHHHHHHIIHIHGI?GHHCHIHDHIC::-@FG@==DHH@GEHFC----5-6-@6-6HEHFHHHH@-@EGHC:CHGD--=HCC@HFHG@6@FHEG@@CHIHHFIHH>+DHHIHCIIIHHE?HHGIHFHEG@?EHHHEHFEHHIHHHHHHHFCIHIHHH?HGIIHHIHIIIHIHEHEIIIIIHDHIIHHG@FDIIIIHHHIHD?IHEIIIHIIHIIHGIHIIGIIHIIIIIIHHHEIHHIIIIIIIIIIIIIIIIIIIIIIIIIIIIIIIIIIIIIIIIIIIII
@HWI-D00621:625:HMJNFBCX2:2:1104:14244:57204
GTGGGGAATATTGCACAATGGGCGCAAGCCTGATGCAGCCATGCCGCGTGTATGAAGAAGGCCTTCGGGTTGTAAAGTACTTTCAGCGAGGAGGAAGGTGTTGTGGTTAATAACCACAGCAATTGACGTTACTCGCAGAAGAAGCACCGGCTAACTCCGTGCCAGCAGCCGCGGTAATACGGAGGGGGCAAGCGTTAATCGGAATTACTGGGCGTAAAGCGCACGCAGGCGGTTTGTGAAGTCAGATGTGAAATCCCCGGGCTCAACCTGGGAACTGCATTTGAAACTGGCAAGCTTGAGTCTCGTAGAGGGGGGTAGAATTCCAGGTGTAGCGGTGAAATGCGTAGAGATCTGGAGGAATACCGGTGGCGAAGGCGGCCCCCTGGACAAAGACTGACGCTCAGGTGCGAAAGCGTGGGGAGCAAACAGG
+
IIIIIIHIIIHHHIHIIHIIIGIIIIIIIIIIIIHIIGHHHIIHIIIIFHHIIIIIIHIIIIIIIIIII<EHHHIIHIEHHHDHHIHHHHICHHHHIHHHHIIIIGHHHHHHIHHIIIIIHEHHFHEHHIGEG@@HHIDHEHFHH-FHICDHGEGHIIHHHHHHGHCAEEC::;DHIHHEHHHCH5+6>HEH?EEEEHE-6@-E4FHHI@FG?DHCHGIHCGDD+--D:5---?@66-@@-6--@@@6-6E@=:5+HC-FHHHG@-?CHHGAHHHHEGEG@-HFHFHIIHHHHIGHHIHHHEEIHIIHIIIIIHFIHHIHHHIIHHGHCHHCHHHEGGHHHHEEHHHF<FHHIIIIIHHHIIIIIIIIHHIHIIIIIIIHHEHHIIIIIHIHHFIIIIIHIIHIIIHIIIIIHIIHIIIIIIIIIIIIII
@HWI-D00621:625:HMJNFBCX2:2:1104:20438:57199
GTGGGGAATATTGCACAATGGGCGCAAGCCTGATGCAGCCATGCCGCGTGTATGAAGAAGGCCTTCGGGTTGTAAAGTACTTTCAGCGAGGAGGAAGGTGTTGTGGTTAATAACCACAGCAATTGACGTTACTCGCAGAAGAAGCACCGGCTAACTCCGTGCCAGCAGCCGCGGTAATACGGAGGGTGCAAGCGTTAATCGGAATTACTGGGCGTAAAGCGCACGCAGGCGGTTTGTTAAGTCAGATGTGAAATCCCCGGGCTCAACCTGGGACCTGCATTTGAAACTGGCAAGCTTGAGTCTCGTAGAGGGGGGTAGAATTCCAGGTGTAGCGGTGAAATGCGTAGAGATCTGGAGGAATACCGGTGGCGAAGGCGGCCCCCTGGACGAAGACTGACGCTCAGGTGCGAAAGCGTGGGGAGCAAACAGG
+
IIIIIIIIIIIIIIIIIIIIIIIIIIIIIIIIHIIIIIIIIIIIIIIIIIIIIIIEHIHHIIIIIIIDDHIIIIHHIHIIIIDGHHHIHIIIHHIIHGHHIIIIHHHEHHHI@DDGHIIIFHHHHIGHHHIIHEEHDHIFHHHHIEEH:DH:HH@H@@GHHHIHHFIIGHD:CDH:-FHFHEEHDGHHHGHECHHD-5@@H@@--@EG=%DHFHEE6G)35+4+@4HHHHFIHE@@G@@F@@-EE@CH@-CHHIHHD:EG@HECHIHFAAA88--G@?G?HEEHHHEGHIIHEEIHHHGHHHE-HGFCIHHHFFHEGFGHEH?GGIIIIIHHIHIIGIIHIIIHIIHG<HIIIIIIIHIHIIIIIHHHIHIIIIIIHHDDDIIIIHIHHIGIIIIIIIIIIHIIHCIIIIIIIIIIIIIIIIIIIIIHII
@HWI-D00621:625:HMJNFBCX2:2:1104:5357:57719
GTGGGGAATATTGCACAATGGGCGCAAGCCTGATGCAGCCATGCCGCGTGTATGAAGAAGGCCTTCGGGTTGTAAAGTACTTTCAGCGGGGAGGAAGGTGTTGAGGTTAATAACCTCAGCAATTGACGTTACCCGCAGAAGAAGCACCGGCTAACTCCGTGCCAGCAGCCGCGGTAATACGGAGGGTGCAAGCGTTAATCGGAATTACTGGGCGTAAAGCGCACGCAGGCGGGCTGTCAAGTCGGATGTGAAATCCCCGGGCTCAACCTGGGAACTGCATTCGAAACTGGCAGGCTAGAGTCTTGTAGAGGGGGGTAGAATTCCAGGTGTAGCGGTGAAATGCGTAGAGATCTGGAGGAATACCGGTGGCGAAGGCGGCCCTCTGGACAAAGACTGACGCTCAGGTGCGAAAGCGTGGGGAGCAAACAGG
+
IIIIIIIIIIIIIIIIIIIGIIIHHIIIIIIHIIIIIIIIIHIIIHIIHHHIIIIIGIHIIIIIIIHIIIIDHIHHIHIIIFDEEHHHHIICCHFGHH::FEHEHIIGHHHIHEEFHHHHHHHEEHEDEEFHGIIDC:HA-66FGHIIHCHHHHIGII=-5@C-G?-GCECHID+>?GC-@--6>>@5-@-@5E-6-@@GHIE?@@GHHHC@HG@5E@F-5;CC@;CH:366--?F-F-+3-6-IHEF?HHGGHHHHH?G68--AAA6--FFA6-ECCEEIHHGEEH?IHHHHEIIIIHHHHF777EEHGHGA.HEHHHFIIIIHEHHHHDGIIIIGIIIIHHGIHHD<CIIIIIHEHFHHIIIIIIHIHIIIIGIIIIHIIIIIHIIIIHIHIIIIIIGIIIIIIIIIGIIIIIIIIIIIIIIIHIIII
@HWI-D00621:625:HMJNFBCX2:2:1104:14952:57947
GTGGGGAATATTGCACAATGGGCGCAAGCCTGATGCAGCCATGCCGCGTGTATGAAGAAGGCCTTCGGGTTGTAAAGTACTTTCAGCGGGGAGGAAGGTGTTGAGGTTAATAACCTCAGCAATTGACGTTACCCGCAGAAGAAGCACCGGCTAACTCCGTGCCAGCAGCCGCGGTAATACGGAGGGTGCAAGCGTTAATCGGAATTACTGGGCGTAAAGCGCACGCAGGCGGTCTGTCAAGTCGGATGTGAAATCCCCGGGCTCAACCTGGGAACTGCATTCGAAACTGGCAGGCTAGAGTCTTGTAGAGGGGGGTAGAATTCCAGGTGTAGCGGTGAAATGCGTAGAGATCTGGAGGAATACCGGTGGCGAAGGCGGCCCCCTGGACAAAGACTGACGCTCAGGTGCGAAAGCGTGGGGAGCAAACAGG
+
IIIIIIIIIIIIIIIIIIIIIIIHHIIIIIIIIIIIIIIIIIIIIIIIIHEHIGIIHIIIIIIIIHIIIHHIIHIIIIIIIHDHHHIIIIIIIIIIIIIGIIIHIIIIEHGDHAGHIIIIIHHIIIIIHHEHEGEHIGHHFIGHHGHHHIIIIIFIIGIHIIGECEFHHFCHIDHDEEHHHGHIIIIIHIH?-@G=@6@HHGG?H@C@GHHEEE@>@:+:FHHD@@-CHHEHH@6?G@HCHHHG6-6--G?HIIHGHCGA6-EEHF@HCHHHHF?ECCHHHHGHIIGIIHGHHHGIIIIIHG-IHCIIIHIHEHHEGIHHGIHHHEIIIIIIIIIIHHIIIIIIIHHFDHIHFIIIIHIIHIIIIIIIIIHIGIIIHHHHCIIIIIIIIIIIIHHIIIIIHHIIIIHIIIIIIIIIIIIIIIIIIIIIII
@HWI-D00621:625:HMJNFBCX2:2:1104:4700:58232
GTGGGGAATATTGCACAATGGGCGCAAGCCTGATGCAGCCATGCCGCGTGTATGAAGAAGGCCTTCGGGTTGTAAAGTACTTTCAGCGAGGAGGAAGGTGTTGTGGTTAATAACCACAGCAATTGACGTTACTCGCAGAAGAAGCACCGGCTAACTCCGTGCCAGCAGCCGCGGTAATAGGGAGGTTGCAAGCGTTAATCGGAATTACTGGGCGTAAAGCGCACGCAGGCGGTCTGTCAAGTCGGATGTGAAATCCCCGGGCTCAACCTGGGAACTGCATTCGAAACTGGCAGGCTAGAGTCTTGTAGAGGGGGGTAGAATTCCAGGTGTAGCGGTGAAATGCGTAGAGATCTGGAGGAATACCGGTGGCGAAGGCGGCCCCCTGGACAAAGACTGACGCTCAGGTGCGAAAGCGTGGGGAGCAAACAGG
+
IIIIIIFHHIIIIHIIIHIIIHHHHCEHIIHIHHHHIIHIIIGHHDHHCHHGHIHIEHHIIIHIIFGHIIHIIHHGFHHHHIGHHIHCCDHHHGEHHHGEH/::CEFCG@?FHIHECEHEHIIECH-7A@GHE@EC+@D--AAGE@E4CH:CCHEE-8-5-4A-6--A--556++>----65@HD---56---6@E=--6@@H@G->@GHHCF@-?E6+)-;IH@@CHHDH@6-@@--@3+E--GFCE@EH@-::CIHHHEHFHEHHIIHHHHHEHEHHE--?HHHHG?HBHECHEIHHHCFA-G?IHIIIIHHHEHIIIIIHHHHIIIHIHHHIHFIIIIIIHIHGD<GHIHIIIIIIHGIIIIIIIIIIIIIIIIIIIIHIIHIIIIIIHGHIIIIIIHHIIIIIIIIIIIIIIIIIIIIIIIIIIII
@HWI-D00621:625:HMJNFBCX2:2:1104:10631:58195
GTGGGGAATATTGCACAATGGGCGCAAGCCTGATGCAGCCATGCCGCGTGTATGAAGAAGGCCTTCGGGTTGTAAAGTACTTTCAGCGGGGAGGAAGGTGTTGTGGTTAATAACCACAGCAATTGACGTTACCCGCAGAAGAAGCACCGGCTAACTCCGTGCCAGCAGCCGCGGTAATACGGAGGGTGCAAGCGTTAATCGGAATTACTGGGCGTAAAGCGCACGCAGGCGGTCTGTCAAGTCGGATGTGAAATCCCCGGGCTCAACCTGGGAACTGCATTCGAAACTGGCAGGCTAGAGTCTTGTAGAGGGGGGTAGAATTCCAGGTGTAGCGGTGAAATGCGTAGAGATCTGGAGGAATACCGGTGGCGAAGGCGGCCCCCTGGACAAAGACTGACGCTCAGGTGCGAAAGCGTGGGGAGCAAACAGG
+
HIIIIIIIIIIIIIIIHIIIGGHIIIIIIIIIIIHHHHGGHIIIIHIHFHEHIIIIIHIIIIIHIIHIGIDHGHHHHHHIHFDGHHHIIIIIHIDHIHIIHIHHHGIHIIEHIIIIHHIIIGHGHHHHA-BGFHHC+6CHHHHECEH->6+>HHHHIHHHEGHHHIFGE66>HDCD@---4-@CDC4@CEEF-@--4E-66@@@GGH?G@GHE8+6-3:>-64+@5-+>+@-@666--6++@4@6--@-GH@5DCD:DIHFEHFGIHH?FIHHEHEA--HE@EEHHHEFHEGCG?IHHCHHGHCE-HGHHIHHEHHHEGE?HHHGIHG<CIHHHIHHEHGFIHHHHHC<1HIHHHHHGIIIIHIIIIIIIIGIIIIIHHEG?HGHHCIIIIHHIIIHHGF<1IIIIGIIIIIIIIIIIIHEIIIIIIIHH
@HWI-D00621:625:HMJNFBCX2:2:1104:2467:58606
GTGGGGAATATTGCACAATGGGCGCAAGCCTGATGCAGCCATGCCGCGTGTATGAAGAAGGCCTTCGGGTTGTAAAGTACTTTCAGCGGGGAGGAAGGTGTTGTGGTTAATAACCACAGCAATTGACGTTACCCGCAGAAGAAGCACCGGCTAACTCCGTGCCAGCAGCCGCGGTAATACGGAGGGTGCAAGCGTTAATCGGAATTACTGGGCGTAAAGCGAAAGCAGGCGGTTTGTTAAGTCAGATGTGAAATCCCCGGGCTCAACCTGGGAACTGCATTTGAAACTGGCAAGCTTAAGTCTCGTAGAGGGGGGTAGAATTCCAGGTGTAGCGGTGAAATGCGTAGAGATCTGGAGGAATACCGGTGGCGAAGGCGGCCCCCTGGACGAAGACTGACGCTCAGGTGCGAAAGCGTGGGGAGCAAACAGG
+
IIIIIIIIIIIIIIIGHIIIIIIIIIIIIIIIIIIIIIIIIIIIIIIIDHEHIIIIC@HHHIIHHIIHIIIIIIHIFHIIHFDHHIHHIIGDHHHIIIIIIH@CGHHHEHHHII?HFHF-@EHEC7DGH-F@EE@DH:3GEHEA-6FADHH:HH-EH?-4@E4@6---@-3CC++6-6@-@-4>HHHHEGHHHIIHIIG-@@C@?@6@4;CHHH3E@@G?-+-+E-@;>3-@46---HGE66--?G@--CGIIHHD:CEHH@A-?IHG@?HIIIHHA?EECIHHHHIIHIHHGE?GHCHHDG@CIIIIHIIHHFHHGIHHHHGIIIIIIHHIIIIIHHIIIIIIHFHF:EIIIIIIIIIIHIIIIIIIIIIIIIIIIIIIGHEIIIIIHIIIIIIIIIIIIIIIIIIIIHIIIIIIIIIIIIIIIIIIII
@HWI-D00621:625:HMJNFBCX2:2:1104:7089:58603
GTGGGGAATATTGCACAATGGGCGCAAGCCTGATGCAGCCATGCCGCGTGTATGAAGAAGGCCTTCGGGTTGTAAAGTACTTTCAGCGGGGAGGAAGGTGTTGTGGTTAATAACCACAGCAATTGACGTTACCCGCAGAAGAAGCACCGGCTAACTCCGTGCCAGCAGCCGCGGTAATACGGAGGGTGCAAGCGTTAATCGGAATTACTGGGCGTAAAGCGCACGCAGGCGGTCTGTCAAGTCGGATGTGAAATCCCCGGGCTCAACCTGGGAACTGCATTCGAAACTGGCAGGCTAGAGTCTTGTAGAGGGGGGTAGAATTCCAGGTGTAGCGGTGAAATGCGTAGAGATCTGGAGGAATACCGGTGGCGAAGGCGGCCCCCTGGACAAAGACTGACGCTCAGGTGCGAAAGCGTGGGGAGCAAACAGG
+
IIIIIIIIIIIIIIIIIIIIIIIIIIIIIIHIIHIIIIGIIIIIIIHIHHEHHCHIIHHIIIIIIIIIIHIIHHHIHEHIIIFHHHHDHIHCHDCFHHIGII@GHGHIIHIIIIEH@?E?FGEHEHCEHGH@GH-C>CHCHHHH@HHCD;DDHH@@A?EHHI?@H?FECGHID:HHI-6FH@-5>H@@-@--6@4@CC@@@HG@@FFCEHD@#6HHFDCC@H@+@-G35+6---6-66-DD=HGEEHHEHHGH>DD:DCE@6--?F-G6-HGA8--HHEEHH@HH@GIHB-HEHHHIHHHCHHHA-IHHIHHHEHF@.GIIIHHHHHGHDIIIIIHGIIIIIIIHFCGDIHHIIHIIIIHDHHGIIGIIIIIIIIIIHIIHHIIIIIHHHIIIIIIIIIIIHIIIIIIIIIIIIIIIIIIIIIIIIHIII
@HWI-D00621:625:HMJNFBCX2:2:1104:8036:58680
GTGGGGAATATTGCACAATGGGCGCAAGCCTGATGCAGCCATGCCGCGTGTATGAAGAAGGCCTTCGGGTTGTAAAGTACTTTCAGCGAGGAGGAAGGCATTAAGGTTAATAACCTTGGTGATTGACGTTACTCGCAGAAGAAGCACCGGCTAACTCCGTGCCAGCAGCCGCGGTAATACGGAGGGTGCAAGCGTTAATCGGAATTACTGGGCGTAAAGCGCACGCAGGCGGTTTGTTAAGTCAGATGTGAAATCCCCGGGCTCAACCTGGGAACTGCATTTGAAACTGGCAAGCTTGAGTCTCGTAGAGGGGGGTAGAATTCCAGGTGTAGCGGTGAAATGCGTAGAGATCTGGAGGAATACCGGTGGCGAAGGCGGCTCTCTGGTCTGTAACTGACGCTGAGGCTCGAAAGCGTGGGGAGCGAACAGG
+
IIIIIIIIIIIIIIIIIIIIIIIIIIIIIHHHHHIIIIIIIIIIIIIICFDGHHIIIIIIIHIIIIIIIHIIIIIIIFHHHE<CHIHDHIIIIHIIIIIIHH?HHCHGHCHEHDAHFHHGHFEHII?@ECH-GF=:CHH--DEF-7A?HDH+@GHHICE@56AGHFHEHIIGCC66E@-6?@->DDH?@F-GHIIEHCH?@=C-56+-6@6F@)+6@FH@H#######A)@?H?HG@-@---6@@??EHCEHC;D>+;?A-6---FHA--HFBGA-CHEE@F@FIHHHCG877--AHHHCDD8-7-IHHIHHH?IIHGHGEIIIIHIIIHIIIHHHEHIIIIIIHFGGFHIIIIIIIHFHDIHHGHIIIIIIIIIIIIIIIIIIIIIIIIIHGIIHHIIIIIIIIIIIIIIIIIIIIIIIIIIIIIIIII
@HWI-D00621:625:HMJNFBCX2:2:1104:9036:58718
GTGGGGAATATTGCACAATGGGCGCAAGCCTGATGCAGCCATGCCGCGTGTATGAAGAAGGCCTTCGGGTTGTAAAGTACTTTCAGCGGGGAGGAAGGTGTTGAGGTTAATAACCTCAGCAATTGACGTTACCCGCAGAAGAAGCACCGGCTAACTCCGTGCCAGCAGCCGCGGTAATACGGAGGGTGCAAGCGTTAATCGGAATTACTGGGCGTAAAGCGCACGCAGGCGGTCTGTCAAGTCGGATGTGAAATCCCCGGGCTCAACCTGGGAACTGCATTCGAAACTGGCAGGCTAGAGTCTTGTAGAGGGGGGTAGAATTCCAGGTGTAGCGGTGAAATGCGTAGAGATCTGGAGGAATACCGGTGGCGAAGGCGGCCCCCTGGACAAAGACTGACGCTCAGGTGCGAAAGCGTGGGGAGCAAACAGG
+
IIIIIIIIIIIIIIIIIIIHHIIIIIIIIIIIIIIIIIIHIIIIIHHIEHECHIIIIGGHHIIIIIIIIIHIIIGHIIGHIHGHHHHDHDHHDHHIIIIIIIHIIIIIHIHHHHHHEHIGHFHHHIEHIIIHFFHC>H+66-AE?GFHH>:CHH@FHHIHIIGEHC?HH@>:D:CD@---@64>D+---6--@EEEHE-6FG@@@66-6FHE655EE>@@DHECF-4++BHCIHHHCEE:D=CHHH@F6-@EH>>+CDHAA----6-HEE@AA-6--HHFIHFEECHIHHEEA?E@GEG??EHHHIHIHIIHIHHHF.HEEH@HFCGHHHHIIIIHGHHIGHHIHHG<.DHHEIHIIIHHHIHIIIIIIIIIHIIIIIIIIHIHHIIHHHHHGIIIIIIIIIIIIIHHHHIIIIIIIIIIIIIIIIIIII
@HWI-D00621:625:HMJNFBCX2:2:1104:2983:59224
GTGGGGAATATTGCACAATGGGCGCAAGCCTGATGCAGCCATGCCGCGTGTATGAAGAAGGCCTTCGGGTTGTAAAGTACTTTCAGCGGGGAGGAAGGTGTTGTGGTTAATAACCACAGCAATTGACGTTACCCGCAGAAGAAGCACCGGCTAACTCCGTGCCAGCAGCCGCGGTAATCCGGAGGGTGCAAGCGTTAATCGGAATTACTGGGCGTAAAGGCAACGCAGGCGATCTGTCAAGTCGGGTGTGAAATCCCCGGGCTCAACCTGGGAAATGCATTCGAAACTGGCAGGCTAGAGTCTTGTAGAGGGGGGTAGAATTCCAGGTGTAGCGGTGAAATGCGTAGAGATCTGGAGGAATACCGGTGGCGAAGGCGGCCCCCTGGACAAAGACTGACGCTCAGGTGCGAAAGCGTGGGGAGCAAACAGG
+
IIIIIIHHHHIIIIIIIIIIHIHIIIIIIIIHHIIIIIIIIHHIIIIIHHDEFHIIIIIIIHHHIIIIHHIGHHHIHHHHIIFHCEEHIDHCCDEHHGDGHHHEHHFEFCCGEH-GHCHEEHFHHHH=EGHHC--5>CHA@@AHHII?CCCDGHAF-AE@-@?F?HG@HH>CHHDHC--65D=+6DGHIEC--5@-4@---55-@-@@G?@E@>3+@######DG?CHE@6--6@66--+6++5--@@--G6@3C>+>E866A-A8---E666--F8-FA-@686-??CFEG?AFCHGHGD--IHHIIHDC?HAEEHGHEIHG?CHHIHDHHGIIHFHIGIHHHGHHG<GEEEIIIIIIIHIIIHGHHCEHHHHDCCHHCHEHHIHFGHHCGIIHIIIHHC1IHIIGIIIIIIIIIIHIHHHIIIIGIII
@HWI-D00621:625:HMJNFBCX2:2:1104:6211:59034
GTGGGGAATATTGCACAATGGGCGCAAGCCTGATGCAGCCATGCCGCGTGTATGAAGAAGGCCTTCGGGTTGTAAAGTACTTTCAGCGGGGAGGAAGGTGTTGAGGTTAATAACCGCAGCAATTGACGTTACCCGCAGAAGAAGCACCGGCTAACTCCGTGCCAGCAGCCGCGGTAATACGGAGGGTGCAAGCGTTAATCGGAATTACTGGGCGTAAAGCGCACGCAGGCGGTCTGGCAAGGCGGATGTGAAATCCCCGGGCTCAACCTGGGAACTGCATTCGAAACTGGCAGGCTAGAGTCTTGTAGAGGGGGGTAGAATTCCAGGTGTAGCGGTGAAATGCGTAGAGATCTGGAGGAATACCGGTGGCGAAGGCGGCCCCCTGGACGAAGACTGACGCTCAGGTGCGAAAGCGTGGGGAGCAAACAGG
+
IIIIIIIIIIIIIIIIIIIIIIIIIIIIIIIIIIIIIIIIIIIIIIIIIIIIHIIIIIIIIIIIIHIIHHIHIIIIHHIIIIHHHIIIIIIHHIHHIIHIIHHIHFGHIHIIGIIIIGHHIIIHCGGHIIIHIIIHDH:GHHHIEHEHIHHHIHIIHHHIII@-GHHHGIHIIIGIHCEHHCGHHIHHHHHEHH4@EHH?EHC?>--+4DHE66>EHIIGHD:>4>DCC5-6--66--4@6-5-G@-FIIHH@+HGHHHFEGA-A8-A6AEHHH@GHHIHEGEEIIEHGA-G?IGIHIIHEHHIHCHHIIH?HHIIG@HIIHFHIIIIHDHIIIIIIIIIHIIHHEHF<HHIHHIIIIIIIHIIIIIIIHIIIIIIIIIIHIIIIIIIGIHIIIIIIIHHIHIIIIIIIIIIIIIIIIIIIIIIIIIIII
@HWI-D00621:625:HMJNFBCX2:2:1104:8773:59906
GTGGGGAATATTGCACAATGGGCGCAAGCCTGATGCAGCCATGCCGCGTGTATGAAGAAGGCCTTAGGGTTGTAAAGTACTTTCAGCGGGGAGGAAGGTGATAAGGTTAATACCCTTGTCAATTGACGTTACCCGCAGAAGAAGCACCGGCTAACTCCGTGCCAGCAGCCGCGGTAATACGGAGGGTGCAAGCGTTAATCGGAATTACTGGGCGTAAAGCGCACGCAGGCGGTCAATTAAGTCAGATGTGAAAGCCCCGAGCTTAACCTGGGAATTGCATCTGAAACTGGTTGGCTAGAGTCTTGTAGAGGGGGGTAGAATTCCATGTGTAGCGGTGAAATGCGTAGAGATGTGGAGGAATACCGGTGGCGAAGGCGGCCCCCTGGACAAAGACTGACGCTCAGGTGCGAAAGCGTGGGGAGCAAACAGG
+
IIIIIIIIIIIIIIIIIIIIIIIIIIHIIIIIIHIIIIHIHIIIIIIIHIECHHIIIGHIIHIIIIHIIIHIIHIHIHIIIIGHHIIIIIHHIIIIIIIHIEHFHHGH.C?FHHGIIIHHAAHHHIEHDAGHHHHIHHCC-CEHCECHD+D:GHFGEHHFEEEEH?@F@FDDHHIGH@@E@@-+6:5@=GF?-6E@@----45-6-6-6GEG6>DHHHC>-@6+5-4+>366--@@FG@66---@@66---EHD6>+CG?EGGEHA--HIHIIIGIHHGCHGIIIIGHHA-GAHGEHIHHGGAAHHIHHHIHG?IIIIHIIIIHHIHHHHGIIIIIIIIIIIIIGIIHDHIIHIIIIIIIHHIIGIIIHIHIIIIIIIIIIIIIIHHIGIIHHIIIIIIIIHIIIHIIIIIIIIIIIIIIIIIIIIIIGI
@HWI-D00621:625:HMJNFBCX2:2:1104:10127:60006
GTGGGGAATATTGCACAATGGGCGCAAGCCTGATGCAGCCATGCCGCGTGTATGAAGAAGGCCTTCGGGTTGTAAAGTACTTTCAGCGGGGAGGAAGGTGTTGTGGTTAATAACCACAGCAATTGACGTTACCCGCAGAAGAAGCACCGGCTAACTCCGTGCCAGCAGCCGCGGTAATACGGAGGGTGCAAGGGTTAATCGGAATTACTGGGCGTAAAGCGCACGCAGGCGGTCTGTCAAGTCGGATGTGAAATCCCCGGGCTCAACCTGGGAACTGCATTCGAAACTGGCAGGCTAGAGTCTTGTAGAGGGGGGTAGAATTCCAGGTGTAGCGGTGAAATGCGTAGAGATCTGGAGGAATACCGGTGGCGAAGGCGGCCCCCTGGACAAAGACTGACGCTCAGGTGCGAAAGCGTGGGGAGCAAACAGG
+
IIIIGIIIIHIIIHIIIIIIGHHIIIIIIIIIHIHIIIIHIIIIIIIIHIIHIHHIIIIHIIIFEHHIIFEHEHIIH?HHHF<FHHIIHIIIIIIIIIHIIEHHIIHHHIIIIIIIIIIHIIICGIHGAEGHI?GC:CDHIIHHFEHIIHIHGIHEHHC@HGGHGHHHG@+:DDH:GHGIHCEHH+4@EHE--444FE-6EEH@@?+F@H@4-C@G=HC6=HGHHHIHCHD4--6--HHHD=@?@F-EHHHFEHD:HIIHHEHHHH?A-EGIHFEHHGCG?IHFHHEHIGIHCHEIIIIIHG?IHCGIIIIHHFIIIIHH@GCHIIIIIHIIIGIIIIIIIIIIHG@<:1GIIIIIIIIIIHGIIIIIGIIHEHIIIIIHIHIHIIIHIIIIHIHIIIGIIHIIIIHIIIIIIIIIIIIIIIIIIIIIII
@HWI-D00621:625:HMJNFBCX2:2:1104:14091:60078
GTGGGGAATATTGCACAATGGGCGCAAGCCTGATGCAGCCATGCCGCGTGTATGAAGAAGGCCTTCGGGTTGTAAAGTACTTTCAGCGGGGAGGAAGGTGTTGTGGTTAATAACCACAGCAATTGACGTTACCCGCAGAAGAAGCACCGGCTAACTCCGTGCCAGCAGCCGCGGTAATACGGAGGGTGCAAGCGTTAATCCGAATTACTGGGCGTAAAGCGCACGCAGGCGGTCTGTCAAGTCGGATGTGAAATCCCCGGGCTCAACCTGGGAACTGCATTCGAAACTGGCAGGCTAGAGTCTTGTAGAGGGGGGTAGAATTCCAGGTGTAGCGGTGAAATGCGTAGAGATCTGGAGGAATACCGGTGGCGAAGGCGGCCCCCTGGACAAAGACTGACGCTCAGGTGCGAAAGCGTGGGGAGCAAACAGG
+
IIIIHIHIIIIIIIIIIIIIIIGIIIIIIIIIIIIIIIIIIIIIIIIIHIIIIIIHHHIIHIHHIIIIIIIIHHIIIIIHIH<GHHIIHHIDDHHIIIGHIIIIIIHHHHEHHACFHHIEFGG-@FHFHH?EHFFCDDCHFH?GFHIEHGHHGCCE6FH@GICHHIIIHF3:HD:+@FHHH=H>DD-EGEE@F@G-EHHI+644-6F-FGEHHH:+@E?-61>>CHHH#########E@CC@E@G-66-G@@E+DCC5G6-GHEHHGHHEHHHHHHCHHIHHIGGHHHEIIIHHHHEEGHHEG?HEIHGHGHGHIIHEDIFHGIIHIIIIGHHGIHIIHHIHIIIIHHDHEHHHHCHHIHCIIHGIIIIHHIIIIIIHHIH?HIHIIIIIHIHIHIIIIHHHIIIIIIIIIHDHIIIIIIIIIIIIIIII
@HWI-D00621:625:HMJNFBCX2:2:1104:14442:60188
GTGGGGAATATTGCACAATGGGCGCAAGCCTGATGCAGCCATGCCGCGTGTATGAAGAAGGCCTTCGGGTTGTAAAGTACTTTCAGCGAGGAGGAAGGTGTTGTGGTTAATAACCACAGCAATTGACGTTACTCGCAGAAGAAGCACCGGCTAACTCCGTGCCAGCAGCCGCGGTAATACGGAGGGTGCAAGCGTTAATCGGAATTACTGGGCGTAAAGCGCACGCAGGCGGTTTGTTAAGTCAGATGTGAAATCCCCGGGCTCAACCTGGGAACTGCATTTGAAACGGGCAAGCTTGAGTCTCGTAGAGGGGGGTAGAATTCCAGGTGTAGCGGTGAAATGCGTAGAGATCTGGAGGAATACCGGTGGCGAAGGCGGCCCCCTGGACAAAGACTGACGCTCAGGTGCGAAAGCGTGGGAGCAAACAGG
+
IIIGIIHIIIIIIIGHIIIIHIIIIIIIIIIIIIIIIIIIIIIIGIIIIH<FEHHHHIFEHIIHGEEEHGHHHGIHEHHHFH<DE0F:CDHCHHHIGHHCHHIIHHFHHEHHHIGCHH?GHHHF-FHCHGH-D-DCDHHHGC?G-A-A::D+@HF-FFHHHCE-A@GFH-+:DCC+466-@E-6>:4--6-6-@H--@?@-446@-@+EH@@-8C@E+H8G4@+?4@:DDHHEHEEG?HFG@6HF6C@-@IHECHHC;@AA-G4FG?@ACFFA6-A6-HHEEHE83--IH@BBG@A-8-+@-@C?A@HDHHEIHG@FCECFD/FEHEEHCIHHHGH@ED//DE/FC<.C0EEEH?HHCG<E.C<CHIHGECG0D??DHEC0GC1H@HHCIIHCECE<HE<@CFIHHGEEG<<<CDHIIIIIIIIIIIII
@HWI-D00621:625:HMJNFBCX2:2:1104:19870:60098
GTGGGGAATATTGCACAATGGGCGCAAGCCTGATGCAGCCATGCCGCGTGTATGAAGAAGGCCTTCGGGTTGTAAAGTACTTTCAGCGGGGAGGTAGGTGTTGAGGTTAATAACCTCAGCAATTGACGTTACCCGCAGAAGAAGCACCGGCTAACTCCGTGCCAGCAGCCGCGGTAATACGGAGGGTGCAAGCGTTAATCGGAATTACTGGGCGTAAAGCGCACGCAGGCGGTCTGTCAAGTCGGATGTGAAATCCCCGGGCTCAACCTGGGAACTGCATTCGAAACTGGCAGGCTAGAGTCTTGTAGAGGGGGGTAGAATTCCAGGTGTAGCGGTGAAATGCGTAGAGATCTGGAGGAATACCGGTGGCGAAGGCGGCCCCCTGGACAAAGACTGACGCTCAGGTGCGAAAGCGTGGGGAGCAAACAGG
+
IIHIIIIIIIIIIIIIIIIIIIIIIIIIIIIIIIIIIIIIIIIIIIIIHHHIIIIGHIGIHIIIIIIIIHHIIIIIIIIIIFDHHHIIIIIHIIIIIIIHHIEHHIIIGIHHIGEHHIIIIHIHCHHIGHH@EHHIDHHCHHHHECEHDDHD-AGHIHHHIIIHHHHHEHGHHHHDHEHIH@E>CC@EHHHEHF-@EHEHH@GH@@HG@D<G@EHEGC@GHHHIGDDFH;45---?HEHDHHEIHEHHHGHG4C;+:>EFA-A-HHHF?H@HGHHHA-EHHHHGB8?CHHHGG@?IIIFHIHIHHHHHHD>EAGCIHHHGIHIHHIGIIIIIIIIIIHHHHIHIHFGFDHIIHHHIIIHHHIHHIIIIIIIIHIIIIIIHGHHIIIIHIIIHHIIIHEHEIIIIIIHEIIIIIIIIIIIIIIIIIIIIII
@HWI-D00621:625:HMJNFBCX2:2:1104:1494:60366
GTGGGGAATATTGCACAATGGGCGCAAGCCTGATGCAGCCATGCCGCGTGTATGAAGAAGGCCTTCGGGTTGTAAAGTACTTTCAGCGAGGAGGAAGGTGTTGTGGTTAATAACCACAGCAATTGACGTTACTCGCAGAAGAAGCACCGGCTAACTCCGTGCCAGCAGCCGCGGTAATACGGAGGGTGCAAGGGTTAATCGGAATTACTGGGCGTAAAGCGCAAGCAGGCGGTTTGTTAAGTCAGATGTGAAATCCCCGGGCTTAACCTGGGAACTGCATTTGAAACTGGCAAGCTTGAGTCTCGTAGAGGGGGGTAGAATTCCAGGTGTAGCGGTGAAATGCGTAGAGATCTGGAGGAATACCGGTGGCGAAGGCGGCCCCCTGGACGAAGACTGACGCTCAGGTGCGAAAGCGTGGGGAGCAAACAGG
+
IIIIIIHHIIIIIIIIIIIIHIIHIIIIIIIIHIIIIIIIIIIIIIIIHHGHIIIIIIHIIIIGIIIIIIIHIIIIH@GHIIDFHHHIGHIHIIIHHGGHHIIIIIIGHHHCGEAG?FHHHHH.-FE=-EHEC-@C:@HC-AAD--BACDCHIH?-AGHHC@EEH-FG--3>DHCC-@@EH--:DDHH@?@6-4-5F@-@EHC?--@-6CD=@EH@E@@4---+-EGC>+-HF@@6@-@@@-FHF66---HEEHDHD:G?F86-68-HHHGCA--HFAA@AIIHGHHCHHC-AF-EHHGIHHE?HCGHHHCHHHHIHHHFHGCIHFIIIIIIIIIIIHHHIIHHCHHFDGIIIIIIIIIIIIIIIIIIIIHH@HIHIIHCFEIHIIIIHHGHHIIIIIIIIHHHIIIIIIIIIHIIIIIIIIIIHHIIII
@HWI-D00621:625:HMJNFBCX2:2:1104:3583:60840
GTGGGGAATATTGCACAATGGGCGCAAGCCTGATGCAGCCATGCCGCGTGTATGAAGAAGGCCTTCGGGTTGTAAAGTACTTTCAGCGGGGAGGAAGGTGTTGAGGTTAATAACCTCAGCAATTGACGTTACCCGCAGAAGAAGCACCGGCTAACTCCTTGCCAGCAGCCGCGGTAATACGGAGGGTGAAAGCGTTAATCGGAATTACTGGGCGTAAAGCGCACGCAGGCGGTTTGTTAAGTCAAGTGTGAAATCCCCGGGCTCAACCTGGGAACTGCATTTGAAACTGGCAAGCTTGAGTCTCGTAGAGGGGGGTAGAATTCCAGGTGTAGCGGTGAAATGCGTAGAGATCTGGAGGAATACCGGTGGCGAAGGCGGCCCCCTGGACGAAGACTGACGCTCAGGTGCGAAAGCGTGGGGAGCAAACAGG
+
IIIHIIIIIIIIIIIIIIIIIHIIIIHHIIHHIIIIIHIIIIIIIGIIHHHHIIGHIIHIIICHIHIIIIG?HHHIHHHGHGDHHHIIHIHHHIHGGHCGHIFEHHHHGIHIIHFEHFIIHHHFHHHHHFHGHIHHCHHEAHEGHHEEHDCD@F@GF--8A?A@6-6@HHDDHC6C?--6@@-5>5-6-666-6--65-@@G6@@@HEH;>EEHHFHECCC@5+F?E:CHG@@@-HEHE6-@-6--?FG@@FE3>5+DFHIHA?@G-FAEA866-@-FHECE@@HHGHHHHIHEFHHHFDCIHGG?HHHIIHHHGHFIIIHIHIIIHGHIIIIIIHHHEIIIIIHEGC<FIHIHHHIIIIHHIIIIIHIIIIIIIGIIHHFGIIIIIIHHIHGHIIIIIHIIIIIIIIIIHHIGIIGHEHIIIIIIGIII
@HWI-D00621:625:HMJNFBCX2:2:1104:7098:60998
GTGGGGAATCTTCGGCAATGGACGAAAGTCTGACCGAGCAACGCCGCGTGAGTGAAGAAGGTTTTCGGATCGTAAAACTCTGTTGTTAGAGAAGAACAAGGATGAGAGTAAAATGTTCATCCCTTGACGGTATCTAACCAGAAAGCCACGGCTAACTACGTGCCAGCAGCCGCGGTAATACGTAGGTGGCAAGCGTTGTCCGGATTTATTGGGCGTAAAGCGAGCGCAGGCGGTTTCTTAAGTCTGATGTGAAAGCCCCCGGCTCAACCGGGGAGGGTCATTGGAAACTGGGAGACTTGAGTGCAGAAGAGGAGAGTGGAATTCCATGTGTAGCGGTGAAATGCGTAGATATATGGAGGAACACCAGTGGCGAAGGCGGCTCTCTGGTCTGTAACTGACGCTGAGGCTCGAAAGCGTGGGGAGCGAACAGG
+
IIIIIICHIIHIIIIIIIIIIHHHHIHIIIIIIIIGIHGIIIIIIIIIHHHHGGHHIIHIIIIIIIEDHDEHHHIIHIHHGD<DHHIIHHIHHIIIHGHHIIEHHGEFHHHIIHHHIF-FEHHHE--8EDE@D7GE@H@8-FGE6FAC?DC+DHIHEHC48-FHHIIHEHH:DHH:HH@HF---@-GFEEHH?--5-34FCGGHG6@6HGHF@=HHE5@:+4)HHEE-CH:GG@6--?EGIIHIHHF-@-F@->+:IIHHF6-6+IHDHHEHHEHEG?CHECIIIHIHEFEHEFFAAIIIIIHHG7CHEHCHHEHEIHHCHCEFHHEFIHDIIIIIIIIIHGGHHIHIHFHIIIIHEHHCFHGFIIIIIIIIIIIIIIHHHHHIIIIIIIIIIIIIIIHHIIIIIIIIHHIIIHHIIIIIIIIHIIIIIII
@HWI-D00621:625:HMJNFBCX2:2:1104:17671:60891
GTGGGGAATATTGCACAATGGGCGCAAGCCTGATGCAGCCATGCCGCGTGTATGAAGAAGGCCTTCGGGTTGTAAAGTACTTTCAGCGGGGAGGAAGGTGTTGAGGTTAATAACCGCAGCAATTGACGTTACCCGCAGAAGAAGCACCGGCTAACTCCGTGCCAGCAGCCGCGGTAATACGGAGGGTGCAAGCGTTAATCGGAATTACTGGGCGTAAAGCGCACGCAGGCGGTCTGTCAAGTCGGATGTGAAATCCCCGGGCTCAACCTGGGAACTGCATTCGAAACTGGCAGGCTAGAGTCTTGTAGAGGGGGGTAGAATTCCAGGTGTAGCGGTGAAATGCGTAGAGATCTGGAGGAATACCGGTGGCGAAGGCGGCCCCCTGGACAAAGACTGACGCTCAGGTGCGAAAGCGTGGGGAGCAAACAGG
+
IIHIIIIIIIIIFHHIIIIIIIIHGHIHIIIIHIIIIIIIIIIIIHII?HHHIHIGHIHIIIGHIIHHIIIIIHIIIIGGHHDFHHHDHIGHGHGHEHFGGGHCHHFEHFE@FEEHHHDHFGHHHHEHEHHHHIHIHHIHIIHHIH4GHHHHDH-@FEDHGHHIIIIII-CDHII:HIHC@E->::-@-6FEHE6@5@6@HG@6@@FG?86FEH(?@G56;D5>:HDH>>-@6-----4++-G@--6--EHGE>3+++HFHEGAHHHA-EHA86--CIHG?HFHFHEFHIHIIIHHIHEHGD777-HEIHHE8.HGIHIIHCHHHHHHHCHHGIHGIHIHHIHIHHEFDFG0EIIHFHHGCIHE?IHEHHIIIHIIHDHDCDIIHIHHF<EGIIIIHIIHHEHIIIIIIIIIHIHIIIHIIIIFIIIIII
@HWI-D00621:625:HMJNFBCX2:2:1104:11237:61597
GTGGGGAATATTGCACAATGGGCGCAAGCCTGATGCAGCCATGCCGCGTGTATGAAGAAGGCCTTCGGGTTGTAAAGTACTTTCAGCGAGGAGGAAGGTGTTGTGGTTAATAACCACAGCAATTGACGTTACTCGCAGAAGAAGCACCGGCTAACTCCGTGCCAGCAGCCGCGGTAATACGGAGGGTGCAAGCGTTAATCGGAATTACTGGGCGTAAAGCGCACGCAGGCGGTTTGTTAAGTCAGATGTGAAATCCCCGGGCTCAACCTGGGAACTGCATTTGAAACTGGCAAGCTTGAGTCTCGTAGAGGGGGGTAGAATTCCAGGTGTAGCGGTGAAATGCGTAGAGATCTGGAGGAATACCGGTGGCGAAGGCGGCCCCCTGGACGAAGACTGACGCTCAGGTGCGAAAGCGTGGGGAGCAAACAGG
+
IIIIHIGIIIIHIIIHHIIIIIIIHHHIIIHIIIIIIGIIIIHHIIGHHHHHIIIIIGHHIIIIHHHHDGHHIIIHHIIIIIDHHGHIIIIIIGHHIH@FHHHIIIIHEHHHHHIIIHHHHHIEC7FHHEHHIEC:>@DEF?EH@EHHIDCCEHEHHIDC?G?FG?EHHA3CHCDDE??GCGEHC+-4@G@-4@@@E@-@G4@-6-+-4@HG46%CHHCC>D5646HHGHHEHHHHECEG@66--6@6--@6-CHDHIIHHGE@HHH@FCEA8-?G?EFHG@EFIIGIHF@EHIHEGIHHHHIHIGIIIHHHEHIIIIIIHHEIIHIHHCIIIIIHIIIIFIHHHGGD<IIIHIIHHHCIIHHIIIIIIIIIIIIIIHHDDIIIIIIIIIIHFHIIIHGHFHIHIIIIIIHHIIIIIIIIIIIIIIIIII
@HWI-D00621:625:HMJNFBCX2:2:1104:14204:61548
GTGGGGAATATTGCACAATGGGCGCAAGCCTGATGCAGCCATGCCGCGTGTATGAAGAAGGCCTTCGGGTTGTAAAGTACTTTCAGCGGGGAGGAAGGTGTTGAGGTTAATAACCTCAGCAATTGACGTTACCCGCAGAAGAAGCACCGGCTAACTCCGTGCCAGCAGCCGCGGTAATACGGAGGGTGCAAGCGTTAATCGGAATTACTGGGCGTAAAGCGCACGCAGGCGGTCTGTCAAGTCGGATGTGAAATCCCCGGGCTCAACCTGGGAACTGCATTCGAAACTGGCAGGCTAGAGTCTTGTAGAGGGGGGTAGAATTCCAGGTGTAGCGGTGAAATGCGTAGAGATCTGGAGGAATACCGGTGGCGAAGGCGGCCCCCTGGACAAAGACTGACGCTCAGGTGCGAAAGCGTGGGGAGCAAACAGG
+
IIIIIIIIIIIIIIIIIIIIIIIIIIIIIIIIIIIIIIIIIIIIIHIIIHHHIIIIHIIIIIIIIIIIIIIIIIIIIIGIIHDHHIIIIIHHIIIIIICHHHIIIIIHIIGHIHHHHGHGHII@-GHHEEHHFHHGHHIIIIIFHHHHHGHIIIHHIHIAGHHIIIIHHGGHIHHIHHE?GEGDHHHFHHHIGIG-EH6@HH@FEEHGHHHHI@?EHIHIHDHHHIIHCDD@-EHECIIIIHHFIHGHEEEIHDH:DHFIGHHFHHGGIIIHHG?IIIHHHHHIHIHIIIHIIHHIIIHIIIGIIIIIHGIHFEGIHIIIIHEIIIIIIIIIHIIIHGIIIIIIHHFHFHHIIIIIIIIHIIIIIIIIIIIIIIIIIIHIIHIIIIIIIIIIHIIIIIIIIIIIIIIIIIIIIIIIIIIIIIIIIIIIII
@HWI-D00621:625:HMJNFBCX2:2:1104:15790:61537
GTAGGGAATCTTCGGCAATGGACGAAAGTCTGACCGAGCAACGCCGCGTGAGTGAAGAAGGTTTTCGGATCGTAAAACTCTGTTGTTAGAGAAGAACAAGGATGAGAGTAAAATGTTCATCCCTTGACGGTATCTAACCAGAAAGCCACGGCTAACTACGTGCCAGCAGCCGCGGTAATACGTAGGTGGCAAGCGTTGTCCGGATTTATTGGGCATAAAGCGAGCGCAGGCGGTTTCTTAAGTCTGATGTGAAAGCCCCCGGCTCAACCGGGGAGGGTCATTGGAAACTGGGAGACTTGAGTGCAGAAGAGGAGAGTGGAATTCCATGTGTAGCGGTGAAATGCGTAGATATATGGAGGAACACCAGTGGCGAAGGCGGCTCTCTGGTCTGTAACTGACGCTGAGGCTCGAAAGCGTGGGGAGCGAACAGG
+
IIIIIIIIIHIIHIGIHIIIIFHHEHHHEHIHIHIHIIHHIGHIIIIIDHCHIIIIIIIII@1FGHHHHICGEHIIHHHHIH<CFHIIIHHHIFHFHIIHECF/:FEEHHHIHC?FH.AG:@?FGHCEGGHHCEGAGHHCGHIEHGH?@HHGHD?AA?--564EE-4--586+CCDD@--6-66--6G-5@G-6EEHHHHFHD64?G@FGHI6-+---E>:@+6+@@C>3+?@66-6---@6-66EC@@-FEEHC;>:+:HHB8+:6+>7-EHD7-B@G77-EGE?H@-D.D7DDB.HF@@?C@7@.FEEGHGFHHCIHHHHCHHF.EHHDIHHIIHHGHHHHHF?HHHDIHGEHGHIIHHHEIIIIIIIHIHHHHHHIIGHCIIHHCHE?GCIHHHH?IHEIIIHGCIIHIIIIHHIIIIIIIIIIIIIH
@HWI-D00621:625:HMJNFBCX2:2:1104:18075:61746
GTGGGGAATATTGCACAATGGGCGCAAGCCTGATGCAGCCATGCCGCGTGTATGAAGAAGGCCTTCGGGTTGTAAAGTACTTTCAGCGAGGAGGAAGGCGATAAGGTTAATAACCTTGTCGATTGACGTTACTCGCAGAAGAAGCACCGGCTAACTCCGTGCCAGCAGCCGCGGTAATACGGAGGGTGCAAGCGTTAATCGGAATTACTGGGCGTAAAGCGAACGCAGGCGGTCTGTCAAGTCGGATGTGAAATCCCCGGGCTCAACCTGGGAACTGCATTCGAAACTGGCAGGCTAGAGTCTTGTAGAGGGGGGTAGAATTCCAGGTGTAGCGGTGAAATGCGTAGAGATCTGGAGGAATACCGGTGGCGAAGGCGGCCCCCTGGACAAAGACTGACGCTCAGGTGCGAAAGCGTGGGGAGCAAACAGG
+
IIIIIIIIIIIIIIIIIIIIIIIIHIIIHIIIIIIIIIIIIIIHIIIIHH@GHIHIHIHIIHIIIIIHIIIIIIHIHIIIIHDGHIIIIIIIIIIIIIIIHHEHEHCGHHHHHIIIIIIHIHHHHIGIAGHHIEHHHHDHHHHIIFGEHDHHFHHHH?HHEHEE-5A-FG++;++6@-G?GFHIII=EEH6--@-5@4--CHHHF-@-HHC@E-@4EEH(@#@-6>->DCFH@66--HGHIHEECHCG@6?HE>++>:HF-66-A-4@H?IIHFIHHGG-C@HHHHFHIHGIHGEIIGHFFHF?EEIIIHDEH@IIIIHHFHHHHEHEIHHDIHIHHG@IHDFIHHHHGGHCIHHHGHIIHIDHHIIIHHHIIIIIIHHDIHIIIIIIIIIHHIIIIIIIHHIIIIIIIIIIIIIIIIIIIIIIIIIIIH
@HWI-D00621:625:HMJNFBCX2:2:1104:12702:61979
GTGGGGAATATTGCACAATGGGCGCAAGCCTGATGCAGCCATGCCGCGTGTATGAAGAAGGCCTTCGGGTTGTAAAGTACTTTCAGCGAGGAGGAAGGTGTTGTGGTTAATAACCACAGCAATTGACGTTACTCGCAGAAGAAGCACCGGCTAACTCCGTGCCAGCAGCCGCGGTAATACGGAGGGTGCAAGCGTTAATCGGAATTACTGGGCGTAAAGGGCACGCAGGCGGTTTGTTAAGGCAGATGGTAAATCCCCGGGCTCAACCTGGGAACTGCATTTGAAACTGGCAAGCTTGAGTCTCGTAGAGGGGGGTAGAATTCCAGGTGTAGCGGTGAAATGCGTAGAGATCTGGAGGAATACCGGTGGCGAAGGCGGCCCCCTGGACAAAGACTGACGCTCAGGTGCGAAAGCGTGGGGAGCAAACAGG
+
IIGIIIHHIHIHHIIIIIIHHIIIIIIIIIIIIIIIIIIHHHIIHHEHHIHIHIHIIIIIIIIIIIIIHHHIIHIIIIGGIFDFGHIIHHIHHIIIIG9CHCHGHHHEHHIIIIHHHIIIIIHHEHGIGHEEFA@DDHHGHFAAGFFHHHHDGHA@AHHCHF@-AEEH?46;:++5@-@?@-6>DDHGEH-6-@-@@??-@HH@-66-=HD@@CHHHH@#$@ECHHCCHDCFHG@--E@@6-66--6-6-?EIHIHCHGHG@?EHG@FECFEHE@HEIHHFH@?FFEHHHHHHFGIH@HHDHHCHEIHHDHHIHHHHIIIIIIHHEGIIIIIHIHIHHHIIIIHIIHGDFHIHHHHGIHIIIIIIIIHIIIHIIHIIHHCHIIIIIIIIHIIIIIIIIIIHHIHIIHHIIIIIIIIIIIIIIIIIIIIII
@HWI-D00621:625:HMJNFBCX2:2:1104:12522:62626
GTGGGGAATATTGCACAATGGGCGCAAGCCTGATGCAGCCATGCCGCGTGTATGAAGAAGGCCTTCGGGTTGTAAAGTACTTTCAGCGAGGAGGAAGGTGTTGTGGTTAATAACCGCAGCAATTGACGTTACTCGCAGAAGAAGCACCGGCTAACTCCGTGCCAGCAGCCGCGGTAATACGGAGGGTGCAAGCGTGAATCGGAATTACTGGGCGTAAAGCGCACGCAGGCGGTTTGTTAAGTCAGATGTGAAATCCCCGGGCTCAACCTGGGAACTGCATTTGAAACTGGCAAGCTTGAGTCTCGTAGAGGGGGGTAGAATTCCAGGTGTAGCGGTGAAATGCGTAGAGATCTGGAGGAATACCGGTGGCGAAGGCGGCCCCCTGGACGAAGACTGACGCTCAGGTGCGAAAGCGTGGGGAGCAAACAGG
+
HIIIIIHIIIIIIIIIIIIIHIIIIIIIIIIIIIIIHHHHIIIIIIIICEGHHIIIHIIIIIFHHIHHIHGHIFIIFHIIH<<GHIIIIIICHFHGHEHFHGHHIHHHHHIIIIHHICDHGGEHHIIIHEEEEE=DDHCGHIGHIHIGIIGIIIHHEE=-4@GC--A@HE:D>+++@?6-E@EHHHHIH@##########@HHF@-64-D;EE@-@@HDA644>@-HHH8HEGHHHHHG@@-HH@F?@---@GCCHD:HF-FHHIHHHHIHFCHEFGA-CGAG@HF?CHGIHEECIHG->-HEHGHDEHIHHGIHIIIIIIHHIHIIHHCIIGIIHGF@IIIHIIHHD<HIHIIIHIIIIHIIIIIIIIIIIIIIIIIHIGIIIIIIIIHIIHHGHIHHGIHHHIIIIIIIIIIIIIIIIIIIIIIIGII
@HWI-D00621:625:HMJNFBCX2:2:1104:4183:62898
GTGGGGAATATTGCACAATGGGCGCAAGCCTGATGCAGCCATGCCGCGTGTATGAAGAAGGCCTTCGGGTTGTAAAGTACTTTCAGCGGGGAGGAAGGTGTTGAGGTTAATAACCTCAGCAATTGACGTTACCCGCAGAAGAAGCACCGGCTAACTCCTTGCCAGCAGCCGCGGTAATACGGAGGGTGCAAGCGTTAATCGGAATTACTGGGCGTAAAGCGCACGCAGGCGGTCTGTCAAGTCGGATGTGAAATCCCCGGGCTCAACCTGGGAACTGCATTCGAAACTGGCAGGCTAGAGTCTTGTAGAGGGGGGTAGAATTCCAGGTGTAGCGGTGAAATGCGTAGAGATCTGGAGGAATACCGGTGGCGAAGGCGGCCCCCTGGACAAAGACTGACGCTCAGGTGCGAAAGCGTGGGGAGCAAACAGG
+
IIIIIIHHIIIIIIIIIIIIHIIIIIIIIIHHHIIIHIIIHIIIIIIIHHHIIIIIIHIIIIHHIIIIIIIIIIIIHIIHHFGHHHIIIIIHHHFEHHCGHEEHHGHIGEHIIC@FEFHEIHHHGHEHE?HHIBECDHIGHHEHHHIEHDHDH?-8F---8GEHC-6FHGCHC+3C@@GCH@GHDHHEHHEE?GE-4@GHEG;FH@GHHHDG?;-@HCF->E@3@::DHD-56--6-6-C:5--G@FHHEHCHDDHCIIHHH@HHH?IIHHGA6-6-HHG?HEEIHIHFHHG@C?GIIHIHHGIIHHIHIIIHGIIHIIHHHHIIIIIHHGIIIIHHEIIIIIIIHHGDEIIIIHHHHIHCIGIIIIHIIIIIIIIIHDHIIIIIIIIIIIHHIIIHIIIIIIIIIIIIIIIIIIIIIGIIIIIIIIIII
@HWI-D00621:625:HMJNFBCX2:2:1104:9085:62759
GTGGGGAATATTGCACAATGGGCGCAAGCCTGATGCAGCCATGCCGCGTGTATGAAGAAGGCCTTCGGGTTGTAAAGTACTTTCAGCGAGGAGGAAGGTGTTGTGGTTAATAACCACAGCAATTGACGTTACTCGCAGAAGAAGCACCGGCTAACTCCGTGCCAGCAGCCGCGGTAATACGGAGGGTGCAAGCGTTAATCGGAATTACTGGGCGTAAAGCGCACGCAGGCGGTTTGTTAAGTCAGATGTGAAATCCCCGGGCTCAACCTGGGAACTGCATTTGAAACTGGCAAGCTTGAGTCTCGTAGAGGGGGGTAGAATTCCAGGTGTAGCGGTGAAATGCGTAGAGATCTGGAGGAATACCGGTGGCGAAGGCGGCCCCCTGGACGAAGACTGACGCTCAGGTGCGGAAGCGTGGGGAGCAAACAGG
+
IHIIIIIIIIIIIIIIIIIHIIHIHIIIIIIIIIIIIIIIIIIIIIIIIIGHIIIIIIIIIIIHIIIIIIIHIIIGIIIIIHDGHIIDCHICGHHHIIIIII@GHIIIIHHIEHHHIIHIIIIHIIIIIH?7BEEHHHHIICAFAFHCDCDHHF-@GHIIGI-AE?A@FA++>3CH?@?@G@4+5+--@HE?-EHEHFH-@G@GHG@?@>+G@-CEHDCHHFHHF44;DCEIHG?E@CEHHFHH?EHHG?HHH>CHHCEFA-GFHHA-ACA-IIIHHIHHC@GFIHC?IIHIHHH?HFFD@E=H@FHHHIHEGCHHHEFHIIGIIIHIIIGIIIIIIIIHIIIIHEHFDIIIHHIHHHIHDIIIIIIIIIIIIIHIIIIHGIIIIIIIHIGIIIHIIIIHIIIIIIIHF0IIIIIIIIIIIIIIIIIIII
@HWI-D00621:625:HMJNFBCX2:2:1104:13164:62769
GTGGGGAATATTGCACAATGGGCGCAAGCCTGATGCAGCCATGCCGCGTGTATGAAGAAGGCCTTCGGGTTGTAAAGTACTTTCAGCGAGGAGGAAGGTGTTGTGGTTAATAACCGCAGCAATTGACGTTACTCGCAGAAGAAGCACCGGCTAACTCCGTGCCAGCAGCCGCGGTAATACGGAGGGTGCAAGCGTTAATCGGAATTACTGGGCGTAAAGCACACGCAGGCGGTTTGTTAAGTCAGATGTGAAATCCCCGGGCTCAACCTGGGAACTGCATTTGAAACTGGCAAGCTTGAGTCTCGTAGAGGGGGGTAGAATTCCAGGTGTAGCGGTGAAATGCGTAGAGATCTGGAGGAATACCGGTGGCGAAGGCGGCCCCCTGGACGAAGACCGACGCTCAGGTGCGAAAGCGTGGGGAGCAAACAGG
+
IIIIIIGIIIIIIIIIIIIIIIIIIIIIIIIIIIIIIIIIIIIIIIIIHHHIIIIIIIIIIIIIIIIHIIIIIHIIIIIIIIFHHIIHDHIGHHIIIIHHIIIIIIIIIIHHIHHIHIIIIIIIGIIIIHIHHHHHHHCHHIIIEHHHHIIHHHHIIIHEHIGHHHIGGACDDCD:EFFFG44>>>@EHHI?-@@GHHEGHG-5E?@-FHCCEEEHHIF-+--+CGE>>3-GIHFF@EHE@HH@@HGFGEHHHDHD;C?HFH@-HAE6?HHHGA-HHFHEF-FAGHHEHIIHHG--HFEHHHIIHEIHHIHHH?HGHIIHIGGIIIIIHIIIIIIHEHHHIIIIHIHF<CHEHIIHIHHIHIHIIIHIIIIIIIIHIIIIHEHGIIIIHIIIIIIIIIIIGIIIIIIHIIIIIIIIIIIIIIIIIIIIII
@HWI-D00621:625:HMJNFBCX2:2:1104:18725:62862
GTGGGGAATATTGCACAATGGGCGCAAGCCTGATGCAGCCATGCCGCGTGTATGAAGAAGGCCTTCGGGTTGTAAAGTACTTTCAGCGGGGAGGAAGGTGTTGTGGTTAATAACCACAGCAATTGACGTTACCCGCAGAAGAAGAACCGGCTAACTCCGTGCCAGCAGCCGCGGTAATACGGAGGGTGCAGACGTTAATCGGAATTACTGGGCGTAAAGCGCACGCAGGCGGTCTGTCCAGTCGGATGTGAAATCCCCGGGCTCAACCTGGGAACTGCATTTGAAACTGGCAGGCTTGAGTCTCGTAGAGGGGGGTAGAATTCCAGGTGTAGCGGTGAAATGCGTAGAGATCTGGAGGAATACCGGTGGCGAAGGCGGCCCCCTGGACGAAGACTGACGCTCAGGTGCGAAAGCGTGGGGAGCAAACAGG
+
IIIGEDHIHIIHEHIIIIIII?CHIIIHIHHIIHHIHIIGIHFGHGDHDEHIHHHIICG1D<CG@G1<EFHHIHHGHFHHHHDGHHHHHII.9CHC/E??CGEH@EC@?@-G?H?EE@HHF?DF7FA@H@@EHHEHIIHHHFCE-6AGCHHDGHC-AF@HH@H@FEGHF->HDDHH-666EE=D:+@H=----36--5@6GE@@@---6:>@55C@@H>->CC+G@=HD)6F@@G@6-++IHE@6-@@@66-@+D:HD@@A-A46--66-FA-8-HE@AA-8--F@H?HEB-?IHEHHA6---A8-@EDIIIIHGA?EGB9/HIHEG?C;>./FGC9///EC.:?GC<<1@DCC0D<<0C<CHCHCCE<<<0CCH?CC..<1<0@HH@C?IIHED0<<11<1HDIIHHHGCIHHFCEC@GFC<1DCGCEH
@HWI-D00621:625:HMJNFBCX2:2:1104:6151:63197
GTGGGGAATATTGCACAATGGGCGCAAGCCTGATGCAGCCATGCCGCGTGTGTGAAGAAGGCCTTCGGGTTGTAAAGCACTTTCAGCGGGGAGGAAGGCGATAAGGTTAATAACCTTGTCGACTGACGTTACCCGCAGAAGAAGCACCGGCTAACTCCGTGCCAGCAGCCGCGGTAATACGGATGGTGCAAGCGTTAATGGGAATTACTGGGCGTAAAGCGCACGCAGGCGGTCTGTCAAGTCGGATGTGAAATCCCCGGGCTTAACCTGGGAACTGCATTCGAAACTGGCAGGCTAGAGTCTTGTAGAGGGGGGTAGAATTCCAGGTGTAGCGGTGAAATGCGTAGAGATCTGGAGGAATACCGGTGGCGAAGGCGGCCCCCTGGACGAAGACTGACGCTCAGGTGCGAAAGCGTGGGGAGCAAACAGG
+
IIIIIIHIIIIIIIIIIIIIIIIIIHIIIIIHIHHIIHIIIIIIIIIIIHHHHIIHIGIIIHIIIIIIIFHHIIIIIGEHHHFHIHFHIHGHHHHIIIHHDCEEHCCEEEHHEHHHIIIFHI+6+-6@GEGHHHHHHC+6-FGH-68-CHDCHHIIHFHHFD@GHEHIHGHDC+C>GHHE----64@@----4@GDHHE####HHD@@4+HHECF?=H:>--ECHHIHDH@4@---6-E>>-E-@-6CHIHFHHH:IHG-6-HFFF4-?HHHFG@HIHHGEEHFIIIHHA-HGHAHHIHIHHEIIIIIIIIIIHHIHIIIIIIHIIHHC:HIIIIHHIIHIHIIIIIHDIHIIIIIIIIIIIIIIIIIIIIIIHIIIH?HEFIHIIIHIIIIIIIIIIIIIIIIIIHIIIIIIIIIIIIIIIIIIIIIII
@HWI-D00621:625:HMJNFBCX2:2:1104:18984:63118
GTGGGGAATATTGCACAATGGGCGCAAGCCTGATGCAGCCATGCCGCGTGTATGAAGAAGGCCTTCGGGTTGTAAAGTACTTTCAGCGGGGAGGAAGGTGTTGAGGTTAATAACCTCAGCAATTGACGTTACCCGCAGAAGAAGCACCGGCTAACTCCGTGCCAGCAGCCGCGGTAATACGGAGGGTGCAAGCGTTAATCGGAATTACTGGGCGTAAAGCGCACGCAGGAGGTCTGTCAAGTCGGATGTGAAATCCCCGGGCTCAACCTGGGAACTGCATTCGAAACTGGCAGGCTAGAGTCTTGTAGAGGGGGGTAGAATTCCAGGTGTAGCGGTGAAATGCGTAGAGATCTGGAGGAATACCGGTGGCGAAGGCGGCCCCCTGGACAAAGACTGACGCTCAGGTGCGAAAGCGTGGGGAGCAAACAGG
+
IHIHIIIIIIIIIIIIIIIIHIHIIIIIIIIIIIIIIIIIIIIIIIIIHIIIIIIIHHIHHHHIIIIIIIIIIIIIIIIGHIEGHIIHIIIIGGIIIGHGIHIIIIG@GHHHHHHIIIIIIIHHHHHIE?HHIFHIII:GHIIHIHHE;DHIIHHEHH@HHHIIGIHHIHDDHHHHHHEE@EHHHHH-4FHHHFH-@HEFH@6FE@F@GC;F--@5@EDG544+@6@@6+@-6--66--HD@--FFF6-66@-+::+DE@?AA-A6-6?IIIHIHG?@GG6-BAA6-FEF-FA7-EIHGF8--HHEEHGHHHG@GGDHHHHGEGEHIH<:IHHHHIHHEEIGIIIIHG<H@EGHCHHHEHHDGHGIHHDIIHEIHIHIHDIHIHHIIIIIIIIHIIIIIIHHCGIHIIHHHIGIIIHHIHHHFIIHIHHH
@HWI-D00621:625:HMJNFBCX2:2:1104:3900:63668
GTGGGGAATATTGCACAATGGGCGCAAGCCTGATGCAGCCATGCCGCGTGTATGAAGAAGGCCTTCGGGTTGTAAAGTACTTTCAGCGGGGAGGAAGGTGCTGAGGTTAATAACCTCAGCAATTGACGTTACCCGCAGAAGAAGCACCGGCTAACTCCGTGCCAGCAGCCGCGGTAATACGGAGGGTGCAAGCGTTAATCGGAATTACTGGGCGTAAAGCGCACGCAGGCGGTCTGGCAAGTCGGATGTGAAATCCCCGGGCTCAACCTGGGAACTGCATTCGAAACTGGCAGGCTAGAGTCTTGTAGAGGGGGGTAGAATTCCAGGTGTAGCGGTGAAATGCGTAGAGATCTGGAGGAATACCGGTGGCGAAGGCGGCCCCCTGGACAAAGACTGACGCTCAGGTGCGAAAGCGTGGGGAGCAAACAGG
+
IIIIIIIIIIIIIIIIIIIIIIIIIIIIIIIIIIIIIIIIIIIIIIIIIIIIIIIIHIIIIIIIIIIIIIIIIIIIIIIIIHDGHIIIIIIHHIIIIIHIIGIIIIHIIHHHHHHIIIGGIIIHGIHHHFHIIGGHC+:HAHEA?FH@CC+>HHIHHCE-AE@EE4@@GHHIIIHDG-@FH--5;:@GE@HIEEEGHE-6FEG@@GH-FHHHG@-HDHC5--4+@?HHD6@-4-@6--ECC@--@6@GHECF@+:D+DGAA?F@HHHGA?HE@HHHIHHHE@66B8-A@F8--?HIIHFF--AEHFHEDIIIIIIIHIIIIHGHIIIIIIIIIIIHIIIIIIIIIHGD:EHIIIIIIIIIIIHIIIIIIIIIIIIIHHHDHEHGIIHIIIIIIIIIIIIIHHIIIIHIIIIIIIIIIIIIIIIIIIIIII
@HWI-D00621:625:HMJNFBCX2:2:1104:16978:63711
GTGGGGAATATTGCACAATGGGCGCAAGCCTGATGCAGCCATGCCGCGTGTATGAAGAAGGCCTTCGGGTTGTAAAGTACTTTCAGCGAGGAGGAAGGCATTAAGGTTAATAACCTTAGTGATTGACGTTACTCGCAGAAGAAGCACCGGCTAACTCCGTGCCAGCAGCCGCGGTAATACGGAGGGTGCAAGCGTTAATCGGAATTACTGGGCGTAAAGCGCACGCAGGCGGTCTGTCAAGTCGGATGTGAAATCCCCGGGCTCAACCTGGGAACTGCATTCGAAACTGGCAGGCTAGAGTCTTGTAGAGGGGGGTAGAATTCCAGGTGTAGCGGTGAAATGCGTAGAGATCTGGAGGAATACCGGTGGCGAAGGCGGCCCCCTGGACAAAGACTGACGCTCAGGTGCGAAAGCGTGGGGAGCAAACAGG
+
IIIIIIIIIIIIIIIIIIIIIHIHIIIHIIIIHIIIIIIIIIHIIGIIHIIIIIIIHIIIIIIIIIIIIHIIHIIIGHIIIIDHIIIHHIGIGIIIIIHIHIIHGIHIGIIIIIIIIIIHIIIIIGHIGHHHHHHIIFGHIHIIGIIIHHIIIHHIIHIIEHEC@EHHI?DD:CDH?@EEHE@DDHHEH-6F@GEHDHFFHHIHHEHFH?GF@-3EEHFEHHHDH:HIHHF@@6CHCCHC:@DHHGHHCEGIHHGIHCFFEEHHHEHH@GIIIHHG@-HHHHHGHIFHIHGFHHHGIIIHHEG?HEIIHHHHHEIIHIIIIHIHIHIIIIIIIIIIIIIIIIIHIHHG<FIIIIIIIIIIIIHIHIIHIIIIGIIIIHIIHIIIIIIIIIIHHIIIIIIIIHIIIIIIIIIIIIIIIIIIIIIIIIIIII
@HWI-D00621:625:HMJNFBCX2:2:1101:14408:55798
GTGGGGAATATTGCACAATGGGCGCAAGCCTGATGCAGCCATGCCGCGTGTATGAAGAAGGCCTTCGGGTTGTAAAGTACTTTCAGCGGGGAGGAAGGTGTTGAGGTTAATAACCTCAGCAATTGACGTTACCCGCAGAAGAAGCACCGGCTAACTCCGTGCCAGCAGCCGCGGTAATACGGAGGGTGCAAGCGTTAATCGGATTTGCTGGGCCTAAAGCGCACGCAGGCGGTCTGTCAAGTCGGATGTGAAATCCCCGGGCTCAACCTGGGAACTGCATTCGAAACTGGCAGGCTAGAGTCTTGTAGAGGGGGGTAGAATTCCAGGTGTAGCGGTGAAATGCGTAGAGATCTGGAGGAATACCGGTGGCGAAGGCGGCCCCCTGGACAAAGACTGACGCTCAGGTGCGAAAGCGTGGGGAGCAAACAGG
+
IHHHIIHIIIIIIIIIIIHHHIIIIHIIIIIGGIIIIIIIHIIHIIIIHHEGGHHIIHIIGHIIIIFEHIHHHHIIHICGFHDEHEHHIIIDDHFHIH:FF.:FGBAEG@GHHHEH@E?ACEHC-FAEHEHHIEE:+>D6-8A@@AHG::++@EAFEE--AE?-6-66F4;+D:HDIC?GHHIHGGEH-@6--@EG=---5@@>-@###@@@6++@CCC6--4>4-DD>4---------:5=@F@6-@?CGHE:GH:C?HAA6-EGAG@FCGA-@AFA8??E-88AHHA-?HEHGHIIHEG8-AAEIHHIIHGCHIIHHIIHFIIIHG..IHHGIIGHHIHIIIHHHHDHHGAEEGCHHIGIIHGEHIIIIHHHIH<C.EECIFHGGH@CHGHIIIIIHHC1HIDIIIIIIIIHHEIIIIIIIHIHHEII
@HWI-D00621:625:HMJNFBCX2:2:1101:20588:56967
GTGGGGAATATTGCACAATGGGCGCAAGCCTGATGCAGCCATGCCGCGTGTATGAAGAAGGCCTTCGGGTTGTAAAGTACTTTCAGCGAGGAGGAAGGCATTAAGGTTAATAACCTTGGTGATTGACGTTACTCGCAGAAGAAGCACCGGCTAACTCCGTGCCAGCAGCCGCGGTAATACGGAGGGTGCAAGCGTTAATCGGAATTACTGGGCGTAAAGCGCACGCAGGCGGTCTGTCAAGTCGGATGTGAAATCCCCGGGCTCAACCTGGGAACTGCATTCGAAACTGGCAGGCTAGAGTCTGGTAGAGGGGGGTAGAATTCCAGGTGTAGCGGTGAAATGCGTAGAGATCTGGAGGAATACCGGTGGCGAAGGCGGCCCCCTGGACAAAGACTGACGCTCAGGTGCGAAAGCGTGGGGAGCAAACAGG
+
IIIIIIIHHIIIIIIIHHEGHHIIIHHHHHIIIHIIGH1CHHHEHHIHHH@GHHHHHIHHIC@E@HHEDGHH=GHIHHHHHHC9GHIIGHIDEHGHHIGE@FFCHGH@D@H?G@...F.:DFGH?EHI7-A=G-E>77+DB--DE?FFH::+-B@EEHDHHEE@64G?A@HHHI;:566-@4-+>DH@@-66@E-4@G--5-3E-66-+--@HH@@@FH.@;@#5@GECHF6-@-F@@HHC4=GGE@E@-G6-+H:+>@GA66-6-?@HHHGA6--EEH@ACIHIHIIIHIIHFHHEEGCGF8-D-HFGIIIHCF?HHHG?H?IIIIIIIHGIIIIHIHHDHGHGECF<<A?GDGHHHHG:HHHHIIHIIIIHIIHIIIIHGIHIIIIHIIHEIIIIIIIHHIIIHGIIIIIIIIIIIHIHGIIIIIEII
@HWI-D00621:625:HMJNFBCX2:2:1101:19106:59684
GTGGGGAATATTGCACAATGGGCGCAAGCCTGATGCAGCCATGCCGCGTGTATGAAGAAGGCCTTCGGGTTGTAAAGTACTTTCAGCGGGGAGGAAGGTGTTGTGGTTAATAACCACAGCAATTGACGTTACCCGCAGAAGAAGCACCGGCTAACTCCGTGCCAGCAGCCGCGGTAATACGGAGGGTGCAAGCGTTAATCGGAATTACTGGGCGTAAAGCGCACGCAGGCGGTCTGTCAAGTCGGATGTGAAATCCGCGGGCTCAACCTGGGAACTGCATTCGAAACTGGCAGGCTAGAGTCTGGTAGAGGGGGGTAGAATTCCAGGTGTAGCGGTGAAATGCGTAGAGATCTGGAGGAATACCGGTGGCGAAGGCGGCCCCCTGGACAATGACTGACGCTCAGGTGCGAAAGCGTGGGGAGCAAACAGG
+
IIIIIIIIIIIIIIIIIIIIIHHIIIIIIIIIIIIIIIIIIEHIIIIIIIEE1CH@EHHIIIIIHIIHIIIIIIIIHHCEHHDEHHC.>HHDHHIIIC7AB.FEH=A--8@FHE?FEEHHHIE@GHGE--5EE--3>>+-68A@-6@GH:3+5-A--A5-6---65FFH-5>DHDHHHE?HGH+;:HHIH?G?GEGGC-@GHG@5G<4-DHH@F@E57++-5-:D-IHHHGHG@@@66-C3-GF@@-HHCCHHC>5++@A-@A-HH@A?G?FA-FEHE@AA=F--GA-IIIHEEHHHFFHG78-HHH@+HDAD.EIIIHGD.AB.IIIHIHHHHIHIHGIIIHHCHD..<H@.IHIIHIHDHIHF@HHGHIIIHHC.C.?D1IIGHFD1<1EHIIIHIHG@?IHE0GHIIIHHEIIIIIHIIIIIIIIIH
@HWI-D00621:625:HMJNFBCX2:2:1101:16373:60968
GTGGGGAATATTGCACAATGGGCGCAAGCCTGATGCAGCCATGCCGCGTGTATGAAGAAGGCCTTCGGGTTGTAAAGTACTTTCAGCGGGGAGGAAGGTGTTGAGGTTAATAACCGCAGCAATTGACGTTACCCGCAGAAGAAGCACCGGCTAACTCCGTGCCAGCAGCCGCGGTAATACGGAGGGTGCAAGCGTTAATCGGAATTACTGGGCGTAAAGCGCACGGAGGCGGTCTGTCAAGTCGGATGGGAAATCCCCGGGCTCAACCTGGGAACTGCATTCGAAACTGGCAGGCTAGAGTCTTGTAGAGGGGGGTAGAATTCCAGGTGTAGCGGTGAAATGCGTAGAGATCTGGAGGAATACCGGTGGCGAAGGCGGCCCCCTGGACAAAGACTGACGCTCAGGTGCGAAAGCGTGGGGAGCAAACAGG
+
IIIIIIHIHIIIIIIIIIIIIIIIIIIIIIIIIIIIHIIIIIIIIIIIEHHHHHGIIIIIIHIIIFHIIIIIIHIIIHIIHIGHHIHHIIIDHHEFGCBHHHHHIIIIFEHEHHHHIIIH?C?@HHHHEHHHICHHCHHIHIIII?@AHHIHIG@FEHH?GDHHIF?EHHIGCD:+5@-@E-->HH@E---6FH4@@@G?HH@@HE??HHGEH:-6EF<)--6-5+@D5)56--6---HHH=E@@6-6--HH@+GIHHG?CFEHHGAE?CHGHHHF?HHHHEFAAFHEHHHHCIHHHHHFEAA?HHIIIIIHA.IIHIIIHHEIHFIIIIIIIIHHCFHIFHIIIHDD.1CG@HHHHIHHDHHIHIIIIHIIIIIIHCC?FHGIIIIIIIIHHIHHIIIHFEIIIIIIIIIIIIIIIIIIIIHIIIIIII
@HWI-D00621:625:HMJNFBCX2:2:1101:19124:61624
GTGGGGAATATTGCACAATGGGCGCAAGCCTGATGCAGCCATGCCGCGTGTATGAAGAAGGCCTTCGGGTTGTAAAGTACTTTCAGCGGGGAGGAAGGTGTTGTGGTTAATAACCGCAGCAATTGACGTTACCCGCAGAAGAAGCACCGGCTAACTCCGTGCCAGCAGCCGCGGTAATACGGAGGGTGCAAGCGTTAATCGGAATTACTGGGCGTAAAGCGCACGCAGGCGGTCTGTCAAGTCGGATGTGAAATCCCCGGGCTTAACCTGGGAACTGCATTCGAAACTGGCAGGCTAGAGTCTTGTAGAGGGGGGTAGAATTCCAGGTGTAGCGGTGAAATGCGTAGAGATCTGGAGGAATACCGGTGGCGAAGGCGGCCCCCTGGACAAAGACTGACGCTCAGGTGCGAAAGCGTGGGGAGCAAACAGG
+
IIIIIIIIIIIIIIIIIIIIIIIIIIIIIIIIIIIIGIIIHHHIIIIIIIHGHIHHIIHIGGIHIIHHHIHIIIIIHIHGI1<GHHHHHII:HGIIIIIIEEHHHI@EGHFHHGFHCHIIF?@GH@GEHHEHF@EHD::GHHHEHHIHIHHIGIIHH-@@@EHIHEC@G-++>:CCEHE?H==:CDHHHHHHHHE@HIFHEH@EEHIH?D>4--5HEF@@C>C+HEHIHD@@6-66---;5-@-@6-@-EFE@+IH::EEF8@?IHE@6?GAHHG@?EHHE=HFGIHFHHHHFHEIHIHHE@GCG-IIIIHHFEHIHIHHGIIHG?GIGIIIIIIHIHIIIIIIIHHFDDIIIHIHEIIHCIIIHHHIIIIIIIHIIHECIHHIIIIIIHHHGHHIIIIHIHIIIIIIIIIIIIIIIIIIIIIIIIIIII
@HWI-D00621:625:HMJNFBCX2:2:1101:15618:61826
GTGGGGAATATTGCACAATGGGCGCAAGCCTGATGCAGCCATGCCGCGTGTATGAAGAAGGCCTTCGGGTTGTAAAGTACTTTCAGCGGGGAGGAAGGTGTTGTGGTTAATAACCACAGCAATTGACGTTACCCGCAGAAGAAGCACCGGCTAACTCCGTGCCAGCAGCCGCGGTAATACGGAGGGTGCAAGCGTTAATCGGAATTACTGGGCGTAAAGCCAACGCAGGGGGTCTGTCAAGTCGGATGGTAAATCCCCGGGCTCAACCTGGGAACTGCATTCGAAACTGGCAGGCTAGAGTCTTGTAGAGGGGGGTAGAATTCCAGGTGTAGCGGTGAAATGCGTAGAGATCTGGAGGAATACCGGTGGCGAAGGCGGCCCCCTGGACAAAGACTGACGCTCAGGTGCGAAAGCGTGGGGAGCAAACAGG
+
HIIHGIHIIHIIIHIIIIIIIIIHHIIIIIIHIHIIIIIIIIIIIIHIIIHIIIIIGIIGIIIGIHHHIIIIIHIHIGIHIIEEHHIHCHHHHGHIIIFHIIIIIIFGHHH?FFEC??@EHEHH?ACHH?FGFHHH:DHHIIFFHHEEHHDDHE-6F-EFHHHH-@EHHH:C:+6>@@@GE@-3;DGHHEE@?@--@?-6-@-@@-@-6FF@-54CEEH#########E+HF66--?E@+:-54F66--6HCE;++CDEEA---@H@FCEA-6A-@CEHHIHEHIHA@58-?AD8IHHHFEF-HFHIIIIIHHHIHHEIHFHG?IIIHCHIHFIIIIIHGCHHHEEED<DFFIIHHIHHIHHHHHGIIIIHIIIIIHGICIIIIIIIIIIHHFIIHHIHIGHIHIIIIIIIIGIIIIIIIIIIIIIIIII
@HWI-D00621:625:HMJNFBCX2:2:1101:13658:62181
GTGGGGAATATTGCACAATGGGCGCAAGCCTGATGCAGCCATGCCGCGTGTATGAAGAAGGCCTTCGGGTTGTAAAGTACTTTCAGCGAGGAGGAAGGTGTTGTGGTTAATAACCACAGCAATTGACGTTACTCGCAGAAGAAGCACCGGCTAACTCCGTGCCAGCAGCCGCGGTAATACGGAGGGTGCAAGCGTTAATCGGAATTACTGGGCGTAAAGCGCACGCAGGGGGTTTGTTAAGTACGATGTGAAATCCCCGGGCTCAACCTGGGAACTGCATTTGAAACTGGCAAGCTTGAGTCTCGTAGAGGGGGGTAGAATTCCAGGTGTAGCGGTGAAATGCGTAGAGATCTGGAGGAATACCGGTGGCGAAGGCGGCCCCCTGGACGAAGACTGACGCTCAGGTGCGAAAGCGTGGGGAGCAAACAGG
+
IIIIIIIIIIIIIIIIIIIHIHIIGIIIIIIIIIIIIIIIIHIIIIIIIICHHHIIIIIIIIIEHIIIGHIGIIIIIIIHCGFHHHHIHIIIIIIIHGEGHFHIIGHHIHGIGGEEHHIIHIHIIIGIECEEHIGHHHHIIIHIGHHF:DHHHG@HHIIEHHHIIFHHHF;D:C+>E?G?E=GHHHHC-@FF-6EEHIHHHH@HEHFC6@@F6;8HHHI-4:>:C::D52-?G@-@-@-E55--@6--H@HF6++>+:?GE8--GA5@AA-?HHCHGA6-HHG?IHEIIHCEHIHHIHHHE7@GHHF=IHDD-HHHB.IHHFHHHHIIIIHHHHIIHFHIHDHIFHGF<@HHHIIIIIIIGIIIHGIHIIIIHHIIIHIIIIIIIIIIIGHHHHHGIIIIHHIIIIIIIIIIIIHIHIHIIIIIIIIIII
@HWI-D00621:625:HMJNFBCX2:2:1101:17990:62084
GTGGGGAATATTGCACAATGGGCGCAAGCCTGATGCAGCCATGCCGCGTGTATGAAGAAGGCCTTCGGGTTGTAAAGTACTTTCAGCGAGGAGGAAGGCATTAAGGTTAATAACCTTGGTGATTGACGTTACTCGCAGAAGAAGCACCGGCTAACTCCGTGCCAGCAGCCGCGGTAATACGGAGGGTGCAAGCGTTAATCGGAATTACTGGGCGTAAACCCCACGCAGGCGGTCTGTCAAGTCGGATGGGAAATCCCCGGGCTCAACCTGGGAACTGCATTCGAAACTGGCAGGCTAGAGTCTTGTAGAGGGGGGTAGAATTCCAGGTGTAGCGGTGAAATGCGTAGAGATCTGGAGGAATACCGGTGGCGAAGGCGGCCCCCTGGACAAAGACTGACGCTCAGGTGCGAAAGCGTGGGGAGCAAACAGG
+
IIIIIIIIIIIIIIIIIIIIIIIIHIIIIIIIIHIIIIIIHIGIIIIIHIHIIIIIHIIIIHIIIIIIIIIIIIHIIIIIIHFHHIIIIIIIGIHIHIIGHHIEHHHHIHIHHEHHIHIHIGIIIIIIHHIIHFHHHHHHHHHGHHHGIHGHEGGFEHEHIIIIHIIGIGIIIGH;GE-@GHHHDHGHHGHE-ECC=@@EG@-6@FH@@GHIFD@GHF)+)4-+--HHD>5@-@6@6EGHH=E@-@6---?F@HD>+HGCHCEEHHCH@FIHHHFHH@?GA@CHIHHEEFHHEHGFEDEHEHFFF8HIIIIHG7HHHEIHHHGIIIIIIHHHHIHHEIIIIIIIIHGD<GHHHIIIHHIIGHHGHIIIIIIIIIIIGIIIIIIIIIIIIHIIHIIIIHIIIIIIIIIIIIIIIIIIIIIIIIIIIIIIII
@HWI-D00621:625:HMJNFBCX2:2:1101:20132:62329
GTGGGGAATATTGCACAATGGGCGCAAGCCTGATGCAGCCATGCCGCGTGTATGAAGAAGGCCTTCGGGTTGTAAAGTACTTTCAGCGGGGAGGAAGGTGTTGTGGTTAATAACCACAGCAATTGACGTTACCCGCAGAAGAAGCACCGGCTAACTCCGTGCCAGCAGCCGCGGTAATACGGAGGGTGCAAGCGTTAATCGGAATTACTGGGCGGAAAGCCCACGCAGGCGGTCTGTCAAGTCGGATGTGAAACCCCCGGGCTCAACCTGGGAACTGCATTCGAAACTGGCAGGCTAGAGTCTTGTAGAGGGGGGTAGAATTCCAGGTGTAGCGGTGAAATGCGTAGAGATCTGGAGGAATACCGGTGGCGAAGGCGGCCCCCTGGACAAAGACTGACGCTCAGGTGCGAAAGCGTGGGGAGCAAACAGG
+
IIIIIIIIIIIIIIIIIIIIIIIIIIIIIIIIIIIIIIIIIIIIIIGHHIEHIIIIIIIIIHIHIIIGIGHIHIHIIIIHH@<FGFHHHIIGGGIGHCF?GEGHHIEEHHHHFHHHHIIE-D7AGCEE74@@AEEH+CDHIHHIHHICDDHDHHECEHH@?EHHHHI-GC::CD+>EHE-@EHHID@E=HE--@GE=C--@-F-E@@@-;@55-+?G@4))-@>--=C+55@666-6-6DHHE@6--6--@66+>:HHE6-8--EG?A-GIHEAA--CGC@@A?FFHHGB-@B6-@A7-FA-G?HHFHGIHE@HEHHHHFHHHHHHHHHDHHE?IIHHIIIIIIHHBF<<IIHIFHHCHHCIIIIIIIIIIIIIIIHHIIIHIGIIIIIIHIHIIIIIIIIHIIIIIIIIIIIIIIIIIIIIIIIIIIII
@HWI-D00621:625:HMJNFBCX2:2:1101:15234:62798
GTGGGGAATATTGCACAATGGGCGCAAGCCTGATGCAGCCATGCCGCGTGTATGAAGAAGGCCTTCGGGTTGTAAAGTACTTTCAGCGAGGAGGAAGGTGTTGTGGTTAATAACCACAGCAATTGACGTTACTCGCAGAAGAAGCACCGGCTAACTCCGTGCCAGCAGCCGCGGTAATACGGAGGGTGCAAGCGTTAATCGGAATTACTGGGCGTAAAGCGCACGCAGGCGGTTTGTTAAGTCAGATGTGAAATCCCCGGGCTCAACCTGGGAACTGCATTTGAAACTGGCAAGCTTGAGTCTCGTAGAGGGGGGTAGAATTCCAGGTGTAGCGGTGAAATGCGTAGAGATCTGGAGGAATACCGGTGGCGAAGGCGGCCCCCTGGACGAAGACTGACGCTCAGGTGCGAAAGCGTGGGGAGCAAACAGG
+
IIIIIIIIIHIIIIIIIIIHIIIIIIIIIIIIIIIIIIIIIIIIIIIIIIHIHIIIGIIGHHIIIIHIIIIIHIIHIGHIHIGHHHGHIIIIIIIIIIHIHHIIIIIIGHIHIHIHIIHHHHEECHEHHHHIHHHD+-D?FEHH-GEHHHIIHG?A?GCH?@-@G---A83CHHHIH@-@@==:H+4---6@-@4--@6-HEHGHCF@EFCH;@FHGE5)--2)-+ED;4--?HEFCHGH@F6FGCCG@6HHCHCD:IIHG?CHGAAA-EHAA8-?G?EHFHHHHHFIGHHGIIIIHHEHEHEEIHHEHIHIIHHHHF?HHHIIIIIIHDIIHHHHHIIIGIHHHGHHAHIIHIIIHGIIIIIIIHHHIIIIIIIIHHIHHFIIIIIIIIHIIIGHIIIIIIIIIIIIIIIIIIIIIIIIIIIIIIIIII
@HWI-D00621:625:HMJNFBCX2:2:1101:18493:63324
GTGGGGAATATTGCACAATGGGCGCAAGCCTGATGCAGCCATGCCGCGTGTATGAAGAAGGCCTTCGGGTTGTAAAGTACTTTCAGCGGGGAGGAAGGTGTTGAGGTTAATAACCGCAGCAATTGACGTTACCCGCAGAAGAAGCACCGGCTAACTCCGTGCCAGCAGCCGCGGTAATACGGAGGGTGCAAGCGTTAATCGGAATTACTGGGCGTAAAGCGCACGCAGGCGGTCTGTCAAGTCGGATGTGAAATCCCCGGGCTCAACCTGGGAACTGCATTCGAAACTGGCAGGCTAGAGTCTTGTAGAGGGGGGTAGAATTCCAGGTGTAGCGGTGAAATGCGTAGAGATCTGGAGGAATACCGGTGGCGAAGGCGGCCCCCTGGACAAAGACTGACGCTCAGGTGCGAAAGCGTGGGGAGCAAACAGG
+
IIIIIIIIIGIHIIIIIIIIIIHHIIIIIIHIIHIIIIIIHIIEHIHHHIHIIIHIIIHIIIIIHGIIHIIIIIFHIHIIHHFFFHGHDHI>DH=GHHGHIIIIIIHFIIHHHHEHIIIIHFGEHHGHHEGGEHIIHI+6-6-F@FEFHIIIIHCHIIHIHDEEEHGH??:CDDD>EC@C-@-53>EGEFH6--5@@EH-EG@4HHF4@DHGCC-FHHC:-+@HF@-HHHIHH?EH@@CH>--HHHHHF@HGE:D:HHHEC@@HHGEA-EEHGHIIIHGHECHHHHE?@EEG@G?DGGEEFGAHFEIIIH>.HCHHHIHHEHHHHFIHIHIHGIIIHIIIHHHFIIHB7EIGIIIIHIIIIHIIIIHEIIIIIIIHHHIIIIIIIIIIIIIIIIIIIIIHHEIIIHHIHIIIHIIHIIIIIIIIIIIIII
@HWI-D00621:625:HMJNFBCX2:2:1101:17390:63864
GTGGGGAATATTGCACAATGGGCGCAAGCCTGATGCAGCCATGCCGCGTGTATGAAGAAGGCCTTCGGGTTGTAAAGTACTTTCAGCGGGGAGGAAGGTGTTGTGGTTAATAACCACAGCAATTGACGTTACCCGCAGAAGAAGCACCGGCTAACTCCGTGCCAGCAGCCGCGGTAATACGGAGGGTGCAAGCGTTAATCGGAATTACTGGGCGTAAAGCGCACGCAGGCGGTCTGTCAAGTCGGATGTGAAATCCCCGGGCTCAACCTGGGAACTGCATTCGAAACTGGCAGGCTAGAGTCTTGTAGAGGGGGGTAGAATTCCAGGTGTAGCGGTGAAATGCGTAGAGATCTGGAGGAATACCGGTGGCGAAGGCGGCCCCCTGGACAAAGACTGACGCTCAGGTGCGAAAGCGTGGGGAGCAAACAGG
+
IIIIIIIIIGIIIIIIIIIIIIHIIIIIIIIIIIIIIIIIIIIIIIIIEHHHIHEHIIIIIIHHIIIIHIIIIIIIIIIHIIFHCHHHHIIGIGHHHI7DGHIIHHHGHHIIGICHIIIICHFHGHGH-EHHHHHHDHDHHHGG6GEHIHCCHE8FEE--56-FHHIIICC;C:+>E@?@E@EHHHEHH??--6-@GG-6@HE@GH=E@HEH6-+@@7++=IFCG?HD>3-@----6?HC>--?G@-6-@?F4+C>6+AHG@-HEG?A6??EHHHEGHHEEEHFF6-?AFIHGB-EEHHE?HA-HAHEDHHHHEHHHHHGAGHCIIIHHDIHHIIIHIIIGIIHIIHF<EIIHHGCHIIIIIHHIGIIIIIIIIIIIIHIGIIHIIIIIIHHGIIIIIIIHHIIIIIIIIIIIHIIIIIIIIIIIIIIII
@HWI-D00621:625:HMJNFBCX2:2:1101:17710:63985
GTGGGGAATATTGCACAATGGGCGCAAGCCTGATGCAGCCATGCCGCGTGTATGAAGAAGGCCTTCGGGTTGTAAAGTACTTTCAGCGGGGAGGAAGGTGTTGAGGTTAATAACCTCAGCAATTGACGTTACCCGCAGAAGAAGCACCGGCTAACTCCGTGCCAGCAGCCGCGGTAATACGGAGGGTGCAACCGTTAATCGGAATTACTGGGGCTAAAGCCCACGCAGGCGGTTTGTTAAGTCAGATGTGAAATCCCCGGGCTAAACCTGGGAACTGCATTTGAAACTGGCAAGCTTGAGTCTCGTAGAGGGGGGTAGAATTCCAGGTGTAGCGGTGAAATGCGTAGAGATCTGGAGGAATACCGGTGGCGAAGGCGGCCCCCTGGACGAAGACTGACGCTCAGGTGCGAAAGCGTGGGGAGCAAACAGG
+
IHIIIIIIIIIIIIIIIHIIIHIHHIIHIIIIIIIIIIIIIIIIIIHIHHHHFHIIIIIIIHIIHHIHIIIIIHIHHIIGHIHEHHHIIIIIIHHIHIHHIIIIIIEHHIHIGHHIIIIIEHHHHIHIHFFEHH@CDHHHHHEEHICHHHD>HHAFEHHECHHHH?FE-@33DHHH@--6E--5535@@F@-434@-4@@@@CF666-6FC?+46@@--114G;>CE+C+@-?HEEEE@@-@F6-6--FGGIIHCDHD@A-A--HH?HECIHG@@EHHHFHGG@HHIHGIHHHHEGIIIHC@77A7F-:DIHIHHH@HIIHHHG?EIHC:HIIIIIHGIIIHIIHIHGDHIHIIIIIIHIIIIIIIIIIIIGIIIHHDHIHHIIIIIIIIIIIIIIIIIIHFIIIGIIIIIHIIIIIIIIIHEIIIIIII
@HWI-D00621:625:HMJNFBCX2:2:1101:19480:64015
GTGGGGAATATTGCACAATGGGCGCAAGCCTGATGCAGCCATGCCGCGTGTATGAAGAAGGCCTTCGGGTTGTAAAGTACTTTCAGCGAGGAGGAAGGTGTTGTGGTTAATAACCACAGCAATTGACGTTACTCGCAGAAGAAGCACCGGCTAACTCCGTGCCAGCAGCCGCGGTAATACGGAGGGTGCAAGCGTGAATCGGAATTACTGGGCGTAAAGCGCACGACGGCGGTTTGTTAAGTCAGATGTGAAATCCCCGGGCTCAACCTGGGAACTGCATTTGAAACTGGCAAGCTTGAGTCTCGTAGAGGGGGGTAGAATTCCAGGTGTAGCGGTGAAATGCGTAGAGATCTGGAGGAATACCGGTGGCGAAGGCGGCCCCCTGGACGAAGACTGACGCTCAGGTGCGAAAGCGTGGGGAGCAAACAGG
+
IDGHIIIIIIIIIIIIIIIIIHHIGIHIHIIIIIIIHIHIIHHHHHHHHHHIIIHHIIIIIIGICFGEH<GHHIHHHHHIF<<FHCHIDHCHECEHHIHGHIIHHIHE.DE?@GAEEHHI.@ECCEHH--8EFGHHIIHIHFFEEH@F:H:CEF-6FF--6-4GHFCEHHCC;C;:@FE-@=@HH64@-@EHC45-6@6?-@4--6+6-H@E?IIIHH>65@65+4)CCH??H@EFHHF-E66CG6F@FHHF-HHD;6A-8-HHHA-GEIHG?IHG?GEHEGHGA6IHIH@FA-HHGFF:-GDEE@HEDCIIHHFHHIHIHIH@IHIHHHHIIIIGHHCIGIIIHFHB<DH?HIIIIIIIIIHIHIIHIIIIIIIIIIIIIIIHIIIIIHIHGIIIIIIIIIIIIIIIIIIIIIIIIIIIIIIIIIIIII
@HWI-D00621:625:HMJNFBCX2:2:1101:18435:65300
GTGGGGAATATTGCACAATGGGCGCAAGCCTGATGCAGCCATGCCGCGTGTATGAAGAAGGCCTTCGGGTTGTAAAGTACTTTCAGCGGGGAGGAAGGTGCTGAGGTTAATAACCTCAGCAATTGACGTTACCCGCAGAAGAAGCACCGGCTAACTCCGTGCCAGCAGCCGCGGTAATACGGAGGGTGCAAGCGTTAATCGGAATTACTGGGGGTAAAGCCCACGCAGGCGGTCTGTCAAGTCGGATGTGAAATCCCCGGGCTCAAACTGGGAACTGCATTCGAAACTGGCAGGCTAGAGTCTTGTAGAGGGGGGTAGAATTCCAGGTGTAGCGGTGAAATGCGTAGAGATCTGGAGGAATACCGGTGGCGAAGGCGGCCCCCTGGACGAAGACTGACGCTCAGGTGCGAAAGCGTGGGGAGCAAACAGG
+
IIIIIIIIIIIIIIIIIIIIIIIIHIIIIIIIIIIIIIIIIIIIIIIIIIHHHHIIIIIIIGIIIHIHIHIIIIIIIHIIIIHHIHHICDHCHIHHHIIIIIIHIICEHHIHHIHIEFHIIIGIIHCHEEEEHICHHIHHHHII-6ACHCDHHH6AEHHCEHFFEHHHH-++;+5C-66@E@EDHC-4@HE?-6@@@?--64-64-6-@@@@)36@F@@E)--12-@>>+5-6-6EFHHC:C@--6-F6-F@-DIHHDCHF-6-A6-8--FAF-A--HGEEE@HIIHEGIHIHEACEHHIHHHHG@HIIIHED?GHEF?HIIH?HIHEIHIIIIIIHHHIIIIHHEHGAGIIIIIHIIIIHIIIIIIIIIIIHIIHIIHHFHIIIIIIIIIIIIHIIIIIHHIIIHIIIIHIIIIIIIIIIIIIIIIIII
@HWI-D00621:625:HMJNFBCX2:2:1101:15987:66787
GTGGGGAATATTGCACAATGGGCGCAAGCCTGATGCAGCCATGCCGCGTGTATGAAGAAGGCCTTCGGGTTGTAAAGTACTTTCAGCGGGGAGGAAGGTGTTGTGGTTAATAACCACAGCAATTGACGTTACCCGCAGAAGAAGCACCGGCTAACTCCGTGCCAGCAGCCGCGGTAATACGGAGGGTGCAAGCGTTAATCGGAATTACTGGGCGTAAAGCGCACGCAGGCGGTCTGTCAAGGCGGATGTGAAATCCCCGGGCTCAACCTGGGAACTGCATTCGAAACTGGCAGGCTAGAGTCTTGTAGAGGGGGGTAGAATTCCAGGTGTAGCGGTGAAATGCGTAGAGATCTGGAGGAATACCGGTGGCGAAGGCGGCCCCCTGGACAAAGACTGACGCTCAGGTGCGAAAGCGTGGGGAGCAAACAGG
+
HIIIIIIIHHHHHHIIIIIIIIIHHHHHIIIIHIIIIIHIIIIIIIGHCHGHIGIIHIIIIGIIIIIHIIIHHHIIGIHHHHDFHIIHIIIHIHIIGEEHIIHHIIFFHIFHHFAHHHIIGIGH?HHI@EGE-6-:3>DH6@GF@GCHDC++@E?AAEGFEEHF-EGHIGHHDD+;4@GHEEEHDD-5@C@--5@@EH?@@HH?@@--4664-6>DHHH##########FHG6-G@-@@4--4@HF6--F@6@:DHCHGHGIHAA6-6-FHFHCHHEGEB4=HFAB-HHE?HG@7HIGHIIHHEHFGIHGIIHGGIHIHGEAHHFFIIIIHH=CHHHG@7FHHGD.?GAEGHIIIIHIGIIHHHGGIHHGIIIIIIIHDHIHHHHHHHHCHFFIIHE<HHFIHIHFIHIIIIIIIHHFHHIHHEIIIIII
@HWI-D00621:625:HMJNFBCX2:2:1101:17288:66893
GTAGGGAATCTTCGGCAATGGACGAAAGTCTGACCGAGCAACGCCGCGTGAGTGAAGAAGGTTTTCGGATCGTAAAACTCTGTTGTTAGAGAAGAACAAGGATGAGAGTAAAATGTTCATCCCTTGACGGTATCTAACCAGAAAGCCACGGCTAACTACGTGCCAGCAGCCGCGGTAATACTTAGGTGGCAAGCGTTGTCCGGATTTATTGGGCGTAAAGCGAGCGCAGGCGGTTTCTTAAGTCTGATGTGAAAGCCCCCGGCTCAACCGGGGAGGGTCATTGGAAACTGGGAGACTTGAGTGCAGAAGAGGAGAGTGGAATTCCATGTGTAGCGGTGAAATGCGTAGATATATGGAGGAACACCAGTGGCGAAGGCGGCTCTCTGGTCTGTAACTGACGCTGAGGCTCGAAAGCGTGGGGAGCGAACAGG
+
IIIIIIIIIIIIIIIIIIIIIIIIIIGIHIIHIIIIIIIIIIIIIIIIEHIIHIIIGIIFFG@HHIIIIIIGIIHIIIIIIHDGHHHIIIIGHHIIIIIIII7FHHIIHEFHIGHIIIGIIHIIHF?GF:EHAGHHIHE@DEFAFCF?EHDHHI?@AGHGA-FEH--@?EC::CCHHI?@----6@FG--@--@EE-35@GE@-6@@G@@CCF-6@IHHDHE1C>?HHHC+@6-@F?FIIHHEF6@@HHFIIHHHDHDHHFE6A:HD>:IHHHCCHF??HGHHHFHFHEGAEFAAIIHIIHGHIHHIIGIIIHIHIIHIIFHIIHIGIHIIIIIIIIIIIIIIIHIIHGGIIIGIIIHHIHHHIIIIIIIIIIIIIIIIIIHEIHIHGIHIIHFIIIIIIIIIIIIIIIIIIIIIIIIIIIIIIIIIIIII
@HWI-D00621:625:HMJNFBCX2:2:1101:12701:67173
GTGGGGAATATTGCACAATGGGCGCAAGCCTGATGCAGCCATGCCGCGTGTATGAAGAAGGCCTTCGGGTTGTAAAGTACTTTCAGCGGGGAGGAAGGTGTTGTGGTTAATAACCACAGCAATTGACGTTACCCGCAGAAGAAGCACCGGCTAACTCCGTGCCAGCAGCCGCGTTAATACGGAGGGTGCAAGCGTTAATCGGAATTACTGGGCGTAAAGCGCAAGCAGGCGGTCTGTCAAGTCGGATGTGAAATCCCCGGGCTCAACCTGGGAACTGCATTCGAAACTGGCAGGCTAGAGTCTTGTAGAGGGGGGTAGAATTCCAGGTGTAGCGGTGAAATGCGTAGAGATCTGGAGGAATACCGGTGGCGAAGGCGGCCCCCTGGACAAAGACTGACGCTCAGGTGCGAAAGCGTGGGGAGCAAACAGG
+
IIIIIIIIIIIIIIIIIIIIIIIIIIIIIIIIIIIIIIIIIIIIIIIIHIIIHHIIIIIIHGIIIIIIIIIIII0FHIIIIHGHHIHIIIIIIIIIIIHIHHHIIIIHIIIIHIHIHHHHGFHIEHHHIEFHG@@D;;;CEH@-@GEEHDDDDHEHHIH-@HHHFE-4@F:D:++64--@?-ECHG-5EHC@?GHHEE-GGHAEEGE@@HHG6-?E@>6+--+4--=:3+@@----F@@:>5--F@6@IHFGHHDDHC@?F6-@HH?HAEIIHHG?A?HHE--?IHE?GIHFGHFE8-EHEGAHF-H@+>IHHAG@?@HIIHHHHEHHHHHHHHIIHEIGIIIIHG@<:<IHIIIIIIIIHHIIIIIIIIIIIIHHHIIIIIHHIIIIIIIIHIIIIIIIIIIIIIIIIIIIIIIIIIIIIIIIIIIIII
@HWI-D00621:625:HMJNFBCX2:2:1101:17290:67588
GTGGGGAATATTGCACAATGGGCGCAAGCCTGATGCAGCCATGCCGCGTGTATGAAGAAGGCCTTCGGGTTGTAAAGTACTTTCAGCGGGGAGGAAGGTGCTGAGGTTAATAACCTCAGCAATTGACGTTACCCGCAGAAGAAGCACCGGCTAACTCCGTGCCAGCAGCCGCGGTAATACGGAGGGTGCAAGCGGTAATCGGAATTACTGGGCGTAAAGCGCACGCAGGCGGTCTGTCAAAGCGGATGTGAAATCCCCGGGCTCAACCTGGGAACTGCATTCGAAACTGGCAGGCTAGAGTCTTGTAGAGGGGGGTAGAATTCCAGGTGTAGCGGTGAAATGCGTAGAGATCTGGAGGAATACCGGTGGCGAAGGCGGCCCCCTGGACAAAGACTGACGCTCAGGTGCGAAAGCGTGGGGAGCAAACAGG
+
IIIIIIIIIIIIIIGHIIIIIIIIGHHHIIIIIIEHIIIIIIIIIIIIII@GHHIHFHIIIIFEHCGHIFHHHHHHHIGHHIDHFHE:DDH:CH.D7EGHEHHIII?-D8GHI-GHIIII?GGHHHHI7GEGCCECCDHHFEH@6AH->+>CEH-AGH@GEFHGHHEFGFH:HCCH-@?@E-@C:D64@--@FH+65E@GHGEECGFHHF@F?C;@EDF;4:D:D8HHHII4-6-6--6---5-F-?HEGHH@+::;5@AA8--IHEGA-6AA-?HHAAG@CCHFHEEHGAB-HEFHEHIHF?@GAIIIHHHEGIHIIIHHF?EFIIIIIIIIIIHHHIIHHHHHFHGDCHGHHG@HIIIIHIIIHIIIIHIIIIHCE<C0?IIIIIIIHHHIIIIIIGHG1IIIHIIIIIIIIIIIIIIIIIIIIIIII
@HWI-D00621:625:HMJNFBCX2:2:1101:16509:68105
GTGGGGAATATTGCACAATGGGCGCAAGCCTGATGCAGCCATGCCGCGTGTATGAAGAAGGCCTTCGGGTTGTAAAGTACTTTCAGCGGGGAGGAAGGTGTTGAGGTTAATAACCTCAGCAATTGACGTTACCCGCAGAAGAAGCACCGGCTAACTCCGTGCCAGCAGCCGCGGTAATACGGAGGGTGCAAGCGTTAATCGGAATTACTGTGCGTAAAGCGCACGCAGGCGGTTTGTCAAGTCGGATGTGAAATCCCCGGGCTCAACCTGGGAACTGCATTCGAAACTGGCAGGCTAGAGTCTTGTAGAGGGGGGTAGAATTCCAGGTGTAGCGGTGAAATGCGTAGAGATCTGGAGGAATACCGGTGGCGAAGGCGGCCCCCTGGACAAAGACTGACGCTCAGGTGCGAAAGCGTGGGGAGCAAACAGG
+
FHIEHIIIIIIIIIIIIIIHGHHHIIIHIIIIIIIIIIIIIIIIIIIHHIHHIIIIIIIIIIHEHIHHHIIIIHIIIIIGHCFHHIIIIIHIIIIIIIFHIIIIIIIIC@DGHGHHIIHIIIIHHIIIHHIHHIIIHIHIGGHHHHHHIIHIGHHIGHIIHFEEHEHHEH>::C6;E@F-@CHID:GHEFHE@HE=-@EFHE@-EH+>CC46-@5EHHCC=HFC:7H;D5-56--6--=C>-HH@H@-?EHIHHHC;+EG6---HHHHHIIIIHHGIIIHGIIIIIIHGHEHHHEHHIIHHHHHHEFIIHIHHGGHHHIIHHEIIGIIIHGIIIIIHIIHHDIIIIHF<DIHHIIIHIIIIIIIIIGIIIIIIIHHIIGIHIIIIIIIIIIIHIHIIIIIIHIIIIIIIIIIIIIIIIIIIIIIIIIIII
@HWI-D00621:625:HMJNFBCX2:2:1102:18391:31543
GTGGGGAATATTGCACAATGGGCGCAAGCCTGATGCAGCCATGCCGCGTGTATGAAGAAGGCCTTCGGGTTGTAAAGTACTTTCAGCGAGGAGGAAGGTGTTGTGGTTAATAACCACAGCAATTGACGTTACTCGCAGAAGAAGCACCGGCTAACTCCGTGCCAGCAGCCGCGGTAATACGTAGGGTGCAAGCGTTAATCGGAATTACTGGGCGTAAAGCGCAAGCAGGCGGTTTGTTAAGTCAGATGGGAAATCCCCGGGCTCAACCTGGGAACTGCATTGGAAACTGGCAAGCTTGAGTCTCGTAGAGGGGGGTAGAATTCCAGGTGTAGCGGTGAAATGCGTAGAGATCTGGAGGAATACCGGTGGCGAAGGCGGCCCCCTGGACGAAGACTGACGCTCAGGTGCGAAAGCGTGGGGAGCAAACAGG
+
IIIIIIIIIIIIIIIIIIIIIHIIHIIIIIIIHIEHIIIHIIHIIIIIIHHIIIGIHHHIHIIIIIIIGIIIIGHIIIIGHHFHHIIGHIIHIH@GHIGHHHHHIIICFFEHEEFHIIIF?GFHHIHIFFHHIH=D:=DH?HHEHGHEHHHIHH@G??@GCEEF6EHHHHDGCD+>@---6-655@EH4FE??GE--4-6@EE4-@EE@--5@DHCE?+:?G64+44D;+6@@6---6@?6--@@66---@@4C>5+:HG@-6-AF-A-CHGAA6-A-?G8---HIIIIIIIHIIIIIHIHIHHHHIHHHHHF:?HHIIIIIIIIIHIIHHHIIIHHGIHIIIIHHHD<GGHIIIIIIIIIIIIHIIIIHIIIHIIIIIIIHIIIIIIIHIIIIIIIIIIHIIIIHHGIIIIIIIIIIIIIIIIIIIIII
@HWI-D00621:625:HMJNFBCX2:2:1102:19737:31966
GTGGGGAATATTGCACAATGGGCGCAAGCCTGATGCAGCCATGCCGCGTGTATGAAGAAGGCCTTCGGGTTGTAAAGTACTTTCAGCGAGGAGGAAGGTGTTGTGGTTAATAACCACAGCAATTGACGTTACTCGCAGAAGAAGCACCGGCTAACTCCGTGCCAGCAGCCGCGGTAATACGGAGGGTGCAAGCGTTAATCGGAATTACTAGGCGTAAAGCGCACGCAGGCGGTTTGTTAAGTAAGATGTGAAATCCCCGGGCTCAACCTGGGAACTTCATTTGAAACTGGCAAGCTTGAGTCTCGTAGAGGGGGGTAGAATTCCAGGTGTAGCGGTGAAATGCGTAGAGATCTGGAGGAATACCGGTGGCGAAGGCGGCCCCCTGGACGAAGACTGACGCTCAGGTGCGAAAGCGTGGGGAGCAAACAGG
+
HIIIIGHIIIIIIIIIIIIIIIIIIIIIIIIIGHGHHIIHIIHIIHIIIIIHHEGHIHHIIHHHHHIHIIIIHHHHHHIHH?<FHFHHCH:HHHHH?HE?BGHHHIH@@FE?E.BEHGEFHCHIHGIIHEHGHHHHDH>@GHHHHCGH;:CDH6-A@FEHEHIH@EH-A-;+36>:@FEG5EHH+>--@@@@-@@-5@-6HFF@GEHE6#:DIHG@6F-@4)>C@@C;3+-GHHG@6@6----@@@@-E@F-E66+C:HF@A8--6-6-FEGHGA8--A6-@@CHHG?HF8@6G?GHF77HEDGHG?HHIGHHGGHCHHHCHHIHIHE;.IHHE?CHHHHHHHHGAD7<GGHHG@.D9GIHDHH?HHIHHGIIHHD<E.HHEHHEC<HEIIIHHIHHHHEEHIGIIIIIH@HHIIHIIIIHEIIHGHEHI
@HWI-D00621:625:HMJNFBCX2:2:1102:12481:32666
GTGGGGAATATTGCACAATGGGCGCAAGCCTGATGCAGCCATGCCGCGTGTATGAAGAAGGCCTTCGGGTTGTAAAGTACTTTCAGCGAGGAGGAAGGTGTTGTGGTTAATAACCACAGCAATTGACGTTACTGGCAGAAGAAGCACCGGCTAACTCCGTGCCAGCAGCCGCGGTAATACGGAGGGTGCAAGCGTTAATCGGAATTACTGGGCGTAAAGCCCAAGCAGGCGGTTTGGTAAGTCAAATGTGAAATCCCCGGGCTCAACCTGGGAACTGCATTTGAAACTGGCAAGCTTGAGTCTCGTAGAGGGGGGTAGAATTCCAGGTGTAGCGGTGAAATGCGTAGAGATCTGGAGGAATACCGGTGGCGAAGGCGGCCCCCTGGACAAAGACTGACGCTCAGGTGCGAAAGCGTGGGGAGCAAACAGG
+
IIIIIIIIIIIIIIIIIIIHIIIIIIIIIIIIIIIIIIIIIIIIIIIIHIHHIIIHIIIIIIIIIIIIIIIIIEHIIHIIIIFCHHEDHHIIGHHHIH.<DDAHIHHIIHHGIHHHHHHIHIF?@@7GH?@----7-7@AEHFE7ACHHCDHGH?GHHG-5---85FHC5+5CHDD@-----6>:CGH@-@@--5@GE-6@HHCG-6-6FHHE2?GE?4-+--+--563+@?GG6--@-@6-6--6---@?FG>:C:HIHHGA-EHHE-CHEFAA6A-A-?HB-IHIHHHGHFB-EHHG>7--CG@GDIIHEHHHIHHHIIHIHIIHHD.IHHBIGHHIHDHHHIHHGDGGEHEIIIIIHDIIIIIIIIIIIIIIIHIHHIGIIIIIHHHHHHIIIIIHIHHHHDCIIIIIIIIIIIIIHIIIIIIIIII
@HWI-D00621:625:HMJNFBCX2:2:1102:18435:32911
GTGGGGAATATTGCACAATGGGCGCAAGCCTGATGCAGCCATGCCGCGTGTATGAAGAAGTCCTTCGGGTTGTAAAGTACTTTCAGCGAGGAGGAAGGTGTTGTGGTTAATAACCACAGCAATTGACGTTACTCGCAGAAGAAGCACCGGCTAACTCCGTGCCAGCAGCCGCGGTAATACGGAGGGTGCAAGCGTTAATCGGAATTACTGGGCGTAAAGCGCACGCAGGCGGTTTGTTAAGTCAGATGTGAAATCCCCGGGCTCAACCTGGGAACTGCATTTGAAACTGGCAAGCTTGAGTCTCGTAGAGGGGGGTAGAATTCCAGGTGTAGCGGTGAAATGCGTAGAGATCTGGAGGAATACCGGTGGCGAAGGCGGCCCCCTGGACGAAGACTGACGCTCAGGTGCGAAAGCGTGGGGAGCAAACAGG
+
IIIIIHIIIIIIIIIIIIIIHIIIIIIIIIIIHHHIHIIIIIIIIIIIHHEHIIIIIIIHHIEHHIIIHHHHIIIIIHIHIHDFEEHHDHIIGHHHIHHHHHIHIIBEHHHHHFEHHIIIIIHHEHGHHHGHHH8CCHHGFDGHHHHHDDDHHHAEEHHH?C-6@-@AH43>CCD+@@??G--35+--5FFF-56@-@-6FEFCHH@@@HIHHFF@@6669DG:F4-DCC4-@GFHEHEGHGHCFEHFCCHF@D:::DHHF?HCHHHG@CHAA--HHAEFHHHCHHIIHH@IIIIIHHHCE@=HIHHHHGIIHGFHHIIIIHHGIIIIIHIIIIIIHHIHIIIHFEHGFHHIIHHIIIGIIIHHIHHIIIIIIIIIIIHIIHIIIIHIIIIIIIIIIIIIIHHIIHIIIIIIIIIIIIIIIHIIIIIIII
@HWI-D00621:625:HMJNFBCX2:2:1102:13444:33023
GTAGGGAATCTTCGGCAATGGACGAAAGTCTGACCGAGCAACGCCGCGTGAGTGAAGAAGGTTTTCGGATCGTAAAACTCTGTTGTTAGAGAAGAACAAGGATGAGAGTAAAATGTTCATCCCTTGACGGTATCTAACCAGAAAGCCACGGCTAACTACGTGCCAGCAGCCGCGGTAATACGTAGGTGGCAACCGTTGTCCGGATTTATTGGGCGTAAAGCGAGCGCAGGCGGTTTCTTAAGTCAGGTGTGAAATCCCCGGGCTCAACCTGGGAACTGCATTTGAAACTGGCAAGCTTGAGTCTCGTAGAGGGGGGTAGAATTCCAGGTGTAGCGGTGAAATGCGTAGAGATCTGGAGGAATACCGGTGGCGAAGGCGGCCCCCTGGACGAAGACTGACGCTCAGGTGCGAAAGCGTGGGGAGCAAACAGG
+
IIIIIIIIIIIIIIIIIIIIIHIIIIIIHHIIIHIIIIIIIIIIIIIIIIIIHIIHIIIIIGEHIIIDHIIIIIIH?FHHHH<DHIGHIF?FHHHHIIHIGHEHECHHHHIIIEHHHEHIHIIHG?-AGC@E--AFHIGHHIIHHIG-BC::CEEH@AF=5FH?AFEE@C-+63+565--6--6@-@6@GH---5---56@EGCEEFGEHH;@@66>@@C>->)HFHHHDHEFIIIHH@-GHFHF5-F?HEHG@+DHHHEHEGFEHGEEACA66-6-EHHHHGA-CHHIIIHGHC?GH8?D@-@@B@HDCH>7HHIHHBDIIHEHHHIHHDGIHIIHHHHEHIIHH@EHDCGIIIHHHHHIIHIIIIIIHIIIIIIIIIIHGIIIIIIIIHFHHIIHHIIIIHIIIIIIIIIIIIIIIIIIGIIIIIIIII
@HWI-D00621:625:HMJNFBCX2:2:1102:15271:33391
GTGGGGAATATTGCACAATGGGCGCAAGCCTGATGCAGCCATGCCGCGTGTATGAAGAAGGCCTTCGGGTTGTAAAGTACTTTCAGCGAGGAGGAAGGTGTTGTGGTTAATAACCGCAGCAATTGACGTTACTCGCAGAAGAAGCACCGGCTAACTCCGTGCCAGCAGCCGCGGTAATACGGAGGGTGCAAGCGTTAATCGGAATTACTGGGCGTAAAGCGCACGCAGGCGGTTTGTTAAGTCAGATGTGAAATCCCCGGGCTCAACCTGGGAACTGCATTTGAAACTGGCAAGCTTGAGTCTCGTAGAGGGGGGTAGAATTCCAGGTGTAGCGGTGAAATGCGTAGAGATCTGGAGGAATACCGGTGGCGAAGGCGGCCCCCTGGACGAAGACTGACGCTCAGGTGCGAAAGCGTGGGGAGCAAACAGG
+
IIIIIIIIHHIIIIIIIIIIIIIIIIIIIIIIGHHIIIIIIIIIIIIIHHGHIGHHIIIIIGIHIIIHIIIIIHIIIIGIIF<GHHHHIIIHHIIIGIFGHIIIIIHEHHHHHG@:HHIIGIHHHHFHHIHHH-EDCGHHHIFHHHGHHGHHHIGIEHDEHHEFGHHIHH++CC>D@--@GFG+6;--4@---6-@E-@@FCHCFHFCHHDEEHH@HD@CD@GH>8-5CD4--@6---@66-@F6-E@CHHH@:DHD>GFH@A?HGACAFIHHA@@@??CEAHEIIIHHE?HHHHGGHHHHHE@HCHHDHHHH@IHHHHHIIHIIIIHHIIHHEHHHHHEIIIIIHHDDCHIIIIIIHIGGHIIIIIHIIIIIIIIIIHIIIIIHIIIIIIIHIIIHIIHHGIIIIIIIIIIIIIIIIIIIIIIIIIIII
@HWI-D00621:625:HMJNFBCX2:2:1102:16227:34188
GTGGGGAATATTGCACAATGGGCGCAAGCCTGATGCAGCCATGCCGCGTGTATGAAGAAGGCCTTCGGGTTGTAAAGTACTTTCAGCGGGGAGGAAGGTGTTGAGGTTAATAACCGCAGCAATTGACGTTACCCGCAGAAGAAGCACCGGCTAACTCCGTGCCAGCAGCCGCGGTAATACGGAGGGTGCAAGCGTTAATCGGAATTACTTGGCGTAAAGCGCACGCAGGCGGTCTGTCAAGTCGGATGGGAAATCCCCGGGCTCAACCTGGGAACTGCATTCGAAACTGGCAGGCTAGAGTCTTGTAGAGGGGGGTAGAATTCCAGGTGTAGCGGTGAAATGCGTAGAGATCTGGAGGAATACCGGTGGCGAAGGCGGCCCCCTGGACAAAGACTGACGCTCAGGTGCGAAAGCGTGGGGAGCAAACAGG
+
IIIIIIIIIIIIHIIIIIIIIFIIGIIIIIIIIIIIIIIIIHIHGGHIHIH@HGHHHIEHHIGCGHHIIHI<GHHIIHIHIG<D.GH>DHIGHHIIHIHHHIHIGGEAHHHFHHHIDCCDHHFHHIIC44@@ABGDHH+A@-AEEH@FDHHDHECHCH---GGHFHICH@DDHHCDCGHEEHGHHC@EH@@F4@E=@E---6G--H@G?#HFEFGHEDC@DC534-4>53@666-----HC-G@66@6--6@5+DHHIHG?FGCHF?EGHHCHHHHFHE-CHHGCFEEHEIIHGAHHABCG7D@AAIIHDC7HHHIIHGIGIFHHIIIHHIGHHIIIHHGDHHHHHHF<DHHHHHHEHHHCHIIHEHHIIHIIIIHHHHDC?IGIHIIIIHHHIIIIHIHF1IIIIGIIIIIIIHEIIIIIIIIIIIIII
@HWI-D00621:625:HMJNFBCX2:2:1102:16719:34409
GTGGGGAATATTGCACAATGGGCGCAAGCCTGATGCAGCCATGCCGCGTGTATGAAGAAGGCCTTCGGGTTGTAAAGTACTTTCAGCGGGGAGGAAGGTGCTGAGGTTAATAACCTCAGCAATTGACGTTACCCGCAGAAGAAGCACCGGCTAACTCCGTGCCAGCAGCCGCGGTAATACGGAGGGTGCAAGCGTTAATCGGAATTACTGGGCGTAAAGCGCACGCAGGCGGTCTGTCAAGTCGGATGTGAAATCCCCGGGCTCAACCTGGGAACTGCATTCGAAACTGGCAGGCTAGAGTCTTGTAGAGGGGGGTAGAATTCCAGGTGTAGCGGTGAAATGCGTAGAGATCTGGAGGAATACCGGTGGCGAAGGCGGCCCCCTGGACAAAGACTGACGCTCAGGTGCGAAAGCGTGGGGAGCAAACAGG
+
IIIIHIIIHGIIHIIIIIIIIIIIIIIIIIIIIIHIHIIIIIGIIIIIGIHIIIIIIGIIIGEHIIHIGHIIIIIGIIIIIHHIGHHHDIHIGIIIIIIIHIIGEGFHHIHHHFHHGHHIGHIIIIGHH?H@@GHH+DCECCGH@FHH::CD=HEEHHE@GEHHC-@G--35>DCDG@--@--;:+--5-@@CH@GHGCGEG@G@-@?@DC-=@@4=;:HEIHDCECHC6-6---F@EEDDCHEHEHHHHHHEIHHDHEEHCHEHHGHEGIIFHHIIIIHCEIHHGEEGIIHHHGHIHGE?FGGIHGIIHGHGG.IHIIIIHIIIIHIIHIIIIIIIHIIIIIHIIIHFIIIIHIGIHHHHHIIIIIIIIIIIIIIIIIIHGIIIIIIIIIIIIIIIIIIIIGIIIIIIIIIIIIIIIIIIIIIIIIIII
@HWI-D00621:625:HMJNFBCX2:2:1102:15819:34556
GTAGGGAATCTTCGGCAATGGACGAAAGTCTGACCGAGCAACGCCGCGTGAGTGAAGAAGGTTTTCGGATCGTAAAACTCTGTTGTTAGAGAAGAACAAGGATGAGAGTAAAATGTTCATCCCTTGACGGTATCTAACCAGAAAGCCACGGCTAACTACGTGCCAGCAGCCGCGGTAATACGTAGGTGGCAAGCGTTGTCCGGATTTATTGGGCGTAAAGCGAGCGCAGGCGGTTTCTTAAGTCTGATGTGAAAGCCCCCGGCTCAACCGGGGAGGGTCATTGGAAACTGGGAGACTTGAGTGCAGAAGAGGAGAGTGGAATTCCATGTGTAGCGGTGAAATGCGTAGATATATGGAGGAACACCAGTGGCGAAGGCGGCTCTCTGGTCTGTAACTGACGCTGAGGCTCGAAAGCGTGGGGAGCGAACAGG
+
IIIIIIIIIIIIIIIIIIIIIIIIIIIIIIIIHIIIIIIIIIIIIIIIHHIIIHIIHIHIIHHHHIIIIIIIIIIIIIIIGF<FHIIIIHGIIIIHGIIIIHIIIIIHHHGHHHHHHIIHHIGIIIIHIIIIIGIGHHFHFHGHHHIIIHHHHHHIIIHIHFHIEHHIGFEHHHGHHHFFEHHFFHIHEEHIGC=-@+5--HF-@EHHCGHGH@CHEEEEFH45>>--CDHEEF@@-6@@EG?HHGG@CCIGHCHCIHHHEG665HHDHHHIHIHHG@@HIIHHGIHHHFIIIIHGHIIIIHGHG.?HHIHIIIIHGFIIHHHEIIIIIIIIIIIIIIHIHHIIHGGIHDIIIIIIIHIIIIHHIHIIIIIIIIIIHHIIIIIIIIIHIIIIIIIIIHHIIIIIIIIIIIIIIIHIIIIIIIIIIIIIIII
@HWI-D00621:625:HMJNFBCX2:2:1102:18168:34682
GTGGGGAATATTGCACAATGGGCGCAAGCCTGATGCAGCCATGCCGCGTGTGTGAAGAAGGCCTTCGGGTTGTAAAGCACTTTCAGCGGGGAGGAAGGCGATAAGGTTAATAACCTTGTCGATTGACGTTACCCGCAGAAGAAGCACCGGCTAACTCCGTGCCAGCAGCCGCGGTAATACGGAGGGTGCAAGCGTTAATCGGAATTACTGGGCGTAAAGCGAACGCAGGCGGTCTGTCAAGTCGGATGTGAAATCCCAGGGCTTAACCTGGGAACTGCATTCGAAACTGGCAGGCTAGAGTCTTGTAGAGGGGGGTAGAATTCCAGGTGTAGCGGTGAAATGCGTAGAGATCTGGAGGAATACCGGTGGCGAAGGCGGCCCCCTGGACAAAGACTGACGCTCAGGTGCGAAAGCGTGGGGAGCAAACAGG
+
IIIIIIIIIIIIIIIIIIIIIIIIIIIIIIIIHIIIIIIIIIIIHIIIIIHHHIIGHIIIIIHHHHIIIIIIIIIIIHIHHHDHHHHIIIIIHHIHGIIIGDGHGHFCEHEHHEHIHIHIIGHEHIIIEEA@HGCH;DDGHHC--AAFHDCHGFGH?F@64@?@-5@G?5+>;+53--@@@G=+554E=HE-4@E@GHE-HEFHGHEG=FDHF?FHE@+6-+GDCECCH:HFHHH@CCHH:=HFGIIIIIIIIIHCA-IHHFA-AHHA@-FGG@FEHFHIHEEHIH@GIHHE?HFGIHHCGEEEGAIIIHDDA.EEHEEHFHHIIIIIIIIIIIIIIHIIIIIIIIHGDHIIIIIIIIIIIIIIIIIIIIIIIIHIIHIHHHIIIIIIHIHIHIIIHIHHHEIIIIHIIIIIIIIIIIIIIIIIIIIIII
@HWI-D00621:625:HMJNFBCX2:2:1102:20514:34664
GTGGGGAATATTGCACAATGGGCGCAAGCCTGATGCAGCCATGCCGCGTGTATGAAGAAGGCCTTCGGGTTGTAAAGTACTTTCAGCGGGGAGGAAGGTGTTGAGGTTAATAACCTCAGCAATTGACGTTACCCGCAGAAGAAGCACCGGCTAACTCCGTGCCAGCAGCCGCGGTAATACGGAGGGTGCAAGCGTTAATCGGAATTACTGGGCGTAAAGCGCACGCAGGCGGTCTGTCAAGTCGGATGTGAAATCCCCGGGCTCAACCTGGGAACTGCATTCGAAACTGGCAGGCTAGAGTCTTGTAGAGGGGGGTAGAATTCCAGGTGTAGCGGTGAAATGCGTAGAGATCTGGAGGAATACCGGTGGCGAAGGCGGCCCCCTGGACAAAGACTGACGCTCAGGTGCGAAAGCGTGGGGAGCAAACAGG
+
IIIIIIIIIIIIIIIIIIIIHIIIIIIHIIIIHIIIIHIIIHIIIIIIIIHHIIIIIIIHIIIHHIIIHHIIIIIIIHIIGF<DHHGHHIIIIHGHHIHHIIGHIGEHHCGECFEHHHIHCHGHICHHH?G7F-@HDH+6AHHCHII->DHHHHE-FHH4-6EHEHH?-@3>53>+4@G?-@-33>-@=-@?-@@@-6@-@G@HF@?EIIHHIHHE@DGHGE@->.HC>+-6--F6@CFIHHHEIHHECFF6-D+HCC-A6GF?GAA6--AF?IIHFGF@G=GAFFIIIHHGHHFCEIIIHGAAG@EHHHHEHFEIGHCH?HFHIHGFIIIIIIIHEHHGHIHHGEHGDHHIIHHEHHIHIIHHHIHHIIIHGIIIIIIIIGIIIIIHHCHFHIIHHIIHIIIIIIGGIIIIIIIIIIIIHIIIIIIIII
@HWI-D00621:625:HMJNFBCX2:2:1102:14318:35159
GTGGGGAATATTGCACAATGGGCGCAAGCCTGATGCAGCCATGCCGCGTGTATGAAGAAGGCCTTCGGGTTGTAAAGTACTTTCAGCGAGGAGGAAGGTGTTGTGGTTAATAACCGCAGCAATTGACGTTACTCGCAGAAGAAGCACCGGCTAACTCCGTGCCAGCAGCCGCGGTAATACGGAGGGTGCAAGCGTTAATCGGAATTACTGGGCGTAAAGCGCACGCAGGCGGTTTGTTAAGTCAGATGGGAAATCCCCGGGCTCAACCTGGGAACTGCATTTGAAACTGGCAAGCTTGAGTCTCGTAGAGGGGGGTAGAATTCCAGGTGTAGCGGTGAAATGCGTAGAGATCTGGAGGAATACCGGTGGCGAAGGCGGCCCCCTGGACGAAGACTGACGCTCAGGTGCGAAAGCGTGGGGAGCAAACAGG
+
IIIIIIIIIIIIIIIIIIIIIIIIIIIIIIIHIIIIIIIIIIIIIIIIIIEHHIIIIIIIIIIIIEHIHIIIIIIIIHFIIIBHGHHIIIGIIIIIGH<FHE@HHIIIG@EHHIHHHDGDEEFHHHIII----8EHCHHIIGHHCHHHIGIGIIHEGHC-EH--8@68FHDDHC>CHEE?@-@CC+--666@@@5--G--@@GHHE@66@>-CCHH@C>)5+->--E;6+E@F@6--?HEG@?HCF@6-@EF@:DIIHHHEHHEIIHGA?IIHHCIIIHHHEIHHHGHIIHHHCCG68-HIHEGHEHG:HHHHHIHHHEHGHHGIIGIHCIHGGIHHHIIIIIIIIHGDEHIIIIIIHIHHDHIIIHHCIIIIIIIIIHDHHHHIIIIHIIIIIIIIIIIHHIIIIIIIIIIIIIIIIIIIIIIIIIIII
@HWI-D00621:625:HMJNFBCX2:2:1102:18804:35149
GTGGGGAATATTGCACAATGGGCGCAAGCCTGATGCAGCCATGCCGCGTGTATGAAGAAGGCCTTCGGGTTGTAAAGTACTTTCAGCGGGGAGGAAGGCGATAAGGTTAATAACCTTGTCGATTGACGTTACCCGCAGAAGAAGCACCGGCTAACTCCGTGCCAGCAGCCGCGGTAATACGGAGGGTGCAAGCGTTAATCGGAATTACTGGGCGTAAAGCGCACGCAGGCGGTCTGTCAAGTCGGATGTGAAATCCCAGGGCTCAACCTGGGAACTGCATTCGAAACTGGCAGGCTAGAGTCTTGTAGAGGGGGGTAGAATTCCAGGTGTAGCGGTGAAATGCGTAGAGATCTGGAGGAATACCGGTGGCGAAGGCGGCCCCCTGGACAAAGACTGACGCTCAGGTGCGAAAGCGTGGGGAGCAAACAGG
+
IIIIIIIIIIIIIIIIIIIIIIHIIIIIIIIIIIIIIIIIIIIIIIIIIIHHHIIHIIIIIIIIIIIIIIIIIIIIIIIHIHHIHHIIIIIGIHIHHIIDDHHHGE@GHHHHHFEHIHIFHGGHIHIIHIG-@GCHHHIGICEH?HCHDGDDEGGHCC@@@GEGG?@-@FCCHHCHC@FHF-G:DC--@G?--5--@?@EHHEFHFC46HIGHHCHHF:DE@@345-GHDHG@@F@-GCHHC@H@FHG6-IHG?HG8-HHGA6-EEGEIIHHHE@CIHGHA-HEHHFHEHHHFEGHIHIIHF-GFEF@:HHHHHHIHIIIHIIHIGHIIIIIIIIIHIHIIIIHHHFB<<IGIIIIIIHIGIGIIIIIIGIIIIIIHHIIIIIIIIIIIIIHHIIIHIIIIIIIIIHIIIHIIIIIGIIIIIIIIIIIII
@HWI-D00621:625:HMJNFBCX2:2:1102:17725:35407
GTAGGGAATCTTCGGCAATGGACGAAAGTCTGACCGAGCAACGCCGCGTGAGTGAAGAAGGTTTTCGGATCGTAAAACTCTGTTGTTAGAGAAGAACAAGGATGAGAGTAGAACGTTCATCCCTTGACGGTATCTAACCAGAAAGCCACGGCTAACTACGTGCCAGCAGCCGCGGTAATACGTAGGTGGCAAGCGTTGTCCGGATTTATTGGGCGTAAAGCGAGCGCAGGCGGTTTCTTAAGTCTGATGGGAAAGCCCCCGGCTCAACCGGGGAGGGTCATTGGAAACTGGGAGACTTGAGTGCAGAAGAGGAGAGTGGAATTCCATGTGTAGCGGTGAAATGCGTAGATATATGGAGGAACACCAGTGGCGAAGGCGGCTCTCTGGTCTGTAACTGACGCTGAGGCTCGAAAGCGTGGGGAGCGAACAGG
+
IIIIIIIIIIIIIIIIIIIIIIIIIIIHIIIIIIIIIIIIIIIIIIIIIIIIIIIIIIHHGHHHHIHIIHIIHIHIIIIIIE<GHHGIHHHIIIIGHHCHHHHIIIHIIHHHHHHHEHIH@HIIIIHHIIIIHHCHHFHHII?FFHHEFIDDHICH@GHEA?GHEEHHHH-;CDDC>HCCH?@?GHFCHHHIHIHH=:HFEHHHHHEE@HD:E4-6?EEF3>H++--EHC>4-HHC@-CEIHEF66-66--EHC:CDHC:HCF-HIHDCHCIHEEEG@?HEEHHCF8CIHHEFG7FHCHHIHEHHIIIIIIGIHIIIIIIIIIIHHGHHIIIIGIIHIIIIHIIGIIIHGIIIIIIHHHIHIHIHIIIIIIIIIIIIIIIIIIIIIIIIIIIIHIIIIIIIIIIIIIIIIIIIIIIIIIIIIIIIIIIIII
@HWI-D00621:625:HMJNFBCX2:2:1102:13791:35827
GTGGGGAATATTGCACAATGGGCGCAAGCCTGATGCAGCCATGCCGCGTGTATGAAGAAGGCCTTCGGGTTGTAAAGTACTTTCAGCGGGGAGGAAGGCGATAAGGTTAATAACCTTGTCGATTGACGTTACCCGCAGAAGAAGCACCGGCTAACTCCGTGCCAGCAGCCGCGGTAATACGGAGGGTGCAAGCGTTAATCGGAATTACTGGGCGTAAAGCGCACGCAGGCGGTCTGTCACGTCGGATGTGAAATCCCCGGGCTCAACCTGGGAACTGCATTCGAAACTGGCAGGCTAGAGTCTTGTAGAGGGGGGTAGAATTCCAGGTGTAGCGGTGAAATGCGTAGAGATCTGGAGGAATACCGGTGGCGAAGGCGGCCCCCTGGACAAAGACTGACGCTCAGGTGCGAAAGCGTGGGGAGCAAACAGG
+
IIIIIIIIIIIIIIHIIIIHIIIHFHHIHIHIIIIGHIIIIIIEHHGHHHGIIIIHHIIIIGFGHIICHDHHHIIHIIIHIH<FHHHIIIIDHHHHFFHHIGDHHIE?FHHHHHIIIIIFH?HHIIGG-4BEHHGHHICHHEGCCGEF::;:@AA?-@E--EEEGH?@EHHIIH+3@@HGHHIIC3@@@--6-6@@EE@GG=-4-?-64@GF->3EEC:;4-HC6>DHH+56-6-@G@6++64HHF6-----4+:>5:EFA86-8--A66-HHH?F?@EEA5--88-GH@CFAAFGA-7-?CHFAFHE>:>77@7HHHHHHHCHHHHF>.CIHHHH?EDIGGIIHHEF:GEHHIIHIHIIIIHIHIIIHIHHHIIHHHE<01IIHGIIIIHHGEHFIHHH??IIIHGHIIHIHGIHGIIHHIHHHHIHIH
@HWI-D00621:625:HMJNFBCX2:2:1102:18519:37754
GTGGGGAATATTGCACAATGGGCGCAAGCCTGATGCAGCCATGCCGCGTGTATGAAGAAGGCCTTCGGGTTGTAAAGTACTTTCAGCGGGGAGGAAGGTGTTGAGGTTAATAACCGCAGCAATTGACGTTACCCGCAGAAGAAGCACCGGCTAACTCCGTGCCAGCAGCCGCGGTAATACGGAGGGTGCAAGCGTTAATCGGAATTACTGGGCGTAAAGCGCACGCAGGCGGTCTGTCAAGTCGGATGTGAAATCCCCGGGCTCAACCTGGGAACTGCATTTGAAACTGGCAAGCTTGAGTCTCGTAGAGGGGGGTAGAATTCCAGGTGTAGCGGTGAAATGCGTAGAGATCTGGAGGAATACCGGTGGCGAAGGCGGCCCCCTGGACGAAGACTGACGCTCAGGTGCGAAAGCGTGGGGAGCAAACAGG
+
IIIIIHIIIIIIIIIIIIHIHIIIIIIIIHIIIIIIIIHIIIHIIIGHHIGHIIIIIIIIHIIHHIHHGIGHIHHIIIIHIF<FHHEHHHII:HHHIGI?HHCEHHHCHHCEFHBHDHHC?HHHIGHGEGE@HHIHHHDHHHAA8FHHHIIHHGGHHHGEE=GHIIIIEHHHHIDHIHEHIGHDHHEEEGHEHH-@GH?-HEEEH?@?@C>64:6>E@5F:8D:CHGCD+-HE@?G@@-D:-G@ECECG@?E@C>:>>-EAGA??FHHHFGAF@@C@EEHHHHGHIGHGGB?C--HIIHHIHHHF-IHIHCGHHHIGIIIIHIHIHFHC>CHHHIIHIGHIIHG@?AB<FFEHHEIHGHHIHHIHIGIIIIIIIIHHHHHIIIIIIIIGIIGIIHIIIIIIIIIIIIIIIIGDHGIIHIIIHIIIIIIII
@HWI-D00621:625:HMJNFBCX2:2:1102:18895:37927
GTGGGGAATATTGCACAATGGGCGCAAGCCTGATGCAGCCATGCCGCGTGTATGAAGAAGGCCTTCGGGTTGTAAAGTACTTTCAGCGGGGAGGAAGGTGCTGAGGTTAATAACCTCAGCAATTGACGTTACCCGCAGAAGAAGCACCGGCTAACTCCGTGCCAGCAGCCGCGGTAATACGGAGGGTGCAAGCGTTAATCGGAATTACTGGGCGTAAAGCGCACGCAGGCGGTCTGTCAAGTCGGATGTGAAATCCCCGGGCTCAACCTGGGAACTGCATTCGAAACTGGCAGGCTAGAGTCTTGTAGAGGGGGGTAGAATTCCAGGTGTAGCGGTGAAATGCGTAGAGATCTGGAGGAATACCGGTGGCGAAGGCGGCCCCCTGGACAAAGACTGACGCTCAGGTGCGAAAGCGTGGGGAGCAAACAGG
+
IIIIIIIIIIIIIIIIIIIIIIIIIIIIIIIIIIIIIIIIIIIIHIIIHIIHHIIIIIGIIIHIIIHHHHHIIGHIIIIHHF<GHIHIHHIHHHFHHIHHIHICHIGHCHIHHHFHEHIH@FEGHG?GHFHEEGHHHHCHGHIGHHHH+:CDHH-EGHC@HHHHG?H?HEDDDGCDGCCCG=-5+665@HIH-@E4@@@GHGHHHE>H9EHHH:-@GF?@-3>5-7DHHHHF@-@6--ECH=IHIG@E@@@E@CCCD5GGA-A4HH@@-EHHEHEA-A-?GIIIIHHHGHHHCHCHHHHHEHCCHHGHDHIIHHHHHHEGDD.IIIIIIIHIIIIIHIIIIIIIHGHHDHIIIIIIIIIIIIIIIIHFIIIIIIIHIIHIHHIHIIIIIIIIIIIIIIIHIIIIIIIHIIIIIIIIIIIIIIIIIIIIII
@HWI-D00621:625:HMJNFBCX2:2:1102:11489:38366
GTGGGGAATATTGCACAATGGGCGCAAGCCTGATGCAGCCATGCCGCGTGTATGAAGAAGGCCTTCGGGTTGTAAAGTACTTTCAGCGAGGAGGAAGGCGTTAAGGTTAATAACCTTGGCGATTGACGTTACTCGCAGAAGAAGCACCGGCTAACTCCGTGCCAGCAGCCGCGGTAATACGGAGGGTGCAAGCGTTAATCGGAATTACTGGGCGGAAAGCGCACGCAGGCGGTCTGTCAAGTCGGATGTGAAATCCCCGGGCTAAACCTGGGAACTGCATTCGAAACTGGCAGGCTAGAGTCTTGTAGAGGGGGGTAGAATTCCAGGTGTAGCGGTGAAATGCGTAGAGATCTGGAGGAATACCGGTGGCGAAGGCGGCCCCCTGGACAAAGACTGACGCTCAGGTGCGAAAGCGTGGGGAGCAAACAGG
+
IIIIIIIIIIIIIIHIIIHHIIIIIIIIIIIIGHIIIIIIIIIIIIIIHHEHIIIIIIIIIIGIIIIHHHIIIIIIIIIIIIGHIIIIIIIIIIIIIHGDHI.GHIAGHHHIIHHIFHIHHHIIIIIIIIHEHFEDHIHIHGHHEHEHHGHDHHEGEHHEE=@6FHHGCH:+>+5+@@HH-@GHIHDECHEE-6@46E?@GHGEG@?@?@F--/#HHEEHHHHIHDDHH>CG666@6--D:H@6F@---?@@4++:C:@FF88-EF-A-AA?G8--@AEACHHFHIHHHC?IHHHHHEGEHEEGEEHG:GIIIIHGHIHG??GIHIIIHHIIIIIIIIIHIIHHIIHGAHIIIIIIIIIIIHIIIIIIHIHIIIIIIIIHHGIIIIIIHIIIHIHHHDCIGIIIIIIIIIIIHHIIIIIIIIIIIIIIII
@HWI-D00621:625:HMJNFBCX2:2:1102:14130:38293
GTAGGGAATCTTCCGCAATGGGCGAAAGCCTGACGGAGCAACGCCGCGTGAGTGATGAAGGTCTTCGGATCGTAAAACTCTGTTGTTAGGGAAGAACAAATTTGTTAGTAACTGAACAAGTCTTGACGGTACCTAACCAGAAAGCCACGGCTAACTACGTGCCAGCAGCCGCGGTAATACGTAGGTGGCAAGCGTTATCCGGAAGTATTGGGCTTAAAGCGGGCGTAGGCGGTTTCATAAGTCTGATGTGAAAGCCCACGGCTCAACCGTGGAGGGTCATTGGAAACTGGGAAACTTGAGTGCAGAAGAGGAGAGTGGAATTCCATGTGTAGCGGTGAAATGCGCAGAGATATGGAGGAACACCAGTGGCGAAGGCGGCTCTCTGGTCTGTAACTGACGCTGATGTTCGAAAGCGTGGGGATCAAACAGG
+
IIIIIIIIIHIII@GHIIIIIIIIDHIIIIIIIH@HFHIII?DHHIIIIIIIIIIGIHHIIIIIIIIIIIIIIIIH0DHHHIDGH./.<::F7@HHE.AG.D..<.FF.DHEHHAFEEHH.?DEECDEHHH7B7-8DAGFIIIG8AHHHIIIHIIIIIHHIFICAHHHHHCHHD3CG-@E-6-@-@FH-F@--6E4-6F@GH@5)6-@@G?@E#5CEG?+)++---E>+AHEA@-6-G@?HHA---AHHIHIHG>CC@GHF@@DHEDEF-HHG8-D7-@77A?FHIIHD.HHHHFHEIIHGIIIIIHHHIIIHHIIIIHHFIIIIHIIIIIIIIIIHEGIIHGH@IHHGIIIIHGHEIHHIHHHIIIIIIIIIIIIIIHIIIIIIIHIIHEIIIIIIIIHHHC/D<1IIIIIIHCIIHHEGCG1IIIIII
@HWI-D00621:625:HMJNFBCX2:2:1102:14093:38489
GTGGGGAATATTGCACAATGGGCGCAAGCCTGATGCAGCCATGCCGCGTGTATGAAGAAGGCCTTCGGGTTGTAAAGTACTTTCAGCGGGGAGGAAGGTGTTGTGGTTAATAACCACAGCAATTGACGTTACCCGCAGAAGAAGCACCGGCTAACTCCGTGCCAGCAGCCGCGGTAATACGGAGGGTGCAAGCGTTAATCGGAATTACTGGGCGTAAAGCGCACGCAGGCCGTCTGTCAAGTCGGATGTGAAATCCCCGGGCTCAACCTGGGAACTGCATTCGAAACTGGCAGGCTAGAGTCTTGTAGAGGGGGGTAGAATTCCAGGTGTAGCGGTGAAATGCGTAGAGATCTGGAGGAATACCGGTGGCGAAGGCGGCCCCCTGGACAAAGACTGACGCTCAGGTGCGAAAGCGTGGGGAGCAAACAGG
+
IIIIIIIHHIIIHIHIIIIIIIIHHHIIIIHIIFIIIIIIIHIIIHIIEHHEHIIIIIIIHGIIHIIGHIHIIIHHIHHIIHDCHII:DHIHHHHHGH:FHH?FFHEHFE@HHHC@@GHH?HHHE-@GHE?-B6-CHHHG-6AF?GEFHIGHHI-A@?G@@EHHHHEEEHICDHH:-66@G@@:CHHHIEG--6@@GE-6EC=-GCCHFHEF@;HHHEE->@CDHHII1+3----6--@3+@6-@@6-6@-HG6:DH:6HEA--@A-6--86AA-@CHFA@-@CHF@HFGEHGFEHIHHH?FAHH@HEHHIHIHIIHIIIHHIHHGIIIHCHE?IIIIIIIIIIIHHGD@HIIIIIIIIHIIIIIIIHIGIIIIIGIIHDG@IHHHHGIIHHGIHIIIIIGHIIIIIHIIIIIIIIIIIIIIIIIIIIII
@HWI-D00621:625:HMJNFBCX2:2:1102:14297:38682
GTGGGGAATATTGCACAATGGGCGCAAGCCTGATGCAGCCATGCCGCGTGTATGAAGAAGGCCTTCGGGTTGTAAAGTACTTTCAGCGAGGAGGAAGGTGTTGTGGTTAATAACCACAGCAATTGACGTTACTCGCAGAAGAAGCACCGGCTAACTCCGTGCCAGCAGCCGCGGTAATACGGAGGGTGCAAGCGTTAATCGGAATTACTGGGCGTAAAGCGCAAGCAGGCGGTCTGTCAAGTCGGATGTGAAATCCCCGGGCTCAACCTGGGAACTGCATTCGAAACTGGCAGGCTAGAGTCTTGTAGAGGGGGGTAGAATTCCAGGTGTAGCGGTGAAATGCGTAGAGATCTGGAGGAATACCGGTGGCGAAGGCGGCCCCCTGGACAAAGACTGACGCTCAGGTGCGAAAGCGTGGGGAGCAAACAGG
+
IIIIIIIIIIIIIIIIIIIIIHIIIIIIIIIIIIIIIHIIIIHIIIHIEHGHIHIIIIIIIIIHHIIIIHIIIIIIIIIIHIGHHHIIIIGIHIIIHH7AFGHHHHACHHHIEHFGHHHIIIHHE?@HIEG@FD->DGD@ADAABHCHD:DCEE68FHHHH=CFFE6--A>DH+CHGIEHH@@HG:4-4FHECHC@GH-6HHHEG>-@-CD@>G-@H>53--6+---:>+@-6--6--CD>-6--?CH@HFF@++>:HHGG@A?FGCAGF8--A-?FHEGEGIHEHCCHG?CEEFFHEHHHHHFHCHHDHDHHHGHE@EHIIIHHIIIIIIHIIIIHGHHIIIIHHHF<FHIGGIIIIHHDHHDHECIIIIIHDIIIHHHECIIIIIIHHHHHIIIIIIIIHIIIIHIIIIIIIIIIIIIIIIIHIIIII
@HWI-D00621:625:HMJNFBCX2:2:1102:10434:39466
GTGGGGAATATTGCACAATGGGCGCAAGCCTGATGCAGCCATGCCGCGTGTATGAAGAAGGCCTTCGGGTTGTAAAGTACTTTCAGCGGGGAGGAAGGTGCTGAGGTTAATAACCTCAGCAATTGACGTTACCCGCAGAAGAAGCACCGGCTAACTCCGTGCCAGCAGCCGCGGTAATACGGAGGGTGCAAGCGTTAATCGGAATTACTGGGCGTAAAGCGCACGCAGGCGGTCTGTCAAGTCGGATGTGAAATCCCCGGGCTCAACCTGGGAACTGCATTCGAAACTGGCAGGCTAGAGTCTTGTAGAGGGGGGTAGAATTCCAGGTGTAGCGGTGAAATGCGTAGAGATCTGGAGGAATACCGGTGGCGAAGGCGGCCCCCTGGACAAAGACTGACGCTCAGGTGCGAAAGCGTGGGGAGCAAACAGG
+
IIIIIIIIIIIIIIIIIIIIIIIIIIIIIIIIIIIIIIIIIIIIIIIIHHGHIIIGHIFHHIHHIIIIIHIIIGGHHHIIIGDGEHHIIHHIHIHHHIIIIIIHIIHIIHHHHHGHHGEHGHIHIIIIHFHHHHHHCDHIHF?-FEH-C:CDHICEHHHHEHHEH?FHFE++DCDCHEEGEH=:CHHHHH@HEH@@@--@@EGCH@6EGDC@6-?HEDC>-EECG@ED:3-@66-HHEG:CEEEIH@6--?FIGHHHHE?HECHHHHCHGIIHHCEE?HHHGGFEB?HHHHIIHEIGIHHCCIIHFEHGIHEHGGHHFIIHHHHHHIHIHIHHHIIIIHIIIIIIHHF<HIHEHHIIIIIIHCIIIIIIIIIHIIIIIIIIHIIHHIIIIIHHIIIHIIIIHIIIIHHIIIIIIIIIIIIIIIIIIIIHI
@HWI-D00621:625:HMJNFBCX2:2:1102:12092:39389
GTGGGGAATATTGCACAATGGGCGCAAGCCTGATGCAGCCATGCCGCGTGTATGAAGAAGGCCTTCGGGTTGTAAAGTACTTTCAGCGAGGAGGAAGGTGTTTTGGTTAATAACCACAGCAATTGACGTTACTCGCAGAAGAAGCACCGGCTAACTCCGTGCCAGCAGCCGCGGTAATACGGAGGGTGAAAGCGTTAATCGGAATTACTGGGCGTAAAGCGCACGCAGGCGGTTTGTTAAGTCAGATGTGAAATCCCCGGGCTCAACCTGGGAACTGCATTTGAAACTGGCAAGCTTGAGTCTCGTAGAGGGGGGTAGAATTCCAGGTGTAGCGGTGAAATGCGTAGAGATCTGGAGGAATACCGGTGGCGAAGGCGGCCCCCTGGACGAAGACTGACGCTCAGGTGCGAAAGCGTGGGGAGCAAACAGG
+
IIHIIIIIIIIIIIHIIIIIIIIIHEHIIIIIHIGIIIIIIIIIHHIIIIDGHIEHHHIIIIIIIIHIIIIHIIIHGHEHEHDCHHGCHCDCHIIHI=..D@..<C7EH7AHIH.:A?AE@HAGECHEAGH--88>DCHHHCGH-BF->CDH@E-6@-54EH@A---5FA++>>>5G6@G@6-3:C4@--@@-+-6GE-FE#######HHHG-CF@@5++G@5+4-@DHBG6F@@?@??HIH@@@-@G@-@6@+HCC+GA?IHEEA-F-HIHEHIIHGHE?HGFFAHHFHHFFHHEHHFHH=GAH@GEIIHECIIHHHHHHG@?HIHHDHIHIIIIIHHIIHHHIHHF:<@?AGBHHHHEDHIIIHHFIIIIIIIHGHE<C1IIIIIIHHHHHIHIIIIIHHIIIIIIIIIIIIIIIIIIIIIIIIIIII
@HWI-D00621:625:HMJNFBCX2:2:1102:17773:39722
GTGGGGAATATTGCACAATGGGCGCAAGCCTGATGCAGCCATGCCGCGTGTATGAAGAAGGCCTTCGGGTTGTAAAGTACTTTCAGCGGGGAGGAAGGTGTTGTGGTTAATAACCACAGCAATTGACGTTACTCGCAGAAGAAGCACCGGCTAACTCCGTGCCAGCAGCCGCGGTAATACGGAGGGTGCAAGCGTTAATCGGAATTACTGGGCGTAAAGCGCACGCAGGCGGTTTGTTAAGTCAGATGTGAAATCCCCGGGCTCAACCTGGGAACTGCATTTGAAACTGGCAAGCTTGAGTCTCGTAGAGGGGGGTAGAATTCCAGGTGTAGCGGTGAAATGCGTAGAGATCTGGAGGAATACCGGTGGCGAAGGCGGCCCCCTGGACGAAGACTGACGCTCAGGTGCGAAAGCGTGGGGAGCAAACAGG
+
IIIIIIIIIIIIIIIIIIIIIIIIIIIIIIIIIIIIIIHIIIIIIIIIIIGHIIIHIIHIIIIIIIIIIIIIIHHHIIHIIC<FHGHIIIIHGH@HHHHHIHIIIIIHFHIHGIGIIGFHEHEHHIIIIGIGIFCDHHDHHIIHIHC?::DDHH@HHHH@EHHHHHIIHHDHICH:@@-6-@G+6>6@-FHE?E-@@EEH@HEG-F@?@HHHEFEHIHAC545+4@=D:5-@HF-F?HHEC?HHCHECIHHH@DGHCDHCIGHEHG?H?HHEHA-AEHIHC?FEIIIIIIHHHCEHHHFC=ECDGEHIIIGHHEIIHHHIIIIHIIIIHCGIIHHGHIIIIIIIIHHGDEFIIIHHEFIHIIIIIIIIIGIIIIIIIIHHGIIIIHIIHIIIIIIIIIIIIIIIIIIIIIIIIIIIIIIIIIIIIIIIII
@HWI-D00621:625:HMJNFBCX2:2:1102:14722:39852
GTGGGGAATATTGCACAATGGGCGCAAGCCTGATGCAGCCATGCCGCGTGTATGAAGAAGGCCTTCGGGTTGTAAAGTACTTTCAGCGAGGAGGAAGGTGTTGTGGTTAATAACCACAGCAATTGACGTTACTCGCAGAAGAAGCACCGGCTAACTCCGTGCCAGCAGCCGCGGTAATACGAGGGGTGCAAGCGTTAATCGGTATTACTGGGCGTAACGCGCACGCAGGCGGTTTGTTAAGTCAGATGTGAAATCCCCGGGCTCAAACTGGGAACTGCATTTGAAACTGGCAAGCTTGAGTCTCGTAGAGGGGGGTAGAATTCCAGGTGTAGCGGTGAAATGCGTAGAGATCTGGAGGAATACCGGTGGCGAAGGCGGCCCCCTGGACGAAGACTGACGCTCAGGTGCGAAAGCGTGGGGAGCAAACAGG
+
IIIGFHHHHIIIIIIIIIIICHGHIIGHHHGIHHIHHIGHIIIIFHIIIC<CGHHFHHGHIEHICHCEHDGHHIHHHHIHHHDGEHH:DHH:EG@FHDIGGHHHHID?GHAHHCHHH@@?G.AAHHHHGHHHHHGH:->-7FEHHCHHHHHHDEAH@A@HH=E-AGC@CH+++3+3466@@--53>@:EECG-@GEGH---6>@@-4--HDE@CC35)+5--6+@@-C>:@-6-6@-6--6--6---@@66-4:HD;HEGA-EF86--HF@AEGA-HFCHCEECIHFHHF@?E@?G?@EDD@--CHGHHHHH?HHHG??H?EHEHIHIHHC.E@HIHCE=IHED?GD.<19/.<CG@HE?C<HC?E@CE@EEECIIHDDDHEHHIHHIHHHHCIHECDEG<EHHH=HIIHIIHCIHHIIIIIIIIIHG?H
@HWI-D00621:625:HMJNFBCX2:2:1102:14546:40146
GTGGGGAATATTGCACAATGGGCGCAAGCCTGATGCAGCCATGCCGCGTGTATGAAGAAGGCCTTCGGGTTGTAAAGTACTTTCAGCGAGGAGGAAGGTGTTGTGGTTAATAACCACAGCAATTGACGTTACTCGCAGAAGAAGCACCGGCTAACTCCGTGCCAGCAGCCGCGGTAATACGGAGGGTGCAAGGGTTAATCGGAATTACTGGGCGTAAAGCGCAAGCAGGCGGTTTGGTAAGGCAGATGTGAAATCCCCGGGCTCAACCTGGGAACTGCATTTGAAACTGGCAAGCTTGAGTCTCGTAGAGGGGGGTAGAATTCCAGGTGTAGCGGTGAAATGCGTAGAGATCTGGAGGAATACCGGTGGCGAAGGCGGCCCCCTGGACGAAGACTGACGCTCAGGTGCGAAAGCGTGGGGAGCAAACAGG
+
IIIIIIIIIIIIIIIIIIIIEHIIIIIIIIIIIIIIIHIIIIIIIIIIIIHHIIHIIIIHIGIHIHIHIHHIIHIIIHIIGHGHHIIIGIIIIHGHIHDFHIIIIHGHEEFHHHHIIIIGHFEHHIIIIIIIIEHHIIGHIIGICEHEC::DHCAGGH@-5GCHHIIGEHC:::>CEGH-E@EHHH-4@@@6-4644FEHIE=HE@@-46HG5-@@@3+)-6@>--=>3+5--F66-@-66--6---@GF?HE;C>3+-HEA6-FAHA-?FA-6EEH@A-GA8-CHFHEG@FHHFIIIHHFHGAE?G@HDC?HGCHHFIIGIIIIIIIHHHD@GHHFIIIGIIIHIHFGHIHCIIIIIIIIIIIIHIIIIHIHIIIIIIIGIIIIIIIIIHIIIIIIIIIIIIIHIIIIIIIIIIIIIHIIHIIIIIIII
@HWI-D00621:625:HMJNFBCX2:2:1102:14058:40737
GTGGGGAATATTGCACAATGGGCGCAAGCCTGATGCAGCCATGCCGCGTGTATGAAGAAGGCCTTCGGGTTGTAAAGTACTTTCAGCGGGGAGGAAGGTGTTGTGGTTAATAACCACAGCAATTGACGTTACCCGCAGAAGAAGCACCGGCTAACTCCGTGCCAGCAGCCGCGGTAATACGGAGGGTGCAAGCGTTAATCGGAATTACTTGGCGTAAAGCGCACGCAGGCGGTCTGTCAAGTCGGATGTGAAATCCCCGGGCTCAACCTGGGAACTGCATTCGAAACTGGCAGGCTAGAGTCTTGTAGAGGGGGGTAGAATTCCAGGTGTAGCGGTGAAATGCGTAGAGATCTGGAGGAATACCGGTGGCGAAGGCGGCCCCCTGGACAAAGACTGACGCTCAGGTGCGAAAGCGTGGGGAGCAAACAGG
+
IIIIIHIIIIIIIIGIIIHEHHIHIIIIIIHIIIIIIIIIIIIIIHHIHHDGHHIEHFIIIGHHIGHIIIIIHIHIHIGIHHBGFHHHHHHDHHHHHI7FHHIHIIIIIIEEHHA@GHHFHIGHE@FHE@E@HHHDHD>AAEHI@FEHHHDHHC-86AGHIHH?-5@H?H++3+>CE@@@H-@>DH=@--66-@@@@@FEHH-@@-@HE+@E=+6;GHHEH#####H;C>F@6-F6--HHC4-6--F@-E@@6+:HDHEHF---EA-8--A-@FHHHEHHHHEHHG??EG?E?GHIHHEGD?GHIFIIIIIFHIIHIHHIHGGHHGIIIIHIHHIIHIIHHIIIHHGD<IIIIIIIIIIIIHIIIIIIHIHIIIIHGHHHIIIIIIIIIHHHHIIIHIHHFDIIIIGIIIIHDHIIIIIIIIIIIIIIII
@HWI-D00621:625:HMJNFBCX2:2:1102:4355:40815
GTGGGGAATATTGCACAATGGGCGCAAGCCTGATGCAGCCATGCCGCGTGTATGAAGAAGGCCTTCGGGTTGTAAAGTACTTTCAGCGGGGAGGAAGGTGTTGAGGTTAATAACCGCAGCAATTGACGTTACCCGCAGAAGAAGCACCGGCTAACTCCGTGCCAGCAGCCGCGGTAAAACGGAGGGTGCAAGCGTTAATCGGAATTACTGGGCGTAAAGCGCACGCAGGCGGTCTGTCAAGTCGGATGTGAAATCCCCGGGCTCAACTTGGGAACTGCATTCGAAACTGGCAGGCTAGAGTCTTGTAGAGGGGGGTAGAATTCCAGGTGTAGCGGTGAAATGCGTAGAGATCTGGAGGAATACCGGTGGCGAAGGCGGCCCCCTGGACGAAGACTGACGCTCAGGTGCGAAAGCGTGGGGAGCAAACAGG
+
GIIIHIIIIHIIIHIIIIIHIIIIHIIIIIIIIIGHIIIHGHGHHHHHCCEHIGIIIHHIIHIIIIIHIIIIIIIIEEHHIHFEHIIHIIHHDDHHEEGHHEFEHCHHGF?H@-->HIHHH-FHECEHIIHIHH-D>:+A-66A-64AC++3-F-6@E-5-4@GHFH-F-+6>DC+4--66-43>D---@---46@E-@@EHG@-66?CHD@G-5EEF+)+EE<->CD:>-G@-66E?GCC@-G@@-F-HHG@+DC+:E6-F--FAGF-@-HH@?HGEGA-@-HHEFGHGAA-HB?IHHHEEA8--HHHIHCHH?HHEHHEHHEHGEE::HHHHHHGHIIIIIIGHGFDC9@?EHHHHHIIIIHIIHHIIIIIIIIHGIIIIHDHGHHH?IHIIIIIIIIIIIIIIIIIHHHIIIIHIIIIHIIHIIIII
@HWI-D00621:625:HMJNFBCX2:2:1102:19632:41375
GTGGGGAATATTGCACAATGGGCGCAAGCCTGATGCAGCCATGCCGCGTGTATGAAGAAGGCCTTCGGGTTGTAAAGTACTTTCAGCGAGGAGGAAGGTGTTGTGGTTAATAACCACAGCAATTGACGTTACTCGCAGAAGAAGCACCGGCTAACTCCGTGCCAGCAGCCGCGGTAATACGGAGGGTGCAAGCGTTAATCGGAATTACTGGGCGTAAAGCGCACGCAGGCGGTTTGTTAAGTCAGATGTGAAATCCCCGGGCTCAACCTGGGAACTGCATTTGAAACTGGCAAGCTTGAGTCTCGTAGAGGGGGGTAGAATTCCAGGTGTAGCGGTGAAATGCGTAGAGATCTGGAGGAATACCGGTGGCGAAGGCGGCCCCCTGGACGAAGACTGACGCTCAGGTGCGAAAGCGTGGGGAGCAAACAGG
+
IIIIHIIIHIIIIIIIIIIIIIIIHIHIIIIIIIHIIIIIIIIIIIIIHHEHIIIIHIIIIIGIHHHIIFEHIIIHHIHGIGDGHHGIHHHHHFHHHDFHGHGHHHEEHHCHFHCEHHHHH@GHHHHHEHHHIGHCHFDHIHHHEEHFCHDHEFCGHEHEE@GHIFE?GH;CDHDHGH?-EHD;DDHHDHH6-@G@-@--IHGG@@EF-HCHIIHHHD@3-@@+?FHGH>6G@@-6-HHHEHHF?@G@-6EGGC:HDH?G?HGHHFEA-EF-HHIIHHFHEGHCHHHG@EHHHE?EHIHHDG=HGEIIIIIIHGFIHIHHHIIIIIIHDCIIIIIIHGHHIIIIIIHGDHIIIIIIIIHIHHIIHHHHIIIIIIIHHIIIIIIIIIIIIIIIIIIIIIIIIHIIIIHIIHIIIIIIIIIIHIIIIIIIII
@HWI-D00621:625:HMJNFBCX2:2:1102:10774:42451
GTGGGGAATATTGCACAATGGGCGCAAGCCTGATGCAGCCATGCCGCGTGTATGAAGAAGGCCTTCGGGTTGTAAAGTACTTTCAGCGGGGAGGAAGGTGTTGTGGTTAATAACCACAGCAATTGACGTTACCCGCAGAAGAAGCACCGGCTAACTCCGTGCCAGCAGCCGCGGTAATACGGAGGGTGCAAGCGTTAATCGGAATTACTGGGCGTAAAGCCCACGCAGGCGGTCTGTAAAGTCGGATGTGAAACCCCCGGGCTCAACCTGGGAACTGCATTCGAAACTGGCAGGCTAGAGTCTTGTAGAGGGGGGTAGAATTCCAGGTGTAGCGGTGAAATGCGTAGAGATCTGGAGGAATACCGGTGGCGAAGGCGGCCCCCTGGACAAAGACTGACGCTCAGGTGCGAAAGCGTGGGGAGCAAACAGG
+
IIIIIIIIIIIIIIHIIIIHIIIIIIIIIIIIIIIIIIIIIIIIIIHIIIIIIIIIIIHIHGHHIIIIHHIIHIIIIIIGHIHHIIIIDHIHHIHHIIIIIH?HHGHGHHHHHIHHIIEHGIHG?GHHEEHHEHHHGIHIIIIIFAGEHHDHGIAA-64FEHGE@@G---+>D+6>G@--@HEDHC@--6---@E4EE?@EEH5EGH-6FEEC-?@@@4+)-5+@-->5)FF@6---6->55-@F?GIHHE>6+DHHDHGEFHGHHHFEHIHFHGIIIIHHGHEIHIHFHIHHHGGIIIIIIHHHGIIHHGHIHHHHGHIIIHHIIHIIIIIIIIIIHHIIIIIIIHF<<GHGIIIIIIHIIIIIIIIIIIIIIIIHIHDIIIGIIIIHHIIIIIIIIIIHCIIIIIIIIIIIIIHIIIHHGIIIIIIII
@HWI-D00621:625:HMJNFBCX2:2:1102:11904:42856
GTGGGGAATATTGCACAATGGGCGCAAGCCTGATGCAGCCATGCCGCGTGTATGAAGAAGGCCTTCGGGTTGTAAAGTACTTTCAGCGAGGAGGAAGGTGTTGTGGTTAATAACCACAGCAATTGACGTTACTCGCAGAAGAAGCACCGGCTAACTCCGTGCCAGCAGCCGCGGTAATACGGAGGGTGCAAGCGTTAATCGGAATTACTGGGCGGAAAGCGCACGCAGGCGGTTTGTTAAGTCAGATGTGAAATCCCCGGGCTTAACCTGGGAACTGCATTTGAAACTGGCAAGCTTGAGTCTCGTAGAGGGGGGTAGAATTCCAGGTGTAGCGGTGAAATGCGTAGAGATCTGGAGGAATACCGGTGGCGAAGGCGGCCCCCTGGACGAAGACTGACGCTCAGGTGCGAAAGCGTGGGGAGCAAACAGG
+
IIGIIIIIIIIIIHIIHIIIIIIIIIIIIIIIHIIHHIHIIIIGIIIIIIHIIIIIIIIIIIIIIIIIHIHIIHIIIIIHIIFHHHIHHIIIIIHHIIFGHHIIHH:AFHHHHH.7.DAE@HHIIIHHHHHHEEGH:@C@7F?A-@?AH:6:@HHHA@---4@AF-65-A+5>+++4--6--GHHIHHCHH@-@EHHE?-5@E->HH-?H@GHH+-G36+-54+6-@D:;@EHHHH@-GE6-@-CIHHG@GHE+CHH:AA8---CFGHHGCHA8---CIHIIIFHGFHE@HHHHFIHHGIHHH@@AIHHHHED?FFFGHEFEIH@?IHHCIHFHIIIIIIHCIIIIHD:CFEGIIHHIIHIHHGIIIIIIIIIIIHIHE?DHIHHIHHIIHHIIIIIIHHGCHIIIGIIIIIIIIIIIIIIIIIIIIIII
@HWI-D00621:625:HMJNFBCX2:2:1102:18647:44017
GTGGGGAATATTGCACAATGGGCGCAAGCCTGATGCAGCCATGCCGCGTGTATGAAGAAGGCCTTCGGGTTGTAAAGTACTTTCAGCGGGGAGGAAGGTGTTGTGGTTAATAACCACAGCAATTGACGTTACCCGCAGAAGAAGCACCGGCTAACTCCGTGCCAGCAGCCGCGGTAATACGGAGGGTGCAAGCGTTAATCGGAATTACTGGGCGTAAAGCGCACGCAGGCGGTCTGTCAAGTCGGATGTGAAATCCCCGGGCTCAACCTGGGAACTGCATTCGAAACTGGCAGGCTAGAGTCTTGTAGAGGGGGGTAGAATTCCAGGTGTAGCGGTGAAATGCGTAGAGATCTGGAGGAATACCGGTGGCGAAGGCGGCCCCCTGGACAAAGACTGACGCTCAGGTGCGAAAGCGTGGGGAGCAAACAGG
+
IIGHIIIHHHHHHHIHHHIIHIHHHIDHIHHHHIHHHIIIIIIGHHIHCE@GHHCHGHHHICH@?G@DCDHHIHHHIHIEHC<FH?FHHDHDHHEHGHHHH@HFHH-D@@GHIHHF?7GHFFEFHHFHAHED@GHH+++6FH@6-8F@C::D@HFHH?6FEGHECE@GHECCHHHH46@HHD-3>C@GHHEH-@--@@--?HE@5@@-=C;6@>-6@-:@HHG>CD=>:CHEF6@@?GHHD@--66G@-HHH@+;C++?A-6-AG6-8--GA@AFHHEFB4@HHFHIIHIHHE-AHEHHIHGA?HEHHHHC.FAHGGHFIIIHEIIIIIIDHEFIIIIHHHIIIIHHF<FHEIIIIHHIIIIIHIIGIHIHIIHH<HHGHIIHHGHHFIHIHFIIIHH?HHEHIIIHHIIIHDCHEIIIIIIHIHIIHIH
@HWI-D00621:625:HMJNFBCX2:2:1102:15981:44707
GTAGGGAATCTTCGGCAATGGACGAAAGTCTGACCGAGCAACGCCGCGTGAGTGAAGAAGGTTTTCGGATCGTAAAACTCTGTTGTTAGAGAAGAACAAGGATGAGAGTAAAATGTTCATCCCTTGACGGTATCTAACCAGAAAGCCACGGCTAACTACGTGCCAGCAGCCGCGGTAATACGTAGGTGGCAAGCGTTGTCCGGATTTATTGGGCGTAAAGCGAGCGCAGGCGGTTTCTTAAGTCTGATGTGAAAGCCCCCGGCTCAACCGGGGAGGGTCATTGGAAACTGGGAGACTTGAGTGCAGAAGAGGAGAGTGGAATTCCATGTGTAGCGGTGAAATGCGTAGATATATGGAGGAACACCAGTGGCGAAGGCGGCTCTCTGGTCTGTAACTGACGCTGAGGCTCGAAAGCGTGGGGAGCGAACAGG
+
IIIIIIIIIIIIIIHIIIHIIIIIIIIIIIIIIIIIIIIIIIHIHIIIIIIHIIIIIIIIIFGFHHIIIIIHIHIIIIIIIH<FHIIIHGHHIIIIIHHHIE?FHIIIHIIIHHIHHHFGD.GHIIGIGIIIE-FHHHIFIHHHHH-BGHHDDDHHFIG@H?GHHIGH?@A+36D;HEHHC-6--@F@?@G@---@5+@F-HFHIHH?@FHDCE>-@EE@6@HD:EHHHCDEGHG?@@@@-6----6-EHIGHC:D;:;+GF-F+HHCDHH@-EIHGG?FHGGHHEGHIIIIIHHHHCFFIIHEEHIHIIIIIIIIHHEHG@EIIIIIIIHIGIIHHIIIIIIIIIIHF<HIGHIIIIIIIHIHIIGIIIIIIIHHDIIIHIIIIIHIIIIIHHIIIHIIIIIIIIIIIIIIIIIIIIIIIIIIHIIIIHI
@HWI-D00621:625:HMJNFBCX2:2:1102:16155:44580
GTGGGGAATATTGCACAATGGGCGCAAGCCTGATGCAGCCATGCCGCGTGTATGAAGAAGGCCTTCGGGTTGTAAAGTACTTTCAGCGGGGAGGAAGGTGTTGTGGTTAATAACCACAGCAATTGACGTTACCCGCAGAAGAAGCACCGGCTAACTCCGTGCCAGCAGCCGCGGTAATACGGAGGGGGCAAGCGTTAATCGGAATTACTGGGCGTAAAGCGCACGGAGGCGGTCTGTCAAGTCGGATGTGAAATCCCCGGGCTCAACCTGGGAACTGCATTCGAAACTGGCAGGCTAGAGTCTTGTAGAGGGGGGTAGAATTCCAGGTGTAGCGGTGAAATGCGTAGAGATCTGGAGGAATACCGGTGGCGAAGGCGGCCCCCTGGACGTAGACTGACGCTCAGGTGCGAAAGCGTGGGGAGCAAACAGG
+
IIIIHHHIHIHIIIGHIIHHIHEHHIIIIIIIGIIHIIGHHGIIIHHIHHHEFEHIGIIHIHIIIGHHIHIIHIGHIHIGHC<FHHHCDHHGIICHIHDHIHIIGH-DGHHCHHHHHHIHIHHHHH?EHHH--B@HDHDHHHHE?@HC:HCDHHEFEHHIGEEH?4-@G@>>D:>;-@GHE@-56+++5+64FH-6-466HHFE-6FC9F>E@HH@EHHIHH<%D+GIFC@4--6?6-DHD@EEHG-GIHHF4+::D:HEF6---A6G@-HHGA6--?FA-@EEHHG?FHGF-EFCEHIIHAB@D-@@HHDD7CIIIIIIHHHHGHIIIGIIIIHIHIIIHGIIHEHGDGIIFIGIIIIHIIIIIIIHIIIIIIIIHIHHHHG=H?HHF1HIIHIIIIHIHEIHIIIIIIIIHHIIIIIIHHIIIIIIII
@HWI-D00621:625:HMJNFBCX2:2:1102:12852:44921
GTGGGGAATATTGCACAATGGGCGCAAGCCTGATGCAGCCATGCCGCGTGTGTGAAGAAGGCCTTCGGGTTGTAAAGCACTTTCAGCGGGGAGGAAGGCGTTAAGGTTAATAACCTTGGCGATTGACGTTACCCGCAGAAGAAGCACCGGCTAACTCCGTGCCAGCAGCCGCGGTAATACGGAGGGTGCAAGCGTTAATCGGAATTACTGGGCGTAAAGCGAACGCAGGCGGTCTGTCAAGTCGGAAGGTAAATCCCCGGGCTCAACCTGGGAACTGCATTCGAAACTGGCAGGCTAGAGTCTTGTAGAGGGGGGTAGAATTCCAGGTGTAGCGGTGAAATGCGTAGAGATCTGGAGGAATACCGGTGGCGAAGGCGGCCCCCTGGACAAAGACTGACGCTCAGGTGCGAAAGCGTGGGGAGCAAACAGG
+
IIIIIIHIIIIIIIIIIIIIIIIIIIIIIIIIIIIIIIIIIIIIIIIIIIIHHIHIIIHHIGIHHHHIHHIIIHIIIHFIHIFHHHHIIIIDHIHHHIGHHHIIIEDHECHGIEIFIIIHGDD-AHHIFHHEHFEDHIDAAFHFGFEHHDDHC?-6-@--55@@EEEGHHCD+3+6@---5-66C6--4----6@H@E--@@C-@-4-G@F--)4@@@64-+-)@4-+H;HE@@@E@-4+5--@@6----CHEDGHHCGGAA-@HHIHIHEHHA-??FHGCEHEHHGG@EFEEEEHHEHHEEGCF-IIHDCED?HHHIIIIHHIIGIIIIIHIIIHHHHIIIIIIIHHDHIIIIHHFFIIHIIIIIHIIIIIIIIIIIIIHGIIIIIIIIIHFHIIHIIIIHIIIIIIIIIIIIIIIIIIIIIIIIIIII
@HWI-D00621:625:HMJNFBCX2:2:1102:14989:44862
GTGGGGAATCTTCGGCAATGGACGAAAGTCTGACCGAGCAACGCCGCGTGAGTGAAGAAGGTTTTCGGATCGTAAAACTCTGTTGTTAGAGAAGAACAAGGATGAGAGTAAAATGTTCATCCCTTGACGGTATCTAACCAGAAAGCCACGGCTAACTACGTGCCAGCAGCCGCGGTATTACGTAGGTGGCAAGCGTTGTCCGGATTTATTGGGCATAAAGCGAGCGCAGGCGGTTTCTTAAGTCTGATGTGAAAGCCCCCGGCTCAACCGGGGAGGGTCATTGGAAACTGGGAGACTTGAGTACAGAAGAGGAGAGTGGAATTCCATGTGTAGCGGTGAAATGCGTAGATATATGGAGGAACACCAGTGGCGAAGGCGGCTCTCTGGTCTGTAACTGACGCTGAGGCTCGAAAGCGTGGGGAGCGAACAGG
+
IGHHHHIHIIIIHGIIIIHIIIHIHHCDHHHIIIIIIIIIIIIIIIIIHIHHGHGHHIIHFF0FHIIIHIDHHHIICHHCGE<<FFHHIIEBGHHHEEGHHHCGHEEG?G.D..AAEAAAGHEHIIEFHHEHHEHHHI?-FEAGHH8@G+5>DHHAGEE@A@GCA@AA-AFCHIC5>-6@@E5F-@@@EGHH@-@H-+--66)-5EF@-GE66@#6;E@C:@#3;;C->CC5-FF-6-@6-@@6@@@--@HG@6+3:HHDF?F6+DC+HGD-HF@FFFAFB7-CAAHD7-?D8.:..B77.7.AGBGBCH@EFHHAFHEHIIIHG?HHHCHHHHHEHHIIIIHHFGHHD7GHEHGFHH@=GHGHIIIHIHG@IIIIIIIIIIIIIIIIIIIIHEIIIIIIHGHIIHIIIIIIHHFIHIHHGHIIHIIHHII
@HWI-D00621:625:HMJNFBCX2:2:1102:17805:44787
GTGGGGAATATTGCACAATGGGCGCAAGCCTGATGCAGCCATGCCGCGTGTATGAAGAAGGCCTTCGGGTTGTAAAGTACTTTCAGCGAGGAGGAAGGTGTTGTGGTTAATAACCACAGCAATTGACGTTACTCGCAGAAGAAGCACCGGCTAACTCCGTGCCAGCAGCCGCGGTAATACGGAGGGTGCAAGCGTTAATCGGAATTACTGGGCGTAAAGCGAACGCAGGCGGTTTGTTAAGTCAGATGTGAAATCCCCGGGCTCAACCTGGGAACTGCATTTGAAACTGGCAAGCTTGAGTCTCGTAGAGGGGGGTAGAATTCCAGGTGTAGCGGTGAAATGCGTAGAGATCTGGAGGAATACCGGTGGCGAAGGCGGCCCCCTGGACGAAGACTGACGCTCAGGTGCGAAAGCGTGGGGAGCAAACAGG
+
IIIIIIIIIIIIIIIIIIIIIIIIHIIGHIIIIIIIIIIIIIIIIIIIIIHHHIIIIIIIIIIIIIIIHIIIIFHIIIIIIIFHHGIIIIHGIIIGHGHIIIIIIGHFHHIHIEHIIIGHHHEHIHGI@EHHHCHHHI:GCHIFHHHHHHIIHHEHEE@AGEHHHIIEHEHDD:C>?EGHHHCHHI4-@FHE-@@-EHH@HHF@@@*-6DC@4-5@HIE--+HHE@-+HC@F?F@6-EEHECG@--@@?@HHC>:HC:A-HA6-HIHHFEIHHG-F?-@@A-AAFGHHGA8-6-@HHC-HE--D7-ECHGIHHEHEHCIIHHHEHGIHC:IIGIIGIIIIIHHHGHGHAFIHG?IIHHHIHIIIIHHEIIIIIIIIIIIIIIIIIIIIIIIIIIIIIIIIHIIIIIIIIIIIIIIIIIIIIHIIIIIIII
@HWI-D00621:625:HMJNFBCX2:2:1102:18475:45060
GTAGGGAATCTTCGGCAATGGACGAAAGTCTGACCGAGCAACGCCGCGTGAGTGAAGAAGGTTTTCGGATCGTAAAACTCTGTTGTTAGAGAAGAACAAGGATGAGAGTAAAATGTTCATCCCTTGACGGTATCTAACCAGAAAGCCACGGCTAACTACGTGCCAGCAGCCGCGGTAATACGTAGGTGGCAAGCGTTGTCCGGATTTATTGGGCCTAAAGCGAGCCCAGGCGGTTTCTTAAGTCTGATGTGAAAGCCCCCGGCTCAACCGGGGAGGGTCATTGGAAACTGGGAGACTTGAGTGCAGAAGAGGAGAGTGGAATTCCATGTGTAGCGGTGAAATGCGTAGATATATGGAGGAACACCAGTGGCGAAGGCGGCTCTCTGGTCTGTAACTGACGCTGAGGCTCGAAAGCGTGGGGAGCGAACAGG
+
IIIHIIIHHIIIIIIIIIIIIIIIIIIIHIIIIIHIIIIHIIIIIIIIHIIIIIIIIIIIIGHHHIIIIGIIIIIIIIIIHE<FHHIIIHIIHIHHIIHIIIGHIHGH?HIFIIIIIIIGHBHIIGHIIIHHHHIIHEAFCHHHFHHIGHG:HGHEG--@E-AAHEH?5AE3:CH>:EECG-FH-=G?EGH?4@5@G:E-@F@IGHGEH?FH?-#GE@@>56---+-HC:DG@@@--HHGHHF6-ECHHHHHCHCHCC+:GA?GCDHDDIHHEE@@D8-HG@FHGD.CHFHGBDGIIIIHHIIHIIIIIGIHHIIIIIIIIIIHIIIIHHIHGIHHGIGIIIIIIIHHF7IIHGIIIIHHHHGHIGHHHHIIIIIIIIIIIIIIHIIGIIIIIHIHIIIIIIIGIIIIHIIIIIIIIIIIIIIIIIIIIII
@HWI-D00621:625:HMJNFBCX2:2:1105:20715:59474
GTGGGGAATATTGCACAATGGGCGCAAGCCTGATGCAGCCATGCCGCGTGTATGAAGAAGGCCTTCGGGTTGTAAAGTACTTTCAGCGGGGAGGAAGGTGCTGAGGTTAATAACCTCAGCAATTGACGTTACCCGCAGAAGAAGCACCGGCTAACTCCGTGCCAGCAGCCGCGGTAATACGGAGGGTGCAAGCGGTAATCGGAATTACTGGGCGGAAAGCGCACGCAGGCGGTCTGTCAAGACGGATGTGAAATCCCCGGGCTCAACCTGGGAACTGCATTCGAAACTGGCAGGCTAGAGTCTTGTAGAGGGGGGTAGAATTCCAGGTGTAGCGGTGAAATGCGTAGAGATCTGGAGGAATACCGGTGGCGAAGGCGGCCCCCTGGACAAAGACTGACGCTCAGGTGCGAAAGCGTGGGGAGCAAACAGG
+
IIIIIIIIIIIIIIIIIHIIIHIHIIIIHIIIIIIIIIHIHHHIHIIIHHHHIIIIGHHIGHFHFIIIIHIIIIIIIHEHHHDCCHHHIIIIIIGIIIIIIHIIIG7/CDECF7FHHIIHHHHHEHEE77@7FGHGIIIIIGHF?FEECHDH-AA-AGHHE=G?GHIH?-6C:C:+6@?GHHCD;:@-4@@-@@+4+4-6-@-5-6@FF6??@H8+>>?#####EE@;DD@@6-@@?IH?FGHGHEG6?FE6@:C+CIIHF@EHIHC@CHEAGIHHEHIHHHFIHHHHGIHHHHHHIHIIHH@CCAHHIHHEACIIHIIIHGGIIIHIIIIIIIHIHHHHIIIIHGHFDEIIHEG@EEIIHIIIHHGGIIIIIIHIHIGIGIHHGIIIIHHHGHIHIIGIIHIIHGGIIIIIIIHGIIHHHIIIIIIHHH
@HWI-D00621:625:HMJNFBCX2:2:1105:13253:59733
GTGGGGAATATTGCACAATGGGCGCAAGCCTGATGCAGCCATGCCGCGTGTATGAAGAAGGCCTTCGGGTTGTAAAGTACTTTCAGCGGGGAGGAAGGTGTTGAGGTTAATAACCTCAGCAATTGACGTTACCCGCAGAAGAAGCACCGGCTAACTCCGTGCCAGCAGCCGCGGTAATACGGAGGGTGCAAGCGTTAATCGGAATTACTGGGCCTAAAGCGCACGCAGGCGGTCTGTCAAGTCGGATGTGAAATCCCCGGGCTCAACCTGGGAACTGCATTCGAAACTGGCAGGCTAGAGTCTTGTAGAGGGGGGTAGAATTCCAGGTGTAGCGGTGAAATGCGTAGAGATCTGGAGGAATACCGGTGGCGAAGGCGGCCCCCTGGACAAAGACTGACGCTCAGGTGCGAAAGCGTGGGGAGCAAACAGG
+
IIHIHIHIIIIGIIGIIIIIFHIIHHGIIIIIIHIHIIHEHIHIHIIIIIIIHIIIIHIIIHHHIIGGHHHIHEHIHHHIHHGHIIIHIGHHHHGIIGIIIIHIIGHHHEHC@FHIHHHFHHHHHIIHIIGHCGHHDHIHGHHHHHH-DD:DHHH?FEEEHHCEH?G?F@CDHDHICHCHG@HHH+5EHE@@-4@H=@--EGHD@@@-4664++?HGDD>-46+54@HDC@@-6---HHHHG@E@@-EC@?@GIHHDHIHH?HGEF-H?HHEEHEEHEHHHHIIIHEF-IHF@@8HHEGIHE@EHEHE+HHHCIHHD.@HIHHHD/CG<DID=HFHHHIHGHEE@?HFDHIHHIIHHHHHCHC.HFFIHIIHIIIIHHDCE1HHFGIIHIHIIIHHIIGHIHIIIHFIIIHHHHIIIIIIIHIIHHFIHI
@HWI-D00621:625:HMJNFBCX2:2:1105:17673:59687
GTGGGGAATATTGCACAATGGGCGCAAGCCTGATGCAGCCATGCCGCGTGTATGAAGAAGGCCTTCGGGTTGTAAAGTACTTTCAGCGGGGAGGAAGGTGTTGTGGTTAATAACCACAGCAATTGACGTTACCCGCAGAAGAAGCACCGGCTAACTCCGTGCCAGCAGCCGCGGTAATACGGAGGGTGCAAGCGTTAATCGGAATTACTGGGCGTAAAGCGGCCGCAGGCGGTCCGTCAAGTCGGATGTGAAATCCCCGGGCTCAACCTGGGAACTGCATTCGAAACTGGCAGGCTAGAGTCTTGTAGAGGGGGGTAGAATTCCAGGTGTAGCGGTGAAATGCGTAGAGATCTGGAGGAATACCGGTGGCGAAGGCGGCCCCCTGGACAAAGACTGACGCTCAGGTGCGAAAGCGTGGGGAGCAAACAGG
+
IIIIIIIIIIIIIHIIIIIIIIGIIIIIIIIIIHEHHIIIIHHIIIIIIICFHHI?GHIIIHIIIIHIGHIIICEH@EEHI1<<DFH?HCHHDHHGH@F/DHH@/E/:FE//C/@EEEFHEHF77GEH7AGEHAEHHH>A@FFH-8A->365@AFH?GHHHGGEHHHH?5;DDDC>@@EH-@-;33@HH-@HH=-@EE---525@F-@46HG56-@@D>+6)1+--=D:336-55-E@5>3-@CIHHH?F@@ECHD:+CHHHG@6A-6--EEG-ECEHCEE@IHHAHHE@GEEEHG@CED-?A-D-IHDHC:.CIIHHFEEIHHHHFFDCIIIGIHIIIIIIHGGIHGAIHHGIHHIHHHDIHIIHHHHIIIIIIIIHCF@FIIHIIIIIHGHHHHHIHHF<H?DHFIIIIIIIIIIIIIIIGIIIHIIH
@HWI-D00621:625:HMJNFBCX2:2:1105:3101:59978
GTGGGGAATATTGCACAATGGGCGCAAGCCTGATGCAGCCATGCCGCGTGTATGAAGAAGGCCTTCGGGTTGTAAAGTACTTTCAGCGGGGAGGAAGGTGTTGAGGTTAATAACCGCAGCAATTGACGTTACCCGCAGAAGAAGCACCGGCTAACTCCGTGCCAGCAGCCGCGGTAATACGGAGGGTGCAAGCGTTAATCGGAATTACTGGGCGTAAAGCGCACGCAGGCGGTCTGTCAAGTCGGATGTGAAATCCCCGGGCTCAACCTGGGAACTGCATTCGAAACTGGCAGGCTAGAGTCTTGTAGAGGGGGGTAGAATTCCAGGTGTAGCGGTGAAATGCGTAGAGATCTGGAGGAATACCGGTGGCGAAGGCGGCCCCCTGGACAAAGACTGACGCTCAGGTGCGAAAGCGTGGGGAGCAAACAGG
+
IIIIIIHIIIIIIIIIIIIIIIIIIIIIIIIIIHIIIIIIIIIIIIIIIHIIIIIIIIIIIIIIIIIIGIIIIIIIHHIIIHDHIIIIIIIIIIIHIHHHHIIIHIHHHFGHHHIIGHDHHIIIIIIHGHIIH?HHHHIHHCFHHII4>DHHHIIIIFH--@EHEHG-@5+>CDDDHHE?@EHCC+-@HHEHIG64ECEH--5--@@6-6@@G>>DHHH?4@HAGHHHBC@6-@?@-E@:CHHHHIHH@@?6-3:H:HEG?E?GHHGAEIIGIHHEHEIHIH@EHGAAAIGHHHGDEEHH?FHHHFEFHGIIIIIHE?FIIIHIIIIIIHIHHHIIHHHHIIIHHEHF<FHEIIIIHGIIHIIIIIGIIIHEIIIIIIHGHHIIIIIIIIHHHIIIIIIIHIIIIIIIIIIIIIIIIIIIIIIIIHIIII
@HWI-D00621:625:HMJNFBCX2:2:1105:9247:60234
GTAGGGAATCTTCGGCAATGGACGAAAGTCTGACCGAGCAACGCCGCGTGAGTGAAGAAGGTTTTCGGATCGTAAAACTCTGTTGTTAGAGAAGAACAAGGATGAGAGTGAAATGTTCATCCCTTGACGGTATCTAACCAGAAAGCCACGGCTAACTACGTGCCAGCAGCCGCGGTAATACGTAGGGGGCAAGCGTTGTCCGGATTTATTGGGCGGAAAGCGAGCGCAGGCGGTTTCTTAAGTCTGATGTGAAAGCCCCCGGCTCAACCGGGGAGGGTCATTGGAAACTGGGAGACTTGAGTGCAGAAGAGGAGAGTGGAATTCCATGTGTAGCGGTGAAATGCGTAGATATATGGAGGAACACCAGTGGCGAAGGCGGCTCTCTGGTCTGTAACTGACGCTGAGGCTCGAAAGCGTGGGGAGCGAACAGG
+
IIIIIIIIIIHHIIIIIIHIIIIIIIIIHIIIIIIIIIIIIIIIIIIIHIHIHHIIIIIIIHHIHHIHIIHIIIIIIHHGHH<@GHIHHIHGHHIHIHHIHHHHHHIIHHIIHHIII@CHHIHHEFHHIIHGH?GHHCGAHHIEHI?FEDHDHHHEHHG-ACH@GC?GHHEHIHCDHCGHII--4--+>:>E@-6G@+6@-5>6@H--4EGGE56+-G@>3@3++EECHHFFEE@EHHEG?G@-F@?HHEE?HCHDHDHHFHFHHIHHHHIGIIGHHEFIIIIIHHGHIHGHIIIHHHIHHHEHIIIIIIIIIIIIIHHIIIHHIHHIIIHIIIIIIHHHEHIIIIIHHHIIHIIHIIIIHIIIIIIIIIIIIIIIIIIIIIIIIIIIIIIIIHIIIIIHIIIIIIIIIIIIIIIIIIIIIIIIIIIIIII
@HWI-D00621:625:HMJNFBCX2:2:1105:18641:60227
GTGGGGAATATTGCACAATGGGCGCAAGCCTGATGCAGCCATGCCGCGTGTATGAAGAAGGCCTTCGGGTTGTAAAGTACTTTCAGCGAGGAGGAAGGTGTTGTGGTTAATAACCACAGCAATTGACGTTACTCGCAGAAGAAGCACCGGCTAACTCCGTGCCAGCAGCCGCGGTAATACGGAGGGTGCAAGCGTTAATCGGAATTACTGGGCGTAAAGCGCAAGCAGGCGGTTTGTTAAGTCAGATGTGAAATCCCCGGGCTCAACCTGGGAACTGCATTTGAAACTGGCAAGCTTGAGTCTCGTAGAGGGGGGTAGAATTCCAGGTGTAGCGGTGAAATGCGTAGAGATCTGGAGGAATACCGGTGGCGAAGGCGGCCCCCTGGACGAAGACTGACGCTCAGGTGCGAAAGCGTGGGGAGCAAACAGG
+
IIIIIHIIIIIIHIIIIIIIIIIIIIIIIIIHIIHIIIIIIIIIIIIIII@GHHIIIIIIIIIIIHHHIIIIIIIIIIHIIIFHIHIIIIIIIIIHIIGHIIHHIHIGHIIIIHHIIIIIIIIIGHIG@EHHHHHHH=DHIIHHIGIHHIGHIHHHIGIIGHGHHHHFH56+>DH:-@HHGDHHHIHFFH?6@@HHEFH?@HHG@@H?@:D@@:6GE:DC@66#5-EDCC6-?HHF-IIGIHEHG?EGEEHEGHDHDHHGEHE?HGIHHHEFGHFIHHHHEGHGIHIIHHHHHGHHIIIIH@HCIHIIIIIIIHHHHHHIIHGIIIIIHHIHIHIIIHIIHIIIIIHEFIGIIIHIHGIIIIIIHIIIIIIIIIIIIIIHHHIHIIIIIIIIIIIIIIIIHHIIIIIIIIIIIIIIIIIIIIHIHHIIIH
@HWI-D00621:625:HMJNFBCX2:2:1105:19870:60156
GTAGGGAATCTTCGGCAATGGACGAAAGTCTGACCGAGCAACGCCGCGTGAGTGAAGAAGGTTTTCGGATCGTAAAACTCTGTTGTTAGAGAAGAACAAGGATGAGAGTAGAACGTTCATCCCTTGACGGTATCTAACCAGAAAGCCACGGCTAACTACGTGCCAGCAGCCGCGGTAATACGTAGGTGGCAAGCGTTGTCCGGATTTATTGGGCGTAAAGCGAGCGCAGGCGGTTTCTTAAGTCTGATGTGAAAGCCCCCGGCTCAACCGGGGAGGGTCATTGGAAACTGGGAGACTTGAGTGCAGAAGAGGAGAGTGGAATTCCATGTGTAGCGGTGAAATGCGTAGATATATGGAGGAACACCAGTGGCGAAGGCGGCTCTCTGGTCTGTAACTGACGCTGAGGCTCGAAAGCGTGGGGAGCGAACAGG
+
IIIIGIIIIIIIHIIIHDHIIIIIIIIIFGHHHHIHHHHHHHHIIIIIIIIIHHIIIIIIF1<FHHIIGHHIHIIIGIGHIE<<<CFHHEFHHHIIEEE?GEFHEHEHEHFHIGC:C.FH@@?FCHCE@:GHHIIIE--AHC@AHEFFHHG+6EH-EHEHECHEGHF--8A:HC+3>---@@-@@--6E----@--6>@F@@H#########EGH?HHHC66+5)-?E:C+HHH@@G@-?FH@CCIHHF?HFFDGH>66+-EHG:HD;:IHDFA87HF?@G@FG8-EIIIHHG?FHG?GHHEG?HH?IHHHHEEIHEDIHGIIIHF/IHDCDDHHHEIIIHGIIIIHHHDHEHHIIIIHG<HHHHCGIIIIIIIIIIHGHIIHHIIHHIHG?GGIHIIIIGIIIIIIIIIIIIIIIIIIIIIIIGIIIIIH
@HWI-D00621:625:HMJNFBCX2:2:1105:19089:60442
GTGGGGAATATTGCACAATGGGCGCAAGCCTGATGCAGCCATGCCGCGTGTATGAAGAAGGCCTTCGGGTTGTAAAGTACTTTCAGCGGGGAGGAAGGCGATAAGGTTAATAACCTTGTCGATTGACGTTACCCGCAGAAGAAGCACCGGCTAACTCCGTGCCAGCAGCCGCGGTAATACGGAGGGTGCAAGCGTTAATCGGAATTACTGGGCGTAAAGCGCACGCAGGCGGTCTGTCAAGTCAGATGTGAAATCCCCGGGCTCAACCTGGGAACTGCATTTGAAACTGGCAAGCTTGAGTCTCGTAGAGGGGGGTAGAATTCCAGGTGTAGCGGTGAAATGCGTAGAGATCTGGAGGAATACCGGTGGCGAAGGCGGCCCCCTGGACGAAGACTGACGCTCAGGTGCGAAAGCGTGGGGAGCAAACAGG
+
IIIIIIIIHIIIIIIIIIIIIHIIIIIIIIIIHIIIIHIIHIIIIIIIHIEEHIIIIIIIIIIIIIIIHIIHIIIIIIIIHHDGHHIIIIIIIIIIIHIIGHHIGHGEHHHIFGCHHIIIFEHIIIIHHGHGHHIIIIIIFCF-EHIGHDDHHHHHIFEHHCEHI?HEHEDHIIDHGHIH@GH3>C4-6@HHCH5@@GHIHDHIHHFEHHHEEGIIHHCIHFHDHHGH>:D?@@-@?@FEHHG@F?GHHFHG@+HDHCCG?@@?GHHHEHHHIIIIHFHGHGIHHHHHHIGIIIHIIIIIIHGHIIIIIIIIIIHHHHFHGHFIIIIIIIIIIIIIIIIIGIIIHEHGDHIIIIIGIIIIIIIIIIIIIIIIIIIIIIIIIGIIIIIIIIIIIIIIHHIIIHIIIHIIIIIIIIIIIIIIIIIIIIIHHI
@HWI-D00621:625:HMJNFBCX2:2:1105:4404:60734
GTGGGGAATATTGCACAATGGGCGCAAGCCTGATGCAGCCATGCCGCGTGTATGAAGAAGGCCTTCGGGTTGTAAAGTACTTTCAGCGAGGAGGAAGGCGTTAAGGTTAATAACCTTAGTGATTGACGTTACTCGCAGAAGAAGCACCGGCTAACTCCGTGCCAGCAGCCGCGGTAATACGGAGGGTGCAAGCGTTAAACGGAATTACTGGGCGTAAAGCGCACGCAGGCGGTCTGTCAAGTCGGATGTGAAATCCCCGGGCTCAACCTGGGAACTGCATTCGAAACTGGCAGGCTAGAGTCTTGTAGAGGGGGGTAGAATTCCAGGTGTAGCGGTGAAATGCGTAGAGATCTGGAGGAATACCGGTGGCGAAGGCGGCCCCCTGGACAAAGACTGACGCTCAGGTGCGAAAGCGTGGGGAGCAAACAGG
+
HHHIIIGHEGHHHGHIGHIIIFGHHHIIGIIIIIGHIIGHGE?GHIIIDE<FEHHHHIIHEHHCC1EHHEHHIFEHEEHHGHDEGHHHCCDEHFGCGHEHHCHIHH/DFCCHHFHHIHHHHIHGEE-EH??-A-7+CHHIIE7-6AB@>65+GH?EG-@-EH??H-AGHA>++C+C---66@@>:C=--@6--5--5G-6@H?F?G6-CDD@?C-54@61-3@+-+=DC+@@666---=C5---H@@6-?@IIHHHDHEGF-A-A8-GE@HIHHHCHFF5--A-HHGB?HHF-?-HHIIHHHHEHHIHIIHIHHIIHFGGEH?IIIIHIHIIHIHGIIIHIHIIIHHGDHHIHHIIIHHIIIIIIIHHIIIIIIIIIIGGIIIIIIIIIIHHFIIIIIIIIHIIIIIIIIIIIIIIIIIIIIIIHIIHGI
@HWI-D00621:625:HMJNFBCX2:2:1105:4267:60971
GTGGGGAATATTGCACAATGGGCGCAAGCCTGATGCAGCCATGCCGCGTGTATGAAGAAGGCCTTCGGGTTGTAAAGTACTTTCAGCGAGGAGGAAGGTGTTGTGGTTAATAACAACAGCAATTGACGTTACTCGCAGAAGAAGCACCGGCTAACTCCGTGCCAGCAGCCGCGGTAATACGGAGGGTGCAAGCGTTAATCGGAATTACTGGGCGTAAAGCGCACGCAGGCGGTTTGTTAAGTCAGATGTGAAATCCCCGGGCTCAACCTGGGAACTGCATTTGAAACTGGCAAGCTTGAGTCTCGTAGAGGGGGGTAGAATTCCAGGTGTAGCGGTGAAATGCGTAGAGATCTGGAGGAATACCGGTGGCGAAGGCGGCCCCCTGGACGAAGACTGACGCTCAGGTGCGAAAGCGTGGGGAGCAAACAGG
+
IIIIIIHHIIIIIIIIIHIIIIHIIIIIIIIIGIIHIIHIIIIIIIIIIIEHHIIIIIIIIIIIIIIIIIIGIHIIHHGHIIHIHIIGHHI.EHHEHHFHIDHEHHIEHFHIHH.DCHH.GHHH?G-@GEH@F-8DCHHEEHIIIIH-:>3>EF-FHHIEHHCEG-8FHHDHHI>HHH--@E@HHH-----6-544-@?@@@@6@66@4->@-CCHIEH+-+HDEEHHHD@-EHHEEG@-ECFHHHG@-6EF=CDHHCHF--F@CG@EA?HH@F-F?-GEHGIGIIIHHHHHFC?FHHHD@=HEHHEGIIIIHIHHFHIIHHHIIIIIIIIIHEIIIHHHHIHHFGHD<<GIIIIHIIIHIIIIIIIIIIIIIIIIIIGIIIHHIIIIIIIIIIHIHHIHHHIIIIIIIIIIIIIIIIIIIIIIIIIIHI
@HWI-D00621:625:HMJNFBCX2:2:1105:9305:60991
GTAGGGAATCTTCGGCAATGGACGAAAGTCTGACCGAGCAACGCCGCGTGAGTGAAGAAGGTTTTCGGATCGTAAAACTCTGTTGTTAGAGAAGAACAAGGATGAGAGTAAAATGTTCATCCCTTGACGGTATCTAACCAGAAAGCCACGGCTAACTACGTGCCAGCAGCCGCGGTAATACGTAGGTGGCAAGCGTTGTCCGGATTTATTGGGCGTAAAGCCAGCGCAGGCGGTTTCTTAAGTCTGATGTGAAAGCCCCCGGCTCAACCGGGGAGGGTCATTGGAAACTGGGAGACTTGAGTGCAGAAGAGGAGAGTGGAATTCCATGTGTAGCGGTGAAATGCGTAGATATATGGAGGAACACCAGTGGCGAAGGCGGCTCTCTGGTCTGTAACTGACGCTGAGGCTCGAAAGCGTGGGGAGCGAACAGG
+
IIIIIIIIIIIIIIIIIIHIIIIIIIIIIHIIHIIIIIIIIIIIIIIIIIIIIHIIIIGIIHHIIIIIIIIIIIIHHHHIHH<FHIIHFHHIIIIHGHHHHHHHEHFHHHIIH@HEHF@HHHIHC-GHIGHHGHFHEH?GHHIFEHHIHC::+EEA----8A-ACC-@AGGHHHDDC?@F?---6-6@@-@6-4EG->@E@@+6@G66EHHHE?#?H@6@+)::C-?HH>+4@-CF@EFF@-HHF66---?EIHHCCHHC?HEHDHIHDHHDHG7-FA-EHEFHIHHG?DHIHIHBAEEHHH?HHFHFGIIHEEIIHHIIIIHIIHFHIHIIIIIHIHGIIIIIIIHEGHIIIIIIIIIIIHHIIHIHGIIIIIIIIIIIHHGIIHH@HHGIIIIIIIIIIIIIIGIIIIIIIIIIIIIIIIIIIIIIIII
@HWI-D00621:625:HMJNFBCX2:2:1105:15291:60830
GTAGGGAATCTTCGGCAATGGACGAAAGTCTGACCGAGCAACGCCGCGTGAGTGAAGAAGGTTTTCGGATCGTAAAACTCTGTTGTTAGAGAAGAACAAGGACGTTAGTAACTGAACGTCCCCTGACGGTATCTAACCAGAAAGCCACGGCTAACTACGTGCCAGCAGCCGCGGTAATACGTAGGTGGCAAGCGTTGTCCGGATTTATTGGGCGTAAAGCGAGCGCAGGCGGTTTCTTAAGTCTGATGTGAAAGCCCCCGGCTCAACCGGGGAGGGTCATTGGAAACTGGGAGACTTGAGTGCAGAAGAGGAGAGTGGAATTCCATGTGTAGCGGTGAAATGCGTAGAGATCTGGAGGAATACCGGTGGCGAAGGCGGCCCCCTGGACAAAGACTGACGCTCAGGTGCGAAAGCGTGGGGAGCAAACAGG
+
IIIIIIIIIIIIIIHIIIHIIIIIIIIIFHHIIIIGIIGIIIIIIIIIIIHIHHIIIIIIHHHHHIHIIIGIIIIIIIIIIGDCGHHIIIIHIIIIIIHDGEHIGHHHIIIHIIIIIHIIFHHIGHHIHHIHFHHHHHHIF@HIIC-5D:DHHHEFE?-5AGHIIIHIIIDHIGHC@FC?E@FC-6@@@E-5-@H-+6GHHC5@@@GHHHD@@66+4-++-+::?@HDC+6@-GHHHE@FF66-?F@HFHF-3>+:DIHFH?HDDHC5HHHHF?HHFHIHHD@?GG?IGIIIIIHIIHHHHGHIHIIIIIHHIGIIIIIIHGDFFHH@GGIIIIIIIHEHIHHFHHHGDIHIIIIIIIFIGIIIHHIIIGIIIIHHIHIIIHIIHHIIIIHIIHHIHIIIHHIIIIIIIIIIIIIIIIIIIIHHHHIHHF
@HWI-D00621:625:HMJNFBCX2:2:1105:15638:60950
GTAGGGAATCTTCGGCAATGGACGAAAGTCTGACCGAGCAACGCCGCGTGAGTGAAGAAGGTTTTCGGATCGTAAAACTCTGTTGTTAGAGAAGAACAAGGATGAGAGTAAAATGTTCATCCCTTGACGGTATCTAACCAGAAAGCCACGGCTAACTACGTGCCAGCAGCCGCGGTAATACGTAGGTGGCAAGCGTTGTCCGGATTTATTGGGCGTAAAGCGAGCGCAGGCGGTTTCTTAAGTCTGATGTGAAAGCCCCCGGCTCAACCGGGGAGGGTCATTGGAAGCTGGGAGACTTGAGTGCAGAAGAGGAGAGTGGAATTCCATGTGTAGCGGTGAAATGCGTAGATATATGGAGGAACACCAGTGGCGAAGGCGGCTCTCTGGTCTGTAACTGACGCTGAGGCTCGAAAGCGTGGGGAGCGAACAGG
+
IIIIIIIIHIIIIIHIIIHIIIHIHIIIHHHHIHIIHIIIIIIIIGHIHIIHHIHHHHIHHHEHHHIIGIHIIHGHHGHEHHDGHFHIHHHHHHIIHIIEF?GHIHHHIIIFC@HHIIGGF:AHHHHGHIIIIHHIIEHE-DFGHHHCEDHHIHIIH?6E@@GE?@EE-@E++>CHHCHH?E----6FGFI-@-@@-+5F6F666F-?G@:DHHFHEE@CF-6C+5-EHDHEHIHIHGHEH@-F@IHHF@@G@HC:>3+D8--B5>+IHE?HHEHGE@CGEHHGA8-HIIHHHHIIHFHHFHHHHHHHEGIIIIIHHHHHHEHHIHIIIIIHIIIGIHHHEHIGIIHFGAHH?IHIGHIHHHHIIHHHEHEIHHDIIHHIHG?CIHIIHHIHHGIIIIIHEHHFIIIHIIIGIHIIIHECIHGHFIIIIII
@HWI-D00621:625:HMJNFBCX2:2:1105:2398:61215
GTGGGGAATATTGCACAATGGGCGCAAGCCTGATGCAGCCATGCCGCGTGTATGAAGAAGGCCTTCGGGTTGTAAAGTACTTTCAGCGGGGAGGAAGGTGTTGAGGTTAATAACCTCAGCAATTGACGTTACCCGCAGAAGAAGCACCGGCTAACTCCGTGCCAGCAGCCGCGGTAATACGGAGGGGGCAAGCGTTAATCGGAATGACTGGGCGTAAAGCGCACGCAGGCGGTCTGTCAAGTCGGATGTGAAATCCCCGGGCTCAACCTGGGAACTGCATTCGAAACTGGCAGGCTAGAGTCTTGTAGAGGGGGGTAGAATTCCAGGTGTAGCGGTGAAATGCGTAGAGATCTGGAGGAATACCGGTGGCGAAGGCGGCCCCCTGGACAAAGACTGACGCTCAGGTGCGAAAGCGTGGGGAGCAAACAGG
+
HIICHIHHHIIIIIIIIGHFHHIIIHIIIIIGIIIIIIIIHEHHIHG?E?CGHIGIIHIIIIIIIGIHIFHCHC@DHFHIIHFFHHFHHGGCDHGHIGIIIIIGHI.:CHHHIHCHHIIHGI-BHHHEECHHHHFCCHHIIIEH?EHACHH+EEI@@-6@EHC?@-6@?-+5>+6CEH@FC--+3++53>-6-6G-E-@@E-E@-+6@4>C5FHH?@+>35-+>-@4DHHG@IHFFEHE>+44-666FH@@--CDDIIIHEHHHHHHCHHF-A8---6----6HGHHF@IIIHGGHC-CHIHFEF-?HHHDHEHHAEHGIHF@IIIIIIHHH=HHIHGEIIIHHHIHGDIHIGIHIIIHH<HHIIHCIIIIIHIIHIIIIIIGHIHHIIIHCGHGIHDHEIHHIIIHIIHHGHHIHIIIIHHIHGHIIHH
@HWI-D00621:625:HMJNFBCX2:2:1105:6143:61189
GTGGGGAATATTGCACAATGGGCGCAAGCCTGATGCAGCCATGCCGCGTGTATGAAGAAGGCCTTCGGGTTGTAAAGTACTTTCAGCGGGGAGGAAGGTGTTGAGGTTAATAACCTCAGCAATTGACGTTACCCGCAGAAGAAGCACCGGCTAACTCCGTGCCAGCAGCCGCGGTAATACGGAGGGTGCAAGCGTTAATCGGAATTACTGGGCGTAAAGCGCACGCAGGCGGTCTGTCAAGTCGGATGTGAAATCCCCGGGCTCAACCTGGGAACTGCATTCGAAACTGGCAGGCTAGAGTCTTGTAGAGGGGGGTAGAATTCCAGGTGTAGCGGTGAAATGCGTAGAGATCTGGAGGAATACCGGTGGCGAAGGCGGCCCCCTGGACAAAGACTGACGCTTAGGTGCGAAAGCGTGGGGAGCAAACAGG
+
IIIIIIIIIIIIHIIIIIHIHHHIIIHHHHIIIIHIIIIIIHIGHHIHHHIIHIIIIIIGI@HIIIIHCGHIIHIIIHIEHG<CFEHHHIICHGHHICCEFHHHI?FEH//FHHHIIIGFHIHHHIHEHGIHI--3CHHH?AA--AF8>DDHH?AAHH--AH?-@?@HHF:H5+565---6-4>C+-55@-@--56EC?6@@@######CHH@6+EHB::-@@+@@4+>+FG@-CEE64:;E-@HG@F-666-+CC:DGFH@@-?EAEAAEFCEIH?AEGE=HEIIHGHHHA-?ABAHHF-CG@F-IHDCHEHG.?HFHEHIHD/HHEHDHCD/HFGHGHHH?@HHCDBGIIHH@HGHHE<HHHHEHIHIIHIIGIIIDGIHEGHHIHH@G?HIIHHHHHHHHHIIHHFIIIHHHHHHHHECHHHH?HHH
@HWI-D00621:625:HMJNFBCX2:2:1105:15161:61135
GTAGGGAATCTTCGGCAATGGACGAAAGTCTGACCGAGCAACGCCGCGTGAGTGAAGAAGGTTTTCGGATCGTAAAACTCTGTTGTTAGAGAAGAACAAGGATGAGAGTGAAATGTTCATCCCTTGACGGTATCTAACCAGAAAGCCACGGCTAACTACGTGCCAGCAGCCGCGGTAATACGCAGGTGGCAAGCGTTGTCCGGAGTTATTGGGCGTAAAGCGAGCGCAGGCGGTTTCTTAGGTCTGATGTGAAAGCCCCCGGCTCAACCGGGGAGGGTCATTGGAATCTGGGAGACTTGAGTGCAGAAGAGGAGAGTGGAATTCCATGTGTAGCGGTGAAATGCGTAGATATATGGAGGAACACCAGTGGCGAAGGCGGCTCTCTGGTCTGTAACTGACGCTGAGGCTCGAAAGCGTGGGGAGCGAACAGG
+
HIHHHEGIIIIHIIHHHIIIIIIHIIHIHIIHIIHHHIIIIGIHDHHHHHHHCEHHIIIGI1FFHCHHHHIHIIEHHHHGHG<<FHHFIFIHIIIIHIGIIIHHFHHHG?ECHIGHII?FD.DGAFECHHGEHCEHHHEHE-8D@?4GH+>>:@-A-AGHHH?-EHHE--8C:DCDHGEF@@-@>C-@@-@@E?E5@>EC@EHE%G@F--DGE@HCE6-655+>:HC-D:D@@FHF-@-6-----66-66GF@++:>CGHHB66++>;DC?HCEEHEHFFA--D-8-HFHF@F:7.@D.7AD7EA?HHHIIFHIIIHFDD:/G/D9/EF<HGHGEIHHHHIHCCFED09:F0G?@GDC1E<<<HG@C@@HGEIHDCC?GECHHF@EHHCHHEF<<CE0DHEHIH?HHHHHHCHIIIHHHHEH?@C<1GC@C
@HWI-D00621:625:HMJNFBCX2:2:1105:19487:61089
GTGGGGAATATTGCACAATGGGCGCAAGCCTGATGCAGCCATGCCGCGTGTATGAAGAAGGCCTTCGGGTTGTAAAGTACTTTCAGCGGGGAGGAAGGTGTTGAGGTTAATAACCTCAGCAATTGACGTTACCCGCAGAAGAAGCACCGGCTAACTCCGTGCCAGCAGCCGCGGTAATACGGAGGGTGCAAGCGTTAATCGGAATTACTGGGCGTAAAGCGCACGCAGGCGGTCTGTCAAGTCGGATGTGAAATCCCCGGGCTCAACCTGGGAACTGCATTCGAAACTGGCAGGCTAGAGTCTTGTAGAGGGGGGTAGAATTCCAGGTGTAGCGGTGAAATGCGTAGAGATCTGGAGGAATACCGGTGGCGAAGGCGGCCCCCTGGACAAAGACTGACGCTCAGGTGCGAAAGCGTGGGGAGCAAACAGG
+
IIIIIIIHIIIIIIIIHIIHIFHHIHIIIIIIHIHIIHHIIHHIIIIIIIGIIIIIIIIIGGIIIIIIIIIIIIIIIIHIHHDGHIIIIIIIIGIHIIHHIIHIIIIIFHHHHHCHHIHGGGEHIHIHDGHHHIIIGI:EHGHEHHHFCHH:GHI-E?@G@@EFHHICHEHH3CDHFHHG@EG:>:-4EFFFCE@@GHCFH=?FEHE@G'@-6HF@@@>GC:C:F>DD>+HCF666-HEDHHIGHHGIHEIHHGHHHCHEG?FFAAHE?HIIGIHIHHHHHGIIHCHFHHGFEHHIIIHFHG?GHHGIIHIIIIHIIIHHCGCHIIIIIIIIHIHHEIIIIIIHHGIHGHIIIIIIIIIIIHIHIIIIIHIIIIIIIIIIIHIIIIIGIIIIIIIGIIIIHGIIIIHIIIIHIIIIIIIIIIIIIIIIII
@HWI-D00621:625:HMJNFBCX2:2:1105:5797:61286
GTGGGGAATATTGCACAATGGGCGCAAGCCTGATGCAGCCATGCCGCGTGTATGAAGAAGGCCTTCGGGTTGTAAAGTACTTTCAGCGAGGAGGAAGGTGTTGTGGTTAATAACCACAGCAATTGACGTTACTCGCAGAAGAAGCACCGGCTAACTCCGTGCCAGCAGCCGCGGTAATACGGAGGGTGCAAGCGTTAATCGGAATTACTGGGCGTAAAGCGCACGGAGGAGGTTTGTTAAGTCAGATGTGAAATCCCCGGGCTCAACCTGGGAACTGCATTTGAAACTGGCAAGCTTGAGTCTCGTAGAGGGGGGTAGAATTCCAGGTGTAGCGGTGAAATGCGTAGAGATCTGGAGGAATACCGGTGGCGAAGGCAGCCCCCTGGACAAAGACTGACGCTCAGGTGCGAAAGCGTGGGGAGCAAACAGG
+
IIIIIIIGHIIIIIIIIIIIIIIIIIIIIIIIIIIIIIIIIIIIIIIIIIHIIHIHIHHIHIIIIIIIIIIIIIIIHIIIIGDGHIIIIIIIIIIIIIIIIIIIIIIIIIIHHIHIIIGHIIIHIIIIHHIGHIGGHIGI?AHHHIGIIHIHIIHHIEHHHHHIIGIIIIIIIIHIIII@HH=HHHEHGFHHIHFGHHHHGDE-EHHIHHH@@DCHIFHHC->7C#HG>+-@GECEHIHH@-66-@HHEEHE@D6+DC-E@66-66A-AA6HHF?GCC6--G@?HG?HE?HBE@F-IIHC@7E-F-?GDCCEHHHCFEIIHHHHIHHCHDIIHECGCFCIIGIHC@EGGFHIIHHEHHHHHECCHHECHCHHHHHIIHHD@?EIIIHFFHIIIIIIIHHHHHHIIIHDIIIIIIIIIIHIIIIIIIIIII
@HWI-D00621:625:HMJNFBCX2:2:1102:17667:7337
GTGGGGAATATTGCACAATGGGCGCAAGCCTGATGCAGCCATGCCGCGTGTATGAAGAAGGCCTTCGGGTTGTAAAGTACTTTCAGCGGGGAGGAAGGTGTTGAGGTTAATAACCGCAGCAATTGACGTTACCCGCAGAAGAAGCACCGGCTAACTCCGTGCCAGCAGCCGCGGTAATACGGAGGGTGCAAGCGTTAATCGGAATTACTGGGCGTAAAGCGCACGCAGGCGGTCTGTCAAGGCGGATGTGAAATCCCCGGGCTCAACCTGGGAACTGCATTCGAAACTGGCAGGCTAGAGTCTTGTAGAGGGGGGTAGAATTCCAGGTGTAGCGGTGAAATGCGTAGAGATCTGGAGGAATACCGGTGGCGAAGGCGGCCCCCTGGACGAAGACTGACGCTCAGGTGCGAAAGCGTGGGGAGCAAACAGG
+
IIIIIIIIIIHIIIIHHHHIIHIHIIIIIHIIIIHHIIHIHHHHCHIHIIIIIHFHIEGHHIIIIIHHHIIIIIIHIHIGHDDGHHHIIGIGDIIIHIFHHIHHHIAEHEFCF-8DHGHHHIIECHEEGE?HE-@D+>>-8AE?-AAHDHGHHF-AH?-4@E@EEC?@HE;C>HHH@H@6EHHGH+5GEH@--6-46--6EF@5@@@-@FHC-66CC5)3-64)HEGH>+-56-----@@5-G@H?@6-CCHGC>DCDEA--6--AEA-?HEHGEG?-6-6IIHHHHEHGF8---HHHHF@A777-CDHIIHHEHHHEFEAHEHHFG:.<:...HHGHE@CIHIIHHA<GHIHCHIHHIIIIHIIIIHHIIHIHHHHHCHHE?HHEGIIIIHIIIIHIIHHHHHGIHCIIIHHHHHIHIIIIIIIIHHII
@HWI-D00621:625:HMJNFBCX2:2:1102:17806:7796
GTGGGGAATATTGCACAATGGGCGCAAGCCTGATGCAGCCATGCCGCGTGTATGAAGAAGGCCTTCGGGTTGTAAAGTACTTTCAGCGGGGAGGAAGGTGTTGTGGTTAATAACCACAGCAATTGACGTTACCCGCAGAAGAAGCACCGGCTAACTCCGTGCCAGCAGCCGCGGTAATACGGAGGGTGCAAGCGTTAATCGGAATTACTGGGCGTAAAGCGCACGCAGGCGGTCTGTCAAGTCGGATGGGAAATCCCCGGGCTCAACCTGGGAACTGCATTCGAAACTGGCAGGCTAGAGTCTTGTAGAGGGGGGTAGAATTCCAGGTGTAGCGGTGAAATGCGTAGAGATCTGGAGGAATACCGGTGGCGAAGGCGGCCCCCTGGACAAAGACTGACGCTCAGGTGCGAAAGCGTGGGGAGCAAACAGG
+
IIIIIIIIIIIIIIIIIIIIIIIIIIIIIHIIIIIIIIIIIIIIIHHIIIHIIIHHGIHIIIIIHIHHIHHIIHIGIHIHIHDHHIHIIIIIHIIGHIHHHHHFHGGFHHGIHHFHIIIHIHHIHHFHIICGHEHHHIGHIIHIHHHHIICHGGEHFF@GGHIIIHECHF:CDHHC--6-@@@:DHHHH@F--6@@G4-6@E-6@EE@G@FH-66:-FH?#FEHHE=HHC-46--@@-EC>--@-@6---CHHHHC:HGEGHGAGFEF@?HEGIIIHACECHHHHHHHFEAGG@IIIIGG?CHEGHIGIHHHHHHIHHGHEIGIIIIIHHIHGGIHHIIHIHHIHIHGD?IIIIHIHIIIHIIIIIIGIIIIIIIHGDIIIIHHHIIIHGIIIIIIIIIIIIIIIIGIIIIIIIIIIIIIIIIIIIIIII
@HWI-D00621:625:HMJNFBCX2:2:1102:18390:7905
GTGGGGAATATTGCACAATGGGCGCAAGCCTGATGCAGCCATGCCGCGTGTATGAAGAAGGCCTTCGGGTTGTAAAGTACTTTCAGCGGGGAGGAAGGTGTTGTGGTTAATAACCACAGCAATTGACGTTACCCGCAGAAGAAGCACCGGCTAACTCCGTGCCAGCAGCCGCGGTAATACGGAGGGTGCAAGGGTTAATCGGAATTACTGGGCGTAAAGCGCACGCAGGCGGTCTGTCAAGTCGGATGTGAAATCCCCGGGCTCAACCTGGGAACTGCATTCGAAACTGGCAGGCTGGAGTCTTGTAGAGGGGGGTAGAATTCCAGGTGTAGCGGTGAAATGCGTAGAGATCTGGAGGAATACCGGTGGCGAAGGCGGCCCCCTGGACGAAGACTGACGCTCAGGTGCGAAAGCGTGGGGAGCAAACAGG
+
IIIIIIIIIIIIIIIIIIIIIIIIIIIIIIIIIIIIIIIIIGHIIIIIIHEHIIHIGHGIIIIIIIIIIIHHIHIGIHEHHHGHGHIHHHHDHHCEHGFGHIIHIIHGH-AHHHEGHHIIIFH@7F@E@EEHFACD:DIIHIEE@E?4>::DCHGA-6@-EHGG?@ECHHDH:H5>---6@-5+5>-@EE----6-4-66HHGF-@--FHH@>HEC@+HC-FE;@4=DC+?F6-6EE@=H>---CEF6-ECIHC+:6+HEHFHEFHEHEFHHGAGEHHEE@EHIHHCIHHHG@@EHCIIIIHHHFDHGIHDEFFEHHIIIIIHHHHHIHHIIIHHHFHHHIIIHIIHG<FIHGIHHHIIHHIIIIIIIIIIIIIIIIIIIHEIIIIIIIIIIIIIIIIIIIIIIIIIIIIIIIIIIIIIIIIFIIIIIII
@HWI-D00621:625:HMJNFBCX2:2:1102:13553:8125
GTGGGGAATATTGCACAATGGGCGCAAGCCTGATGCAGCCATGCCGCGTGTATGAAGAAGGCCTTCGGGTTGTAAAGTACTTTCAGCGGGGAGGAAGGTGTTGAGGTTAATAACCGCAGCAATTGACGTTACCCGCAGAAGAAGCACCGGCTAATTCCGTGCCAGCAGCCGCGGTAATACGGAGGGTGCAAGCGTTAATCGGAATTACTGGGCGTAAAGCGCACGCAGGCGGTCTGTCAAGTCGGATGTGAAATCCCCGGGCTCAACCTGGGAACTGCATTCGAAACTGGCAGGCTAGAGTCTTGTAGAGGGGGGTAGAATTCCAGGTGTAGCGGTGAAATGCGTAGAGATCTGGAGGAATACCGGTGGCGAAGGCGGCCCCCTGGACAAAGACTGACGCTCAGGTGCGAAAGCGTGGGGAGCAAACAGG
+
IIIIIIIIIIIIIIIIIIIIIIIIIIIIIIIIGIIIIIIIIIGHIIHIHIHIIIHIIIHIHHGIIHHHHHIIIIIIIIGIIHDFG.DHHIIIIHIIHIGGHHHCEHDFHEEH?GACD:CHIIHA?FGHHHEEH?-3+>CEHIFH-6E?C:+DH?-66@--@@-@---@@-++>:+>---6@--+>:444-66--46@E@-FG@6@?@-,HC*-3HHEF@6-5-3@-->63-E6-6E@@@IHE@EG@@6-FE@HC:>++CHEG@F-8-F-?EA-A6-@A?EG6-?HIHIHHHHEH@FE@CIIHHHF@IIIHHCF?HHIIHHCHHGIHIGIIIIIIIHHHE@IIIHHHG<<1IIIHG?HIIIIHGIIIHIHHHGIIIIIIIHGIIIIIIIIIIHGIIIIIIHHEHIIIIIIIIIIIIIIIIIIIIIIIIIII
@HWI-D00621:625:HMJNFBCX2:2:1102:12321:8583
GTGGGGAATATTGCACAATGGGCGCAAGCCTGATGCAGCCATGCCGCGTGTATGAAGAAGGCCTTCGGGTTGTAAAGTACTTTCAGCGAGGAGGAAGGTGTTGTGGTTAATAACCGCAGCAATTGACGTTACTCGCAGAAGAAGCACCGGCTAACTCCGTGCCAGCAGCCGCGGTAATACGGAGGGTGCAAGCGTTAATCGGAATTACTGGGCGTAAAGCGCACGGCGGCGGTTTGTTAAGTCAGATGTGAAATCCCCGGGCTCAAACTGGGAACTGCATTTGAAACTGGCAAGCTTGAGTCTCGTAGAGGGGGGTAGAATTCCAGGTGTAGCGGTGAAATGCGTAGAGATCTGGAGGAATACCGGTGGCGAAGGCGGCCCCCTGGACGAAGACTGACGCTCAGGTGCGAAAGCGTGGGGAGCAAACAGG
+
IIIIIIIIIIIIIIIIIIIIIIHIIIIHIIIIIIIGIIIIIIIHIIIIHIHIIIIIIIIIIIIHHIHGHIIIIHIHIIHIFIAHGGHHDHIGHIHEHHFEHHHHHDE@HG@?EHGDH:.:FEH-8FEHHHH-7--7DHG----8-AGAD::C-AAAEHEEHHHHCHCEFA>:CHD+6@6GE4EDDH@ECEHE--46@HEHIGIEG-+64-FF-+6+@@F###########@F@@6-@HE@--E@-?@?E@@E@+HHHD@HH?A@868IIHHFCGA@--AEHEEAEGHHEGEHHF6AEA6C@@@AF-HIIHGIHACHG@EIIHEGGCHHHIIHHIIIHFIIHDFGHHFD<<HCCGIGIIIHCIHHHHIIIIIIIIGIIHE<H@IHHHIIHHGHHIIIIIIHHEIIIIGIIIIIIIIIIIIIIIIIIHIIII
@HWI-D00621:625:HMJNFBCX2:2:1102:16480:8943
GTGGGGAATATTGCACAATGGGCGCAAGCCTGATGCAGCCATGCCGCGTGTATGAAGAAGGCCTTCGGGTTGTAAAGTACTTTCAGCGGGGAGGAAGGTGTTGAGGTTAATAACCGCAGCAATTGACGTTACCCGCAGAAGAAGCACCGGCTAACTCCGTGCCAGCAGCCGCGGTAATACGGAGGGTGCAACCGTTAATCGGAATTACTGGGGGTAAAGCGCACGCAGGCGGTCTGTCAAGTCGGATGTGAAATCCCCGGGCTCAACCTGGGAACTGCATTCGAAACTGGCAGGCTAGAGTCTTGTAGAGGGGGGTAGAATTCCAGGTGTAGCGGTGAAATGCGTAGAGATCTGGAGGAATACCGGTGGCGAAGGCGGCCCCCTGGACAAAGACTGACGCTCAGGTGCGAAAGCGTGGGGAGCAAACAGG
+
HIIGIIIIIIIIIIIIIIIIIIIGIIIIIIIIGIHIIIIIHIIGIIIIHIIIIHIIHGHIIIIHIHIIGHHHHHHHIHHEHHDHHHHIDHHIII=GHHHFHIICHH-8D@GFHHHIHDHHHCBEHHHIHIEHHFHIHI:CCFHCHH?FHHDC4A8A?-5@@EEGCEHHHF++DHHGEC-6E@E+>:--@GE--6E@-@@@EHH@?@6EFDE6+---@++)@4-+@@435+-@-@-HEHDD>-=@-HHGFHFIIHD>3HHEA66-?HEGA@HEA--HHH@?EEHHHIHEF48-HFGA?HIIIIHHHFHHIHHEGAIHHHHHD.HEHIHHIIIIIHIIIHIIIIHFIHHB7HIHEHHCHIHHC:DHFEIHIIIIIIIHCEE.EFHC?GCHCHHIHIIIIIIHF1IIHDIIIIIIIIHHIIHDGEHEIHIIII
@HWI-D00621:625:HMJNFBCX2:2:1102:16750:9231
GTGGGGAATATTGCACAATGGGCGCAAGCCTGATGCAGCCATGCCGCGTGTATGAAGAAGGCCTTCGGGTTGTAAAGTACTTTCAGCGGGGAGGAAGGTGTTGAGGTTAATAACCTCAGCCATTGACGTTACCCGCAGAAGAAGCACCGGCTAACTCCGTGCCAGCAGCCGCGGTAATACGGAGGGTGCAAGCGTTAATCGGAATTACTGGGCGTAAAGCGCACGGAGGGGGTCTGTCAAGTCGGATGTGAAATCCCCGGGCTCAACCTGGGAACTGCATTCGAAACTGGCAGGCTAGAGTCTTGGAGAGGGGGGTAGAATTCCAGGTGTAGCGGTGAAATGCGTAGAGATCTGGAGGAATACCGGTGGCGAAGGCGGCCCCCTGGACAAAGACTGACGCTCAGGTGCGAAAGCGTGGGGAGCAAACAGG
+
IIIIIIIIIIIIIIHIIIIIIIIICHII@GHIIHIIIIIHHEHHIIIIEHDHCGHC@HHIIHHIIIIICHCDHIIHHEHIIHDHHIHCHHIHIHDHAGAGAG7FHH--DEGFH--8GEG--7BGHHFEA@GHH-->CCHFGHIHIEHEHIHGGHIIIIHH@HEHHCHHHGDHHGCDHC?H-E-5>H@@EE?@FE=EHHHCHD-@GHIHHIHIG@FE@+++-@64-+C66+-66---@@HD;--F6-FGEIIHIHD>+>?EFA6-@HEF??IIHHF6@@-HE@HF@HGIIHAECH@HHGFAEA8-D-IHGHHD-IIFIIHHHIGHHHIIHIIH@.HD.HIHIHIIIHHD7HIHEFIIIHHE<HHIHIIIIHIIIIIIIHHC0HIIIHHG<1@HH@IIIIHHD1IHC0IIIIIIIIIIIIIIIIIIIIIIII
@HWI-D00621:625:HMJNFBCX2:2:1102:12593:9621
GTGGGGAATATTGCACAATGGGCGCAAGCCTGATGCAGCCATGCCGCGTGTATGAAGAAGGCCTTCGGGTTGTAAAGTACTTTCAGCGGGGAGGAAGGTGTTGTGGTTAATAACCACAGCAATTGACGTTACTCGCAGAAGAAGCACCGGCTAACTCCGTGCCAGCAGCCGCGGTAATACGGAGGGTGCAAGCGTTAATCGGAATTACTGTGGGTAAAGCGCACGCAGGCGGTCTGTCAAGTCGGATGGGAAATCCCCGGGCTCAACCTGGGAACTGCATTCGAAACTGGCAGGCTAGAGTCTTGTAGAGGGGGGTAGAATTCCAGGTGTAGCGGTGAAATGCGTAGAGATCTGGAGGAATACCGGTGGCGAAGGCGGCCCCCTGGACAAAGACTGACGCTCAGGTGCGAAAGCGTGGGGAGCAAACAGG
+
IIIIIIIIIIIIIIIIIIIIIIIIIIIIGIIIHHHIHIIIIIHIIIIIHIIIIGIHIIIIIIIHHHHIIIIIIIIHHHHIHHHHHHHIHIIIHIIIIIIHIIIIIIIHIIIHHIHIIIHHFEHHIHFHHHHGHHHHIHHIGGHI?FHADDDCHH@FHHHEEEE?@@HHI-+>>DHH?-F?EE@:DHC-4@@G?-645@-6-@C-@@@-66+6+-+6@@?#######EHD:@H@-@@CF=DC=@-FF6---EG@3+HH:HG?A6-EF?FAEHHFGCA-?EHH@CFHHCIIIIIHHGHHEHEEHHGH@IIHDHE@GHHHHHHGD.GHEIIIIIIHHIHGHHIIIIIIHGG<<IIIHIIHHHGIIHIIIIIIIIIIIIIIIHIHFIIIHHFHIIHFHFIHIIIGHIHIIIIIIIIIIIIIIIIIIIIIIIIII
@HWI-D00621:625:HMJNFBCX2:2:1102:14867:10043
GTGGGGAATATTGCACAATGGGCGCAAGCCTGATGCAGCCATGCCGCGTGTATGAAGAAGGCCTTCGGGTTGTAAAGTACTTTCAGCGAGGAGGAAGGTGTTGTGGTTAATAACCACAGCAATTGACGTTACTCGCAGAAGAAGCACCGGCTAACTCCGTGCCAGCAGCCGCGGTAATACGGAGGGTGCAAGCGTTAATCGGAATTACTGGGCGTAAAGCGCACGCAGGCGGTTTGTCAAGTCGGATGTGAAATCCCCGGGCTCAACCTGGGAACTGCATTCGAAACTGGCAGGCTAGAGTCTTGTAGAGGGGGGTAGAATTCCAGGTGTAGCGGTGAAATGCGTAGAGATCTGGAGGAATACCGGTGGCGAAGGCGGCCCCCTGGACAAAGACTGACGCTCAGGTGCGAAAGCGTGGGGAGCAAACAGG
+
HIIIIHIHIIIIIIIIIIIIIIHHIIIIHHHHIIIIHHCHHIIIHIICHH0@GHHIIGHIIIIHIIIIHIIIHHHEHHHGHG<FCFEHHIIIII=GGHGEHHHIGIEE:AGFCDEEHIGFHHIIHHCHGCAEHFEHDCC?HHFHEHHHGHIHHI?HHHIIGHHHEHHHGHI::D+C@HHEF@@DH:@GEC6--46-6-@-5--4@@@-EC;E4E?G@@@HHCEC2-=>34-66-66--HD:-@CEHGG@@CGE+C;++4-HC@?HHEA-6?HFA-?HCHH@@CFBBHHGC?HHHEGGHFHEGD78-FEHHC?HIHIIIIIIIIIHHIIHIGIIIHIGGIIIHIIHGGHDHIIIIIHIIIIIIHIIIHIIIIIIIIIIIIGHGIIIIIIHHHHGIIIIIIHHCIIIHIIIIIIIIIIIIIIIIIIIIIIII
@HWI-D00621:625:HMJNFBCX2:2:1102:15855:12054
GTGGGGAATATTGCACAATGGGCGCAAGCCTGATGCAGCCATGCCGCGTGTATGAAGAAGGCCTTCGGGTTGTAAAGTACTTTCAGCGGGGAGGAAGGTGTTGTGGTTAATAACCACAGCAATTGACGTTACTCGCAGAAGAAGCACCGGCTAACTCCGTGCCAGCAGCCGCGGTAATACGGAGGGTGCAAGCGTTAATCGGAATTACTGGGCGTAAAGCGCACGCAGGCGGTTTGTTAAGTCAGATGTGAAATCCCCGGGCTCAACCTGGGAACTGCATTTGAAACTGGCAAGCTTGAGTCTCGTAGAGGGGGGTAGAATTCCAGGTGTAGCGGTGAAATGCGTAGAGATCTGGAGGAATACCGGTGGCGAAGGCGGCCCCCTGGACGAAGACTGACGCTCAGGTGCGAAAGCGTGGGGAGCAAACAGG
+
IIIHIGIIIHHHIIIIIIIGHFHHIHHIHHIIGHIIIHIIIHIIFHCHHHHHHIIIIHHIIICDHIHHGHIIIGEFHHHH9GDGHIIHDHIHHIHHHHH@FGFHHIIAFHEHHHHHHEHEHHHFEIHI7GHIIH=DHHDCGHHEHC-AD3CDGH86-6GEH@HEEH?FHH>CC:3C4FHHHHH+>:@-@GHHGIDEH@--5@-@ECF-46@?@)334@C-AH###@E>3+@-E@6-@EH@6-@@@-@F?FG@-CHHH;AEAA?@A---A?HHHH@A?EHECHGGIIIIIIHFG-?HF6->-@7-HCGHHIHHH@GEH@EGEHHGA@GB:.D>.HIHEFIIIHGB..A<<1CCFHIHHIIHIIHDCIIIHIIIIIIIIIIIIHIHFHHHGFHHGHCIIIIHIHIIHHHIIIIIIHHEIIIIIIIIIIHHII
@HWI-D00621:625:HMJNFBCX2:2:1102:10061:12812
GTAGGGAATCTTCGGCAATGGACGAAAGTCTGACCGAGCAACGCCGCGTGAGTGAAGAAGGTTTTCGGATCGTAAAACTCTGTTGTTAGAGAAGAACAAGGATGAGAGTAAAATGTTCATCCCTTGACGGTATCTAACCAGAAAGCCACGGCTAACTACGTGCCAGCAGCCGCGGTAATACGTAGGTGGCAAGCGTTGTCGGGATTTATTGGGCGTAAAGCGAGCGCAGGCGGTTTCTTAAGTCTGATGTGAAAGCCCCCGGCTCAACCGGGGAGGGTCATTGGAAACTGGGAGACTTGAGTGCAGAAGAGGAGAGTGGAATTCCATGTGTAGCGGTGAAATGCGTAGATATATGGAGGAACACCAGTGGCGAAGGCGGCTCTCTGGTCTGTAACTGACGCTGAGGCTCGAAAGCGTGGGGAGCGAACAGG
+
IIIIIIIIIIIIIIIIIIIIIIIIIIIIIIIIIIIIIHIIIIIIIIGIHIIIHHIIHGGGHHIFHHIIIIIHGGHIIIIHCF<DHIHHFCHHHIIIGHIIE...7DHHHHIIH.GFAFEHFHFH--8FHDHHHC7A@HEHHFGEHH--->:CHEHIC@F=-8F--FEHCCE+CC:DHC-6G----6@6E?---44E-+6--@66GGEG?G@GECC>DHEHCE:CCEGED::@-@G@@@6@@@-6-66-HIHEGDCCD:CHEEA-+IIHDHH=G-F?G?FEHIHHHGHHHIHHHGGEHHHGH@?EHHEHIIHHG.A..GIIIHHFIIGIIIIHIIIIIHIIIIIIIIHGGDIIIIIIIIHDGHHDHIIIHIIIHIGIIIIIIIIIIIHIIIIIHHIIIIIIIHIIIIIGIIIIIIIIHIIIIHIIIIIIIII
@HWI-D00621:625:HMJNFBCX2:2:1102:19085:13479
GTGGGGAATATTGCACAATGGGCGCAAGCCTGATGCAGCCATGCCGCGTGTATGAAGAAGGCCTTCGGGTTGTAAAGTACTTTCAGCGGGGAGGAAGGTGTTGAGGTTAATAACCGCAGCAATTGACGTTACCCGCAGAAGAAGCACCGGCTAACTCCGTGCCAGCAGCCGCGGTAATACGGAGGGTGCAAGCGTTAATCGGAATTACTGGGCGTAAAGCGCACGCAGGCGGTCTGTCAAGTCGGATGTGAAATCCCCGGGCTCAACCTGGGAACTGCATTCGAAACTGGCAGGCTAGAGTCTTGTAGAGGGGGGTAGAATTCCAGGTGTAGCGGTGAAATGCGTAGAGATCTGGAGGAATACCGGTGGCGAAGGCGGCCCCCTGGACGAAGACTGACGCTCAGGTGCGAAAGCGTGGGGAGCAAACAGG
+
IIIIIIIIIIIIIIIIIIIIIIHHHIIHIIIIIIIIIHIIIIIIIIIIEHEHHIIIHIIHHHIIHIIHHIHIIIHIHHIHHHFHHFHHHIIGHHIIIIIHHHIIHIHHEHCHHAHHIIIIHIHHGIGHAHEEHEHHHHDHGIIGHHHIH:>DH@HHHHGH-GHIHIIGCECCHHIC@HHFHHF+CHE@EH@--6--5@FHG==@GCC?-@-5@D+>@@D6CCHDCHH:HHGHH@66---+D-IHFHHF@?HHGCD;CCG@FAA?FHGHHIHHHFHHGCGIIHFFHHEIHIIIIHGHIIIIIIIHIHIIIIGHG?HIHHIIIIHHIHIIIIIIIIIIHHHHIIIIIHGF<DIIIIIIHHHHDHIIIIHIIIIIIIIIIIHIIHCIIIIIHIIIIIIHEIHIGIIIIIIIHIIIIGIIHIHG@IIIIIIIII
@HWI-D00621:625:HMJNFBCX2:2:1102:14253:13550
GTGGGGAATATTGCACAATGGGCGCAAGCCTGATGCAGCCATGCCGCGTGTATGAAGAAGGCCTTCGGGTTGTAAAGTACTTTCAGCGAGGAGGAAGGTGTTGTGGTTAATAACCGCAGCAATTGACGTTACTCGCAGAAGAAGCACCGGCTAACTCCGTGCCAGCAGCGCCGGTAATACGGAGGGTGCAAGCGTTAACCGGAATTACTGGGCGTAAAGCGCACGCAGGCGGTTTGTTAAGTCAGATGTGAAATCCCCGGGCTAAACCTGGGAACTGCATTTGAAACTGGCAAGCTTGAGTCTCGTAGAGGGGGGTAGAATTCCAGGTGTAGCGGTGAAATGCGTAGAGATCTGGAGGAATACCGGTGGCGAAGGCGGCCCCCTGGACGAAGACTGACGCTCAGGTGCGAAAGCGTGGGGAGCAAACAGG
+
IIIIIIIIIIIIIIIIIIIIIIIIIIIIIIIIIIIIIIIIHIIIIIIIIIGHIIIIIIIHIIIIIIIIIIIIIIIIIIIIIIHHHIIIHIIHIIIIIIHIIHEHHHEGHEHGHIHDHHHHGIHH-ACHHHF@-@@:>HHECGEHEHGGIGGDHI?GEH-4A@@F?@@CE++3>+3>---6@-@CH+--5@---6@-@@--36+6@FCCECEE?++5@@@-A+5CH8+>C##GHEEE@?FF6--66--6---F-CHDGHEF6--6CH@-EGHHFF@A--?GHFH@HGE@HHHHHHGFG@AH@HHEEEHHGIIIIFIHIIIIHHFHHFCEIHIIHHIHHHEEIIIHHEHF<<EIIIIHIIIIGIIHIIIIIIIIIIIIHIHGIIIIIIIIIIIIHIIIIIIIIHIGIIIIIIIIIIIIIIIIIIIIIIIIII
@HWI-D00621:625:HMJNFBCX2:2:1102:16797:13761
GTGGGGAATATTGCACAATGGGCGCAAGCCTGATGCAGCCATGCCGCGTGTATGAAGAAGGCCTTCGGGTTGTAAAGTACTTTCAGCGGGGAGGAAGGTGTTGTGGTTAATAACCACAGCAATTGACGTTACCCGCAGAAGAAGCACCGGCTAACTCCGTGCCAGCAGCCGCGGTAATACGGAGGGTGCAAGCGTTAATCGGAATTACTGGGCGTAAAGCGCACGCAGGCGGTCTGTAAAGTCGGATGTGAAATCCCCGGGCTCAACCTGGGAACTGCATTCGAAACTGGCAGGCTAGAGTCTTGTAGAGGGGGGTAGAATTCCAGGTGTAGCGGTGAAATGCGTAGAGATCTGGAGGAATACCGGTGGCGAAGGCGGCCCCCTGGACAAAGACTGACGCTCAGGTGCGAAAGCGTGGGGAGCAAACAGG
+
IIIIIIIIIIIIIIIIIIIIHIHHIIIIIIIIIIIIIIIIIIHIIIIIGIIIIIIIIHIHHIGHHHGHIHIIIIIIIIIIIHDHHIGHIIICHI@EHIIIIIGHHIH@GEHGHEHHIIIIIHHIHIEHHEC@FHHC:C>GHCHH6AAGHGHIHHHF?F@GHHIFHIIIIG>HHH+>EC@EEG-++>EHCHHHCE@GHF--@G@F@@E6,DC56CH@@GE3>HHHC@=DHD@4--6---@>CHHGE?CEG6CG@DD6+5--?HH?HGEA6EHFEA?HHEEHEGAFGFEHHIHIHG?HG7GGHHHHGHHHHGIHHHHIIIIIHHHHIHHIHDIHIIIIIHIHIIIIHHHFDHIIIIHHIHIIGIIIIIIIIIIIIIIIIIIHFGHHIHIIIIIIHHIIIHIHIIIIIIIIIIIIIIIIIIIIIIIIIIIIII
@HWI-D00621:625:HMJNFBCX2:2:1102:17111:13963
GTGGGGAATATTGCACAATGGGCGCAAGCCTGATGCAGCCATGCCGCGTGTATGAAGAAGGCCTTCGGGTTGTAAAGTACTTTCAGCGGGGAGGAAGGTGTTGAGGTTAATAACCGCAGCAATTGACGTTACCCGCAGAAGAAGCACCGGCTAACTCCGTGCCAGCAGCCGCGGTAATACGGAGGGTGCAAGCGTTAATCGGAATTACTGGGCGTAAAGCGCACGGAGGCGGTCTGTAAAGTCGGATGTGAAATCCCCGGGCTCAACCTGGGAACTGCATTCGAAACTGGCAGGCTAGAGTCTTGTAGAGGGGGGTAGAATTCCAGGTGTAGCGGTGAAATGCGTAGAGATCTGGAGGAATACCGGTGGCGAAGGCGGCCCCCTGGACGAAGACTGACGCTCAGGTGCGAAAGCGTGGGGAGCAAACAGG
+
IIIIIIIIIIIIHIIIIIIIHGIIIIIIIIIIIHIIIIIIIIIIIIGIHIHHHIIHFHIHIIIIIHHIHHHHHCEHHIHHHHDFEHHHIIG:>..D?.D.BC.7GHHCHECHHHDD++7;GHHEEHIIGC@GHHHHDHIG@AGHHHH@HHDHIIFH?@-4EE@-65GHFEDDHDHH5--6@-=>D:4--@6@4@EEHG-@@=--@-EHE?#####HE>63->5--+EDD<CHG@@--?4+5-5--6-6--E@-3CGD;-F-A?A-GA---EHGHF6-GGHG=EEHHGHHGACGCHHEFHD-@7-8-IIIHD7:7EGFD.G?HHEEHHH:GHHHHHF?HGD=HCFHEGF<<EHHHFHFEHHGHHHEHCIIIIIIHIIIHHE0@HHHEIIHIHHIIIGHHIIIIHIH@=HHHHIIIIIIHGH@IIHIIHIII
@HWI-D00621:625:HMJNFBCX2:2:1102:4799:14225
GTGGGGAATATTGCACAATGGGCGCAAGCCTGATGCAGCCATGCCGCGTGTATGAAGAAGGCCTTCGGGTTGTAAAGTACTTTCAGCGAGGAGGAAGGTGTTGTGGTTAATAACCACAGCAATTGACGTTACTCGCAGAAGAAGCACCGGCTAACTCCGTGCCAGCAGCCGCGGTAATACGGAGGGTGCAAGCGTTAATCGGAATTACTGGGCGTAAAGCGCACGCAGGCGGTTTTTTAAGCCAGATGTGAAATCCCCGGGCTCAACCTTGGAACTGCATTTGAAACTGGCAAGCTTGAGTCTCGTAGAGGGGGGTAGAATTCCAGGTGTAGCGGTGAAATGCGTAGAGATCTGGAGGAATACCGGTGGCGAAGGCGGCCCCCTGGACGAAGACTGACGCTCAGGTGCGAAAGCGTGGGGAGCAAACAGG
+
IIIIIIIIIHIIIIIIIIIIIIIIHIIIIIIIIHGIIIIIIHIIIHIHHEGHHHHIIGHIIGHIHIIHCGHGIHHHEFHIIIAGHEFHCHHCHHIHHIHCHHGEHIHIIFGFHIGCCHH.G?GGCA@EG---D@E++->AFFEE---4>::CHH-AAGC-5EEAF--4AED+C:3C-6-6--56>>-64@---6@-@-66@@E-66+->FC@-3@EE>@?DGDH-2-3+)-E+G@--6-6--?EF@@-EEIIHCCIHIHHIHEFGA48--FG68---FHFFHIHEHHHH@?HF-CHBCF:@@@D7-HIIIIHHCHHGGHIIHGIIIIHDDHHEHHEHIIIIHIHHHF@ACECEFIIIIHIIHIIIIIIIIHIIIIIHIIHHEIIIIIIIIIIHIIIIIHIIHIIIIIIIIIIIIIIIIIIIIIIIIIIII
@HWI-D00621:625:HMJNFBCX2:2:1102:14599:14371
GTGGGGAATATTGCACAATGGGCGCAAGCCTGATGCAGCCATGCCGCGTGTATGAAGAAGGCCTTCGGGTTGTAAAGTACTTTCAGCGGGGAGGAAGGTGTTGAGGTTAATAACCGCAGCAATTGACGTTACCCGCAGAAGAAGCACCGGCTAACTCCGTGCCAGCAGCCGCGGTAATACGGAGGGTGCAAGCGTTAATCGGAATTACTGGGCGTAAACCGCACGCAGGCGGTCTGTCAAGTCGGATGTGAAATCCCCGGGCTCAACCTGGGAACTGCATTCGAAACTGGCAGGCTAGAGTCTTGTAGAGGGGGGTAGAATTCCAGGTGTAGCGGTGAAATGCGTAGAGATCTGGAGGAATACCGGTGGCGAAGGCGGCCCCCTGGACAAAGACTGACGCTCAGGTGCGAAAGCGTGGGGAGCAAACAGG
+
IIIIIIIIIIIIIIIIIIIIIIIIIIIIIIIIHIHIFHIIHIIIHIIIIHEHIHHHIIIIIHIIIIIHIIIIIHIIIIHIHF<FEEHHHHIDHHHIII.GHG.FHHHHHHHCGGHHHHH>?HIIIIHIEHHDEHHIDHHEHHIICHGHHII:GHAFHIHEEHHH??@HHHDC:D>+5--6@--6CD44EC@---5@=?--66=-6@>6+@HEGF-@66)+--43-@HH<A-46--?E@@::@G?E@@HHGHGE:CCDD@-F8-F?A-8-6@EHHCECCGFA6-EHHE@EHHHHE@B6-?HHFF@7-GIHDCDD-HFEHHHCHHIHHHHD:DIIHHHEIIIIIIHHHFF<HIHHIIHEFHHHHHHHHDHIIIHHIIIIHEDDIHHGIIIIIIIHIHIHIIHIHIIIIIIIIIIIHIIHHIHIIIIIIIIHH
@HWI-D00621:625:HMJNFBCX2:2:1102:16439:14854
GTGGGGAATATTGCACAATGGGCGCAAGCCTGATGCAGCCATGCCGCGTGTATGAAGAAGGCCTTCGGGTTGTAAAGTACTTTCAGCGGGGAGGAAGGCGATAAGGTTAATAACCTTGTCGATTGACGTTACCCGCAGAAGAAGCACCGGCTAACTCCGTGCCAGCAGCCGCGGTAATACGGAGGGTGCAAGCGTTAATCGGAATTACTGGGCGTAAAGCGCACGCAGGCGGTCTGGCAAGTCGGATGTGAAATCCCCGGGCTCAACCTGGGAACTGCATTCGAAACTGGCAGGCTAGAGTCTTGTAGAGGGGGGTAGAATTCCAGGTGTAGCGGTGAAATGCGTAGAGATCTGGAGGAATACCGGTGGCGAAGGCGGCCCCCTGGACAAAGACTGACGCTCAGGTGCGAAAGCGTGGGGAGCAAACAGG
+
IIIIIIIIIIIIHIIIIIIIIIIIIIIIIIIIIIIIIIIIIIIIIIIIIHHIIIIIIIIIGIIIIIIIIIIII?GHEHHGHF<FHIEH:HHGHIDFGDHIHDGCHHHGDCFAEGCHGIIIHHHIIIIIIIGHHGEDDC+AGHIIHHFIHHHGHIFFHHHHHIIICHIIHH5C>CCC@FCFHG->;;@HHHGIEH44--FEHG=@@HHGHIHHE---G>++-6-+D5-CHHH@------=D;=5--@6--EG@5+;+HC@@AAA-HHE?HEG?EA8-A6-?HEGHGGHHHHFHIIIIIHFHEHH?HAHEGIIIHHIHFIIHIIHIIIIIIIHIIIHHGFECHHIIIIHGFIIHIGIIIIIIIHHIHIIHIIIIIIIIIIIHGHIIIIIHHIIIIHIIIIIIIHIIIIIIIIIIHIIIIIIIIIIIIIIIII
@HWI-D00621:625:HMJNFBCX2:2:1102:8292:15109
GTGGGGAATATTGCACAATGGGCGCAAGCCTGATGCAGCCATGCCGCGTGTATGAAGAAGGCCTTCGGGTTGTAAAGTACTTTCAGCGAGGAGGAAGGTGTTGTGGTTAATAACCACAGCAATTGACGTTACTCGCAGAAGAAGCACCGGCTAACTCCGTGCCAGCAGCCGCGGTAATACGGAGGGTGCAAGCGTTAATCGGAATTATTGGGCGTAAAGCGCACGCAGGCGGTTTGGTAAGTCAAGTGGGAAATCCCCGGGCTCAAACTGGGAACTGCATTTGAAACTGGCAAGCTTGAGTCTCGTAGAGGGGGGTAGAATTCCAGGTGTAGCGGTGAAATGCGTAGAGATCTGGAGGAATACCGGTGGCGAAGGCGGCCCCCTGGACGAAGACTGACGCTCAGGTGCGAAAGCGTGGGGAGCAAACAGG
+
IIIIIIIIIIIIIIIIIIIIIIIIIIIIIIIIIHHHHIIIIIIIIIIIHIHEHIIHIIIIIIIIIIIIHIHIIIIIE/CHHIDFEHHDDHHGHHHHIIFIIIIIIIIHIGIIII?.7FE?HHHECH@=HHHHHF@:+->GHHEFAFH->>:;GH?@H@@AAGHHH-A-4A++>5+6@---44-5;+4@GH-6--@-54@EG@H4--6+466F-)<CHFF@DHDG;DCHH#######@@6E@-66---6--@-@C:D;:@---?@EA6-GFHIHEHA6-A@H@AG@B6--GB68---F6-67-E?A@F-+HCHHIHHFHEHHHFHHFIIIHD>..IIHHIIIIGIHHHF<CFIIHFHHHEGDHHIIIIHIIIIIIIIIIIIHEIIHIIIIIIIIIIIHIHHHGHIIIIIIIIIIIIIIIIIIIIIIIIIII
@HWI-D00621:625:HMJNFBCX2:2:1102:16564:15021
GTGGGGAATATTGCACAATGGGCGCAAGCCTGATGCAGCCATGCCGCGTGTATGAAGAAGGCCTTCGGGTTGTAAAGTACTTTCAGCGGGGAGGAAGGTGTTGTGGTTAATAACCACAGCAATTGACGTTACCCGCAGAAGAAGCACCGGCTAACTCCGTGCCAGCAGCCGCGGTAATACGGAGGGTGCAAGCGTTAATCGGAATTACTGGGCGTAAAGCGCACGCAGGGGGTCTGTCAAGTCGGATGTGAAATCCCCGGGCTCAACCTGGGAACTGCATTCGAAACTGGCAGGCTAGAGTCTTGTAGAGGGGGGTAGAATTCCAGGTGTAGCGGTGAAATGCGTAGAGATCTGGAGGAATACCGGTGGCGAAGGCGGCCCCCTGGACAAAGACTGACGCTCAGGTGCGAAAGCGTGGGGAGCAAACAGG
+
IIIIIIHIIIIIIIIIIIHIIHIIIIIDHIHIGHIIEHIIGGIIIIGIHIIHHHHCHHIIIHIHIGIIHHHIIEHHIIIHHHFHHIGHIIGDHH=GHHHHIIHIIIHGCHEEHFEEHHGHEHHFCHHI@EEEHF=D>:HG@--FHHGIHHHD=AEE-F@@-@EHEFFEFHHC:C>>E---4@@>CC=-@?---66@GF---@EGC@?6@-6@?3+5@@>#####@@>54-44-EHFF66++6--6-GHHG@-4+>C;+-6-6-8-A-F-F?HGA--HHGB?=?CHEHIIHIHHCEHFHHF@@-HHGHHIIIIIIHGIIHIFHIIIIIIHDHC@HFFIIIHHIGIIIHGDFGHIIIIIIIHGIIIIIHHIHIIIIIIIIIGHGIIIIIIIIIIHHDIHIIIHHIIIIIHIIIIIIIIHIHIIIIIIIIIIH
@HWI-D00621:625:HMJNFBCX2:2:1102:12746:15883
GTGGGGAATATTGCACAATGGGCGCAAGCCTGATGCAGCCATGCCGCGTGTATGAAGAAGGCCTTCGGGTTGTAAAGTACTTTCAGCGAGGAGGAAGGTGTTGTGGTTAATAACCACAGCAATTGACGTTACTCGCAGAAGAAGCACCGGCTAACTCCGTGCCAGCAGCCGCGGTAATACGGAGGGTGCAAGCGTTAATCGGAATTACTGGGCGTAAAGCGCACGCAGGTGGGTTGTTAAGTCAGATGTGAAACCCCCGGGCTCAACCGGGGAACTGCATTTGAAACTGGCAAGCTTGAGTCTCGTAGAGGGGGGTAGAATTCCAGGTGTAGCGGTGAAATGCGTAGAGATCTGGAGGAATACCGGTGGCGAAGGCGGCCCCCTGGACGAAGACTGACGCTCAGGTGCGAAAGCGTGGGGAGCAAACAGG
+
IIIIIIHIIIIIIHHIIIIIHIIHIHHIIIIIII@GHIHIIIIHIHIIII=GEHHEHIICHIIHIH@HIHHGH0DGHECHHGDFE@EHH:D>GHC@A.<GG.D@EE7GH?GCAFHHIEEEHHIGHEFHIEH@F8-+7@:7AH7A--55:C+CE--66F@5A@?HHHHGII:DHHD:EE--45->:DGHGH?@@E-@-@G@@HF4F?@@@5>@5-EGEF+)-4+)6-FE6+@4-HHEECIHHH@@6-F6---36+++5+----FD>;63---AAA-A@??EHHHIGAA66?IIGGB@GB6:@=HEG7?HHHH@-HF-EEHIIHHGGHEEHHDGIIIHHIIHHDEFIHGD7GFD.<G@CHED9<HHE=H=IIIHIIIIHHHDD1IHGCIH@FHHIIHIHHCHG<F<C0@GHHIIIIIIIIHFG?IIIIIIII
@HWI-D00621:625:HMJNFBCX2:2:1102:15235:15961
GTGGGGAATATTGCACAATGGGCGCAAGCCTGATGCAGCCATGCCGCGTGTATGAAGAAGGCCTTCGGGTTGTAAAGTACTTTCAGCGAGGAGGAAGGTGTTGTGGTTAATAACCACAGCAATTGACGTTACCCGCAGAAGAAGCACCGGCTAACTCCGTGCCAGCAGCCGCGGTAATACGGAGGGTGCAAGCGTTAATCGGAATTACTGGGCGTAAAGCGCACGCAGGCGGTCTGTCAAGTCGGATGTGAAATCCCCGGGCTCAACCTGGGAACTGCATTCGAAACTGGCAGGCTAGAGTCTTGTAGAGGGGGGTAGAATTCCAGGTGTAGCGGTGAAATGCGTAGAGATCTGGAGGAATACCGGTGGCGAAGGCGGCCCCCTGGACGAAGACTGACGCTCAGGTGCGAAAGCGTGGGGAGCAAACAGG
+
IIIIIIIIIIIIIIIIIIIIIIHIGIIIIIIIIII?GEHIIIIIHIIIIIHHIIIIIIGFHIHIHHIIHIIIIIIIHIHIGHFGHHHH:DHHHGHHIIHGIIIIGH?GEHHHGHHHIIHHIGGEHIIIHIEHHHGHIIIIIGIFHFFHHHHIHIEHHEHHH=AFGHHHHEHIIDDH---@@=@HHD--666FCHHGHEGHHHHEHH@?GCC@->EHH@>6>8:CC-HH<)-EFF666GHD>--@F--@?FEGGDDC>+H?HCA-CIHHHHHHHHHEGEG?GIHEIHHF@B4-HIHHHGHFFHHHD-GEDIIIHEHHHEEIHHHEG@GIIIIIIHHHGHHHIIIIHHGF<@EHIIIIIIIIGIIIIIHIIHIIIIIIIIIHIHIIIIIIIIIIIIIIIIIIHHIIIIIIIIIIIIIIIIIIIIIIIIIIIH
@HWI-D00621:625:HMJNFBCX2:2:1102:14353:16325
GTGGGGAATATTGCACAATGGGCGCAAGCCTGATGCAGCCATGCCGCGTGTATGAAGAAGGCCTTCGGGTTGTAAAGTACTTTCAGCGAGGAGGAAGGTGTTGTGGTTAATAACCACAGCAATTGACGTTACTCGCAGAAGAAGCACCGGCTAACTCCGTGCCAGCAGCCGCGGTAATACGGAGGGTGCAAGCGTTAATCGGAATTACTGGGCGTAAAGCGCACGCAGGCGGTTTGTTAAGTCAGATGGGAAATCCCCGGGCTCAACCTGGGAACTGCATTTGAAACTGGCAAGCTTGAGTCTCGTAGAGGGGGGTAGAATTCCAGGTGTAGCGGTGAAATGCGTAGAGATCTGGAGGAATACCGGTGGCGAAGGCGGCCCCCTGGACGAAGACTGACGCTCAGGTGCGAAAGCGTGGGGAGCAAACAGG
+
IIIIIIIIIIIIIIIIIIIIIIIIGDHIHHIIHIHIIHIIGIIHIIHIHE@FHFIIIIIGGEEHHHHGDGHIIGHIIHHGHGDHHGHHHIGDHFHHHHHHIIIIIIHHIG@@AGAD??FE?@HE?GA@EHIEFF=DDFHHF@@DF@-AHCD:@H-8A--5A@EHHHC-A55;C++6@--6@EHDHH@@@6@--65=4@E@@F@@@EH@F@C4#66@F+41---+F@+:>+-4@6@6-@666-IHF6----F6-++6+C4-6-HEFA66--A-CGH?GEEHFHHEHHEIHHHHHHF-HG?HHG7-EAHEHH>@:.CEFBEHHAD7BAFIIHHIHHHGFCHHHDEHGGGA<1HC@HHF?HIHHIHHIIIHHEHIIIHHCCHDGCF=@HHFEH?HF@HHHCIHHEHHCFHIIIIIIIIIFIIEIIIIHIHEDH
@HWI-D00621:625:HMJNFBCX2:2:1102:12133:17227
GTAGGGAATCTTCGGCAATGGACGAAAGTCTGACCGAGCAACGCCGCGTGAGTGAAGAAGGTTTTCGGATCGTAAAACTCTGTTGTTAGAGAAGAACAAGGATGAGAGTAAAATGTTCATCCCTTGACGGTATCTAACCAGAAAGCAACGGCTAACTACGTGCCAGCAGCCGCGGTAATACGTAGGTGGCAAGCGTTGTCCGGATTTATTGGGCGTAAAGCGAGCGCAGGCGGTTTCTTAAGTCTGATGTGAAAGCCCCCGGCTCAACCGGGGAGGGTCATTGGAAACTGGGAGACTTGAGTGCAGAAGAGGAGAGTGGAATTCCATGTGTAGCGGTGAAATGCGTAGATATATGGAGGAACACCAGTGGCGAAGGCGGCTCTCTGGTCTGTAACTGACGCTGAGGCTCGAAAGCGTGGGGAGCGAACAGG
+
IIIIIIIIIIIIIGIIIIIIIIIIIIIIHHIIIIGIIIIIIIIIIIIIIIIHIHHIIIIIHHGIHIIIIIIIIGIIIHIIHE<:FHHHHHHIIIHIIFHHG?DGCHGE@EGHHEEHH@EHH?-GF--DHHEAA-@FHHGHIHG?A@--->D+C@?AAEA-5A@G?A--88G>5C:5:G@------5FGHEE@--@E=C4@-@HF@E@46HHCG?-?EEF>@->:>4-CH>3-G?@6-6G@GG@6----FFFHED>+DHD:E@-E:CHDDHGEED-H@8-EEIHGA-DHHHFFG?GEHE@?HHBCG.IIHGIIIIHAFHHHCDGHIHHHEHDDDDHIIIIHIIIIIIIHF<HIIIIHHHHGCGDHIHIIIHHIIHIIIIIIIHCIIHHHHFIIIHIHGIIIIIIIHIHFHIIIIIIIIIIIIIIIIIIIIII
@HWI-D00621:625:HMJNFBCX2:2:1102:19417:17000
GTGGGGAATATTGCACAATGGGCGCAAGCCTGATGCAGCCATGCCGCGTGTATGAAGAAGGCCTTCGGGTTGTAAAGTACTTTCAGCGAGGAGGAAGGTGTTGTGGTTAATAACCACAGCAATTGACGTTACTCGCAGAAGAAGCACCGGCTAACTCCGTGCCAGCAGCCGCGGTAATACGGAGGGTGCAAGCGTTAATCGGAATTTCTGGGCGTAAAGCGCACGCAGGCGGTTTGTTAAGTCAGATGTGAAATCCCCGGGCTCAACCTGGGAACTGCATTTGAAACTGGCAAGCTTGAGTCTCGTAGAGGGGGGTAGAATTCCAGGTGTAGCGGTGAAATGCGTAGAGATCTGGAGGAATACCGGTGGCGAAGGCGGCCCCCTGGACGAAGACTGACGCTCAGGTGCGAAAGCGTGGGGAGCAAACAGG
+
IIIIIIIIHHHIIIIIIIIGIIIIIIIIIIIIIIIIIHIIIIIGHHIIIHIGFHIIIIHIIGIIIHHIIGEDHHEHHHIIDDDFGHHICHIGHIIIIHIHHHHHIHA@BGH.7:BFHHHI?H@FEGEH7EG@AAHHCC:HFHIIHI4FDDHH@FCHEH=HECE?GEH?G5>HHDDHEFH?GHC+C+@4-GHC-----@?-EC@6@-@-HC:6G@GE45+3--G95--35+4CF@--@GF-HHEIHEIHFH@@CCH:D3-F?HA4-A46CCHHHHHHCEHGCHGCHEIIHG-HIGHIIHGHHGCIHHHHHDHGFEHIIIIHEHEFHHFIIHIIIIIIHHHFGIIIHHHHDCIHFHHHIHGIIHIHIIIIIHHIIIIIIIHIIGIHIIHHFHFIHIIIIIIIIHIIIHHIHIIIIIIIIIHIIIIIIIIIII
@HWI-D00621:625:HMJNFBCX2:2:1102:17222:17811
GTAGGGAATCTTCCGCAATGGGCGAAAGCCTGACGGAGCAACGCCGCATGAGTGATGAAGGTCTTCGGATCGTAAAACTCTGTTGTTAGGGAAGAACAAATTTGTTAGTAACTGAACAAGTCTTGACGGTACCTAACCAGAAAGCCACGGCTAACTACGTGCCAGCAGCCGCGGTAATACGTAGGTGGCAAGCGTTATCCGGAATTATTGGGCGTAAAGCGCGGGTAGGCGGTTTCTTAAGTCTGATGTGAAAGCCCACGGCTCAACCGTGGAGGGTCATTGGAAACTGGGAAACTTGAGTGCAGAAGAGGAGAGTGGAATTCCATGTGTAGCGGTGAAATGCGCAGAGATATGGAGGAACACCAGTGGCGAAGGCGGCTCTCTGGTCTGTAACTGACGCTGATGTGCGAAAGCGTGGGGATCAAACAGG
+
IIIIIIIIIIIIGIIIIIIIIHIIIIIIIIIIIIIIIIIIIIIIIIIIIIIIIIIIIIFIHIIIHGIIIIIIIIIIIHIIIE<FHFHHIIIHGIIIIIGHIHHIIIIIIHIIIIFHIIIIE?HIEHIHIHGHECHGHIHHHIHIIEHHHHHIEGHHHIHHHHHIHGCHHF+;++5DE?-6@6-@GHI?HHGH?@E=4F-@GC-5E6FHH?@@@6>>GHEH646+64=HDDF-EGCA??G@8---HEHGHHHFFEIHD@DEHHCHEEIGIHFHG@HHE?GIHHIHHHIHIIHHGHEF@?CHIIHIHGGHEGIGGIIIIHIIHG?EHGIHIIIIIIIIIGIGIIIHIHHHDIIIIIHIIIIHHHIIIIIIIIIIIIIIIIIIIGIIIIIIIIIIHIIHHIIIIIIIIIHIIIIIIIIIIIIIIIIIIIIIII
@HWI-D00621:625:HMJNFBCX2:2:1102:18579:18527
GTGGGGAATATTGCACAATGGGCGCAAGCCTGATGCAGCCATGCCGCGTGTATGAAGAAGGCCTTCGGGTTGTAAAGTACTTTCAGCGGGGAGGAAGGTGTTGAGGTTAATAACCTCAGCAATTGACGTTACCCGCAGAAGAAGCACCGGCTAACTCCGTGCCAGCAGCCGCGGTAATACGGAGGGTGCAAGCGGTAATCGGAATTACTGGGCGTAAAGCGCACGCAGGCGGTCTGTCAAGTCGGATGTGAAATCCCCGGGCTCAACCTGGGAACTGCATTCGAAACTGGCAGGCTAGAGTCTTGTAGAGGGGGGTAGAATTCCAGGTGTAGCGGTGAAATGCGTAGAGATCTGGAGGAATACCGGTGGCGAAGGCGGCCCCCTGGACAAAGACTGACGCTCAGGTGCGAAAGCGTGGGGAGCAAACAGG
+
IIHIIIIIIIIIIIIIIIIHIIIIIIIIGIIIIIHIIIIIIIIIIIIIIIIIIIIIIIHHIIIIIHIIIIIIHHIIIIIGI<<FGHIIIHIIIHIHHHICHHHIIIEECEF8EA-GHIIGEFHHHHII-A?7BFHHHH>GC?FECG-GHHCHGHCHFHGHE@E@G@FEE-;+>DD+-@-----6++--4@@@GH+53@?@HHCG666->GHGEHE@-6BAEH@;@@CHCC44-EGFHEDHHEE@-@?GFHIIIHD:5+AAH@CF6HGA@?EHEA?EFHHEEHG@-EFIGIHHCHEHGGAD-@?GA-EGDCHA:ABGHHIIIHHCIHIHIHIIHHIHCFHHHHEIHHHGDFHIIIIHIIHIIIIIHIIHIGIIIHHIIIHIIIIIIIIIIHIIIIIIIIHGIHIHIIIHIIIIIIIIIIIIIIIIIIIIII
@HWI-D00621:625:HMJNFBCX2:2:1105:18957:7357
[truncated: 48,051,355 more chars]
