# Supplementary material for: Diversity of the gut microbiome in three grasshopper species using 16S rRNA and determination of cellulose digestibility
Source: PeerJ. 2020 Nov 5;8:e10194. doi: 10.7717/peerj.10194 (PMC7649011; doi:10.7717/peerj.10194)
Supplement: Supplemental Information 9 [file peerj-08-10194-s009.zip › At2.fastq]

@HWI-D00621:625:HMJNFBCX2:2:1101:15844:100236
GTGGGGAATATTGCACAATGGGCGCAAGCCTGATGCAGCCATGCCGCGTGTATGAAGAAGGCCTTCGGGTTGTAAAGTACTTTCAGCGGGGAGGAAGGTGCTGAGGTTAATAACCTCAGCAATTGACGTTACCCGCAGAAGAAGCACCGGCTAACTCCGTGCCAGCAGCCGCGGTAATACGGAGGGTGGAAGCGTTAATCGGAATTACTGGGCGTAAAGCCCAAGCAGGCGGTCTGTCAAGTCGGATGGGAAATCCCCGGGCTCAACCTGGGAACTGCATTCGAAACTGGCAGGCTAGAGTCTTGTAGAGGGGGGTAGAATTCCAGGTGTAGCGGTGAAATGCGTAGAGATCTGGAGGAATACCGGTGGCGAAGGCGGCCCCCTGGACAAAGACTGACGCTCAGGTGCGAAAGCGTGGGGAGCAAACAGG
+
IIIIIIIIIIIIIIIIIHIGHIIIGIIGIIHHHHIIIGIIIIIIIIIIHIHHIIIIIIIIHHIIIIHIHHIIIIIIICHIIFCHHHHIIIIHHIIIEGHFHIHIIGIIEHIIIIIIHFHIIFHIHHIIIHIHC-@D+>HEEHEGHHEGDC:DHHHHHEHHHHHHH?E?HHDHDHCHGGHC@-->>6@-+----66@GE@@?HE@66@@-6F5--@FGG--+--+---DHC@@@-6-6-4:5----666--@G6+GHC:HEHHGFHIHFHGGHHF-?B6F44---GGEEEHHEHFEHIIIHHHGIHEH=HHHHHHHHF7AHCHGHHEHFHDIIHHIHIGIHDGIIHHGF<DIHHHHIIHIIGIIIIIIIIIIIIIIIIIIIHGIIIIIIIIIIHHHIIIIGIHIIHIIIIIIIIIIIIIIIIIIIIIIIII
@HWI-D00621:625:HMJNFBCX2:2:1101:14836:100436
GTGGGGAATATTGCACAATGGGCGCAAGCCTGATGCAGCCATGCCGCGTGTATGAAGAAGGCCTTCGGGTTGTAAAGTACTTTCAGCGAGGAGGAAGGCGTTAAGGTTAATAACCTTGGTGATTGACGTTACTCGCAGAAGAAGCACCGGCTAACTCCGTGCCAGCAGCCGCGGTAATACGGAGGGTGCAAGCGTTAATCGGAATTACTGGGCGTAAAGCGCACGCAGGCGGTCTGTCAAGTCGGATGTGAAATCCCCGGGTTTAACCTGGGAACTGCATTCGAAACTGGCAGGCTAGAGTCTTGTAGAGGGGGGTAGAATTCCAGGTGTAGCGGTGAAATGCGTAGAGATCTGGAGGAATACCGGTGGCGAAGGCGGCCCCCTGGACAAAGACTGACGCTCAGGTGCGAAAGCGTGGGGAGCAAACAGG
+
IIIIIIIIIIIIII1FHFHIGIIIIIIHIIIIIIIIIHIIIIIHIHIIHHCHHIIIIIIHIIIIIIIHIFGHIIIGIHHHHIHHHIHIIIIHIIIIHIGHIIIIIGHIEHIIIIIGHIIHHIIHFHGH??HGHHDHHGHICHF@-BEFHHHGIHE?FHHHHGCGGHHCEE+:CHHHHHIIHC@HHHE?4@@C-@E@=G?GHIGGH?@F#@GE@5@HGG:B@-G:@55+>6-F@6G@EEFIHH@6@HG@-@EF@DGIHDFG6-HEGA-6?GIEIHCIHCHEHCIHEA-HHGIIHF@FHHHFHHHCGDHHGIIHHHHIHIIIHIIHHHIIIHHDIIHHHHHIHIIHIIHF<HIIIIIHIIIIIIIHIIIIGHHGIIIIIIHHHCIGIIIIHIIIIIIIIIIIIHIIIIIIIIIIIIIIIIIIIIIIIIIIII
@HWI-D00621:625:HMJNFBCX2:2:1101:16718:100326
GTGGGGAATATTGCACAATGGGCGCAAGCCTGATGCAGCCATGCCGCGTGTATGAAGAAGGCCTTCGGGTTGTAAAGTACTTTCAGCGGGGAGGAAGGTGTTGTGGTTAATAACCACAGCAATTGACGTTACCCGCAGAAGAAGCACCGGCTAACTCCGTGCCAGCAGCCGCGGTAATACGGAGGGTGCAAGCGTTAATCGGAATTACTGGGCGTAAAGCGCACGCAGGCGGTCTGTCAAGTCGGATGTGAAATCCCCGGGCTCAACCTGGGAACTGCATTCGAAACTGGCAGGCTAGAGTCTTGTAGAGGGGGGTAGAATTCCAGGTGTAGCGGTGAAATGCGTAGAGATCTGGAGGAATACCGGTGGCGAAGGCGGCCCCCTGGACAAAGACTGACGCTCAGGTGCGAAAGCGTGGGGAGCAAACAGG
+
IIIGIIIIHHIIHHHIIIIHIIIIIIIIIIIIIHIIIIIIIIIIIIIIDHDFHHIIIIIIGGIIIHHGIHIIIIIHICHHIGGEHIGHDIIIIDGHGIIIIGIIHI@A?HAGFEFHIIIIHGHH--AHIGIHIHIIGH+AECFHHHHEHC:>GH6F?HHFHHHG@?HG-5;HH:CDHH?-@--3>C-@@F@6-654@@@-@HGEE;53#DHHHHHHH@F@-+55@-@>C6-F-6EHFECC:@HFG6--CGCFG:C:>+HHIHHHIHHG?ACF-@@IHECCGHFEIIHF@GFHEH@EGF@CIHHEFAHHIHHE7HHEHHEEFIHHHGIIHHHIIHFHIHIHEGIHHGEF<HEHHHIIIHHIHHIIIIIHIIIIIIIIIIIIIHIIIIIIIHHIIHHIIIIHHFIIHIIIIIIIIIIIIIIIIIIIIIIIIH
@HWI-D00621:625:HMJNFBCX2:2:1101:16894:100427
GTGGGGAATATTGCACAATGGGCGCAAGCCTGATGCAGCCATGCCGCGTGTATGAAGAAGGCCTTCGGGTTGTAAAGTACTTTCAGCGGGGAGGAAGGTGTTGAGGTTAATAACCTCAGCAATTGACGTTACCCGCAGAAGAAGCACCGGCTAACTCCGTGCCAGCAGCCGCGGTAATACGGAGGGTGCAAGCGTTAATCGGAATTACTGGGCGTAAAGCGCACGCAGGCGGTCTGTCAAGTCGGATGTGAAATCCCCGGGCTCAACCTGGGAACTGCATTCGAAACTGGCAGGCTAGAGTCTTGTAGAGGGGGGTAGAATTCCAGGTGTAGCGGTGAAATGCGTAGAGATCTGGAGGAATACCGGTGGCGAAGGCGGCCCCCTGGACAAAGACTGACGCTCAGGTGCGAAAGCGTGGGGAGCAAACAGG
+
IIIIIIIIIHHIIIIIIIIIIIHIIIIIIIIIIIHIIHIIHIIHIIIIIHHEHIHIGIHIIIIIIHHHIIIIIIIHIGCGHDDHHIHHIIIDHIHHIHHGHHHGHFEAHEHAAFAGHHHI?GHHIIIIGH?ECHED+C;GC?@FHHEIHDDHIHEHHHHHHCEEGHH?HEDH>C+>HHC--5-3CD-E@F??-@--6@-@H@4E?F++-6C@ED6-@F6)4@EC@@AHHA@6--66-HGCHFGIIIGHH@@E@C;>>+@-A-?GHG@GAAEFIIIHG@A@AHHGIIIHHHCHHB-GGA-CHHGCHHHHIIHHF.?HFHHIHECHGGFHHHIIHHIIHHHHIIHIIGHHDHHIIHHIHHHHCIIHFIIIIHFIIIIIHHHHIHHHIHHIHIHHHHGHHIIIIIIIIIHIHIIIIIIHIIIIIIHIIIIIII
@HWI-D00621:625:HMJNFBCX2:2:1101:17803:100792
GTGGGGAATATTGCACAATGGGCGCAAGCCTGATGCAGCCATGCCGCGTGTATGAAGAAGGCCTTCGGGTTGTAAAGTACTTTCAGCGGGGAGGAAGGTGTTGAGGTTAATAACCTCAGCAATTGACGTTACCCGCAGAAGAAGCACCGGCTAACTCCGTGCCAGCAGCCGCGGTAATACGGAGGGTGCAAGCGTTAATCGGAATTACTGGGCGTAAAGCGCACGCAGGCGGTTTGTTAAGTCAGATGTGAAATCCCCGGGCTCAACCTGGGAACTGCATTTGAAACTGGCAAGCTAGAGTCTCGTAGAGGGGGGTAGAATTCCAGGTGTAGCGGTGAAATGCGTAGAGATCTGGAGGAATACCGGTGGCGAAGGCGGCCCCCTGGACGAAGACTGACGCTCAGGTGCGAAAGCGTGGGGAGCAAACAGG
+
IIIIIIHHIIIIIIIIIIIIIGIIHIIIIIIIIIIIIIIIIIIIIIIIIIEEHIIIIIIIIHIIIIHIIHHHIHIIIIIGI<<GHIIIIIIHHIHHHIHIIHIIHH-DFGHHIFHIIIGHHIIHHGEHHG@@EEHHCD:BGHIIGHHIHHDDEHCGHHHEHIIGHIICHIICC:+>EFH?@-@CCH@HHEHH?H@GEHEH@E@@6F?-6C>@-:DHHEEF=@>C4-HHC>--F@-H?HH@@6---G?@?F?F-HDDC:@AA-64FA@6-IHGGA8-6-86-AA-B6?HG@?CFEHGEHHDDHG-HCIIIH>HHFHGHHHEG?IHHIIIIIIIIIIIHHFHEIIIIHHG<DFIIIIIHFIHCIHDFHGIIHIIHIIIIIHIIIIGIIHIGHEHIIHIIIIIIIIIIIGIIIIIIIIIIIIIIIIIIIIIII
@HWI-D00621:625:HMJNFBCX2:2:1101:15847:101360
GTGGGGAATATTGCACAATGGGCGCAAGCCTGATGCAGCCATGCCGCGTGTATGAAGAAGGCCTTCGGGTTGTAAAGTACTTTCAGCGGGGAGGAAGGTGCTGAGGTTAATAACCTCAGCAATTGACGTTACCCGCAGAAGAAGCACCGGCTAACTCCGTGCCAGCAGCCGCGGTAATACGGAGGGTGCAAGCGTTAATCGGAATTACTGGGCGTAAAGCGCAAGCAGGCGGTCTGTCAAGTCGGATGGGAAATCCCCGGGCTCAACCTGGGAACTGCATTCGAAACTGGCAGGCTAGAGTCTTGTAGAGGGGGGTAGAATTCCAGGTGTAGCGGTGAAATGCGTAGAGATCTGGAGGAATACCGGTGGCGAAGGCGGCCCCCTGGACAAAGACTGACGCTCAGGTGCGAAAGCGTGGGGAGCAAACAGG
+
IIIIIIIIIIIIHIIIIIIIHHIIIIIIIIIIIIIIIIIIIGIIIHIIHIIHHGIIIIIIIHIIIIIIIIIIHGHIIGGHIG<DHHIIIIIIIIIIGIFHIIHIIIIHIGHIGHEHHIIHHIIIIIIIIEHCHC-CCHHH@HHHHIGIDHCCHGEFHFH@-4EHH?HIHGDHHHHDC-@E@GHDHIEHHIH?-66@@E-6@G6-@6---HC@-FCGC>35--4+-?HCC3@@666---463--@@6-----CG;HHHCEGA---GHEHA?GA6A6---HFA5-?HHHHEHEHEGD@FGD8-?ED8-HHCDHHG@HG:.@HEGHHG?HHHHHDFHIIIIIHE;IIHGAF<DAEEHIIIIHIIIIIIIIIIIIIIIIIIIIIIIIIIIIIGIIIHHIIIIIIIHIIIIIIHIIIIIIIIIIIHIIIIIIIII
@HWI-D00621:625:HMJNFBCX2:2:1102:20657:2248
GTGAGGAATATTGGTCAATGGAGGCAACTCTGAACCAGCCATGCCGCGTGCAGGATGACGGTCCTATGGATTGTAAACTGCTTTTGTACGGGAAGAAAACAAACTACGCGTAGTTAATTGACGGTACCGTAAGAATAAGGATCGGCTAACTCCGTGCCAGCAGCCCCGGTAATACGGAGGATCCAAGCGTTATCCGGAATCATTGGGTTTAAAGGGTCCGTAGGCGGCCTTATAAGTCAGTGGTGAAAGTTTTTGGCTTAACCAAAAAATTGCCATTGATACTGTAGGGCTTGAATGTCTGTGAAGTAACTAGAATATGTAGTGTAGCGGTGAAATGCTTAGATATTACATGGAATACCGATTGCGAAGGCAGGTTACTAACAGATGATTGACGCTGATGGACGAAAGCGTGGGTAGCGAACAGG
+
IIIIIIHGIIIIIIHIIIIIIIIIDHIHHIIIHIIIIIIIIIIIIIIIIICHHIIIIIIIIIIIGIIIIIIIIHHGGHIEC1<DAHHIHIIIHHHHHII?FHI.FHHHHHHCD.<DCHIFFGHI@GHIHIHEHACHHIHFF@HCEDDDF@AA-5---AAA---8--5>:;36-AHHIGCHCE-6@@--4@G-56-4;->-6+6->@F@8@6HF@EH@E@-@@+))-C@6-HHGHIIIHHGA67D7-77-D-?EF?G@@A?GC78.::.7.HEE@CHHHHHFHHHEEED.EF?@?F?EHEHG?EGEHFHHHEHHHFGGHHHEGIIDHIIIIHIHHHHHHHHHHF<CEG@HCFHHHGCIIIHHHHHHHHHHIHG@?HIHHG?D@HECHHFIIHHIIIIIIGIHIIIIIIIHIGIIIHHHIIHIIIII
@HWI-D00621:625:HMJNFBCX2:2:1102:18404:2424
GTGGGGAATATTGCACAATGGGCGCAAGCCTGATGCAGCCATGCCGCGTGTATGAAGAAGGCCTTCGGGTTGTAAAGTACTTTCAGCGGGGAGGAAGGTGTTGAGGTTAATAACCGCAGCAATTGACGTTACCCGCAGAAGAAGCACCGGCTAACTCCGTGCCAGCAGCCGCGGTAATACGGAGGGGGCAAGCGTTAATCGGAATTACTGGGCGTAAAGCGCACGCAGGCGGTTTGGTAAGTCAGATGTGAAATCCCCGGGCTCAACCTGGGAACTGCATTTGAAACTGGCAAGCTTGAGTCTCGTAGAGGGGGGTAGAATTCCAGGTGTAGCGGTGAAATGCGTAGAGATCTGGAGGAATACCGGTGGCGAAGGCGGCCCCCTGGACGAAGACTGACGCTCAGGTGCGAAAGCGTGGGGAGCAAACAGG
+
IIIIIIIIIIIHIIIIIIHIIIIIIIHIIIIIIIIIIIIIGHIIIIIIHIHHIIIIIIIHHHIIIHIGIIHIIIIIHIHEHHDHHHHIIIHHIIHHHIGHHIGHII-D-FEEHCCDHDHDEFFGHHGI4A4@E6EHIHCGH?FHF??GDGHHGIHHCFHH--@GEHHCC?>CCD+5@@FCGEH+>6+5+>G--544@EF?EH#######AHH@-@E=:>36-4+--DHDC-CEC@6-@CHE?HF6-6@--CHH:C:GDHGA@CEF86--EFAAFHHHGAAA-GHEEEIIIIHG@EGEEHDHHHHHFHIHDCEF-HHHHGFHCGGIIIIIHHHHIIIHIHHGIIIIHEGD@HFIIHHHHHIGIHHHGGGHIIIIGHIHHHD=HFIIHIIIIHHIHIIIIIHG@IIIHIIIIIIIIIIIIIIHIIIIIHIII
@HWI-D00621:625:HMJNFBCX2:2:1102:14891:2687
GTGGGGAATATTGCACAATGGGCGCAAGCCTGATGCAGCCATGCCGCGTGTATGAAGAAGGCCTTCGGGTTGTAAAGTACTTTCAGCGGGGAGGAAGGTGTTGAGGTTAATAACCGCAGCAATTGACGTTACCCGCAGAAGAAGCACCGGCTAACTCCGGGCCAGCAGCCGCGGTAATACGGAGGGTGCAAGCGTTAATCGGAATTACTGGGCGTAAAGCGCAAGGCGGCGGTCTGTCAAGTCGGATGTGAAATCCCCGGGCTCAACCTGGGAACTGCATTCGAAACTGGCAGGCTAGAGTCTTGTAGAGGGGGGTAGAATTCCAGGTGTAGCGGTGAAATGCGTAGAGATCTGGAGGAATACCGGTGGCGAAGGCGGCCCCCTGGACAAAGACTGACGCTCAGGTGCGAAAGCGTGGGGAGCAAACAGG
+
IIIIIIIIIIIIIIIIIIIIIIHHCEHHIIHIIIIIIIIHIIIIIIIIHIDFGHIIHIHIIIIIIIIIIIHIIIIIIIIGHD<9FHHHIIHHIIIHHD:::GHIIIIHHEHHHHFHCDHDHIGHHHIIGECH?GEHC:>GHEEEEHHIHD+>E?-6-@@+6C+6F@@@F@::>:>CECE-@=@HHG--5@---6E-@@-6-?CH@@<-@8CFEC4@HD@+-@6++))+++466-6---E;:--HFG?@@HG@4+:;CCG@A6@?HG??CFHHIIHGGIHHHHEHFHEHGB7--?DHHHHH@A7@HFIIIHHG@AHIHFIGIHCD:.IIIIIIIIIGIIIIIIHHHHHF:HHHEIIIHIIHHIHDFHIIIHIIIIHIHHHDIIHIIHFG<EGC<IIIIIGHG@IIIIIIIIIIIHIHIHIHIIIIIIIHII
@HWI-D00621:625:HMJNFBCX2:2:1102:12884:3368
GTGGGGAATATTGCACAATGGGCGCAAGCCTGATGCAGCCATGCCGCGTGTATGAAGAAGGCCTTCGGGTTGTAAAGTACTTTCAGCGGGGAGGAAGGTGTTGTGGTTAATAACCACAGCAATTGACGTTACCCGCAGAAGAAGCACCGGCTAACTCCGTGCCAGCAGCCGCGGTAATACGGAGGGTGCAAGCGTTAATCGGAATTACTGGGCGTAAAGCGCACGCAGGCGGTCTGTCAAGTCGGATGTGAAATCCCCGGGCTCAACCTGGGAACTGCATTCGAAACTGGCAGGCTAGAGTCTTGTAGAGGGGGGTAGAATTCCAGGTGTAGCGGTGAAATGCGTAGAGATCTGGAGGAATACCGGTGGCGAAGGCGGCCCCCTGGACAAAGACTGACGCTCAGGTGCGAAAGCGTGGGGAGCAAACAGG
+
IIIIIIIIIIIIIIIIIIIHIIIIIIIIIIIIIIIIIIIIIIIIHIIIIIHIIIIIIIIIIGFIIIHHHIIHHHHIIIEHHHGHHHIIIIIHHIIIIIIIHHHHIIHIIIIIIHFEHIIIIIHGGGHHHHIHH?GGHIDHHHHCHIFHHIIGFHAFHHHEHIIIIGI?@HDHHC++GHC@EGIHC:@GHHFCEH-@@@@@E=-@=G@-+HC@E:-EGC6-4@CH:DHHHA-@HH@-66-65-@6@6@-----CCCHC>5-@A--F8-@?EEH@GC?HEF?E@CEHHEBC4-?HCFHGHHHHEEIGHHHIHIIHHCHHEGIIHFEIIIIHHIHIIIIIIIHIIIHEEGDGFIIIHHHHGIHGIIHIIIIHHIIIIIIIIIHCIIIIHHIIIIIIIIIIIHIIHIIIIIIIIIIIHIIFIIHIIIIIIIIII
@HWI-D00621:625:HMJNFBCX2:2:1102:18277:3727
GTGGGGAATATTGCACAATGGGCGCAAGCCTGATGCAGCCATGCCGCGTGTATGAAGAAGGCCTTCGGGTTGTAAAGTACTTTCAGCGGGGAGGAAGGTGTTGAGGTTAATAACCTCAGCAATTGACGTTACCCGCAGAAGAAGCACCGGCTAACTCCGTGCCAGCAGCCGCGGTAATACGGAGGGTGCAAGCGTTAATCGGAATTACTGGGCGTAAAGCGCACGCAGGCGGTCTGTCAAGTCGGATGTGAAATCCCCGGGCTCAACCTGGGAACTGCATTCGAAACTGGCAGGCTAGAGTCTTGTAGAGGGGGGTAGAATTCCAGGTGTAGCGGTGAAATGCGTAGAGATCTGGAGGAATACCGGTGGCGAAGGCGGCCCCCTGGACAAAGACTGACGCTCAGGTGCGAAAGCGTGGGGAGCAAACAGG
+
IIIIIIIIIIIIIIIIHIIIIIIIHIIGIIIIHIIIIIIIHIHIIGIIHIHIIHIIIIIIIIIIIIIIHIHHIIIIIIHIIFDGHHGHHIIIHIHHIHIIII?HIHAE@HGDC@AGHHHHECGHHIIIHHGEHHHI:DDCG-F-A@AEHI::@HEGCHHIG-46GEECHIIHHDH:@@??G@=>D+----6--6-4@H?64@@-@-@+@CHCG@CHFG@-)H@HHHDD;:H?E-@?@-FH:-=EGHIHH@EEE:HDHDHF?IHHHF-A?HH?EHGCEHGAA@FCIHHG@@HG?IIIIIHIIHHHHCIIIHHE?EHHGIIIIIIIIHIIHHIIIIIIIIIIIIHIHIHGDHIIIIIIGIHHHIIIIIIIIIIIIIIIIIHHH?IIIIIIHHIIIIIIIIIIGIIIIIIHIIIIIIIIIIIIIHGIIIIIII
@HWI-D00621:625:HMJNFBCX2:2:1102:14375:4924
GTAGGGAATCTTCGGCAATGGGGGCAACCCTGACCGAGCAACGCCGCGTGAGTGAAGAAGGTTTTCGGATCGTAAAACTCTGTTGTTAGAGAAGAACGTTAAGTAGAGTGGAAAATTACTTAAGTGACGGTATCTAACCAGAAAGGGACGGCTAACTACGTGCCAGCAGCCGCGGTAATACGTAGGTCCCAAGCGTTGTCCGGATTTATTGGGCGTAAAGCGAGCGCAGGTGGTTTCTTAAGTCTGATGTAAAAGGCAGTGGCTCAACCATTGTGTGCATTGGAAACTGGGAGACTTGAGTGCAGGAGAGGAGAGTGGAATTCCATGTGTAGCGGTGAAATGCGTAGATATATGGAGGAACACCGGAGGCGAAAGCGGCTCTCTGGCCTGTAACTGACACTGAGGCTCGAAAGCGTGGGGAGCAAACAGG
+
IIIIIIIIIIIIIIIIIIIIIHHIIIIIIIIIIIIIIIIIIIIIIIIIEHIIIIIIIIIIIFHHIIIIIIHIIIIIIIIIIIDGHHHHHHEHIIHGFIIIIIIGHIFHEFEFHEHI?@FHHEH77-7DEHE-7-D?HHHHIIGHEA-GADC+CHAGHIH=4@F-6GHHIIICD:+654-6@-@F@=@GHHIH--@E4+6@@EHHGE@E@H@C@5--@GHD>@)58464-4446FA66--6B--HGA6-G-HHF8HGGC-AEGF7-A8-CHHHG@FAA-EHGAHE78-@?AG@.:.FIIIHHHHG?HHHIGIIHHGHIIIIIIIGHEHHIIIIIIIIIIIHHHIIHIIHDHIHIIHHIHHHHDIIIHHIIHIIIIIIIIIIIIIIIIIIHIIIIIIHHHEIIIIIIIIIIIIIIIIIIIHIIIIIIIIIII
@HWI-D00621:625:HMJNFBCX2:2:1102:14806:4956
GTGGGGAATATTGCACAATGGGCGCAAGCCTGATGCAGCCATGCCGCGTGTATGAAGAAGGCCTTCGGGTTGTAAAGTACTTTCAGCGGGGAGGAAGGTGTTGTGGTTAATAACCTCAGCAATTGACGTTACCCGCAGAAGAAGCACCGGCTAACTCCGTGCCAGCAGCCGCGGTAATACGGAGGGTGCAAGCGTTAATCGGAATTACTGGGCCTAAAGCGCACGGAGGCGGTCTGGCAAGTCGGATGTGAAATCCCCGGGCTCAACCTGGGAACTGCATTCGAAACTGGCAGGCTAGAGTCTTGTAGAGGGGGGTAGAATTCCAGGTGTAGCGGTGAAATGCGTAGAGATCTGGAGGAATACCGGTGGCGAAGGCGGCCCCCTGGACAAAGACTGACGCTCAGGTGCGAAAGCGTGGGGAGCAAACAGG
+
IIIIHCHHHHIIIHIIIHHGIIIIHHIIIIHIIIIIIIIIIIIIIIIIIIEHHHGHHHHIGG?GGHIFCHHHHHIHIIIHH@AGHHHHHIGDHH@HHIHEHIIHIIEEHCHHIHHHGHIGEGHIIICHHHGIHEEHDH3-6@GHHHIIIICDF?-8AEEHHG--FEHIHHHDD:>+@FH--EHH:CE@-6--4@@--6G@GH=@-FECHHF@6+-E@66+----4+-53+-65-66---CC-@@66-66-6?GHIIIHHEECCCCHEHE@EHCHG@6-HHGEA88--?G@FA?GHEHHHEEF?IGGFHDHHGHGAHEHHHEHIIIIIHHIGGIIHHHFIIHIIIHFF771HGHIIIIHIIIIIIIIIIIIIIIIHIIHIIIIIIIHIIIIIHIIIIHIHIIHIIIIIIIIIIIIIIIIIIIIIIIIIIII
@HWI-D00621:625:HMJNFBCX2:2:1102:17294:6121
GTGGGGAATATTGCACAATGGGCGCAAGCCTGATGCAGCCATGCCGCGTGTATGAAGAAGGCCTTCGGGTTGTAAAGTACTTTCAGCGGGGAGGAAGGTGTTGTGGTTAATAACCACAGCAATTGACGTTACCCGCAGAAGAAGCACCGGCTAACTCCGTGCCAGCAGCCGCGGTAATACGGAGGGTGCAAGCGTTAATCGGAATTACTGGGCGTAAAGCGCACGCAGGCCGTCTGTCAAGTCGGATGTGAAATCCCCGGGCTCAACCTGGGAACTGCATTCGAAACTGGCAGGCTAGAGTCTTGTAGAGGGGGGTAGAATTCCAGGTGTAGCGGTGAAATGCGTAGAGATCTGGAGGAATACCGGTGGCGAAGGCGGCCCCCTGGACAAAGACTGACGCTCAGGTGCGAAAGCGTGGGGAGCAAACAGG
+
IIIIIIIIIIIIIIIIIIIIIIIIIIIIIIIIIIIIIIIIIIIIIIIIHHHHIIIIIIIIIIHIIGIIIHHIIIIHHHHIHIDHHIGHIIIIGIHGHIIGHIIIIIHHIIGIGHHHHHHHCGHHGIGHEEEGHHIIDCHIIIIICGHIIGG:GEH?EF65@H?F??FHHGHHC:>H?--FG4-36>446F-6-6E@H@-@GFF@G---@C:@>@6-4:C>45-+45-+34)HH@-6---D;=DHHG@-E@-EEIIGGHHCHCHGIHGA-CHIGHHA??EGHGIIIHHHHH?IHEFEGIHHECFGIIHIIIIIHGHHHIIHIIIIIIHED>DGIHIIHHIIGHHIIHGD<CIHHIHIHIIIIIIIIIIHIIIIIIIIIIIHIIIIIIIIIIIIIIIIIIIIIHIIIIIIIIIIIIIIIIIIIIIIIIIIII
@HWI-D00621:625:HMJNFBCX2:2:1102:18663:7216
GTGGGGAATATTGCACAATGGGCGCAAGCCTGATGCAGCCATGCCGCGTGTATGAAGAAGGCCTTCGGGTTGTAAAGTACTTTCAGCGGGGAGGAAGGTGTTGAGGTTAATAACCGCAGCAATTGACGTTACCCGCAGAAGAAGCACCGGCTAACTCCGTGCCAGCAGCCGCGGTAATACGGAGGGTGCAAGCGGTAATCGGAATTACTGGGCGTAAAGCGCACGCAGGCGGTCTGTCAAGTCGGATGTGAAATCCCCGGGCTCAACCTGGGAACTGCATTCGAAACTGGCAGGCTAGAGTCTTGTAGAGGGGGGTAGAATTCCAGGTGTAGCGGTGAAATGCGTAGAGATCTGGAGGAATACCGGTGGCGAAGGCGGCCCCCTGGACAAAGACTGACGCTCAGGTGCGAAAGCGTGGGGAGCAAACAGG
+
IIIIIIHIIIIIIIIIIIIIIHIIIIIIIIIIHIIIIGIIIHIIIIIIEHFFHIHHIHIIHHIIHHIHGIIGIHHIIIIHIFDGHIHHIIIIIHHHIHHHFHFFHHEEHHHGH?HHHHIGFHHHHHIIEHI5G-@CDDDAHHIIHHGHHHDHGFAEFEFHHFIHHIHGH-+>HHC:EHHGECDHHIHHHHEF?G+6>EEEEE-4@FF-=IHG=@-HH@GHH@@33GE:C>CG@-@@@?HHHG=FHHCGHCEFCD:C+C?A-?GIHHHH?HIHHHG?EEHHE-GHGCHIIIHHHFAGG?FFHGEHHHIHH>>H?GEHHGIIIHIHIIIIIIIIIIIIIHHIIIIIHGHGDHHHIIIIHGIHGIHHIIHGIHIIIIHHHD?C0HIHIIIHIHHF<IGIIIIIHIIIIIIIIIIIIIIIIIIIIIIIIIIIII
@HWI-D00621:625:HMJNFBCX2:2:1102:13372:8033
GTGGGGAATATTGCACAATGGGCGCAAGCCTGATGCAGCCATGCCGCGTGTATGAAGAAGGCCTTCGGGTTGTAAAGTACTTTCAGCGGGGAGGAAGGTGTTGTGGTTAATAACCACAGCAATTGACGTTACCCGCAGAAGAAGCACCGGCTAACTCCGTGCCAGCAGCCGCGGTAATACGGAGGGTGCAAGCGTTAATCGGAATTTCTGGGCGTAAAGGCCACGCAGGCGGTCTGTCAAGTCGGATGTGAAATCCCCGGGCTCAACCTGGGAACTGCATTCGAAACTGGCAGGCTAGAGTCTTGTAGAGGGGGGTAGAATTCCAGGTGTAGCGGTGAAATGCGTAGAGATCTGGAGGAATACCGGTGGCGAAGGCGGCCCCCTGGACAAAGACTGACGCTCAGGTGCGAAAGCGTGGGGAGCAAACAGG
+
IIIIIIIIIIIIIIIIIIIIIIIIIIHHIIIIIIIIIHIIIIIIIIIIHHHIIIIIIIHIIIIIIIIIHHIIIIIIIHIIHH<9AFHHIIIHHIIIGIFHH=.DHIFHHHHGIIHH??GEEHG@@EEHGH?GH@-CDHHG?GHF--AHIIGIGH?G?EC6@HH--@-@E-++3;63-@-@E=-CHC-4@F-6-4@-5@--HEE-@?+E@>+E=F>@-65+)+26--=D:HEE@6-E??EC+-5-GHHF@?@@@+>+:CHEA-HHHGA66-A6A8-6-6--E@@FHHCEEF4A?HHHFGHFCHHA8-F@++HEFCHH@GEHGHGIGHHHDCHDHIIFFCIIIHCGHFB<.@HG@@IIIIIIIIHIHIIIIIIIIIIIIIIIIHIIHIIIIIIIHIIIIIIIHEIIIIIIIIIIIIIHIIIIIIIIIIIIII
@HWI-D00621:625:HMJNFBCX2:2:1102:19943:8174
GTGGGGAATATTGCACAATGGGCGCAAGCCTGATGCAGCCATGCCGCGTGTGTGAAGAAGGCCTTCGGGTTGTAAAGCACTTTCAGCGAGGAGGAAGGTGGTGAGCTTAATACGCTCATCAATTGACGTTACTCGCAGAAGAAGCACCGGCTAACTCCGTGCCAGCAGCCGCGGTAAGACGGAGGGTGCAAGCGTTAATCGGAATTCCTGGGCGTAAAGCGCAAGCAGGCGGTTTGTTAAGTCAGATGTGAAATCCCCGGGCTCAACCTGGGAACTGCATTTGAAACTGGCAAGCTAGAGTCTCGTAGAGGGGGGTAGAATTCCAGGTGTAGCGGTGAAATGCGTAGAGATCTGGAGGAATACCGGTGGCGAAGGCGGCCCCCTGGACGAAGACTGACGCTCAGGTGCGAAAGCGTGGGGAGCAAACAGG
+
IGHIIIIIIIIIIIIIIIHIIIIIHIIIIIIIHIIIIIIIIIHIHIIIHHHIIIIIEEHHFIFHIIIGHDHHIHIIIIIIHF<GEHHGHIICHIIIGHHIGIHIIGHHCHEHFHHIHIIIHGHHHHIIEGHHGHHHD@:--6FHIHIIHDHHHGAGH?5FAEHIC?@E-A++:DD:4--6-4@;6>@EHF@@?G--@@FEHHEF54+6-DC4-6-5@+++@-6+--E:+>@EFIHG@?G@F@FFIHHGHEHH@:C6+>-EFA65CHEF@@FA-A6-?BIHF?HGG6?HIIIIHHHHEH?CIHGAIIIHHHHIHHIIHHFIHHCIHIHIIIIHIIIHHEIIIIIIIHFD<DHEIHIIIIIHDIIGIIHHIHIIIIIIIIHHHIHIIIIIIIHIIIIIIIHHIHIIIIIIIIIIIIIIIIIIIIH@IIIIII
@HWI-D00621:625:HMJNFBCX2:2:1102:19765:8709
GTGGGGAATATTGCACAATGGGCGCAAGCCTGATGCAGCCATGCCGCGTGTGTGAAGAAGGCCTTCGGGTTGTAAAGCACTTTCAGCGAGGAGGAAGGTGGTGAGCTTAATACGCTCATCAATTGACGTTACTCGCAGAAGAAGCACCGGCTAACTCCGTGCCAGCAGCCGCGGTAATACGGAGGGTGCAAGCGTTAATCGGAATTCCGGGGCGTAAACCGAACGCAGGCGGTTTGTTAAGTCAGATGTGAAATCCCCGGACTCAACCTGGGAACTGCATTTGAAACTGGCAAGCTAGAGTCTCGTAGAGGGGGGTAGAATTCCAGGTGTAGCGGTGAAATGCGTAGAGATCTGGAGGAATACCGGTGGCGAAGGCGGCCCCCTGGACGAAGACTGACGCTCAGGTGCGAAAGCGTGGGGAGCAAACAGG
+
IHIIIIIIIHIIIIIIIIHGHHIHHIIIIIIIIIHIFH?HHIIIIIIIHHHHIGHIIHIHIIIHHEEHH99CEHHHIIIIHGDHEGHHGHHCH=EG@EGCAEHHHE.?BBHH.EHHFHEHH@@@EHIHEHHHHGHCC=D--AFHIHCH:DHDEG@6GH54AEHGHHFHCC+:DD5;@HHGH-HC:C-@56FGHH--6@6@D@E@53)3)F>556-65-)--+-DHCHH>6--H@@@-HHEHHEF@?G@--F@6+HH:@A8---GHG@-?@6---6-6-?A8-BBA86-?HHHE?--HH@:FH@-GIIIHHIIHG?IIHHH@FHEG@?HHD:HHHHIHCIHGDHIHHGB:HIIIIHH@FGHCHHIIIIIIIIIIIHCHHHIIIIGIHHHHIIHHIIHHIIIHGHIIIIIIIIIIIHEIHHIIIIIIIIHII
@HWI-D00621:625:HMJNFBCX2:2:1102:17235:9097
GTGGGGAATATTGCACAATGGGCGCAAGCCTGATGCAGCCATGCCGCGTGTATGAAGAAGGCCTTCGGGTTGTAAAGTACTTTCAGCGGGGAGGAAGGTGTTGTGGTTAATAACCACAGCAATTGACGTTACCCGCAGAAGAAGCACCGGCTAACTCCGTGCCAGCAGCCGCGGTAATACGGAGGGTGCAAGCGTTAATCGGAATTACTGGGCGTAAAGCGCACGCAGGCGGTCTGTCAAGTCGGATGTGAAATCCCCGGGCTCAACCTGGGAACTGCATTCGAAACTGGCAGGCTAGAGTCTTGTAGAGGGGGGTAGAATTCCAGGTGTAGCGGTGAAATGCGTAGAGATCTGGAGGAATACCGGTGGCGAAGGCGGCCCCCTGGACAAAGACTGACGCTCAGGTGCGAAAGCGTGGGGAGCAAACAGG
+
IIIIIIIIIIIIHHIIIIIIHIIIIIIIIIIIIIHIIIIIIIIIIIIIHHHIIIIIIIIHHHGHHIIIHIIIHIHGGHIIHHFHIHIIHHIIIIHIHIHHHHEHIIIIGIIIIACHIHIIHIHIIIGIHHHEHHIIGH+AGHIIIIHIIGDDHHHHHI4-@@GFHHIGHHDHHC+CG?@?E6@DHIGE@@GF?GHHHHHHG@HG@@GEG;:46;-@5G@6'66*5;::CH--6-@@-?HCDGG@6-@@FHF-H:C>+DEEG?F?EFHA--AAFGCHA-65-EHECHCEEG?HHHHHHHF?CFD?HIIHHHDEAGGEHDAGGIHHHGCHHHIIIIIIHH=HIIIIHHHGAGHIIIIIHFHHCHCIIIIIIHIIIHIIIIHHGHIIHFIIHGIIIIIIIIHIHIIIIIIHIIIIHIIIIIIIIIIIIIIIIH
@HWI-D00621:625:HMJNFBCX2:2:1102:17042:10022
GTGGGGAATCTTCCGCAATGGGCGAAAGCCTGACGGAGCAACGCCGCGTGAGTGATGAAGGTCTTCGGATCGTAAAACTCTGTTGTTAGGGAAGAACAAATTTGTTAGTAACTGAACAAGTCTTGACGGTACCTAACCAGAAAGCCACGGCTAACTACGTGCCAGCAGCCGCGGTAATACGTAGGTGGCAAGCGTTATCCGGAATTATTGGGCGTAAAGCGCGACGAGGCGGTTTCTTAAGTCTGATGTGAAAGCCCACGGCTCAACCGTGGAGGGTCATTGGAAACTGGGAAACTTGAGTGCAGAAGAGGAGAGTGGAATTCCATGTGTAGCGGTGAAATGCGCAGAGATATGGAGGAACACCAGTGGCGAAGGCGGCTCTCTGGTCTGTAACTGACGCTGATGTGCGAAAGCGTGGGGATCAAACAGG
+
IIIIHIIIIIIIIIIIIHHIIIIIIIIIIIHIIHIIIIIHIIIIHIHIIIGIIHHIGIHGFHHIGHHIIIIIIIGHHIIIHH<GH@FCCGEEEHHHFHE?FDEEFHHIHIIHIFHHIFFGD-DFCCHHIIIGEHHFHHHHEHHHHH?E>:>CEGGHHEHI@GHHGHIIGID:+5:>HHHH?@@HHHHE@@@-FC-66-6@GH-5-6--6-6@G:;+@@-@;D######C3-G?FAF-HGAA6-A6-A6-6HFAA6+54+@77-:HHH@7-HEB-D--ECHHGHFB.EEH?EHHECFF?HGHHCHECGB...7.B<.F@GA@CHIIHHGIHHHHIHGHEG:.::G?E@EGGHGHIIIHEE<HIIIHHHHGIIIHHGDIHHGIHHHIIIIIIIIHIIIIIGIIIIIIIIIIIIIHIHHEIIHHIIHHHIIII
@HWI-D00621:625:HMJNFBCX2:2:1102:13830:10277
GTGGGGAATATTGCACAATGGGCGCAAGCCTGATGCAGCCATGCCGCGTGTATGAAGAAGGCCTTCGGGTTGTAAAGTACTTTCAGCGGGGAGGAAGGTGTTGAGGTTAATAACCTCAGCAATTGACGTTACCCGCAGAAGAAGCACCGGCTAACTCCGTGCCAGCAGCCGCGGTAATACGGAGGGTGCAAGCGTTAATCGGAATTACTGGGCGTAAAGCGCACGCAGGCGGTCTGTCAAGTCGGATGTGAAATCCCCGGGCTCAACCTGGGAACTGCATTCGAAACTGGCAGGCTAGAGTCTTGTAGAGGGGGGTAGAATTCCAGGTGTAGCGGTGAAATGCGTAGAGATCTGGAGGAATACCGGTGGCGAAGGCGGCCCCCTGGACAAAGACTGACGCTCAGGTGCGAAAGCGTGGGGAGCAAACAGG
+
IIIHIIIIIIIIIIIIIIIIIIIIIIIIHIIIIIIIIIIIIHIIIIIIIIIIIIIIIIHIIIHIIIIIIHIIIIHHHHHGEGDHHIIIIIIIIIIIIGGHIIIIIIFHHIHHIIIIIIIIHHH@HHHI7EHHHHIHHICGHEEHHHEGHIC:GGHIHIF-AHE@G?6@F@HHICC3EEHIIEHHCH-44-@C---6@---@=-FG@@@GHGHHCEGHGHED-6+---HHHHF?@@--E@>3@IHHIIHGEF6-+GHHIIIGIIIHHCIIIIHHHHFGIHGIIHEHHHHGIHHFEGHHHFIFGIHHEEHCIIGHHHHGHEHHHGIIIIHHHHIIIIIIIHHIHIHEFHD<@HIIIIHIIGIHIIIHIIGIIHIIHHHIIIIDGIHIIIIIIIIHIHGIIHIHHIIIHIHIIIIIIIIIIIIIIIHIIIIII
@HWI-D00621:625:HMJNFBCX2:2:1102:15180:10823
GTGGGGAATATTGCACAATGGGCGCAAGCCTGATGCAGCCATGCCGCGTGTATGAAGAAGGCCTTCGGGTTGTAAAGTACTTTCAGCGGGGAGGAAGGTGTTGTGGTTAATAACCACAGCAATTGACGTTACCCGCAGAAGAAGCACCGGCTAACTCCGTGCCAGCAGCCGCGGTAATACGGAGGGTGCAAGCGTTAATCGGAATTACTGGGCGTAAAGCGCACGCAGGCGGTTTGTCAAGTCGGATGTGAAATCCCCGGGCTCAACCTGGGAACTGCATTCGAAACTGGCAGGCTAGAGTCTTGTAGAGGGGGGTAGAATTCCAGGTGTAGCGGTGAAATGCGTAGAGATCTGGAGGAATACCGGTGGCGAAGGCGGCCCCCTGGACAAAGACTGACGCTCAGGTGCGAAAGCGTGGGGAGCAAACAGG
+
IIIIIIIIIIIIIIHIIIIIIIHIIIIGIIIIGHGIHIHIHHIHIIIIHHEHHIGIHHIIIIGIIIIIIHIIIHGHHIIGEEDGHIFHIIIIIGHHGGHIIIIIGCGEHHHHIE-AHHIIHIGHIHEHHHCGECEHDDHFIIHIIIEHHDHCHHHH?HIF?G@GEEHHGC>DD:C>CHIFHD-;DDEE=GE@?E@=GHF-@HC###@6-CCFECF@@>+)@-@DHGCHC:566-6--E@5+-HHF@66EIHG@++6+HA?HHE-HFA-@HGHHEHCGHIHGEEFBFEIIHEG@B8HHHAEA--?GHIHHHHEG@EEBAGGD.HEIGIHHCIIHHIHGH@HG:.EEGBDBIH?IHECHFHIHIIIHHHEHFHIGIIGIHIIHHHIGHH@IHGHGHHHEDG?IGIGIHHHHIHHHEHHIHIIIIIIIIIIIH
@HWI-D00621:625:HMJNFBCX2:2:1102:17790:11286
GTGGGGAATATTGCACAATGGGCGCAAGCCTGATGCAGCCATGCCGCGTGTATGAAGAAGGCCTTCGGGTTGTAAAGTACTTTCAGCGGGGAGGAAGGTGTTGAGGTTAATAACCTCAGCAATTGACGTTACCCGCAGAAGAAGCACCGGCTAACTCCGTGCCAGCAGCCGCGGTAATACGGAGGGTGCAAGCGTTAATCGGAATTACTGGGCGTAAAGCGCACGCAGGCGGTTTGTTAAGTCAGATGTGAAATCCCCGGGCTCAACCTGGGAACTGCATTTGAAACTGGCAAGCTTGAGTCTCGTAGAGGGGGGTAGAATTCCAGGTGTAGCGGTGAAATGCGTAGAGATCTGGAGGAATACCGGTGGCGAAGGCGGCCCCCTGGACAAAGACTGACGCTCAGGTGCGAAAGCGTGGGGAGCAAACAGG
+
IIIIIIIIIIIIIIIIIIIIHIGIIIIIIIGIIIIIIIIIIIIIIIIIHIEEHIIIGIIHIIIIIIHHHIHIIIIIHIIIHIFHGHHHHHI:DHHIHIIHIHGHHH@GEFGHECCHHE@@EHHHHIEHE?GGHGHHHHHIIHHHIIFHCHDHHHHHEHIHIIIHHHCE?E++6DHDGHIIG55>>HEH=GHG--@E@ECGH--4G@6FEHHE@?HHHH@3--6+++=D:6-@@@6---CF@?E@@F@@-@@@@HCHDHEA-A-GHHEHGIH?HHEEEGIIHGGGEHGIHH?HHFHHGHFHIHG?HG@FIIIIIHHIHHHHFHEIIIHEC:HIIHIHHHHIHIHHIHHF<EHIHHHHEHIIGIIIIIIIIIIIIIIHIHDHHFHIIGIIIIIIHIIIIIIIIIIIIIIIIIIIIIIIIIIIIIHIIIIIII
@HWI-D00621:625:HMJNFBCX2:2:1103:16557:71779
GTGGGGAATATTGCACAATGGGCGCAAGCCTGATGCAGCCATGCCGCGTGTATGAAGAAGGCCTTCGGGTTGTAAAGTACTTTCAGCGGGGAGGAAGGTGTTGAGGTTAATAACCTCAGCAATTGACGTTACCCGCAGAAGAAGCACCGGCTAACTCCGTGCCAGCAGCCGCGGTAATACGGAGGGTGCAAGCGTTAATCGGAATTACTGGGCGTAAAGCGCACGCAGGCGGTCTGTCAAGTCGGATGTGAAATCCCCGGGCTCAACCTGGGAACTGCATTCGAAACTGGCAGGCTAGAGTCTTGTAGAGGGGGGTAGAATTCCAGGTGTAGCGGTGAAATGCGTAGAGATCTGGAGGAATACCGGTGGCGAAGGCGGCCCCCTGGACAAAGACTGACGCTCAGGTGCGAAAGCGTGGGGAGCAAACAGG
+
IIHIHIHIHIIIIIIIIIIIIIIIIIHIIIIIIIIIIIIIIIIIIHHIEHEEHIIHIHHIIIIHIHIIIIHIIIIIIIHIIHFHHIHIIHIHIIIIIIHFHIIIIIGHHHHHHIHIIHIIFHGHIIIIGFHHHHIIIHI?HEHIIHIHHHIGFHIEFE@AGHHIHIEHIFDDHDCDHHIHICFGDHGHHFIIGH@GHHCCH@5-4CF@6FHIIIHHHH?@H-;:CDHCCHDE@6-6?CHHHDGCCCHHHFIHG:IHHDHHFA@AIIHEEHGHHFEIIGFHEDHFIHF?IGIIHHEIHIIHIHHAGHGIIIIHH@HGGHHHG?GIIIIIIIIIIIIIHHHHIIIIIHGG<HIHGIHIIIIIIIHIIIIHIIIIIIIIIIIIIIIIIIIHHIIHGIIIIHIIHHIIIIIIIIIIIIIIIIIIIIHIIIIIII
@HWI-D00621:625:HMJNFBCX2:2:1103:17324:71782
GTGGGGAATATTGCACAATGGGCGCAAGCCTGATGCAGCCATGCCGCGTGTATGAAGAAGGCCTTCGGGTTGTAAAGTACTTTCAGCGGGGAGGAAGGCGATAAGGTTAATAACCTTGTCGATTGACGTTACCCGCAGAAGAAGCACCGGCTAACTCCGTGCCAGCAGCCGCGGTAATACGGAGGGTGCAAGCGTTAATCGGAATTACTGGGCGTAAAGCGCACGCAGGCGGTCTGTCAAGTCGGATGTGAAATCCCCGGGCTCAACCTGGGAACTGCATTCGAAACTGGCAGGCTAGAGTCTTGTAGAGGGGGGTAGAATTCCAGGTGTAGCGGTGAAATGCGTAGAGATCTGGAGGAATACCGGTGGCGAAGGCGGCCCCCTGGACAAAGACTGACGCTCAGGTGCGAAAGCGTGGGGAGCAAACAGG
+
IIIIIIIIIIIIIIIIIIIHIIIIIIIIIIIIGIHIHIIIIIIIHIIIHHHIIIIIIIHIHIGHIIIHIHIIIIIHIIIHHHFGHHHIIIIHHIIHIIIIGDHHIIDHEHEHFHHIHIHIIGHIGIGIEHIHIIIIIIIIIIIIAGHICHIIIIHIEHHHHFHIFHEHI?HHI:+>@GHCHHEHHH@GGH@-4E@4EHEHHHFEH?-@>?:E656EE@GC:@DDHGHHCCH@-F?FCHEHC=EFIHFHHHHF5+CC:DHGHHHEHG4@@CFHGHA6EIIIHIIHHHIIIHHGIHCEIIHECE?EEFIIHIIIHHHHHFHHHGIHIIIIIIIIIIIHHHIHHIIIIHHD<DIHGIIIIIIHGIIIIIIIIIIHGGHIIIIIHGIIIIIHIIIHHIHHIHHHFIIIIIIIIIIIIIIIIIIIHIIIIIIIII
@HWI-D00621:625:HMJNFBCX2:2:1103:20004:71886
GTGGGGAATATTGCACAATGGGCGCAAGCCTGATGCAGCCATGCCGCGTGTATGAAGAAGGCCTTCGGGTTGTAAAGTACTTTCAGCGGGGAGGAAGGTGCTGAGGTTAATAACCTCAGCAATTGACGTTACCCGCAGAAGAAGCACCGGCTAACTCCGTGCCAGCAGCCGCGGTAATACGGAGGGTGCAAGCGTTAATCGGAATTACTGGGCGTAAAGCGCACGCAGGCGGTCTGTCAAGTCGGATGTGAAATCCCCGGGCTCAACCTGGGAACTGCATTCGAAACTGGCAGGCTAGAGTCTTGTAGAGGGGGGTAGAATTCCAGGTGTAGCGGTGAAATGCGTAGAGATCTGGAGGAATACCGGTGGCGAAGGCGGCCCCCTGGACAAAGACTGACGCTCAGGTGCGAAAGCGTGGGGAGCAAACAGG
+
IIIIIIIIIIIIHIIIIIIIIIIIIIIIIIIIIIIIIIIIIIIGIIHIHIEHIIIIIHIIIHIHHEHIIIFHIIIHIFIGIHDGHIFHHIHGIIGCHIIGHIIIIGFHEEGGEGEGHHIHGHHHIGFDAGHHHFHIII;HHIIIIHGEHCDDHHHEHIFHHIIIGHIIC?D:DDHHHEHH@D->:D-@E6@@?@-4@@-FGGIHFGH-D<C@@FCHED:C@GC3>D463>D5-6GEECG+D@DG-CG@?HEHECC;C>@HEAEFHHEF-?HHEGGHEH@?GHGEBAHIIHFH?IHIIIGHHF?HEHHIIIIHFFHIIIIIIIIGIIIIIHIIIIHHIIIHIIHIHHHF<DEIHIIHHIHIHHIIHIIIIHIIIIHHIIGIHIIHIIIIIIIIHIIIIIHHIHIIIIIIIIIIIHIIIIIIIIIIIIIIII
@HWI-D00621:625:HMJNFBCX2:2:1103:17983:72732
GTGGGGAATATTGCACAATGGGCGCAAGCCTGATGCAGCCATGCCGCGTGTATGAAGAAGGCCTTCGGGTTGTAAAGTACTTTCAGCGGGGAGGAAGGCGATAAGGTTAATAACCTTGTCGATTGACGTTACCCGCAGAAGAAGCACCGGCTAACTCCGTGCCAGCAGCCGCGGTAATACGGAGGGTGCAAGCGTTAATCGGAATTACTGGGCGTAAAGCGCACGCAGGCGGTTTGTTAAGTCAGATGTGAAATCCCCGGGCTCAACCTGGGAACTGCATTTGAAACTGGCAAGCTAGAGTCTCGTAGAGGGGGGTAGAATTCCAGGTGTAGCGGTGAAATGCGTAGAGATCTGGAGGAATACCGGTGGCGAAGGCGGCCCCCTGGACAAAGACTGACGCTCAGGTGCGAAAGCGTGGGGAGCAAACAGG
+
IIIIHGHIIIIIIIIIHGHHHHIIIIIHIIIIIIHIIIIIIIIIIIIHIIHIIHIIHIIIIIIIIGHHHGGCHIHIIIIIIIGHFHHHIIIIHIHIIGGDGHECHGDHHGHGIIEHHHHHHHHHIHIH-EG-FHHHHHHHIHFHFHFFHHGHHHGHIHHIIHIHIIEFHIIGHCC:@?@EE=@:++56E@HHE--6@GF@GHCEH--6D-6FHCD:HF?G:::8HEE5C+@-@6-E@FHF@66--HEEFG@6-+C+:D@?FEF4@8---HEIHHEEG-GFA-HG6ACCGIGIGGGHHCGHEE-EHEHHHHHHEGAHHEHHHCEHHHHCH>HHCIHHHCHEHHIIHHCD<F?HFHHIHIIHHC<DHHFHHHH@HIIHHHE.CEF?GD<<1F?CF=HIIIIIHHHGIGIIHHHHDIIHIHHHFHHIHHHHHG
@HWI-D00621:625:HMJNFBCX2:2:1103:18812:72536
GTAGGGAATCTTCGGCAATGGGGGCAACCCTGACCGAGCAACGCCGCGTGAGTGAAGAAGGTTTTCGGATCGTAAAACTCTGTTGTTAGAGAAGAACGTTAAGTAGAGTGGAAAATTACTTAAGTGACGGTATCTAACCAGAAAGGGACGGCTAACTACGTGCCAGCAGCCGCGGTAATACGTAGGTCCCAAGCGTTGTCCGGATTTATTGGGCGTAAAGCGAGCGCAGGTGGTTTCTTAAGTATGATGTAAAAGGCAGTGGCTAAACCATTGTGTGCATTGGAAACTGGGAGACTTGAGTGCAGGAGAGGAGAGTGGAATTCCATGTGTAGCGGTGAAATGCGTAGATATATGGAGGAACACCGGAGGCGAAAGCGGCTCTCTGGCCTGTAACTGACACTGAGGCTCGAAAGCGTGGGGAGCAAACAGG
+
IIIIIIIIIIIIIHIIIIIIIIIIIIIIIIIIIIIIIIIGHIIIIIIIHHHIHHIHIIIIIHHHHIIIIIIIIIIIIIIHIGGHHIIIIIIIIGIHHIGGHHIHIIGHHHHGEHHIIIEHHIIIIIIHGIHHHHGDGBHEHHHHEHHHF:DHHGH?GHEEEHIGGHHFF?EHH++65@@HF-@HEHH-6FHHI?G4@:@@@GECH=6@@HH-FHCHC@=?@:=DHHC-@@@HAB6--AHE@B6--BB-@@IHG7D--CF787-7-IIHEIGIHFA-A-AEHG?EHHHIIGHHF.EGHHEIHHCHHIIHHHGHFEGIIHIHFIGHIHIHHIIIIHGIGHIIHIIHHEHHDIIFHHHEFHHGIHIGHGIIHIIHHHIIGIIIIIIIIIIIIHIIIIIIIIIIIIIIIHIIHIIIIIIHIGHIIIIIIIIIII
@HWI-D00621:625:HMJNFBCX2:2:1103:19265:72599
GTGGGGAATATTGCACAATGGGCGCAAGCCTGATGCAGCCATGCCGCGTGTATGAAGAAGGCCTTCGGGTTGTAAAGTACTTTCAGCGGGGAGGAAGGTGTGGTGGTTAATAACCACACCAATTGACGGTACCCGCAGAAGAAGTACCGGCTAACTCCGTGCCAGCAGCCGCGGTAATACGTAGGTGGCAAGCGTTAATCGGAATTACTGGGCGTAAAGGGCACGCAGGCGGTCCGGCAAGTCGGATGTGAAATGCCCGGGCTCAACCTGGGAACTGCATTCGAAACTGGCAGGCTAGAGTCTTGTAGAGGGGGGTAGAATTCCAGGTGTAGCGGTGAAATGCGTAGAGATCTGGAGGAATACCGGTGGCGAAGGCGGCCCCCTGGACAAAGACTGACGCTCAGGTGCGAAAGCGTGGGGAGCAAACAGG
+
IICHHIIII?HIF@EHIIIHIIIIIIIIIIIIIC<1DHI1FHIIIHIIHI@1DHHHIIIIHIIIIHIIII<CHHIIICFGH1<0000<DHIHIDHH/D7.../97-7-7D?E---------8-8FHCG+6-6-F@+5++-8AGH6-6FEHHIHIIH-AEGHHHIIIHGIIHDHGHHHHIGF-6@E6-6-@GHID@=G?-@GCEFG-F4@DEHEHI@EH?#@:>>>HID>:D63++---=;:@=EE@?ECEFG6++>3+A6@-E@GGA-86@@-A-?HE@GA-EEGFGIHH@EHDHHFFA7-D87F@HIHC>D:EIIHHIHEHHHE?IIGIIHIFHF.HGIHIIIHHHG<GEEGHIHEIHHCIHDGIIHGIIGIIIIIHEC0HHHGF<F1<<<1IIIIHHGHCIIHCCHIIIIIIIIIIIIIIIIHHEIII
@HWI-D00621:625:HMJNFBCX2:2:1103:7606:72981
TGGGGAATATTGCACAATGGGCGCAAGCCTGATGCAGCCATGCCGCGTGTATGAAGAAGGCCTTCGGGTTGTAAAGTACTTTCAGCGAGGAGGAAGGTGTTGTGGTTAATAACCACAGCAATTGACGTTACTCGCAGAAGAAGCACCGGCTAACTCCGTGCCAGCAGCCGCGGTAATAGGGAGGGTGCAAGCGTGAATCGGAATTACTGGGCGTAAAGCGCACGCAGGCGGTTTTTTAAGCCAGATGTGAAATCCCCGGGCTCAACCTGGGAACTGCATTTGAAACTGGCAAGCTTGAGTCTCGTAGAGGGGGGTAGAATTCCAGGTGTAGCGGTGAAATGCGTAGAGATCTGGAGGAATACCGGTGGCGAAGGCGGCCCCCTGGACGAAGACTGACGCTCAGGTGCGAAAGCGTGGGGAGCAAACAGG
+
IIIIIIIIHIHHHIIIIIHHFHIGIIDHIHHIIIIIIIIIGHGIIIHHDHHHHEGHHIIHHIIHEHIGIHIIIIEEEHIHH<DCHHHIII<HFHIH=7GHCHHHEH.D?.AGHHHEHC?FGHH.@GHICHIIEF+77>GHHGHH?H?:5:;@@-8F?E--4AC-4FFH4++5+6C@---66-56>-55--6-5@-4@GHG@G-6@@>66@-44>CE-@@C#######DFE4C6-6?G@6--@@6-6--CH@->:5+:EAA-CHHG6-EEHIIHF6----EHFCHH@CIHIHHFGHIIHD=HG?G7A@:IHGHHHH@HIHHEHHIIHG<HIIHIIIHIHHIIIIIHHGDHHF?HHIIIIIGIIIHIHGIIIHIIIIIIIIIHHHIIIIHIIHHIIHIIIIIIIIHIHIIIIIIIIIIIHHGIIHHIIIII
@HWI-D00621:625:HMJNFBCX2:2:1103:12497:73268
GTGGGGAATATTGCACAATGGGCGCAAGCCTGATGCAGCCATGCCGCGTGTATGAAGAAGGCCTTCGGGTTGTAAAGTACTTTCAGCGAGGAGGAAGGTGTTGTGGTTAATAACCGCAGCAATTGACGTTACTCGCAGAAGAAGCACCGGCTAACTCCGTGCCAGCAGCCGCGGTATTACGGAGGGTGCAACGGTTAACCGGAATTACTGGGCGTAAAGCGCACGCGGGCGGTTTGTTAAGTCAGATGTGAAATCCCCGGGCTCAACCTGGGAACTGCATTTGAAACTGGCAAGCTAGAGTCTCGTAGAGGGGGGTAGAATTCCAGGTGTAGCGGTGAAATGCGTAGAGATCTGGAGGAATACCGGTGGCGAAGGCGGCCCCCTGGACGAAGACTGACGCTCAGGTGCGAAAGCGTGGGGAGCAAACAGG
+
IIIIGHGHIIIIIIIIIIIGIIIHIIIHHIIIIIIIIIIIIIIIIDHHEHHIIIHIIIIIHIIIHIHIIIIIIIIHHICHHIHHHIIIIHGCHHHIIHBGHIIIHHIIH.@FHIAC:CHHIIII?HHHGHH-A7->;EH--8AC-CG@H:+5EEAGHC@4?HH---6GE-3+6+5>---66-6>HH464@--+64-@-6-H?C6@@6-4HD@@---->34-5+)+6)D966-F@6-EEHE@-CECF6-@CHHE:DDDCHCGCEEHAEHEEEEA8-H?GFH?HFHFAEEHG?HHEHGHIIHGFECHHIHHD:HHHHHHFHEHCIIHEHGIIIIIHHHHGCGHIIIIHHGDFHHHF@/HGCEHIIGIHHHIIIHIIIIIIIIIGHHHIIIIHIIIIIIIIIIHHIIIHHHHIIIIIIIIGIIIIIIIIIIII
@HWI-D00621:625:HMJNFBCX2:2:1103:6314:74113
GTGGGGAATATTGCACAATGGGCGCAAGCCTGATGCAGCCATGCCGCGTGTATGAAGAAGGCCTTCGGGTTGTAAAGTACTTTCAGCGGGGAGGAAGGTGTTGTGGTTAATAACCACAGCAATTGACGTTACCCGCAGAAGAAGCACCGGCTAACCCCGTGCCAGCAGCCGGGGTAATAGGGAGGGTGCAAGCGTTAATCGGAATTACTGGGCGTAAAGCGAAAGCAGGCGGTCTGTCAAGTCGGATGTGAAATCCCCGGGCTCAACCTGGGAACTGCATTCGAAACTGGCAGGCTAGAGTCTTGTAGAGGGGGGTAGAATTCCAGGTGTAGCGGTGAAATGCGTAGAGATCTGGAGGAATACCGGTGGCGAAGGCGGCCCCCTGGACAAAGACTGACGCTCAGGTGCGAAAGCGTGGGGAGCAAACAGG
+
IIIIIIIIIIIIIGHIIIIIIIIIIIIIIIIIIIFHIIIIIHIIEHHIHH@GHHHHGHHEHIIHIIIHGIH?G@FGEEHEHHDCCGECCHI<<DHIHHAFHCH@EHH?HHIH@G7D-F?-BHIC@HC-EAG-B@E::CC-6A?HFH-A:+5+5G--5@+5----6GHIGI6+6++56-6-6@@@CD--5--6--@-6@GHG@@64@-?=HHHE@CG@@-3-+-+-EED3+---6@@?-EHC=@-HE@@FHHFG5DD:>HEE@8?CA-A6-@HG@FHFHH@H@HGIHG@EF-G@@AEEGHHB7--@-?HDHHGHEHHIGIHIIHCHIIIHHIHIGIIIHIHHHGIIHHFD<HHFIHIHHIHHHIIIIIHIIIIIIIHIGHE=HHGHGHHCGHIIIIIIIHEC<IHHIHIIIIIIIIIIIIIIIIIIIIIII
@HWI-D00621:625:HMJNFBCX2:2:1103:1364:74493
GTGGGGAATATTGCACAATGGGCGCAAGCCTGATGCAGCCATGCCGCGTGTATGAAGAAGGCCTTCGGGTTGTAAAGTACTTTCAGCGGGGAGGAAGGTGTTGAGGTTAATAACCTCAGCAATTGACGTTACCCGCAGAAGAAGCACCGGCTAACTCCGTGCCAGCAGCCGCGGTAATACGGAGGGTGCAAGCGTTAATCGGAATTACTGGGGGTAAAGCCCAAGCAGGCGGTCTGTCACGTCGGATGTGAAATCCCCGGGCTCAACCTGGGAACTGCATTCGAAACTGGCAGGCTAGAGTCTTGTAGAGGGGGGTAGAATTCCAGGTGTAGCGGTGAAATGCGTAGAGATCTGGAGGAATACCGGTGGCGAAGGCGGCCCCCTGGACAAAGACTGACGCTCAGGTGCGAAAGCGTGGGGAGCAAACAGG
+
IIIIIIIIIIIIIIIIIIIHIIIIIIIIIIIHIIIIIIIIHIIIIIIIHIIIIHIIIIIIIIIIHHHHHIHDHIIIEHHIIIGHHHEHIIIIIIHIHHDFHIHHIIIFHGHHHHEHEHCFHHHH-7DGHHIIHHHD::CHIHEH-64AD:;:HI@EHC-56@-66E@-@@++C+5>-6FGH--+5+-5-@EEEHEGG--66@----+-@FH@)35@GHC#########HHHG@-6---6+3DHH@HG@@?HHE>+::HECG@8-EHHHHFHIIHEFFAF?HHEGEHEHGHGF?HGHF@HG@HEHIIIHHDHHHHFHEIHIHHHEHFIHHHIIHIHFFIHIH:IIIHHF:@IHHIIIIHIIIIIIIHHIIIIIIHIIHIHIHEHHIIIIIHIIIIHIIHIIIHIIIHIIIIIIIIIIIIIIIIIIIIIIII
@HWI-D00621:625:HMJNFBCX2:2:1103:7291:74336
GTAGGGAATCTTCGGCAATGGACGAAAGTCTGACCGAGCAACGCCGCGTGAGTGAAGAAGGTTTTCGGATCGTAAAACTCTGTTGTTAGAGAAGAACAAGGATGAGAGTAAAATGTTCATCCCTTGACGGTATCTAACCAGAAAGCCACGGCTAACTACGTGCCAGCAGCCGCGGTAATACGTAGGTGGCAAGCGTTGTCCGGATTTATTGGGCGTAAAGCGAGCGCAGGGGGTTTTTTAAGTCTGATGTGAAAGCCCCCGGCTCAACCGGGGAGGGTCATTGGAAACTGGGAGACTTGAGTGCAGAAGAGGAGAGTGGAATTCCATGTGTAGCGGTGAAATGCGTAGATATATGGAGGAACACCAGTGGCGAAGGCGGCTCTCTGGTCTGTAACTGACGCTGAGGCTCGAAAGCGTGGGGAGCGAACAGG
+
IHIHEHHIIIIIIHIIHHHIIIIIIGIHGHHIIIIHIIHIIHIIGIGHEHHIHIIIIHIIIGHHIIIIIIIIIIIIHHIIIH<DHHHHHFFHHHIEHHHEF?:C@.AGHH.FA.7FHH?GAFHHA---DCHIIHHH?@DHEHHE-F-6->C+>HF@-6-6GHCC?AAGCG@33>;>H@66@--64@@HCHHFC--5-+6F6GHECHE@HHD@@6--G@2++6+++EEHC>--G:@6--6-C@@6-@6-6-E?G::C>:DDF--@;D>7+HEHIHEFIHCHEHHHFHDGA@GFA.BA?FHIHHF.D.@HIHHIIHHFFHIIHIIHHHFHIIHHIIIIHHIHIIIHHGHHFDHEE@EIIHHGCCIIIIIIIIIHIIIIIIIIHHIIIIIHIIIIGIIIGIIGGHIIHIIIIIIIIIIIIIIIIIGIHIIIIII
@HWI-D00621:625:HMJNFBCX2:2:1103:13736:74534
GTGGGGAATATTGCACAATGGGCGCAAGCCTGATGCAGCCATGCCGCGTGTGTGAAGAAGGCCTTCGGGTTGTAAAGCACTTTCAGCGAGGAGGAAGGTGGTGAACTTAATACGTTCATCAATTGACGTTACTCGCAGAAGAAGCACCGGCTAACTCCGTGCCAGCAGCCGCGGTAATACGGAGGGTGCCAGCGTTAATCGGAATTACTGGGCGTAAAGGGCACGCAGGCGGTTTGTTAAGTCAGATGTGAAATCCCCGGGCTCAACCTGGGAACTGCATTTGAAACTGGCAAGCTAGAGTCTCGTAGAGGGGGGTAGAATTCCAGGTGTAGCGGTGAAATGCGTAGAGATCTGGAGGAATACCGGTGGCGAAGGCGGCCCCCTGGACGAAGACTGACGCTCAGGTGCGAAAGCGTGGGGAGCAAACAGG
+
IIIHHIIIHIIIIIIIIIIHIIIIIHIIIIIIHIIHGIIHHIIIHICHHIIIIIIIIIIIIFHCHHHHIIIIIIIIHGFHHIFFGH?DHIGIFHIIHIEHHGEH?.D@BGCHEHC??F.DHIIIII-D7-D@@HFHC-C?FGCDF@@HHII:@AFFHHH-5-A@@--4F?>HHH::--@GC@-D+>-5--6@-6@@EGHECHH?-@E-@@FF@++64@6+66G-@########@HF@HEHIHHHFHFF?C@6-+>+++@AA-GCGECHGAF-?HGEA-ECHHHFA6EEHHEIIHGIHHF>=@4?F7HGIIIHG-FGEEEEEHHHHHHIIHHDHFCA@HHFIIIIHEFFDF0IIHIIFHHHHHHDHHE<EHGHHHC?HHIHH@HHEHIIHHHIIHHGHIIHHHGHHIIIHIIHHCHEHEHIHHHHEHFGEI
@HWI-D00621:625:HMJNFBCX2:2:1103:19806:74598
GTGGGGAATATTGCACAATGGGCGCAAGCCTGATGCAGCCATGCCGCGTGTATGAAGAAGGCCTTCGGGTTGTAAAGTACTTTCAGCGGGGAGGAAGGCGATAAGGTTAATAACCTTGTCGATTGACGTTACCCGCAGAAGAAGCACCGGCTAACTCCGTGCCAGCAGCCGCGGTAATACGGAGGGTGCAAGCGGTAATCGGAATTGCTGGGCGTAAAGCGCACGCAGGCGGTCTGTCAAGTCGGATGTGAAATCCCCGGGCTCAACCTGGGAACTGCATTCGAAACTGGCAGGCTAGAGTCTTGTAGAGGGGGGTAGAATTCCAGATGTAGCGGTGAAATGCGTAGAGATCTGGAGGAATACCGGTGGCGAAGGCGGCCCCCTGGACAAAGACTGACGCTCAGGTGCGAAAGCGTGGGGAGCAAACAGG
+
IHIIIIHIIIIIHIIIIIIIGIIHHIDHFHHHIIHIHIHHIIIIIIIICEHHHGHIIGGFGHIHECHHG<DHIIIIIIHIFHDGHIFHIIIIIIIFCHIICHEEHHDGHHHIHIHFHEHHIGHHHGEHGHC@-BGHC::?GGH?-GEE+>HHHC@-6@4@----64@@-@;++;+55@GE@=@CHD--@6@-@E+43-66@#@6@@+--+4-HFF6@>36--G:HEHDC:CGHGHG@@4+H@@H@@G@ECF?G>>+C6CAA-F?FAE@A@A@A8?HHEG?HHHFA6-HEHGIHFIIIIHHG-E?IHHHDC>D.HHHHHIHHHIHED/IIHGIIIHHGHHIHHFIIIHF<HHIIIIIGIIIGIIIIIIIIIIIIIIIIIIIIIIHIIIIIIIIHIIIIHIIIHIIIHHHIIIIIIIHIIIIIIIIIIIIII
@HWI-D00621:625:HMJNFBCX2:2:1103:19174:74796
GTGGGGAATATTGCACAATGGGCGCAAGCCTGATGCAGCCATGCCGCGTGTATGAAGAAGGCCTTCGGGTTGTAAAGTACTTTCAGCGAGGAGGAAGGTGTTGTGGTTAATAACCACAGCAATTGACGTTACTCGCAGAAGAAGCACCGGCTAACTCCGTGCCAGCAGCCGCGGTAATACGGAGGGTGCAAGCGTTAATCGGAATTACTGGGCGTAAAGCGCACGCAGGCGGTTTGTTAAGTCAGATGTGAAATCCCCGGGCTCAACCTGGGAACTGCATTTGAAACTGGCAAGCTTGAGTCTCGTAGAGGGGGGTAGAATTCCAGGTGTAGCGGTGAAATGCGTAGAGATCTGGAGGAATACCGGTGGCGAAGGCGGCCCCCTGGACGAAGACTGACGCTCAGGTGCGAAAGCGTGGGGAGCAAACAGG
+
IIIIIIIIIIIIIIIIIIIIIIIIIIIIIIIIGHIHIIIIIIHIIIIIHHHIIIIIIIHHIHHIIHIIHIIIIIIIIIIHIF<DHEHHIIIGHHHHIHGHGHIHIIIHII?FHHCEHHIHEEHIHIII-GHFIH=HHECGHIHHHHHIHIIIHHHHIGIE@@HHHIIGHH5DDDHDH@@EE=4;:DE?GHHF?@EGECE-CGGCG@@GHHIIHHHHHHCG62-+#-4@EHH-EIHHHHH@@?@-@H@F-EF@4+>C>5H?FHFIIHHIHFHHHHHHHHIHGAAFHIHHGHHHHGIHHHEHHFH?HEIHIIHHIHHHHEGA7HEIIIIHHD:HHIIIIHIIIIIIIHHD<DHHIIHHHIIIHHHIIIIIIIIIIIIIIIIHFIIIIHHHCF@HIIIIIIIIHEIIIIIIIIIIIIIIIIIIIIIIIIIIII
@HWI-D00621:625:HMJNFBCX2:2:1103:19688:74926
GTGGGGAATATTGCACAATGGGCGCAAGCCTGATGCAGCCATGCCGCGTGTATGAAGAAGGCCTTCGGGTTGTAAAGTACTTTCAGCGGGGAGGAAGGCGATAAGGGTAATAACCTTGTCGATTGACGTTACCCGCAGAAGAAGCACCGGCTAACTCCGTGCCAGCAGCCGCGGTAATACGGAGGGTGCAAGCGTTAATCGGAATTACTTGGCGTAAAGCGCACGCAGGCGGTCTGTCAAGTCGGATGTGAAATCCCCGGGCTCAACCTGGGAACTGCATTCGAAACTGGCAGGCTAGAGTCTTGTAGAGGGGGGTAGAATTCCAGGTGTAGCGGTGAAATGCGTAGAGATCTGGAGGAATACCGGTGGCGAAGGCGGCCCCCTGGACAAAGACTGACGCTCAGGTGCGAAAGCGTGGGGAGCAAACAGG
+
IIIIIIIIIIIIIIIIIIIIIIIIIIIIHIIIIIIIIIIIIIIIIIIIHHEHIIIIIIIFHGIHIIIHIHHIIIHIIHHHIH<CEHIIIIGIIDHF9EHHDHGHIH-8AGC@G@HGHIHHGEHEHEEH-AEEEHHGHDCEHHHHHHEHHHHIHHHFIIH@?CHIFHHHIF+>CHDC?-GH--@+++@@EGE@GH---@HEHFE?@@--646@-:4+4666>AHH+BF++6C###FH@-=D:DHCG?GHHEG@@:>3++?CCHG-HGA-6-A-CHEHHGHF@EAHGB-F4--HGB-IIIHHG@EHHHHEDDDHHHIHHIHIHHEHFEIIHDIHDHIHFHHHHIHIHHGB<<IIIIHHHCHHHIIIIIGIIIIHGIHIIIIHHIIIIIIIIHFIHIIIHIHIIHIHHHIIIIHGIIIHIIIGIIIIIHHHII
@HWI-D00621:625:HMJNFBCX2:2:1103:18671:75115
GTGGGGAATATTGCACAATGGGCGCAAGCCTGATGCAGCCATGCCGCGTGTGTGAAGAAGGCCTTCGGGTTGTAAAGTACTTTCAGCGGGGAGGAAGGTGTTGAGGTTAATAACCGCAGCAATTGACGTTACCCGCAGAAGAAGCACCGGCTAACTCCGTGCCAGCAGCCGCGGTAATACGGAGGGTGCAAGCGTTAATCGGAATTACTGGGCGTAAAGCGCACGCAGGCGGTCTGTCAAGTCGGATGTGAAATCCCCGGGCTCAACCTGGGAAATGCATTCGAAACTGGCAGGCTAGAGTCTTGTAGAGGGGGGTAGAATTCCAGGTGTAGCGGTGAAATGCGTAGAGATCTGGAGGAATACCGGTGGCGAAGGCGGCCCCCTGGACAAAGACTGACGCTCAGGTGCGAAAGCGTGGGGAGCAAACAGG
+
IIIIIIIIIIIIIIIIIIIIIIIIIIIIIIIIIIIIIIIIIIIIIIIIIIHIIIIGHIIGHHIIIHIIIIIIIGIIIIIIIHFHHHIIIIIHIIIIII:GHIFGHHHCEHHIHHHC:+>H@GHGHIHHHHHF-8EHHIIFHIIIHIIHIHHHIIIIGIEEEHHHHIICHH>HIIIGC?GHHEE:HHEHHIGG?@GHGE@HHEEC@GHFHHIHCGHEHGHHECHDG@HDHIHHG@@-@@=C>--HHHEHHHHHH:+DCDEHA-FA@HHHFEFF8--IIHHHHHHHHG?HHIIIHHHFHHGIIHHCHEIIIIHHHEIIIIIIIIIHIHIIIHIIIIIHIIIIIIIIIHGD<DIIIIIIIIIIIHIIIIIIIHIIIIIIHHHHGIIHIIIIIHHEDIIIIIIIGIIIIIHIIIIIIIIIIIIIIIIIIIIIII
@HWI-D00621:625:HMJNFBCX2:2:1103:19234:75050
GTGGGGAATATTGCACAATGGGCGCAAGCCTGATGCAGCCATGCCGCGTGTATGAAGAAGGCCTTCGGGTTGTAAAGTACTTTCAGCGGGGAGGAAGGTGTTGTGGTTAATAACCACAGCAATTGACGTTACCCGCAGAAGAAGCACCGGCTAACTCCGTGCCAGCAGCCGCGGTAATACGGAGGGTGCAAGCGTTAATCGGAATTACTGGGCGTAAAGCGCACGCAGGCGGTCTGTCAAGTCGGATGTGAAATCCCCGGGCTCAACCTGGGAACTGCATTCGAAACTGGCAGGCTAGAGTCTTGTAGAGGGGGGTAGAATTCCAGGTGTAGCGGTGAAATGCGTAGAGATCTGGAGGAATACCGGTGGCGAAGGCGGCCCCCTGGACAAAGACTGACGCTCAGGTGCGAAAGCGTGGGGAGCAAACAGG
+
IIIIIIIIHHIIIIIIIIIIHHGHHIIHIIIIIIIIIIIIIIIIIIIIHHHGIHIGHIIIIIHIGHIHIIIIIIIGIIIIEHDFEHGIIIIHIHIIHFHHHHIHIGHFHEHHHHEHIFHIEGGGCHHHDHHEHIHIGH:?@-A@CHECCCHDHHHI-@-A@@@?@@-@GHDCCHD>HHIIE=GHGHHH@@GEHH-@EHGHGECEG?FEE>>@ED#>:>CHDHE:HGHCHHHGHHF@-?ED>==HIHHHFEHH@DC>+3GA---EEA6-F?GAFFHF--6@CCHHGEEIIHHHHCIIIIIIIGHHGAHHHHDHFHIIIHIIHHECIIIIIIGIHIHHEHHHIHFHHEGA<CHHCFHIIIIIIHIIHIIHHCHHGGIIIIHHEGGIHIIIHHGHHDIHIIIHFIIIIHGIIIIHIIIHHIIIIFIIIIIIII
@HWI-D00621:625:HMJNFBCX2:2:1103:8481:75470
GTGGGGAATATTGCACAATGGGCGCAAGCCTGATGCAGCCATGCCGCGTGTATGAAGAAGGCCTTCGGGTTGTAAAGTACTTTCAGCGGGGAGGAAGGTGTTGAGGTTAATAACCTCAGCAATTGACGTTACCCGCAGAAGAAGCACCGGCTAACTCCGTGCCAGCAGCCGCGGTAATACGGAGGGGGAAAGCGTTAATCGGAATTACTGGGCGTAAAGCGCACGCAGGCGGTCTGTCAAGTCGGATGTGAAATCCCCGGGCTCAACCTGGGAACTGCATTCGAAACTGGCAGGCTAGAGTCTTGTAGAGGGGGGTAGAATTCCAGGTGTAGCGGTGAAATGCGTAGAGATCTGGAGGAATACCGGTGGCGAAGGCGGCCCCCTGGACAAAGACTGACGCTCAGGTGCGAAAGCGTGGGGAGCAAACAGG
+
IIIIIIIIIIIIIIIHIIIHIHIIIIIIIIIIIIIIIIIIIIIIIIIIIIIIIIIIIIIHIIHIIIIGHHGHHIIIIIHIIHHGG00<DHIHIGIGHIIHIHHCGHGHIHIIIHEH?GHEHHIEE@@HIC@HFHGI:++6-FCE-8F->;+>5FE6EGHIIIHHC?GHH4+5>:+5--@@GHEHH++++4-6->G=@ECCHHHG@@6-EHC@>+-FEDC<-AECGHED>C@-6-@?@-IHDHHFHFHIHHF?G::CCHFHEHEFHGGEA?EHGAHA-HHHH=EHGHGHHIHGCHHHHHCHIHFHHHHIIHHHGDIHHIHHGIIIIIIIIIIIHDIIHHIHIHIHGHHADEIHIHIIGIIIGIHHHHHIHIIIIIHIIIIIHIIIIIIH@IIIIIIIIIIIIIIIIIIIIIIIIIIIIIIIIIIIIIIIII
@HWI-D00621:625:HMJNFBCX2:2:1103:18236:75437
GTGGGGAATATTGCACAATGGGCGCAAGCCTGATGCAGCCATGCCGCGTGTATGAAGAAGGCCTTCGGGTTGTAAAGTACTTTCAGCGGGGAGGAAGGTGTTGAGGTTAATAACCTCAGCAATTGACGTTACCCGCAGAAGAAGCACCGGCTAACTCCGTGCCAGCAGCCGCGGTAATACGGAGGGTGCAAGCGTTAATCGGAATTACTGGGCGTAAAGGGCACGCAGGCGGTCTGTCAAGTCGGATGTGAAATCCCCGGGCTCAACCTGGGAACTGCATTCGAAACTGGCAGGCTAGAGTCTTGTAGAGGGGGGTAGAATTCCAGGTGTAGCGGTGAAATGCGTAGAGATCTGGAGGAATACCGGTGGCGAAGGCGGCCCCCTGGACAAAGACTGACGCTCAGGTGCGAAAGCGTGGGGAGCAAACAGG
+
IIIIIIIIIHIIIIIIIIIIIIGIIIIIEHIIIIHIIIIHIIIH1CHHHHHHIIIHIIIIIIIHIHHEHHHIICGIIIGIIHDFGG?HIHIICD@CE@:FHHIGHEFAHHHHHHHHEHHCCFGG?GHHAHHHGCHHHCHIGHIIEHE@C>HHHHGCFHHHIIGHHEHHHH+>>5>+5--6@@H:>;HHIHG--6@5EHEI-@@6@@H?;@EF6836@--+-46)@-=DIHCH@@-6--DHHG@66@EE-HGHECDHCCIFEIHHHHCHG?CHHFF-CHCCE@IIIIHIHIHHIIHHHHHGIIHHHHHIIHHHHFIHHIIHG7IHHHIIHDHIIHIIIHHIIIIGIHHF<HHIHIIIHHIHHDIIIIIIGIHIIIIIIIIIIIIIHIIIHHHIIHIIIIIIHIIIIIIIIIIIIIIIIIIIIIIIIIIIII
@HWI-D00621:625:HMJNFBCX2:2:1103:13606:75509
GTGGGGAATATTGCACAATGGGCGCAAGCCTGATGCAGCCATGCCGCGTGTATGAAGAAGGCCTTCGGGTTGTAAAGTACTTTCAGCGGGGAGGAAGGTGTTGTGGTTAATAACCACAGCAATTGACGTTACCCGCAGAAGAAGCACCGGCTAACTCCGTGCCAGCAGCCGCGGTAATACGGAGGGTGCAAGCGTTAATCGGAATTACTGGGCGTAAAGCGCACGCAGGCGGTCTGTCAAGTCGGATGTGAAATCCCCGGGCTCAACCTGGGAACTGCATTCGAAACTGGCAGGCTAGAGTCTTGTAGAGGGGGGTAGAATTCCAGGTGTAGCGGTGAAATGCGTAGAGATCTGGAGGAATACCGGTGGCGAAGGCGGCCCCCTGGACAAAGACTGACGCTCAGGTGCGAAAGCGTGGGGAGCAAACAGG
+
IIIHHIIIIIIIIIIIIIIIGIGIIIIGIIIHIIIIIIIIHHHHHIHIHIHIHIIFHHGIIIIIIIHHIIIHICCHIIIHHHCHIHGIGIIIIIHIEHHIHHHHHGIGHIE@CFAHFHGFHHIHGHIIIFCHHEHHICHHCHCA@HEEHD::466AAAEEGEHHGHHHG@+;CC:H@---6-@DHD@E=-FH-4E4@GH?@HEHG@G#5HHEGC?EE63+-@@>CIIIHHG@666-?GE>+=HGHHC@--HG@CDDCHEHG?HFHHEAHGIIHIIIIIHEHHHFIHEIHHHHIHHIIIHIIIHHGEIIHDIHFFIHGA@HHHIIIHIIIIIIIIIHIIIHIIIIIHHF<CIIHIHHIGHIHIGIIIIIIIIIIIIIIIIIIGIIIIIIIIIHHIIIIIIIHHIIIIGIIIIIIIIIIIIHIIIIIIIIII
@HWI-D00621:625:HMJNFBCX2:2:1103:10829:75876
GTGGGGAATATTGCACAATGGGCGCAAGCCTGATGCAGCCATGCCGCGTGTGTGAAGAAGGCCTTCGGGTTGTAAAGCACTTTCAGCGAGGAGGAAGGTGGTGAGCTTAATACGTTCATCAATTGACGTTACTCGCAGAAGAAGCACCGGCTAACTCCGTGCCAGCAGCCGCGGTAATACGGAGGGTGCAAGCGTTAATCGGAATTACTGGGCGTAAAGCGCACGCAGGCGGTTTGTTAAGTCAGATGTGAAATCCCCGGGCTCAACCTGGGAACTGCATTTGAAACTGGCAAGCTAGAGTCTCGTAGAGGGGGGTAGAATTCCAGGTGTAGCGGTGAAATGCGTAGAGATCTGGAGGAATACCGGTGGCGAAGGCGGCCCCCTGGACGAAGACTGACGCTCAGGTGCGAAAGCGTGGGGAGCAAACAGG
+
IIIIIIIIIIIIIIIIIHIIHIIIIIIIIII?HIHIIIIIIIIIIIIHHIGEHGIIIGIIHIIGHIIIHHGHHHHIIIGHHH9CHHHIIIIHIIIHIHHHEECEEHGHEEHIH@.7DGHHIIII-DHHIE--DADDHHHHHIIHGHHFD:CCHH?AGH=--4AFGHHGHIIHHHD>HHFE?-@+++@--6-6@H--@E@6EH-FHFGEHCG6@DH@6@F3,CD+--H;>)?CHF@-EIHG@@-F-6-F@CHHED:;CCHEA-8--G@F?@EHHA-?@@@GF@86?IHHIHEHHHFIHIIGIIHGEEIIIIHIIIHHEGHIIIIIIHHIHDDIIIIIIGIIIIIIIIIHFGCHGIIIIIIIIHIIIIIHHHIIIIIIIIHIIGIIIIIIIIIHHIIIIIIIHGIIIHHHIIIIHIHIIIIIIIIIIIIIII
@HWI-D00621:625:HMJNFBCX2:2:1103:11960:75765
GTGGGGAATATTGCACAATGGGCGCAAGCCTGATGCAGCCATGCCGCGTGTATGAAGAAGGCCTTCGGGTTGTAAAGTACTTTCAGCGGGGAGGAAGGTGCTGAGGTTAATAACCTCAGCAATTGACGTTACCCGCAGAAGAAGCACCGGCTAACTCCGTGCCAGCAGCCGCGGTAATACGGAGGGTGCAAGCGTTAATCGGAATTACTGGGCGTAAAGCGCACGCAGGCGGTTTGTTAAGTCAGATGTGAAATCCCCGGGCTCAACCTGGGAACTGCATTTGAAACTGGCAAGCTAGAGTCTCGTAGAGGGGGGTAGAATTCCAGGTGTAGCGGTGAAATGCGTAGAGATCTGGAGGAATACCGGTGGCGAAGGCGGCCCCCTGGACGAAGACTGACGCTCAGGTGCGAAAGCGTGGGGAGCAAACAGG
+
IIIIIIIIIIIIIIIIIIIHHHHIIIIIIIIIHIIIIIIIIIIIIIIICHHHIIIIIIIIIIIIIIIIIIIIIIIIIIIIIHFHHIHHHIIIIIHIIIIIIIIGIIHHHGHHHFHIHIIIHIHHIIIIHHHGHHIIIICBHIGHGHHIHHHHHHGHHIHHHIIIIIIHHIHHHIHIIEFHHHHIGIHHHCG@-@GE@@@@HH@EHHFHHCGE->D-@E+4--+)6-@::5-HEHG@-IHH@6---6@@-HHHHDHHHHIHEHA@GHHF?FA?GA-FA6EHF-GEFAIHGHFIHHCHHIIIIHGHIIIIIHIIHIHHHHIIIIIIIIHIIIIIIIHIIIIIIIHIIHHD<DFIIIIIIIIIIIHIHIIIIIIIGIIIIIIIIIHIHIIIIHIIIIIIIIIIIIIIHIIIIIIIIHIHIIIIIIIIIIIIII
@HWI-D00621:625:HMJNFBCX2:2:1103:11941:75852
GTGGGGAATATTGCACAATGGGCGCAAGCCTGATGCAGCCATGCCGCGTGTGTGAAGAAGGCCTTCGGGTTGTAAAGCACTTTCAGCGGGGAGGAAGGCGATAAGGTTAATAACCTTGTCGATTGACGTTACCCGCAGAAGAAGCACCGGCTAACTCCGTGCCAGCAGCCGCGGTAATACGGAGGGTGCAAGCGTTAATCGGAATTACTGGGCGTAAAGCGCACGCAGGCGGTCTGTCAAGTCGGATGTGAAATCCCCGGGCTCAACCTGGGAACTGCATTCGAAACTGGCAGGCTAGAGTCTTGTAGAGGGGGGTAGAATTCCAGGTGTAGCGGTGAAATGCGTAGAGATCTGGAGGAATACCGGTGGCGAAGGCGGCCCCCTGGACAAAGACTGACGCTCAGGTGCGAAAGCGTGGGGAGCAAACAGG
+
IIIIIIIIIIIIIIIIIIIIIIIIIIIIIIIIIIIIIIIIIIIIIIIIIIIIIIIIIIIIIIIIIIIIIIIIIIIIIIIIIHFHHHHIHHIDHIHHHHHIIIIIIFFCGHIIIHIGGHFHHHIIHHGIHIHEHHGHHHIIIIIIHIHIHIIGHIGHHHGHIIH@-@FEHH:HIHIH@@?EG=EHII@GHEEG?@GEHECEGHH?HGH-FH>@4->DHHHH-)46HEHHHHHH@-@EF?IHHEG@@@HFEHEG@++IHHHGFHGIIHGF@EHAHIIIHHEHHCHHFIIIIIIIIIIIIHHHHHEHIHHIHIIHGAHGIIIIHIIHIIHIIIHIIIHHHHHHIIIIIHHGDHIIIIIIIIIIIIIIIHHIIIIIIIIIIIIIHHHIIIIHIIIIIIIIIIIIIGIIIIIIIIIIIIIIIIIIIIIIIIIIII
@HWI-D00621:625:HMJNFBCX2:2:1103:16530:75768
GTGGGGAATATTGCACAATGGGCGCAAGCCTGATGCAGCCATGCCGCGTGTATGAAGAAGGCCTTCGGGTTGTAAAGTACTTTCAGCGGGGAGGAAGGTGTTGAGGTTAATAACCGCAGCAATTGACGTTACCCGCAGAAGAAGCACCGGCTAACTCCGTGCCAGCAGCCGCGGTAATACGGCGGGTGCAAGCGTTAATCGGAATTACTGGGCGTAAAGCGCACGCAGGCGGTCTGGCAAGTCGGATGTGAAATCCCCGGGCTCAACCTGGGAACTGCATTCGAAACTGGCAGGCTAGAGTCTTGTAGAGGGGGGTAGAATTCCAGGTGTAGCGGTGAAATGCGTAGAGATCTGGAGGAATACCGGTGGCGAAGGCGGCCCCCTGGACAAAGACTGACGCTCAGGTGCGAAAGCGTGGGGAGCAAACAGG
+
IIIIIIIIIIIIHIIIIIIIIIIIIHHIIIHIIIHIIIIIIIIIHIHIIIDHIHIIHIHHHIIIIIIHGIIIIIIGHHHIIH<GCHIHGHICHHGHGI@FG@FFAGAGEHHIHH?CDHHHIFHHHHIH4AAHGHIIGH+8-FHHHEGHHDHHIICH??@HHHHFHIIFH->CH:C:-@F@EC++6CHCH?G-FCHHEEFHHFE?-@FGHHEEGDD34@@@DHH>6-@>)+-EE@66-F@D>4-6---@6-CGE+D;C:EE?@AFFEHF6-HEHEHFCEFA?EIIIIIGHHHHHIIIIIIIHGGBA?IHHHDHHEGHHIHHFHHIIIIGIIIHHGEGGEG=IIHHHIHFDFHIIIHHFHIHHC.IIHIIHIHHDIHHHD<HGHGIHGHHHIIIIIIIIIIHHGIHHHIIIIIIHHIIIIIIIIIHIIHIII
@HWI-D00621:625:HMJNFBCX2:2:1103:17162:76151
GTGGGGAATATTGCACAATGGGCGCAAGCCTGATGCAGCCATGCCGCGTGTATGAAGAAGGCCTTCGGGTTGTAAAGTACTTTCAGCGAGGAGGAAGGTGTTGTGGTTAATAACCACAGCAATTGACGTTACTCGCAGAAGAAGCACCGGCTAACTCCGTGCCAGCAGCCGCGGTAATACGGAGGGTGCAAGCGTTAATCGGAATTACTGGGCGTAAAGCGCACGCAGGCGGTTTGGTAAGTCAGATGTGAAATCCCCGGGCTCAACCTGGGAACTGCATTTGAAACTGGCAAGCTTGAGTCTCGTAGAGGGGGGTAGAATTCCAGGTGTAGCGGTGAAATGCGTAGAGATCTGGAGGAATACCGGTGGCGAAGGCGGCCCCCTGGACAAAGACTGACGCTCAGGTGCGAAAGCGTGGGGAGCAAACAGG
+
IIIIIIIIIIIIIIIIIIIGIIIIIIIIIIIIIIIIIIIIIIIIIIIIHIEEHHIIIIIIIIIIHIIIIHHIIIIIIIIHIHGHHHIHIHHHIIIIIIIGHIIFIIEHEHGICHEHHHHHHEHE@HHHIHIFHHIIHHHHIGHHHAGH:CDHIIIEHI=FH=HHHGGHHCC:;:>CEG?HHI->HHIII?GC?@@@@E@@EHEEHCHH?HHHH?EHEHG?-@4+--@++HGFG6-6-HFH@6?@@6CHCF@@@DDD:HFFH@6@A--@?GGEHG@CEHEHEHHGIIIIHHGIHHHIIHIHHIHHHHCIHC:EF.HHGHFHHHHHHIHEHCIIIIIIGIHFGIIHIHHB<@HH?GIIGIIIHIIIIIHIIIIIIIIIIIHGHIHIHHHFHEHHIIIHHDIHGIIIIGIIIIIIIIIIIIIIIIIIIIIIII
@HWI-D00621:625:HMJNFBCX2:2:1103:4188:76400
GTGGGGAATATTGCACAATGGGCGCAAGCCTGATGCAGCCATGCCGCGTGTATGAAGAAGGCCTTCGGGTTGTAAAGTACTTTCAGCGGGGAGGAAGGTGTTGAGGTTAATAACCTCAGCAATTGACGTTACCCGCAGAAGAAGCACCGGCTAACTCCGTGCCAGCAGCCGCGGTAATACGGAGGGTGCAAGCGTTAATCGGAATTACTGGGCGTAAAGCGCACGCAGGAGGTCTTGCAAGTCGGATGTGAAATCCCCGGGCTCAACCTGGGAACTGCATTCGAAACTGGCAGGCTAGAGTCTTGTAGAGGGGGGTAGAATTCCAGGTGTAGCGGTGAAATGCGTAGAGATCTGGAGGAATACCGGTGGCGAAGGCGGCCCTCTGGACAAAGACTGACGCTCAGGTGCGAAAGCGTGGGGAGCAAACAGG
+
IIIIIIIIIIHHHIIIIIIIIIIIIIIIIHIIIIIIIIIIIIHIIIIIIIHHIIIIIIIIIGIIIGHHGIIIIIIIIIIIHIGHHIHIHGH.CDEHHIEHHDEHHHIEEAEECH?G-8FHEEHHCGHIICHEFGHDC:DH-A--6AH@DHHHIHC?GGFGHDEEHEH--5:DHHD;EHHHIG=:++-4@H?-@HE-@G@EG-@@5-@-+@F@5C++@@@F::;DAB############CIIHHFF?@-H@@@5+>6+;AHEHHAF@A8--H?HEH@6-HF6-66BGEHEGCHEE8-7--7-?HHF77-+7:FHHIHD7AGD.HHCIIHDDHGHHHF<GIHEIHHCFHF<CDIIHFGHIIHHHIIHIIIHIIIIIIHHHIHGGHGHHIIHFECIHH@C/HIHGIHIHEHHIIIIIIIIIHIIIIIIIIIIH
@HWI-D00621:625:HMJNFBCX2:2:1103:19852:76436
GTGGGGAATATTGCACAATGGGCGCAAGCCTGATGCAGCCATGCCGCGTGTGTGAAGAAGGCCTTCGGGTTGTAAAGCACTTTCAGCGGGGAGGAAGGCGATAAGGTTAATAACCTTGTCGATTGACGTTACCCGCAGAAGAAGCACCGGCTAACTCCGTGCCAGCAGCCGCGGTAATACGGAGGGTGCAAGCGTTAATCGGAATTACTGGGCGTAAAGCGCACGCAGGCGGTCTGTCAAGTCGGATGTGAAATCCCCGGGCTCAACCTGGGAACTGCATTCGAAACTGGCAGGCTAGAGTCTTGTAGAGGGGGGTAGAATTCCAGGTGTAGCGGTGAAATGCGTAGAGATCTGGAGGAATACCGGTGGCGAAGGCGGCCCCCTGGACAAAGACTGACGCTCAGGTGCGAAAGCGTGGGGAGCAAACAGG
+
IIIIIIIIIIIIIIIIIIIIIIIIIIIIIIIIIIIIIIIIIIIIIIIIIIHIIIIIIIIIIHIIIIIIHGHIIHIIIIIIHIDHFHGIIIIGIHIHHIIIGHGFHGAHHIEHFA@GHHIHIGHHIIIIAH?EH-@DDH;E?GEEH@HEHCDD@HFE-F@HEHEEFEHCHEHCHHHH-F@EG--:CCEEECE-@CGDHHHHHF@@EHH?E7>-@D@64FHFHHHDH@=HD:55?H@@6-4HDHE@-EHEHCEG@CHC+D@HHEHHHA-A-HIHHHEIHHHHHCHEGHFHHHHHHEHIHIIIIIHEHFHHHHDHHFHEHHGIIHHHHIIIIHGIHHIIIHIHIIIIIHG@<HHIIHHHCHHH<IIDHIIIIHIIIIIIIIHHEIIGIHHIHIIHHIIIIIGIIIIIIIHIIIIIIIIIIIIIIIIIIIIIII
@HWI-D00621:625:HMJNFBCX2:2:1103:13685:77234
GTGGGGAATATTGCACAATGGGCGCAAGCCTGATGCAGCCATGCCGCGTGTATGAAGAAGGCCTTCGGGTTGTAAAGTACTTTCAGCGGGGAGGAAGGTGTTGTGGTTAATAACCACAGCAATTGACGTTACCCGCAGAAGAAGCACCGGCTAACTCCGTGCCAGCAGCCGCGGTAATACGGAGGGTGCAAGCGTTAATCGGAATTACTGGGCGTAAAGCGCACGCAGGCGGTCTGTCAAGTCGGATGTGAAATCCCCGGGCTCAACCTGGGAACTGCATTCGAAACTGGCAGGCTAGAGTCTTGTAGAGGGGGGTAGAATTCCAGGTGTAGCGGTGAAATGCGTAGAGATCTGGAGGAATACCGGTGGCGAAGGCGGCCCCCTGGACAAAGACTGACGCTCAGGTGCGAAAGCGTGGGGAGCAAACAGG
+
IIIIIIHIIIIIIIIIIIIIIIIIIHIIIIIIIIIIIIIIIIIIIIIIEHGHIIIIIIIIIFIIIIIIIGHIIIIIIIGIIHFHHIEHHIIIIIIIIIEHHIIIIIHIIIIIHIIIIIIIGIIFHHFFGHHHGECHHHG?FHIIIHHHHHIHHHHIIIC-EHHIHII@HHHIIGIHH--FEEDDHH-65@@--6@-64--@HCHFHHGHFHEHHGH@F?6>:;CCH>DHDEF-6CIHEG>:HGG@@?G@EHEECGHDDGCA--HF6?EFFGGA8-H??HAEHHEIH@HIIHHHGHECHEH@CHIIEHHHIHIHFIHIHHGIIHIIIIIIHIIHIHIHHEHHHHIIIHA<HHHHIIIIHIIHIGIIIIIIIIIIIHGIIIIIIGIIIHIHHIHHIIIIIIIIIIIIIHGIIIIIIIIIIIIIIIIIIIIII
@HWI-D00621:625:HMJNFBCX2:2:1103:12200:77365
GTGGGGAATATTGCACAATGGGCGCAAGCCTGATGCAGCCATGCCGCGTGTATGAAGAAGGCCTTCGGGTTGTAAAGTACTTTCAGCGGGGAGGAAGGTGCTGAGGTTAATAACCTCAGCAATTGACGTTACCCGCAGAAGAAGCACCGGCTAACTCCGTGCCAGCAGCCGCGGTAATACGGAGGGTGCAAGCGTTAATCGGAATTACTGGGCGTAAAGCGCACGTAGGCGGTCTTTCAAGTCGGATGTGAAATCCCCGGGCTCAACCTGGGAACTGCATTCGAAACTGGCAGGCTAGAGTCTTGTAGAGGGGGGTAGAATTCCAGGTGTAGCGGTGAAATGCGTAGAGATCTGGAGGAATACCGGTGGCGAAGGCGGCCCCCTGGACAAAGACTGACGCTCAGGTGCGAAAGCGTGGGGAGCAAACAGG
+
IIIIIIIIIIIIIEHIIIIIIICF?HHHIIIIIIHIIIIIIIIIIIIIIIHEHHIHIIIIIHHIIECHIIIIIIHHIHIIIIG@GHHIHHIDHIH?HGHIHI/FHIHHIIIH?FGF@7G--DAHHHEH@ECGH6@+>D;B@-AEHH@HHI:+-A6FHFHFGEHFF?EE?@CHHG3>G--6E-@CHH@EHEC-@@6@@HG@GHE-EG@@EHIHHEGHG6++-+---+IHD3666-6---=DHHHE@-EG@HHHH:CHCIHEHFA-HF5-EHHGFA-HG685-@@IHIIHHF@G-HHHIIIHHAFAF-HHDIIFHIHIHHIHIIIIIIIIIHIIIIIIIIIIIIIIHIHG<HIIIIFHIHIIIIIIIHIIIHIIIIIH<IHH@FHHIIHHEIHEHIIIIIIHG1IIIIGIIIIIIIGIIIIIIIIIIIIIII
@HWI-D00621:625:HMJNFBCX2:2:1103:12860:77377
GTGGGGAATATTGCACAATGGGCGCAAGCCTGATGCAGCCATGCCGCGTGTATGAAGAAGGCCTTCGGGTTGTAAAGTACTTTCAGCGGGGAGGAAGGTGTTGTGGTTAATAACCACAGCAATTGACGTTACCCGCAGAAGAAGCACCGGCTAACTCCGTGCCAGCAGCCGCGGTAATACGGAGGGTGCAAGCGTTAATCGGAATTACTGGGCGTAAAGCGCACGCAGGCGGTCTGTCAAGTCGGATGTGAAATCCCCGGGCTCAACCTGGGAACTGCATTCGAAACTGGCAGGCTAGAGTCTTGTAGAGGGGGGTAGAATTCCAGGTGTAGCGGTGAAATGCGTAGAGATCTGGAGGAATACCGGTGGCGAAGGCGGCCCCCTGGACAAAGACTGACGCTCAGGTGCGAAAGCGTGGGGAGCAAACAGG
+
IIIIIIIIIIIIIIIIIIIIIIIIIIIIIIIIIIIIIIIIIIIIIIIIIIEHIIIHIIIIIIIIIIIIIIIHIHIIIIIHIG<GHIIIIIIIIIIIIGHIIIIIIIEHEHIGIHHIIIIGIII@EHFGECHEHHDHHHIIIHHHCFHH+:HHIIHFHEG-4GH?-@GEFHHCDDHDHFIIIGHDHH@CCHHH-5@-EE@-@@-HF@E@GHHIH?F6EGC@C#35>@DHHD@@6--?HFHIHGGFH@F@-@@6->:HDDGEG?A-IHHGAEEFA66?HCHEEG@HHHGGHFFIHF@EHGHHCHHHHCIIIIIIIHIHFHHIIHHHIIHHHHHHECIIIIHHHHIIIHHF<FIIIIHIHEHIIHIIIIIIIIIIIIIIIHIIIIIIIHIIIIIIIIIIIIIIHIIIIIHIIIIIIIIIIIIIIIIIIHHIII
@HWI-D00621:625:HMJNFBCX2:2:1103:16956:77269
GTGGGGAATATTGCACAATGGGCGCAAGCCTGATGCAGCCATGCCGCGTGTATGAAGAAGGCCTTCGGGTTGTAAAGTACTTTCAGCGGGGAGGAAGGTGTTGAGGTTAATAACCTCAGCAATTGACGTTACCCGCAGAAGAAGCACCGGCTAACTCCGTGCCAGCAGCCGCGGTAATACGTAGGGTGCAAGCGTTAATCGGAATTAATGGGCGTAAAGCGCACGCAGGGGGTCTGTCAAGTCGGATGTGAAATCCCCGGGCTCAACCTGGGAACTGCATTCGAAACTGGCAGGCTAGAGTCTTGTAGAGGGGGGTAGAATTCCAGGTGTAGCGGTGAAATGCGTAGAGATCTGGAGGAATACCGGTGGCGAAGGCGGCCCCCTGGACAAAGACTGACGCTCAGGTGCGAAAGCGTGGGGAGCAAACAGG
+
IIHIIHHHIIIIIHGIIHIIIIHIIIIIIIIIIIIIIIGIIIIHIIIIII<CGHIEEFIIIIHHHHIHCGEDHHHIIHEHIIFHHHIHIIIDHGII@.:DFH@CFH-D@@GHGGHIE-D-7--FCGHI??E@--43>+6FHHHEEHG@>CD:EE@CA--FHIIFH?EHIFD:C:DC@@-FH-6@@@@6G@@--54@@@--@HF######HD@56=HE>+C@44+-@>;5+--6-66-GG:>6-66-@HFHHHIHIHD:IHH@?EAF??HHHHH@H?GA--?-A@AHEHGF4HG-GEG7-@A@F@D-HGIIHIHIHHHEGFEH?HF.?E<HIIHCFEHIIHFHCHIIHGDGF?GHIIIIHIIHHIHHHIGIIIHHIIHIGIIIIIHHFH?HHEHIIIIIIHEIH?HCCIIIIIIIIIIIIIIIIIIIIIII
@HWI-D00621:625:HMJNFBCX2:2:1103:10917:77610
GTGGGGAATATTGCACAATGGGCGCAAGCCTGATGCAGCCATGCCGCGTGTATGAAGAAGGCCTTCGGGTTGTAAAGTACTTTCAGCGGGGAGGAAGGTGCTGAGGTTAATAACCTCAGCAATTGACGTTACCCGCAGAAGAAGCACCGGCTAACTCCGTGCCAGCAGCCGCGGTAATACGGAGGGTGCAAGCGTTAATCGGAATTACTGGGCGTAAAGCGCACGCAGGCGGTTTGCAAAGTCGGATGTGAAATCCCCGGGCTCAACCTGGGAACTGCATTCGAAACTGGCAGGCTAGAGTCTTGTAGAGGGGGGTAGAATTCCAGGTGTAGCGGTGAAATGCGTAGAGATCTGGAGGAATACCGGTGGCGAAGGCGGCCCCCTGGACAAAGACTGACGCTCAGGTGCGAAAGCGTGGGGAGCAAACAGG
+
IIHIIIIIIIIIIIIIIIIIHHIIIHHHIIHFIIIIIHIHHIIIIIIHHIHHIIIIIIIIIIIIIIIHHIIIIIIIIHIIIHHEHHHHCHCDHIIIIHIHHGIHIIHHHGEHIIHHHIIIIIIIIIIIHIHHCBEHDHHHIIIIHHHGHCDC=FGFCCGHHHHCHGHHIC+>HDHH?-6@H=C+>HGHIHHE?HH=@@--H@E@G?@6HFHE9HHHG@F:CEE:;3HHGFE46-6---@6+-56@EFCHHHH@+CIHDHEF8-EGHEHEIHIHA--HGHECEHHEF-@HHHIFHDHIHHHEEG?D-HHHHHHEHFEHHHIHEIIIIHECIIIHGIIHIIIIIIIIHEG@HIIGIIHIIIHGGIIIIIHIIIIHIIHIIGIHEHEIHIIIHHGIIIIIIHHIHIIIIIIIIIIHIIIIIIIIIIIIIIIII
@HWI-D00621:625:HMJNFBCX2:2:1103:16694:77901
GTGGGGAATATTGCACAATGGGCGCAAGCCTGATGCAGCCATGCCGCGTGTATGAAGAAGGCCTTCGGGTTGTAAAGTACTTTCAGCGGGGAGGAAGGTGTTGTGGTTAATAACCACAGCAATTGACGTTACCCGCAGAAGAAGCACCGGCTAACTCCGTGCCAGCAGCCGCGGTAATACGGAGGGTGCAAGCGTTAATCGGAATTACTGGGCGTAAAGGGCACGCAGGCGGTCTGTCAAGTCGGATGTTAAATCCCCGGGCTCAACCTCGGAACTGCATTCGAAACTGGCAGGCTAGAGTCTTGTAGAGGGGGGTAGAATTCCAGGTGTAGCGGTGAAATGCGTAGAGATCTGGAGGAATACCGGTGGCGAAGGCGGCCCCCTGGACAAAGACTGACGCTCAGGTGCGAAAGCGTGGGGAGCAAACAGG
+
IIIIIIIIIHIIIIIIIIIIIIIHIIIIIIIIIIIIIIIGGIIIIIIIIIHHHHHFHIIIIIIHHFHIIHDHIIIIHIGHIHDHHIHHHIIHHHIIIGHGEHIIIIGCEGHHIGEFHHIIIIHFHHHIHEH@A@HHHCHEH-GHHHIHHHHH=AAGAHEHH=G?GFIHF->C:HHDE?-@EG=::5@4@F?@FHCHHH-@>@@@@6@GGDDFHH-HE@6#65@@E-@+D85GHHF66--D>-=F@--6--@@-+CH>+HHFA6-4E>6--6--A8--8-84HHFGHHHHHEHEHGHHIHHEEHEHGHHHH>7@GHIIIHHGIHHG@IIIIIIIHIIIHIIIHGF7IHGFGGEFIIHCHHHDIIIIIIIIIIIIGHIH?HE<1IIIH@HCE?IIIIIIIIIHFIIHEIIIIIIIHC1IIIIIIIHIIIIII
@HWI-D00621:625:HMJNFBCX2:2:1103:11598:78315
GTGGGGAATATTGCACAATGGGCGCAAGCCTGATGCAGCCATGCCGCGTGTATGAAGAAGGCCTTCGGGTTGTAAAGTACTTTCAGCGGGGAGGAAGGTGTTGAGGTTAATAACCGCAGCAATTGACGTTACCCGCAGAAGAAGCACCGGCTAACTCCGTGCCAGCAGCCGCGGTAATACGGAGGGGGCAAGCGTTAATCGGAATTACTGGGCGTAAAGCCCACGCCGGCGGTCTGTCAAGTCGGATGTGAAATCCCCGGGCTCAACCTGGGAACTGCATTCGAAACTGGCAGGCTAGAGTCTTGTAGAGGGGGGTAGAATTCCAGGTGTAGCGGTGAAATGCGTAGAGATCTGGAGGAATACCGGTGGCGAAGGCGGCCCCCTGGACAAAGACTGACGCTCAGGTGCGAAAGCGTGGGGAGCAAACAGG
+
IIEHHHHHIIIIIIIIIIIIIHIHIIIIIIGGHHHIIIFHHIHGHIHGHHEHIIHIHIHEHIIIIIIICHHIIIIIIIHHIFDGHIECDHHDHIHIIIHHHHIFHG@HHIIHHHEHHHHHHIHE?AGEHEE=@-@>::H?GE-G-AG8>::HHH-66-@GEHGE?-@GHE;CCDHH@-6@GEHD:++36+---@GHHE-6HIHHF@E@-D:EFHHHHF6))+335+)+>+--6----@43+-@CHHEHEHGIHCDHC>-?G6--?F5AA-FHHF?EEHHEH@?GC8-6FEIIHG?HHHIIIIHHHEHDHIHCA?HHCAFHHHHHHFIIHHIIHHIGIIIIHHHH@EGD<<0HIHHHHHHGHHDIIIIIHGIIIHIIIIHEHHIIGIIGIIHIIIHFHGIIIHIIIIIIIIIIIIHIIIIIIIIIIIIIII
@HWI-D00621:625:HMJNFBCX2:2:1103:18382:78458
GTGGGGAATATTGCACAATGGGCGCAAGCCTGATGCAGCCATGCCGCGTGTATGAAGAAGGCCTTCGGGTTGTAAAGTACTTTCAGCGGGGAGGAAGGCGATAAGGTTAATAACCTTGTCGATTGACGTTACCCGCAGAAGAAGCACCGGCTAACTCCGTGCCAGCAGCCGCGGTAATACGGAGGGTGCAAGCGTTAATCGGAATTACTGGGCGTAAAGCGCACGCAGGCGGTCTGTCAAGTCGGATGTGAAATCCCCGGGCTCAACCTGGGAACTGCATTCGAAACTGGCAGGCTAGAGTCTTGTAGAGGGGGGTAGAATTCCAGGTGTAGCGGTGAAATGCGTAGAGATCTGGAGGAATACCGGTGGCGAAGGCGGCCCCCTGGACAAAGACTGACGCTCAGGTGCGAAAGCGTGGGGAGCAAACAGG
+
IIIIIHIIIIIIIIIIIIIIIIIIIIIIHIIIIIHIIIIIIIIIIIHIIIIIIIIIIIIHIIGIIIIIHIIHHIIIIIIIIIGHHHHIIIHIIGIIHIIIGHHHHHGHCHHFHEHIIHIIIFHIHHIHHHC@FFHICHCHHIII-6GHDDHHHEAGEHHE@HHIHHE@HHHHIGDHEHFCE@@+;HC-4-6-5@6EGE@@EHH@GEHEHDC@G:CG@FD<6HHH@-HD<+-4-EHF-?CDDHHHIHE?@@G@-GIGIIIHHFGAFAHHEIIHHEA?GHCFAFHHHHHCIIIIHGHIHHG@@HAEHIIHIGIIHIHHHIHHCIIHIIIIHCIIIIIIHHIIHGIIHHGHFIHIIIIIIIIIIIHIIIIIIIIIIIIIIHHHIGIIIIIIIIIIIIIIIIIIHGIIIIIIIIIIIIIIIIIIIHHIIIIIII
@HWI-D00621:625:HMJNFBCX2:2:1103:5388:78572
GTGGGGAATATTGCACAATGGGCGCAAGCCTGATGCAGCCATGCCGCGTGTATGAAGAAGGCCTTCGGGTTGTAAAGTACTTTCAGCGGGGAGGAAGGTGTTGAGGTTAATAACCTCAGCAATTGACGTTACCCGCAGAAGAAGCACCGGCTAACTCCGTGCCAGCAGCCGCGGTAATACGGAGGGGGCAAGCGTTAATCGGAATTACTGGGCGTAAAGCGCACGCAGGCGGTCTGTCAAGTCGGATGTGAAATCCCCGGGCTCAACCTGGGAACTGCATTCGAAACTGGCAGGCTAGAGTCTTGTAGAGGGGGGTAGAATTCCAGGTGTAGCGGTGAAATGCGTAGAGATCTGGAGGAATACCGGTGGCGAAGGCGGCCCCCTGGACAAAGACTGACGCTCAGGTGCGAAAGCGTGGGGAACAAACAGG
+
IIIIIIIIIIIIIIIIHHHHIIIIIIIIIIIIIIIIIIIIIIIIIIIIHIHHHIIHHIIIIIIIIIIIIIIIIIIIEFHGIHCHHFHHIHH<HDHIIIHIHIIIIIHHIEHHHIAGFEHIHEHHEEHHIFHHHH@H:;D@@HHF--4AHHCHHHCAEHI@6@@@@E--F@3:>+6>5--@445;C+++63-4-@E-@E-6@E6GGE6-FHI@##5GEDFC-HIHGHGHDHHHH@6--@=HDG6-@-CGCHCHG:HHH:HHEHE@@F66-HHHAA--HGA-HE@?IIGIIHHE@EHEEHFHEFBA7-GIHDIHHDGHEHIIHHFIIIHFHHDD@GIHHHIIIIIIIHHD<?HHIIIIIIIGGIIHIIIIIIIIHDIIHHHCIIIHIIIIIIIIIIIIIIIIFFIIIIIIHIIIIIIIIIIIIHIGIIIIIH
@HWI-D00621:625:HMJNFBCX2:2:1103:12885:79196
GTGGGGAATATTGCACAATGGGCGCAAGCCTGATGCAGCCATGCCGCGTGTATGAAGAAGGCCTTCGGGTTGTAAAGTACTTTCAGCGAGGAGGAAGGTGTTGTGGTTAATAACCACAGCAATTGACGTTACTCGCAGAAGAAGCACCGGCTAACTCCGTGCCAGCAGCCGCGGTAATACGGAGGGTGCAAGCGTTAATCGGAATTACTGGGCGTAAAGCGCACGCAGGCGGTTTGTTAAGTCAGATGTGAAATCCCCGGGCTCAACCTGGGAACTGCATTTGAAACTGGCAAGCTTGAGTCTCGTAGAGGGGGGTAGAATTCCAGGTGTAGCGGTGAAATGCGTAGAGATCTGGAGGAATACCGGTGGCGAAGGCGGCCCCCTGGACGAAGACTGACGCTCAGGTGCGAAAGCGTGGGGAGCAAACAGG
+
IIIIIIIIIIIIIIIIIIIHIIIIIIIIIIIHIIIIIIIIIIIIIIIIIIIIIIIIIIIIIHIIIGHHIIIIIIIIIIIHIIGHHIHHDHIIIIIIIHHHHHHIIIHHIIIIIGHIIIIIIHHIHEHGEEHCHCGIDHIEHHHIHHIHIIHHIHEHIIIAGHGE6GHHHHCC3+3>HHH@?EHHIHEHHIIE-@@HE?6-EFCHHEH-CHDF-@?@@@++GG@+G@EDHC@4@GCHHHGG?HGC@CHIIIHHEDCC:DEIGHHEHHEHHHHHHGHHA--HHHHGIIIIHHGHFCFHHIIHHHGAHEHHHDHCHGIHHHHIHIGHIHHHHIHDGIIHIHIIHIIIIHGB<FHIGIIIIIIIIIIIIIHFIIIIIIIIIIIHE?IIIIIIIIIHHIIIIIIHHHIIIIIIIIIIIIIIIIIIIIIIIIIIII
@HWI-D00621:625:HMJNFBCX2:2:1103:14800:79029
GTGGGGAATATTGCACAATGGGCGCAAGCCTGATGCAGCCATGCCGCGTGTATGAAGAAGGCCTTCGGGTTGTAAAGTACTTTCAGCGGGGAGGAAGGCGGTGAGGTTAATAACCTCATCGATTGACGTTACCCGCAGAAGAAGCACCGGCTAACTCCGTGCCAGCAGCCGCGGTAATACGGAGGGTGCAAGCGTGAATCGGAATTACTGGGCGTAAAGCGCACGGGGGCGGTCTGTCAAGTCGGGTGTGAAATCCCCGGGCTCAACCTGGGAACTGCATTCGAAACTGGCAGGCTAGAGTCTTGTAGAGGGAGGTAGAATTCCAGGTGTAGCGGTGAAATGCGTAGAGATCTGGAGGAATACCGGTGGCGAAGGCGGCCCCCTGGACAAAGACTGACGCTCAGGTGCGAAAGCGTGGGGAGCAAACAGG
+
IIIIIIIIIIIIIIHIIIIHI1FHDHHHHIHIIIGIIIIIIEHIIIIIII<FCFHHIIIIIGHEHHFHH<DC<FHGHC<DFHDG@HEHDHIHHIFHH=AC:8C@GH-F-B@GHIAE?FHFEEHHHHHHEHH@CFCCHHHFCHHH?G-@CDHHHHE@@EE-4GEEHE@GHE>3D>33@6@E@=@CH:54@FE@FE@--6-6HGEH?F@EGHHHE6GEHC>3-56++))3:34--6---6-DD:C6---HHHHH@3CHH:HA8--A-A?ECHHIHB-HIHEFA@?6-HECHFCIIGHHHHGF7-HEF-HHHED8-FIGHIIHHFHGIIHIIIIHIHIIHHH=IIIHIIHGFFGGHHIHCHHHHIIIIIIHIHHHIIIHIIHDHCHEIHFEEIHHFIIIIHHIHHIIHHHIIIIIIIIIIIIIIIIIIIIIII
@HWI-D00621:625:HMJNFBCX2:2:1103:14329:79317
GTGGGGAATATTGCACAATGGGCGCAAGCCTGATGCAGCCATGCCGCGTGTATGAAGAAGGCCTTCGGGTTGTAAAGTACTTTCAGCGGGGAGGAAGGTGTTGTGGTTAATAACCACAGCAATTGACGTTACCCGCAGAAGAAGCACCGGCTAACTCCGTGCCAGCAGCCGCGGTAATACGGAGGGTGCAAGCGTTAATCGGAATTACTGGGCGTAAAGCGCACGCAGGCGGTCTGTCAAGTCGGATGTGAAATCCCCGGGCTCAACATGGGAAATGCATTCGAAACTGGCAGGCTAGAGTCTTGTAGAGGGGGGTAGAATTCCAGGTGTAGCGGTGAAATGCGTAGAGATCTGGAGGAATACCGGTGGCGAAGGCGGCCCCCTGGACAAAGACTGACGCTCAGGTGCGAAAGCGTGGGGAGCAAACAGG
+
IIIIIIIIIIIIIIIIIIIIIIIIIIIIIIIIIIIIIIIIHIIIIIIIIHHIIIIFGGHIIIHHIIICEGHIIIIHIIICHEDHHHFHIIIGIIHIIHHHIIIHHIDE@EHHIGHEIIGIIGIIIIIIIIEH?GHIHIHHIIH?FHFCDHHHGHGIEHHHHHIEHHFEC@6+C:HH@EGHEEEHHHHHCHHFHHHCGH?@@@-6E@C+>@@FIC+6ECG>4>5+>:DHHHD@6---6--++--@-6?@--FG4+5++656-@A-A8---FHG66-EHHHA@6--CHB-BGHHHF6@GGAA@D8-7-HHDIIHHG@GG7G:A@@/?FHHDDHC:C<.FE=FGIHHCG.<7FCHFGFHHHGHCC.CGHHHCHFCGECHHD<HGFHF@HHGHHEHHHHHHIHHG1HCHHCIIIHHCHH@ECH@IIIIIHIIII
@HWI-D00621:625:HMJNFBCX2:2:1103:19367:79434
GTGGGGAATATTGCACAATGGGCGCAAGCCTGATGCAGCCATGCCGCGTGTATGAAGAAGGCCTTCGGGTTGTAAAGTACTTTCAGCGGGGAGGAAGGTGTTGTGGTTAATAACCACAGCAATTGACGTTACCCGCAGAAGAAGCACCGGCTAACTCCGTGCCAGCAGCCGCGGTAATACGGAGGGTGCAAGCGTTAATCGGAATTACTGGGCGTAAAGCGCACGCAGGCGGTCTGTCAAGTCGGATGTGAAATCCCCGGGCTCAACCTGGGAACTGCATTCGAAACTGGCAGGCTAGAGTCTTGTAGAGGGGGGTAGAATTCCAGGTGTAGCGGTGAAATGCGTAGAGATCTGGAGGAATACCGGTGGCGAAGGCGGCCCCCTGGACAAAGACTGACGCTCAGGTGCGAAAGCGTGGGGAGCAAACAGG
+
IIIIIIIIIIIIIIIIIIIIIIIIIIHIIIIIGHIIIIIIIHHIIIIIIIHIIIIIIIIEHIICH?HIIIFIIIIIIIIIHFDE@FHHIIIIIIHHHEGEHHHHIIHEHHHGIICHHHHHIIIHHHHIDHH=FHHIIGIGIIHIHHGGHIHIHG66AGHHHEHH@@FCHHDHII3CGEEGHC@HCH-@@H-6@EE4@EE?HCEE?GEC?F6@-53+6G@-+>::HH#########EE@E+>--G@--@@CH@-C65+>GE@-6-6--?-FHHG@FHGA?-A--HHGCFFGCHHCFHHHEIHGIFHCHHIHHHFBHHHHCHHHHEHIIGIIIIIIIIIHHIGIHIHHHD<1HIHIHFHHGCHHGIIIIIIIIIIIIHIHCIIIHIHIIIIIHHGIIIIHHHHHIIIIIIIIIIIIIIIIIIIIIIIIIIII
@HWI-D00621:625:HMJNFBCX2:2:1103:20014:79431
GTGGGGAATATTGCACAATGGGCGCAAGCCTGATGCAGCCATGCCGCGTGTATGAAGAAGGCCTTCGGGTTGTAAAGTACTTTCAGCGGGGAGGAAGGTGTTGTGGTTAATAACCACAGCAATTGACGTTACCCGCAGAAGAAGCACCGGCTAACTCCGTGCCAGCAGCCGCGGTAATACGGAGGGTGCAAACGTTAATCGGACTTACTGGGCGTAAAGCGCACGCAGGCGGTCTGTCAAGTCGGATGTGAAATCCCCGGGCTCAAGCTGGGAACTGCATTCGAAACTGGCAGGCTAGAGTCTTGTAGAGGGGGGTAGAATTCCAGGTGTAGCGGTGAAATGCGTAGAGATCTGGAGGAATACCGGTGGCGAAGGCGGCCCCCTGGACAAAGACTGACGCTCAGGTGCGAAAGCGTGGGGAGCAAACAGG
+
IEGHIHHHH@GHIHHIIIIHIHHIIIGCHCGEHHGHHIIIHEHIEHIHHDHHHHGIEHHHHHHHHHGHIE@<GCGGCHIHEECFEGHDDHGC.CCH/@HEGHEGHH7GEHEE@DEHHHIHE?FEEFHGE?4@FE=HD:+-6AHHHH?A+6:DEHE-A--8@@EHIH--4FDC>DC:6@6-@-5+++6GEEH---6-4@-@@EH)+@F6F3HFHHG@5+))CE@C>E@>DD@?F@F6--->3--@GFG@-@@@-C3:;DA@@HEA86-GE@@FIHHHA66-?EAHEFEG-EFA-?@@GF7-EHF@7-7D:IIHH@IHG?FHIIHFHHGHHDD:DHFHFG:/FHCEHGAB<1?EFF?HGHCGHGHDHEHHC?HHHHHIHHECDD1HEFHHHHEFHIGIHHGHH@HIHHDGCHIHIIHE=IIHEHHHGC?III
@HWI-D00621:625:HMJNFBCX2:2:1103:17556:79732
GTGGGGAATATTGCACAATGGGCGCAAGCCTGATGCAGCCATGCCGCGTGTGTGAAGAAGGCCTTCGGGTTGTAAAGCACTTTCAGCGAGGAGGAAGGTGGTGAGCTTAATACGCTCATCAATTGACGTTACTCGCAGAAGAAGCACCGGCTAACTCCGTGCCAGCAGCCGCGGTAATACGGAGGGTGCAAGCGTTAATCGGAATTACTGGGCGTAAAGCCCACGCAGGCGGTTTGTTAAGTCAGATGTGAAATCCCCGGGCTCAACCTGGGAACTGCATTTGAAACTGGCAAGCTAGAGTCTCGTAGAGGGGGGTAGAATTCCAGGTGTAGCGGTGAAATGCGTAGAGATCTGGAGGAATACCGGTGGCGAAGGCGGCCCCCTGGACGAAGACTGACGCTCAGGTGCGAAAGCGTGGGGAGCAAACAGG
+
IIIIIIHIIIIIIIIIIIIIIHHIIIIIIIIIIIIIIIIIIIHIIIIIHHGHIIIIIIIIGHGIIHIHHIIIIIIIGHHIHIGHHHIHCHHCHIHHHHIHGIIIIGIGHHIIIIGIIDHIIHIGHHHIHIHHHAHIIGIHHGFFGCHCHHIIHH-A?EEH?EHHHHHHIEHHIIIHGFHHF@C+>CEHHHI6-5@@HICHHGCE@@?@FFHHDHFGEH65#5G>:DHHC>D@HG?@F-F6G?IHIHHHHCHHGCDHHDHEIHHEGAHAECHHG@FEF-HHEG@GHIIHEHHFHHEIIHHHEHHEC@IIIIHHHIHHHFIIHFIIIIIHCHIIHIIIIIHEIIIIIIHFDGHHEHIHIIIIHIIHIIIIIIIIIIIIIHIIHGIIIIIHHCIHHIIIIIIIHCIIIIIIIIIIIIIIIIIIIIIIIIIIII
@HWI-D00621:625:HMJNFBCX2:2:1103:17942:79546
GTGGGGAATATTGCACAATGGGCGCAAGCCTGATGCAGCCATGCCGCGTGTATGAAGAAGGCCTTCGGGTTGTAAAGTACTTTCAGCGGGGAGGAAGGCGGTGAGGTTAATAACCTCATCGATTGACGTTACCCGCAGAAGAAGCACCGGCTAACTCCGTGCCAGCAGCCGCGGTAATACGGAGGGTGCAAGCGTTAATCGGAATTACTGGGCGTAAAGCGCACGCAGGCGGTCTGTCAAGTCGGATGTGAAATCCCCGGGCTCAACCTGGGAACTGCATTCGAAACTGGCAGGCTAGAGTCTTGTAGAGGGGGTAGAATTCCAGGTGTAGCGGTGAAATGCGTAGAGATCTGGAGGAATACCGGTGGCGAAGGCGGCCCCCTGGACAAAGACTGACGCTCAGGTGCGAAAGCGTGGGGAGCAAACAGG
+
IIIIIIIIIIIIIIIIIIIIHIIIIIIIIIIIIIIIIIIIIIIIIIIIIIHIIIIIIIIIIIIIIHIIIHIIIIIIIIIIIHDHHHIIIIIHIGIIIHIIIIIGIIFFEHFHGFEHHIIGIHEGHHHIIIFGH?HIDHDHIIIIHHHIHIIDHIIGHIHIIHHHIFHIIGDHIHHDHHIGIICHIGHHIHCFEHH=@GHHIH-@GGHGH@G-?DC:;@@HDDHHHH=CHHHHF-@@-6-C;=HHHIHHHEHECHIID:CG-G@@E@EHEHEHHGHHGIHEHIHIHHGCHGIHFFGHHHIIIHGGEHHHIHHGDHIHIIGIHHIIIIHHHIGIIIIHHIHIIIIIIHGDIIIHIIIIIIIIIIIIIHIIIIIIIIIIIIIHEIIIIIIIIIIIIIIIIHIIIIIIIIIIIIIIIIIIIIIIIIIIIIIII
@HWI-D00621:625:HMJNFBCX2:2:1103:15092:79765
GTGGGGAATATTGCACAATGGGCGCAAGCCTGATGCAGCCATGCCGCGTGTATGAAGAAGGCCTTCGGGTTGTAAAGTACTTTCAGCGGGGAGGAAGGCGGTGAGGTTAATAACCTCATCGATTGACGTTACCCGCAGAAGAAGCACCGGCTAACTCCGTGCCAGCAGCCGCGGTAATACGGAGGGTGCAAGCGTTAATCGGAATTACTGGGCGTAAAGCGCACGCAGGCGGTCTGTCAAGTCGGATGTGAAATCCCCGGGCTCAACCTGGGAACTGCATTCGAAACTGGCAGGCTAGAGTCTTGTAGAGGGGGGTAGAATTCCAGGTGTAGCGGTGAAATGCGTAGAGATCTGGAGGAATACCGGTGGCGAAGGCGGCCCCCTGGACAAAGACTGACGCTCAGGTGCGAAAGCGTGGGGAGCAAACAGG
+
IGIIIIIIIIGIIIIIIIIHIIIIGIIIGHHHGIIIIIIIIIIGIHIIHIEHHIIIIIIHHEHHEHIIIIIIIFHIIHHHHHDHHIGHGHHDHHHIIIIIIID?GHAFHCEHHHFHHHHHHIGHHHFHHHHHCB-C:DDH-FEHEHGEHCHHHI@E--@FEHIHCE-5@@;CCD+;HHH-GEHDHIIH=EC6-6@GH??GHHC5@---@-@-4+3+@@>-3+6D@4@DHCH---6@6-GD>EDEH@-@-@?@GDC6++AA8-FHHAHHHEA@8-6GEF@CHG?@FA6--A-@6ECG@A-@A@-F8-87+C>-FGFFA-D7-HEEF?GACHD:.G@@?HIHDHGHHGGD<<FEFHHIHGIIIHHE?HEHHHCHHDHIIIHDHFHHFIIIHIHHEHIIIIIIIIIIIIGIHHHHHIHHIIHHEGIIIIIHGI
@HWI-D00621:625:HMJNFBCX2:2:1103:11169:80079
GTGGGGAATATTGCACAATGGGCGCAAGCCTGATGCAGCGACGCCGCGTGAGGGATGACGGCCTTCGGGTTGTAAACCTCTTTCAGCAGGGACGAAGCGTGAGTGACGGTACCTGCAGAAGAAGCACCGGCCAACTACGTGCCAGCAGCCGCGGTAATACGTAGGGTGCAAGCGTTGTCCGGAATTACTGGGCGTAAAGAGCTCGTAGGCGGTTTGTCGCGTCGTCTGTGAAAACCAGCAGCTCAACTGTTGGCTTGCAGGCGATACGGGCAGACTTGAGTATTTCAGGGGAGACTGGAATTCCTGGTGTAGCGGTGAAATGCGCAGATATCAGGAGGAACACCGGTGGCGAAGGCGGGTCTCTGGGAAATAACTGACGCTGAGGAGCGAAAGCGTGGGTAGCGAACAGG
+
IHIIIIHIHFHIIIIIIIHHIIIIHIIIIIHIHHIIIIIIIIIIHHIIIIIIIIHGHIIIIIIIHIIHHIIDHIHHIIIHIIHIIIHHIIHIIIIHIIIIIDHGFIIIIHHIIIIG-FHHGAFGHHIIHCDHHE?E?F-4-AEHHFE@HHHCHD::-@----65E-@?-@6-5@@5>GFHHIDDECE56-@55-65@HE6CHGG@@-DDB@-F>+)C:8ACD:HF?EGHFC-A6HHHGA--BFB@64-CAGHHGCEHGD-@-GIIIHHF-DD7@F8EG7..FBA.AA7F@D.CHGHIHHHFEHCHCHIIHIIIHD.@IIIHHDHEGA@AHFFHIIIIIHHC<DGIIIHHHIIIIIIIIIIIIIGIIIHHHGHEIIIIIIIHIIIHIIIIHHHHHHGIIHGIIIHIHIIIH
@HWI-D00621:625:HMJNFBCX2:2:1103:10004:80479
GTGGGGAATATTGCACAATGGGCGCAAGCCTGATGCAGCCATGCCGCGTGTATGAAGAAGGCCTTCGGGTTGTAAAGTACTTTCAGCGGGGAGGAAGGTGCTGAGGTTAATAACCTCAGCAATTGACGTTACCCGCAGAAGAAGCACCGGCTAACTCCGTGCCAGCAGCCGCGGTAATACGGAGGGTGCAAGCGTTAATCGGAATTACTGGGCGTAAAGCGCAAGCAGGCGGTCTGTCAAGTCGGATGTGAAATCCCCGGGCTCAACCTGGGAACTGCATTCGAAACTGGCAGGCTAGAGTCTTGTAGAGGGGGGTAGAATTCCAGGTGTAGCGGTGAAATGCGTAGAGATCTGGAGGAATACCGGTGGCGAAGGCGGCCCCCTGGACAAAGACTGACGCTCAGGTGCGAAAGCGTGGGGAGCAAACAGG
+
IHIIIIHHHIIIIIIIIIIIIIIIIIIIIIIIIIIIIIIIIIIIIIIIIIIIIIIIIIIIIIIIIIIIHIIDHIIIIIIIIIDGHHIIIIIIIIIIIIIIIHHIIIHIHHHIIFIHIHIHHHHIIIHHEGHIHHDH+:DHEHGHGIIIICDHHHHIIHE5EHC--@@EE5+DHHHG@@FEHEEDHC-6=6@?-4E-@@6-@G=--@+?@@D@?CHHHFHE>6>#-?H>>CC@6-@@-@-D6--@H@6?HHHCE:D>+HHHF?@GF6---@GHHHEHHHH@EE66FHHG@HIIIHHHIHHH?CFEHEEIIIIIIHIHIIIIHHG?EHHIIIHIHHIIHHHHHHGGHGHED@IHIIIFIIIIIIIIHHHIIIIIHIIIIIIIHIHIIIIIIIIHHIIIIIIIIIIHIIIIIIHIIIIIIIIIIIIIIIHIII
@HWI-D00621:625:HMJNFBCX2:2:1103:17236:80486
GTGGGGAATATTGCACAATGGGCGCAAGCCTGATGCAGCCATGCCGCGTGTATGAAGAAGGCCTTCGGGTTGTAAAGTACTTTCAGCGGGGAGGAAGGTGTTGAGGTTAATAACCTCAGCAATTGACGTTACCCGCAGAAGAAGCACCGGCTAACTCCGTGCCAGCAGCCGCGGTAATACGGAGGGTGCAAGCGTTAATCGGAATTACTGGGCGTAAAGCGCACGCAGGCGGTCTGTCAAGTCGGATGTGAAATCCCCGGGCTCAACCTGGGAACTGCATTCGAAACTGGCAGGCTAGAGTCTTGTAGAGGGGGGTAGAATTCCAGGTGTAGCGGTGAAATGCGTAGAGATCTGGAGGAATACCGGTGGCGAAGGCGGCCCCCTGGACAAAGACTGACGCTCAGGTGCGAAAGCGTGGGGAGCAAACAGG
+
IIIIIIIIIIIIHIIIIIIIIIIIIIIIHIIIHIIGIIIIIIIIIIIIIHHIIIIIIIIIHHHHHHIIIEHHIHHIIIIIIIHHIIGIIIIIIIIIIIIFHHIFHIAHHGGHHDGHIIIHIGHIIHIIEHHHHE=HHHHHHIIHIIIHHHIIIIGFHEHHFHIIHIIIGE>HHDDD@-@HGEHHHDHIIGEHGHH@GH?@HHHEHHIHI6GC-DEHEEF@C:6)D@HDC:C-6--6--=D>4-CG6-6-@?@5DC:D:A8--F?HHH@A-IHGA8--?-??FHHIIIIGHIHCEEEEEHIHFGCH?HEHHHDHEIHHIHIIIIIHHIGICIIIIIIIIIIIIHGIFHHGHIHHFEIIIIIHIIIIIHHHIIIIIIIHIHHIGIIIIIIIIHHHIIIIIIIIIIIIIIHIIIIIIIIIIIIIIIIIHIIII
@HWI-D00621:625:HMJNFBCX2:2:1103:16123:80624
GTGGGGAATATTGCACAATGGGCGCAAGCCTGATGCAGCCATGCCGCGTGTATGAAGAAGGCCTTCGGGTTGTAAAGTACTTTCAGCGAGGAGGAAGGTGTTGTGGTTAATAACCGCAGCAATTGACGTTACTCGCAGAAGAAGCACCGGCTAACTCCGTGCCAGCAGCCGCGGTAATACGGAGGGTGCAAGCGTTAATCGGAATTACTGGGCGTAAAGCGCACGCAGGCGGTTTGTTAAGTCAGATGTGAAATCCCCGGGCTCAACCTGGGAACTGCATTTGAAACTGGCAAGCTTGAGTCTCGTAGAGGGGGGTAGAATTCCAGGTGTAGCGGTGAAATGCGTAGAGATCTGGAGGAATACCGGTGGCGAAGGCGGCCCCCTGGACAAAGACTGACGCTCAGGTGCGAAAGCGTGGGGAGCAAACAGG
+
IIIIIIIIIIIIIIIIIIIIIHIIIIIIIIIIIIIIIIIIIIIIIIIIHHDHIIIIIIIIIIIIIIIIIHIIIIIIIIIHHHDHIIIIHIIIIHGFHGGHHHIIIHHHHHCEHIHHIIIGIHIIIIHHIHIHIEHHDHIIIHHIEHEHHIHIIHHHFH@AEHHHHGIIII3+CHHHHH@EHCEDDD@GHH?FCEH@@HEHEH@-E@HEFDF??-HH@CE---;CHHGHHDH@FHH@-@E6@6-?EEHHFIHG@:H>+IHHEC?HEHEHA?H@FFCIGIHEEEHFGHFIGGIHHHHHEIHIIHHHHCIIIHIIIHHIHHHIH@IIIIIHIIIIIIIIIIHHHIIIHHF@<FFIHIIIIIIIHIIIIIIIIIIIIIIIIIHIIIIIIIIIIIIIIHIIIIIHHGIIIIIIIIIIHIIIIIIIIIIIIIIIII
@HWI-D00621:625:HMJNFBCX2:2:1103:9522:80755
GTGGGGAATATTGCACAATGGGCGCAAGCCTGATGCAGCCATGCCGCGTGTATGAAGAAGGCCTTCGGGTTGTAAAGTACTTTCAGCGGGGAGGAAGGCGATAAGGTTAATAACCTTGTCGATTGACGTTACCCGCAGAAGAAGCACCGGCTAACTCCGTGCCAGCAGCCGCGGTAATACGGAGGGTGCAAGCGTTAATCGGAATTACTGGGCGTAAAGCGCACGCAGGCGGTCTGTCAAGTCCGATGTGAAATCCCCGGGCTCAACCTGGGAACTGCATTCGAAACTGGCAGGCTAGAGTCTTGTAGAGGGGGGTAGAATTCCAGGTGTAGCGGTGAAATGCGTAGAGATCTGGAGGAATACCGGTGGCGAAGGCGGCCCCCTGGACAAAGACTGACGCTCAGGTGCGAAAGCGTGGGGAGCAAACAGG
+
IIIIHHHIIIIIIIIIIHHHHIIHHHHIGIIIIIIHIIGIIIIIHIIIIIIHIIIIIIHIGIHHIGHHGHIIHHHIFHHHIHF?FHIIHCDHHHGEHIECDHHEHEHHHGFHHGFHHHECEEHCHGFHIEHIGE5>:++-6AAA-6A@C++>EHIFHHIIHGEHGIHGH@>CHCHHH@GEHCED;+-5@EC@EH-5-56@@E-@@FEHHH?@4-EEH>66>#;)56@FHCC6--@6-@F:>6--G@HE?CHCHCHC:+EF@--4@8-6--F-?HCHC@@@?EIIIHHIHG?A-EAAEEHH@B-HHH@@HHHCHGA@B-GHHHGHIIIHHDIHHGHHGHGHHHHHCHF<<DHIIIIIIIIHHHHGIHIHIIIIIIIIIIHGIHIIHHIIHIIHIIIIIIIIIHIIIGIIIIIIIHHIHIHIHGIIIIIHFI
@HWI-D00621:625:HMJNFBCX2:2:1103:19123:80846
GTGGGGAATATTGCACAATGGGCGCAAGCCTGATGCAGCCATGCCGCGTGTATGAAGAAGGCCTTCGGGTTGTAAAGTACTTTCAGCGGGGAGGAAGGTGTTGTGGTTAATAACCACAGCAATTGACGTTACCCGCAGAAGAAGCACCGGCTAACTCCGTGCCAGCAGCCGCGGTAATACGGAGGGTGCAAGCGTTAATCGGAATTACTGGGCGTAAAGCGCACGCAGGCGGTCTGTCAAGTCGGATGTGAAATCCCCGGGCTCAACCTGGGAACTGCATTCGAAACTGGCAGGCTAGAGTCTTGTAGAGGGGGGTAGAATTCCAGGTGTAGCGGTGAAATGCGTAGAGATCTGGAGGAATACCGGTGGCGAAGGCGGCCCCCTGGACAAAGACTGACGCTCAGGTGCGAAAGCGTGGGGAGCAAACAGG
+
IHIHHIIIIIIIIIIIIIIIIIHIIIIIHIHIIHIGIIGHIIIIIIIHHICGHIHIIIIIIIHHHHIIHIHIHHHGIIIIHG<FHHIIHIIHIH/CGHIEHHEFEHFGHHEHEHEEHIHIGHIIIIHHHHH@FFHIGHHHHIIIEHHHHHGIIHFEHGHHIHIHHIIHG?DD;HHHIIIHHHID:HEG=@HE---66@GHF?EGE-6HH;HG=CIHE;+HHHG:?@>>6+GGHHG?EGGHHHDIHFGIIHHEHCDCHHHG@@?HGF---AA-FE@HHEFA-GIHIHGIHHHHG-HEHHD8-HEHHHHED>+@D:EHHIIIIIIIIHIHHDIIIIIIGFEIIIIIIFHD<1HIIIIIHGIIIIIHGHIIIIIHIIIIHHIHIIHHIIIIIIIIGIIHHIHIIHIIIIHHIIIIIIIIIIHIIIIIIIIIII
@HWI-D00621:625:HMJNFBCX2:2:1101:20107:55385
GTGGGGAATATTGCACAATGGGCGCAAGCCTGATGCAGCCATGCCGCGTGTATGAAGAAGGCCTTCGGGTTGTAAAGTACTTTCAGCGAGGAGGAAGGTGTTGTGGTTAATAACCACAGCAATTGACGTTACTCGCAGAAGAAGCACCGGCTAACTACGTGCCAGCAGCCGCGGTGATACGGAGGGTGCAAGCGTTAATTGGAATTACTGGGCGTAAACCGCACGCAGGCGGTTTGTTAAGTCAGATGTGAAATCCCCGGGCTCAACCTGGGAACTGCATTTGAAACTGGCAAGCTAGAGTCTCGTAGAGGGGGGTAGAATTCCAGGTGTAGCGGTGAAATGCGTAGAGATCTGGAGGAATACCGGTGGCGAAGGCGGCCCCCTGGACGAAGACTGACGCTCAGGTGCGAAAGCGTGGGGAGCAAACAGG
+
IIIIIIIIIIIIIIHIIIIIIIIIGHIIHEHIIIIHGHGHIIIIIHDHEHHIIIHIIGFHIHGIIGHHDGEHHHEEHHHGHH<FHCHIHIH>EGHHIGIFHHIHIGHH@HE.F:B7GGEEHEHIEH?E8GC-DD-++7>GHH@@-B?@>:CCHHHI-8@H@@EEH-6-@-6+:CDHEE@-@4-3>C4E@GHG@E@@E@####FF@-6+-<>5--HE58)+CEC+-EHHC:GEFHHF6-F@--6?@-@6--@@=DHH:>-66--GHEHHFHF-GCFHEFHHGAFHGG?HEHCG?CCHHEGHECC?G?IHHIGHGCH?IHHHFHHHIIGHHHIHHGIHHHHHEDGIHHHB<CIHHGEIIHIHDHHHHHHFIIIIIIIHIHHIIHEIIIIIGGIIIIIIHIIIHIIIIIIIHIIHIHIIIIIIIIIIIIIIGH
@HWI-D00621:625:HMJNFBCX2:2:1101:18759:56347
GTGGGGAATATTGGACAATGGGGGGAACCCTGATCCAGCCATGCCGCGTGTGTGAAGAAGGCCTTATGGTTGTAAAGCACTTTAAGCGAGGAGGAGGCTACTCTAGTTAATACCTAGGGATAGTGGACGTTACTCGCAGAATAAGCACCGGCTAACTCTGTGCCAGCAGCCGCGGTAATACAGAGGGTGCGAGCGTTAATCGGATTTACTGGGCGTAAAGGGTGCGTAGGCGGCTTATTAAGTCGGATGTGAAATCCCCGAGCTTAACTTGGGAATTGCATTCGATACTGGTGAGCTAGAGTATGGGAGAGGATGGTAGAATTCCAGGTGTAGCGGTGAAATGCGTAGAGATCTGGAGGAATACCGATGGCGAAGGCAGCCATCTGGCCTAATACTGACGCTGAGGTACGAAAGCATGGGGAGCAAACAGG
+
IIIIIIIIHGIIIIIIHIHIIHIIIIIIHIIIIIIIIIIIIIFHIIIIIIHHHIHHIIGIIIIIIIHIGHIIIIIHIIIGHIFEHHHHHHDHHIIIIIEEHIIIHIHHCEHIHHE?HHHEHIIHE-66>GHIIH-EHDEHFF-@?FEEHDDDCEGC6@EF-FFHC--@-@-56C+5>5--@F@-FHH@-@D-5+>>=GE-GGF@H@@@@-CHFE@63@@?)546+---3++8-?HHEGGGD>4-GEEEEHED87++:>7ED@7GA7GF?HHFEFHEIHH@A7::<....<B.FECHFIHIIIIIHG@?HFFGIIIHHIHEHEEEHIHIHIHIHHHIIHHFIHHGIHEED<<FIGHIHHH?HFGIIGIHIHHIIIIIIIIIIHEHIIHHGEHHHCIIIIIHIIIIIIIHHHIIIIIIIIIIHIIIHIIIIII
@HWI-D00621:625:HMJNFBCX2:2:1101:19147:56396
GTGGGGAATATTGCACAATGGGCGCAAGCCTGATGCAGCCATGCCGCGTGTGTGAAGAAGGCCTTCGGGTTGTAAAGCACTTTCAGCGGGGAGGAAGGCGTTAAGGTTAATAAGCTTGGCGATTGACGGTACCCGCAGAAGAAGCACCGGCTAACTCCGTGCCAGCAGCCGCGGTAATACGGAGGGTGCAAGCGTTAATCGGAATTATTGGGCGTAAAGCGCACGCAGGCGGTTTGTCAAGTCGGATGTGAAAGCCCGGGGCTTAACCTGGGAAGTGCATTCGAAACTGGCAGGCTAGAGTCTTGTAGAGGGGGGTAGAATTCCAGGTGTAGCGGTGAAATGCGTAGAGATCTGGAGGAATACCGGTGGCGAAGGCGGCTCCCTGGACAAAGACTGACGCTGAGGTGCGAAAGCGTGGGGAGCAAACAGG
+
IIHIIIIII?HIHIIIIIIIIIIIIIIIIIIIHIIEHGIEH?@GHHIIII=CHHHIIIHHHCDHFHHI<H=DEHII0FEGGF</DG/C7.CDCHIH7EHIE+-DAHD77GGH@-7FA-787:CGHEHI+5@--8@;++>6AFEH@G-FDIGIIHFH-FHHHHHHIHIHGEHIIIGI@GHGH-@CHDHHIHE6@H@EG@-@GH=@-@H++6-@GC+6@HHHI7DCHG@>D:>56---6-@53-@AEA66-AA53+36+--BA-B-FB-8-8-86--6--FA--G@FFD@-D--F-GD-HHED8-.:.HHH;>.7@IHHHGD.EEGD.IIIHHDDHHA?EHHHIIIIHGB<CCAHHG<.GHE.HDD?IGIHIIIIIIHHD<001IIIHCF1C1HIIIHHIHC<1EHHCGIIIIIIHDIIIHCIIIFIIIIII
@HWI-D00621:625:HMJNFBCX2:2:1101:19472:56558
GTGGGGAATATTGCACAATGGGCGCAAGCCTGATGCAGCCATGCCGCGTGTATGAAGAAGGCCTTCGGGTTGTAAAGTACTTTCAGCGGGGAGGAAGGTGTTGAGGTTAATAACCTCAGCAATTGACGTTACTCGCAGAAGAAGCACCGGCTAACTCCGTGCCAGCAGCCGCGGTACTACGGAGGGTGCAAGCGGTAATCGGAATTACTGGGCGTAAAGCGCACGCAGGCGGTTTGTTAAGTCAGATGTGAAATCCCCGGGCTCAACCTGGGAACTGCATTGGAAACTGGCAAGCTTGAGTCTCGTAGAGGGGGGTAGAATTCCAGGTGTAGCGGTGAAATGCGTAGAGATCTGGAGGAATACCGGTGGCGAAGGCGGCCCCCTGGACGAAGACTGACGCTCAGGTGCGAAAGCGTGGGGAGCAAACAGG
+
IIIIIIIIIIIIIIIIIIIIGHHIDHHFHHHHGHDHHIIIIIIIIIIHCEC1GHFHIIIIIIIIIHIIHHIICHHHIHHHHGDGHHIHGHH:DHC?GEECHF?BGHFECGHHIHIHHCGFAFHHIHGDAEHFH-ECD=+-AHGEGGH?++>:@F-A?EEA@EHHHGH?GHHH+>D:--6645-+5C4-=G-6-4+666-6@E-?-@@@+--E@@HHE@@FD<-++-@C>)5--@@F6@-HG@@66-@GG@F@6+3DHDECFA---@@AEGA-A-CHGA868-6AGAEEBA--E@CHCEH:E@@?HGIIIIIHHEIIIIIIHHCHEHGIIHIIHHIIIIIHIHIIHHHHAHHIGIIHHH?IHHDHEHIHIIIIIIIHHIIHH@IIIHGIIIIGHIIIIIIHH?IIIIHIIIIIIIIIIIIIIIIIIIIIII
@HWI-D00621:625:HMJNFBCX2:2:1101:20054:56839
GTGGGGAATATTGCACAATGGGCGCAAGCCTGATGCAGCCATGCCGCGTGTATGAAGAAGGCCTTCGGGTTGTAAAGTACTTTCAGCGGGGAGGAAGGTGTTGAGGTTAATAACCTCAGCAATTGACGTTACCCGCAGAAGAAGCACCGGCTAACTCCGTGCCAGCAGCCGCGGTAATACGGAGGGTGCAAGCGTTAATCGGAATTACTGGGCGTAAAGCGCAGGCAGGCGGTCTGTCAAGTCGGATGTGAAATCCCCGGGCTCAACCTGGGAACTGCATTCGAAACTGGCAGGCTAGAGTCTTGTAGAGGGGGGTAGAATTCCAGGTGTAGCGGTGAAATGCGTAGAGATCTGGAGGAATACCGGTGGCGAAGGCGGCCCCCTGGACAAAGACTGACGCTCAGGTGCGAAAGCGTGGGGAGCAAACAGG
+
IIIIIIIIIIIIIIIIIIIHHIIIIIIIIIIIHHHIIHIIIIIIHIIIHHCEHHHIHIIIIHIHIGIHIIIIHI@GHHHIGEDFHHIIHIIDHIHHHGHFHIGFIIG?HEHHFHHFHEHHHHHIIGHFEEEHFHFHCH:HCHHHIIHHDHH:@?-6AE@--5@FFEHHHH:D>H:CHEE?EC-3CDHICHH?FH-6--66@G-HHD@5*4@6@764-<>5--6+@-6>+;@46--6?IHDH@6G@@ECEFF66+55++-F@-64664-?HHIHHHE@HE?G@A-AFHIHHHHFHEEFHEFEC@CF-HHDH>D@CFHFEHIIIHHEHIIIHIIIGIIHIHEIIIHHEED<<FH?HHEIIIIHDHHIHIHHHIIHHIIIHHIHGHIHHHIIHIIIIIIIIIIHIIIHHHHIIIIIIIIIIIIIIIIIIIIII
@HWI-D00621:625:HMJNFBCX2:2:1101:19446:57018
GTGGGGAATATTGCACAATGGGCGCAAGCCTGATGCAGCCATGCCGCGTGTATGAAGAAGGCCTTCGGGTTGTAAAGTACTTTCAGCGGGGAGGAAGGTGTTGTGGTTAATAACCACAGCAATTGACGTTACCCGCAGAAGAAGCACCGGCTAACTCCGTGCCAGCAGCCCCGGTAAAACGAAGGGTGCAAGCGTCAATCGGAATTACTGGGCGTAAAGCGCACGCAGGAGGTATGTCAAGTCGGATGGGAAATCCCGGGGCTCAACATGGGAACTGCATTCGAAACTGGCAGGCTAGAGTCTGGTAGAGGGGGGTAGAATTCCAGGTGTAGCGGTGAAATGCGTAGAGATCTGGAGGAATACCGGTGGCGAAGGCGGCCCCCTGGACAAAGACTGACGCTCAGGTGCGAAAGCGTGGGGAGCAAACAGG
+
IDHHIHHIGIIIIIHIIHIIIHHHDHIHHEHHHHIIIIHIEEFHEHIICED?GDHCHIIIIIIIIGIIIIHIHHCHHHIIDG?G?DHC>HH:CHHIHH@@HH?GHH@@HE-AFH??---FEH8@AHHH@E@GH8E:+6+-8AAFHEC-6+3>H--8A@@@E@C---@HE--@::+6---65---+6FHEE----6--5@@HG@5-66F=#D@-F4-5>3+645)E?HF6+@66-@-@@@>+4-@@@@6--?@++C6+-46-?@?GA8--@6---BHF-B5-@A@GB6-?EHHH?EH?D7-A77-7-7@:HC@:.HEG@:E7FAF:?EA.HHCFHIHFHHG@HHIIHHF<DF7<FEEF?DE:IIIIIHIIHIHIIIHHHHCDEHIIHIHEC1HHIIIHIHEE@HEF0IIIHHHIIIIIIIIIIHIHEHHHI
@HWI-D00621:625:HMJNFBCX2:2:1101:19003:57311
GTGGGGAATATTGCACAATGGGCGCAAGCCTGATGCAGCCATGCCGCGTGTATGAAGAAGGCCTTCGGGTTGTAAAGTACTTTCAGCGGGGAGGAAGGTGTTGAGGTTAATAACCGCAGCAATTGACGTTACCCGCAGAAGAAGCACCGGCTAACTCCGTGCCAGCAGCCGCGGTAATACGGAGGGTGCAAGCGTTAATCGGAATTAATGGGCGGAAAGCGCACGCAGGCGGTCTGTCAAGTCGGATGTGAAATCCCCGGGCTTAACCTGGGAACTGCATTCGAAACTGGCAGGCTAGAGTCTTGTAGAGGGGGGTAGAATTCCAGGTGTAGCGGTGAAATGCGTAGAGATCTGGAGGAATACCGGTGGCGAAGGCGGCCCCCTGGACAAAGACTGACGCTCAGGTGCGAAAGCGTGGGGAGCAAACAGG
+
IIIIIIIIIIIIIIIIIIIIIIIIIIHIIIIIGHFHHIIIHIIIIIIIIHCHIIIGGHHHHHHHHEHGHHIIIIIIGHIIHF<GHHHIHHH.C:EEHIFGHIFHIIHF?FHHFHIIIIIIFHGIIHIHCH?GEH=CHDDHHGHHHHHIHHHHEFAAEHHI@GEHHEHH?@5CCH+>---@6@E+>C-ECHH?CHEGHC?@GC@@E--#6>@@?:#CEEC?>;53@6HDHHHEG?@@@-CHC@-?CHHG@6EG=CDC>:G@@AA-HFGA6EHGG@@A8--?FHHEGFEFIIFHG@FIIIHEEHH?E?IHGHIIIHEHHIGIIHHGHHIHIHDDIIIHHF@IIIIIHHF<<<HEFIIIIIHHDHHHIIHHIHIHIIIIIIHIIIEIIIIIIIHHFIIIIIHHHIIIIIIIIIIIIIIIIIIIIIIIIIIIII
@HWI-D00621:625:HMJNFBCX2:2:1101:14210:57834
GTGGGGAATATTGCACAATGGGCGCAAGCCTGATGCAGCCATGCCGCGTGTATGAAGAAGGCCTTCGGGTTGTAAAGTACTTTCAGCGGGGAGGAAGGTGCTGAGGTTAATAACCTCAGCAATTGACGTTACCCGCAGAAGAAGCACCGGCTAACTCCGTGCCAGCAGCCGCGGTAATACGGAGGGTGCAAGCGTTAATCGGAATTACTGGGGCTAAAGCGCACGCAGGCGGTCTGTCAAGTCGGATGGGAAATCCCCGGGCTCAACCTGGGAACTGCATTCGAAACTGGCAGGCTAGAGTCTTGTAGAGGGGGGTAGAATTCCAGGTGTAGCGGTGAAATGCGTAGAGATCTGGAGGAATACCGGTGGCGAAGGCGGCCCCCTGGACAAAGACTGACGCTCAGGTGCGAAAGCGTGGGGAGCAAACAG
+
GIIIIHIIIIIIIIIHIIIIIIIIHHHIIHIIIIHIIIIIIIGIHIGHCHHHIHIIIIHIIIIIGHIIIIIIIIIIIIIIIHDEHHIHIIIHHIHIIIEGHI@?FH-BEGHHH?-F--D@CHIIGIHHHGHEHHIHHHIIIHHHICFA>DDCEHHHFHIHIIHFHGC?GHHH::+DECEEH=EDHI@ECEHHHEHGGH?HHHHEF@?@GFHH##-?G>6@C::;:>>HCCG?@66-E@@C3@4666----@64++3++AAA---@A-FA?A6A----?HEA5--HB6AA-EHGHD77--@A8-AEEHEHHHGAHHCF@A@??HCEFHF;:HHEACF.HGCHHEHEFD<<..IIHFHG?IHDCH<HEDG@G@G<DDHHHIGHHE?F1HIIHHF<0=HHHEDG1IIHHH=IIIHIIHHIIHIIHGHFFEHG
@HWI-D00621:625:HMJNFBCX2:2:1101:13106:59005
GTGGGGAATATTGCACAATGGGCGCAAGCCTGATGCAGCCATGCCGCGTGTATGAAGAAGGCCTTCGGGTTGTAAAGTACTTTCAGCGGGGAGGAAGGTGTTGAGGTTAATAACCTCAGCAATTGACGTTACCCGCAGAAGAAGCACCGGCTAACTCCGTGCCAGCAGCCGCGGTAATACGGAGGGTGCAAGCGTTAATCGGAATTACTGGGCGTAAAGCGCACGCAGGCGGTTTGTCAAGTCGGATGTGAAATCCCCGGGCTCAACCTGGGAACTGCATTCGAAACTGGCAGGCTAGAGTCTTGTAGAGGGGGGTAGAATTCCAGGTGTAGCGGTGAAATGCGTAGAGATCTGGAGGAATACCGGTGGCGAAGGCGGCCCCCTGGACAAAGACTGACGCTCAGGTGCGAAAGCGTGGGGAGCAAACAGG
+
IIIIIIIIIIIIIIIIIIIGHHHHHIIIIIIIIIIIIIIIHIIIIIHHHH<DHHHIIIIIIIHIIIIIGIIDHHHHHHIIIIGEHHGIIHIIIIIIHE7GHIIIIH--DFH@GDFHCHHCHHHF-@GEEAAE?-->>6+6-8FE-6AHH+++@G--8@-AEFH--6@@EH+5>:6+4--6@@G+CC--56@-6-4@GH-6EGE6@F6--DH@46-C@6+)C=@+FEE>D;E@6-66---HHG566-6--?IIHD:53+A-A8--HG-GAIHGAH@AG?@?HIGHHIHGHHEG?HGGHHHFHED?D7ED:HDEGE?HIIIHGIHHGIIHHHHIIIIHHHIHGIHIIHHGFEIIIIIIIIHIHHIIIIIHHIIIIIIIHHDGIIIIIHHIIHHEHIGIIIIIH@IIIHIIHHIHIGIIIIIIIIIIIIIIII
@HWI-D00621:625:HMJNFBCX2:2:1101:15448:59267
GTGGGGAATATTGCACAATGGGCGCAAGCCTGATGCAGCCATGCCGCGTGTATGAAGAAGGCCTTCGGGTTGTAAAGTACTTTCAGCGGGGAGGAAGGTGTTGTGGTTAATAACCACAGCAATTGACGTTACCCGCAGAAGAAGCACCGGCTAACTCCGTGCCAGCAGCCGCGGTAATACGGAGGGTGCAAGCGTTAATCGGAATTACTGGGCGTAAAGCGCACGCAGGCGGTCTGTCAAGTCGGATGTGAAATCCCCGGGCTCAACCTGGGAACTGCATTCGAAACTGGCAGGCTAGAGTCTTGTAGAGGGGGGTAGAATTCCAGGTGTAGCGGTGAAATGCGTAGAGATCTGGAGGAATACCGGTGGCGAAGGCGGCCCCCTGGACAAAGACTGACGCTCAGGTGCGAAAGCGTGGGGAGCAAACAGG
+
IIIIIIIIIIIIIIIIIIIHIHIIHIIIIIIIHIIIHIIIIIIIGIHHHIHIIIEEHIIIHIHIIIIIHIIIIHIIIFHIIHDGHIHIIIIHGHHHIHIIIIIIIIIIIIIIIGHIIIHHHHHFDHHIHGH=GI-:5CHGCHHFHEAGHHGGHHHIHGIII=HHHEHEHHH:CHDHHE-6E@@>HH445@@@@-6@HG@?@GGGC6@-@G@F?-6?H@5++54+5-5:C+GHF6-66--DHE@-E@6-@@HHECHHD>CHA?EGFHEHHHHHHEA---@GHDGEHHHIIIIIHHGEEHH?HHFHHGCHHDIHHHHIHHIIHGIIIHHG7HIIHEIIIIIIIIIHHHEG<<HHGIIIIIIIIIIHIIIIIIHIIIIIIIIGGHIGHHHHIHIIIIIIIIIHFHIHIHIIIIIIIIIIIIHIIIIIIIIIII
@HWI-D00621:625:HMJNFBCX2:2:1101:17573:59573
GTGGGGAATATTGCACAATGGGCGCAAGCCTGATGCAGCCATGCCGCGTGTATGAAGAAGGCCTTCGGGTTGTAAAGTACTTTCAGCGAGGAGGAAGGTGTTGTGGTTAATAACCACAGCAATTGACGTTACTCGCAGAAGAAGCACCGGCTAACTCCGTGCCAGCAGCCGCGGTAATACGGAGGGTGCAACCGTTAACCGGAATTACTGGGCGTAAAGCCCACGCAGGCGGTTTGTTAAGTCAGATGTGAAATCCCCGGGCTCAACCTGGGAACTGCATTTGAAACTGGCAAGCTAGAGTCTTGTAGAGGGGGGTAGAATTCCAGGTGTAGCGGTGAAATGCGTAGAGATCTGGAGGAATACCGGTGGCGAAGGCGGCCCCCTGGACAAAGACTGACGCTCAGGTGCGAAAGCGTGGGGAGCAAACAGG
+
IIIIIIIIIIIIIIIIIIIIIIIIGIHIIIIHIIIIIIIIIIIIIIHIEDHHIIIIIHIIGHIIIIIIIIIIIIGIIHIIIIGHHHIIHIIDCHECHH@GHHHAHHHIICEHEHHIF@GF@GH@FGCHHCEE@7@;+E:GHHIIHH?GH:+>HCA6AG4@GE@AEA@EHE+>3++64--6@--6DD4EHF?--6@@E46-@F?G@@62-+>6---?F@E31CHC6-HD>345-6-6-@EIHHG@?@@--HFG@CDC3DG?E@EAHHCA-FHHFH?F-@-CHGIHGIHHHHEHHHF-@778-@GCHFHIIIHGF.HEGHIIIIIIHHHIIHIIIIHFCIIIIIIIIHHFAHHIHIIHIIIIIIIIHIIIIIIIIIIIHH<IIHGHIHIIIHEHGIIIIIIIIHIIIIIIHIIIIIIIIIIIIIIIIIIIII
@HWI-D00621:625:HMJNFBCX2:2:1101:12316:60477
GTGGGGAATATTGCACAATGGGCGCAAGCCTGATGCAGCCATGCCGCGTGTATGAAGAAGGCCTTCGGGTTGTAAAGTACTTTCAGCGGGGAGGAAGGTGTTGTGGTTAATAACCACAGCAATTGACGTTACCCGCAGAAGAAGCACCGGCTAACTCCGTGCCAGCAGCCGCGGTAATACGGAGGGTGCAAGCGTTAATCGGAATTACTGGGCGTAAAGCCCAAGCAGGCGGTCTGTCAAGTCGGATGTGAAATCCCCGGGCTCAACCTGGGAACTGCATTCGAAACTGGCAGGCTAGAGTCTTGTAGAGGGGGGTAGAATTCCAGGTGTAGCGGTGAAATGCGTAGAGATCTGGAGGAATACCGGTGGCGAAGGCGGCCCCCTGGACAAAGACTGACGCTCAGGTGCGAAAGCGTGGGGAGCAAACAGG
+
IIIIIIHIHHIIIIIIIIIIIIIIIIIIIIIHIIIIIIIIIHIIIIIIHDGHIIIIIIIIIIIIHIIIIHIGIIIIIIHIHEDCGHIIIIIGHHHEHHF?HC?:EH@EEHICH7GHHIGEHHFH?GFHI?@@HG-++>>H@G-6-6@4+++6@@F-A-54@EH?--@FHE:+5>5:@-@@@@CC>+5@-G-@-4--6-@HF6-FGF6@4HCE@6@G-E@2+66+6-IIHC@66---@?HDC5-EG@6--IHG@+DD:HA?F-F-FHHGCGHHEHHFHIIIEECEIHHHGIHG@A-EHHGEFIHHHEHHIHDHFEGGEIHEHIGIGIHGDHHGIIIHIHHG@:HIIHGD<CEGHGECIIIHDIHHGIIIHIIIIIIIHHDHHCIHIIHHHHGEFIIIIIIIIHIIIIGHIIIIHIIIIIIIIHIIIIIIII
@HWI-D00621:625:HMJNFBCX2:2:1101:14972:60388
GTGGGGAATATTGCACAATGGGCGCAAGCCTGATGCAGCCATGCCGCGTGTGTGAAGAAGGCCTTCGGGTTGTAAAGCACTTTCAGCGAGGAGGAAGGTGGTGAGCTTAATACGCTCATCAATTGACGTTACTCGCAGAAGAAGCACCGGCTAACTCCGTGCCAGCAGCCGCGGTAATACGGAGGGTGCAAGCGTTAATCGGAATTACTGGGCCTAAAGCGCACGAAGGCGGTCTGTCAAGTCGGATGTGAAATCCCCGGGTTCAACCTGGGAACTGCATTCGAAACTGGCAGGCTAGAGTCTTGTAGAGGGGGGTAGAATTCCAGGTGTAGCGGTGAAATGCGTAGAGATCTGGAGGAATACCGGTGGCGAAGGCGGCCCCCTGGACAAAGACTGACGCTCAGGTGCGAAAGCGTGGGGAGCAAACAGG
+
IIIIIIIIIIIIIIIIIIIIIIIIHIIIIIIIIIIIIIIIIIIIIIIIHIIIIIIHHIIIIIIIIIIIIHIHIIIIIIHIIIHHIIIIGHHHHIHIHIGHFHHHEH?HCH.FEE::ECHIIIIIGH?HHCEGHH@;7E:DGHEH@BEHGGHHIE@@EH-4EEA-6--5EA++C:5;-666@--3>+-5--6----464-6EF-@E6-4@DFH-**?HEH3----6+@DC)@--666-?HH>@GF@@-----CHGIIHD@F8---6A-6-CEGHG?CFHEB-CIIHGCGIHGHFF-GHHFHG?FHHFIIHCDHHIHIHIIIHHHHHIIHIHIIHCIIIHIHHIIIIHIHDCHIIIIHIIIIGIIHIIIHHGIIIIHHIIIIIIIIIIIIIIIIIIIIIIIIIIIIIIIIIIIIIIIIIIIIIIIIIIIIII
@HWI-D00621:625:HMJNFBCX2:2:1101:19585:61185
GTGGGGAATATTGCACAATGGGCGCAAGCCTGATGCAGCCATGCCGCGTGTATGAAGAAGGCCTTCGGGTTGTAAAGTACTTTCAGCGGGGAGGAAGGCGATAAGGTTAATAACCTTGTCGATTGACGTTACCCGCAGAAGAAGCACCGGCTAACTCCGTGCCAGCAGCCGCGGTAATACGGAGGGTGCAAGCGTTAATCGGAATTACGGGGCGTAAAGCGCACGCAGGCGGTCTGTCAAGTCGGATGTGAAATCCCCGGGCTCAACCTGGGAACTGCATTCGAAACTGGCAGGCTAGAGTCTTGTAGAGGGGGGTAGAATTCCAGGTGTAGCGGTGAAATGCGTAGAGATCTGGAGGAATACCGGTGGCGAAGGCGGCCCCCTGGACAAAGACTGACGCTCAGGTGCGAAAGCGTGGGGAGCAAACAGG
+
IIIIIIIIIIIIIIIIIIIIIIIHIIIIIIIIIIIIIIIIIIGIHIIIIIIIIIIIGHHIHIIIIIIIIFHHIHHIIHIGHHFHHH?HIIICDHIGEHHIGHCCHHGH?GHGIEHIIICHHEEHHHIIE?@@EG@HHDHHHHHH-F-F:DHDDHII?C@-GCHHIEH?GH3>;D33-@@-@CG:CDH?@GHE-@--5E@@@G@HG@G4):D@-@-HHC35--@:>-4>>+E-6-@F--E;DG=G@@-@--HEG:DC>+AA6--HHHHHCFEFEG?A-?HHCDHHFHGHIHHHEA6EG@@?EHG@??HHIIHHF:?GFHIIGHHIHEHIHDIIIIIIHHIIIIHIIIHB<?IIIHHHHHIHHHHHHHIIIIIIIIIIHHGIHHEHIHIHIHIHHHIIIIIHHFGIIHHHGIIIIHIIHIIIIIHIIIIIIH
@HWI-D00621:625:HMJNFBCX2:2:1101:16789:62605
GTGGGGAATATTGCACAATGGGCGCAAGCCTGATGCAGCCATGCCGCGTGTGTGAAGAAGGCCTTCGGGTTGTAAAGCACTTTCAGCGAGGAGGAAGGTGGTGAGCTTAATACGCTCATCAATTGACGTTACTCGCAGAAGAAGCACCGGCTAACTCCGTGCCAGCAGCCGCGGTAATACGGAGGGTGCAAGCGTTAATCGGAATTACTGGGGGTAAAGCGAACGCAGGCGGTTTGTTAAGTCAGATGTGAAATCCCCGGGCTCAACCTGGGAACTGCATTTGAAACTGGCAAGCTAGAGTCTCGTAGAGGGGGGTAGAATTCCAGGTGTAGCGGTGAAATGCGTAGAGATCTGGAGGAATACCGGTGGCGAAGGCGGCCCCCTGGACGAAGACTGACGCTCAGGTGCGAAAGCGTGGGGAGCAAACAGG
+
IIIIIIHIIIIIIIGIIIIIIGHIHIIIIIIIIIIIIIGIIIIHIIGC<CGHHIHIIIIIIFCHHIIHHGHHIHHHIHEEHHD?HGEHHIHHGHEEGHEFEHIIHGEH?.DHAEEFHHIIEEHFEFEEH@C@EGHHHDDGGHHIGCEEHD:3EHFHHH=AHD?AAHHEHHIII:+346@HECEHD:--@F@-4EEHHC-6EF@6-@6@+D66+--CHE364+63--@;15-6-6-6-HGEE@6?HE@6--@FE:HHHDA-@66-?F68--IGIHIIIEHHE666HIIHIIIIIIIHHGIHHHHHHEIIIIHEGFDHHIIIIIHFIIIHIGIIIIIIHGGIHIIIIIHG<GGIHHIIIHIIHHHIIIIHIHIIIIHIIIHIHEHDIIIIIIIHHIIIHIIGHGIIGIHIIIIIIIIIIIIIIIIIIIIIII
@HWI-D00621:625:HMJNFBCX2:2:1101:17163:63237
GTGGGGAATATTGCACAATGGGCGCAAGCCTGATGCAGCCATGCCGCGTGTATGAAGAAGGCCTTCGGGTTGTAAAGTACTTTCAGCGGGGAGGAAGGTGTTGAGGTTAATAACCTCAGCAATTGACGTTACCCGCAGAAGAAGCACCGGCTAACTCCGTGCCAGCAGCCGCGGTAATACGGAGGGTGCAAGCGTTAATCGGAATTACTGGGCGTAAAGCGCACGCAGGCGGTTTGTCAAGTCGGATGTGAAATCCCCGGGCTCAACCTGGGAACTGCATTCGAAACTGGCAGGCTAGAGTCTTGTAGAGGGGGGTAGAATTCCAGGTGTAGCGGTGAAATGCGTAGAGATCTGGAGGAATACCGGTGGCGAAGGCGGCCCCCTGGACAAAGACTGACGCTCAGGTGCGAAAGCGTGGGGAGCAAACAGG
+
IIIIIIIIIIIIHIHIIIIIIIIIIIIHHIIIIIIIIIIIIIIIHDGHEHEHHHIHIIIIGIIIIIIIIIIII0DGFFHIIIGHIEHIHHHHHI=HFHAFHHHIIGIHCHHHIHHHHEFHEHGGCGHHHEHHEC5:6CCCE-6@-FFHHD:DEC6G-@@--@@?@4?@@-+>D+3:-6F-@EHHD+--66--6GEHHH?FGH-@GH=+666-->+5@HEFDCHH:CHIC4-66-6@6--C:---@-EG-@GG6+CHHHHEG?EEIH?A-6@?GGA-IHGHG-EHHHIHHEHHEHEFHIIHHGGEHEIIIIIHHEHIHGIIHIIIIHIHIHHHHIIIHIHGIHHHIHHF<<IIIIHEIIIIIIIHHHIIHIIIIIIIIIIHHFIIIIIIIIIIHHIIIIIHHHIIIIIIIIIGIIIIIIIIIIIIHHGHGI
@HWI-D00621:625:HMJNFBCX2:2:1101:19117:63257
GTGGGGAATATTGCACAATGGGCGCAAGCCTGATGCAGCCATGCCGCGTGTATGAAGAAGGCCTTCGGGTTGTAAAGTACTTTCAGCGGGGAGGAAGGTGCTGAGGTTAATAACCTCAGCAATTGACGTTACCCGCAGAAGAAGCACCGGCTAACTCCGTGCCAGCAGCCGCGGTAATACGGAGGGTGCAAGCGTTAATCGGAATTACTGGGCGTAAAGCGCACGCAGGCGGTCTGTCAAGTCGGATGTGAAATCCCCGGGTTCAACCTGGGAACTGCATTCGAAACTGGCAGGCTAGAGTCTTGTAGAGGGGGGTAGAATTCCAGGTGTAGCGGTGAAATGCGTAGAGATCTGGAGGAATACCGGTGGCGAAGGCGGCCCCCTGGACAAAGACTGACGCTCAGGTGCGAAAGCGTGGGGAGCAAACAGG
+
IIIIIIIIIIIIIIIIIIIIIIIIHIIIIIIIIIIIIIIIIIIIIIIIEHHIIIIIIIIHHIIIIGHHIDHHFHIIIIIGHHCGHHIIHIHIIIIIHIIIGIHHIIIIGIHFHHHIHHHIFHGHHIIIHIGGHEHDDHIIHHHIHEGFHIHHHEHHIIHC?HHGFGECEHHG;:+3E@?GE4EC;3@GE?@6--@@H@-@HF@EHCC46CHHEEGG@E-64D56:.D;4+-4----@64:;4-FEE@@?CCG=HCD>+E58---?H4@ECIHEHHHCHHHGG6?HGBCIIIIHHEFCDAGACEGF-HHCGIHHGHFCHIGIIIIIIHHH>DHHFHIHFIHHIHHE@FF<CHIIHHHHFGIHHIIIIIIIIIIHIIIIIIIIHEIIIIIIIIIIIIIIHHHHHIIIHHIIIIIIIIIIIIIIIIIIIIIII
@HWI-D00621:625:HMJNFBCX2:2:1101:11375:64024
GTGGGGAATATTGCACAATGGGCGCAAGCCTGATGCAGCCATGCCGCGTGTATGAAGAAGGCCTTCGGGTTGTAAAGTACTTTCAGCGGGGAGGAAGGTGTTGAGGTTAATAACCTCAGCAATTGACGTTACCCGCAGAAGAAGCACCGGCTAACTCCGTGCCAGCAGCCGCGGTAATACGGAGGGTGCAAGCGTTAATCGGAATTACTGGGCGGAAAGCGCACGCAGGCGGTCTGTCAAGTCGGATGTGAAATCCCCGGGCTCAACCTGGGAACTGCATTCGAAACTGGCAGGCTAGAGTCTTGTAGAGGGGGGTAGAATTCCAGGTGTAGCGGTGAAATGCGTAGAGATCTGGAGGAATACCGGTGGCGAAGGCGGCCCCCTGGACAAAGACTGACGCTCAGGTGCGAAAGCGTGGGGAGCAAACAGG
+
IIIIIIIIIIIIHIIIIIIIIIIIIIIIIIIIIIIIIIIIIIIIIIIHHIHIIIIIIIIIIIIIIIIHHHHIIIIIHIIIIEDFFHIIIIHHHHIIIIHIGGGGHIHHF@HEAFBAH?EEFIHHE?-DE@CEE--3+6>6AHHHHH-5>5+>GH?6AE---@EHHE-@EHHIICHH?-6@C-5>:D4@--@@-@@@--66@E-4EH--@IHHGC4-IHH>4-4+@4-IHD@6------@56---F-66-HHG6+3:CDHEECHHHHEE@EIHHFAFFIHIFHHHIHIHHIHGHHFHHIHHA8--G?IIIIIHHGIIHHIIHIHIIHIHD<.IIIIIIIIIHIIIIIHGDHIIIIHIIIIHHIIIIIIHIIIIIIIHIIHDHHEIIHIIIHIIIIIIIIIIIHIIIIIIIIIIHGIIIIIIIIIIIIIIII
@HWI-D00621:625:HMJNFBCX2:2:1101:20219:64980
GTAGGGAATCTTCGGCAATGGGGGCAACCCTGACCGAGCAACGCCGCGTGAGTGAAGAAGGTTTTCGGATCGTAAAACTCTGTTGTTAGAGAAGAACGTTAAGTAGAGTGGAAAATTACTTAAGTGACGGTATCTAACCAGAAAGGGACGGCTAACTACGTGCCAGCAGCCGCGGTAATACGTAGGTCCCAAGCGTTGTCCGGGTTTATTGGGCGTAAAGCGAGCGTAGGTGGTTTCTTAAGTCTGATGTAAAAGGCAGTGGCTCAACCATTGTGTACATTGGAAACTGGGAGACTTGAGTGCAGGAGAGGAGAGTGGAATTCCATGTGTAGCGGTGAAATGCGTAGATATATGGAGGAACACCGGAGGCGAAAGCGGCTCTCTGGCCTGTAACTGACACTGAGGCTCGAAAGCGTGGGGAGCAAACAGG
+
IGIIHIIIIHIIIHIIIIIHIIIIHIIIHHIIIHIHIIHIIIIIIIIIHHIGHHIHIIIIGDGHFEHIIIHIIIHIIIIIIGDCHEHIIH?HHCHIHH.D:GHAGHIIEGH7AECHHHGIH?GGHFH@HHGCEHHGHCE6@GBEFHCEACDDC@CGHH?EFHEHHHHC?HA+3:6>:GEC?4@EE=-6-@?@--@-635->@:)5@@GGH--@2@FAEG3+6-++64A3--@?F6---8--A-6---HEGHHF-G@7A--7--8-88--7--8-78--AAEHHEAD.HGF.:.:.IHGHGHIGIIHFG<.CHHF:..IGIIHHHEHIIIIHIIIHHIHGIHHEHGH?GDHCHEIIHCHC::HHEGHIHIIIHHIIIIHEFEHIIHHIHIIIHHHIIIHHIHIIIIGIIIIIIHHHHHIIIIIIIIIIIII
@HWI-D00621:625:HMJNFBCX2:2:1101:17305:65109
GTGGGGAATATTGCACAATGGGCGCAAGCCTGATGCAGCCATGCCGCGTGTGTGAAGAAGGCCTTCGGGTTGTAAAGCACTTTCAGCGAGGAGGAAGGTGGTGAACTTAATACGTTCATCAATTGACGTTACTCGCAGAAGAAGCACCGGCTAACTCCGTGCCAGCAGCCGCGGTAATACGGAGGGGGCAAGCGTTAATCGGAATTACTGGGCGTAAAGCGCACGAAGGGGGTTTGTTAAGTCAGATGTGAAATCCCCGGGCTCAACCTGGGAACTGCATTTGAAACTGGCAAGCTAGAGTCTCGTAGAGGGGGGTAGAATTCCAGGTGTAGCGGTGAAATGCGTAGAGATCTGGAGGAATACCGGTGGCGAAGGCGGCCCCCTGGACGAAGACTGACGCTCAGGTGCGAAAGCGTGGGGAGCAAACAGG
+
IIIIIIIIIIIIIIIIIIIIIIIIHIIIIIIIIIIIIIIIIIIIIIIIEHHHHIIIIGIIIIIIIIIIIHIGIIIIIIHGHIFGHHIIIIIIIHHIHHFHEHIHCHHGHHHIHHEHIIHEEHHHIIIGHHIII?@DCEHHEE@F@GFGDC:CEC6A-F-4A@-6-4AGHH+>DHHGE@--@-5>D+++6+@--4@HH@-6@G=HH@>@@CC@-@CHE7+)-56--++C@+654@---FIHG?H@--@6--@@4+GHDHHFF-6--F@A-?IHHCHH?FGEA-6-HGIHIIHHBCCFECFIHHE7A-HHHHIIIHIIIIHIIIHEHIIIIIIIHHIIHHIIHHIIIIHG<DHIHHIIIIIIIIIIIIIIIIIIIIIIIIIIIIIIIIIIIIIIIIIIIIIIHHIIIIIIIIIIIIIIIIIIIIIIIIIIII
@HWI-D00621:625:HMJNFBCX2:2:1101:10248:65559
GTGGGGAATATTGCACAATGGGCGCAAGCCTGATGCAGCCATGCCGCGTGTATGAAGAAGGCCTTCGGGTTGTAAAGTACTTTCAGCGGGGAGGAAGGTGTTGAGGTTAATAACCTCAGCAATTGACGTTACCCGCAGAAGAAGCACCGGCTAACTCCGTGCCAGCAGCCGCGGTAATACGGAGGGTGCAAGCGTTAATCGGAATTAATGGGCGTAAAGCGCACGCAGGCGGTCTGTCAAGTCGGATGTGAAATCCCCGGGCTCAACCTGGGAAATGCATTCGAAACTGGCAGGCTAGAGTCTTGTAGAGGGGGGTAGAATTCCAGGTGTAGCGGTGAAATGCGTAGAGATCTGGAGGAATACCGGTGGCGAAGGCGGCCCCCTGGACAAAGACTGACGCTCAGGTGCGAAAGCGTGGGGAGCAAACAGG
+
IIIIIIIIIIIIIIIIIIIIIIIIIIIIIIIIIIIIHIHIIIIIIIIIHHHIIIIHIIIIIHHIIIIIIIIIIIIIIEHHHIGHIHIIIHHCHIEHHIGHHHHHHIIHHHIHHIDHEHHHEHHE@HHHHECHEHIGCHHI---88G--CCD+EEA-AF@--@?-F-@@E@+;DH>H-6-6@-6>;3-5---@E@-@E-66HEG@-6-#6;HE#G-CECF1-4-)@-=>4+HHCE@--@=>+-5@GH@6--@EG;:::IIFHA?EHHHHFCHHF8--6-HHEE?CGG?HHHHIHC@@@@IIIHD-HEHDCHDEA?FF?CIIHHHIHCIHHDCHIIHHEGIIIIHIIIHF<<HIIIHGHHHHIHHIHIHIGIIIIIIIIIIIHFHHIIIIIIIIIIIIIIIHGIIIIIIIIIIIIIIIIIIIIIIIIIIIII
@HWI-D00621:625:HMJNFBCX2:2:1101:19812:65648
GTGGGGAATATTGCACAATGGGCGCAAGCCTGATGCAGCCATGCCGCGTGTATGAAGAAGGCCTTCGGGTTGTAAAGTACTTTCAGCGGGGAGGAAGGCGATAAGGTTAATAACCTTGTCGATTGACGTTACCCGCAGAAGAAGCACCGGCTAACTCCGTGCCAGCAGCCGCGGTAAAACGGAGGGTGCAAGCGTTAATCGGAATTAATGGGCGTAAAGCGCACGCAGGCGGTCAGTCAAGTCGGATGTGAAATCCCCGGGCTCAACCTGGGAACTGCATTCGAAACTGGCAGGCTAGAGTCTTGTAGAGGGGGGTAGAATTCCAGGTGTAGCGGTGAAATGCGTAGAGATCTGGAGGAATACCGGTGGCGAAGGCGGCCCCCTGGACAAAGACTGACGCTCAGGTGCGAAAGCGTGGGGAGCAAACAGG
+
IIIIIIHHIIIIIIIIIIIIHIIIIIIGIIGHEHIIIIHIGHIIIIHICD<FHHIIIIIIEHHHHIIIIIHHHIIIHEHIHHCCHHIDHHIHHIHHEHIHICHFGFHHGIIHFHGHAEEHE@-A-@?HHHHH-8GC>:DF@EHIIICE:HDHIIIIEH=G?H?---@-G-3CH:5C---66@-CD+-5@G@--6E-@E-@HHH-@?D###D=E6-EDD:D-2HC+5-;:>-66---6?EHDG@6CHE@?@HHDDC:3C-F?---FA-@HGFF?HHA8-BA6CEHHFEIIHHHFECFGD-HHFECHHHIIIIIHFDHGEGIHIGHGIIIHCDIIGHHHHHGHIHHHIHGDFHHGIIIIIHHDCHHHIHHHIIIIIIIIIIHHHFHHHHIHHHHFIIIIIIIHHHIHIIHIIIIIHIIIIHIIIIIIIIIII
@HWI-D00621:625:HMJNFBCX2:2:1101:19237:65785
GTGGGGAATATTGCACAATGGGCGCAAGCCTGATGCAGCCATGCCGCGTGTATGAAGAAGGCCTTCGGGTTGTAAAGTACTTTCAGCGGGGAGGAAGGTGTTGTGGTTAATAACCACAGCAATTGACGTTACCCGCAGAAGAAGCACCGGCTAACTCCGTGCCAGCAGCCGCGGTAATACGGAGGGTGCAAGCGTTAATCGGAATTACTGGGCGTAAAGCGCACGCAGGCGGTTTGTCAAGTCGGATGCGAAAGCCCCGGGCTCAACCTGGGAACTGCATTCGAAACTGGCAGGCTAGAGTCTTGTAGAGGGGGGTAGAATTCCAGGTGTAGCGGTGAAATGCGTAGAGATCTGGAGGAATACCGGTGGCGAAGGCGGCCCCCTGGACAAAGACTGACGCTCAGGTGCGAAAGCGTGGGGAGCAAACAGG
+
IIIIIIIIIGIIIIIIIIIIIIHIIIIIIIIIHIIIIGHIIIIIIIIIIIEHIIIIIIHIIIIIIHIIGIIIIIIIIIIIIHDFHHHIIIIIGHHIIIHIIIIIIIHIEHHFHHFHHIFHCEHHIIII@@G@GHIIDH+AFHIIHHHIIIDCEEACHHD@GHHHHHHHII:>HC+>4@@G@EHHCHC-46@@@G@E@G-6-635@-FDE-@F-++5@@@@CHDF:HBDD#####@GGG@+5--@>56--@@4+++36+-?CEHEAA-6-EGG?IHECFFF-@6-AACHIGIIGEBHHGBHEEHGGEEIIHHGGGGIHHHECFF?GGIHH:HHHIIIHF=HFHHF@?HF<<EIIIHHHHGHDHDHHGHGHHIIIIIIHHHHG1@IIIHGHHIHFIIIIIIIHFIIIHGIIIIIHIIIIIHIIIIIIHIHHI
@HWI-D00621:625:HMJNFBCX2:2:1104:17133:44625
GTGGGGAATATTGCACAATGGGCGCAAGCCTGATGCAGCCATGCCGCGTGTATGAAGAAGGCCTTCGGGTTGTAAAGTACTTTCAGCGGGGAGGAAGGTGCTGAGGTTAATAACCTCAGCAATTGACGTTACCCGCAGAAGAAGCACCGGCTAACTCCGTGCCAGCAGCCGCGGTAATACGGAGGGTGCAAGCGTTAATCGGAATTACTGGGCGTAAAGCGCACGCAGGCGGTCTGTCAAGTCGGATGTGAAATCCCCGGGCTCAACCTGGGAACTGCATTCGAAACTGGCAGGCTAGAGTCTTGTAGAGGGGGGTAGAATTCCAGGTGTAGCGGTGAAATGCGTAGAGATCTGGAGGAATACCGGTGGCGAAGGCGGCCCCCTGGACAAAGACTGACGCTCAGGTGCGAAAGCGTGGGGAGCAAACAGG
+
IIIHHIIIIIIIIIHIIIIHIIIIIDIIIIIIIIHIIIIIIHIIEHHHIIGHHHI1FHEFHHIHIHHIIHIHIFHHHIIIEHDG00C.C<HCDHHCG@CHHHHIIGFEHHHHHHHHCEEEFHIHEHHHHHFEF-@HIIHI?GEH6-A@>CDCH@AC?F44ACEE-4@@HFDCHHHC--@-@@->HD-?-6@@@-E=EEH?-@E5--@-6-C@6>E@EGH-6>IDF6HHC;@@--6@G?E++=CHGIIHIIHG=:CC;+HF?CH@HHHF-A-EHECIHGH?HEE@HAIHHHGEA?GHEIIHH@-CIGIIIHH?HG?HHGIIIHG@CIIIIIIIHIIIIIHHHIHEEHHGAGIHGIIIGIIIHIHHIHHEHIIIIIIHDHECHCIIIIHHEHFHHIHIHHFHH@IIIHHIIIIIIGIIIHG?IHIIIIIIII
@HWI-D00621:625:HMJNFBCX2:2:1104:2133:44965
GTGGGGAATATTGCACAATGGGCGCAAGCCTGATGCAGCCATGCCGCGTGTATGAAGAAGGCCTTCGGGTTGTAAAGTACTTTCAGCGGGGAGGAAGGTGTTGAGGTTAATAACCTCAGCAATTGACGTTACCCGCAGAAGAAGAACCGGCTAACTCCGTGCCAGCAGCCGCGGTAATACGGAGGGTGCAAGCGTTAATCGGAATTACTGGGCGGAAAGCGCACGCAGGCGGTCTGGCAAGTCGGATGTGAAATCCCCGGGCTCAACCTGGGAACTGCATTCGAAACTGGCAGGCTAGAGTCTTGTAGAGGGGGGTAGAATTCCAGGTGTAGCGGTGAAATGCGTAGAGATCTGGAGGAATACCGGTGGCGAAGGCGGCCCCCTGGACAAAGACTGACGCTCAGGTGCGAAAGCGTGGGGAGCAAACAGG
+
IIIIHIIIIIHIIIIIIGHCGCHHHHIIHIIHIIIIIIIIIII??CCH<CDGEHIHIHHIHGIIHHIHIIIGHHHCHEHIHC90CGED.CD.9CHFGC9@HHHFIIHF-/@HH@?--7F?@A@--D--7-77B-@++36--86@-6F-++6>GHH--AEH465@6@@F-@+3>HHHE-66@-45+65@-6@6--4-546-6F@@@FEF=DD@65$-6>@*C4-)36-3+3-E-6-6--DHH@E-IHGHIHHHG::5:;HHHFCF@A-FHEHHFHHEGA@HEHHHHFF?HHHGEHFF?FHHEHFHF?HHHC>8-FAIIHEHIIHD7HGIIHHHG/IIIIIGIIIIHHIHAFGC?HIIIHGD<HHHFIIIIIHHGDHHECHHHGIIIIIIHEEG@IHIIIHHG1HHEGHIIHGGHF<EIIIIIIHGHH@HII
@HWI-D00621:625:HMJNFBCX2:2:1104:14408:44928
GTGGGGAATATTGCACAATGGGCGCAAGCCTGATGCAGCCATGCCGCGTGTATGAAGAAGGCCTTCGGGTTGTAAAGTACTTTCAGCGGGGAGGAAGGTGTTGTGGTTAATAACCACAGCAATTGACGTTACCCGCAGAAGAAGCACCGGCTAACTCCGTGCCAGCAGCCGCGGTAATACGGAGGGTGCAAGCGTTAATCGGAATTACTGGGCGTAAAGCGCACGCAGGCGGTTTGTTAAGTCAGATGTGAAATCCCCGGGCTCAACCTGGGAACTGCATTTGAAACTGGCAAGCTTGAGTCTCGTAGAGGGGGGTAGAATTCCAGGTGTAGCGGTGAAATGCGTAGAGATCTGGAGGAATACCGGTGGCGAAGGCGGCCCCCTGGACGAAGACTGACGCTCAGGTGCGAAAGCGTGGGGAGCAAACAGG
+
IIIIIIIIIIIIIIIIIIIIIIIHIIIIIIIIIIIIIIIHIIIIIIIIHIHIIIIIIIIIIHIIIGIIIIIIIIIIIIIIIIGHHHIIIIIIIIIIIIIIIIIIIHIIIIHIIEHHIIIIIIHIHIGIHHHHHIIIHIIIIIIIIGHH:D:+@GFGHHHHHIF@@@HEHECH:+5>GFIHE-@C;H@@@HIIEHHCEHIIGF6HGEE@G5@?6;DCE-63+565@CDCCC:HHHHHEG@HHFGIIHEFE@EGIHGGIIHHF-A?FG?FIHHH@AFF?EHHFFIHIHFIFIHHA?GIHIHHIHHEIFHHGIIIIHHIIIIIIIIGIHIHIHIGIIIIIIIIIIIIIIHGDHIIIIIIIIHIHHIIIIHHIIIIIIIHHIIHGEIHIIIIIIIIHIIIIHHGHHIIIIIIIIIIIIIIIIIIIIIIIIIIII
@HWI-D00621:625:HMJNFBCX2:2:1104:15429:44798
GTGGGGAATATTGCACAATGGGCGCAAGCCTGATGCAGCCATGCCGCGTGTATGAAGAAGGCCTTCGGGTTGTAAAGTACTTTCAGCGGGGAGGAAGGTGTTGTGGTTAATAACCACAGCAATTGACGTTACCCGCAGAAGAAGCACCGGCTAACTCCGTGCCAGCAGCCGCGGTAATACGGAGGGTGCAAGCGTTAATCGGAATTACTGGGCGTAAAGCGCAGGCAGGCGGTCTGTCAAGTCGGAAGTGAAATCCCCGGGCTCAACCTGGGAACTGCATTCGAAACTGGCAGGCTAGAGTCTTGTAGAGGGGGGTAGAATTCCAGGTGTAGCGGTGAAATGCGTAGAGATCTGGAGGAATACCGGTGGCGAAGGCGGCCCCCTGGACAAAGACTGACGCTCAGGTGCGAAAGCGTGGGGAGCAAACAGG
+
IIIIIIIIIIIIIIIIIIIIIIIIHIIHIIIHIIIIIIIIIIIIIIIIHHHHIIIIIHHICHGIIIIHIIIIIHIIIIIIIGDGHIIHIIIIIIIIIHHIIEHHIIIHIHHHHHHIIIIIIIH?FHIIIIGHICHHH:CGHHEHHHIHIIIIICCAFF=GEHHEHHHHH@>>DHCHIGIHH=E:HHEHH?H?EG5EH@FHE=5@@@@6+@H?-3635@H-6+3)53-5:HC######@EC>--6@6--@C@?6++CD:GA6---FHEH@CHIHG6---FHG=HHHHGHHF?H@FBFF?EFD--FHHHGHHIHD.IIHHHIIIHHFHIIIIIIIIIHHGHIHHGIIHHF<?HIHIHGIIIHDDIIIIIIIHHGIIIIIIIIIHIIIHHIHHHHHGIIIHGFH?IIIIGIIIIIIIIIIIIIIIIIIIIIII
@HWI-D00621:625:HMJNFBCX2:2:1104:18022:44857
GTGGGGAATATTGCACAATGGGCGCAAGCCTGATGCAGCCATGCCGCGTGTATGAAGAAGGCCTTCGGGTTGTAAAGTACTTTCAGCGGGGAGGAAGGCGATAAGGTTAATAACCTTGTCGATTGACGTTACCCGCAGAAGAAGCACCGGCTAACTCCGTGCCAGCAGCCGCGGTAATACGGAGGGTGCAAGCGTTAATCGGAATTACTGGGCGTAAAGCGCACGCAGGCGGTCTGTCAAGTCGGATGTGAAATCCCCGGGCTCAACCTGGGAACTGCATTCGAAACTGGCAGGCTAGAGTCTTGTAGAGGGGGGTAGAATTCCAGGTGTAGCGGTGAAATGCGTAGAGATCTGGAGGAATACCGGTGGCGAAGGCGGCCCCCTGGACAAAGACTGACGCTCAGGTGCGAAAGCGTGGGGAGCAAACAGG
+
IIIIIIEHHIHIIHHHHIIHIIIIHHIHIIHEEHIIIHHIHIHIIIIIII<FEHHIHHHIIGIIIIHIDHHIIEHHHHH0FDFGIIHIHIHHHDGHIIIHHDDHIHEHIHHHIEHHHHHGHH@GHHHEHHHCC?HC+D:FHCHHEHGHD:CDHIHHHGIHHDEH??GCH-5>DDHD--6FEH=>HCHE@@HF-@@HHGEHHG6@6@GHHI>GGHG@@HFDEEGDFEEC:>@F66@F?H@CHGE-?HCHHEHF@D>C+DHHHIIHHA-GEGAEGFGA?6-4-CHFA6F@GGABG--EHHIIIHEHHHHHDHHD-7@HFD7@HEHHHHEIIHIHHGFE/?GEHHEHCFFHFFEHFIHHHHEECHCCEHEHGCHECIHDHEHE=FCCHEHGECHHCE=IIIIH@CHHHC<0FHHHC/HIHHIIIHEIIIHIII
@HWI-D00621:625:HMJNFBCX2:2:1104:19151:44862
GTGGGGAATATTGCACAATGGGCGCAAGCCTGATGCAGCCATGCCGCGTGTATGAAGAAGGCCTTCGGGTTGTAAAGTACTTTCAGCGGGGAGGAAGGTGTTGTGGTTAATAACCACAGCAATTGACGTTACCCGCAGAAGAAGCACCGGCTAACTCCGTGCCAGCAGCCGCGGTAATACGGAGGGTGCAAGCGTTAATCGGAATTACTGGGCGTAAAGCGCACGCAGGCGGTCCTTCAAGTCGGATGTGAAATCCCCGGGCTCAACCTGGGAACTGCATTCGAAACTGGCAGGCTAGAGTCTTGTAGAGGGGGGTAGAATTCCAGGTGTAGCGGTGAAATGCGTAGAGATCTGGAGGAATACCGGTGGCGAAGGCGGCCCCCTGGACAAAGACTGACGCTCAGGTGCGAAAGCGTGGGGAGCAAACAGG
+
IGHIIIIIIGIIIGIHHHHIIIIIIIIIIIIIEGHHIIHHHHIIHIIIHHIGGHHHHIIIIIIHIIHHDHHIIHHEHHHIID<CHEH.<.CDHIIIIHHGGHHHHHHFFHEGCGHHHCHHEH-ABHHDAGH@GHIGG+CGI?AHFHEHG;DDHIHHEFE@GHICFCEHHH:HDDCD@FF-55E+CH@@EHCEHH@-@CHIG@@66F@?G>GC@@?@@@G>CC:;@D-+>+-@46--66-+;4-C@-HEG6-@FHHDDDE-A-GA8-6-@CA8A86A6?HGA=F686--4HHFBB-HFGGA?HIIHHIIIIHA8:.HGF.7:/F:.HG@9<:<C<H@F9EEIHGHEHFD<<@?FHHHFHD<.CC<FGEED1IHEHHHHE<.GF<EIIHGIIHF<<HHIHHEFHHHHECCHHHEHHEHHIHIIHHHHHIHIH
@HWI-D00621:625:HMJNFBCX2:2:1104:7326:45444
GTGGGGAATATTGCACAATGGGCGCAAGCCTGATGCAGCCATGCCGCGTGTATGAAGAAGGCCTTCGGGTTGTAAAGTACTTTCAGCGGGGAGGAAGGCGATAAGGTTAATAACCTTGTCGATTGACGTTACCCGCAGAAGAAGCACCGGCTAACTCCGTGCCAGCAGCCGCGGTAATACGGAGGGTGCAAGCGTTAATCGGAATTACTGGGCGTAAAGCGCACGCAGGCGGTCTGTCAAGTCGGATGTGAAATCCCCGGGCTCAACCTGGGAACTGCATTCGAAACTGGCAGGCTAGAGTCTTGTAGAGGGGGGTAGAATTCCAGGTGTAGCGGTGAAATGCGTAGAGATCTGGAGGAATACCGGTGGCGAAGGCGGCCCCCTGGACAAAGACTGACGCTCAGGTGCGAAAGCGTGGGGAGCAAACAGG
+
IIIIIIIIIIIIIIIIIIIHIIIIIIIIIIIHIIIIIIIIIIIIIIIIIIHIIIIIHIIHIIIIIIIIHIHCHIIIEHHIIHDHHHIIIGHHHIIIIIHHGIIHIHIIHHIHIHHIH?G@@@HEEA@@G-BGE@CC6+>HHG@A?AFGHHHCEHF?GHEEHH-@@-6@EG:DH:CDG--6@5-;C:E-@F-@-GHHH?-@@EE@E4@@@H?E@HGHH:>8CHE:FHE:DCHHEHH@-HED5-@-HIIHFH@@4+:HDIIHEEGHIIHGIHIIIGHIHEIHEIIIHHFHIHHHFH@HHIFIHHHEHHIIGHIHHHHIHHHIHGGIIIIHIIIHIHGIIHHFIIIIHHHGFIIIIHIIHIIIIIHIIIIGIIIIIIIIIIHIHEIIIIIIIIIIHIIIIIIIIHIIIIIIIIIIIIIIIIHEIIIIIIIIII
@HWI-D00621:625:HMJNFBCX2:2:1104:18194:45277
GTGGGGAATATTGCACAATGGGCGCAAGCCTGATGCAGCCATGCCGCGTGTATGAAGAAGGCCTTCGGGTTGTAAAGTACTTTCAGCGGGGAGGAAGGTGTTGAGGTTAATAACCTCAGCAATTGACGTTACCCGCAGAAGAAGCACCGGCTAACTCCGTGCCAGCAGCCGCGGTAATACGGAGGGTGCAAGCGTTAATCGGAATTACTGGGCGTAAAGCGCACGCAGGCGGTCTGTCAAGTCGGATGTGAAATCCCCGGGCTCAACCTGGGAACTGCATTCGAAACTGGCAGGCTAGAGTCTTGTAGAGGGGGGTAGAATTCCAGGTGTAGCGGTGAAATGCGTAGAGATCTGGAGGAATACCGGTGGCGAAGGCGGCCCCCTGGACAAAGACTGACGCTCAGGTGCGAAAGCGTGGGGAGCAAACAGG
+
IIIIIIHIIIIIIIIIIIIIHIIIIIIIIIIIIIIIIIIIIIIIIIIIHIIIIIIHIIHIHGIIIIIIIHHIIIIIIIIHIHDHIIIIIIIDHIIIIHHIIIIIIIIIHHHIGDGHHHHHIHIIIIIIIIFHHHIIHIHIIIIG?FAGDHHHHEHHHHHICHIIGIIIGHIGIIIHHIECHE=CHGHHGHIIGIHHEC@-FEHHHHFEHIHDGDIIHHGHHIIHFHIHHHIEHGGIHHHD:=HHEHGIHIIHHIGHDDG@--HFHIHHEEHIGHIIIIIIIHIHHHHIIIHIHEGHIHHEIHHCHEHIHHIHHEHHGIIIIIHIHIIIHHIIIIIIIHHIIIHHIHHGDHIIIIIIIHIIGIHIIGIIHGIIIIIIIIIIIIHIIIIIIIIIHIIIHIIIIIIIIIIIIIIIIIIHIIIIIIIIIIIIII
@HWI-D00621:625:HMJNFBCX2:2:1104:14209:45666
GTGGGGAATATTGCACAATGGGCGCAAGCCTGATGCAGCCATGCCGCGTGTATGAAGAAGGCCTTCGGGTTGTAAAGTACTTTCAGCGGGGAGGAAGGTGTTGAGGTTAATAACCTCAGCAATTGACGTTACCCGCAGAAGAAGCACCGGCTAACTCCGTGCCAGCAGCCGCGGTAATACGGAGGGTGCAAGCGTTAATCGGAATTACTGGGCGTAAAGCGCACGCAGGCGGTCTGTCAAGTCGGATGTGAAATCCCCGGGCTCAACCTGGGAACTGCATTCGAAACTGGCAGGCTAGAGTCTTGTAGAGGGGGGTAGAATTCCAGGTGTAGCGGTGAAATGCGTAGAGATCTGGAGGAATACCGGTGGCGAAGGCGGCCCCCTGGACAAAGACTGACGCTCAGGTGCGAAAGCGTGGGGAGCAAACAGG
+
HIIHIIIIIIIIIHIIIIIHIIIIIHIIIIIIIIHIIIIIHHIIIIGIHHGHEHIIIIIIGGHHIIGHDHHIIIIIIHHIIIDEHHIIIIIHHHIHIHIFHGHIHIHGHHHFGEGHIIHFHHI7AGEHECFHIGHHGGHIIIIIIHHHHGGIIHHHHH-AGH@F--@FG@++6:3CE-@@C6@HCH-@GEHHHIF@@G--HF@-??E@=FHHE?HEEFHGHDHHGHHHCDHH@-6-EEHHIIHHIIIHH@GG@HD:HD-G-ECHGIIHHEFA8--EGIFEHCHGFGCEHHEIHHEHHHHHHHBIHGHIHIHGHHHIHIHIHHEIFEGIIIIHIIIIIHIIIIIIHHHFDHIGIIIIHHHIIIIIIHHIIIHIIIIIIIIIHIHEHHGHIIIIIIIIIIIIIIIIIIIIIIIIIIIIIIIIIIIIIIIIHI
@HWI-D00621:625:HMJNFBCX2:2:1104:16387:45676
GTGGGGAATATTGCACAATGGGCGCAAGCCTGATGCAGCCATGCCGCGTGTATGAAGAAGGCCTTCGGGTTGTAAAGTACTTTCAGCGGGGAGGAAGGTGTTGTGGTTAATAACCACAGCAATTGACGTTACCCGCAGAAGAAGCACCGGCTAACTCCGTGCCAGCAGCCGCGGTAATACGGAGGGTGCAAGCGTTAATCGGAATTACTGGGCGTAAAGCGCACGCAGGCGGTCTGTCAAGTCGGATGTGAAATCCCCGGGCTCAACCTGGGAACTGCATTCGAAACTGGCAGGCTAGAGTCTTGTAGAGGGGGGTAGAATTCCAGGTGTAGCGGTGAAATGCGTAGAGATCTGGAGGAATACCGGTGGCGAAGGCGGCCCCCTGGACAAAGACTGACGCTCAGGTGCGAAAGCGTGGGGAGCAAACAGG
+
IIIIIIIIIIIIIIIIIIIIIIIHIIIIIIIIIIIIIIIHIIIIIIIIHHHIIIIIIIHIIIIIIIIIIIIIIIIIIIGIIHDHHIFHHHIHIIHHIIIHIIIIIHHHHIGHIHHHHIIHIHHHFCEHIIHHHICHHIIHHHEIHHGH:::DHI?FEHCHHHEHGEHHIHDD;D>H@--6@E->HHIIIHH?-EHHHHF@HHF6@6@?GFFEHH@@5@@6@=G:HHDHHD@-?@@HHE@+;-@@-E@@E@GF@CCCHIIHHF-F?HHAGEIIIIHIGHIHHIIIHIHHHIIIIHHHHHEHEHCIIHIIIIIGHEGHHHIIIIIIHIIIGHIIIIIIIIIIIHIIIHHFDIIIIIIIIIIIIIIIIIIIIIIIIIIIIIIHIIIIIIIIIIIHHIIIIIIIIIIIIIIIIIIIIIIIIIIIIIIIIIIIII
@HWI-D00621:625:HMJNFBCX2:2:1104:3417:45904
GTGGGGAATATTGCACAATGGGCGCAAGCCTGATGCAGCCATGCCGCGTGTATGAAGAAGGCCTTCGGGTTGTAAAGTACTTTCAGCGGGGAGGAAGGTGTTGAGGTTAATAACCTCAGCAATTGACGTTACCCGCAGAAGAAGCACCGGCTAACTCCGTTCCAGCAGCCGCGGTAATACGGAGGGGGCAAGCGTTAATCGGAATTACTGGGCGTAAAGCGCACGAAGGCGGTCTGGCAAGTCGGATGTGAAATCCCCGGGCTCAACCTGGGAACTGCATTCGAAACTGGCAGGCTAGAGTCTTGTAGGGGGGGGTAGAATTCCAGGTGTAGCGGTGAAATGCGTAGAGATCTGGAGGAATACCGGTGGCGAAGGCGGCCCCCTGGACAAAGACTGACGCTCAGGTGCGAAAGCGTGGGGAGCAAACAGG
+
HIIIIIIIIIIIIIIIIIIHIGIIIIIIIIIIIIIIIIIIIHHHIHIIIIHHIHHHIIHGHEHHHHIIIHHHIFHHHHIIIC<CHFCHGHCDHIIEHIHCHIECFG:GH?HHHGHHE@GH@?EFHHHHHIHIG?EHCH+AEHFFECHHDDDC@@A?GAHE-8-66-@@?E:CHGHHE-6@E-@DH###############HH@@-66@EIHG@@-GCHIHHFGG62463+4@5------>+4E@6-CHHCEF@3+HCHH@--@-HH?AHHFA-6F@??FA4-CHEHEHHEEFA-?G?IIHF-66--C>+HHHAGHGFIIIGIIHGEIIIIIIGIIIIIIHIIIHHEFGDIIIHIIIIIIIGIIIIIIIIIIIIIIIHDHCHEIGIIIHCCCIIIIIIIGHH@HIHCIHIIIIIGIIIIIIIIIIIIHIII
@HWI-D00621:625:HMJNFBCX2:2:1104:15649:45756
GTGGGGAATATTGCACAATGGGCGCAAGCCTGATGCAGCCATGCCGCGTGTATGAAGAAGGCCTTCGGGTTGTAAAGTACTTTCAGCGAGGAGGAAGGTGTTGTGGTTAATAACCACAGCAATTGACGTTACTCGCAGAAGAAGCACCGGCTAACTCCGTGCCAGCAGCCGCGGTAATACGGAGGGTGCAAGCGTTAATCGGAATTACTGGGCGTAAAGCCAACGCAGGCGGTTTGTTAAGTCAGATGTGAAATCCCCGGGCTCAACCTGGGAACTGCATTTGAAACTGGCAAGCTTGAGTCTCGTAGAGGGGGGTAGAATTCCAGGTGTAGCGGTGAAATGCGTAGAGATCTGGAGGAATACCGGTGGCGAAGGCGGCCCCCTGGACGAAGACTGACGCTCAGGTGCGAAAGCGTGGGGAGCAAACAGG
+
IIIIIIIIIIIIIIIIIIIIIIIIIIIIIIIIIIIIIIIIIIIIIIIIHHHHHIIIIIIIIIIIIIHIIIIIIIIIIIIIIHDGHIIIIIIIIIIHIIHIIIIIIIHHHIIHIHHIIIIIHIIIIIIIIIIHH?EHH=>GDGHHHHCHDHGHHH@HCE@-6EHIIIIGHHCHD:>:GGEGH=GHGHHIGIHHHGHEHHHIIHFHHHHHEDH@E@@F@-6-)+G>C@@DHC4FH@EHF@FHCCE@-EIHHEGH@D>:C:CHE@HEIHGG-HGFHIHGHHHHEHIIHIFHFHEHHGHEHHHHHG=HHIHIGIIHHHIHIIHIIIIIIIHIHIIGIIIIHGEEHIIIHFG?BIHIIIIIIHIHGIIIIIIHIIIIIIIIIHHGHEIIIIIHIIIIIIIHHIIIIIIIIIIIIIIIHIIIIIIHIIIIIIIHII
@HWI-D00621:625:HMJNFBCX2:2:1104:17173:45761
GTGGGGAATATTGCACAATGGGCGCAAGCCTGATGCAGCCATGCCGCGTGTATGAAGAAGGCCTTCGGGTTGTAAAGTACTTTCAGCGGGGAGGAAGGTGTTGTGGTTAATAACCACAGCAATTGACGTTACCCGCAGAAGAAGCACCGGCTAACTCCGTGCCAGCAGCCGCGGTAATACGGAGGGTGCAAGCGTTAATCGGAATTACTGGGCGTAAAGCGCACGGAGGCGGTCTGTCAAGTCGGATGTGAAATCCCCGGGCTCAACCTGGGAACTGCATTCGAAACTGGCAGGCTAGAGTCTTGTAGAGGGGGGTAGAATTCCAGGTGTAGCGGTGAAATGCGTAGAGATCTGGAGGAATACCGGTGGCGAAGGCGGCCCCCTGGACAAAGACTGACGCTCAGGTGCGAAAGCGTGGGGAGCAAACAGG
+
IHHHIIIIIIIIIIIIIIIIIIIIIIIIIIIIIHHIIIIIIIIHIIHIHIIIIIHHHGHIIIIIIIIIIHHIHCHHFIIFHHF@HHHGIHIHIHHFEEHIIGHIIIHIHIIIFHGHHHHIGHHHGIIIIIHHA-EHHHGHIFFC-FEHCDH:GHHHHIHHIIIIHHHHIHIHIHH:@@GHGH->;+--6F@ECH@@-@E-EFF?HEGHIG@H3<IHGH?@H:D--+4+6+-@6---6-=D3--FH@ECEGFHHCCC;+@A-ACFCAFHGEECHGACGHFHHHHHEHIIHHEFHA6G?HFCHF-HEHHHHDHGHFHEHIIIHHIIHHIIIIIIIIIHHHHGIIIGHHHD<HIHG@GHHGIIDHHEHHIIIIIIIIIIIGIIIGIIIIIIHFHHHIGIIIIIH@IIIIIIIIIIIHIIIIHHIIIIIIIIII
@HWI-D00621:625:HMJNFBCX2:2:1104:17409:46049
GTGGGGAATATTGCACAATGGGCGCAAGCCTGATGCAGCCATGCCGCGTGTATGAAGAAGGCCTTCGGGTTGTAAAGTACTTTCAGCGGGGAGGAAGGTGTTGAGGTTAATAACCTCAGCAATTGACGTTACCCGCAGAAGAAGCACCGGCTAACTCCGTGCCAGCAGCCGCGGTAATACGGAGGGTGCAAGCGTTAATCGGAATTACTGGGCGTAAAGCGCACGCAGGCGGTCTGTCAAGTCGGATGTGAAATCCCCGGGCTCAACCTGGGAACTGCATTCGAAACTGGCAGGCTAGAGTCTTGTAGAGGGGGGTAGAATTCCAGGTGTAGCGGTGAAATGCGTAGAGATCTGGAGGAATACCGGTGGCGAAGGCGGCCCCCTGGACAAAGACTGACGCTCAGGTGCGAAAGCGTGGGGAGCAAACAGG
+
IIIIIIIIIIIIIIIIIIIIIIIIIIIHIIIIHIIIIHIIIIHIIIHIIIIIHIIIIIGIHIIEHHIGHIHHIIIIIIGFEH<FHHHHIIIHHICHIIHHIIHIHIHEFIHHEHGHHHHIIIIIGHHHHFH@EHHIIIHFEEECHHCHDDCDHHEEHHCHGHIGHGFHCH:DHC:>HFH-@@E>>>4------4@EHE-@@E-6-GHGH.@@HEHFG@G@:-63.DHHD8H---6@-6->+-4-@6-6---F@3+3++E@HHF4GA-6--G?AA--@HH@--ACHHG?CIIHHEAEFEHHF-FHA7EEIHHHGIIHHEIIHGIHHHIIIIIIIIIIIIIIIIHIHHFHDHGHHHHF<GIIGHHIIIHHHHHEIIIIIHHDHEIHGIIIHIIIIIIIIIIIIHIHIIHHIHIIHIIIIIIIIIIIIIIIII
@HWI-D00621:625:HMJNFBCX2:2:1104:2734:46469
GTGGGGAATATTGCACAATGGGCGCAAGCCTGATGCAGCCATGCCGCGTGTGTGAAGAAGGCCTTCGGGTTGTAAAGCACTTTCAGCGAGGAGGAAGGTGGTGAGCTTAATACGCTCATCAATTGACGTTACTCGCAGAAGAAGCACCGGCTAACTCCGTGCCAGCAGCCGCGGTAATACGGAGGGTGCAAGCGTTAATCGGGATTACAGGGCGTAACGCCCACGCAGGCAGTTTGTTAAGGCAGATGGTAAATCCCCGGGCTCAACCTGGGAACTGCATTTGAAACTGGCAAGCTAGAGTCTCGTAGGGGGGGGTAGAATTCCAGGTGTAGCGGTGAAATGCGTAGAGATCTGGAGGAATACCGGTGGCGAAGGCGGCCCCCTGGACGAAGACTGACGCTCAGGTGCGAAAGCGTGGGGAGCAAACAGG
+
IIIHHIHIIIIHIIIIHHHEHHIHIIIIIIIHIGHIGIHIIHHHGHIIIH0CGH??GEHIHGIHHEHIHHHCEHHIH@@EFH0<@FHIDCCCGGGHHIIIIHIHHIGGGHHIIIHHHGGGHIIIHGHHE-AGHDGH:GD--CFH?HHH:DDH@G?@GCH?G-AAGEHEHA;+DDHD@-F@4@56>+-@EH---55@E@CHH@4@6---)+IHE@-65)-+)-4C@66-6-+-46-6-G@G6-GF6--@66@CE+3CH:GHC@F?HGG?FAACHHEECGACHHIHHHEF?GAFHEEFF6-HDGCFHE>5+DIIH@D.@ADHE@HIIIIIIIIIIIIIIIHHIIHH@GHGDHHHHFCIIIHHDIGIIHCHIIIIIIIIIIIHHIIIIIIIIIIIHHFHIIGHHEHHIIIIIIIHIIIIIIIIIIIIIIIIII
@HWI-D00621:625:HMJNFBCX2:2:1104:13785:46488
GTGGGGAATATTGCACAATGGGCGCAAGCCTGATGCAGCCATGCCGCGTGTGTGAAGAAGGCCTTCGGGTTGTAAAGCACTTTCAGCGAGGAGGAAGGTGGTGAACTTAATACGTTCATCAATTGACGTTACTCGCAGAAGAAGCACCGGCTAACTCCGTGCCAGCAGCCGCGGTAATACGGAGGGTGCAAGCGTTAATCGGAATTACTGGGCGTAAAGCGCACGCAGGCGGTTTGTTAAGTCAGATGTGAAATCCCCGGGCTCAACCTGGGAACTGCATTTGAAACTGGCAAGCTAGAGTCTCGTAGAGGGGGGTAGAATTCCAGGTGTAGCGGTGAAATGCGTAGAGATCTGGAGGAATACCGGTGGCGAAGGCGGCCCCCTGGACGAAGACTGACGCTCAGGTGCGAAAGCGTGGGGAGCAAACAGG
+
IHIIIIHIIIIIIIIIIIIHIIIIHHIIIIIIIIIIIIIFHIIIHI?FFHHHIIIIHGHHIHIHIIIHHHHHHGHIHHGIHHC?F@CCDCDDHHIIIHHIH@HCECF?AEHHHEEE?EHCFGHGH?@EAGGGF@EHIHD-GECHHHGH:+CDHC--6-@4EG---5?--A>HC:35@-6-@--+>:@EEGC---4@@-6-6HFCGCF?GD>5+@6E@?6-@:H+5-E+DC6--6----GHEH@6--@@--@-E>3>6+HGA--FEHHA6-FHGAHFHF6EA-HG@F-EHHHHHEEFAB-CH@-@HEHFHGHG?8HHGAAHHGHIHHGIIIIIIHHHHHEIHHEIHHCDDFHHGIIIHIIIHDGHHIHIIIIIIIHHHH?C=EHHIHFG@GEIIIIIIHHFHEIIIHHIIHIIIIIIIIIHGIIIIIIIII
@HWI-D00621:625:HMJNFBCX2:2:1104:8387:47661
GTGGGGAATATTGCACAATGGGCGCAAGCCTGATGCAGCCATGCCGCGTGTGTGAAGAAGGCCTTCGGGTTGTAAAGCACTTTCAGCGAGGAGGAAGGTGGTGAGCTTAATACGCTCATCAATTGACGTTACTCGCAGAAGAAGCACCGGCTAACTCCGTGCCAGCAGCCGCGGTAATACGGAGGGTGCAAGCGTTAATCGGAATTACTGGGCGTAAAGCGCACGCAGGCGGTTTGTTAAGTCAAATGTGAAATCCCCGGGCTCAACCTGGGAACTGCATTTGAAACTGGCAAGCTAGAGTCTCGTAGAGGGGGGTAGAATTCCAGGTGTAGCGGTGAAATGCGTAGAGATCTGGAGGAATACCGGTGGCGAAGGCGGCCCCCTGGACGAAGACTGACGCTCAGGTGCGAAAGCGTGGGGAGCAAACAGG
+
IHIIGIIIHHIIIHGIIIIIIHIIIHIIIIIIHHIIIHIIEGHIIIIIHHH?CHHHHHHIIIGHIHIIIIIHHEGH?FHHHHFEHIGHHHIHHGC?G@GHFHEHIHHEHHIGH@EFEDHHIIGIHIGGGHHFHC=DHHHHA-6F-@G-6>CDEEHECHFHGEGH@GAGG5+>CHIHH?-@?4-6>:---6@C-@@-@@-6@GHEEH+@GC?--366@@@##E@D?@HC>34-EG@@-EHEHHG6-EHHHFF6-CGHHC?HHEEHIHE-?HHEHF?HF@EHIIIGHHFHHHHIGIHEFHEDGHHHHFHHDIGHHA@ECGHIHHEHHIHIHDHHHCIIIIIHIGHHFGHFDHIHHG@EHIHHGHIIIHIIIHIIIIIIIIIHG@HGHIHHEGIIHIIHHIHEHHIIIIIIIIIIIIIIIIIIIIIIIIIIII
@HWI-D00621:625:HMJNFBCX2:2:1104:14651:47641
GTGGGGAATATTGCACAATGGGCGCAAGCCTGATGCAGCCATGCCGCGTGTATGAAGAAGGCCTTCGGGTTGTAAAGTACTTTCAGCGGGGAGGAAGGTGTTGAGGTTAATAACCGCAGCAATTGACGTTACCCGCAGAAGAAGCACCGGCTAACTCCGTGCCAGCAGCCGCGGTAATACGGAGGGTGCAAGCGTTAATCGGAATTACTGGGCGTAAAGCGCACGCAGGCGGTCTGTCAAGTCGGATGTGAAATCCCCGGGCTCAACCTGGGAACTGCATTCGAAACTGGCAGGCTAGAGTCTTGTAGAGGGGGGTAGAATTCCAGGTGTAGCGGTGAAATGCGTAGAGATCTGGAGGAATACCGGTGGCGAAGGCGGCCCCCTGGACAAAGACTGACGCTCAGGTGCGAAAGCGTGGGGAGCAAACAGG
+
IIIIIIIIIIIIIIIIIIIIIIIIIIIIIIIIIIIIIIIIIIIIIIIIIIHIHIIIIIIIIIIIIIIIIIIIIIIIIIIIIHDHHIIHIIIIIIHIGIIIIIIHIIGHIIIHIHIHGHIIHIIG-FHIIGCHHHIHC::HFHIIEHHIHIGHIHEEEHIIIIIIIHIIIIHGDIDHH-FFH5EHDH@HFEEHFHHHHFFHHHCGH4*@HHEHHCEEHGE>@@HIHIIHHCHGF66--GIIHGGHIIHGIHHIHIHHHIIHHHHHIIIIHHHAHHHHGHHIHHIHIIIHHHHHHIHIHEHHC@@GIIIHIIIIIIIIIIIIIHGHIIHIIIIHIIIIIHIIIIIIIIIHDIIIIHIIIIIIIIIIIIIIIIIIIIIIIIIIHHIIIIIIIIIIIIIIIIIIIHIIIIIIIIIIIIIIIIIIIIIIIIIIII
@HWI-D00621:625:HMJNFBCX2:2:1104:14396:47901
GTGGGGAATATTGCACAATGGGCGCAAGCCTGATGCAGCCATGCCGCGTGTATGAAGAAGGCCTTCGGGTTGTAAAGTACTTTCAGCGGGGAGGAAGGTGTTGAGGTTAATAACCTCAGCAATTGACGTTACCCGCAGAAGAAGCACCGGCTAACTCCGTGCCAGCAGCCGCGGTAATACGGAGGGTGCAAGCGTTAATCGGAATTACTGGGCGTAAAGCGCACGCAGGCGGTCTGTCAAGTCGGATGTGAAATCCCCGGGCTCAACCTGGGAACTGCATTCGAAACTGGCAGGCTAGAGTCTTGTAGAGGGGGGTAGAATTCCAGGTGTAGCGGTGAAATGCGTAGAGATCTGGAGGAATACCGGTGGCGAAGGCGGCCCCCTGGACAAAGACTGACGCTCAGGTGCGAAAGCGTGGGGAGCAAACAGG
+
IIIIIIIIIIIIIHIIIIIHIIIIIIIGGIIIIIIIIIHIIIIIIIIIHIIGHIGEHIIIIIIIIIHIIIIIIIIHFHIHIHCGHHHHIIIHHHIIIIIIHEHHIIIIIIHIHEHHHIIHIEHACHHHCGEHHFEDDDCHFHIEGHHIGDDHHHHCE?HHIHHECEHHFHDHDHHIGHFEH6GDHH54-6-6@HEEE-@FHG@@GHHIIHHE?>FEE@GGC@HC?CEDD:HHHGIHIHIHHIIHIHIIIIHHC:CH:C?ECHHFEHEHGG-IHIIIHG?HE@HHIHHEHHHHGHHIIHHIIIIFIIIHDGHEHEIHIIIIIIIGIIIIIGIIIIIIHIIIIIIHEIHHGHGIIIIIIIIIHHHIIIHHIGIIIIIGIIHHIIIIHHIIIIHHHIIIIIIHIHIIIIIIIIIIIIIIIIIIIIIIIIIIII
@HWI-D00621:625:HMJNFBCX2:2:1104:11187:48068
GTGGGGAATATTGCACAATGGGCGCAAGCCTGATGCAGCCATGCCGCGTGTATGAAGAAGGCCTTCGGGTTGTAAAGTACTTTCAGCGGGGAGGAAGGTGCTGAGGTTAATAACCTCAGCAATTGACGTTACCCGCAGAAGAAGCACCGGCTAACTCCGTGCCAGCAGCCGCGGTAATACGGAGGGTGCAAGGGTTAATCGGATTTACTGGGCGTAAAGCGCACGCAGGCGGTCTGTCAAGTCGGATGTGAAATCCCCGGGCTCAACCTGGGAACTGCATTCGAAACTGGCAGGCTAGAGTCTTGTAGAGGGGGGTAGAATTCCAGGTGTAGCGGTGAAATGCGTAGAGATCTGGAGGAATACCGGTGGCGAAGGCGGCCCCCTGGACAAAGACTGACGCTCAGGTGCGAAAGCGTGGGGAGCAAACAGG
+
IIIIIIIIIHIHIIIHIIIGGGHHHCHHIIHIIIIIIHIHIIIIIIGIIICHHIHHGIGEHGHIIHIIGIIHIEHGHHIIIIFEHHFHIGIHIIIIIIHIHIGHFHHH@CFHH?EHHHHCCFHHHIIIIG?G-BHHCHHEHHHEHIGCHHD:HHIGFH@@E=4@FEHCHEHHHH:>E---@GHCCC-E-@GF-66-5@---4-26@@@@D@@6>26HHFD@EE>CDDHICD--6----@::E@-6--@?@CHE>GIGGIHHCHCFHHHHE@AIHC?CIHEA@--AGHHG4@A@-EHH?IGIIHEHHIHHHHIGHIHHIIHIIIIIHIIIIIHHGE?@IHHIIIIIIHF<DHHIIHIHHIIGIIIIIIIIHIIIIHIIIIIHIIIHIIIHIHHIIIIIIIHHHIIIIIIIIIIHIIIIIIIIIIIIIIIII
@HWI-D00621:625:HMJNFBCX2:2:1104:15416:48389
GTGGGGAATATTGCACAATGGGCGCAAGCCTGATGCAGCCATGCCGCGTGTATGAAGAAGGCCTTCGGGTTGTAAAGTACTTTCAGCGAGGAGGAAGGCATTAAGGTTAATAACCTTGGTGATTGACGTTACTCGCAGAAGAAGCACCGGCTAACTCCGTGCCAGCAGCCGCGGTAATACGGAGGGTGCAAGCGTTAATCGGAATTACTGGGCGTAAAGCGCACGCAGGCGGTCTGTCAAGTCGGATGTGAAATCCCCGGGCTCAACCTGGGAACTGCATTCGAAACTGGCAGGCTAGAGTCTTGTAGAGGGGGGTAGAATTCCAGGTGTAGCGGTGAAATGCGTAGAGATCTGGAGGAATACCGGTGGCGAAGGCGGCCCCCTGGACAAAGACTGACGCTCAGGTGCGAAAGCGTGGGGAGCAAACAGG
+
IIIIIIIIIIIIIIIIIIIIIIIIIIIHIIIIIIIIIIIIIIIIIIIIIHHIIIGIIIIIIIIIIIIIIIIIIIIIIIIIIIFHIIIIIIIIGIIIIIHIIIIIIHIIIHHIIFHGGHEBGHH@FHIIHHHIHIHIIHCHHHIIIHFIHIIIIHIFHGEGHI?@@ECHIIIIIIIIIIIHEHHDHCEHIHHHCE-6@@EHHHFHEHE>@-66->CHHHIC6+++5>HHHCDG@6--FHHHD@=-E6-6-EIHH;IIHHEA86A@HHHHCHGHHEHFCGB4-EF@GIIHHHFGGEGEGA7?CHIIHEHECHIHHHHEHCHHHIIIIIIIHHHIIHIIIIIIIIIIHHHGDGIHGIHIIIIIIIIIIIIIIIIIIIIIIIIIHGIIIIIIHIIIHGIIHCIIGHIIIIIHIIIIIIIIIIIIHIIIIIIIII
@HWI-D00621:625:HMJNFBCX2:2:1104:12712:48639
GTGGGGAATATTGCACAATGGGCGCAAGCCTGATGCAGCCATGCCGCGTGTATGAAGAAGGCCTTCGGGTTGTAAAGTACTTTCAGCGAGGAGGAAGGCGTTGTGGTTAATAACCACAGCAATTGACGTTACTCGCAGAAGAAGCACCGGCTAACTCCGTGCCAGCAGCCGCGGTAATACGGAGGGTGCAAGCGTTAATCGGAATTACTGGGCGTAAAGCCCACGCAGGAGGTTTGTTAAGGCAGATGTGAAATCCCCGGGCTCAACCTGGGAACTGCATTTGAAACTGGCAAGCTTGAGTCTCGTAGAGGGGGGTAGAATTCCAGGTGTAGCGGTGAAATGCGTAGAGATCTGGAGGAATACCGGTGGCGAAGGCGGCCCCCTGGACGAAGACTGACGCTCAGGTGCGAAAGCGTGGGGAGCAAACAGG
+
IIIIIIIIIIIIIIIIIIIIIIIIIIIIIIIIIIIIIHIIIIIIIDHIIIEHHIHHIIIIHIIIHIIIIIHHIIHHHHHHIHFGHHIIIIIIIIIIIIFDEHIIIIHIIIIHIIIHIHHHHHIIGIIHIIHIIHIIIIDIIHIHCFHHHHDHHIHIHIGHEHCEGEHIHHHIHDHIHIFH?HF663@E--66FHHG@@G?HHIIHCCHH-@FCF?EHG51)-@3-@@-6+-HFHC@EHG@6--6-6-66---IIIHCCAA8EF-HGEHEGHH@A-FCHC@A--?HG?HEIHHBA6CH?HHG=HHHHHHHH:@G?IHFAHFHFHFHCHGC<IHG?HHEFDIIIIIHHHF<EIIIIHIIIHHDHIHIIHHHCIIIIHDHHDCED1HHHIIHGIIIIIHHHHHEGHHHHIIIIIIIIIIIIIIIIIIIIIHGI
@HWI-D00621:625:HMJNFBCX2:2:1104:19466:48705
GTGGGGAATATTGCACAATGGGCGCAAGCCTGATGCAGCCATGCCGCGTGTATGAAGAAGGCCTTCGGGTTGTAAAGTACTTTCAGCGGGGAGGAAGGTGTTGAGGTTAATAACCTCAGCAATTGACGTTACCCGCAGAAGAAGCAACGGCTAACTCCGTGCCAGCAGCCGCGGGAATACGGAGGGGGCAAGCGTTAATCGGAATTACTGGGCGTAAAGCGCACGGAGGCGGTATGTCAAGTCGAATGTGAAATCCCCGGGCTCAACCTGGGAACTGCATTCGAAACTGGCAGGCTAGAGTCTGGTAGAGGGGGGTAGAATTCCAGGTGTAGCGGTGAAATGCGTAGAGATCTGGAGGAATACCGGTGGCGAAGGCGGCCCCCTGGACAAAGACTGACGCTCAGGTGCGAAAGCGTGGGGAGCAAACAGG
+
IIEHIIHHI1DH@C1DHHIIIIIHIHDHIIIIIEF1DFH@ECGHIIIIHIEHHHI1GGHHHHHHHHIHIDGEHGG<1DDHF1<<C9C.CHHIDDGH@CDFCEC?GH//-/DH---8DGHEEE-BGHHID?FCH-@C;CD-8AGGH--83;CH@F-FEEH--@HHHIIIIHHHHD+6;--@H@-3DD+3>+@E@@@=-@-6@@-6@@G@E>@@=@@5-+D>@E546+@++--6--@-@HHEEHG6--EF-EH@-HDCD>-@CEHFHGA6CEHHHHHHG8-8--HFB6@A45-GCIHD-HEGD-8--EEHHD>.:.EHHGIHEEHHIHIIHHIHECIHHGIHHDGEFCGGAHEECIHHIIHIIIIHFIHHHHFIIIHHHCC<0CHCHG<CHFEHIIIIIHEGC?IHHCIIIIIIIIIHIIH@IGIIIIIIII
@HWI-D00621:625:HMJNFBCX2:2:1104:12503:48836
GTGGGGAATATTGCACAATGGGGGAAACCCTGATGCAGCAACGCCGCGTGAGTGATGACGGTCTTCGGATTGTAAAGCTCTGTCTTCAGGGACGATAATGACGGTACCTGAGGAGGAAGCCACGGCTAACTACGTGCCAGCAGCCGCGGTAATACGTAGGGGGCAAGCGTTGTCCGGATTTACTGGGCGTAAAGGGAGCGTAGGTGGATATTTAAGTGGGATGTGAAATACTCGGGCTTAACCTGGGTGCTGCATTCCAAACTGGATATCTAGAGTGCAGGAGAGGAAAGTAGAATTCCTAGTGTAGCGGTGAAATGCGTAGAGATTAGGAAGAATACCAGTGGCGAAGGCGACTTTCTGGACTGTAACTGACACTGAGGCTCGAAAGCGTGGGGAGCAAACAGG
+
IIIIIIIIIIIIIIIIIIIIIIIIIIIIIIIIIIIIIIIIIIIIIIIIIIIIIIIIHIIIIIHIIIIIIIIHIHEHHIIIIIDGHIIIIIIIIIHIIIIIHIHIIIIIHIIIHIIIGCEEHHHIHHIIIHHHEHHHHHHHHHHGEHGHH++5A@-6FHI=-+>>:EH?HHHHIIIGE@EH?@@GDGH5-?A@HHHC@E=AEFHHIGG@EA@HHHA5@FEHHHHHFGHFHHHDHHHF@FEHEFFIGFHIGHHEFEFE=G@FGIIIIHIHHG:HIHHHA.IIIIIHHHHHHFGHHHGIHIIHIIHIIIIIIIIIIIIIIIIIIHHFHHHIIIHIIIIHIIIIIIIIIIIIIIIIIIHIIIIIIIIIIIHIIIIIIIIIIHIIIGIIIIIIIIIIIIIIIIIIIIIII
@HWI-D00621:625:HMJNFBCX2:2:1104:14343:48848
GTGGGGAATATTGCACAATGGGCGCAAGCCTGATGCAGCCATGCCGCGTGTATGAAGAAGGCCTTCGGGTTGTAAAGTACTTTCAGCGGGGAGGAAGGTGTTGTGGTTAATAACCACAGCAATTGACGTTACCCGCCGAAGAAGCACCGGCTAACTCCGTGCCAGCAGCCGCGGTAATACGGAGGGTGCAAGCGTTAACCGGAATTAATGGGCGTAAAGCGAACGCAGGCGGTATGTCAAGTCGGATGTGAAATCCCCGGGCTTAACCTGGGAACTGCATTCGAAACTGGCAGGCTAGAGTGTTGTAGAGGGGGGTAGAACTCCAGGTGTAGCGGTGAAATGCGTAGAGATCTGGAGGAATACCGATGGCGAAGGCGGCCCCCTGGACAAAGACTGACGCTCAGGTGCGAAAGCGTGGGGAGCAAACAGG
+
IIIIIIHIIIIIIIIIIIIIIIIIIIIIIIIIHII1GHG1DE<GHIII<EC1DGHIIIIII?@GHIIIDH0CHIHIIFHFI1<<0FEHIHHHHIII/EFEC9:C/D7/7F-78-8-EF---87DHHGI--B4BF@++3+33@AA664FDGHHHEHE6@--6@--6@?EH@:CD+6;6-@F@-@>C:--@@@@-E@=-5-6HGCEH6-#HDDEG?@@GHHHH-2HC@C:D@-@6---@6E5>@@-@CHHCHHG@:C:>+ECHHA-HHE6--EE?F?HGHIHE-EHHHF?@B-AA7EHCHGD7---A-IHIHDAD.HHFHHD/HGD7.IIIHHIIHF@C/HIHIHHFCCC7<HCHGD<0IIHCHHHF0IIIIIHIIIIHE<.01IIHD<<1<<1HIIHHHGDC1HHIIGHIIIIHC/IIIHEIIHEIIIIII
@HWI-D00621:625:HMJNFBCX2:2:1104:9439:49166
GTGGGGAATATTGCACAATGGGCGCAAGCCTGATGCAGCCATGCCGCGTGTATGAAGAAGGCCTTCGGGTTGTAAAGTACTTTCAGCGGGGAGGAAGGCGGTGAGGTTAATAACCTCATCGATTGACGTTACCCGCAGAAGAAGCACCGGCTAACTCCGTGCCAGCAGCCGCGGTAATACGGAGGGGGCAAGCGTTAATCGGAATTACTGGGCGTAAAGCGCACGCAGGCGGTCTGTCAAGGCGGATGTTAAATCCCCGGGCTCAACCTGGGAACTGCATTCGAAACTGGCAGGCTAGAGTCTTGTAGAGGGGGGTAGAATTCCAGGTGTAGCGGTGAAATGCGTAGAGATCTGGAGGAATACCGGTGGCGAAGGCGGCCCCCTGGACAAAGACTGACGCTCAGGTGCGAAAGCGTGGGGAGCAAACAGG
+
IIIIIIIIIIIIHIHIIIIIIIIIIIIIIIIIIHHIGHIIIIHIIIIIIIIHIIIIIIIHIIIIGIIIIIGHIIHIIHIIIH<<CHECCHIHHHHHIIHHCDHHHGHHHE@AAG7ACAAFH6G--B-EH?F@EEHC:HHCEEHICHEEDDHGHIE@FEG-45@@--6-@-+35>6C?--@E-@DH++6+:@4-5@@@@-6@GG4EH@?DDDE@3@46@@@C-C8D@EC;+5@--66-6E6---6--66--EHG::DHDA-FACHIHHF?FF688--A?ECHHHHIHHAEHGHHGAB-EHHEEHAABHIIIIHCHHIHGGHGIIHG?IHDH>HHGHF@IIIIIIIIIHHFIIIGIHIHHIIIIIIHIIHIIIIIIIIHDIHHEIIIIIIHIGIIIIIIIIIIGIIIIIIIIIIIIIIIIIIIIIIIIIHII
@HWI-D00621:625:HMJNFBCX2:2:1104:19520:49001
GTGGGGAATATTGCACAATGGGCGCAAGCCTGATGCAGCCATGCCGCGTGTATGAAGAAGGCCTTCGGGTTGTAAAGTACTTTCAGCGGGGAGGAAGGTGTTGTGGTTAATAACCACAGCAATTGACGTTACCCGCAGAAGAAGCACCGGCTAACTCCGTGCCAGCAGCCGCGGTAATACGGAGGGTGCAAGCGTTAATCGGAATTACTGGGCGTAAAGCGCACGCAGGCGGTCTGTGAAGTCGGATGTGAAATCCCCGGGCTCAACCTGGGAACTGCATTCGAAACTGGCAGGCTAGAGTCTTGTAGAGGGGGCTAGAATTCCAGGTGTAGCGGTGAAATGCGTAGAGATCTGGAGGAATACCGGTGGCGAAGGCGGCCCCCTGGACAAAGACTGACGCTCAGGTGCGAAAGCGTGGGGAGCAAACAGG
+
IIIIIIHIIIHHIGHIHIIIIIIIHIIIIIIIGHIIIIIIIIIIEHIIEHCGHHIEEHIIIEHHHIIGIHHHHHHHIIIGHD<FCHGDHGHC<D/DFEGHIIIHIH7/DHHH@G-GHFHG?EGH@FGE-AGHFCHHDIDCHHF?AECF>D::@GEH@GEHHHHHHIH-@@HHHGD:EHH@HHDDH:5E@-FHC@@--4FEEHE@@+F--@66:.@@=@?6CCC+HHHHDDH--@@-6--:C4@F---6-@---+++++-8F86-@EC?F??HIHEGG-F4-4B-6-?CHHHCG--IHHH?FG?CHGGGC;D-D7-AF:.F@D/HFIIHHHHCHHHCHF/GHHHHHFHF<HH@HHIHIHFG<DIIIIHIIIIIIHHHHHDH=IIIGIIIIIHHD=EHIHHH@HHIHHE=HHHHHHIIIHIIIHIHGEIIIH
@HWI-D00621:625:HMJNFBCX2:2:1104:3815:50017
GTGGGGAATATTGCACAATGGGCGCAAGCCTGATGCAGCCATGCCGCGTGTATGAAGAAGGCCTTCGGGTTGTAAAGTACTTTCAGCGAGGAGGAAGGTGTTGTGGTTAATAACCACAGCAATTGACGTTACTCGCAGAAGAAGCACCGGCTAACTCCGTGCCAGCAGCCGCGGTAATACGGAGGGTGCAAGCGTTAATCGGAATTACTGGGCGTAAAGCGCACGCAGGGGGTTTGTTAAGTCAGATGTGAAATCCCCGGGCTCAACCTGGGAACTGCATTTGAAACTGGCAAGCTTGAGTCTCGTAGAGGGGGGTAGAATTCCAGGTGTAGCGGTGAAATGCGTAGAGATCTGGAGGAATACCGGTGGCGAAGGCGGCCCCCTGGACGAAGACTGACGCTCAGGTGCGAAAGCGTGGGGAGCAAACAGG
+
IIIIIIIIIIIIIIIIIIIIIIIIIIIIIIIIIIIIIIIIIIIIIIIIHHGGHIIHIHIIIIHHIIIIIIIIIIIIIIIIIH9CFHIIIIHHHIIIIGFHIIGIIIHIIII@7DAGHHEGIIHHHHGHIIF@FEED7-CH-A?A-BHHDC:CHFE?F?---@-AAGE-AG+DD++>@@E@E@@CC+-45--6-64-EGHHHHEEEE@-GHHHHHFCH@;8EC4+5-6+-+-HG?GIIIHHFHGIIHFEH@@@-+;+D:H@HHCCHA5EHGA?HIIHHIIIIHHH@IHEFIIIHCHCG@HDIHG?GAHHHHIIHGHHG?HIGHHIIIHIIIIIIHIIIIIHIIHHFHHHGFIIIIIIIIIIHIIIIIIHIIIIIIIIIIHIIHIIIIIIIHEIIIIIIIIIHHIIIIIIIIIIIIIIIIIIIIIIIIIIII
@HWI-D00621:625:HMJNFBCX2:2:1104:13982:50111
GTGGGGAATATTGCACAATGGGCGCAAGCCTGATGCAGCCATGCCGCGTGTATGAAGAAGGCCTTCGGGTTGTAAAGTACTTTCAGCGGGGAGGAAGGTGTTGTGGTTAATAACCACAGCAATTGACGTTACCCGCAGAAGAAGCACCGGCTAACTCCGTGCCAGCAGCCGCGGTAATACGGAGGGTGCAAGCGTTAATCGGAATTACTGGGCCTAAAGCGCACGCAGGCGGTCTGTCAAGTCGGATGTGAAATCCCCGGGCTCAACCTGGGAACTGCATTCGAAACTGGCAGGCTAGAGTCTTGTAGAGGGGGGTAGAATTCCAGGTGTAGCGGTGAAATGCGTAGAGATCTGGAGGAATACCGGTGGCGAAGGCGGCCCCCTGGACAAAGACTGACGCTCAGGTGCGAAAGCGTGGGGAGCAAACAGG
+
IIIHIIHIIIIIIHIGIIIIIHGHIIIHIIIGIGIIIIIIIIIIIIIIIIHHIIIIIIIIIGHIIIIGIHIHIIHGIIHIIHFCEHGDCHHHIIIIGHGHIIHIHGGEHIIIIIGHHIIIGII?GEEHGH@EHHIIIGGIIH?A?FHHG3DHHGHHHFHEG=CHHE@@E-;DHHCD@-@G@E=DHIE46FHEEH@HC?GH@G6@H?-66@@G3++-=:HC-4H>4-@>;+-GHH@6-EEH>-4?IIIIHHG-43;:>:FEHF6AFHIIGIIIHGFEA66-G@HEEHFEIHGHHEEFGEGG-GD?HEIIHHHHEFHFGHHGIHIIIIHFCDIIIIIIIIIIIIIIHGGHDHIIIHIIIIIIIHHIIIIIIHHIIIIHIIIIIHIIHEIIHHIHIIIIIIHHF@IIIIIIIIIIIIIIIIIIHHIIIIIIII
@HWI-D00621:625:HMJNFBCX2:2:1104:15548:50332
GTGGGGAATATTGCACAATGGGCGCAAGCCTGATGCAGCCATGCCGCGTGTATGAAGAAGGCCTTCGGGTTGTAAAGTACTTTCAGCGGGGAGGAAGGTGTTGTGGTTAATAACCACAGCAATTGACGTTACCCGCAGAAGAAGCACCGGCTAACTCCGTGCCAGCAGCCGCGGTAATACGGAGGGTGCAAGCGTTAATCGGAATTACTGGGCGTAAAGCGCACGCAGGCGGTCTGTCAAGTCGGATGTGAAATCCCCGGGCTCAACCTGGGAACTGCATTCGAAACTGGCAGGCTAGAGTCTTGTAGAGGGGGGTAGAATTCCAGGTGTAGCGGTGAAATGCGTAGAGATCTGGAGGAATACCGGTGGCGAAGGCGGCCCCCTGGACAAAGACTGACGCTCAGGTGCGAAAGCGTGGGGAGCAAACAGG
+
IHIIIIHIIIIHHIIIIIIIIIIIIIIIGIIIIIIIIIIIIIIIHHGIIIIIIIIIIIIIHIIHIIIIIHIHHHHIIIIIHIHIIHIIHIIGIIIIIIIGHHHIHHHHHIHHHHHHFHHIHIIIIIHIEHG=GHGC:CDHHGHHIIIHIIHIIF@ACE=GHEHIHHIH?F+DHDD+5@EGG46+>C4--GHH?GGEEHHEHG5EE?FHCHHFE:FG@@FCC=ECHHDDGHH46-@F-EIHC--@-ECE@@HF@>:C>HEA6668-FCFG@FA6FGA?AHHCHHHHHHHBEFHHHCHHHHIGHH@B?EHDDCAD.HG:@EIFIGIHHIHDHIIIIIHGEGCHDHHHHGC<IIFIHHHHHIIHHHIHGC<HEIIIIIIIIIHDHHIIIHH@HHEIHEGIIHHIGHIIIIIIIIIHHHHDIHEIIHHIIHHHI
@HWI-D00621:625:HMJNFBCX2:2:1104:18026:50327
GTGGGGAATATTGCACAATGGGCGCAAGCCTGATGCAGCCATGCCGCGTGTATGAAGAAGGCCTTCGGGTTGTAAAGTACTTTCAGCGGGGAGGAAGGTGTTGAGGTTAATAACCTCAGCAATTGACGTTACCCGCAGAAGAAGCACCGGCTAACTCCGTGCCAGCAGCCGCGGTAATACGGAGGGTGCAAGCGTTAATCGGAATTACTGGGCGTAAAGCGCACGCAGGCGGTCTGTCAAGTCGGATGTGAAATCCCCGGGCTCAACCTGGGAACTGCATTCGAAACTGGCAGGCTAGAGTCTTGTAGAGGGGGGTAGAATTCCAGGTGTAGCGGTGAAATGCGTAGAGATCTGGAGGAATACCGGTGGCGAAGGCGGCCCCCTGGACAAAGACTGACGCTCAGGTGCGAAAGCGTGGGGAGCAAACAGG
+
IIIIIIHIIIIIIIIIIIIIIIIIIIHIIIIIIHGIIIIIIIIIIIIIHIIIIIIIIIIIGIIIIIIIIHIIIIHIIIHIIEDFHIIIIIIIIGHHIIIIIIIIIHFHHEGFEHAHHHIIHIIIFHIIHIHHFIIIIHGHHIIIHHHIDHGCHGHHIGHIIEHHIIEEH?;DHDCCHHHFH@EHIIHHDH?--@HIII?-GHEHHG@FHCCCE@@CGHE>5>HIIE6C3>CHHG@EFG=HC@-@@HGIFIHHH::IIHHIIHHHHFE6-CIGIHHHGIHGGIIIIIIIIIHHIHHHHHIIIIIIIHIIIIHHH@GIHHEIIIIIHEIIIIIIHIHIIIIIIIIIIIHHFH?IIIHIIIIIIHIIIIIIIIIIIIIIIIIHGIIHIIIIIIHHFIIIIIIIIIIIIIIIIIIIIIIIIIIIIIIIIIIIIH
@HWI-D00621:625:HMJNFBCX2:2:1104:16927:50677
GTGGGGAATATTGCACAATGGGCGCAAGCCTGATGCAGCCATGCCGCGTGTATGAAGAAGGCCTTCGGGTTGTAAAGTACTTTCAGCGGGGAGGAAGGTGTTGAGGTTAATAACCTCAGCAATTGACGTTACCCGCAGAAGAAGCACCGGCTAACTCCGTGCCAGCAGCCGCGGTAATACGGAGGGTGCAAGCGTTAATCGGAATTACTGGGCGTAAAGCGCACGCAGGCGGTCTGTCAAGTCGGATGGGAAATCCCCGGGCTCAACCTGGGAACTGCATTCGAAACTGGCAGGCTAGAGTCTTGTAGAGGGGGGTAGAATTCCAGGTGTAGCGGTGAAATGCGTAGAGATCTGGAGGAATACCGGTGGCGAAGGCGGCCCCCTGGACAAAGACTGACGCTCAGGTGCGAAAGCGTGGGGAGCAAACAGG
+
IIIIIIIIIIIIIIIIIIIIIIIIIIIIIIIIIIHIIIIIIIIIIIIIIIIIIIIIIIIIGIIIIIIIIIIIIIIIIIIIIHDGHIIIHIIHIHIIIIIIIIHEHIHHFEGHHHFHHIIIHHHIIHHIHIIHHIIIGIIHIHHIIIIH:HHHHIIIGHGHIHIIIIHHIHHHHIIIHC-6@GEHG+4@HEHE-GHHHHG?HF@?@H@6G@EEGH@>GH?HGHHCHDDHHIIE@------>5---HG66-GHHEHH>:DHIIHIHGAAA?HHHIHIHHEHIHFHFHHCHEHHGHG?HIIHGFHHHG@HHIIHIHGAGHHHHHIHHIIHGIHHIHIHHHHHHGIIIIHHF<EHIIHIHIIIIDIIIIIIIIHIIIIIIIIGIIHIIIIIIIIIIIIIIIHHHIHIIIIHHIIIIIIIIIIIIIIIIIIIIII
@HWI-D00621:625:HMJNFBCX2:2:1104:7172:50882
GTGGGGAATATTGCACAATGGGCGCAAGCCTGATGCAGCCATGCCGCGTGTATGAAGAAGGCCTTCGGGTTGTAAAGTACTTTCAGCGGGGAGGAAGGTGTTGTGGTTAATAACCACAGCAATTGACGTTACCCGCAGAAGAAGCACCGGCTAACTCCGTGCCAGCAGCCGCGGTAATACGGAGGGGGCAAGCGTTAATCGGAATTACTGGGCGTAAAGCGCACGCAGGCGGTCTTTCAAGTCGGATGTGAAATCCCCGGGCTCAACCTGGGAACTGCATTCGAAACTGGCAGGCTAGAGTCTTGTAGAGGGGGGTAGAATTCCAGGTGTAGCGGTGAAATGCGTAGAGATCTGGAGGAATACCGGTGGCGAAGGCGGCCCCCTGGACAAAGACTGACGCTCAGGTGCGAAAGCGTGGGGAGCAAACAGG
+
IIIIIIIIIIIIIIIIIIIIIIIIIIIIIIIIIIIIIIIIIIIIIHIIHIHIIIIIIIIIIIIHIIIIIIIIIIIHIIIIIGFHIIHHHHICHIHIIIFHIIIIHIIIGIIIHHGHIIHIIIIIGIGIIGH@GHHICDHIHIFH-AE?D>CHHIHIHIHGHI?@?@--@GHIIHDHHHHI?E->;++++>EG--5EH@-6@@HIHFFF6DGHEECG@DG?C@HDC@=DC+@E@6--HHFHD=HIIIGIIHEH=DD>+CHECH@CHHCA6CIHHHHCF?HGHG@@A@CGHCCIIIHGIHGHHEEHHIIGDHDHGHHHEBHGIGIIIHHEC:HIHIIHGFIIHHIIIHHHD?IIIIIIIHHHIIIHIIIIIIIIIIIIIIIIIHIIHIIIIIIIHIIIIIIIIGIIIIGHIIIIIIIIIIHHHIIIIIIIII
@HWI-D00621:625:HMJNFBCX2:2:1104:10740:51013
GTGGGGAATATTGCACAATGGGCGCAAGCCTGATGCAGCCATGCCGCGTGTATGAAGAAGGCCTTCGGGTTGTAAAGTACTTTCAGCGAGGAGGAAGGTGTTGAGGTTAATAACCTCAGCAATTGACGTTACCCGCAGAAGAAGCACCGCCTAACTCCGTGCCAGCAGCCCCGGTAATACGGAGGTGGCAAGCGTTAATCGGAATTACTGGGCGTAAAGCGCACGCAGGCGGTCTGTCAAGGCGGATGTGAAATCCCCGGGCTCAACCTGGGAACTGCATTCGAAACTGGCAGGCTAGAGTCTTGTAGAGGGGGGTAGAATTCCAGGTGTAGCGGTGAAATGCGTAGAGATCTGGAGGAATACCGGTGGCGAAGGCGGCCCCCTGGACAAAGACTGACGCTCAGGTGCGAAAGCGTGGGGAGCAAACAGG
+
IIIIIIIIIIIIIIIIIIIIHHIIIIHIIIIHGIIIIIIIIHIIIIIIIIHIIIIIIIIIIIIIIIIIHHIIIIIGHHHEHHDGHIIIIDHIIHHIIIIIIICFHHHHHHHIGGEHGHHHHHIHGGIIIII=A8ECDHCFFEEEGEH?>++4EB--@@EEHI@GE?@-@--6;+6C4--66-EH>--5@GF@?EE@E-@GHHI@G---4@H@4++6@---6++>HFGDCHC@--HG@-@64-@EF6-6--EHHHHGIHIHGAEGFH?EEGIHHF-FA?HHHCGIEIHHHE-HEHHGHHIHEIHHHEGIIIIHHIIIIIIHG?IHHHIIHHIIIHIIIIIHIIIHGIHHDHIIIIIIHHHHHHIIGIIIIIIIIIIIIIHIHGIIIIIIHHIHFIIIIHHIHCIIIIIIIIIIIIIIIIIIIIIIIIIIII
@HWI-D00621:625:HMJNFBCX2:2:1104:13491:51069
GTGGGGAATATTGCACAATGGGCGCAAGCCTGATGCAGCCATGCCGCGTGTATGAAGAAGGCCTTCGGGTTGTAAAGTACTTTCAGCGGGGAGGAAGGCGATAAGGTTAATAACCTTGTCGATTGACGTTACCCGCAGAAGAAGCACCGGCTAACTCCGTGCCAGCAGCCGCGGTAATACGGAGGGTGCAAGCGTTAATCGGAATTACTGGGCGTAAAGCGCAAGCAGGCGGTCTGTCAAGTCGGATGTGAAATCCCCGGGCTCAACCTGGGAACTGCATTCGAAACTGGCAGGCTAGAGTCTTGTAGAGGGGGGTAGAATTCCAGGTGTAGCGGTGAAATGCGTAGAGATCTGGAGGAATACCGGTGGCGAAGGCGGCCCCCTGGACAAAGACTGACGCTCAGGTGCGAAAGCGTGGGGAGCAAACAGG
+
IIIGIIIIIIIIHIIIIIIIIIHIIIIIIIIIIIIIIIIIIIIIIIIIIIIIHIEHIIIIGIHIIIIIHIIDHIIIHIIIIIGHIIGIIIIHIIHIIIIIIIHIIIHIIIHIHHHHHIIIHIIHHIGGGHFHHE@DHIHIHIFGEHEHHGHIIIGGEEGFHF?GHGIIIHHGDHI:HH?HEEHHIG@EFHIIGH@@GHHI?F@H@@656:DGHIHHGHE@DH.,35FHHDG@@-@?G-@>D@-66-6--6@HCIDHHHEIIHHEHHHHHHHFAA-HEIHHHHHEIIHGEIIHHHA@HHIHHFIIIIIHHHIIIHIIIHIIIIHIHIIIIIIIIIIHHCHHIIIIIIHGDHIHIIIIHIIIIIIIIIIIIIIHIIIIHIHHIHIIIHIIIIIHHIIIIIIIIIIIIIIIIIIIIIIIIIIIIIIIIIIIII
@HWI-D00621:625:HMJNFBCX2:2:1104:11523:51732
GTGGGGAATATTGCACAATGGGCGCAAGCCTGATGCAGCCATGCCGCGTGTATGAAGAAGGCCTTCGGGTTGTAAAGTACTTTCAGCGAGGAGGAAGGTGTTGTGGTTAATAACCACAGCAATTGACGTTACTCGCAGAAGAAGCACCGGCTAACTCCGTGCCAGCAGCCGCGGTAATACGGAGGGTGCAAGCGTTAATCGGAATTACTGGGCGTAAAGCGCACGGAGGCGGTTTGTTAAGTAAGATGTGAAATCCCCGGGCTCAACCTGGGAACTGCATTTGAAACTGGCAAGCTTGAGTCTCGTAGAGGGGGGTAGAATTCCAGGTGTAGCGGTGAAATGCGTAGAGATCTGGAGGAATACCGGTGGCGAAGGCGGCCCCCTGGACGAAGACTGACGCTCAGGTGCGAAAGCGTGGGGAGCAAACAGG
+
IIIIIIIIIIIIIIIIIIIIIIIIIIIIHIHIIIIIIIIIIIIIIIIIFEGHHIIIIIHIIIIIIIIIIIIIIIHIHIHIFIFHHCHH<DH<@GGEHECFHHHIIIIFIIHIIIHHHHHIIIIFHHIIIHE=FAHHHIICFHGIHII@HHIIIHHIHG@HGHHH?--AEHCHH;D+6-@GHG=3;D@?@HHE-@@@HC--@HFHIG@GF?-44CDE=HH@C:456#-;;DDFHG@?@-66-----6-@6-@-4++5+HEHF-A5--HGCHHFAAF@EG??HCHG86HAE??E@GHH?HEHEE@?FFH@7:HEF.HIHHG?HEHHHIIHHIHIIIIHHEHFIHHHIHGD<1IIHIIHHHGIIHHIIHGCIIIIH<DHHD?<HFIIIIIIIIIHHIIHIIHIIIIIIIIIIHHGHHIIIHIHIIIIIIIHHI
@HWI-D00621:625:HMJNFBCX2:2:1104:17211:51547
GTGGGGAATATTGCACAATGGGCGCAAGCCTGATGCAGCCATGCCGCGTGTGTGAAGAAGGCCTTCGGGTTGTAAAGCACTTTCAGCGAGGAGGAAGGTGGTGAGCTTAATACGCTCATCAATTGACGTTACTCGCAGAAGAAGCACCGGCTAACTCCGTGCCAGCAGCCGCGGTAATACGGAGGGTGCAAGCGTTAATCGGAATTACTGGGCGTAAACCGCACGCAGGCGGTTTGTTAAGTCAGATGTGAAATCCCCGGGCTCAACCTGGGAACTGCATTTGAAACTGGCAAGCTTGAGTCTCGTAGAGGGGGGTAGAATTCCAGGTGTAGCGGTGAAATGCGTAGAGATCTGGAGGAATACCGGTGGCGAAGGCGGCCCCCTGGACGAAGACTGACGCTCAGGTGCGAAAGCGTGGGGAGCAAACAGG
+
IHIHHHHHIIIIHIIIHHIEHIIIHIIIIIIIIIIIIIIIHHIIIIGIHIHHFEHHIIIIIIIIIIIGIIHHHIIIHIIHIHFHEHHH<HIHIIIHHIIIHHGGI?G?@HGHIHIIIHFC-FAGHIHHEHCCF@HDHFHGHEHEEEHEHHHHDHEHIHIIIIIG?HEEHIGHHD>3@E-FG-@3CH4-@?ECCH@-@E@@-E@GHHGE?HEEH6C@6-)+-@@>56->6+-@6-------@-@6--HHH@@-ECD:CCGHIHIHCF@?EHFHGAHGEEG?G6B-C-HIIIHIHHEGHGAC=EH?HGIH>+7AA.FCGHHHEEGHIIHHD>:HHEIHC</IIHIIFHC9<FHHHEE@HHHH<?DEIHHIIIHHGHDHE<HGHHHEHHG<G@HHHHHCFCCHCEHHIHIHIIIHHHIHIIIIIIIHHHIIHH
@HWI-D00621:625:HMJNFBCX2:2:1104:12150:51966
GTGGGGAATATTGCACAATGGGCGCAAGCCTGATGCAGCCATGCCGCGTGTATGAAGAAGGCCTTCGGGTTGTAAAGTACTTTCAGCGGGGAGGAAGGTGTTGTGGTTAATAACCACAGCAATTGACGTTACCCGCAGAAGAAGCACCGGCTAACTCCGTGCCAGCAGCCGCGGTAATACGGAGGGTGCAAGCGTTAATCGGAATTACTGGGCGTAAAGGGCACGCAGGCGGTCTTTCAAGTCGGATGTGAAATCCCCGGGCTCAACCTGGGAACTGCATTCGAAACTGGCAGGCTAGAGTCTTGTAGAGGGGGGTAGAATTCCAGGTGTAGCGGTGAAATGCGTAGAGATCTGGAGGAATACCGGTGGCGAAGGCGGCCCCCTGGACAAAGACTGACGCTCAGGTGCGAAAGCGTGGGGAGCAAACAGG
+
IIIIIIIIIIIIIIIIIIIIIIIHHIIIIIIIIIIIIIHGIHIIIIIIIIHFHIIHIIIIIIIIIIIIIIIIIIIIIIIIIIDHIFHIIIIHIIIHHHCCGEHHIG/?HHGHHI-7GHHIIHIIIIFHHCHHIEEHDHCEHIFG-FHHD+>CHHHCCFGHHGIH?CHHGH::DDH:GE@HIHHHCH-4-@-6-5---@@-46-@@FH?@HCF6>C-@:3#6@@+CHEDDA@--66---@3+--666--CEHH@;:HD:FHIIHGHHHA-CGEG66----4-CHEHFEA-E-HEIIHHHHF-?F-F-EGCHIHHHFFHEIIIIIIIIIHHDHCHHH@HHIHIIIIHGFF.CGF?IHIIHIIIHHIIIIIIIIIHIIIHGHHIIIIIIHIGIHIHIIIIIIIHCIHIIIIIIIIIIHIIIIIIIIIIIIIII
@HWI-D00621:625:HMJNFBCX2:2:1104:13927:51850
GTGGGGAATATTGCACAATGGGCGCAAGCCTGATGCAGCCATGCCGCGTGTATGAAGAAGGCCTTCGGGTTGTAAAGTACTTTCAGCGGGGAGGAAGGTGTTGAGGTTAATAACCTCAGCAATTGACGTTACCCGCAGAAGAAGCACCGGCTAACTCCGTGCCAGCAGCCGCGGTAATACGGAGGGTGCAAGCGTTAATCGGAATTACTGGGCGTAAAGCGCACGCAGGCGGTCTGTCAAGTCGGATGTGAAATCCCCGGGCTCAACCTGGGAACTGCATTCGAAACTGGCAGGCTAGAGTCTTGTAGAGGGGGGTAGAATTCCAGGTGTAGCGGTGAAATGCGTAGAGATCTGGAGGAATACCGGTGGCGAAGGCGGCCCCCTGGACAAAGACTGACGCTCAGGTGCGAAAGCGTGGGGAGCAAACAGG
+
IIIIIIIIIIHIHHIIIIIIIGIDIIIIIHIIIHIIIIIIIIIIIIIIIIEGGHIIIIIIIIIHIIHHHIIIIIGHIIIHGIHHHIHHIIIIIHIIIIHHIIIIIIHGHIHHIDHHIHHHHHIGHIHHEHC@GHDDH:HHIIHG?GHFDDHCGHHAFHHIHIIF-EEHEEDHHHDCHEF-@64>CC@@-6@--@@H=GHFEEHHHHHGEC:GHG66>DGHEHED?HHCH+@EG6-EEFE6C4-?EEE@--HHHCD;++5@HG?HHA-EHEHHHFEFHHGA4-HIHGHHFEAEHE??HIIHHHEHA@FHHH;???GFD.HIIIHFIIIIIIIIIHIIIHIIIIIHIFHC:EIIHHGHHHHHHIHIIIIIHHIIIIIIHIIIHIIHIIIIHHHIHIIHIHIIIHHDHHGIIIIIIIIHIIIIIIIIIIHIIH
@HWI-D00621:625:HMJNFBCX2:2:1104:4366:52438
GTGGGGAATATTGCACAATGGGCGCAAGCCTGATGCAGCCATGCCGCGTGTATGAAGAAGGCCTTCGGGTTGTAAAGTACTTTCAGCGAGGAGGAAGGTGTTGTGGTTAATAACCGCAGCAATTGACGTTACTCGCAGAAGAAGCACCGGCTAACTCCGTGCCAGCAGCCGCGGTAATACGGAGGGTGCAGGCGTTAATCGGAATTACTGGGCGTAAAGCCGAAGCAGGCGGTTTGTTAAGTCAGATGTGAAATCCCCGGGCTTAACCTGGGAACTGCATTTGAAACTGGCAAGCTTGAGTCTCGTAGAGGGGGGTAGAATTCCAGGTGTAGCGGTGAAATGCGTAGAGATCTGGAGGAATACCGGTGGCGAAGGCGGCCCCCTGGACAAAGACTGACGCTCAGGTGCGAAAGCGTGGGGAGCAAACAGG
+
HIIIIIIIIIIIIIIIIIIIIIIIIIIIIIIIIIIIIIIIIIIIIIHICEHHHIIIIIIIIIIIIIIHIIIIIGEHIIHIIICHHIIIIIIDHHHHHIHEHIEHIIIIIIHHIIFHI:;;GHHIH-@HH@@@AAHHHCDHFHCCGHIHDGCHCHE-AHHFHHEEHECHE->DIHHC?@-FG-6>>+44@---+>G+@@@@GG?@6@--6@G@@3>@G->3)+-+@-@+HA4EF@6--6-@@6---C@6---?HC:DCHHEA-6--A-IHEHHHAAEIIHEFA?HIIIHIHEEGHFFHHHIHHG@FHIIHHHHEHHHHHHIHHHIIHHHHHHHHHIIHIHIIHIIIHEGDHIIIIIHHHHHHIIIHIHIIHIIIIIIIIHHHIIIIIHIIIIIIIIIIHIIIHIIIIIIIIIIIIIIIIIIIIIIIIIIII
@HWI-D00621:625:HMJNFBCX2:2:1104:12745:52458
GTGGGGAATATTGCACAATGGGCGCAAGCCTGATGCAGCCATGCCGCGTGTATGAAGAAGGCCTTCGGGTTGTAAAGTACTTTCAGCGAGGAGGAAGGCATTAAGGTTAATAACCTTGGTGATTGACGTTACTCGCAGAAGAAGCACCGGCTAACTCCGTGCCAGCAGCCGCGGTAATACGGAGGGTGCAAGCGTTAATCGGAATTACTGGGCGGAAAGCGCACGCAGGCGGTCTGTCAAGTCGGACGTGAAATCCCCGGGCTCAACCTGGGAACTGCATTCGAAACTGGCAGGCTAGAGTCTTGTAGAGGGGGGTAGAATTCCAGGTGTAGCGGTGAAATGCGTAGAGATCTGGAGGAATACCGGTGGCGAAGGCGGCCCCCTGGACAAAGACTGACGCTCAGGTGCGAAAGCGTGGGGAGCAAACAGG
+
IHIIHIHIHIIIIIIIHHIHFHFIIIIIGGGHHIIIIFHIHIHHGHHH<<0CGFHIHHHEGCCGCCEGH<ECHHHEHIIIIEDGHEHHHHDHHIHHIIHCHICHFGHI?FHGIEHICGHGHHIHHHHEGHHECHHIDHHEGHFHCGHIIDCCCEEHGHIHE@HFEHHF?@++CH:DEEH?EHH6>:5E@6@@@45@GE@G-4-6->+EFCHH?C)5+>--33C>+5HHD;H@66---@-+;+3@@6-?@@@@-+:DC34-EHCHFEA-8AFHCAA6-?HG-ECHIGEIHHHH@?G?HH@G?AF@HE?HHHHEADEHAEH?EHEHHH@CD:DIIHEG@ECHHHCCED:/<?IGIIHHHHHIGIIIIIG@IIHHCIHHCGDHC1HHG@HHHHHGEHIIIHHG1HHGHHHDIHIIIHHEDEIHEHHEEHHFCH
@HWI-D00621:625:HMJNFBCX2:2:1104:9632:52651
GTGGGGAATATTGCACAATGGGCGCAAGCCTGATGCAGCCATGCCGCGTGTATGAAGAAGGCCTTCGGGTTGTAAAGTACTTTCAGCGGGGAGGAAGGTGTTGAGGTTAATAACCTCAGCAATTGACGTTACCCGCAGAAGAAGCACCGGCTAACTCCGTGCCAGCAGCCGCGGTAATACGGAGGGTGCAAGCGTTAATCGGAATTACTGGGCGTAAAGCGCACGCAGGCGGTCTGTCAAGTCGGATGTGAAATCCCCGGGCTCAACCTGGGAACTGCATTCGAAACTGGCAGGCTAGAGTCTTGTAGAGGGGGGTAGAATTCCAGGTGTAGCGGTGAAATGCGTAGAGATCTGGAGGAATACCGGTGGCGAAGGCGGCCCCCTGGACAAAGACTGACGCTCAGGTGCGAAAGCGTGGGGAGCAAACAGG
+
IIIIIHIIHIHHIIIIIIIIIIIIIIIIGIIGHGHHHIIIGIHHIHIIEEHHHEHHIIIIGICEHHIHHIICHIIIGIIIIHFHHHHHHHICDHHHIIIIIIHIHIHIIIEFHIGEEEHIIIIIHIHIIHIIHIHHCD+BGH--AHHIH>:DHHEHEGEHHH@@EE?5E-+6>:+>@6?GH45>D+5@-F-6-66-@-66E=@E@@6@H-D>5-@@-3++-H@3>+-+4)-4--6--@5+6-@-GFCH?@@GEDD::DE66-HHHGE8-AGHEF6C@CHEG5B-FFIIHHGHHHGFHFGF7EIHG@GGIIIHHCHIHIIIIHHEHIHGGIIIIIHEHFHHIGIIHHHD:<IHGIIIIIGHHECGIHGIIIIIIIIIIIHIHGHIIIIIIHHHCIIIIHHGEHHHHIIHIIIGHIIIIIHIIIIIIIIIII
@HWI-D00621:625:HMJNFBCX2:2:1104:11434:52639
GTGGGGAATATTGCACAATGGGCGCAAGCCTGATGCAGCCATGCCGCGTGTATGAAGAAGGCCTTCGGGTTGTAAAGTACTTTCAGCGGGGAGGAAGGTGTTGTGGTTAATAACCACAGCAATTGACGTTACCCGCAGAAGAAGCACCGGCTAACTCCGGGCCAGCAGCCGCGGTAATACGGAGGGTGCAAGGGTTAATCGGAATTACTGGGCGTAAAGCGCACGGAGGCGGTCTGCCAAGTCGGATGTGAAATCCCCGGGCTCAACCTGGGAACTGCATTCGAAACTGGCAGGCTAGAGTCTTGTAGAGGGGGGTAGAATTCCAGGTGTAGCGGTGAAATGCGTAGAGATCTGGAGGAATACCGGTGGCGAAGGCGGCCCCCTGGACAAAGACTGACGCTCAGGTGCGAAAGCGTGGGGAGCAAACAGG
+
IIIIIIIIIIIIIIIIIIIIIIIIIIHHIIIIHIIHHIIIIIIIIIIHHIIIIIIIIIIGIIIIHHHDHHHHIIHIIIIIIIFHHHIIIIHDHHIIIIFEHHIIIGIIIIHHHCHIIIHHIHHHHIHIECH-BGHH+3:G-FEEHHIGHHGHIHIHC?-+5CHHEEFFC?>DHC:D@EHEH@=DDCE@-6-----54@FCHH-6@?###CCGG66-E+>6--5--+-HD+5F56----CHCG@@GE@?FIIIIHCD:HHEG66-EA?CCG?HHFGIHHF@@EEHHHHFHIHHGA?HHHGIIIIIIHIHDHHA-HHEGHHHIHHIIIIIIHIIIIHHHHGHFIIIHIHHDGIIIIIIIH?HIIIIIHHCFHIIIIIIIHHDE?HHHIHIIIHHHIIIHDGIHEIIIHIIIIIHIIIIIIIIIIIIIIIIII
@HWI-D00621:625:HMJNFBCX2:2:1104:6246:53245
GTGGGGAATATTGCACAATGGGCGCAAGCCTGATGCAGCCATGCCGCGTGTATGAAGAAGGCCTTCGGGTTGTAAAGTACTTTCAGCGGGGAGGAAGGCGATAAGGTTAATAACCTTGTCGATTGACGTTACCCGCAGAAGAAGCACCGGCTAACTCCGTGCCAGCAGCCGCGGTAATACGGAGGGGGCAAGCGTTAATCGGAATTACTGGGCGTAAAGCGCACGCAGGCGGTCTGTCAAGTCGGATGTGAAATCCCCGGGCTCAACCTGGGAACTGCATTCGAAACTGGCAGGCTAGAGTCTTGTAGAGGGGGGTAGAATTCCAGGTGTAGCGGTGAAATGCGTAGAGATCTGGAGGAATACCGGTGGCGAAGGCGGCCCCCTGGACAAAGACTGACGCTCAGGTGCGAAAGCGTGGGGAGCAAACAGG
+
EHHIIIIIIIHIIIIIIIIHIHHIIGIIIIIIIIIIIIIIIHHHFHIIHHIIIIHHIHIIIIIIIHHHHIIIIIIIIIIIIG:HHHIIGHD.9CEHCHHHCHGCHGHHHHIIII?GH?77@7EH?GEHGEGEFE@C+;D?@@AG6FG->3++46AAFHIHHHF?-6@-@E++3+>CEHEH@@-:::++>C@--6@=-@@-@GF@GEH6?@GE@-@@6++6-55+GHHHH;4@?HF66-=C:HHHFHHG@?HEE:HC:HG?EEEFHHHHHEHIHHEIGHHHHHFEEIIIIIIHIHCHHHEHEECEGACHIHIHHFHHEEHHHGIIIIIID>DHGFHEHHHHEIHHFHGD<@EHHH@HHEIIHIIHHCHHEHHHIIIIIHIIIIIHFHIIIIIIHGH@HHEHHHHIHIGHIIIIGIIIIIHIHHIIHHIHHI
@HWI-D00621:625:HMJNFBCX2:2:1104:10846:53397
GTGGGGAATATTGCACAATGGGCGCAAGCCTGATGCAGCCATGCCGCGTGTATGAAGAAGGCCTTCGGGTTGTAAAGTACTTTCAGCGGGGAGGAAGGTGCTGAGGTTAATAACCTCAGCAATTGACGTTACCCGCAGAAGAAGCACCGGCTAACTCCGTGCCAGCAGCCGCGGTAATACGGAGGGTGCAAGCGTTAATCGGAATTACTGGGCGTAAAGCGCACGCAGGCGGTCTGTCAAGTCGGATGTGAAATCCCCGGGCTCAACCTGGGAACTGCATTCGAAACTGGCAGGCTAGAGTCTTGTAGAGGGGGGTAGAATTCCAGGTGTAGCGGTGAAATGCGTAGAGATCTGGAGGAATACCGGTGGCGAAGGCGGCCCCCTGGACAAAGACTGACGCTCAGGTGCGAAAGCGTGGGGAGCAAACAGG
+
IIIIIIIIIIIIIIIIIIIIIIIIIIIIIHIIIIGIIIIIIIIEHIGIHIIIIIHHIIIGIIIIIGIIIIIIHIHHIHIIFG<GGHHICHIIIIHHHHHEHHHHIIIHHHHHEGHIIIIH@HEHHIHIAEGHHHGID:+B-@GHHHIHIIGCHHIHIIIEGEFHCHGHIC3CHD+>GEHHH-EHIHGHGHHICC@--@@@HF-6@EHGGDGH@-6EGCCC6C@C4--D>+C@-6-6--DIIHH@?HEFHEH@-33DHDG?@E6A-@AA-CF@AA-HEEEEEHGHHGEEEHHHHIHGA-ECHFHEIIIHCDHCHGHIIHHIHHGIIIHIHHHIHHIIHHIIIIIIHHFD<1FHEGGGHHIIIIIHIIHFIHIIIIHIIHEDHHHHHIIIIHHHIHIHIHHCHEHIIIIIIHHHHIIIIIIHIIIIIIIHHH
@HWI-D00621:625:HMJNFBCX2:2:1104:3286:53628
GTGGGGAATATTGCACAATGGGCGCAAGCCTGATGCAGCCATGCCGCGTGTATGAAGAAGGCCTTCGGGTTGTAAAGTACTTTCAGCGGGGAGGAAGGTGTTGAGGTTAATAACCTCAGCAATTGACGTTACCCGCAGAAGAAGCACCGGCTAACTCCGTGCCAGCAGCCGCGGTAATACGGAGGGTGCAAGCGTTAATCGGAATTACTGGGCGTAAAGCGCACGCAGGCGGTCTGTCAAGTCGGATGTGAAATCCCCGGGCTCAACCTGGGAACTGCATTCGAAACTGGCAGGCTAGAGTCTTGTAGAGGGGGGTAGAATTCCAGGTGTAGCGGTGAAATGCGTAGAGATCTGGAGGAATACCGGTGGCGAAGGCGGCCCCCTGGACAAAGACTGACGCTCAGGTGCGAAAGCGTGGGGAGCAAACAGG
+
IIIIIIIIIIIIIIIIIIIIHIHIHIIIHIIIIIIIIIIIIIIGIIIIDC@GHHIIIIIHIHIIIIIIIHIIIIIIHIIIIICFHIIIIIIHIIIGHH9CHIHIIIIIGHHIIAHCHIIHIIHHFH?GE?FDHHED+:+AFHHHHC?@CDHHGHHGGHHFEHHEGHHIIHIGC+654@@?EEGD;D-ECF6--64@GG66EH@@E?F@FDGE@EEE@@?+---+--ED+5-@6-F666HD3--EEHEHF@--6++CHD@-8--FHF-AF--FFEHG?HHHHHEHGFAHHEHHCHHIHEHFHD-HHHEEIIIHHEIIHHHHEHEIIIIHH;:HIHIGH@@HHIIIHHHF<DIHEHIGIIIHCIHHHHFHHFHHHIIIIIHDHEIIIIIIIHIHHHIIIIIIIHIIHIIIIFIIIHIIIIIIIIIIIIIIII
@HWI-D00621:625:HMJNFBCX2:2:1104:11089:53501
GTGGGGAATATTGCACAATGGGCGCAAGCCTGATGCAGCCATGCCGCGTGTATGAAGAAGGCCTTCGGGTTGTAAAGTACTTTCAGCGGGGAGGAAGGTGTTGAGGTTAATAACCTCAGCAATTGACGTTACCCGCAGAAGAAGCACCGGCTAACTCCGTGCCAGCAGCCGCGGTAATACGGAGGGTGCAGGCGTTAATCGGAATTACTGGGCGTAAAGCGCACGCAGGCGGTCTGTCAAGTCGGATGTGAAATCCCCGGGCTCAACCTGGGAACTGCATTCGAAACTGGCAGGCTAGAGTCTTGTAGAGGGGGGTAGAATTCCAGGTGTAGCGGTGAAATGCGTAGAGATCTGGAGGAATACCGGTGGCGAAGGCGGCCCCCTGGACAAAGACTGACGCTCAGGTGCGAAAGCGTGGGGAGCAAACAGG
+
IIIIIIHIIIIIIIIIIIIIHIIIIIIIIIIGIHIIIIIIIIIIIIIIIIIIIIIHIIIIIIIIIIIIIIIIIIGIIIIHIHGHIIIIIIIIHICHIIIHIHHHHHHIH@GHIIHHHHIHHHHIIFCGGEHIII=DDHC-6AF@FEHIGGHHH@@AGEHHIHE-FE?H?-6CDCC:4--FE--5>+E@6@--+5@DEE@GEIHGFGHEHHD@--5?CFH?CHH:-/:DD6-F6--@@?HDHE@@HGFHEHE@-C:::HEHHHCGIIHG@?HEIIIHIIHFCHCEGIIIIHGF?GB?FIHG@HIHFHHHHHHGGFHG@HIIIIHIIIIIIIIIIIIIHHIGIIIHIHHD<GHIIIIHIIHHHIGIIIIIIHIIIIIIIHIGIIIIIIIIIIIHIIIIIIIIHHIIIIIIIIIIIIIIIIIIIIIIIIIIII
@HWI-D00621:625:HMJNFBCX2:2:1104:13060:54015
GTGGGGAATATTGCACAATGGGCGCAAGCCTGATGCAGCCATGCCGCGTGTATGAAGAAGGCCTTCGGGTTGTAAAGTACTTTCAGCGGGGAGGAAGGTGTTGTGGTTAATAACCACAGCAATTGACGTTACCCGCAGAAGAAGCACCGGCTAACTCCGTGCCAGCAGCCGCGGTAATACGGAGGGTGCAAGCGTTAATCGGAATTACTGGGCGTAAAGCGCACGCAGGCGGGCTGTCAAGTCGGATGTGAAATCCCCGGGCTCAACCTGGGAACTGCATTCGAAACTGGCAGGCTAGAGTCTTGGAGAGGGGGGTAGAATTCCAGGTGTAGCGGTGAAATGCGTAGAGATCTGGAGGAATACCGGTGGCGAAGGCGGCCCCCTGGACAAAGACTGACGCTCAGGTGCGAAAGCGTGGGGAGCAAACAGG
+
IIIIIIIIIIIIIIHIIIIIIHHHHIIDIIIIIHHHIIIHIIIIIIIIIHHHIIIIIIIIIHHHIHIIIIIIIHIIIIHIIIGHHHGDHIIHIIIHIICGHHHHHIEHIH?HGIECHHHFHHEHIIIIIGFEH?EHDHHIIHHIFHHEHIICCFHHHHHICEHHHGIHHE:DD>HHHIIEG4->CHHIH?-@F@G==EG@?44@@G?+6-6@@H++EDD6GCGC@-@+>3---EH@@6-5;-@CHCHHHH@6-++C5+HHFF-?HHCH?HHF-6-HIHCF-6@FIIIHIHEHIFGIGIIHH@CEF-HH>7;A7A@EHGIIH?HHHCIIIIIIHHHHGHEGHHHEHIHHFHGHHEHG0IIHDDIHCCHHIIIIIIIHHHD?0EIGIHHH@HEHIIIIIIHFD1HHHHCIIIIIIIIHIIIHHGIIIIIIII
@HWI-D00621:625:HMJNFBCX2:2:1104:11940:54310
GTGGGGAATATTGCACAATGGGCGCAAGCCTGATGCAGCCATGCCGCGTGTATGAAGAAGGCCTTCGGGTTGTAAAGTACTTTCAGCGGGGAGGAAGGTGTTGAGGTTAATAACCTCAGCAATTGACGGTACCCGCAGAAGAAGCACCGGCTAACTCCGTGCCAGCAGCCGCGGTAATACGGAGGGTGCAAGCGTTAATCGGAATTACTGGGCGTAAAGGGCACGGAGGCGGTCTGTCAAGTCGGATGTGAAATCCCCGGGCTTAACCTGGGAACTGCATTCGAAACTGGCAGGCTAGAGTCTTGTAGAGGGGGGTAGAATTCCAGGTGTAGCGGTGAAATGCGTAGATATCTGGAGGAATACCGGTGGCGAAGGCGGCCCCCTGGACAAAGACTGACGCTCAGGTGCGAAAGCGTGGGGAGCAAACAGG
+
IIIIIIIIIHHIIIHHIIIIIIII?FHHIIIIIGHIIIICHHHHIIIIII0F@HI?HHIIHHHIIIIIGHDEHHIIHHEHIIGHIHEHIIIHIIIIEID/DEHCFH@CD/D-A78------DD-77-@+7746A@3+;C--66--8G@+CD3G?-6-A4-54@-----@-6+6:C+--@F@-6DDHHEFH-6--46@@--5FG@@66FGDFC4-3?H>@#@E@--2E:;:@@--?@-GHDDEE-@??@@-EF-3DHGHCF@86-@HHEH?HHEGGGCHA@?EHIIIHHHFF6-G66-FCGB--E8-D-+DDA8-HHEHIIHHHE.EIIIIIIIIIIIIIIIIIIIHG<.GHGCHHGHIHG<IHECHDIIHIIIIIIHDC.C1IIHIIHG?FIHIIIIIIHF1IIIGIIIIIIIIHHIIIIIIIHIIHFII
@HWI-D00621:625:HMJNFBCX2:2:1104:13520:54694
GTAGGGAATCTTCCGCAATGGGCGAAAGCCTGACGGAGCAACGCCGCGTGAGTGATGAAGGGTTTCGGCTCGTAAAACTCTGTTATTAGGGAAGAACAAATGTGTAAGTAACTGTGCACATCTTGACGGTACCTAATCAGAAAGCCACGGCTAACTACGTGCCAGCAGCCGCGGTAATACGTAGGTGGCAAGCGTGATCCGGAATTATTGGGGGTAAAGCGCGCGTAGGCGGTTTCTTAAGTCTGATGTGAAAGCCCACGGCTCAACCGTGGAGGGTCATTGGAAACTGGGAAACTTGAGTGCAGAAGAGGAAAGTGGAATTCCATGTGTAGCGGTGAAATGCGCAGAGATATGGAGGAACACCAGTGGCGAAGGCGACTTTCTGGTCTGTAACTGACGCTCAGGTGCGAAAGCGTGGGGAGCAAACAGG
+
IIIHIIIIIIIHHIIIIIIIIIIIIIHHIGHIIHHHHHIIIGDHGIIIIIIIFGHIIHHGIGHIHIGHHHIIHIIIIIIHHH<FGHHIGHHHHHIHHHIEEHHHIIHHIIIHHIIIE-@G-AFHH--@;DG=@HIHE-A?EC@BAAHHD::HIIIHHI=-AH-AGHC?AE:DHHDD-6-6G-6--66EHC?4-@E--6-@FCH+@FGE@-6@)+@@E66@;DD764453+5-GAFCHHHGF?AA6--@HHHFECDHHHDIHEEHCHCIHEDHHA-FD.GHHHEHFDIHHCGFF<HEG@?HHHHIIHIHGIHHHIHHHFAHHFHHCFHHHDHIHFHHHHH=CHDGFGGC<HHCIIIHIHCGGDEHHIIIIIIIIIIIHGHIIIIIIIIHIIIHHIIIIIHIIHIIIIHHIIIHIIIIIIIIHHHIHIIIII
@HWI-D00621:625:HMJNFBCX2:2:1104:18936:54652
GTGGGGAATATTGCACAATGGGCGCAAGCCTGATGCAGCCATGCCGCGTGTGTGAAGAAGGCCTTCGGGTTGTAAAGCACTTTCAGCGAGGAGGAAGGTGGTGAGCTTAATACGCTCATCAATTGACGTTACTCGCAGAAGAAGCACCGGCTAACTCCGTGCCAGCAGCCGCGGTAATACGGAGGGTGCAAGCGTTAATCGGAATTACTGGGCGTAAAGCGAACGCAGGCGGTTTGTTAAGTCAGATGTGAAATCCCCGGGCTCAACCTGGGAATTGCATTTGAAACTGGCAAGCTAGAGTCTCGTAGAGGGGGGTAGAATTCCAGGTGTAGCGGTGAAATGCGTAGAGATCTGGAGGAATACCGGTGGCGAAGGCGGCCCCCTGGACGAAGACTGACGCTCAGGTGCGAAAGCGTGGGGAGCAAACAGG
+
IIIIHHIIIIIIIIIIIIIHHIIIIIIIIIIIIIIIIIIIIIIIIIIIHHHIIIIIIIHHIIGHIIIIIIIIHIHHIIIGFHFHGHHHIIIHHIHIIHIHIIIIHIIIIHIIGIGGHHEHH?GHHIHID?GHIFHHHHHHEHEFHHIHHHHIIHEHHIGH-GHHHGG?GFDHDDHHHGHHIGCHIIHF=HFH?E-6GHGIGIIGEEHEHDGEHDFEG@@FD+@>5--:;+EFHHH@CHEEHG?H@6EHCHEHIGIHH:HGA?@CIHHEIHHFA--IIIHIIIIHF@EIIIHIIGIIIIHHHIIHIIIIHHGIHHIIHHIIHHCHIIHHIHIIIIIIHIIIIIIIIHEF<EIHIIIIGIIIHHIHIIHIIIIIIIIIHHCIIIIIIIIIIHIHGIIIHIIHIIIIIIIIIIIIIIHGIIHIIIIIIIIIII
@HWI-D00621:625:HMJNFBCX2:2:1104:16445:54956
GTGGGGAATATTGCACAATGGGCGCAAGCCTGATGCAGCCATGCCGCGTGTATGAAGAAGGCCTTCGGGTTGTAAAGTACTTTCAGCGGGGAGGAAGGTGTTGAGGTTAATAACCTCAGCAATTGACGTTACCCGCAGAAGAAGCACCGGCTAACTCCGTGCCAGCAGCCGCGGTAATACGGAGGGTGCAAGCGTTAATCGGAATTACTGGGCGTAAAGCGCACGCAGGCGGACTGTCAAGTCGGATGTGAAATCCCCGGGCTCAACCTGGGAACTGCATTCGAAACTGGCAGGCTAGAGTCTTGTAGAGGGGGGTAGAATTCCAGGTGTAGCGGTGAAATGCGTAGAGATCTGGAGGAATACCGGTGGCGAAGGCGGCCCCCTGGACAAAGACTGACGCTCAGGTGCGAAAGCGTGGGGAGCAAACAGG
+
HIIIGHIIIIHHIIIIIIIIIIIIIHIIIIIIGHHHIHIIIIIIIIIHHFGHHGHHI<DHHEHHHIHIHHHHIIIIIIIIIHFHHIIIIIIIIHCHICGFHIIEHHEECGEEEFFHHIIIFHIHHHHIGEHGHIIIIH68BEHHFCCHHI:HGG-8@GHC@@HE?@GEHEHCHHHIFI@FHGH::DHHFH?@GHHHFHHGEE@6GGHC@HH@-6-?E:;)4-@36-E@+--6--@-@HIIH@@@EF@@CHEIHD>CD:AA-@8--HGHHEA6EG?HHCHF-HHEHIIIIHEHHHGFEHHHF@@HHHEGIIHEHE?HFEEECECIIHHIIIIIIHHEEHHIIIIHFHHHDIHIHHIHHHHHIIHHHHIIHHIIIIHDIIIIHIIIIIIHIIHHGIIIIHGHFGIIIHFFHHHIIIIIIIIIIIIIIIIIII
@HWI-D00621:625:HMJNFBCX2:2:1104:18062:55439
GTGGGGAATATTGCACAATGGGCGCAAGCCTGATGCAGCCATGCCGCGTGTATGAAGAAGGCCTTCGGGTTGTAAAGTACTTTCAGCGGGGAGGAAGGTGTTGTGGTTAATAACCACAGCAATTGACGTTACCCGCAGAAGAAGCACCGGCTAACTCCGTGCCAGCAGCCGCGGTAATACGGAGGGTGCAAGCGTTAATCGGAATTACTGGGCGTAAAGCGCACGCAGGCGGTCTGTCAAGTCGGATGTGAAATCCCCGGGCTCAACCTGGGAACTGCATTCGAAACTGGCAGGCTAGAGTCTTGTAGAGGGGGGTAGAATTCCAGGTGTAGCGGTGAAATGCGTAGAGATCTGGAGGAATACCGGTGGCGAAGGCGGCCCCCTGGACAAAGACTGACGCTCAGGTGCGAAAGCGTGGGGAGCAAACAGG
+
IIIIIDEHHHHIHIIGHIIIHIIIIIIIGICGHIGHHIIIIIIGHDHIHHHGHEHG1CHHEGHGHEHDDHHHIIHHIIII?FDHHGIIIIIHIIHHIHHEH=GHHGHEEECGC8A@@@-@EEGH?EHHHHE-6FHHHHHCH-6AGCA@DD:+@EHH@FEE@GHHHC@@?@HHCHC+466?EE-5:DHH@F---55-EGHEHH>GIHHHH7HEHD->@?DHEHHHGEED>CDHF6F?EHIIHFE?IIIIIIIIHHGIHHE?FG?IIIGIIHIHHIHIIIIIHIIIHIIIHEIHIHHIIHHIIIHEHHHIIIIHG?HHEGIIIIGIIIIIIIIHIIHIHIIIIIIIIHHHFIIIIIIIIHHIIIGIHIIHIIIIIIIIHHHIIIIIIIIIIIIIIIIIIHIIHHHIIIHGHIIIIIIIIIHIIIIIIIIIIH
@HWI-D00621:625:HMJNFBCX2:2:1104:8069:55526
GTGGGGAATATTGCACAATGGGCGCAAGCCTGATGCAGCCATGCCGCGTGTATGAAGAAGGCCTTCGGGTTGTAAAGTACTTTCAGCGGGGAGGAAGGCGATAAGGTTAATAACCTTGTCGATTGACGTTACCCGCAGAAGAAGCACCGGCTAACTCCGTGCCAGCAGCCGCGGTAATACGGAGGGTGCAAGCGTTAATCGGAATTACTGGGCGTAAAGCGCACGCAGGCGGTCTGTCAAGTCGGATGTGAAATCCCCGGGCTCAACCTGGGAACTGCATTCGAAACTGGCAGGCTAGAGTCTTGTAGAGGGGGGTAGAATTCCAGGTGTAGCGGTGAAATGCGTAGAGATCTGGAGGAATACCGGTGGCGAAGGCGGCCCCCTGGACAAAGACTGACGCTCAGGTGCGAAAGCGTGGGGAGCAAACAG
+
IIIIFHIIIIIIIIIIIIIIIIIIIIIIIIIIIHHIIIIIIGIIIIIGEHIIIIIIIIIIIIHIIIIHIIIIIIIIIIIIIGDGGHHIIHIHIIIIIFHHIIIIIIIIIIHIIIIIIEC@@?G??-8EHHHIIIIIIHHIIIIIFHFCD>::HH?EHHIIIGGGEHHIIIIIIIIGHCC--@EHHHHHIH-6-@-@@-6@GHH@GHH?H@G@535@G@F>H3H;->:CDH?HGHHG@@EIHHEE?HEH@@IHHC+::CEF-A--FA@EGCHGHHHHCFEFIHEG6GEHHGHHHCFHHGIIHHHHIHHHHGHHHCIHHIGIHHHHGIHIHHIIHGHIHHFHIIIHIHF7HCHIIIIIIIIIIHGGIIHIIIIGIIIIIIIIIHHIHIIIIIIIHIHIIHIHFIIIIHIGIIIHIIIIIIIIIIIIIIIII
@HWI-D00621:625:HMJNFBCX2:2:1104:8792:55544
GTGGGGAATATTGCACAATGGGCGCAAGCCTGATGCAGCCATGCCGCGTGTATGAAGAAGGCCTTCGGGTTGTAAAGTACTTTCAGCGGGGAGGAAGGTGTTGAGGTTAATAACCGCAGCAATTGACGTTACCCGCAGAAGAAGCACCGGCTAACTCCGTGCCAGCAGCCGCGGTAATACGGAGGGTGCAAGCGTTAATCGGAATTACTGGGCGTAAAGCGCACGCAGGCGGTCTGTCAAGTCGGATGTGAAATCCCCGGGCTCAACCTGGGAACTGCATTCGAAACTGGCAGGCTAGAGTCTTGTAGAGGGGGGTAGAATTCCAGGTGTAGCGGTGAAATGCGTAGAGATCTGGAGGAATACCGGTGGCGAAGGCGGCCCCCTGGACAAAGACTGACGCTCAGGTGCGAAAGCGTGGGGAGCAAACAGG
+
IIIIIIIIIIIIIIIIIIIHIGIIIIIIIIIHIIIIIIHIIIIIIHIIII0D@HHHIIIIIIHIHHHIGIIHIIIHIHHHHHDEEHEHHIICCHHHECDHHHHIICG?@EHIGHHHIHIDHCF-@7AGHGHGHHH:+3:A@GEHCCHECHCDHH-A@G-45GG-6E-44-36:D+>@-6-64-CCD4@-FC-5@@G-E-66--@G@@@E-:EE?G6@@G?;>D:>C0DH>C@6-6----D>---EF-6@EF666633;?@GA6-AG6--HHHG88A--AA@-GEGIHIHHB-?HEHHHF8--@ED-EHIHHH?HEIIIIIHHE/.EHHDDIHHHIIIHIIIIIHGHGD<FHHHIIIIIIHHIHHEIIIIIIIIHIHHHHDIIIIIHGIHG?HIIIIHIGHG@IIDIIIHHIIIIIIIIIIIIIIIIIHIH
@HWI-D00621:625:HMJNFBCX2:2:1104:11259:55515
GTGGGGAATATTGCACAATGGGCGCAAGCCTGATGCAGCCATGCCGCGTGTATGAAGAAGGCCTTCGGGTTGTAAAGTACTTTCAGCGGGGAGGAAGGTGTTGAGGTTAATAACCTCAGCAATTGACGTTACCCGCAGAAGAAGCACCGGCTAACTCCGTGCCAGCAGCCGCGGTAATACGGAGGGTGCAAGCGTTAATCGGAATTACTGGGCGTAAAGCGCACGCAGGCGGTCTGTCAAGTCGGATGTGAAATCCCCGGGCTCAACCTGGGAACTGCATTCGAAACTGGCAGGCTAGAGTCTTGTAGAGGGGGGTAGAATTCCAGGTGTAGCGGTGAAATGCGTAGAGATCTGGAGGAATACCGGTGGCGAAGGCGGCCCCCTGGACAAAGACTGACGCTCAGGTGCGAAAGCGTGGGGAGCAAACAGG
+
IIIIIIIIIIIIIIIIIIIIIIIHIIIIIIIIIIIIHIIIIIIIIIIIIIIIIIIHIIIIIIIIGIIIHHIIIIIHHIIIIH<DHIIIIIIHIIIGHGHHHGHEFHGHHDFHGHHHFHHHHHIGHIIIIGHIIFDHDHHEEFHIHHIIIGHCEC?AFHHHGCHHE?ECHEDHH:3CEHHHH-6DHH-@CGEEHHI@=-F@GF@6--64-:H@@F?GE53)5-5+4-G>++@@-F@66--C+-=EIHHHEEGGE:CGHCIHHGA-EHHG?EHG?EFEIHHHIHHHIIHGHHCEEHHHHIGIHHCHGAHIIIIHIHIIIIIIIIIIIIIIIHIIIHIIIIIIIIIHHFHF<FFIIIIIIIIIIIIIIIIIIIIIIIIIIIIIHIIIIIHHIIIHHIIIIHIIHHIIIIIIIIIIIIIIIIIIIIIIIIIIII
@HWI-D00621:625:HMJNFBCX2:2:1104:15736:55608
GTGGGGAATATTGCACAATGGGCGCAAGCCTGATGCAGCCATGCCGCGTGTGTGAAGAAGGCCTTCGGGTTGTAAAGCACTTTCAGCGAGGAGGAAGGTGGTGAGCTTAATACGCTCATCAATTGACGTTACTCGCAGAAGAAGCACCGGCTAACTCCGTGCCAGCAGCCGCGGTAATACGGAGGGTGCAAGCGTTAATCGGAATTACTGGGCGTAAAGCGCACGGAGGCGGTTTGGTAAGTCAGGTGTGAAATCCCCGGGCTCAACCTGGGAACTGCATTTGAAACTGGCAAGCTTGAGTCTCGTAGAGGGGGGTAGAATTCCAGGTGTAGCGGTGAAATGCGTAGAGATCTGGAGGAATACCGGTGGCGAAGGCGGCCCCCTGGACGAAGACTGACGCTCAGGTGCGAAAGCGTGGGGAGCAAACAGG
+
IIIIIIIHIIIIIIIIIIIIIIIIHIIIIIIHIIIIIIICHHIIIIIIFHGHIIIIIIIIFHGHIHIGIHIHIIIIIIHIIH<FHHIH<HIICHIHGEHHC@ECF.D/FHHIC@D@ED.F-?AAGFE7D-D@AHC++DHAEG-BA@G-C+:C@HH-G-@-AE-A6--5A4++6+>+@@-@---+3+5@C6@--644@--64@GHE@@>@C@@ECCHH?5+G@64-+CHC>-4-6-6-FC@6-66--EHHC@-@6:HHDHG?CHEHA?EFGIIHFEA8---H@GAA8-?HHGFAA-AHHE;--@-6-EGIIIHEAACHEFIIIHIHHH@HHHDDHIHIIIHE<EEIHHCD<HHEHHEHHCHHHHIHHDHIIHHIIHHHE<<01HHHGDH@F<?HD0EC/GCF1@HHD0E@EIHDHHGIIIIHHEHIHHHCI
@HWI-D00621:625:HMJNFBCX2:2:1104:15879:55699
GTGGGGAATATTGGTCAATGGAGGCAACTCTGAACCAGCCATGCCGCGTGCAGGATGACGGTCCTATGGATTGTAAACTGCTTTTGTACGGGAAGAAAACAAACTACGCGTAGTTAATTGACGGTACCGTAAGAATAAGGATCGGCTAACTCCGTGCCAGCAGCCGCGGTAATACGGAGGATCCAAGCGTTATCCGGAATCATTGGGTTTAAAGGGTCCGTAGGCGGCCTTATAAGTCAGTGGTGAAAGTTTTTGGCTTAACCAAAAAATTGCCATTGATACTGTAGGGCTTGAATGTCTGTGAAGTAACTAGAATATGTAGTGTAGCGGTGAAATGCTTAGATATTACATGGAATACCGATTGCGAAGGCAGGTTACTAACAGATGATTGACGCTGATGGACGAAAGCGTGGGGAGCAAACAGG
+
IIHIIHIIIHHHIHCF@GHHHIIIIIGHIIIIGHHHIIEHHIGHIIIIIHHEHIHEHHHHIE@DHFHGHHHHHHIIIIHGGFDFEHFGHHIIDHHHHHHHHHEHHHHHIH;DH:D?GGHEGHHHCHHHIHFHHIFHHIHEEHEEHHIII-AACCHEHHGGC?F-8CHII+>EHIHHCEHHH??6@GC-EHH=-FHHC=FCHHEGEEHHF@CFC@?EHF4DFHHHEDCHH--6-66-A-BA@?EC-?6-EGE@?FA??GHHGC>>87.IHHGA.EEIGIIHHFHHEHHGEEF?HHHH?HA7F.AHIGIHEGIIHFHHEHIIIHEHHHDC/HHIIIIIGIIIIHGDD9CHCG?HHHEHIHIIIIIIHIIIIIIFIIIIIHHHEIIHHEEGIHIIIGHHIHDIIHIIIIIIIIHIIIIIIIIIIIIII
@HWI-D00621:625:HMJNFBCX2:2:1104:18348:55576
GTGGGGAATATTGCACAATGGGCGCAAGCCTGATGCAGCCATGCCGCGTGTGTGAAGAAGGCCTTCGGGTTGTAAAGCACTTTCAGCGGGGAGGAAGGCGGTGAGGTTAATAACCTCATCGATTGACGTTACCCGCAGAAGAAGCACCGGCTAACTCCGTGCCAGCAGCCGCGGTAATACGGAGGGTGCAAGCGGTAATCGGAATTACTGGGCGTAAAGCGCACGCAGGCGGTCTGTCAAGTCGGATGTGAAATCCCCGGGCTCAACCTGGGAACTGCATTCGAAACTGGCAGGCTAGAGTCTTGTAGAGGGGGGTAGAATTCCAGGTGTAGCGGTGAAATGCGTAGAGATCTGGAGGAATACCGGTGGCGAAGGCGGCCCCCTGGACAAAGACTGACGCTCAGGTGCGAAAGCGTGGGGAGCAAACAGG
+
IIIIIIIIIIIIIIIIIIIIIIIIHIIIIIIIIIGIIIIIIIIIHIIIHIHHIIIIIIIIHHIGHHIIIHIIIIIIHIIIIHDG@HGHIHIIICHHHIEHGIIGHHH?F?FEEHFHHHHHHIIICEHHHCHGHHIHDH:FH?HC@G8FHG:HEF6F@HH4-@GFHGHHCF6>>D:CEEC---63;D@@G-F@@G+4:GEEEE--6@G-@B>--HEC@:C>--@+--46;>-EF@-E@6-6+-@@@-?EEEF@->5+HHE-8HHIHIGHHH?G@GF@GHHHACIIHHHEIIIIHIHIIIHFHHHHHHFIIGHEEEHIIIIIFHHHGHHHIHHIIIIGIHIIIIHIHEGGBIHIIIIIIIIIIIIHIIIIIIIIIIIIIIIIIIIIIHIIIIIIIIIIIIIIIIIIIIIIIIIIIIIIIIIIIHIIIIIIII
@HWI-D00621:625:HMJNFBCX2:2:1102:9730:13650
GTGGGGAATATTGCACAATGGGCGCAAGCCTGATGCAGCCATGCCGCGTGTATGAAGAAGGCCTTCGGGTTGTAAAGTACTTTCAGCGGGGAGGAAGGTGCTGAGGTTAATAACCTCAGCAATTGACGTTACCCGCAGAAGAAGCACCGGCTAACTCCGTGCCAGCAGCCGCGGTAATACGGAGGGTGCAAGCGTTAATCGGAATTACTGGGCGTAAAGCGCACGCAGGCGGTTTGTCAAGTCGGATGTTAAATCCCCGGGCTCAAACTGGGAACTGCATTCGAAACTGGCAGGCTAGAGTCTTGTAGAGGGGGGTAGAATTCCAGGTGTAGCGGTGAAATGCGTAGAGATCTGGAGGAATACCGGTGGCGAAGGCGGCCCCCTGGACAAAGACTGACGCTCAGGTGCGAAAGCGTGGGGAGCAAACAGG
+
IIIIIIIIIIIIIIIIIIIIIIIIIIIIHHIIIIIIGIIEHIIIHIIIHHEGHIHHIIIIIHIIIIIIIIGIIII?GEHHHIGHHIIIIIIHDHHHICGHHEFEHHHGE-DHHHFEHF?BHHHH-GC-EHGHHE@DCDH--86A?GCFHD:+EHA6AH-5AG-6@--@@@+>>++34--@H@ECH:5@@E---666---6@CH@E@@--66--366@?@+65><:DHD1+G@--EHHEG++6-6--6@6?IIFHDHDHHF-@8-A6-FA86HA8--?HHEE@AEIIIIIIIIHHHHHHHEEEEHHHIIDIIIHHGAEIHHFFGHIIIIIHDDHHIHFHIHIIHHIHF<:CHIIIIHHG?IHCGIIIHIIIIIIIIIHHIHCIGIHIIHHIIHHEGIIIIHIHIIIIHHHIHIIIIIIIIIIHIIIIIIII
@HWI-D00621:625:HMJNFBCX2:2:1102:14406:13553
GTGGGGAATATTGCACAATGGGCGCAAGCCTGATGCAGCCATGCCGCGTGTATGAAGAAGGCCTTCGGGTTGTAAAGTACTTTCAGCGGGGAGGAAGGCGATAAGGTTAATAACCTTGTCGATTGACGTTACCCGCAGAAGAAGCACCGGCTAACTCCGTGCCAGCAGCCGCGGTAATACGGAGGGTGCAAGCGTTAATCGGAATTACTGGGGGTAAAGCGCAGCGAGGCGGTCTGTCAAGTCGGATGTGAAATCCCCGGGCTCAACCTGGGAACTGCATTCGAAACTGGCAGGCTAGAGTCTTGTAGAGGGGGGTAGAATTCCAGGTGTAGCGGTGAAATGCGTAGAGATCTGGAGGAATACCGGTGGCGAAGGCGGCCCCCTGGACAAAGACTGACGCTCAGGTGCGAAAGCGTGGGGAGCAAACAGG
+
IIIIIIIIIIIIIIIIIHHHIHIHIIIIIIIIIIHIIIHIIIIIIIIIIHGHIIIIHIIIIGHHIHIHHIIIIIIIFHIIIHDHHHHHHHICCDHHCHHHCCDHHG7FGHCHEHHIIGIH@DGHHEHHHHGHHCED:DIEHHFHEHGHHHHHHICHHHHHIHH?-@@4545>H:>D@H@-@E->DDHHI@@@?HCG@C?G@ED?GC>EHE?@)+6@F@HEC#####C:C3@GF6-6--6++@@?6--6-HG@-DDC+;@-G?A-HEEGHG@@88----6@-5-@GFAHHEGF-?CHIIIHFHG?E@IHIHCDD.A??GCHIHIHA@EHIIIIHIIIHCHGIIIHIHFF<FHIHGHGIHIIIHIIIHHHIIIIIIGIIIGHGHEGIIIIHGHIHIHIIIIIHHIIIIIIIIGIIHHHIFHIIIHIHIIIII
@HWI-D00621:625:HMJNFBCX2:2:1102:16582:13762
GTGGGGAATATTGCACAATGGGCGCAAGCCTGATGCAGCCATGCCGCGTGTATGAAGAAGGCCTTCGGGTTGTAAAGTACTTTCAGCGAGGAGGAAGGCATTAAGGTTAATAACCTTGGTGATTGACGTTACTCGCAGAAGAAGCACCGGCTAACTCCGTGCCAGCAGCCCCGGTAATACGGAGGGTGCAAGCGTTAATCGGAATTACTGGGCCTAAAGCGCACGCAGGCGGTCTGTCAAGTCGGATGTGAAATCCCCGGGCTCAACCTGGGAACTGCATTCGAAACTGGCAGGCTAGAGTCTTGTAGAGGGGGGTAGAATTCCAGGTGTAGCGGTGAAATGCGTAGAGATCTGGAGGAATACCGGTGGCGAAGGCGGCCCCCTGGACAAAGACTGACGCTCAGGTGCGAAAGCGTGGGGAGCAAACAGG
+
IIHIIHIIIIIIIGIIIIIIIIIIIIIIHIIIHIIIIIIIIIIHIIIIIIHIHHIFHIFHIHHHHIIIIHHIIHGHIIIHHDDGHHIIHDH:HIDHHIHEHFGHHIHCHIHEHEH@@GFDHHHIIIIIIEH-D8@>HH:-@A-AFEHFDHHIHIFHCHH@EH--@-AGF-4-+5>C?C--@6-+>DHF=G---@GCHH?@@@@6@-@-FHG@6,-5@@E3+EH>-6-:H:@4---6-@@6+-@6@--@6-@@-CDCHCEA?@AAG?HG@?HAA6-?FHGEG@--CGF-?HGA@HAA6-ECHHBHGAG=HDCEHEFHHHHIHGHIIIIIHHHIIIIIHHIIIIHHFG@GDEIHIHIIIIGIHHHHHHIHIHIIIIIIHHDHIHHGIIIIIIHIHIHIHIHH@CIIIIIIIIIIIIIIIIIHIIIIIIIIII
@HWI-D00621:625:HMJNFBCX2:2:1102:15782:14479
GTGGGGAATATTGCACAATGGGCGCAAGCCTGATGCAGCCATGCCGCGTGTATGAAGAAGGCCTTCGGGTTGTAAAGTACTTTCAGCGGGGAGGAAGGCGGTGAGGTTAATAACCTCATCGATTGACGTTACCCGCAGAAGAAGCACCGGCTAACTCCGTGCCAGCAGCCGCGGTAATACGGAGGGTGCAAGCGTTAATCGGAATTACTGGGCGTAAAGCGCACGCAGGCGGTCTGTCAAGTCGGATGTGAAATCCCCGGGCTCAACCTGGGAACTGCATTCGAAACTGGCAGGCTAGAGTCTTGTAGAGGGGGGTAGAATTCCAGGTGTAGCGGTGAAATGCGTAGAGATCTGGAGGAATACCGGTGGCGAAGGCGGCCCCCTGGACAAAGACTGACGCTCAGGTGCGAAAGCGTGGGGAGCAAACAGG
+
IIIIIIIIIIIIIIIIIIIIIIIIIIIIIIIIIIHIIHIIIIIIIIIIIIIIIIIIIIIHIIHIIIIHIIIHIIIIIIIIIHFHHIIIIIIDHHHIIIHIIIGHIIHH?HHHIHIIGIHIHIIHHGHIHEFCHHHG5;:@GHFIHHHGHIIIHIIIIHFGHHGFEHFHEC>CDCCC-@F@H@@CH+-55@@@-EHEHH-6@HEH@EE-DD6?---?EHH3-EHD@EHHH;-G@-@F-@DIHH@6@-HC@GEHEHCC+DHHFHEEA8-GIGIIIIHIIHG?IHC?HHIHIIIIHHEHHEGIIIHIHAHEDIGHHGIHFIIIIIIHIHIHHHHGIIIIHHHHFHIIIIHD<FIHIIHHGIIIIHHIIIHIIIHEIIIIIIIHIIIIIIIIIIIIHIIIIIIIIIIIIIIIIIIIIIHIIHGIIIIIIIIIII
@HWI-D00621:625:HMJNFBCX2:2:1102:14470:16429
GTGGGGAATATTGCACAATGGGCGCAAGCCTGATGCAGCCATGCCGCGTGTATGAAGAAGGCCTTCGGGTTGTAAAGTACTTTCAGCGGGGAGGAAGGTGTTGTGGTTAATAACCACAGCAATTGACGTTACCCGCAGAAGAAGCACCGGCTAACTCCGTGCCAGCAGCCGCGGTAATACGGAGGGTGCAAGCGTTAATCGGAATTACTGGGCGTAAAGCGCACGCAGGCAGTCTGTCAAGTCGGATGTGAAATCCCAGGGCTCAACCTGGGAACTGCATTCGAAACTGGCAGGCTAGAGTCTTGTAGAGGGGGGTAGAATTCCAGGTGTAGCGGTGAAATGCGTAGAGATCTGGAGGAATACCGGTGGCGAAGGCGGCCCCCTGGACAAAGACTGACGCTCAGGTGCGAAAGCGTGGGGAGCAAACAGG
+
HIHIIIIIIIIIIIIIIHIHHFHIHEHHHIHHHIIIHIIIIIIIIIIIHIHFCHHHIIIHHHHHIIIHIIHHIHIIIIIGHIDHGHHHHIIDHHIHIIEHFHEHIHECHGHHEDGEHHHEEHHEHHGIEEE@GHHD:CCEG?FAEFHA:DHHHIGHC?-6@EGC@CH?E->HHD>+-@FCHH=;C3@@E?---@EGIG-6G@-@EE7?E:CE@;>EGFHHIGI8<=II@-+H@-6----CC-4-?@6-HE?HHHE68-@HHGA-EH??HHHHHIHCEEECIHHF6-HGHGEA?B-IGHEIHFHEHGGHIIIHE?HHCHF.HHIIHFHHHDIIHHIIHECEIHHHHIHGDCIHFHHHEHHIIIIIIIIIIIIIIIIIIIIIHEIHIGIIIHIIHIIIIIIIHIIIIIIIIIIIIIHIIIIIIIIIIIIIII
@HWI-D00621:625:HMJNFBCX2:2:1102:17434:18163
GTGGGGAATATTGCACAATGGGCGCAAGCCTGATGCAGCCATGCCGCGTGTGTGAAGAAGGCCTTCGGGTTGTAAAGCACTTTCAGCGAGGAGGAAGGTGGTGAACTTAATACGTTCATCAATTGACGTTACTCGCAGAAGAAGCACCGGCTAACTCCGTGCCAGCAGCCGCGGTAATACGGAGGGTGCAAGCGTTAATCGGAATTACTGGGCGTAAAGCGCAAGCAGGCGGTTTGTTAAGTCAGATGTGAAATCCCCGGGCTCAAACTGGGAACTGCATTTGAAACTGGCAAGCTAGAGTCTCGTAGAGGGGGGTAGAATTCCAGGTGTAGCGGTGAAATGCGTAGAGATCTGGAGGAATACCGGTGGCGAAGGCGGCCCCCTGGACGAAGACTGACGCTCAGGTGCGAAAGCGTGGGGAGCAAACAGG
+
IHHIIIIIIIIIIIIIIIIIHIIIIIIIIIIIGHHIIIIIIIIHIIHIEHEGHIIIII?HIHIHHIIIHHEHIHIHIIHHHHFHHHGHDHIIHHDHICHFEHIHHFHHHIIFGHGHHIHGHHEHHHHIHIHIIIHIHHDH-A7FHHHIHIGIGHHH?AEHHICHHHFGCFHHIIDH?@GCEH=D:;HHHHF@@EG@HH?EHHIHECEEFH-@EHDCHHEC#######HD5@-@@6---HHGCG@F@-E@CG@-+HC>+A-A?A@@8-AA@A@AAEHEGFB-B-?HHECECAGIHHHAAE>@FGHHEFH;;H?F.CHCGEFEFIGHGIHD:HIHHIIHHIHIIIHIHHGFIIHHIIIIIIIGIIIIIHIIIIIIIIIIIHHIHHIHIIIIIHHIIIIIIHFHIIHHIIIIIIIIIIIIIIIIIIIIIIIII
@HWI-D00621:625:HMJNFBCX2:2:1102:14578:18356
GTGGGGAATATTGCACAATGGGCGCAAGCCTGATGCAGCCATGCCGCGTGTGTGAAGAAGGCCTTCGGGTTGTAAAGTACTTTCAGCGGGGAGGAACGTGTTGAGGTTAATAACCTCAGCAATTGACGGTACCCGCCGAAGAAGCACCGGCTAACTCCGTGCCAGCAGCCGCGGTAATACGGAGGGTGCAAGCGTTAACCGGAATTACTGGGCGTAAAGCGCACGCAGGCGGTTTGTCAAGTCGGATGTGAAAGCCCCGGGCTCAACCGGGGAAGTGCATTGGAAACTGGCAGGCTTGAGTCGAGTAGAGGAGAGTAGAATTCCAGGTGTAGCGGTGAAATGCGTAGAGATCTGGAGGAATACCAGTGGCGAAGGCGGCCCCCTGGACAAAGACTGACGCTCAGGTGCGAAAGCGTGGGGAGCAAACAGG
+
II1DFIIII1CH?1CGHHHII?GH<HII1GHGH1<1<@GEG<FHHIIIII01<DGHIIIII@CHHIIH.D/CEHHI?9FHHC</<7/7>.CH>HHH...:7::E7G7-88FA@87-8D-D-7DGHHII+@E-B--+336CDHHHHH-A;DHHH?@@@HHHIIG@-?@HEF>DHHHIHEE?E-@CH+6@EEHHEC@E-5-6CH@@@66-6@G?@>@CH?HHC:2/CCG:CCD-@-@@6-CD>---G@6-@@@43++:55-A8-6+;6++-BA-8----?FF8-7AHHHEHG7EE-F8-DE>8--...EGHFB.A.IHEHIIIIHHD.IHHIIIIIIHIIIHIHHIIIHGAHIHIIHHCHFD/HE<0HHIIIIIIIIIIHHDC1HHGD<<11<1HIIIIIIHF1IHF0GIIIIIIGIIIIIIIIIIIIIIII
@HWI-D00621:625:HMJNFBCX2:2:1102:11381:20360
GTAGGGAATCTTCGGCAATGGGGGCAACCCTGACCGAGCAACGCCGCGTGAGTGAAGAAGGTTTTCGGATCGTAAAACTCTGTTGTTAGAGAAGAACGTTAAGTAGAGTGGAAAATTACTTAAGTGACGGTATCTAACCAGAAAGGGACGGCTAACTACGTGCCAGCAGCCGCGGTAATACGTAGGTCCCAAGCGTTGTCCGGATTTATTGGGCGTAAAGCGAGCGCAGGTGGTTTCTTAAGTCTGATTTAAAAGGCCGGGGCTCAACCATTGGGTGCATTGGAAACTGGGAGACTTGAGTGCAGGAGAGGAGAGTGGAATTCCATGTGTAGCGGTGAAATGCGTAGATATATGGAGGAACACCGGAGGCGAAAGCGGCTCTCTGGCCTGTAACTGACACTGAGGCTCGAAAGCGTGGGGAGCAAACAGG
+
IIIIIHIIIIIIIIIIIIIIIIGHIIIIIHIIIIIIIDHIIIIIIIIIIIIIIIIGIIIIHHHIHFHHHIIIIGIIIIHIFH<FHHGIIFHIHIIIFHFHHC@.7FGEGGFHHCEHHHEHHHIIH?GEE:7-AFFHAF?FHHIHIH=F?;+6:@A-AGE@AHHI??---453+6CDHHE@@E-FH-6@@4@@5@E@-+56@-+4-6-F@4@-F@?CE?HC>@++3--A-?+-EHA@-FA-A666-8----EHF@36++---77@DHH?D88---7?HIHHHHEGD:FHH@:7:..@CG?GIHHHCHADCEHHIHEEFGFHA.HHHEIHHHHCIIHHHHIHIIHIIIIHGIIIIIIIIHHHIHIIIGHHIIIHHGIGIHHEH?HGIFH@GIGHHIIIHG@IIHHHIIHFIIIIIIIHIIIIHGHIIIIIII
@HWI-D00621:625:HMJNFBCX2:2:1102:19963:20342
GTGGGGAATATTGCACAATGGGCGCAAGCCTGATGCAGCCATGCCGCGTGTATGAAGAAGGCCTTCGGGTTGTAAAGTACTTTCAGCGGGGAGGAAGGTGTTGAGGTTAATAACCTCAGCAATTGACGTTACCCGCAGAAGAAGCACCGGCTAACTCCGTGCCAGCAGCCGCGGTAATACGGAGGGTGCAAGCGGTAATCGGAATTACTGGGCGTAAACGGCACGCAGGCGGTCTGTCAAGTCGGATGTGAAATCCCGGGGCTCAACCTGGGAACTGCATTCGAAACTGGCAGGCTAGAGTCTTGTAGAGGGGGGTAGAATTCCAGGTGTAGCGGTGAAATGCGTAGAGATCTGGAGGAATACCGGTGGCGAAGGCGGCCCCCTGGACAAAGACTGACGCTCAGGTGCGAAAGCGTGGGGAGCAAACAGG
+
HIIIIIIIIHIIIIIIIIIIIIIIIIHHIIIIIIIIIIIIIIIIIIIIIHIHHHHEHIIIIGEGHHHIIHIIIHIGHIIHHD<DEHH:DHD:CHHHHFEEEHHHHHHH?FAD@BHHHEHHHHCAHHIIGHE76FEHCH5-A-A?AA?HD:CDEHEHHCHIIE@@HEHEGECHCDH:GH?GGE=:DDHEE@G-FH+4:HF-@E--4FFI-@CGF5;;=F########@DC6-F6-66--HHH@-EG@HHHF@@5+CD>4A?GA--AG?HEHIHIHGFHFHE?=HGB6-IGIIHG?CHEHHHD?EGHHHHDHDEHDEHEIIIIHGIIGIHHDGIHHIIHFHGIIHHIHHD<FHFEFCHIIIIHHHIIIIIIHIIIIIHIHDHHEHHIIIIIHHIHIIIIIIGIIIIIIHIIIIIIIIIIIIIIIIIIIIIII
@HWI-D00621:625:HMJNFBCX2:2:1102:18662:21689
GTGGGGAATATTGCACAATGGGCGCAAGCCTGATGCAGCCATGCCGCGTGTATGAAGAAGGCCTTCGGGTTGTAAAGTACTTTTAGCGGGGAGGAAGGTGTTGAGGTTAATAACCTGAGCAATTGACGTTACCCGCAGAAGAAGCACCGGCTAACTACGTGCCAGCAGCCGCGGTAATACGGAGGGTGCAAGCGTTAATCGGAATTACTGGGCGTAAAGCGCACGCAGGCGGTTTGGAAAGTCGGGTGTGAAATCCCCGGGCTCAACCTGGGAACTGCATTCGAAACTGGAAGGCTAGAGTGTGGAAGAGGGGGGTAGAATTCCGGGTGTAGCAGTGAAATGCGTAGAGATCTGGAGGAACACCGGTGGCGAAGGCGGCCCCCTGGAAAAAGACTGACGCTCAGGTGCGAAAGCGTGGGGAGCAAACAGG
+
IIIIIIHIICHHIFHIIIIHHIIIIIIIIIIIIFHIIII?HIIIIIIIIIG@GHHHIIIIIIIIIHHIIIHHIIIIIDHHHIG/.BHDDHDH:>HGC.:D7DAD.A7AFGHHHH@G--8E-8-A@EHH7EEEHG=DDHC?-AG?FHCHIIHIGH?A-A@5A-4@GHH?H?CDDHCCE-6FH-6:DC-45@-6-@-@EE?GH=CGHHE-6@-G-:DHGE@D@#535C:6>0H-66----@C6++-6-HEHGEE@++;6+G-A---EHA6-GIIHFEF6-A-6-6-@H@EF6--6?GEHHF@8-----A@DC7D-HHHEFGHC.C:7?IIHHEF:.IIIHIHCHHIHGB<<<</.CHHFC/<.HHHD/DIGIIIIIIHCHCE0HEHGD<1CHG?IIIIIIIIIHIHCECGIIIIIIIIIIIIIIIIIIIIII
@HWI-D00621:625:HMJNFBCX2:2:1102:20071:21637
GTGGGGAATATTGCACAATGGGCGCAAGCCTGATGCAGCCATGCCGCGTGTATGAAGAAGGCCTTCGGGTTGTAAAGTACTTTCAGCGGGGAGGAAGGCGATAAGGTTAATAACCTTGTCGATTGACGTTACCCGCAGAAGAAGCACCGGCTAACTCCGTGCCAGCAGCCGCGGTAATACGGAGGGTGCAAGCGTTAATCGGAATTACTGGGCGTAAAGCGAACGCAGGCGGTCTGTCAAGTCGGATGTGAAATCCCCGGGCTCAACCTGGGAACTGCATTCGAAACTGGCAGGCTAGAGTCTTGTAGAGGGGGGTAGAATTCCAGGTGTAGCGGTGAAATGCGTAGAGATCTGGAGGAATACCGGTGGCGAAGGCGGCCCCCTGGACAAAGACTGACGCTCAGGTGCGAAAGCGTGGGGAGCAAACAGG
+
HGHIIIIIIIIIIHIIIIIGGHGIIGIHHIIIGIIIIIIIHGIIIIIIHI=HHHIIFGHIIHCHFHIIIHHHHGIIIIGHI<<DAFECHHIHH.DG@=E:CCEEGHI@GEF?@-@GHEH?@FEFHHIGHEEECHH>DHHGHIIE@GHG:C+:@6-A-@GH-6@@FGH-@F>H:+3+5-@?-@G;:>G--6@--6--@@@HH=G--6@FH-@@?+)+@@F#####@-G:D>4--EHG6-->:G@-@6--@66-5+3++6-AEGHHHF-?FFGA-HHHIHB---?EHBBF-CHHG?@HHF?EGBB-@?CGHHD?FF:FABBD.ECHCEFA<..IHHHGD.HHHGIIEHEGDEIHIIIIHHHIGIIIIIHHIHHHHCCDHHHCIIHHEIIIFIIHHIHHHIIIHIIIHIHHIHIIHHHHIIIHIHFIIIIIII
@HWI-D00621:625:HMJNFBCX2:2:1102:17281:23165
GTGGGGAATATTGCACAATGGGCGCAAGCCTGATGCAGCCATGCCGCGTGTATGAAGAAGGCCTTCGGGTTGTAAAGTACTTTCAGCGGGGAGGAAGGTGTTGAGGTTAATAACCGCAGCAATTGACGTTACCCGCAGAAGAAGCACCGGCTAACTCCGTGCCAGCAGCCGCGGTAATACGGAGGGTGCAAGCGTTAATCGGGATTACTGGGCGTAAAGCGCACGCAGGCGGTCTGTCAAGTCGGATGTGAAATCCCCGGGCTCAACCTGGGAACTGCATTCGAAACTGGCAGGCTAGAGTCTTGTAGAGGGGGGTAGAATTCCAGGTGTAGCGGTGAAATGCGTAGAGATCTGGAGGAATACCGGTGGCGAAGGCGGCCCCCTGGACAAAGACTGACGCTCAGGTGCGAAAGCGTGGGGAGCAAACAGG
+
IIIIHIIIIGIIIIIIIIIHHIHIIIIIIIIGIIHHHHGHIICHIIIIHHCHHGEHIIHGCCHIIIHIHIIIIHIHHHHIEEGGHIHIIHDIHIHHHHHAFHFEHHGEHHH@HHIHHIHHFHHGHIIIHHHHIHH:D:DHHIHH?C?@HHH:-A--@FH@?HEFHCHCH?+3>DC:E?GH-E@CDH-5@HG--54@H-@@-@############@@-+3>@GEC??HD3AFHG-66---HD@E@@--FFGH@-D533+--GHG-88@?F6AAIHIIIIHHGCG?IIHHEHGIIHEEIHFHHEEHFAHHGIIIHHIIIHHIHEIIIGIIHHHHHIIIIHH=HHGIHHHABHHHIHIIIIIHHIHHEHEIHIIIIIIIIIIIHHIIIIIHEHHHIIIIIIIIIHIHIIHHHHIIIHDIIIIIIIIIIHIHIG
@HWI-D00621:625:HMJNFBCX2:2:1104:11006:77012
GTGGGGAATATTGCACAATGGGCGCAAGCCTGATGCAGCCATGCCGCGTGTGTGAAGAAGGCCTTCGGGTTGTAAAGCACTTTCAGCGAGGAGGAAGGTGGTGAACTTAATACGTTCATCAATTGACGTTACTCGCAGAAGAAGCACCGGCTAAATCCGTGCCAGCAGCCGCGGTAATACGGAGGGTGCAAGCGTTAATCGGAATTACTGGGCGTAAAGCGCACGCAGGCGGTTTGTTAAGTCAGATGTGAAATCCCCGGGCTCAACCTGGGAACTGCATTTGAAACTGGCAAGCTAGAGTCTCGGAGAGGGGGGTAGAATTCCAGGTGTAGCGGTGAAATGCGTAGAGATCTGGAGGAATACCGGTGGCGAAGGCGGCCCCCTGGACGAAGACTGACGCTCAGGTGCGAAAGCGTGGGGAGCAAACAGG
+
IIIIIIIIIIIIIIIIIIIIHIIIHHIIIIIIIIIIIIIIIIIIIIIIHHIIIGHIIIIIIHIHHIIIIHIHIIIIIHHIIIGCGHIHIHHHHHHHHHHHIIIEHHHHIIEHHIIIIIC:FHHHFH--7?ACHIIHCGH--7@F-BE->HHHII-8AGHGHHG?-4EGHI>DHI++@GH-6-6>>HEEG@EH-@@@EH-66@EEG-6G>HHHG@?D;>6@>-->>-E6CDDHEHG@?CHGG-HG?FEHHHE@E3DHDGHHEGF8A6AE?EHHFF?@CHGEFAEF66@IIIHHG--GH@@HHHC>8-IIIHD?F@HHHHIHHIIGHEGGIGIGIHIHHIIIIIIHHHGF<HIHIIIIHDEIIIIIIIHHIIIIIIHHHIIIH?IIHHIIIIIIIIIIHHIGHHIIIIHIIIIIIIIIIHIHIIIIIIIIII
@HWI-D00621:625:HMJNFBCX2:2:1104:19753:77037
GTGGGGAATATTGCACAATGGGCGCAAGCCTGATGCAGCCATGCCGCGTGTATGAAGAAGGCCTTCGGGTTGTAAAGTACTTTCAGCGAGGAGGAAGGTGTTGTGGTTAATAACCACAGCAATTGACGTTACTCGCAGAAGAAGCACCGGCTAACTCCGTGCCAGCAGCCGCGGTAATACGGAGGGTGCAAGCGTTAATCGGAATTACTGGGCGTAAAGCGCACGCAGGCGGTTTGTTAAGTCAGATGTGAAATCCCCGGGCTCAACCTGGGAACTGCATTTGAAACTGGCAAGCTTGAGTCTCGTAGAGGGGGGTAGAATTCCAGGTGTAGCGGTGAAATGCGTAGAGATCTGGAGGAATACCGGTGGCGAAGGCGGCCCCCTGGACGAAGACTGACGCTCAGGTGCGAAAGCGTGGGGAGCAAACAGG
+
IIIIIIIIIIIIIIIIIIIHIIIIIHIGIIHHIIHIIIIHIIHIIIIIIIHIIGHIIIIIGIGIIIIIIIIIIIIIIIIFHHDFHHIIIHHHIIGHIIIIIIIIIIHIHGHHEHEEHIHHHHHHIIHIHII=HDGHIFDEHEHGEHEG>CDD@F@GHHIH@HHHIII?CHHGHHHHIIHHG@G+CHE-@?G@HH@EHGHHE-@GFFGHF8:@@HHF6?667&4;ECDDC>5-@@-FCHE@ECHHHFHF@HFCIIIGHDEHCGHHHIIHHHH@HHHHHGGHGFHHGFHIHIIIHGIHHEHIIIHGIIIIHD:HG@FGFFHIIHIHHHHGIHIIIHIHIIHIIIIIIHHC<HIIIHHHH?IIHIHHIIGIIIIIIIIIIIIIHEGGIIIIIIIIHIIIIIHIHIIIIHHHHIIIIIIIIHIIIIIIIIIIII
@HWI-D00621:625:HMJNFBCX2:2:1104:10499:77400
GTGGGGAATATTGCACAATGGGCGCAAGCCTGATGCAGCCATGCCGCGTGTATGAAGAAGGCCTTCGGGTTGTAAAGTACTTTCAGCGGGGAGGAAGGTGTTGAGGTTAATAACCTCAGCAATTGACGTTACCCGCAGAAGAAGCACCGGCTAACTCCGTGCCAGCAGCCGCGGTAATACGGAGGGTGCAAGCGTTAATCGGAATTACTGGGCGTAAAGCGCACGCAGGCGGTCTGTCAAGTCGGATGTGAAATCCCCGGGCTCAACCTGGGAACTGCATTCGAAACTGGCAGGCTAGAGTCTTGTAGAGGGGGGTAGAATTCCAGGTGTAGCGGTGAAATGCGTAGAGATCTGGAGGAATACCGGTGGCGAAGGCGGCCCCCTGGACAAAGACTGACGCTCAGGTGCGAAAGCGTGGGGAGCAAACAGG
+
IIIIIIIIIIIIIIIIIIIIIIIIIIIIIIIIIIIIIIIIIIIIIIIIIIHHIIIIIIIIHIIIIIHIIHIIIIIIIHIIIIHGHIIIIIICHIHIIIGEHFEHIIIIICFHIICEFHFEHHHIIIFHIGHIIIHDHHI?-6FFFHHEHHIIIHCHEHEHHG?@GHHIIF;:>+3DHHHHHCEDHH-@@GEG?E@GHHC-?CF@@GE-6->@@CHHHHHHCHH>D-EHDDEG@----@-C>-EE@EG@CHHH@+HH:HE-CHCCIHHCFAEAEGIHHHEHHHHHIHHGHHE?CGDFHGEE?HIHH@IIIIIHHGHIIIIGIIIIHIIIHIIHIHHHHGIHIIHIIHHGDHIIHHGHHHHHCIIIIIIIIIIIIIIIIIIGIIIIIIIIIIIIIIIIIIIIIHIIIIIIIIIIIIIIIIIIIIIIIIIIII
@HWI-D00621:625:HMJNFBCX2:2:1104:16412:77543
GTGGGGAATATTGCACAATGGGCGCAAGCCTGATGCAGCCATGCCGCGTGTGTGAAGAAGGCCTTCGGGTTGTAAAGCACTTTCAGCGAGGAGGAAGGTGGTGAGCTTAATACGCTCATCAATTGACGTTACTCGCAGAAGAAGCACCGGCTAACTCCGTGCCAGCAGCCGCGGTAATACGGAGGGTGCAAGCGTTAATCGGAATTACTGGGCGTAAAGCGCACGCAGGCGGTTTGTTAAGTCAGATGTGAAATCCCCGGGCTCAACCTGGGAACTGCATTTGAAACTGGCAAGCTAGAGTCTCGTAGAGGGGGGTAGAATTCCAGGTGTAGCGGTGAAATGCGTAGAGATCTGGAGGAATACCGGTGGCGAAGGCGGCCCCCTGGACGAAGACTGACGCTCAGGTGCGAAAGCGTGGGGAGCAAACAGG
+
IIIIIIIIIIIIIIIIIIIIIIIHIIIHIIIIHIIIIIIIIIHIIIIIIIIIIIIIIIIIIIIGIHIIIIIIIGIIIIFHHHFHHGHIIHIICHHEHIIIHIHHHIIGIIIIIHHGHIIIHIHHEHHIIIIIICHHGIIIIIIIIEHHHIIIIIIIEGGHGHIIIGIGHGHHIIIIHHH?@E=5;+--4@F?@GGDHH@FHHHHEHH-HIHH@FDHHI-@:DH>6-63;HIE@E?HEHFG-?HEHG@--EFEE>5>3+A?CHG?GAAIHGHHHHE?F-?EHHHIIHIFIHGA-HIIIHHHIHHHHFIIHIIIIIIIIIIIHGIIIIIIIIIHIIIIIIGHHIIIIHHG<HIIIIHHHHHHDIIIIIIIIIIIIIIIIIIGIIIIIIIIIIIIIIHIIIIIIIIIIIIIIIIIIIIIIIIIIIIIIIIIII
@HWI-D00621:625:HMJNFBCX2:2:1104:4507:78245
GTAGGGAATCTTCGGCAATGGGGGCAACCCTGACCGAGCAACGCCGCGTGAGTGAAGAAGGTTTTCGGATCGTAAAACTCTGTTGTTAGAGAAGAACGTTAAGTAGAGTGGAAAATTACTTAAGTGACGGTATCTAACCAGAAAGGGACGGCTAACTACGTGCCAGCAGCCGCGGTAATACGTAGGTCCCAAGCGTTGTCCGGATTTATTGGGCGTAAAGCGAGCGCATGTGGTTTCTTAAGTCTGATGTAAAAGGCAGTGGCTCAACCATTGTGTGCATTGGAAACTGGGAGACTTGAGTGCAGGAGAGGAGAGTGGAATTCCATGTGTAGCGGTGAAATGCGTAGATATATGGAGGAACACCGGAGGCGAAAGCGGCTCTCTGGCCTGTAACTGACACTGAGGCTCGAAAGCGTGGGGAGCAAACAGG
+
IIIIIIIIIIIIIIIIIIIIIIIGIIIIIIIIIIIIIIIIIIIHIIID?FHHGHHHHGHIICHEHHHIHIHHHIFHIHHHF1<<FFGHH?GHHFFH@HHFH?HHHHGE7:EHIHHGHFGH?HHHIEEHHGHE--DFAA@EHHHHHI-FHDC:>@@6AGAG-6F46FGHHEED:DD;C@@-6@6-4EFHHHH-@C@GHD@--63-FEH@@6@GH48CCAE>->@DC688+-+-IIHEHEHEHF?FB-6-HGIHHEFHHHG?FG@?HHEE--8-IHEG@A-A-?HGCFHIHHB:.:.GIHHHEEHHFF:.@?HHCFAHHIHHHFIIH?IIIHHIIIIHIIIIIIIHIHHG<HGFHIIIHIIHHHIIIHHGGIIIIIIIIIIIIIIHIIIIIIIIIIIIIIIIIIIIIIIIIIIIIIIIIIIIIIIIIIIIII
@HWI-D00621:625:HMJNFBCX2:2:1104:9913:78099
GTGGGGAATATTGCACAATGGGCGCAAGCCTGATGCAGCCATGCCGCGTGTGTGAAGAAGGCCTTCGGGTTGTAAAGCACTTTCAGCGAGGAGGAAGGTGGTGAGCTTAATACGCTCATCAATTGACGTTACTCGCAGAAGAAGCACCGGCTAACTCCGTGCCAGCAGCCGCGGTAATACGGAGGGTGCAAGCGTTAATCGGAATTACTGGGCGTAAAGCCCACGCAGGCGGTTTGTTAAGTCAGATGTGAAATCCCCGGGCTCAACCTGGGAACTGCATTTGAAACTGGCAAGCTAGAGTCTCGTAGAGGGGGGTAGAATTCCAGGTGTAGCGGTGAAATGCGTAGAGATCTGGAGGAATACCGGTGGCGAAGGCGGCCCCCTGGACGAAGACTGACGCTCAGGTGCGAAAGCGTGGGGAGCAAACAGG
+
IIIIIIIIIIIIIIIIIIIHHIIIIIIIIIIIIIIIIIIIIIIHIIHHIIEHIIFFHIIHHHHIIIHIIIIHHHFHIIIGIGHHEEEHGHIHDGHHIIIHEGCCF?/G.CHHHIEHHIIHHIIIEHEHIE-8A7@DCH+@EH@@FCHAHGIIHC-8A-4@EH@@--6A-->CCHH+----@4-+33@@-@-66E@5@GHCHHE@@666@>6CG@CHHF56)-5+---35+-@56----G---??@HHHHHH@@+CC3>??EA84FFHIHHFA6GA--EHIIHIHFFFEHHECECHFIHHHHHGDF-HGCCHHG?FHE@IHIGHIIIIIIIIIIIIIHHHHIIIIIIHHDFHHHIIIIIIIIIGIIIIIIIIIIIIIHH<IHIIIIIIIIIIIIIIIIIIIIHIHHIIIIIIIIIIHIIIIIIIIIIIIII
@HWI-D00621:625:HMJNFBCX2:2:1104:13661:78066
GTGGGGAATATTGCACAATGGGCGCAAGCCTGATGCAGCCATGCCGCGTGTATGAAGAAGGCCTTCGGGTTGTAAAGTACTTTCAGCGGGGAGGAAGGCGGTGAGGTTAATAACCTCATCGATTGACGTTACCCGCAGAAGAAGCACCGGCTAACTCCGTGCCAGCAGCCGCGGTAATACGGAGGGTGCAAGCGTTAATCGGAATTACTGGGCGTAAAGCGCACGCAGGCGGTCTGTCAAGTCGGATGTGAAATCCCCGGGCTCAACCTGGGAACTGCATTCGAAACTGGCAGGCTAGAGTCTTGTAGAGGGGGGTAGAATTCCAGGTGTAGCGGTGAAATGCGTAGAGATCTGGAGGAATACCGGTGGCGAAGGCGGCCCCCTGGACAAAGACTGACGCTCAGGTGCGAAAGCGTGGGGAGCAAACAGG
+
IIIHFIHHHIIIIGHIIIIHIHIGHHIHIIIHIIHIHIIHIHHIIIIGEH<CCFHIGHIIIIIIHGHHCGHHIHHHIHHHHIDFFHHHHHICHHHHHHIGDHHHIIEGFHHFIH?HHHIHIIIIIHEHGAHEHHHIDHHHAFHIHHEGHHICEHHFCHHIHH@-6-@GE6>>HH+>?6FEH=4CHD-@EH@F@=G--@6@GHC?5-6-4@EH-CCDE4@-+?@442EHCC:CFC@EF?FHH=DEHG@@-CEHE5+HH:HHHA--GAAF-EIIHHEFA---@@AEBCHIHGIIIIHHIHIHHA?EHHIIIHHE7GIIIIIHGGHIIIIIIIIIIHHIIHG@IHIGIIHGDHGIIIIIHIIIIHIHHIIIIIIIHIHIIIIHIIIIIIHHHECHFIHIIIHHHGIIIIHIIIIIIHIHIIIIIIIGIIIIII
@HWI-D00621:625:HMJNFBCX2:2:1104:20224:78501
GTGGGGAATATTGCACAATGGGCGCAAGCCTGATGCAGCCATGCCGCGTGTATGAAGAAGGCCTTCGGGTTGTAAAGTACTTTCAGCGGGGAGGAAGGTGTTGTGGTTAATAACCACAGCAATTGACGTTACCCGCAGAAGAAGCACCGGCTAACTCCGTGCCAGCAGCCGCGGTAATACGGAGGGTGCAAGCGTTAATCGGAATTACTGGGCGTAAAGCGCACGCAGGCGGTCTGTCAAGTCGGATGTGAAATCCCCGGGCTCAACCTGGGAACTGCATTCGAAACTGGCAGGCTAGAGTCTTGTAGAGGGGGGTAGAATTCCAGGTGTAGCGGTGAAATGCGTAGAGATCTGGAGGAATACCGGTGGCGAAGGCGGCCCCCTGGACAAAGACTGACGCTCAGGTGCGAAAGCGTGGGGAGCAAACAGG
+
IIIIIIIIIIIIIIIIIIIHIHHHIIIIIIIIIIHIIIIIIIIIIIIIIIIGIHIIIHHGFIIIIGIIHIIIIIIIHHEFFG<GHHHICHIHIGHHHIIHIHFHIIG@HFHHHGHHIIHHHEHHGEFHHFHEHEFHHHHHHA-AGHGH>DHCHEGEEGGHCHECHIIFGIGD:DH:@FH-6@-5CH@-@FF--@G-@EF@HI@EGHC---66@5564GEC:CD++4;3;DHHGHCFFEIHH@=F-FHHHE@@-+6+HHEA---AAA-HGIHIHHFHF6@CE@?HHFHHIHHHHHGIHHIHCCCIHHGIHGIHIHHHHIIIHHGIHHHIIHIHIHHHGIIHIGHHCGHGDGIIHIHHIIIFIHHHHHFGIIIIIIIIIIHHIHGGIIIIIIIHHHHIIIHEIHIIIIIIIIIIIHIIIIIIIIIIIIIIII
@HWI-D00621:625:HMJNFBCX2:2:1104:15068:78802
GTGGGGAATATTGCACAATGGGCGCAAGCCTGATGCAGCCATGCCGCGTGTGTGAAGAAGGCCTTCGGGTTGTAAAGCACTTTCAGCGAGGAGGAAGGTGGTGAGCTTAATACGCTCATCAATTGACGTTACTCGCAGAAGAAGCACCGGCTAACTCCGTGCCAGCAGCCGCGGTAATACGGAGGGTGCAAGCGTTAATCGGAATTACTGGGCGTAAAGCGCACGCAGGCGGTCTGTCAAGTCGGATGTGAAATCCCCGGGCTCAACCTGGGAACTGCATTCGAAACTGGCAGGATAGAGTCTTGTAGAGGGGGGTAGAATTCCAGGTGTAGCGGTGAAATGCGTAGAGATCTGGAGGAATACCGGTGGCGAAGGCGGCCCCCTGGACAAAGACTGACGCTCAGGTGCGAAAGCGTGGGGAGCAAACAGG
+
IIIIIIHIIIIIIIIIIIIIIIIHIIIIGIIIHHIIIIIIIHIIIIIIEHHHHIIIIIIIIIHHIHIHIIIIIIIIIHFHHHDHHIHH.CCDGHDHIIIGHHIHHHFEHHHHHFHHHHFIHIHFHHIHHIHIHIIIHIIIIIGHHHHIHGDDHIIIIIIHHIIIIIIFHGHIHGHHHHECHE@DCHEHHEEHGHHDH?-FHEFGEGH?FC;GH@#@@DCC>4>DH5:D>+@@@6--6EIH>==FH@@@--HEG3DCHIHHEHHIHGCHGHIFHHA--8--?@EFEHGCHF---EHG-8D8-HE?HHIIIIIHHHHHHGFIIIGHIHIIIHIIIHHHHGHHIIIIIHHD<HIHHHHHGIIIGIIIIIIIIIIIIIIIIIIHIHIIIIIIIIIHHHIIIHIIHHIIIIHHIIIIIIHIIHHHIIIIIIIIII
@HWI-D00621:625:HMJNFBCX2:2:1104:3022:79319
GTGGGGAATATTGCACAATGGGCGCAAGCCTGATGCAGCCATGCCGCGTGTATGAAGAAGGCCTTCGGGTTGTAAAGTACTTTCAGCGGGGAGGAAGGTGTTGAGGTTAATAACCTCAGCAATTGACGTTACCCGCAGAAGAAGCACCGGCTAACTCCGTGCCAGCAGCCGCGGTAATACGGAGGGTGCAAGCGTTAATCGGAATTACTGGGCGTAAAGCGCACGCAGGCGGTCTGTCAAGTCGGATGTGAAATCCCCGGGCTCAACCTGGGAACTGCATTCGAAACTGGCAGGCTAGAGTCTTGTAGAGGGGGGTAGAATTCCAGGTGTAGCGGTGAAATGCGTAGAGATCTGGAGGAATACCGGTGGCGAAGGCGGCCCCCTGGACAAAGACTGACGCTCAGGTGCGAAAGCGTGGGGAGCAAACAGG
+
IIIIIIIIIIIIIIIIIIIIIIIIIIIIIIHIGIIIIIIIIIIIIIIIIIIIIIIIIIIIIIGIIIIIIIIHIIIIFHHII@DFHIIHIIIDHIIIHHFEHHHIIIHEHHHHHHHIIIGHIIHIIICHEAHHHIHIHHDFAHHF-F?45>DDDHIGI@E-AE-@G-@EF@+>:C>DHHHEH@-+3+5E@@@GHI@--@--4C-6EE+-6CC@FD;CHH<?:HD63C:HHHD6--@@?HCGHHG66-HHH?EFHDHCDIHGG@HFHFG?HFHFA-CHHHHGAEA?FIIHHGIHIHGIIHHHIHHIIGIHIIGIIIHIIIHFIHHIIIGIHHIHHHHIHHHIIIIHEHHF<D?IHHGHIHGHIIIIIIIIIIIIIIHHIIHGDFGIIIHHHIIIHIIIHHHHIHIIIIHIIIIIIIIIIIIHIIIIIIIIII
@HWI-D00621:625:HMJNFBCX2:2:1104:15489:79385
GTGGGGAATATTGCACAATGGGCGCAAGCCTGATGCAGCCATGCCGCGTGTATGAAGAAGGCCTTCGGGTTGTAAAGTACTTTCAGCGGGGAGGAAGGTGTTGAGGTTAATAACCTCAGCAATTGACGTTACCCGCAGAAGAAGCACCGGCTAACTCCGTGCCAGCAGCCGCGGTAATACGGAGGGTGCAAGCGTTAATCGGAATTACTGGGCGTAAAGCGCACGCAGGCGGTCTGTCAAGTCGGATGTGAAATCCCCGGGCTCAACCTGGGAACTGCATTCGAAACTGGCAGGCTAGAGTCTTGTAGAGGGGGGTAGAATTCCAGGTGTAGCGGTGAAATGCGTAGAGATCTGGAGGAATACCGGTGGCGAAGGCGGCCCCCTGGACAAAGACTGACGCTCAGGTGCGAAAGCGTGGGGAGCAAACAGG
+
IIIIIIHIHIIIIIIIIIIIIIIIIIIIIIIIIIIIIIIIIIIIIIIIIIHHIIIIHCHIHIIIIIIIIIIIIIIIIIIIIIDFHIIIIIIHIIIHHHHHIIIHIIIIIIIEFFHHHGIHIIIHHHEGHCEHFGHHC:HHHHHICHHGHGDHIH8AHIIHGHEHIGHIE@CHHHHHHEGEHGHDCC5@@EH?-54-@56@HIDF6@6@GCEHE->CGHH+=@6+HEH>+DHG?@-@@@@DHHE?IHHFHFHGECHCGHHHHGGFFF4A@?ECHHFFCCHHHHCEH@EEGHHIHHHHG@FF?D--HCHGHHIHHHIIIIIIIIGHHEIIIHIHHIIIGGIIIGIIFHHF:HGHIIIIHIIIHIGIHIIIIGIIIIIIIHHCHHHIIIIIIIIIIIIIIIIIIHIIIIIHGIIIHIIIIHIHHHHHIHIHHH
@HWI-D00621:625:HMJNFBCX2:2:1104:13165:79664
GTGGGGAATATTGCACAATGGGCGCAAGCCTGATGCAGCCATGCCGCGTGTGTGAAGAAGGCCTTCGGGTTGTAAAGCACTTTCAGCGAGGAGGAAGGTGGTGAGCTTAATACGCTCATCAATTGACGTTACTCGCAGAAGAAGCACCGGCTAACTCCGTGCCAGCAGCCGCGGTAATACGGAGGGTGCAAGCGTTAATCGGAATTACTGGGCGTAAAGCGCACGCAGGCGGTTTGTTAAGTCAGATGTGAAATCCCCGGGCTCAACCTGGGAACTGCATTTGAAACTGGCAAGCTAGAGTCTCGTAGAGGGGGGTAGAATTCCAGGTGTAGCGGTGAAATGCGTAGAGATCTGGAGGAATACCGGTGGCGAAGGCGGCCCCCTGGACGAAGACTGACGCTCAGGTGCGAAAGCGTGGGGAGCAAACAGG
+
IIIIIIIIIIIIIIIIIIIIIIHIIIIIIIIIIIHHIIIIIIIIIIIIHIHHHIHIIIIIIIIHIIIHIHIIIIIIIHIIIIFHHHHHHHIIIIIHIIIIIIIHIIIHHIGIHIHIIIEHHIIIFIIIIGGHHGHHDHHGHIIIHHIIIHIHHIHHIHIIII?-A-FGHIDDHHHH-F-@HIGIH:ECHHIHEG@GHHGIGH=EHHDCGFCF4>:DG@--+>@HH-HC>3--EG@6-GIIH?EF-IHHE@@HHDICHDA66-EEEHGHGEHHIIIIHEHHHFHHEHCFFEHHGIIHGAGIHHGGEHHIIHDHHEIIHIHIIIIIIIIIIIIIIIIIIIIHIIIIIIHF<HIIHIIGIHIIHHHGIIIIIIIIIIIIIIGIIIIIIIIIHHIHIIIIIIIIIIIIIHGIIIIIIIIIIIIIIIIIIIIIII
@HWI-D00621:625:HMJNFBCX2:2:1104:15068:79632
GTGGGGAATATTGCACAATGGGCGCAAGCCTGATGCAGCCATGCCGCGTGTATGAAGAAGGCCTTCGGGTTGTAAAGTACTTTCAGCGGGGAGGAAGGTGCTGAGGTTAATAACCTCAGCAATTGACGTTACCCGCAGAAGAAGCACCGGCTAACTCCGTGCCAGCAGCCGCGGTAATACGGAGGGTGCAAGCGTTAATCGGAATTACTGGGCGTAAAGCGCACGCAGGCGGTCTGTCAAGTCGGATGTGAAATCCCCGGGCTCAACCTGGGAACTGCATTCGAAACTGGCAGGCTAGAGTCTTGTAGAGGGGGGTAGAATTCCAGGTGTAGCGGTGAAATGCGTAGAGATCTGGAGGAATACCGGTGGCGAAGGCGGCCCCCTGGACAAAGACTGACGCTCAGGTGCGAAAGCGTGGGGAGCAAACAGG
+
IIIIIIHIIIIIIIIIIIIIIIIHHIIIIIIIIHIIIIIIIIIIIIIHHIEHHIIHIIIIIIIIIIIIIIIIIIHIIIIGIIDHHHHIHIIIIIIIIIIIIIHIIEGEHHHHCHAHGEECHFHH?DAGHG@HIC=CCDDHGEHIGCHHIIIHHH?EHHHIHH?FFHHIIHHGHHHDGFHHHG=C>DGH=6-@GG-@GHHGHI=@?GFHEEHHHHHE@HHCEGEDCHHHDCF@-@-EECHIIHHEIHECCHIIHD>:3+--68--@HGA-HHHFAHFFEEGIHHHAHHIHHGCGB-@D7EA-@HHF-HH:HHHG@HIIHHIIHHEHEIHH:HIIIIIIHHHHDIHEIHHFIIIHIIIIIIIGIIIIIIIIIIIIIIIHHHIHIIIIIIIIIIIIIIIIIIIIHIIIHHHIIIIIIIIIIIIIIHIIIIIII
@HWI-D00621:625:HMJNFBCX2:2:1104:15523:79668
GTGGGGAATATTGCACAATGGGCGCAAGCCTGATGCAGCCATGCCGCGTGTATGAAGAAGGCCTTCGGGTTGTAAAGTACTTTCAGCGGGGAGGAAGGTGTTGAGGTTAATAACCTCAGCAATTGACGTTACCCGCAGAAGAAGCACCGGCTAACTCCGTGCCAGCAGCCGCGGTAATACGGAGGGTGCAAGCGTTAATCGGAATTACTGGGCGTAAAGCGCACGCAGGCGGTATGGCAAGTCGGATGTGAAATCCCCGGGCTCAACCTGGGAACTGCATTCGAAACTGGCAGGCTAGAGTCTTGTAGAGGGGGGTAGAATTCCAGGTGTAGCGGTGAAATGCGTAGAGATCTGGAGGAATACCGGTGGCGAAGGCGGCCCCCTGGACAAAGACTGACGCTCAGGTGCGAAAGCGTGGGGAGCAAACAGG
+
IIIIIIHIIIIIIIIIIIHHIIIIIIIIIIIIIIHIHIIIIIIIIIIIHIIHHIIIIHIIHHHIIGIHIIHIIHIIIIIGIIGHHIIIIHIHIIHHIIIHIIHGHIHHHIHFEGHHIHIH@BAGC@FHEHFHCHHHIICHGIGHHHFHDHHIHIHHHIIIEHHHICEHHHHHHIIHHEGHHC4>CD@5-6GHEHHDEH@-EE-@EEEHH':C@F@DG>6-5->CH?ECHDH-------HHHG=EHH?GGE@@HHHCC+HF@A6-A6A6?GHIIIFHHHHHHHIHIIHHHHCEHHHCIIGIHFIIIIHIIIIIIHIIHFHHIGIIIHIIIIIIHIHIIIIHIIIIIIHHDGIGIHIIIIIIIIIIIHGIIIIIIIIIIIHIIIHHIIIIHHIIIIIIIIIIIIIIIIIIIIIIIIIIIIIIIIIIIIIIII
@HWI-D00621:625:HMJNFBCX2:2:1104:11759:79793
GTGGGGAATATTGCACAATGGGCGCAAGCCTGATGCAGCCATGCCGCGTGTATGAAGAAGGCCTTCGGGTTGTAAAGTACTTTCAGCGGGGAGGAAGGTGTTGAGGTTAATAACCGCAGCAATTGACGTTACCCGCAGAAGAAGCACCGGCTAACTCCGTGCCAGCAGCCGCGGTAATACGGAGGGTGCAAGCGGTAATCGGAATTACTGGGCGTAAAGCGCACGCAGGCGGTCTGTCAAGTCGGATGTGAAATCCCCGGGCTCAACCTGGGAACTGCATTCGAAACTGGCAGGCTAGAGTCTTGTAGAGGGGGGTAGAATTCCAGGTGTAGCGGTGAAATGCGTAGAGATCTGGAGGAATACCGGTGGCGAAGGCGGCCCCCTGGACAAAGACTGACGCTCAGGTGCGAAAGCGTGGGGAGCAAACAGG
+
IIIIIIIIIIIIIIIIIIIIHIIIIIIIIIIIIIIIIIIIIIIIIIIHHIHHIIIIIIIIIIIIIIIIIIIIIGIIIIIIIIFHHIIIIIIHIIGHIIIIIIIIIHHHIHIIIIIIIIIIIIIIIIIIHIHIIIIHHIIHIHHIFHHHD>>CHHEHHCHHICHHHEEFH@D:HIIHGHIEHEHDHHEEGHIIGH+@:-@FHEH@@G6@FHGHHHFGH@@F0,CCC:HHCDDHF6-@@-@C+CIHHFFEEGIHH:DDHDHCEG?AGHHHHEHGHHHHH@H?GIHHHHHAIIIIHHEHHHEFHHHEIIIHHHDGHHIIIHHHHCHGIIIIIHIIIHIIIHHEHGHIHHFGDHHGIHIIIIIHHIIIIIGIIIIIIIIIIIIGIIHIIIIIIIIIIIIIIIIHGIIIIIIIIIIIIIIIIIIIIIIIIIIIII
@HWI-D00621:625:HMJNFBCX2:2:1104:17119:79840
GTAGGGAATCTTCGGCAATGGACGAAAGTCTGACCGAGCAACGCCGCGTGAGTGAAGAAGGTTTTCGGATCGTAAAACTCTGTTGTTAGAGAAGAACAAGGACGTTAGTAACTGAACGTCCCCTGACGGTATCTAACCAGAAAGCCACGGCTAACTACGTGCCAGCAGCCGCGGTAATACGTAGGTGGCAAGCGTTGTCCGGATTTATTGGGCGTAAAGCGAGCGCAGGCGGTTTCTTAAGTCTGATGTGAAAGCCCCCGGCTCAACCGGGGAAGGTCATTGGAAACTGGGAGACTTGAGTGCAGAAGAGGAGAGTGGAATTCCATGTGTAGCGGTGAAATGCGTAGATATATGGAGGAACACCAGTGGCGAAGGCGGCTCTCTGGTCTGTAACTGACGCTGAGGCTCGAAAGCGTGGGGAGCAAACAGG
+
IIHIIIIIIHIIHHHIIIIIIIIICHIIHHIIIHIHIIHHIIIHDDHIHIIHGHICHIFHIDDHH?EHC@CEHCHIIIIHFH<GHFHHHHHGHIEHHHHFEHHDDCCHIIIHHE@HFEH-@GHIIGIIHHEHEHFHE?HHH?GHAH?@:::H=-AGHHEFGCAHCEAEE-;DHH+;-?@HGHCFE@GEE--4646E5566EF65F66*HCHG@-@@443+@63+--E;++F@-F6-6EH@HE@6?6-6-HG@H>++H:DHHG6+CDHCD-F7--AD-@--HFHF-@IIHHHGA7HGHHHIIHIIHGHHGHH@HFHIIIIIHGHF.EIIIIIIIIIIIIHIIHHEIIHHFHGHHHHIIIHFHHIHCHHHIIIIIIIIHIHGC1IHHHFIIIIHHIIIIIIIIIIIIIIIIIIIIHGIIIIIIIIIIIIIII
@HWI-D00621:625:HMJNFBCX2:2:1104:1234:80649
GTGGGGAATATTGCACAATGGGCGCAAGCCTGATGCAGCCATGCCGCGTGTATGAAGAAGGCCTTCGGGTTGTAAAGTACTTTCAGCGGGGAGGAAGGTGCTGAGGTTAATAACCTCAGCAATTGACGTTACCCGCAGAAGAAGAACCGGCTAACTCCGTGCCAGCAGCCGCGGTAATACGGAGGGTGCAGACGTTAATCGGAATTACTGGGCGTAAAGCGCACGCAGGCGGTCTGTCAAGTCGGATGTGAAATCCCCGGGCTCAACCTGGGAACTGCATTCGAAACTGGCAGGCTAGAGTCTTGTAGAGGGGGGTAGAATTCCAGGTGTAGCGGTGAAATGCGTAGAGATCTGGAGGAATACCGGTGGCGAAGGCGGCCCCCTGGACAAAGACTGACGCTCAGGTGCGAAAGCGTGGGGAGCAAACAGG
+
IHHIIIIIIIIIIIIIIIHIGIIIHIIIIIIIIIIIIIIIIIHIIIIIIIIIIIGIIIIIIGIHIIHGIHIGIIIIIIIIHIFHHHHHDHHGIIIIIIEEHHIHHHHG?HHIIHH?@HHHHDHD-DAE@GG=GA@C:CDH-A--6FHGHDCDHHHAFG--AHE@-46GEH:DHIH:GHE-@-55>:4@-F##########G@66@465->>5-64-CCHDHGHDHG@6++@-66----@>+-5-66-@@@F6G:HH>>6---AA?A4---HFHHFHIIIIIIHHHIHHHIIIIHIHHCHH@-GHHHHGIHDHF.HHHHGGCCHIHEIIIHIIIIIIHGIIIIIIIIHF<HIIHHGIIIIIDIIIIGIIIIIIIIIIIIHIIGIIIIIIIIHIHIHIIIIGIIIIIIIIIHIHIIIIIIIIIGHIIIIIII
@HWI-D00621:625:HMJNFBCX2:2:1104:12815:80962
GTGGGGAATATTGCACAATGGGCGCAAGCCTGATGCAGCCATGCCGCGTGTATGAAGAAGGCCTTCGGGTTGTAAAGTACTTTCAGCGGGGAGGAAGGTGTTGTGGTTAATAACCACAGCAATTGACGTTACTCGCAGAAGAAGCACCGGCTAACTCCGTGCCAGCAGCCGCGGTAATACGGAGGGTGCAAGCGTTAATCGGAATTACTGGGCGTAAAGCGCAAGCAGGCGGTTTGTTAAGTCAGATGTGAAATCCCCGGGCTCAACCTGGGAACTGCATTTGAAACTGGCAAGCTAGAGTCTCGTAGAGGGGGGTAGAATTCCAGGTGTAGCGGTGAAATGCGTAGAGATCTGGAGGAATACCGGTGGCGAAGGCGGCCCCCTGGACGAAGACTGACGCTCAGGTGCGAAAGCGTGGGGAGCAAACAGG
+
IIIIIIIIIIIIHIIIIIIIIIIIIIIIIIIIIIIIIIIIIIIIGIIIIIIIIIIIIIIGIIHIIIIIHIGHIHIIIIIIIIHHIHHIIIHHDHHHIIE/:D//87FHHIIIEH?--7-7-8FHGGHHHHH@@GHHHHIHHHHH-FHHH:DHHIGHEHHIIIHIIICFH4++:CHDHHECEGEHIHHHGIHHGH=HH?GHIHFECGC6@-H@@3?GH@554--+-5-+<15@@E@?@IHHGHFF-EHHHE?@HCHDCDEG?G-CHFE??EHHCHGA-6---A?A-HHIIGHFHHF@-HHHEHEGHHHIIHHGFHHIHFHGF@E@IIIIIIIIIHIIIIIIIGIIIGHF<FIIHIIIIIIIGIIIGIIIIIIHHIIIIIIIIGIIIIIIHIHIIIIIIIIGIIIIIIIHIHIIIIIIIIIIIIIIIIGIII
@HWI-D00621:625:HMJNFBCX2:2:1104:14230:80987
GTGGGGAATATTGCACAATGGGCGCAAGCCTGATGCAGCCATGCCGCGTGTATGAAGAAGGCCTTCGGGTTGTAAAGTACTTTCAGCGAGGAGGAAGGTGTTGTGGTTAATAACCACAGCAATTGACGTTACTCGCAGAAGAAGCACCGGCTAACTCCGTGCCAGCAGCCGCGGTAATACGGAGGGTGCAAGCGTTAATCGGAATTAATGGGCGTAAAGCGCACGCAGGCGGTTTGTTAAGTCAGATGTGAAATCCCCGGGCTCAACCTGGGAACTGCATTTGAAACTGGCAAGCTTGAGTCTCGTAGAGGGGGGTAGAATTCCAGGTGTAGCGGTGAAATGCGTAGAGATCTGGAGGAATACCGGTGGCGAAGGCGGCCCCCTGGACGAAGACTGACGCTCAGGTGCGAAAGCGTGGGGAGCAAACAGG
+
IIIIIIIIIIIIIIIIIIIIIIIIIIIIIIIIIIIIIHIIIIIIIGIIHHHHHIIIIHIIGIIIIIIIIHHHIHIIHIIGII<GHIIIIIIGHHIIIICHIIIIGIIEHHHIIHIIHHEHHHEHHIII7AGEHFEHHEHHIIFHHFHFD>3>GHGHIGIHHIEHE?AGHF:HC:>D@@E6@-45>CE?-FHECHH=@H--@@@@@@G#6DHHGEGE@@ECDGG+G5EC5+CHHCCGCG-6---6-6@6---HG>+6DCH@A---IHHEFFHFCF-HFHHHHEGFHHGHHHGIHAAEAB@C@@E?IIIHIIHHGGHHHHFEHHFHIHIIIHIIIIIIIIIIHCIIIHED<IHHHIIIIIGIIHHHHIHHIIHHHIIIHIGIGHEIIIHCCEHFIHIHHHHIIGIIIIIHIIIHHDIHIIHIIIIIHHIIII
@HWI-D00621:625:HMJNFBCX2:2:1104:18271:80760
GTGGGGAATATTGCACAATGGGCGCAAGCCTGATGCAGCCATGCCGCGTGTATGAAGAAGGCCTTCGGGTTGTAAAGTACTTTCAGCGGGGAGGAAGGTGTTGAGGTTAATAACCTCAGCAATTGACGTTACCCGCAGAAGAAGCACCGGCTAACTCCGTGCCAGCAGCCGCGGTAATACGGAGGGTGCAAGCGTTAATCGGAATTACTGGGCGTAAAGCGCACGCAGGCGGTCTGTCAAGTCGGATGTGAAATCCCCGGGCTCAACCTGGGAACTGCATTCGAAACTGGCAGGCTAGAGTCTTGTAGAGGGGGGTAGAATTCCAGGTGTAGCGGTGAAATGCGTAGAGATCTGGAGGAATACCGGTGGCGAAGGCGGCCCCCTGGACGAAGACTGACGCTCAGGTGCGAAAGCGTGGGGAGCAAACAGG
+
IIIIGHIIHIHIIIIIIIIIHIHIIHIIIIIIGIIIIIIIIIIIHIIIIIIGHHHIHHHIIIIHIHIGDHHIIHFIHIHIIE<GHIHHDHIHHIHHIH/CHHHHIIGHHIIIIGHIHEEE@EEHIIHIDEGEFCEHHHIHHHG?@EEHHCDD=A-AHFHIHEHIIIHGHGHH;HC5GHHFEE=>+>5EE?-6FE565E@--6--6FF@@DCHCC?E=GHGDCHHDHHDCDH@6----CIIIHIIHEFIIHHIH:HDC>-H?HHIHA-CGGHHGA-?HHG?HHIHGHHHHIIGIIGIIIHHHHFHG?IHDHGIHHHIHIHHFHHHHEHIHHIIHIIHHIIIHIIIIHHG<GHHIIIHHIIIHIIIIIHIIIIIIIIIIIIIHEIGIIIIIHHIHIIIIIIIHHIIIIIIIIIIIIIIIIIIIIIIIIIIII
@HWI-D00621:625:HMJNFBCX2:2:1104:17925:81036
GTGGGGAATATTGCACAATGGGCGCAAGCCTGATGCAGCCATGCCGCGTGTATGAAGAAGGCCTTCGGGTTGTAAAGTACTTTCAGCGGGGAGGAAGGTGTTGAGGTTAATAACCGCAGCAATTGACGTTACCCGCAGAAGAAGCACCGGCTAACTCCGTGCCAGCAGCCGCGGTAATACGGAGGGTGCAAGCGTTAATCGGAATTACTGGGCGTAAAGCGCACGCAGGCGGTCTGTCAAGTCGGATGTGAAATCCCCGGGCTCAACCTGGGAACTGCATTCGAAACTGGCAGGCTAGAGTCTTGTAGAGGGGGGTAGAATTCCAGGTGTAGCGGTGAAATGCGTAGAGATCTGGAGGAATACCGGTGGCGAAGGCGGCCCCCTGGACAAAGACTGACGCTCAGGTGCGAAAGCGTGGGGAGCAAACAGG
+
IIIIIIIIIIIIIIIIIIIIIIIIIIIIIIIIIHHIIIIIIIIIIIIIHIIIIIIIIIIHHHHIIIIIIIIIIIIIIIIIIHDGHHIIDHIDHIHGHIIIIIIGIHGFDHHHHHEHHIHGIGHIIIIIIIGHHHIGHI;GHHIG-8@GHHDHEHGECHHIGIIIIIHGEHDHHIHHHIIIIHCC>CHIIIII?GHEHE@-@@@@EE<3H?C@HD-:GGHEHHDDD::>DCF@@----GHCHHE@?E@--FGHHDHHC+ECF@@@HHFG?FIHHEHFA-HHEHHEIIIIIIHHHG@AIIHHHF?FIHGIIHHEHEHHHHHHGIGHIIIIIHIIIIIIHIIIIIIIIIHHFIIIIIHIIIIIGIIIHIIIIIIIIIIIIIIIIIIIHFIIIIIIIIIIIIIIHHIIIIIIIIIIIIIIIIIIIHIIIIIIII
@HWI-D00621:625:HMJNFBCX2:2:1104:8558:81465
GTGGGGAATATTGCACAATGGGCGCAAGCCTGATGCAGCCATGCCGCGTGTATGAAGAAGGCCTTCGGGTTGTAAAGTACTTTCAGCGGGGAGGAAGGTGTTGAGGTTAATAACCGCAGCAATTGACGTTACCCGCAGAAGAAGCACCGGCTAACTCCGTGCCAGCAGCCGCGGTAATACGGAGGGGGCAAGCGGTAATCGGAATTAATGGGCGTAAAGCGCACGGAGGCGGTCTGTCAATGCGGATGTGAAATCCCCGGGCTCAACCTGGGAACTGCATTCGAAACTGGCAGGCTAGAGTCTTGTAGAGGGGGGTAGAATTCCAGGTGTAGCGGTGAAATGCGTAGAGATCTGGAGGAATACCGGTGGCGAAGGCGGCCCCCTGGACAAAGACTGACGCTCAGGTGCGAAAGCGTGGGGAGCAAACAGG
+
IIIIIIIIIIIIIIIIIIIIHIIIIIIIIIIIIIIIIIIIIIIIHIIIIIHHIIIIIIIIIIIIIIIHIHIIIHHHIIHIHHCGGFHHIHIIIIIIIHIIHHHIIIIIIIIIIIIIGGHHIIIIIIGHGEGGHHHHHCHHEHHIGHEH++CCEHA--@G??HFH@@HHGHCCDD+5E-@FH@-+56++5D?--@+6:G6-6@>-4@D->6@EECC:@-@##E@@5+@>3+-F--?F@65-+--HH?E@-?@@5;>CC+-FEA@4-HE6-@H@@GF-EEFFGHEHIIIIIHHHGA?HGF67-DA-HHIIIIIIHHHIHADHIHHIIGIHHHCIIIIIIHHHFIIHIHHGDCHIIHGCHIIIIIIIIIIIHHIIIIIIIIHIIHIHHIIIIIHIIIIIIIIHHGIIIIIIIIIIIIIIIIIIIIIIIIIIII
@HWI-D00621:625:HMJNFBCX2:2:1104:10440:81573
GTGGGGAATATTGCACAATGGGCGCAAGCCTGATGCAGCCATGCCGCGTGTATGAAGAAGGCCTTCGGGTTGTAAAGTACTTTCAGCGGGGAGGAAGGTGTTGTGGTTAATAACCACAGCAATTGACGTTACCCGCAGAAGAAGCACCGGCTAACTCCGTGCCAGCAGCCGCGGTAATACGGAGGGTGCAAGCGTTAATCGGAATTACTGGGCGTAAAGCGCACGCAGGCGGTCTGTCAAGTCGGATGTGAAATCCCCGGGCTCAACCTGGGAACTGCATTCGAAACTGGCAGGCTAGAGTCTTGTAGAGGGGGGTAGAATTCCAGGTGTAGCGGTGAAATGCGTAGAGATCTGGAGGAATACCGGTGGCGAAGGCGGCCCCCTGGACAAAGACTGACGCTCAGGTGCGAAAGCGTGGGGAGCAAACAGG
+
IIIIIIHHHIIIIIIIIIIIGIHIIIIIIIIIHIIIIIIIIIIIIIGIIIIHIIIIIIIHIIIIHIIIEHHHIIIIIIIIIIFHHHGIIHH<DHIHIGHIIGE@HHCDHHHIIIGG@GHHHHHHIICCHHHIGE-CDD>8AEEFEHIIGHHCEC-6A@@GHIGGHHIEE?C:CD>C@--@@=-6>:-5@ECHCHGCH@-@HF@6E?@-HHGF-HHGE@E2@@@E?@-DH>-@-CHF6--+D@-@H?E@--HHE:DDD>EEGA65FHAF?IIIIHHGCHHHEHFGHGFEEHHIHHFHHHGCHHG6F@IHIHIIHIGIIIIHHEHCGIIHHHIIHIIIIHHHIIIIIIHGDIIIIIIIIIIIHIHIHIIIIIIHHHGIIIIIIIHFIIIIHIIIIIIIIIIIIIIIIIIIIIIIIHIIIIIIIHIIIIIIII
@HWI-D00621:625:HMJNFBCX2:2:1104:19757:81713
GTAGGGAATCTTCCACAATGGACGAAAGTCTGATGGAGCAACGCCGCGTGAGTGAAGAAGGATTTCGGTTCGTAAAACTCTGTTGCAAGGGAAGAACAAGTAGCGTAGTAACTGGCGCTACCTTGACGGTACCTTGTTAGAAAGCCACGGCTAACTACGTGCCAGCAGCCGCGGTAATACGTAGGTGGCAAGCGTTGTCCGGAATTATTGGGCGTAAAGCGCGCGCAGGTGGTTCGTTAAGTCTGATGTGAAAGCCCCCGGCTCAACCGGGGAGGGTCATTGGAAACTGGGGAACTTGAGTGCAGAAGAGGATAGTGGAATTCCAAGTGTAGCGGTGAAATGCGTAGAGATTTGGAGGAACACCAGTGGCGAAGGCGACTGTCTGGTCTGTAACTGACACTGAGGCGCGAAAGCGTGGGGAGCAAACAGG
+
IIIIIIIIIHIIHIIIIIIIIIHIHIIIIIIIIIEHIIIIIIIIIIIGIIIIIIIIFHHGH1DGHIHI@EHIIHIIIGIH@F<CFEGEHIIEGEHHFHHHHHHCHHHIGIHFHHEHH=CHI?HEGHIIGHEG@--78-FEHHHE@GHH;:H:EHHFHI@--AH@8AFEHHHDCHC>GHHFHH?FH--4-4--4@@-+5@CH?HC@@CHHFHFC@-E6;:;:C>:EEE>4-HD@---@6G@--6@@--GHF@@5;53+C:IHEHHHCHC=E=EH@?HA-G?HHGDD-HIHEE?F.EIHECHHDHHCF.HHHEHIGHH@B?FCF@@IHHHHHDIIIHHEIHIIHFGIIHGDGIHHFHIHHGHGCIIIIIIIIIIIHHEHHHCIHIIHIHHIIIHGIIHF?HIIIIIIIIIIIIIIGIIIIIHIIIIIIHIII
@HWI-D00621:625:HMJNFBCX2:2:1104:11974:81969
GTGGGGAATATTGCACAATGGGCGCAAGCCTGATGCAGCCATGCCGCGTGTATGAAGAAGGCCTTCGGGTTGTAAAGTACTTTCAGCGGGGAGGAAGGCGACAAGGTTAATAACCTTGTCGATTGACGTTACCCGCAGAAGAAGCACCGGCTAACTCCGTGCCAGCAGCCGCGGTAATACGGAGGGTGCAAGCGTTAATCGGAATTACTTGGCGTAAAGCGCACGCAGGCGGTCTGTCAAGTCGGATGTGAAATCCCCGGGCTCAACCTGGGAACTGCATTCGAAACTGGCAGGCTAGAGTCTTGTAGAGGGGGGTAGAATTCCAGGTGTAGCGGTGAAATGCGTAGAGATCTGGAGGAATACCGGTGGCGAAGGCGGCCCCCTGGACAAAGACTGACGCTCAGGTGCGAAAGCGTGGGGAGCAAACAGG
+
HEHIEHHIHHIIIIHICCGCEGHCHHHHIIHGHHIIIHEEHIIIFHIHE<<FHH<DHHECGHI?CGHIGHHCGEHIIIHIFHFHCCFDHIIHHIIHHIICDCHD?GHI-DGHFE-@FHH?GE@CE-@GA4A5--@HDC+FG@FHEH@?+>C:@H-@HHIICEHFHEHH?FHHHDHHEHE?G@GHC:@@C-6@--6@EE?---#EEG@@@6:=@@-6-6+3-34:C@4+HA6@@--@--->3-@-@HEHCIHG=CCHHHGHHGHEFA-AA-@@AA8-?-B-A6--F@FAA-AGD78-77-E@7?A7AH@CDHEFHHHEGGHHEG@A7FG<IIIIHECCFDHGCE9C9/@.HFGIIHHHHIIGHIIIIIIGHFHHCHC<HGIHHHEGHHEE?HGDHGHHDFC@?HIHE<E110=HE<?HGHHEHHIIIHHHF
@HWI-D00621:625:HMJNFBCX2:2:1104:19694:81851
GTGGGGAATATTGCACAATGGGCGCAAGCCTGATGCAGCCATGCCGCGTGTATGAAGAAGGCCTTCGGGTTGTAAAGTACTTTCAGCGGGGAGGAAGGTGTTGAGGTTAATAACCGCAGCAATTGACGTTACCCGCAGAAGAAGCACCGGCTAACTCCGTGCCAGCAGCCGCGGGAATACGGAGGGGGCAAGCGTTAATCGGAATTACTGGGCGTAAAGCGCACGAAGGCGGTCTGGCAAGTCGGATGTGAAATCCCCGGGCTCAACCTGGGAACTGCATTCGAAACTGGCAGGCTAGAGTCTTGTAGAGGGGGGTAGAATTCCAGGTGTAGCGGTGAAATGCGTAGAGATCTGGAGGAATACCGGTGGCGAAGGCGGCCCCCTGGACAAAGACTGACGCTCAGGTGCGAAAGCGTGGGGAGCAAACAGG
+
IIIIIIIIIIIIIIIIIIIIHHHIHIIIIIIIIIEHIIHHIIIIIIHIIICHIIHHIIEHEHIFHHIIGIIIIHIIHIHHHGDGHIIIGGG.CHHHHIGEDGHEHIHEHH?CHHHDHHHDACHHHEHH??4@EHEDDDD?FHH?@FH?CHH+EHHE@H--6@HFHH-66->:+C++6-66---CHD++>>@GHH5-6@##@G@6-66-@;5-E--G@+CDHCGE-+EHHC554-@--HEDCHGE6@F@6--@@+:>+3-6--65886-?GG@GF@HHHEFG=@EFGEHHG?HECHHIIHHHFE?HGHGCIHHG?HGGFEHHHEIIIIIIIHIIIIHHHHHEGIIHHHC<GIGIIIHHFFHDDIIIHHIIIIIIIIHHIHE0FHEIHHHHFHHHIIIIIHIHGIIIIHIIIHEIIIIIIIIIIIIHIIIII
@HWI-D00621:625:HMJNFBCX2:2:1104:12507:82108
GTGGGGAATATTGCACAATGGGCGCAAGCCTGATGCAGCCATGCCGCGTGTATGAAGAAGGCCTTCGGGTTGTAAAGTACTTTCAGCGGGGAGGAAGGTGTTGTGGTTAATAACCACAGCAATTGACGTTACCCGCAGAAGAAGCACCGGCTAACTCCGTGCCAGCAGCCGCGGTAATACGGAGGGTGCAAGCGTTAATCGGAATTACTGGGCGTAAAGCGCACGCAGGCGGTCTGTCAAGTCGGATGTGAAATCCCCGGGCTCAACCTGGGAACTGCATTCGAAACTGGCAGGCTAGAGTCTTGTAGAGGGGGGTAGAATTCCAGGTGTAGCGGTGAAATGCGTAGAGATCTGGAGGAATACCGGTGGCGAAGGCGGCCCCCTGGACAAAGACTGACGCTCAGGTGCGAAAGCGTGGGGAGCAAACAGG
+
IIIIIIHIIGHIIIHIIIIIIIHIIIIIIIIIIIIIIIHHHHIHIIIIIIGFHIIIIIIIIHHH?HHHIIIIIHHIHHIIIHFHHHHGIDHDHGHHIGHHHDHIIIHIGHHIHECHIHIHIGIIIGFEEEHEHIFHDH:GHHIHIHIH:HHHIFI-A-EHHEHHHHHHGEHDHIIIFEHCGHHDCHHHHEH?@@5@EH?@E=4@E-66>--EEGHHI?6)--@CEE=3C:G@@--@-EHHHEFHIHEF@GH@-+IHC;HHEG@5@8-EGHFFHF6-HAFA65BBHHEEHH@A--@-G@GF-?HHCAEIHIHH@IHEHEHF@F?EHIIHHC>.CHHEGEECIIHIIHFD:1EFCGHFHHHE.EDIIIIIIHHEHIIHIHHHFHHIHG?IIHEGGIGIHHHGGHIHDIHHHEIHHDHHHHHHHIIHHIIIII
@HWI-D00621:625:HMJNFBCX2:2:1104:11985:82556
GTAGGGAATCTTCCGCAATGGGCGAAAGCCTGACGGAGCAACGCCGCGTGAGTGATGAAGGTCTTCGGATCGTAAAACTCTGTTGTTAGGGAAGAACAAATTTGTTAGTAACTGAACAAGTCTTGACGGTACCTAACCAGAAAGCCACGGCTAACTACGTGCCAGCAGCCGCGGTAATACGTAGGTGGCAAGCGTTATCCGGAATTATTGGGCGTAAAGCGAGCGTAGGCGGTTTCTTAAGTCTGATGTGAAAGCCCACGGCTCAACCGTGGAGGGTCATTGGAAACTGGGAAACTTGAGTGCAGAAGAGGAGAGTGGAATTCCATGTGTAGCGGTGAAATGCGCAGAGATATGGAGGAACACCAGTGGCGAAGGCGGCTCTCTGGTCTGTAACTGACGCTGATGTGCGAAAGCGTGGGGATCAAACAGG
+
IIIHIIIIIIHIHIIHIIIIIIIIHIIIIIIIIIIIIIIIIIIIIIIIHHIIIIHIIIHIIHIIIIIIIIIGIIIIIIIIIH<DHGHIIIGEHIHIGHIIIGHHGHIIHFHHIIIGHHHHHHHHIHHIHHHHHFHHHHHIIIHH?HGHHDHHIIFC@FEHCHAFHHGHEFHHHH+>EE@@E-@GHIHEHGCEGD@=@?@GHG@G@G6@GHHH5>CCHE@@:#+>EFHDHCHFFHEIIIHEHA68-6-@6-@A?CDDHHDHF-CHHHHG7--H@FHHE?HFHEHGIIIGHHIIIIIHIHIIHGIIIIIIIIIIIIIHHHIIIHEIIIIIIIIIIIIIIIIIIIIIIIHHDIIIIIHIHHHHIHGIHIIIIIIIIIHIIIHHHIIIIIIIIIIIIIIIIIIIIIIHIIIIIIIIIIIIIIIIIIIIIIHIII
@HWI-D00621:625:HMJNFBCX2:2:1104:12670:82938
GTGGGGAATATTGCACAATGGGCGCAAGCCTGATGCAGCCATGCCGCGTGTATGAAGAAGGCCTTCGGGTTGTAAAGTACTTTCAGCGGGGAGGAAGGTGTTGAGGTTAATAACCTCAGCAATTGACGTTACCCGCAGAAGAAGCACCGGCTAACTCCGTGCCAGCAGCCGCGGTAATACGGAGGGTGCAAGCGTTAATCGGAATTACTGGGCGTAAAGCGCAAGCAGGCGGTCTGTCAAGTCGGATGTGAAATCCCCGGGCTCAACCTGGGAACTGCATTCGAAACTGGCAGGCTAGAGTCTTGTAGAGGGGGGTAGAATTCCAGGTGTAGCGGTGAAATGCGTAGAGATCTGGAGGAATACCGGTGGCGAAGGCGGCCCCCTGGACAAAGACTGACGCTCAGGTGCGAAAGCGTGGGGAGCAAACAGG
+
IIIIIIHIIIIIHIHIIIIHHIIIIIIIHIIIIIIHIIHIIIIIIIIIIIHIIIIIIHIIHIIIIIIIIIIIIIIIIIIGIHDHHIIIIIIIHIIIIIHHIIIIHHHHGHHIIIHHGHHEEHHIIHHIEHEHEFGHDHHHHHHIIH?GHCDDI?-AHHIIIHIHH-@@HF5DDHICHHHCG-@;:DHGHECE?HHHIE-66@CEEE?--6@F@+5C@4@#####@@@;>+@46--@@@4+>@-66@6@?F6-@+::>+A-----?FA6-?GAFA-AF6A8-@86BFG-B-HHCFEFIHHFFHGCHHIIIHHHHEIHHHG?HHHHIIGIIGGHHEIIHGEHGIIHIHHG<HHHFGIIIIHHHHIIIHFHHHIIIIHHIHHE=FHEFHHIHHIHHHHIHHHHHFHGHIIIIIHIHIIHIHIIIIHHGHIIII
@HWI-D00621:625:HMJNFBCX2:2:1104:4453:83337
GTGGGGAATATTGCACAATGGGCGCAAGCCTGATGCAGCCATGCCGCGTGTATGAAGAAGGCCTTCGGGTTGTAAAGTACTTTCAGCGGGGAGGAAGGTGTTGAGGTTAATAACCTCAGCAATTGACGTTACCCGCAGAAGAAGCACCGGCTAACTCCGTGCCAGCAGCCGCGGTAATACGGAGGGTGCAAGCGTTAATCGGAATTAATGGGCGTAAAGCCGACGGAGGCGGTCTGTCAAGTCGGATGTGAAATCCCCGGGCTCAACCTGGGAACTGCATTCGAAACTGGCAGGCTAGAGTCTTGTAGAGGGGGGTAGAATTCCAGGTGTAGCGGTGAAATGCGTAGAGATCTGGAGGAATACCGGTGGCGAAGGCGGCCCCCTGGACAAAGACTGACGCTCAGGTGCGAAAGCGTGGGGAGCAAACAGG
+
IIIIIIIIIIIIIHHIIIIIIIIIIIIIIIIHIIHIIIIIIHIIIIIIIHHIIHIHIIIIIGIHHIIIGIIIIIIH?G@GHE<DHIIHHGGHIIIHIIHHHHFHIIFEHHHHIH-FF@HGIIHEHHEHIIIHHHHGHHCEHEEHEGHED:DHHE-AEH=---5EEHIGGF:CC:CHHGHGHGIDHIHHC@EGEHI-E-6-EHC6@@@#=HHE666@E6+6)+5--+HC)+6@-F?CEF66+-HGHGCIHHHHE+;CHHEA-6A?CHCIHHFHHF-FHHHAIHGHHHHHIHGEHFHHHEHHFDFEHIIHH>7:.AHE@@.IIGCFHHIHDCHHHHHGHEHIHHHCHEFC7CGEHHEGHHHHCIIHHIIHIHGEHDHHDHCHDHHHHEHEIIIIIIHHHHFGIHIHIHCC@HIIIIHIIIIIIIIHIIIIII
@HWI-D00621:625:HMJNFBCX2:2:1104:14386:83301
GTGGGGAATATTGCACAATGGGCGCAAGCCTGATGCAGCCATGCCGCGTGTATGAAGAAGGCCTTCGGGTTGTAAAGTACTTTCAGCGGGGAGGAAGGTGTTGAGGTTAATAACCTCAGCAATTGACGTTACCCGCAGAAGAAGCACCGGCTAACTCCGTGCCAGCAGCCGCGGTAATACGGAGGGTGCAAGCGTTAATCGGAATTACTGGGCGTAAAGCGCACGCAGGCGGTCTGTCAAGTCGGATGTGAAATCCCCGGGCTCAACCTGGGAACTGCATTCGAAACTGGCAGGCTAGAGTCTTGTAGAGGGGGGTAGAATTCCAGGTGTAGCGGTGAAATGCGTAGAGATCTGGAGGAATACCGGTGGCGAAGGCGGCCCCCTGGACAAAGACTGACGCTCAGGTGCGAAAGCGTGGGGAGCAAACAGG
+
IIIIIIIIIIIIIIIIIIIIIIIIIIIIIIIIIIIIIIIIIHIIIIIIIIIIHIIIIIIGHIIIIIIIIHGHHIIIIIIIIIGHHIHIIIIDHIHHHIIHHHIHIHHHHIIFGEAEHFEHHIHIFHFEE?GHHE-6:DD--8@F-8GEHHCCH---8EH-@GHEFEE@F-+>CHDD46@GEHHHHDEHCGGH-@-5--6@E@6@E6@@FC@G@?HE56+9-CEC@4CH>)@6---@-HED>4E@@--HHCH@5+CC:HH?FA-EEHE@EEEEHHIIH?GB45---B-B8-CIHHFAE?FF-A@-IIHIIIIHE@.IHHHHHEIHIHIHHDHHHHFIHIIIIIIHHHFF<CHHEEHEGIIIHIIIIIIIIIIIIIIIIHDHCIIHIIIIHIIIIIIIIIIIIHIIIHIIIIIIIIIIIIIIIIIIIIIHII
@HWI-D00621:625:HMJNFBCX2:2:1104:3030:83685
GTGGGGAATATTGCACAATGGGCGCAAGCCTGATGCAGCCATGCCGCGTGTATGAAGAAGGCCTTCGGGTTGTAAAGTACTTTCAGCGGGGAGGAAGGTGTTGAGGTTAATAACCGCAGCAATTGACGTTACCCGCAGAAGAAGCACCGGCTAACTCCGTGCCAGCAGCCGCGGTAATACGGAGGGTGCAAGCGTTAATCGGAATTACTGGGCGTAAAGCGCACGCGGGCGGTCTGTCAAGTCGGATGTGAAATCCCCGGGCTCAACCTGGGAACTGCATTCGAAACTGGCAGGCTAGAGTCTTGTAGAGGGGGGTAGAATTCCAGGTGTAGCGGTGAAATGCGTAGAGATCTGGAGGAATACCGGTGGCGAAGGCGGCCCCCTGGACAAAGACTGACGCTCAGGTGCGAAAGCGTGGGGAGCAAACAGG
+
IIIIIIIIIIIIIIIIIIIIIIIIIIIIIIIIIIIIIIIIIHIIIIIIHHGHIIIIIIIIIIIIIIIIHIIIIIIIHHGHIIDHIIIIIIIHIIIIIIHHHHIHHGHHHHHHIIHI:DHIIHHHHHHHIGIIIEHHDHDHHHEH@--4CDHIIIIIHGHEGHEHIGHHIIHHDDDDH?HFH@@DHH-EEF---66@EGCHHH@GEE@><HHEHHGEEH?>@D6+3+):>8@GCHHG@E@+D@G?G@-GEHHHEHD>::AGHF---HGE@FGIHHHHEHHIHGHGGHEIIIIIIHEHIIHHFB-GHGIIIIHHHFIIIHHIIGIIHGIIHGIIIIIIIHIHIIIFHHGF<<CIIIHHIIIIIIHIIIIIIIHIIIIHIIIIIIIIIIIIIIHHGIIIIIIIIIIIIIIIIIIIIIIHIIIIIIIIIIIIII
@HWI-D00621:625:HMJNFBCX2:2:1104:9068:83706
GTAGGGAATCTTCCGCAATGGGCGAAAGCCTGACGGAGCAACGCCGCGTGAGTGATGAAGGTCTTCGGATCGTAAAACTCTGTTGTTAGGGAAGAACAAATTTGTTAGTAACTGAACAAGTCTTGACGGTACCTAACCAGAAAGCCACGGCTAACTACGTGCCAGCAGCCGCGGTAATACGAAGGTGGCAAGCGTTATCCGGAATTATTGGGCGTAAAGCGGTCGTAGGAGGTTTCTTAAGTCTGATGGGAAAGCCCACGGCTCAACTGTGGAGGGTCATTGGAAACTGGGAAGCTTGAGTGCAGAAGAGGAGAGTGGAATTCCAGGTGTAGCGGTGAAATGCGCAGAGATATGGAGGAACACCAGTGGCGAAGGCGGCTCTCTGGTCTGTAACTGACGCTGATGTGCGAAAGCGTGGGGATCAAACAGG
+
HHDGHGIHIIHIHICEHIHHIICHHHEHIIIIFHH<EHIIICHHHHGHHIIIIHIIGIGIGI??F@HHDHHIIHIIIHHHIH<DGFHHHIIGHHHFEHGCEGDHEHGHFCHHHHHEHH@GDFFHIHHIHH@C?FH?D?@--D-@E--FCDDHII-@--54AF?@AG?A?A5CDH>CC--6--56+66E-@---5@@=F-@-:-+@-6>GHHGH-?HE5+1+++--A-48+--6-66-EAAA--66--6-8F@B-CC3@+B-D--@D7-D7-D7--GHCHG@CGA.D.IFEHD:.F?AHDE@EHE@GACFHF@EHG7.HGHFH?C<.D7CHDCEHHHHIIHHHDFCHEF7HECHIHIHHE<HIIHCHHHHHIIHIIHEEHGHEHGHEFHGCEEIIIIHHGHHCD/HE0IIIIHDDF1IIIHHGHHGCIIII
@HWI-D00621:625:HMJNFBCX2:2:1104:14824:83537
GTGGGGAATATTGCACAATGGGCGCAAGCCTGATGCAGCCATGCCGCGTGTATGAAGAAGGCCTTCGGGTTGTAAAGTACTTTCAGCGGGGAGGAAGGTGTTGAGGTTAATAACCGCAGCAATTGACGTTACCCGCAGAAGAAGCACCGGCTAACTCCGTGCCAGCAGCCGCGGTAATACGGAGGGTGCAAGCGTTAATCGGAATTACTGGGCGTAAAGCGCACGCAGGCGGTCTGTCAAGTCGGATGTGAAATCCCCGGGCTCAACCTGGGAACTGCATTCGAAACTGGCAGGCTAGAGTCTTGTAGAGGGGGGTAGAATTCCAGGTGTAGCGGTGAAATGCGTAGAGATCTGGAGGAATACCGGTGGCGAAGGCGGCCCCCTGGACAAAGACTGACGCTCAGGTGCGAAAGCGTGGGGAGCAAACAGG
+
IIIIIIHIIIIIIIIIIIIIIIIIIIIIIIIIIIIIIGIIIIIIIIIIIIHIIIGIIIIIHHIIHIIIHIIIIIHHIIIIHHDHHIIIIIIIHIHIIIHIIHIHHHCGHCHHHHHHDC+DFCHCHEHIHIIIFEHIGIHHHHEHHIHHIHGHHH?FF?HH@H@EHEHHHHHDHHID-@HHE-->:H-446FEEHEG=-@GCHF@EC4:@H@GE@@EE6@+-=HD44->3+-@@--@@FEHCCHHEHHHF?EHHCCCHHAAA--4EHA6-AEEIHEHHHHG-CHHHIHHG?@GGF@GGGHG?-?HHGHGIHHGEHFIHIIIHFIHIHIIIHIIIHIFHHGHHIIIIHGD<1@HFFIIIIIIHHIIIIIFIHIIIIHIIIIIGHIGIIIIIHGEHIHHHIIIHHIIIIIIIIIIHHGHIHIIIHIIIIIIII
@HWI-D00621:625:HMJNFBCX2:2:1104:13630:84208
GTGGGGAATATTGCACAATGGGCGCAAGCCTGATGCAGCCATGCCGCGTGTATGAAGAAGGCCTTCGGGTTGTAAAGTACTTTCAGCGAGGAGGAAGGTGTTGTGGTTAATAACCGCAGCAATTGACGTTACTCGCAGAAGAAGCACCGGCTAACTCCGTGCCAGCAGCCGCGGTAATACGGAGGGTGCAAGCGTTAATCGGAATTACTGGGCGTAAAGCGCACGCAGGCGGTTTGTTAAGTCAGATGTGAAATCCCCGGGCTCAACCTGGGAACTGCATTTGAAACTGGCAAGCTTGAGTCTCGTAGAGGGGGGTAGAATTCCAGGTGTAGCGGTGAAATGCGTAGAGATCTGGAGGAATACCGGTGGCGAAGGCGGCCCCCTGGACGAAGACTGACGCTCAGGTGCGAAAGCGTGGGGAGCAAACAGG
+
IIIIIIHHIHIIHIIIHIHIHHIIHIIHIIIHIIIIIIHIGIIIIHIHFFDHHFHIIIIIIGGHGHHHIHHIHIIII@GHHIIIEHIIIIIIIIIHGHFHEHHHIIIHHHFEHCHIIIIIIHIEDG@HEEHHGA@C+@HF?HA---@8>H::@FEFEFH-@@EHE-AHH5+DDH::GEG-@-->DH@E@HGH-4665@GEHFHF@-E:=DHHE5@@G@GCEHG+?EHDD64IHHGEG@-G@HFHHHIHFHHCHHHDHIIHHE?A-HHA@?G-IHIIHFHFCEHIHFA-FIHHCHHHIIHHGD@-ACHCIIHIHHHHGHHHHHIIIHHHHDCIIIIHHHHEHHIIIHEG<HIHGIGHHHHEIHIHIIHHIIIIIGIIIIHIIIIIIIIIIIIIIIIIHGIHIIIIIIIIIHIIHIIIIHIIIIIIIIIIII
@HWI-D00621:625:HMJNFBCX2:2:1104:5131:84307
GTGGGGAATATTGCACAATGGGCGCAAGCCTGATGCAGCCATGCCGCGTGTATGAAGAAGGCCTTCGGGTTGTAAAGTACTTTCAGCGGGGAGGAAGGTGTTGTGGTTAATAACCACAGCAATTGACGTTACCCGCAGAAGAAGCACCGGCTAACTCCGTGCCAGCAGCCGCGGTAATACGGAGGGTGCAAGCGTTAATCGGAATTACTGGGCGTAAAGCGCAAGGAGGCCGTCTGTCAAGTCGGATGTGAAATCCCCGGGCTCAACCTGGGAACTGCATTCGAAACTGGCAGGCTAGAGTCTTGTAGAGGGGGGTAGAATTCCAGGTGTAGCGGTAAAATGCGTAGAGATCTGGAGGAATACCGGTGGCGAAGGCGGCCCCCTGGACAAAGACTGACGCTCAGGTGCGAAAGCGTGGGGAGCAAACAGG
+
IIIIIIIIIHIIIHIIIIIIHIIIIIIIIIIIIIIIIIIHIIIIHIHHFDHHIIIIIIIHHIIIIHIHIIHHIIIIIHHIIIGEEGEHIIICHCHHIIIHIIIIIGFHHHIIIHCHCGHGIIIIHHIIIHIIHIIIIIIHFHHH-6AFCHICHH?GHFHHHIEHHEHE@FDCH:6>@FHEE@-CCH-55@EHHIIGHHFHHIIEH-@?-F@H-+>DH@C?###############@CH@>D-CEG@6--GEIHD;:HHEHHG6--F6F-EHHFFIHIHIHIHHGIIIHGF-FHEIIHGIHIHIHIIIIIIHH?EIIHIIIIIGIHHIHHDIIGIHHEGIHHIIIIHEHGHHHIGHHHIHHHIIHEHHIHHIIIIIHE.IIHGIIHHHIIIIIIIIIIIIIIIIIIIIHIIIIIIIIIIIIIIIIIIIIII
@HWI-D00621:625:HMJNFBCX2:2:1104:10910:84320
GTGGGGAATATTGCACAATGGGCGCAAGCCTGATGCAGCCATGCCGCGTGTATGAAGAAGGCCTTCGGGTTGTAAAGTACTTTCAGCGGGGAGGAAGGTGTTGTGGTTAATAACCACAGCAATTGACGTTACCCGCAGAAGAAGCACCGGCTAACTCCGTGCCAGCAGCCGCGGTAATACGGAGGGTGCAAGCGTTAATCGGAATTACTGGGCGTAAAGCGCACGCAGGCGGTCTGTCAAGTCGGATGGGAAATCCCCGGGCGCAACCTGGGAACTGCATTCGAAACTGGCAGGCTAGAGTCTTGTAGAGGGGGGTAGAATTCCAGGTGTAGCGGTGAAATGCGTAGAGATCTGGAGGAATACCGGTGGCGAAGGCGGCCCCCTGGACAAAGACTGACGCTCAGGTGCGAAAGCGTGGGGAGCAAACAGG
+
IIIIIIIIIIIIIIIIIIIIIIIIIIIHIIIIIIIIIIIIIIIIIIIIIIHHIIIIIHIIIIIIIHIIIIIGIIIIIIIIIHFHHIIIHIIHHHHIIIHHIIIIIIIIIIIIIHHHHIIIHIIGIHHHIEHHIIFCCC:HHIHHHH?GCDHHIICHFEE4EH-6@@@HH-;CC;>CG@CEH=-DC34-6@-6@H@@EH-6EH@6EGH@*/@EHD-EEHF66--)F-FHC>65---6-GIIIHHEH@@6-@EHCHD>+>3@6+--F6AHHEHEHGAA8--A-56-AHGHFGAA?G-HHGFE?F-EHEIIIIHGHEHHGHFIHFIIIIHEHCIIIIIIHIIIIIIIIIHHDHC@CIIIIIIIIIHIHIHEIHEFIIIHIHDCHEIIIIIIIIIHHIIIHIIHGFIIIIIIIIIIIHIIIIHIIIIIIIIIII
@HWI-D00621:625:HMJNFBCX2:2:1104:13667:84284
GTGGGGAATATTGCACAATGGGCGCAAGCCTGATGCAGCCATGCCGCGTGTATGAAGAAGGCCTTCGGGTTGTAAAGTACTTTCAGCGGGGAGGAAGGTGTTGTGGTTAATAACCACAGCAATTGACGTTACCCGCAGAAGAAGCACCGGCTAACTCCGTGCCAGCAGCCGCGGTAATACGGAGGGTGCAAGCGTTAATCGGAATTACTGGGCGTAAAGCGCACGCAGGCGGTCTGTCAAGTCGGATGTGAAATCCCCGGGCTCAACCTGGGAACTGCATTCGAAACTGGCAGGCTAGAGTCTTGTAGAGGGGGGTAGAATTCCAGGTGTAGCGGTGAAATGCGTAGAGATCTGGAGGAATACCGGTGGCGAAGGCGGCCCCCTGGACAAAGACTGACGCTCAGGTGCGAAAGCGTGGGGAGCAAACAGG
+
IIHIIIIIIIIIIIIIIHGHGHIIGIIIIIIIHGIIHIIIIGHHHHIIII=EHHHHIIIIIHGGGFHHIIIIIIFEHIHIHHHEG@HHHDHHIIIIIHEHHHHIIHHHIIIGIHHHIHGHHHHHFHHHAGE--CED3+CG?E??-@AHD::CHHAHHIH@GH-@F-FEFH;HCHHH6@HF--6++:@?=GH@-@@-@@--GFDHHHHC+HHHHHGEE:F@-@-;@#HC>HGHF6@@GHHHDGG@-@-CEFF?H:IIHIHGHEAA?GA8-FFGFAF?EF-A-E?HHFCIIHE?EIHHHFD-AHD@7?FEHHD.HGHHHHFA/HEHEHCHHHGIHFFHHHG=HIHFHHF<.CHHIGHHHGG?CIGIHIHHIHHIIIIHHE?DHIHIIIHIIIHEHFHIHHIIIIIIIIHHHHEHHHIIIIIIHHIIIIIHII
@HWI-D00621:625:HMJNFBCX2:2:1104:19726:84446
GTGGGGAATATTGCACAATGGGCGCAAGCCTGATGCAGCCATGCCGCGTGTATGAAGAAGGCCTTCGGGTTGTAAAGTACTTTCAGCGGGGAGGAAGGCGATAAGGTTAATAACCTTGTCGATTGACGTTACCCGCAGAAGAAGCACCGGCTAACTCCGTGCCAGCAGCCGCGGTAATACTGAGGGTGCAAGCGTTAATCGGAATTACTGGGCGTAAAGCGCACGCAGGCGGTCTGTCAAGTCGGATGTGAAATCCCCGGGCTCAACCTGGGAACTGCATTCGAAACTGGCAGGCTAGAGTCTTGTAGAGGGGGGTAGAATTCCAGGTGTAGCGGTGAAATGCGTAGAGATCTGGAGGAATACCGGTGGCGAAGGCGGCCCCCTGGACAAAGACTGACGCTCAGGTGCGAAAGCGTGGGGAGCAAACAGG
+
IIIIIIIIIIIIIIIIIIIIIIIIIIIIIIEHIIHIIIIIIHIIIHIIEHHHIIIIIIIHIIIIIIIIHFHHIIIGHIHHHH<FHHIHIIHIIIHFIHIIIHHIIHCHFHHHHHHIIIHHHGHHIIIIHHHDHFHIHHGIIIEHCHAFHDHHHHCEEEGE?EEHEHI?HEHHHIDHHFHH6@-6@@--4G@6?GE-@@--F@EHHGH6-:;FFHIIHHHH@EG:F4@HDHCFGHEHHE=HHHE-6--HCGHHE+HCHHGGCFHEEHHGGIIHIHIIIHHHEFHHHGGIIIIIIHHHHHEHHF-HHIIIHIHHHFHIGIIIHHHHHHIIHDIIIHIHGGHIHGIIHHHHFHHIHHIIIIHHIIHDIIHHIIIIIIIIHIIIIGIIIIIIIIIIIIIHIIIIIIIIIIHIIIIIIIIIIIIIIIIIIIIIII
@HWI-D00621:625:HMJNFBCX2:2:1104:15691:84659
GTGGGGAATATTGCACAATGGGCGCAAGCCTGATGCAGCCATGCCGCGTGTATGAAGAAGGCCTTCGGGTTGTAAAGTACTTTCAGCGGGGAGGAAGGCGATAAGGTTAATAACCTTGTCGATTGACGTTACCCGCAGAAGAAGCACCGGCTAACTCCGTGCCAGCAGCGCCGGTAATACGAAGGGTGCAAACGTTAATCGGAATTACTGGGCGTAAAGGGCACGCAGGCGGTCTGTCAAGTCGGATGTGAAATCCCCGGGCTCAACCTGGGAACTGCATTCGAAACTGGCAGGCTAGAGTCTTGTAGAGGGGAGTAGAATTCCAGGTGTAGCGGTGAAATGCGTAGAGATCTGGAGGAATACCGGTGGCGAAGGCGGCCCCCTGGACAAAGACTGACGCTCAGGTGCGAAAGCGTGGGGAGCAAACAGG
+
IIIIIIIIIIIIICHIIIIIIIIICHIIIIIIIICHIII@H@HHIIIIHHC1GHHIIIIIFEHIIIIIICGHIIIIIH?GIF<FHIIHHIIIHHHHIIGHIGCHHH@GHEH-@-7FE-AFEC@@H?EEAG?@G6@CC;D-6A--A?GFH>CD@F@@@@E@G-5@@ECG?+++6+6+466-65-5CHEE-@G-5@-6FG--@F@--6H@-HCE-EH;@@-66EE:@4H>>HD4--?@6-DIHH@-EFFHEHHHHC:>3+EEHF?HHHEF-HF-6EIHHHHHG-HHHGHHHFAIEHH?HHHHD7--A-IHH=A:..HGEIIIHHHG?CIIIIIIIIIIIIIIGHIIIIHF7HHF?IIIIIHG.IIIHIIIIIIIIIIHHHE.0?IIIIHGC<1HIIIIIHG<C1IIH@HIIIIIIIIIIIIIIIIIIIIIII
@HWI-D00621:625:HMJNFBCX2:2:1104:8406:84801
GTGGGGAATATTGCACAATGGGCGCAAGCCTGATGCAGCCATGCCGCGTGTATGAAGAAGGCCTTCGGGTTGTAAAGTACTTTCAGCGGGGAGGAAGGTGTTGAGGTTAATAACCGCAGCAATTGACGTTACCCGCAGAAGAAGCACCGGCTAACTCCGTGCCAGCAGCCGCGGTAATACGGAGGGTGCAAGCGTTAATCGGAATTACTGGGCGTAAAGCGCACGCAGGCGGTCTGTCAAGTCGGATGTGAAATCCCCGGGCTCAACCTGGGAACTGCATTCGAAACTGGCAGGCTAGAGTCTTGTAGAGGGGGGTAGAATTCCAGGTGTAGCGGTTAAATGCGTAGAGATCTGGAGGAATACCGGTGGCGAAGGCGGCCCCCTGGACAAAGACTGACGCTCAGGTGCGAAAGCGTGGGGAGCAAACAGG
+
IIIIIIIIIIIIIIIIIIIIIIIIIIIIIIIIIIIIIIIIIIIIIIIIIIIIIIIIIIIHHIIIIIIGIIHIIIIIIIHIIIHHHIIIHIIDHHHHIIHHHEFHHIICECHIHHEHG;CDHHIGHHIIIGGIIH-DDHH@?E?HHHIADDH:HFECCEEHHGH?@EHHH?5>CH;D56@@G@GDH+--4@E-@EHHEGHFE@-@@---6HHHE@?CHDEHDDEDFCEHIGHIHG@@-HHHD@CFIIIIIHF@@33D>:HEEA--EGAF@CHIIIIIHEEHHE@?IIIIIIIIIIIHHHHHGIHGIIIIHHIHIHIIIIIHIHHIIIIHIIIIIIIIIIIHIIIIIHHGDHHIHIIIIIIIIIIIIIIIIIIIIIIIIIIIIIIIIIIIIIIIHIIIIHHIIIIIIIIIIIIIIIIIIIIIIIIIIIIIII
@HWI-D00621:625:HMJNFBCX2:2:1104:14339:84900
GTGGGGAATATTGCACAATGGGCGCAAGCCTGATGCAGCCATGCCGCGTGTATGAAGAAGGCCTTCGGGTTGTAAAGTACTTTCAGCGGGGAGGAAGGTGTTGTGGTTAATAACCACAGCAATTGACGTTACCCGCAGAAGAAGCACCGGCTAATTCCGTGCCAGCAGCCGCGGTAATACGGAGGGTGCAAGCGTTAATCGGAATTACTGGGCGTAAAGCGCACGCAGGCGGTATGTCAAGTCGGATGTGAAATCCCCGGGCTCAACCTGGGAACTGCATTCGAAACTGGCAGGCTAGAGTCTTGTAGAGGGGGGTAGAATTCCAGGTGTAGCGGTGAAATGCGTAGAGATCTGGAGGAATACCGGTGGCGAAGGCGGCCCCCTGGACAAAGACTGACGCTCAGGTGCGAAAGCGTGGGGAGCAAACAGG
+
IIIIIIIIIIIIIIIIIIIIGHHIIIIIHHGIHHHIIIIIIIIIIIIIIIIIHIIHIII1GHHHIIIIIIIHIIGIIIHIIECGHC@CHHHHIDHHIIHHHIHHIIIHHEHHIEEHIIEHHHHFHHHGECHHIIIGHHI-6AAEFE-A++++4A-666-64@E@H--4@@+>>DCH@-FGH-@DH:@EGHH---6@----EE-@@EHHHHCFE?FHGGHC-EE)HEHC>--@6--HHHCDIHGFFHHIIIH?HDD:>HHEG-AAGHEHFIHGA8-?A-64?GHHHHHHEHCIHHFHG@CGIHEHIIIIIIHIHGEFHFHIHEG@GIIIIHHHFHGIHGIIGHHHCHHGDHIHHHIIHGIIGIHIIIIHIIIHHIIIIIIHIGHIIIIIIIHIHIHIIHH@FCFHHHDIIIIHIIIIIIIIIIIHIIIIII
@HWI-D00621:625:HMJNFBCX2:2:1104:2672:85136
GTGGGGAATATTGCACAATGGGCGCAAGCCTGATGCAGCCATGCCGCGTGTATGAAGAAGGCCTTCGGGTTGTAAAGTACTTTCAGCGGGGAGGAAGGTGTTGAGGTTAATAACCTCAGCAATTGACGTTACCCGCAGAAGAAGCACCGGCTAACTCCGTGCCAGCAGCCGCGGTAATACGAAGGGTGCAAGCGTTAATCGGAATTACTGGGCGTAAAGCGCACGCAGGCGGTCAGTCAAGTCGGATGTGAAATCCCCGGGCTCAACCTGGGAACTGCATTCGAAACTGGCAGGCTAGAGTCTTGTAGAGGGGAGTAGAATTCCAGGTGTAGCGGTGAAATGCGTAGAGATCTGGAGGAATACCGGTGGCGAAGGCGGCCCCCTGGACAAAGACTGACGCTCAGGTGCGAAAGCGTGGGGAGCAAACAGG
+
IIIIIIIIIIIIIHIIIIIIIHHIHHHHHIIIIIHIGIIHIFIHHIIIHHD@GHIGHIII1CCHIIIIH@GHIIIIIFEGHC<FEHIIIIIIIHIIHIHGHHFGHI@GH?E@?G7F@FE@HE@78@-7D@A=@@@D+>CE-A---8F@D+>+@G@EGHGHE=--6@@--45>+>DCG6@65--6>--@H-664-4-5--6FEHE@@6-EC8HFHHE@@EG42H36--336-@-6-6-FHHHGEC@6-HEHHG@++5+:HHHEGHHGEHEFFEHHGHGB--A5@AEHEED7--7-GHHEHHE78-HHHEAGA:..HHHIIHHIHD<.IIIIIIIIIIIHIIIIIIIIHGFGGC?IIIIHIHHHEC0IIIIIIIIIIIIHC.0?IIIIHC?FC?IIIIIIHEGCHIIGIIIIIIIIHIIIIIIIIIIIIIII
@HWI-D00621:625:HMJNFBCX2:2:1104:17155:85130
GTGGGGAATATTGCACAATGGGCGCAAGCCTGATGCAGCCATGCCGCGTGTATGAAGAAGGCCTTCGGGTTGTAAAGTACTTTCAGCGGGGAGGAAGGTGTTGAGGTTAATAACCGCAGCAATTGACGTTACCCGCAGAAGAAGCACCGGCTAACTCCGTGCCAGCAGCCGCGGTAATACGGAGGGTGCAAGCGTTAATCGGAATTACTGGGCGTAAAGCGCACGCAGGCGGTCTGTCAAGTCGGATGTGAAATCCCCGGGCTCAACCTGGGAACTGCATTCGAAACTGGCAGGCTAGAGTCTTGTAGAGGGGGGTAGAATTCCAGGTGTAGCGGTGAAATGCGTAGAGATCTGGAGGAATACCGGTGGCGAAGGCGGCCCCCTGGACAAAGACTGACGCTCAGGTGCGAAAGCGTGGGGAGCAAACAGG
+
IIIIIIHIHIIIIIIIIHIHIIIIHIIIIIIIIIIIIIHIIIIIIIIHIIHHHIIIIIIIIIIIHIIIIIHHIIIHIIIIIHDHHHIIGIIHHIHHIGHHIHIHIHHFHIHIHHIGIIGIHEHHEHHIHHHHIC@DCHDHHHHHGIIHGHIIIIIGHHH4@HEHHHHII@CDDHHH?@GEHIDGIIIIHGGHHF-@HHHIGI6@HHHHHCIHECCGHGHHDHHCGCHHHICHHF@EHIHHDGIIHHHH@EFG@+GHDHGAHHFHHAAG-IHHEGA6A-CHG@-EIIHHIIHIIIIIIIIHEFHFHHEHHDDHHHHHHFIIIGFHHIIIIIIIHIIHFHHDHDFHEHHF:CIIIIIIIHIHHHIIIIIIIIHIHIIIHHE.DEIIIIIIIHG@HIIIHIHIHHIHHIIIIIIHHDHHIIHIIIIIIIIIII
@HWI-D00621:625:HMJNFBCX2:2:1104:17404:85314
GTGGGGAATATTGCACAATGGGCGCAAGCCTGATGCAGCCATGCCGCGTGTATGAAGAAGGCCTTCGGGTTGTAAAGTACTTTCAGCGGGGAGGAAGGTGTTGTGGTTAATAACCACAGCAATTGACGTTACCCGCAGAAGAAGCACCGGCTAACTCCGTGCCAGCAGCCGCGGTAATACGGATGGTGCAAGCGTTAATCGGAATTACTGGGCGTAAAGCGCACGCAGGCGGTCTGTCAAGTCGGATGTGAAATCCCCGGGCTCAACCTGGGAACTGCATTCGAAACTGGCAGGCTAGAGTCTTGTAGAGGGGGGTAGAATTCCAGGTGTAGCGGTGAAATGCGTAGAGATCTGGAGGAATACCGGTGGCGAAGGCGGCCCCCTGGACAAAGACTGACGCTCAGGTGCGAAAGCGTGGGGAGCAAACAGG
+
HIHHHICEGFHIHIHIIGGHFHHHIHIIHIIIGHHHIIIIIIIIHIIIHHHHIHEHHHEHIHGHIIEHGD@?HEFGHCHFHG<DEHCCHHIHHG//CEHHHGEHHCFEHG-AEFE@EGEHEEGA@AHIEE@EEHHHDHIIHIGHF@EF:DDHECHEFGEHEEHHHH?GE@:C;3>D66-6-6--64FHGHE6-E-@E@66GIHF6FG?AGFHHEE=@6+:@-45--G:+35--@@@-HE>5C@E@@GIHEIHH>CHD>HHHFA-CHH@??H?HIIHHHHHHIIHHIIIIIIIHHCHIHHHFA-EIHIIIHIHHIIIIIIIIIHIHHIHIIIIIIIIIIHIIHIHIIHG<GHIIIIIIIIIGIIIIIIIIIIIIIIIIIHIIIIIIIIIIIHHHIIIIIIIIHIHIIIIIIIIIIIIIIIIIIIIIIIIII
@HWI-D00621:625:HMJNFBCX2:2:1104:18169:85462
GTGGGGAATATTGCACAATGGGCGCAAGCCTGATGCAGCCATGCCGCGTGTATGAAGAAGGCCTTCGGGTTGTAAAGTACTTTCAGCGGGGAGGAAGGTGTTGTGGTTAATAACCACAGCAATTGACGTTACCCGCAGAAGAAGCACCGGCTAACTCCGTGCCAGCAGCCGCGGTAATACGGAGGGTGCAAGCGTTAATCGGAATTACTGGGCGTAAAGCGCACGCAGGCGGTCTGTCAAGTCGGATGTGAAATCCCCGGGCTCAACCTGGGAACTGCATTCGAAACTGGCAGGCTAGAGTCTTGTAGAGGGGGGTAGAATTCCAGGTGTAGCGGTGAAATGCGTAGAGATCTGGAGGAATACCGGTGGCGAAGGCGGCCCCCTGGACAAAGACTGACGCTCAGGTGCGAAAGCGTGGGGAGCAAACAGG
+
IIIIIIHIIIHIIIIIIIIIIIIIIIIHIIIIGIHIIIIIIIHIIIIIIIHHHHGIIIIIIIGIIIIIIHHHIIHIIIIIIF<CHHHGHIHIIIFHIGIGIIIHII??GHGHFHHEGHIHHCHHIHHIHIH@HEHC:HDHGGHIIIIHIIHHHHHICEGHFH@EFEEEHEHHIGDHCHIHIIGH:D-EH?GH?GHHHFE-FHG?HEG@67>F@@@G@GHH@EHC@-EHHC@-@66-6-EHC@6-IIHHHIHHE+;+:HE6F-EAGA-A--F?IIIIGHHEHGIHIIIIIHEHGIHIIHAHIHEHHHHGDDCCF.GIHIIIHHIHIIIHIIHD=HIHGHHHIIIHGIHHGHEHHIIIIIIIHHHHIIIIHFIIIIIIIIHHGFIHIHIIIIIIHIIIIIIIHHIIIIHIGIIIIIIIIIIIIIIIIIIIII
@HWI-D00621:625:HMJNFBCX2:2:1104:16513:85645
GTGGGGAATATTGCACAATGGGCGCAAGCCTGATGCAGCCATGCCGCGTGTATGAAGAAGGCCTTCGGGTTGTAAAGTACTTTCAGCGGGGAGGAAGGTGTTGAGGTTAATAACCTCAGCAATTGACGTTACCCGCAGAAGAAGCACCGGCTAACTCCGTGCCAGCAGCCGCGGTAATACGGAGGGTGCAAGCGTTAATCGGAATTACTGGGCGTAAAGCGCACGCAGGCGGTCTGTCAAGTCGGATGTGAAATCCCCGGGCTCAACCTGGGAACTGCATTCGAAACTGGCAGGCTAGAGTCTTGTAGAGGGGGGTAGAATTCCAGGTGTAGCGGTGAAATGCGTAGAGATCTGGAGGAATACCGGTGGCGAAGGCGGCCCCCTGGACAAAGACTGACGCTCAGGTGCGAAAGCGTGGGGAGCAAACAGG
+
IIIIIIIIIIIHIGHIIIIIHHIIIIIIIIIHIIIIIHIIHIIIECHHHHIHHIIIIIIIIIHIGHIIIEHHHEHHHHIIIG<DGHFHIHCHHHHIHGHCHHFFCH?GGHHIHGHHFEHHFHHGHH-@@G@EHEHIIGHGBFEH-AGHCDGCHH?--6G84@@HHFHIHHHGDHDDHHHEHC-+6;-4EF-6@G6@HHHHHIC?ECFEGDC@5E@-@-CHE@ED@C;DC:F@66-?F-EHD@-G@@CEHHF@@+::3+E8F-HG?@@-6A8@CHEIIHCHHCHGEGEGHHHGHGHIHHHHEHEIHHIHHHHHCHHGHHHEHC?EFCIIHDIHGIHHHHHIIHIHHHHGDHHIHHHFIIHHGIIHHIIIIIIIHHHHIHIIHHIIHHHEIIIIHHHIHIHHFGHHIIIIIIIIIIIHIIHIIIHIIIIIIH
@HWI-D00621:625:HMJNFBCX2:2:1104:8811:86095
GTGGGGAATATTGCACAATGGGCGCAAGCCTGATGCAGCCATGCCGCGTGTATGAAGAAGGCCTTCGGGTTGTAAAGCACTTTCAGCGAGGAGGAAGGTGGTGAGCTTAATACGCTCATCAATTGACGTTACTCGCAGAAGAAGCACCGGCTAACTCCGTGCCAGCAGCCGCGGTAATACGGAGGGTGCAAGCGTTAATCGGAATTACTGGGCGTAAAGCGCACGGAGGCGGTTTGTTAAGTCAGGTGGTAAATCCCCGGGCTCAACCTGGGAACTGCATTTGAAACTGGCAAGCTAGAGTCTCGTAGAGGGGGGTAGAATTCCAGGTGTAGCGGTGAAATGCGTAGAGATCTGGAGGAATACCGGTGGCGAAGGCGGCCCCCTGGACGAAGACTGACGCTCAGGTGCGAAAGCGTGGGGAGCAAACAGG
+
IIIIIIIIIIIIIIIIIIIIEHIIIIIIIIIIIIIIIIIIHIIIIIIDHHIIIHGIIIIIIIIHIIIIHFHDHFGHGIIIIH<CGHHHCHIDIIHHHEHIIIIHHG@HIFHHHIIICHIIIIIIH?AHHIH-AA@CCHDFF-@GCH?GH::H=F---FHEEHC?HHH@-ACHGC+34FHHH-65:DEHDH---45-E--6HHFEF@@@GFGEF-CHGDDC-@@-6+-+:565-6-66@-@F6-----6--EEHHHH:>HEEEHHCHIHCEG@?HGHHEEH?HHEHGIHH??HHHCIHHEC=E=IIIHIIIIIIHHIIIIIIHGGIIGIIHHHHIHHHHEHGIIIIIIHFHIIHIIIIHHEDCHIIHHDHHEHDIIHDHD?EFHIHIHHEIHHHIHIHIIIIIIIIIIGIIIIIHIIIIIIIHIIIIHIII
@HWI-D00621:625:HMJNFBCX2:2:1104:12600:86222
GTGGGGAATATTGCACAATGGGCGCAAGCCTGATGCAGCCATGCCGCGTGTGTGAAGAAGGCCTTCGGGTTGTAAAGCACTTTCAGCGGGGAGGAAGGCGGTGAGGTTAATAACCTCATCGATTGACGTTACCCGCAGAGAAAGCACCGGCTAACTCCGTGCCAGCAGCCGCGGTAATACGGAGGGTGCAAGCGTTAATCGGAATTACTGGGCGTAAAGCGCACGCAGGCGGTTTGTCAAGTCGGATGTGAAATCCCCGGGCTCAACCTGGGAACTGCATTCGAAACTGGCAGGCTAGAGTCTTGTAGAGGGGGGTAGAATTCCAGGTGTAGCGGTGAAATGCGTAGAGATCTGGAGGAATACCGGTGGCGAAGGCGGCCCCCTGGACAAAGACTGACGCTCAGGTGCGAAAGCGTGGGGAGCAAACAGG
+
IIIIIIHIIHIIIIIIIIIIIIHIIHIHIIIIIIIHHHIHIHHIIIIIIIHIIIGIIIHIIHIIIHII<C0CHIIIIIIIHIHFEECHHIHHHHHH/C/CCH<HHGFC?HEE??D@@EHHCEFE-6FH4EA-88@D:>C--68G-@AGIIIC4-@E-@-4GHEGE-6EEHH+DD6CG6-@@5EDH+-4--6--5@=@---5@E-@?E-6@-G=HE@@@:>->6+@@E:>3666--6--=DHDECEHE?C@@G@++:+CEG@G@-AA-A-A6A6A-@IIHHACIHFFFHBA--8----?IHAABBFDIHIHHGG.HGHIIIHIHEHGIIIIIIIHIHHHGIIIIHHHHFFHHFIIHGCGGHIHIHHHFGIIIIIIIIHHDHHEIIIIHH@HHHHIHIIIHHD1IIIGIIIIIIIHDIIIIHIIIIIIIHII
@HWI-D00621:625:HMJNFBCX2:2:1104:14995:86195
GTGGGGAATATTGCACAATGGGCGCAAGCCTGATGCAGCCATGCCGCGTGTATGAAGAAGGCCTTCGGGTTGTAAAGTACTTTCAGCGGGGAGGAAGGTGTTGAGGTTAATAACCGCAGCAATTGACGTTACCCGCAGAAGAAGCACCGGCTAACTCCGTGCCAGCAGCCGCGGTAATACGGAGGGTGCAAGCGTTAATCGGAATTACTGGGCGTAAAGCGCACGCAGGCGGTCTGTCAAGTCGGATGTGAGATGCCCGGGCTCAACCTGGGAACTGCAGTCGAAACTGGCAGGCTAGAGTCGTGTAGAGGGGGGTAGAATTCCAGGTGTAGCGGTGAAATGCGTAGAGATCTGGAGGAATACCGGTGGCGAAGGCGGCCCCCTGGACAAAGACTGACGCTCAGGTGCGAAAGCGTGGGGAGCAAACAGG
+
FHGGGHHIIIHIIIIIIIIFHIIIIIIIIIIHIHIIIIIIIHIIIIHHDHEEHIIIHGHIHIHEHHIICHIIIIIIIHIIHH<CHHIH<DHC<D@EFHH@HHIEHHHGHHHIIIHGCHDDH?HIEEHI?EHIHGHDHHDEHHHIHIIHDCC+@?6AEG@GH4-@?EHH@H6:C:HI@@?FEH=CHHGHEH?--6E----6@4+-5>+-+6@?@C>+@+6-+;;C++1>HHIIHG@@G6-6+-EFGF@6-66-43++++5?F6-?EA-HFEHGA6--H>6-A---?GHHHA---CECH@-;777@7--7+C>:.F.D.EA@D/9C?HGD9.HIHG?EHCHEHCHF/?ED<1FEHHF?GF?E<CDDHHHEHCGDHHHCCEE<@C<1GHHHEHEF1EEHE/F1HFHIH=HHEE0IHHIIGHHFH?FHFDHGIH
@HWI-D00621:625:HMJNFBCX2:2:1104:5794:86703
GTGGGGAATATTGCACAATGGGCGCAAGCCTGATGCAGCCATGCCGCGTGTATGAAGAAGGCCTTCGGGTTGTAAAGTACTTTCAGCGGGGAGGAAGGTGTTGAGGTTAATAACCTCAGCAATTGACGTTACCCGCAGAAGAAGCACCGGCTAACTCCGTGCCAGCAGCCGCGGTAATACGGAGGGGGCAAGCGTTAATCGGAATTACTGGGCGTAAAGCGCACGCAGGCGGTCTGTCAAGTCGGTTGTGAAATCCCCGGGCTCAACCTGGGAACTGCATTCGAAACTGGCAGGCTAGAGTCTTGTAGAGGGGGGTAGAATTCCAGGTGTAGCGGTGAAATGCGTAGAGATCTGGAGGAATACAGGTGGCGAAGGCGGCCCCCTGGACAAAGACTGACGCTCAGGTGCGAAAGCGTGGGGAGCAAACAGG
+
IIIIIGIIIIIIIIIIIIIIIIIIIIGIIIIIIHHHIIIIIHHIIIIIHHHHHIIIIGFIIIIIHIHICHIIIIIIIIHIIIFHHHEHIIIIHIIIHIIIIIHHIIHIEFHHGIIIIHIHIGIHIIHHIIHGHHIIIHHHIHGH--AA:53CEHHHHIIGEHIEHCHHEFDGGIII?FHHH@-;++++6>@?@GHEH-665G@C@?--@@D@4-@@@HC>@HE>CHIH)+-F6-6---@>5+54--CGCHFHHC:+C+AA-?F5866-A-?@HA6-HFA-A@6-F@EHHCHHB7-HHHGD7--D7-?D8+..?F:@G.HIHEHGAF?A<DHHHED/EHHDHDD@HHGC.@FGFCHCFHEC@<<0CG=@IHHGEDHEDDE<C1FHHHIIHHGHGEGEFF1CCHFCDGC0FHIHIIHHIHEFHH@1HEEIIH
@HWI-D00621:625:HMJNFBCX2:2:1104:11423:86741
GTGGGGAATATTGCACAATGGGCGCAAGCCTGATGCAGCCATGCCGCGTGTATGAAGAAGGCCTTCGGGTTGTAAAGTACTTTCAGCGGGGAGGAAGGTGTTGAGGTTAATAACCGCAGCAATTGACGTTACCCGCAGAAGAAGCACCGGCTAACTCCGTGCCAGCAGCCGCGGTAATACGGAGGGTGCAAGCGTTAATCGGAATTACTGGGCGTAAAGCGCACGCAGGCGGTCTGTCAAGTCGGATGTGAAATCCCCGGGCTCAACCTGGGAACTGCATTCGAAACTGGCAGGCTAGAGTCTTGTAGAGGGGGGTAGAATTCCAGGTGTAGCGGTGAAATGCGTAGAGATCTGGAGGAATACCGGTGGCGAAGGCGGCCCCCTGGACGAAGACTGACGCTCAGGTGCGAAAGCGTGGGGAGCAAACAGG
+
IIIIIIGIIIIIIIIIIIIIIIIIIIIIIIIHIIIIGIIIIIIIHIIIGHHHHHHIIHIFHIIIIIIHIIIHHHIHIIHIIIFHHHIHIIDDHIGIIIHIIIHHHIHIIIFHIGIHHIHIIHIF@?BHHIHIIIII:CHIIIIIEHHIIHIIIIIIIHIFHCEH??EH?HHIIGDD@HE-@EHCH:-@@F?6@HEDH@GHHHHH@?@-EC>--HEHHDD6--5+--@36+6F???IHHHHHG6-@F-@HHFF6++>CHEA---5GHHCGHHHHA-CIHHFEEF6AGEGIHGIHIIHHHIHHHHHD-HHDDHHHHHIHHHHH@HHIIIIHHIIIIIIHIIIIIIIIIHHFHIIIHHGHIIHGIIIFIIIHHIIIIIIIGIIIHIGIIIIHGHIHIIIIIIHHHIIIIIIIIIIIIIIIIIIIIIIIIIIHI
@HWI-D00621:625:HMJNFBCX2:2:1104:13532:86629
GTGGGGAATATTGCACAATGGGCGCAAGCCTGATGCAGCCATGCCGCGTGTATGAAGAAGGCCTTCGGGTTGTAAAGTACTTTCAGCGGGGAGGAAGGTGTTGAGGTTAATAACCGCAGCAATTGACGTTACCCGCAGAAGAAGCACCGGCTAACTCCGTGCCAGCAGCCGCGGTAATACGGAGGGTGCAAGCGTTAATCGGAATTACTGGGCGTAAAGCGCACGCAGGCGGTCTGTCAAGTCGGATGTGAAATCCCCGGGCTCAACCTGGGAACTGCATTCGAAACTGGCAGGCTAGAGTCTTGTAGAGGGGGGTAGAATTCCAGGTGTAGCGGTGAAATGCGTAGAGATCTGGAGGAATACCGGTGGCGAAGGCGGCCCCCTGGACAAAGACTGACGCTCAGGTGCGAAAGCGTGGGGAGCAAACAGG
+
IIHIGIIIHHIIIIIIIIIHHIIIIIIIIIIIIIIIIIIIHIIIIIIIIHHIHIGIHGIIHIIIIGIIIHIIIIIIIIHIIIDGHHHIIIIIHIHIIIIHHHHHIHIIHIIHIIIIIIIHIHHIIHIIHHHHIIIIIIIGIIGHHHGHHGGDHIIIHIIIEHEHGEHHHH:CC++5GHG@HE=>HD-@GFFF?@@-EEEHEHEEEHHC;HIIIHHEHC@?C<D+--=CCHHG@6--6--:D@HCEEHHIGIHHCIIIIIHIHG?FGA6-GIHF@HEA-?IIIIIHHGIIIIIIGIIIIHHGHFIIHIIIIIHGHHFHHHIIHIHHIIIHIIIIIIIIIHHHIHIIIHGDEIIIIIIIIIIIIIIIHHIIHIIIHIIIHIHIIIIIIIIIIHHHIIIIIIHHGIIIIIIIIIIIIIIIIIIIIIIIIIIII
@HWI-D00621:625:HMJNFBCX2:2:1104:11195:86769
GTGGGGAATATTGCACAATGGGCGCAAGCCTGATGCAGCCATGCCGCGTGTATGAAGAAGGCCTTCGGGTTGTAAAGTACTTTCAGCGGGGAGGAAGGTGTTGTGGTTAATAACCACAGCAATTGACGTTACCCGCAGAAGAAGCACCGGCTAACTCCGTGCCAGCAGCCGCGGTAATACGGAGGGTGCAAGCGTTAATCGGAATTATTGGGCGTAAAGCGCACCGAGGCGGTCTGTCAAGTCGGATGTGAAATCCCCGGGCTCAACCGGGGAACTGCATTCGAAACTGGCAGGCTAGAGTCTTGTAGAGGGGGGTAGAATTCCAGGTGTAGCGGTGAAATGCGTAGAGATCTGGAGGAATACCGGTGGCGAAGGCGGCCCCCTGGACAAAGACTGACGCTCAGGTGCGAAAGCGTGGGGAGCAAACAGG
+
IIIIIIIIIHIIHIHIIIIIIGIIHHIIIIIIIIIIIIGHIIIIIIIIII<CEHIIHHIIIIIIIIIIIIIHHHIHIIHIHHFGHHHHIHHIHHIIC@9DHDHCHHG@AGHC78AAGFHE?AHHHHIIHHEHCA@C+3>FHHIC-AEHD::HHHHC@HHIIIII--6FHHD:DD>H@HG?E4@>H+-6EHC@@@4@@@-@--@5@-6+@@@4@>65@EDH:G26-+@CC+HE@6----E>+-=@HEGHGGEF5+>6++-HA8-++;;>-6-HF6-6-HCEE-AAF@A-HC@EHFGG@@FF77-7D-HGHHH?G:FHGFHGHHED..@HHDIHIIIIHFIHIIHGEHEHGHFFFEIIIHIIHHDE?IIIIGIIIHIIHDHCHHGHIHGC<1@@HIIIIIIHG?IIHEHIIIIHIIHHHHIHEHEEIIIIII
@HWI-D00621:625:HMJNFBCX2:2:1104:14155:87464
GTGGGGAATATTGCACAATGGGCGCAAGCCTGATGCAGCCATGCCGCGTGTATGAAGAAGGCCTTCGGGTTGTAAAGTACTTTCAGCGGGGAGGAAGGTGTTGAGGTTAATAACCTCAGCAATTGACGTTACCCGCAGAAGAAGCACCGGCTAACTCCGTGCCAGCAGCCGCGGTAATACGGAGGGTGCAAGCGTTAATCGGAATTACTGGGCGTAAAGCGCACGCAGGCGGTCTGTCAAGGCGGATGTGAAATCCCCGGGCTCAACCTGGGAACTGCATTCGAAACTGGCAGGCTAGAGTCTTGTAGAGGGGGGTAGAATTCCAGGTGTAGCGGTGAAATGCGTAGAGATCTGGAGGAATACCGGTGGCGAAGGCGGCCCCCTGGACAAAGACTGACGCTCAGGTGCGAAAGCGTGGGGAGCAAACAGG
+
IHHHHIIIIIIIIIIIIIIIIHHHIIGIGIHHIIHG?FHHIHIHFDHIIHCHHHEHHHIFHHIIIIIICFHHIE?FHHHHCCCGHHHHIIICCH@GHHHIHIH@HHECHIHHGHCHHIIIIGIGFEHHCG@GFHEDHHHEHHCC-6AGHHICGFHHHHHIHFHHHIGIIHDDHHHCE@HFE-@CCDE?EGCE@H@E@-66EG666F7F@C>-@@@C@G>+4-51E@E:C:@@-F-@-F@-6--6-6-@6-GF@CIHDCGA-EIHHFEFAA6-HGHHIHECEHH?IGFFEF?EG?AGHHHF77--8-FH>HHHDA.HEHGHEG@/FECD..DD9/9@?HHGCDA0CC?D<CEG@EHEHHFGHHHHHCH@HCCEEDHIHHHHEECEGCCGGFIHIIHGFH@C@@HHDGCHEGEHIHHHHEHHHECFGGGF<G
@HWI-D00621:625:HMJNFBCX2:2:1104:20058:87289
GTGGGGAATATTGCACAATGGGCGCAAGCCTGATGCAGCCATGCCGCGTGTATGAAGAAGGCCTTCGGGTTGTAAAGTACTTTCAGCGGGGAGGAAGGTGTTGAGGTTAATAACCTCAGCAATTGACGTTACCCGCAGAAGAAGCACCGGCTAACTCCGTGCCAGCAGCCGCGGTAATACGGAGGGTGCAAGCGTTAATCGGAATTACTGGGCGTAAAGCGGACGCAGGCGGTCTGTCAAGTCGGATGTGAAATCCCCGGGCTCAACCTGGGAACTGCATTCGAAACTGGCAGGCTAGAGTCTTGTAGAGGGGGGTAGAATTCCAGGTGTAGCGGTGAAATGCGTAGAGATCTGGAGGAATACCGGTGGCGAAGGCGGCCCCCTGGACGAAGACTGACGCTCAGGTGCGAAAGCGTGGGGAGCAAACAGG
+
IIIIIIIIIIIIIHHIIIIIIIIIIIIIIIIIIIHIIIHHI@HHHIHIHIHIIHHHIIIHHIHIIIHII<EHHHHIIHHIHGDFHHEHHIIHHIHIH=CEHHHIICC/FEHHH-FGHHHHGCC-7EGHHH?GHCHDD:H-8FFHICH->DDDEHH-A?GHHI@-@EEGH-33::>;-FEHEE=CHCE@@6@-@H---@@-@F@CFF@G@8>@-G=@64>56)HDF4@56+44-@6----DHEH@C@?@--HG@3+C;+A8-ECIHEHF--66@IGIHEGAE=HHEHFHHHEHF?GIHHHC?AFHHAEGHHHHGHHFHH@IIHHGEECHHHCIGIIIIHHIHIHGIHHF7CIHHHIHEHHGD<IHFHIIIIIIIIIHHIHHC@HHEIHGCHFHHIIIIHEHHEIIGIHIIIHIIIIIIIIIIIIIIIIIII
@HWI-D00621:625:HMJNFBCX2:2:1104:7880:87542
GTGGGGAATATTGCACAATGGGCGCAAGCCTGATGCAGCCATGCCGCGTGTATGAAGAAGGCCTTCGGGTTGTAAAGTACTTTCAGCGGGGAGGAAGGTGTTGAGGTTAATAACCGCAGCAATTGACGTTACCCGCAGAAGAAGCACCGGCTAACTCCGTGCCAGCAGCCGCGGTAATACGGAGGGTGCAAGCGTTAATCGGAATTGCTGGGCGTAAAGCGCACGCAGGCGGTCTGTCAAGTCGGATGTGAAATCCCCGGGCTCAACCTGGGAACTGCATTCGAAACTGGCAGGCTAGAGTCTTGTAGAGGGGGGTAGAATTCCAGGTGTAGCGGTGAAATGCGTAGAGATCTGGAGGAATACCGGTGGCGAAGGCGGCCCCCTGGACAAAGACTGACGCTCAGGTGCGAAAGCGTGGGGAGCAAACAGG
+
HIHGIIIIIIIIIIHIIIHIHIHIIIIHIIGGIIIIIIHFHIIIGIGHCHEHIHIIGIGIIIGIIIGHHHIHIHIIHIFHHHGFGHECHHGHHICEHHFHH=CHHHGHHECEHHIIIGH>@HEHHIEGH?HHEFGDDHDFEEAAHGEHDDHHIHIGEHHC@@@@E56-@HDCHDHCG--@HE-+36-5-6-6-4-6@?@?HF@@@@+@-D>-+CG@=HD;@>4++-4:DACHEHHHE@DHC-H@F666--GHIGHD:HIHEHHFGGA-?-IHGA-FG@A4AEHHHG@HHHGCHHHHHFIIHHFA8-CEDIHHG.IHHHFEF?IIIIHHHHHHEEIIIHHIHIIIIIHF<@HHGGHHHGEFGIIHIH=HIIIIIHIIIHHIHIGIIIIIIIIIHHHIIIIIIIIIHHIIIIIIIIIGIIIIIIIIHIIIII
@HWI-D00621:625:HMJNFBCX2:2:1104:14510:87638
GTGGGGAATATTGCACAATGGGCGCAAGCCTGATGCAGCCATGCCGCGTGTATGAAGAAGGCCTTCGGGTTGTAAAGTACTTTCAGCGGGGAGGAAGGTGCTGAGGTTAATAACCTCAGCAATTGACGTTACCCGCAGAAGAAGCACCGGCTAACTCCGTGCCAGCAGCCGCGGTAATACGGAGGGTGCAAGCGTTAATCGGAATTACTGGGCGTAAAGCGCACGCAGGCGGTCTGTCAAGTCGGATGTGAAATCCCCGGGCTCAACCTGGGAACTGCATTCGAAACTGGCAGGCTAGAGTCTTGTAGAGGGGGGTAGAATTCCAGGTGTAGCGGTGAAATGCGTAGAGATCTGGAGGAATACCGGTGGCGAAGGCGGCCCCCTGGACAAAGACTGACGCTCAGGTGCGAAAGCGTGGGGAGCAAACAGG
+
IIIIIIIIIIIIIIIIIIIIHIIIHIIIIIIIIIIIIIIIIIIIIIIIIIEHHIHHIHIIIGIIIHHIIIIDHHIIIIIIIH<FCHFHIIIIIIHHHHHHIIIIIIH/GHH@HFCGGIIIIEHHIIIFDGFHFHHIIIH-FHHHIICHDCHC-FEHHFE@AGHHEHHHH?DCDH:DCHFHI=@3CH@G4@GHGHH@EHGHHHHE@HCE?HHHCHGHGEE@@>H:@DDHHHHH@6-CHHIHDHFEFHIIHIHIHHHC5+IIHGF-EHHF6-G-8--HEG@EIIIIIIHHHFGIIIHHA@HHHFGFHEIIHIIIIIIIHIIIIIHHHHIIIIIIIIIIIHGIIIIIIHHF<IIIIIIHIIIHGIIIIIIIIIIGIIIIIHIHHCIIIIIHHHCFIIIHIIIHHCIIIIIIIIIIIIIIIIIIIIIIIIIIII
@HWI-D00621:625:HMJNFBCX2:2:1104:14978:87692
GTGGGGAATATTGCACAATGGGCGCAAGCCTGATGCAGCCATGCCGCGTGTGTGAAGAAGGCCTTCGGGTTGTAAAGCACTTTCAGCGAGGAGGAAGGTGGTGAGCTTAATACGCTCATCAATTGACGTTACTCGCAGAAGAAGCACCGGCTAACTCCGTGCCAGCAGCCGCGGTAATACGGAGGGTGCAAGCGTTAATCGGAATTACTGGGCGTAAAGCGCACGCAGGCGGTTTGTTAAGTCAGATGTGAAATCCCCGGGCTCAACCTGGGAACTGCATTTGAAACTGGCAAGCTAGAGTCTCGTAGAGGGGGGTAGAATTCCAGGTGTAGCGGTGAAATGCGTAGAGATCTGGAGGAATACCGGTGGCGAAGGCGGCCCCCTGGACGAAGACTGACGCTCAGGTGCGAAAGCGTGGGGAGCAAACAGG
+
IIIIIIIHIIIIIIIIIIIIHHHIIHIIIIIIIIIIIIIIIIIIIIIIIIHIIIHIIIIIIGIIIIIIIIIIIIIHIHIHIIDHIIIIIIIHHIIIIIGHIIIIIIGIHIGGHIIIIIIHIHIHGHIHHGHHHFCHHIIHGIHIIHGEHHIIIIHEHHGHHHGHIH?FHC;CD:>>@-GHIHECHDEG---6@H-EHGC@EHH@G-G-@@:HHHHGG;@6@=HCE@CHD3-54@@HEIIIHE@E@G@@H@EF@DCHCIHEAEHFHG@-8-A-FEGACIIHCFCEHEIHHEIHHFHFHHCHIHEHHHHHIHHGD-IHHIIGHHG?HHHHHHIIIHHHCIIIIIIIHFHHDIIIIIHHHGIIGHGGHGIHIIIIIIIHHIIIIIIIIHIIHIIIHIIIIIIIIHIIIIIIIIIIIIIIHHGGHIIIIIIIII
@HWI-D00621:625:HMJNFBCX2:2:1104:17291:87602
GTGGGGAATATTGCACAATGGGCGCAAGCCTGATGCAGCCATGCCGCGTGTATGAAGAAGGCCTTCGGGTTGTAAAGTACTTTCAGCGGGGAGGAAGGTGTTGAGGTTAATAACCTCAGCAATTGACGTTACCCGCAGAAGAAGCACCGGCTAACTCCGTGCCAGCAGCCGCGGTAATACGGAGGGTGCAAGCGTTAATCGGAATTACTGGGCGTAAAGCGCACGCAGGCGGTCTGTCAAGTCGGATGTGAAATCCCCGGGCTCAACCTGGGAACTGCATTCGAAACTGGCAGGCTAGAGTCTTGTAGAGGGGGGTAGAATTCCAGGTGTAGCGGTGAAATGCGTAGAGATCTGGAGGAATACCGGTGGCGAAGGCGGCCCCCTGGACAAAGACTGACGCTCAGGTGCGAAAGCGTGGGGAGCAAACAGG
+
IIHIIIIIIIIIIIIIIIIIIIIIIIIIGIIIHIIIIIIIIIIIIIIIIIHHIIIIIIGIIIGEHHIIHHHIIHIIGHIIFHDHHIIHHIGHIIIIIIIGIIIIIIICFHHGIIHIHIIIIIIHHEHHHIHEAFHHHHIFHEHHGHIHIIHHIHHAE?GHHHHIIIIIIHDHHHDH@GE@?44CHD--@@FCFE-E4@FHIIGHH@@G>HHHHCGHFFHE>HD>>@HDD>CHF-@HHEHHDCHHEHHHEFHHG:HDCHCFHHHHHGHEHIHHGIHHHGIIIHGHBF@GHHHIIHEHGIIIIIIHH@IIIIIIIFHHHFHIHFHIHIHFD>DGHGIIHIHHHIIIIHHGDHIIIIIIIIIIIIIIIIIIIIIIIIIIIHIIHIIIIIIIIIIHHIIIIIIIIHIIIIIIIIIIIIIIIIIIIIIIIIIIII
@HWI-D00621:625:HMJNFBCX2:2:1104:10434:87772
GTGGGGAATATTGCACAATGGGCGCAAGCCTGATGCAGCCATGCCGCGTGTATGAAGAAGGCCTTCGGGTTGTAAAGTACTTTCAGCGGGGAGGAAGGTGTTGAGGTTAATAACCTCAGCAATTGACGTTACCCGCAGAAGAAGCACCGGCTAACTCCGTGCCAGCAGCCGCGGTAATACGGAGGGTGCAAGCGTTAATCGGAATTAATGGGCGTAAAGCGCACGCAGGCGGTCTGTCAAGTCGGATGTGAAATCCCCGGGCTCAACCTGGGAACTGCATTCGAAACTGGCAGGCTAGAGTCTTGTAGAGGGGGGTAGAATTCCAGGTGTAGCGGTGAAATGCGTAGAGATCTGGAGGAATACCGGTGGCGAAGGCGGCCCCCTGGACAAAGACTGACGCTCAGGTGCGAAAGCGTGGGGAGCAAACAGG
+
IIGHIIIIIIIIIIIIIIIIIHHIIIIIIIIIIGIIIIIIIIIIIIIIHIHIIIIIII?EHHIIIIIIIIIIIIIIIIHIEHGHHEHHHIHCHHIHIIIIIIIIIHIHIIIIHFCHHHHIIIIH@??EHCHGHHHHHHIE?ECH?HHC6>HHHI6FFHHHHDHEH@?@@FDHH:+3-@@GHIDHH+-EE-@E?-56@G@-EHG6-6-+=CH@CHCHHDH>-G@;--G:HC@5----@EHHH=HHH@@E?EHHG::DH:HAG86-EHA6-?HHHEHGFA?HH@6?HHGIHHFIIH@FFD?HHG?HD-IIHGIHHEIIIHHCHHHIHGIHHHHIIIIIHEGIIIHIIHHGBHHEHHIIIGIIIIIHIIIIIIIIIIIIIIIIIHHIIIIIHHIIHIIIIGIHHHIHIIIIIIIIIIIIIIIIIHHIIIHIII
@HWI-D00621:625:HMJNFBCX2:2:1104:10836:87815
GTGGGGAATATTGCACAATGGGCGCAAGCCTGATGCAGCCATGCCGCGTGTATGAAGAAGGCCTTCGGGTTGTAAAGTACTTTCAGCGAGGAGGAAGGTGTTGTGGTTAATAACCACAGCAATTGACGTTACTCGCAGAAGAAGCACCGGCTAACTCCGTGCCAGCAGCCGCGGTAATACGGAGGGTGCAAGCGTTAATCGGAATTACTGGGCGTAAAGCGCACGCAGGCGGTTTGTTAAGGCAGATGTGAAATCCCCGGGCTCAACCTGGGAACTGCATTTGAAACTGGCAAGCTTGAGTCTCGTAGAGGGGGGTAGAATTCCAGGTGTAGCGGTGAAATGCGTAGAGATCTGGAGGAATACCGGTGGCGAAGGCGGCCCCCTGGACGAAGACTGACGCTCAGGTGCGAAAGCGTGGGGAGCAAACAGG
+
IIIIIIIHHIIIHIIIIIIIIHIIIIIIIIIIIIIIIIHIIIIIIIIIHHHHIIIIIIIIIIHIIIIHIIIIHIHIIIIGHHFEHHGIGHIHIGIIHCGHIIIHHIGHIHIHIH77::GIIIIHHHEGIIHHIFHD:-CECGEG-AGAC>HHHHHHHI=AAEEFGHC?EFC;HHHHHHFHIG=DCDEEEFHHHHH4@@--5E@?G@--6@?@HHHHEHDCE@6+@-=HHHCCHFIIHCF6--HHFHIGHHEHGDCGIHGHHFFFEF-HHF-HCHAA-IFHHHEHHHHHIGHIIIIHHHEHEE@GIIHHHH;HHIIIHIHHHHHFHHHGIHHGIIIIHHIIHIHGCIHD:FIIIHHIHIGIIIIIIIIIIIIHIIIHIHIHHEIIIHIIHIIIIIIIHHHIHIIIHHIIIIIIIHIIIIIIIIIIIIIIII
@HWI-D00621:625:HMJNFBCX2:2:1104:12830:88346
GTAGGGAATCTTCCGCAATGGGCGAAAGCCTGACGGAGCAACGCCGCGTGAGTGATGAAGGGTTTCGGCTCGTAAAACTCTGTTATTAGGGAAGAACAAATGTGTAAGTAACTGTGCACATCTTGACGGTACCTAATCAGAAAGCCACGGCTAACTACGTGCCAGCAGCCGCGGTAATACGTAGGTGGCAAGCGTTATCCGGAATTATTGGGCGTAAAGCGCGCGTAGGCGGTTTCTTAAGTCTGATGTGAAAGCCCACGGCTCAACCGTGGAGGGTCATTGGAAACTGGGAAACTTGAGTGCAGAAGAGGAAAGTGGAATTCCATGTGTAGCGGTGAAATGCGCAGAGATATGGAGGAACACCAGTGGCGAAGGCGACTTTCTGGTCTGTAACTGACGCTGATGTGCGAAAGCGTGGGGATCAAACAGG
+
IIHIIHIIIIIIIIIHHIIIHIIHIIIIIIHIHIIIIIHIGHHHIIIIIIIIHIIIHHIHHHHIIHIIHHHIIIHIFEHHHH<FHHHHHHIIIIIIHIIHFG:/FGHIHIIHIIHFGCHHIIHHHGHI:GHHHIIFHHHIFCEHFEHHIIIHHHHHIIHHHEFHGHH?GACDHHCHC?GHHFHHHH?CHGGE--66-@?HHH->G@@@E@GHEDHHHHHD;>+5F4@C6+F6-C@CEF?@HAA66--HHFF?H@:D>47-G@A:GE:E@F@EGDFAB-EFFE?FAAE7.GBAF:EEHIHEFHHIHHHHHHHHEEDB?HHHGEEGIHGA:.CHHHHEFCHHDIIIHHGF<C0CHIIIIIHHGF?IIIIHHHHHIIHHF1GHFHFGIHHHGHHHHIIIIIHHHGHDIHIGHHIHECEEHFIHIIIIHIIIIH
@HWI-D00621:625:HMJNFBCX2:2:1104:14974:88263
GTGGGGAATATTGCACAATGGGCGCAAGCCTGATGCAGCCATGCCGCGTGTATGAAGAAGGCCTTCGGGTTGTAAAGTACTTTCAGCGGGGAGGAAGGTGTTGTGGTTAATAACCACAGCAATTGACGTTACCCGCAGAAGAAGAACCGGCTAACTCCGTGCCAGCAGCCGCGGTAATACGGAGGGTGCAAGCGTTAATCGGAATTACTGGGCGTAAAGCGCACGCAGGCGGTCTGTCAAGTCGGATGTGAAATCCCCGGGCTCAACCTGGGAACTGCATTCGAAACTGGCAGGCTAGAGTCTTGTAGAGGGGGGTAGAATTCCAGGTGTAGCGGTGAAATGCGTAGAGATCTGGAGGAATACCGGTGGCGAAGGCGGCCCCCTGGACAAAGACTGACGCTCAGGTGCGAAAGCGTGGGGAGCAAACAGG
+
IHHGHDGHHIIIIIIIHHHHGEHIIIIHIIGHIIIIIIIIIHIHHIIIHIEHGGHHHHIIIGEHHIIIIGHIHHHIIFHHIHDCGHHIIIICHIHHHHGCEHIHII.CGH@HHHIHIIIHIGCHIIIGEH?GHHIIIIGIIEF@-A@HHDHDHE-FGHG@HDEHCE@HHHHHHGDCE-@?EE->C:44@66--EG@EE-6@GCHH-6-@HD@@:-@@EHC@;DDG@-+:3?HHE@@6CHHD@=@-@@6HHH@E:HC33CG@GA-CF??FGA-@HCHE?IHCEHGIHIIHGEHGB6EHHEHHFA-CHIHHIIHHIHHHEFHF?EHHHEHHDHHGCCHHG:/HGHHHCHF<HIHH@HCHHIHCIGHHHECEIIHGIHIHIHHGHHGCFIHHIIHHHHIHGHHF1HHHGC@IIIIIIIIHIIIIHGIIIIHGI
@HWI-D00621:625:HMJNFBCX2:2:1104:11764:88595
GTGGGGAATATTGCACAATGGGCGCAAGCCTGATGCAGCCATGCCGCGTGTATGAAGAAGGCCTTCGGGTTGTAAAGTACTTTCAGCGGGGAGGAAGGTGTTGTGGTTAATAACCACAGCAATTGACGTTACCCGCAGAAGAAGCACCGGCTAACTCCGTGCCAGCAGCCGCGGTAATACGGAGGGGGCAAGCGTTAATCGGAATTACTGGGCGTAAAGCGCACGCAGGCGGTCTGTCAAGTCGGATGTGAAATCCCCGGGCTCAACCTGGGAACTGCATTCGAAACTGGCAGGCTAGAGTCTTGTAGAGGGGGGTAGAATTCCAGGTGTAGCGGTGAAATGCGTAGAGATCTGGAGGAATACCGGTGGCGAAGGCGGCCCCCTGGACAAAGACTGACGCTCAGGTGCGAAAGCGTGGGGAGCAAACAGG
+
IIIIGIEHGHHIHIIIHIIIIIIIIIIIIIIIIIIIHIIIIIIIIIIIHHEEHFHIIHHHIGIIIIIIHIIHHHIHIIIIHHCGGHHHDHHCHIIIIIIHIIIHHIIHIGIHHGEHHIHGHI@AFHHIEEHIGF=H:HHHGHHHCG?8DHC>@F6AHHIIGD--@GHHI-3+>:>DE@--@C=HHH++:D4-----66--HFE@@6G@@?:CFHGGHHD8-+ED5--DHDFHH@E@-EIIHFHHIHGHHG@HHDHC:HIHHAA-HHGGIIHIHHHHHHFHE=@CIHIHGHIIHHHHIIGIIHEGGIIIIHIIH@IIIIIIGIIIIGHGIHHIIIIIIIIIHIIIGIHGDHGIGIIHEIIHIIIIIIHHIHIIIHIGIIIIIIIIIIIIIIIIHIIIIIIIIHIIIIIIIIIIIIIIIIIIIIIIIIIIII
@HWI-D00621:625:HMJNFBCX2:2:1104:11750:89038
GTGGGGAATATTGCACAATGGGCGCAAGCCTGATGCAGCCATGCCGCGTGTATGAAGAAGGCCTTCGGGTTGTAAAGTACTTTCAGCGGGGAGGAAGGTGTTGTGGTTAATAACCACAGCAATTGACGTTACCCGCAGAAGAAGCACCGGCTAACTCCGTGCCAGCAGCCGCGGTAATACGGAGGGTGCAAGCGTTAATCGGAATTACTGGGCGTAAAGCGCACGCAGGCGGTCTGTCAAGTCGGATGTGAAATCCCCGGGCTCAACCTGGGAACTGCATTCGAAACTGGCAGGCTAGAGTCTTGTAGAGGGGGGTAGAATTCCAGGTGTAGCGGTGAAATGCGTAGAGATCTGGAGGAATACCGGTGGCGAAGGCGGCCCCCTGGACAAAGACTGACGCTCAGGTGCGAAAGCGTGGGGAGCAAACAGG
+
IIIIIIIIIIIIIIIIIIIIIIIIIIIIIIIIIIHIIIIIIIIIIIHIIIIIIIIIIIIHIIIIIIIIIIIIIIIIHHIIIIHHIIIIIIIIICFHIIIGIIIIIIIIHIIHIHIIIIIIHIHGHHFHHFIC?A@:>HHIIGEHHGEHIIIIGIHHFHIHHICCHFHFHEHDHGHDEHHHHCGDGDHHHFEF-6@HHHFGEH=@@HCGEHCHHHHHHEHCCHHD@-@DD:>----6-@=HHG4-6-CIIHHHHDDCCHHFHEIHIGIGIHIIIIIIHEIHCHIIIIHIIIIIIHAGHEHIHHH?FEIHHIIIHFHIHIHIHHIIIHIGHDIHHIIIHHHEIIIHIIHF<DHIHHIHHHHIIIIHIIIIIIIIIIIIIIHIIIIIIIIHIIHHDHIIIHHIIHIIIIIIIIIIIHIIIIIIIIIIIIIIII
@HWI-D00621:625:HMJNFBCX2:2:1101:15775:78169
GTGGGGAATATTGCACAATGGGCGCAAGCCTGATGCAGCCATGCCGCGTGTATGAAGAAGGCCTTCGGGTTGTAAAGTACTTTCAGCGGGGAGGAAGGTGTTGAGGTTAATAACCTCAGCAATTGACGTTACCCGCAGAAGAAGCACCGGCTAACTCCGTGCCATCAGCCGCGGTAATACGGAGGGTGCAAGCGTTAATCGGAATTACTGGGCGTAAAGCGCACGCAGGCGGTCTGTCAAGTCGGATGTGAAATCCCCGGGCTCAACCTGGGAACTGCATTCGAAACTGGCAGGCTAGAGTCTTGTAGAGGGGGGTAGAATTCCAGGTGTAGCGGTGAAATGCGTAGAGATCTGGAGGAATACCGGTGGCGAAGGCGGCCCCCTGGACAAAGACTGACGCTCAGGTGCGAAAGCGTGGGGAGCAAACAGG
+
IIIIIIGIIIIIIIIIIIIIHIHIIIIHIIIIHHIHIIIIIIHIHHHIHHGHHIIIIIHIIGIGHHGIIGHHHEHHHFHHGHGHIHIHHIICDHGHIGHGGHHII@F?CEHHIHHGHHIIHIHIHIHHEHGEHCCH:DCHFHHIHHH@DGHHEE-68AHHHIGE-6--6FC::H++@ECHE@@HHH@@-F?GHH-@4G?6@@646@G-66@@@C3EH@F@HH:C@D-55+6@6--G-HHDC4E@G@@@?HHGE>CDCCIHCA@GHHCA--ACFHEIIHIHGIIIGH@@IIIHHHCEHHFHHHHEGGGIIIHIHHFIIHHGIGHIHHHHIIIHIIIHIHIIIHIIHHHGDGIHIIIHHIIIIIIIIIIHHFIIIIIIIHGIHEIIHIIIIIIIHIIIIHHIHHIIIIIGIIIIIIIIIIIIIIIIIIIIII
@HWI-D00621:625:HMJNFBCX2:2:1101:18075:78405
GTGGGGAATATTGCACAATGGGCGCAAGCCTGATGCAGCCATGCCGCGTGTATGAAGAAGGCCTTCGGGTTGTAAAGTACTTTCAGCGGGGAGGAAGGTGTTGAGGTTAATAACCTCAGCAATTGACGTTACCCGCAGAAGAAGCACCGGCTAACTCCGTGCCAGCAGCCGCGGTAATACGGAGGGTGCAAGCGTTAATCGGAATTACTGGGCGTAAAGCGCACGCAGGCGGTCTGTCAAGTCGGATGTGAAATCCCCGGGCTCAACCTGGGAACTGCATTCGAAACTGGCAGGCTAGAGTCTTGTAGAGGGGGGTAGAATTCCAGGTGTAGCGGTGAAATGCGTAGAGATCTGGAGGAATACCGGTGGCGAAGGCGGCCCCCTGGACAAAGACTGACGCTCAGGTGCGAAAGCGTGGGGAGCAAACAGG
+
IIIIIIHIHIIIIIIIIIIIHIIIIIIIIIIIIHIIIIIIIIIIIIIIIIHHHHIHIHIIHIGIIIIHHHHIIIIIIGIIIFFGHHEHIIIHIGHIHGHGHIIFHHHHEHHCFFDHEHHHHIIIHE?GH-F@GHHIDH+BAFEG6AAHHDCC@HGE?GHHHHHHHF@@@H>:DHDHHEHEHHIIID-4@EHHCHHCH?-@HHA@HC@36CGG@:>CC>@+-HG:@--C>3@F66---HH>:HGEF-?FCEHH=GHD;3GHF6-GGFEF-HGEHHCIIIFHGIIIHEFECG?HHHFIIHGGIIHEHG?HHCHHFGEFGHHHHHIIGIHFD.IHHGIIHHIIIHIIHHHFD@GIIHIIHHHHHIHGIIIIIIIIIIHIIIHIGIIIIIIIHIIHHIHHIIIHHGIIIIHIHIIIIIIIIIIIIIIIIIIHII
@HWI-D00621:625:HMJNFBCX2:2:1101:19695:78357
GTGGGGAATATTGCACAATGGGCGCAAGCCTGATGCAGCCATGCCGCGTGTATGAAGAAGGCCTTCGGGTTGTAAAGTACTTTCAGCGGGGAGGAAGGCGATAAGGTTAATAACCTTGTCGATTGACGTTACCCGCAGAAGAAGCACCGGCTAACTCCGTGCCAGCAGCCGCGGTAATACGGAGGGTGCAAGCGGTAATCGGAATTACTGGGCGTAAAGCGCACGCAGGCGGTCTGTCAAGTCGGATGTGAAATCCCCGGGCTCAACCTGGGAACTGCATTCGAAACTGGCAGGCTAGAGTCTTGTAGAGGGGGGTAGAATTCCAGGTGTAGCGGTGAAATGCGTAGAGATCTGGAGGAATACCGGTGGCGAAGGCGGCCCCCTGGACAAAGACTGACGCTCAGGTGCGAAAGCGTGGGGAGCAAACAGG
+
IIIIIIIIIIIIIIIIIIIIIIIIIIIIIIIIIIIIIGIIIIIIIIIIHIGHIFHHIIHHHHHIIEHIGHHIHIHHIIIGHHDFGHHIIICHHHHHHCHHHH@EHGEHHHIG@-FHHIFHIGHIHHHEEE?@@EHIDH:GHIIH@F?GHGHHDHEHEF@--EHHHEH-@G+>+>++@GC@@GEC>>--5-@-4@+6>C--6@=GE?@??@##@+6@@>)<4-6+56-CC:EH@@HH?HHHH@=F?HIH@@EHEIHDCCCHC?F@HG@--E@A-HEC?FHGE=IIHF@HEHHHEH?GHHG@A-EGHHHIHGIHGBFEIHHHGIHIHIHHHDIGHHIIHHIHHIIHHHHG<FHIIIIHHHIIHIIIHHGHEIIIIIHHIIHHHECIIIIIHIIIIIIIHIHIHGIIIIIIIIIIIIIIIIIIIIIIIIIIII
@HWI-D00621:625:HMJNFBCX2:2:1101:17141:78599
GTGGGGAATATTGCACAATGGGCGCAAGCCTGATGCAGCCATGCCGCGTGTATGAAGAAGGCCTTCGGGTTGTAAAGTACTTTCAGCGGGGAGGAAGGTGTTGAGGTTAATAACCGCAGCAATTGACGTTACCCGCAGAAGAAGCACCGGCTAACTCCGTGCCAGCAGCCGCGGTAATACGGAGGGTGCAAGCGTTAATCGGAATTACTGGGCGTAAAGCGCACGCAGGCGGTCTGTCAAGTCGGATGTGAAATCCCCGGGCTCAACCTGGGAACTGCATTCGAAACTGGCAGGCTAGAGTCTTGTAGAGGGGGGTAGAATTCCAGGTGTAGCGGTGAAATGCGTAGAGATCTGGAGGAATACCGGTGGCGAAGGCGGCCCCCTGGACAAAGACTGACGCTCAGGTGCGAAAGCGTGGGGAGCAAACAGG
+
IIIHIIHHHHIIIIHIHIIGGHHGIIIIHIIIIIIIIEGIIIIHHIHICHGHHHHHHHIIHHIGIIIGGIEHIHGHIIHIIIHHIGIHHHIHIICEEEDEHHHHHHAEHIEEHFFHDDHHHEHIIIHHAGE5BE@H>DDA-@GHHE-5DHHD@88A@@E@EHI?GHHHHEH+;++5@-@F@@-:HD@?--664@546@--5--5@@@HF?E@##FE@5+)-4-:IHGHC)@46-66--5H:HE6@6-@??CEG;HC+HGA-?A-HA6--A-@A8--FFHHE@-6B8@HGEA@D-F-HEGG@?G@@-IHIHDEF@GB:.HHF<HIHHHHIHHHIHHIHHHGIIIIHHHD<<EHGIIGIHHHHHDDHHHIIIIHGIIIHIIIIHHHIIIIHHHHDIIIIIHIHEIIHIHIIIIHIIIIIIHHIIGIIIIIII
@HWI-D00621:625:HMJNFBCX2:2:1101:15872:79005
GTGGGGAATATTGCACAATGGGCGCAAGCCTGATGCAGCCATGCCGCGTGTATGAAGAAGGCCTTCGGGTTGTAAAGTACTTTCAGCGGGGAGGAAGGTGTTGTGGTTAATAACCACAGCAATTGACGTTACCCGCAGAAGAAGCACCGGCTAACTCCGTGCCAGCAGCCGCGGTAATACGGAGGGTGCAAGCGTTAATCGGAATTACTGGGCGTAAAGCGCACGCAGGCGGTTTGTCAAGTCGGATGTGAAATCCCCGGGCTCAACCTGGGAACTGCATTCGAAACTGGCAGGCTAGAGTCTTGTAGAGGGGGGTAGAATTCCAGGTGTAGCGGTGAAATGCGTAGAGATCTGGAGGAATACCGGTGGCGAAGGCGGCCCCCTGGACAAAGACTGACGCTCAGGTGCGAAAGCGTGGGGAGCAAACAGG
+
IIIIIIIIIIIIIIIIIIIIIHHIIIICFIHGHIIIIIIIIIHIIIIIIIIIGIIIIIIIIIIIIGIIDGHIHIIIIHIIIIGHHGHHIIICHGIIHIIGHHEHIIIGHEHHIIEHFHHIIHHHFIIIIIHEHIEHCHHHIIII-6AGHDDHHIHHHIF-?GG?HFEHHI:C:+5C@-6FEEHHD:--@HHE-6-EGE?EIHG@FH@><CCG@->FH@F@>:5+-6@C>CC6--6-6GDHIHIHIHHC@@EF-6>:HHH?GA--CFEAEFHHE8-CEIIHHHFFHIIHIIIIIHIHIHGD-7@?HFHEGIHGA?HEFBFHGIIHGEGIIGIIHHIIIIIHHIIHCHFGGHIHHHIIIIIIIIGIIIIIIIIIIIIIIIIIIHEIIIIIIGHHGIIIIIIHHHIIIIIIIIIIIIIIIIIIIIIIIIIIII
@HWI-D00621:625:HMJNFBCX2:2:1101:18153:80877
GTGGGGAATATTGCACAATGGGCGCAAGCCTGATGCAGCCATGCCGCGTGTATGAAGAAGGCCTTCGGGTTGTAAAGTACTTTCAGCGGGGAGGAAGGTGTTGTGGTTAATAACCACAGCAATTGACGTTACCCGCAGAAGAAGCACCGGCTAACTCCGTGCCAGCAGCCGCGGTAATACGGAGGGTGCAAGCGTTAATCGGAATTAAGGGGCGTAAAGCGCAAGGAGGCGGTCTGTCAAGTCGGATGTTAAATCCCCGGGCTCAACCTGGGAACTGCATTCGAAACTGGCAGGCTAGAGTCTTGTAGAGGGGGGTAGAATTCCAGGTGTAGCGGTGAAATGCGTAGAGATCTGGAGGAATACCGGTGGCGAAGGCGGCCCCCTGGACAAAGACTGACGCTCAGGTGCGAAAGCGTGGGGAGCAAACAGG
+
IIIIIIDHHEHIIHIIIIIIIIIHIHIIIIIIHHHIIIHIIIIIIHIIHHEHHHHHIIGIIIHHH?GHHGGHHHHHHHI?HHFHIH?HHIIDHICHHFGEHHHIIIG-BEFAEDF--GGH-FHIIIFHI?E@-8=DCDDH-F@GEGHHIGHIHHA@?-----4---6@C@+>HC33---6@--6>;@E5H@--@-455-6@5-4E?@##C:E@6-GG,C3-6-+++=D:+FG@-@G6-@3:EE6--66---HHDGHHDEGA8--AA6A--F-EG?@EB-GA5--@@HIHHHG?EAHHED-7--EHHEIIIIIHEGHF@.IHHFGH?EIHDDIHEIHGHHIHHHGIIHFDCHIIIIIIHIHCIHIIHHHIIIIIIIHHCHHCIIIIGIIHHIIIIHHHIGIIIHIIHHHEIIIIIHIHIIIIIIIIHIIIH
@HWI-D00621:625:HMJNFBCX2:2:1101:13375:81826
GTGGGGAATATTGCACAATGGGCGCAAGCCTGATGCAGCCATGCCGCGTGTATGAAGAAGGCCTTCGGGTTGTAAAGTACTTTCAGCGGGGAGGAAGGTGTTGAGGTTAATAACCTCAGCAATTGACGTTACCCGCAGAAGAAGCACCGGCTAACTCCGGGCCAGCAGCCGCGGTAATACGGAGGGTGCAAGCGTTAATCGGAATTACTGGGCGTAAAGCGCACGCAGGCGGTTTGTCAAGTCGGATGTGAAATCCCCGGGCTCAACCTGGGAACTGCATTCGAAACTGGCAGGCTAGAGTCTTGTAGAGGGGGGTAGAATTCCAGGTGTAGCGGTGAAATGCGTAGAGATCTGGAGGAATACCGGTGGCGAAGGCGGCCCCCTGGACAAAGACTGACGCTCAGGTGCGAAAGCGTGGGGAGCAAACAGG
+
IIIIIIIIIIIIIIIIIIIIIIIHHIIIIIIIIIIIIIIIIIHIIIIIHIGHHHIIIIIIIIIIIIIIIIIHHIIIIIIIIHCHHIHIIHHHDHDHIGHHIIIIIIIIIIIHIH-8DGHHHHIHHHGIH-DE@6@C+>:FFG?GAHHFHH:;GH6-AG@+6C+@C--55-3>D++6----6--6>;EH-@@@-@G@G@-@HHHHGF@@EHH@E@6G@CH+5-HHHECD>)-46---@F@3+5---6--@--IHHDDDDEA8-@HHA-F-HHHGHEEGGHHHHHHIHHIIHHHCIH@IIHIHHHGHFIIHIIHIFHIHIIIIHEHIIHHHIIGIGIIHIHFIGHIHHGD<1HIIIIIIIIHH<IIIIIHHFIIIIIGIIHHGIIIIIIHIHGEHIIIIIIIIHIIIIIIIIIIIIIIIIIIIIIIIIIIII
@HWI-D00621:625:HMJNFBCX2:2:1101:16158:81847
GTGGGGAATATTGCACAATGGGCGCAAGCCTGATGCAGCCATGCCGCGTGTATGAAGAAGGCCTTCGGGTTGTAAAGTACTTTCAGCGGGGAGGAAGGTGTTGTGGTTAATAACCACAGCAATTGACGTTACCCGCAGAAGAAGCACCGGCTAACTCCGTGCCAGCAGCCGCGGTAATACGGAGGGTGCAAGCGTTAATCGGAATTACTGGGCGTAAAGCGCACGCAGGCGGTCTGTCAAGTCGGATGTGAAATCCCCGGGCTCAACCTGGGAACTGCATTCGAAACTGGCAGGCTAGAGTCTTGTAGAGGGGGGTAGAATTCCAGGTGTAGCGGTGAAATGCGTAGAGATCTGGAGGAATACCGGTGGCGAAGGCGGCCCCCTGGACAAAGACTGACGCTCAGGTGCGAAAGCGTGGGGAGCAAACAGG
+
IHIIIIIIIIIIIIIIIHIIIIIHIIIIIIIIIIIIIIIIIIEHIIIIHHHHIGIIHIIIGIGHIIIIIIIIIIIIIHHHHCFHHHGIIIIGIIIIIIHHHHEHIIHE?A@GHFHIHIIGHGGHHHHIEHH-6GHH+>D?GHIIG?-AHHGHG@-AA@@FG-@F??HHHGHGHH+>--6@G--5>H@H@@---5@4-@FFHHF@EHHHH.:@@C?HHHE+5--+@4@DHD@H@-@@6-CDD@H?HEH@?EHHH::C>:CHHHA-HA-EA@AFEA-@?IHHHDHFHHCHHH?FEGHHHHEHEGA-HEHIHIHEA?HEHIHHEHHHHGIIIHIIIIIHIHHIHIIIIIHEDHIHHIIIIIIIHHIIGIHIIIIIIIIGHH<HFIHIIIHFHIIHHIIIIIIIIIIIIIIIIIIIIIIIIIIIIIIIIIIIII
@HWI-D00621:625:HMJNFBCX2:2:1101:14811:82028
GTGGGGAATATTGCACAATGGGCGCAAGCCTGATGCAGCCATGCCGCGTGTGTGAAGAAGGCCTTCGGGTTGTAAAGCACTTTCAGCGAGGAGGAAGGTGGTGAGCTTAATACGCTCATCAATTGACGTTACTCGCAGAAGAAGCACCGGCTAACTCCGTGCCAGCAGCCGCGGTAATACGGAGGGTGCAAGCGTTAATCGGAATTACTGGGCGTAAAGCGCACGCAGGCGGTTTGTTAAGTCAGATGTGAAATCCCCGGGCTCAACCTGGGAACTGCATTTGAAACTGGCAAGCTAGAGTCTCGTAGAGGGGGGTAGAATTCCAGGTGTAGCGGTGAAATGCGTAGAGATCTGGAGGAATACCGGTGGCGAAGGCGGCCCCCTGGACGAAGACTGACGCTCAGGTGCGAAAGCGTGGGGAGCAAACAGG
+
IIIIIIIIHHIIIIIIIIIIIIHIHHIHIIIIIIIIGHIIIHHICHIIHIHHIIIHFIIIIHIHIFHIIIIIIIIHIHIGIIGHHIIIHIIHFIIIIHHHH@HHHHIHHEHHEHIGHIFHFIHIHIIIAGHHEH@DH-C-7BHHHCH?H>CDEHHHHGG-AEG-AA@A@-+;DHH+--66--->DD4@@HH@-EH----6HE@45F?C<2C5466>=@@+6-5+-5-DA3-46FFF@66-6-@666-?HEGEED>DC:G@F@A-HHE-EHHFFG-FHECEHF@IIIGIIIIHGB@@CEFH==EFECH=HHHED.DAHIIHHFEF?HIGIIIIIIIIGIIIIIIIIHGGD@EFEHIHHIIHGIIIIIGHHIIIHHIHHC<EH?IIIIHHG<GCHIIIIIIHHEIIIHIIIIIIIIIHIIIIIIIIIIIIII
@HWI-D00621:625:HMJNFBCX2:2:1101:15963:82204
GTAGGGAATCTTCGGCAATGGACGAAAGTCTGACCGAGCAACGCCGCGTGAGTGAAGAAGGTTTTCGGATCGTAAAACTCTGTTGTTAGAGAAGAACAAGGATGAGAGTAAAATGTTCATCCCTTGACGGTATCTAACCGGAAAGCCACGGCTAACTACGTGCCAGCAGCCGCGGTAATACGTAGGTGGCAAGCGTTGTCCGGATTTATTGGGCGTAAAGCGAGCGCAGGCGGTTTCTTAAGTCTGATGTGAAAGCCCCCGGCTCAACCGGGGAGGGTCATTGGAAACTGGGAGACTTGAGTGCAGAAGAGGAGAGTGGAATTCCATGTGTAGCGGTGAAATGCGTAGATATATGGAGGAACACCAGTGGCGAAGGCGGCTCTCTGGTCTGTAACTGACGCTGAGGCTCGAAAGCGTGGGGAGCGAACAGG
+
IIGIIIIIIIIIIIIIIIIIIIIIIDHIIHIIIIIIIIIIIIIIIHIIHIGIIIIIIHIIGHHIIGHIIIHIIIIIIIIIIE<DGHHIIIHGIHIHIIGHHHHHH?GHIG@HHIFHHCFHEHEHIEHFIIIIFHIIIIHHCHHHGIHHIHHHIIGHHEEH@FEHHEFE5FADDHC>DHHHF?@HHHHEE-4---6@H:G-@HH@6@-@@FHCGE:CE@C6@E>C353GC>;--?H@-6-CHF66-6--6-@?E:HC:DDHHF-B+IHHDHGD---IHD?HG@@A8ADHHIHE?HGFIIIIHHGA:.HHHGIIHIIIHHCIIIIIIHHHHHHHIIIIIIIIIIIIIIIHHFIIIHHHHHG@0FFHIIIIIHIHIHIIIIIIIIHIIIIIIIIIIHIIIIIIIIHGIIIGIIIIHIIIIIIIIIIIIIIIIII
@HWI-D00621:625:HMJNFBCX2:2:1101:17645:82189
GTGGGGAATATTGCACAATGGGCGCAAGCCTGATGCAGCCATGCCGCGTGTATGAAGAAGGCCTTCGGGTTGTAAAGTACTTTCAGCGAGGAGGAAGGCGTTAAGGTTAATAACCTTGGCGATTGACGTTACTCGCAGAAGAAGCACCGGCTAACTCCGTGCCAGCAGCCGCGGTAATACGGAGGGGGCAAGGGTTAATCGGAATTACTGGGCGTAAAGCGCACGGAGGCGGTCTGTCAAGTCGGATGTGAAATCCCCGGGCTCAACCTGGGAACTGCATTCGAAACTGGCAGGCTAGAGTCTTGTAGAGGGGGGTAGAATTCCAGGTGTAGCGGTGAAATGCGTAGAGATCTGGAGGAATACCGGTGGCGAAGGCGGCCCCCTGGACGAAGACTGACGCTCAGGTGCGAAAGCGTGGGGAGCAAACAGG
+
IIIIIIIIIIIIIIIIIIIIIIIIIIIIIIIHIIIIIIIIIIIIIIIIIHHHIIIIIIIIIIIIIGHIIHHHHHIIIIIIIHCGEHHHGHHHHHIIGGFIHHEHIHD@FHHHIFFEGFHFDHIIE@-DEGIGHEDD>@:A-BFH6BH?HG:DDHAF?GE4-5EF@EAGHFDHGHCH-6F-65533++3>HH@--54@--6HHGEE@6--:65-6-@@7++4-4--2-:HC4GF6@6--EDDDE@@6---@HF-+HC+;FHF6A@HHEA-G?HFGCHHEGF-HGEIHEHCFHA-HB?G@EHCD7-E?HEIIIIHHHHHHIIH?FIHHHHCIHIIHIIIIIHIIIIIIHHHHGGCFIIGIIHDIHHIIIIIIIIIIIIIIIIIIGIIIIIIHIHGIIIIIIIIHIIIIIIIIIIIIIIIIIIIIIIIIIIII
@HWI-D00621:625:HMJNFBCX2:2:1101:12841:82653
GTGGGGAATATTGCACAATGGGCGCAAGCCTGATGCAGCCATGCCGCGTGTATGAAGAAGGCCTTCGGGTTGTAAAGTACTTTCAGCGGGGAGGAAGGCGATAAGGTTAATAACCTTGTCGATTGACGTTACCCGCTGAAGAAGGACGGGCTAACTCCGTGCCAGCAGCCGCGGTAATACGGAGGGTGCAAGCGTTAACCGGAATTACTGGGCGTAAAGCGCAAGCAGGCGGTCTGTCAAAGCGGATGTGAAATCCCCGGGCTCAACCTGGGAACTGCATTCGAAACTGGCAGGCTAGAGTCTTGTAGAGGGGGGTAGAATTCCAGGTGTAGCGGTGAAATGCGTAGAGATCTGGAGGAATACCGGTGGCGAAGGCGGCCCCCTGGACAAAGACTGACGCTCAGGTGCGAAAGCGTGGGGAGCAAACAGG
+
IIEFHIHEHHHIHHIH<D<GHGHH?CHIGHHGHHHEHHHIHIHHIIIIHI<CGHHFHIIGHEEHE?EGHHIIIGHHIH?GGC<DHH?DCHDHIGHIFCEHHGIHIGHHFHHIHGEHHHG@GHIHEHE@-AG=AA@+3+4AAH-@---56C:>AG-8@65-4---6??@GF:+6:>+4@-6@6-5>C4@=6F?4EH=H?--HHG@@@@@GCA@6-+4-H:BF@64-@53++@@6-6----6---6--?F6--E@::C+HHE-6-CHA6-EEFA-8-EHA--HEHHFBH@EHIHCHGBG@E@?@?D7-F7HD88:7F?HEEHEF.CHHEIIHHIHHGHHHIHHDHHEGHFDDGHFEHHHHGFIDGHHHIIIGIHGHCDIIIIIIHGCHIIIGIHGIGHIIIGHCIIHGCEHIIIGIHIHIIIIIIIIIIIII
@HWI-D00621:625:HMJNFBCX2:2:1101:17702:82544
GTGGGGAATATTGCACAATGGGCGCAAGCCTGATGCAGCCATGCCGCGTGTATGAAGAAGGCCTTCGGGTTGTAAAGTACTTTCAGCGGGGAGGAAGGTGTTGTGGTTAATAACCACAGCAATTGACGTTACCCGCAGAAGAAGCACCGGCTAACTCCGTGCCAGCAGCCGCGGTAATACGGAGGGGGCAAGCGTTAATCGGAATTACTGGGCGTAAAGCGCAAGCAGGCGGTCTGCCAAGTCGGATGTGAAATCCCCGGGCTCAACCTGGGAACTGCATTCGAAACTGGCAGGCTAGAGTCTTGTAGAGGGGGGTAGAATTCCAGGTGTAGCGGTGAAATGCGTAGAGATCTGGAGGAATACCGGTGGCGAAGGCGGCCCCCTGGACAAAGACTGACGCTCAGGTGCGAAAGCGTGGGGAGCAAACAGG
+
IIIIIIIIIIIIIIIIIHIHIIIIHIIIIIIIIIIIIIIIHIIIIIIIHHHIHIHIIHIIHIIIIGIGHHIIIIIIIHIIIIFHIHHIIIIIIIHIIIIIIIIHIIDGHHHHIHHHEHEHHGIIECHHEEHHFHHH:DDHHH?HHHIIHD:CGHFHECGEHIIH--6FHI;+DDCHCEH?GCHHG:++>+6@-@EHHC-6-@-4@GF-6@6@4>+>EEGCH####@-:HC@@@56--@G:>-EF@G6-F@G@@+::H>-EGA8-@AA@?HEFHHEFHHHEH=CGB@HHHEIHF@DGDGIIGHHCHEGIHDIHGEHEEIIHG@HHIIIIHIIIIIIIIIIHIIIHIIHHDFFIIIIIHHIIHHIIIGIIHHIHIHIHIIHHD?IIIHHIIIIIIIIIIIHHHHIIIIIIIIIIIIIIIIIIIIIIIIIIII
@HWI-D00621:625:HMJNFBCX2:2:1101:16578:82791
GTGGGGAATATTGCACAATGGGCGCAAGCCTGATGCAGCCATGCCGCGTGTATGAAGAAGGCCTTCGGGTTGTAAAGTACTTTCAGCGGGGAGGAAGGTGTTGTGGTTAATAACCACAGCAATTGACGTTACCCGCAGAAGAAGCACCGGCTAACTCCGTGCCAGCAGCCGCGGTAATACGGAGGGTGCAAGCGTTAATCGGAATTACTGGGCGTAAAGGGCAGCGAGGCGGTCTGTCAAGTCGGATGTGAAATCCCCGGGCTCAACCTGGGAACTGCATTCGAAACTGGCAGGCTAGAGTCTTGTAGAGGGGGGTAGAATTCCAGGTGTAGCGGTGAAATGCGTAGAGATCTGGAGGAATACCGGTGGCGAAGGCGGCCCCCTGGACAAAGACTGACGCTCAGGTGCGAAAGCGTGGGGAGCAAACAGG
+
IIIIIIIIIIIIIIIIIIIIHIIIIIIIIIIIIIHIIIIIIIGIIIIIHHDHIHIIIIIHIIIIHIIIIIIHHIIHIIIIIEDGHHFGIIIDHHIIIGIIIIIIIIG?HHHHFH8GHH?-GEHHCH@EG-F@E?@:::HHIHFHEHFFCCC;@F-66F@5@HHIFE@5F?;>HD+6@-6-5-4;H:-6@?---@@-E--6@F64E-@--3DE@@?HG8--++-)+>@:D:@@6----?FIHGE6F?G@HEG@4:;CDCHEA8--A85---8-F8-FA66-E5EHFHHCGHHHEHCG7-GFB@7-A-HHHHHE.IHAF@HIIGIGHIIHHDIIIIIGIIIHIIIHIIHFBHHG.IHHHIIHCIIIIHIIIIIIIIHHDHE?CIIIIIHHGIIIIIIIIIIHE@IIIGHIIIIIIIIIHHIHIGIIIIIIII
@HWI-D00621:625:HMJNFBCX2:2:1101:17388:82947
GTGGGGAATATTGCACAATGGGCGCAAGCCTGATGCAGCCATGCCGCGTGTGTGAAGAAGGCCTTCGGGTTGTAAAGCACTTTCAGCGAGGAGGAAGGTGGTGAACTTAATACGTTCATCAATTGACGTTACTCGCAGAAGAAGCACCGGCTAACTCCGTGCCAGCAGCCGCGGTAATACGGAGGGGGCAAGCGTTAATCGGAATTACTGGGCGTAAATCGCACGCAGGCGGTTTGTTAAGTCAGATGTGAAATCCCCGGGCTCAACCTGGGAACTGCATTTGAAACTGGCAAGCTAGAGTCTCGTAGAGGGGGGTAGAATTCCAGGTGTAGCGGTGAAATGCGTAGAGATCTGGAGGAATACCGGTGGCGAAGGCGGCCCCCTGGACAAAGACTGACGCTCAGGTGCGAAAGCGTGGGGAGCAAACAGG
+
IIIIIIIIIIIIIIIIIIIIIIIIIIIIIIIIIIIIIIIIIIGIEHIHHHHHIIIIIIIHIHIIIHIIIIIIIIIIIHIIIIFHHHIIIIIIIIIIIIIHHHHHHHIIIIEHGHEHIIIICHIIIIIIH?HFHG@DHGDHEEACHHHHDHCCEE@CGHFFAE@6A-A?C@3CC>5DE@FCGEHIC+++6:@-6GG-6ECEEE@@@@FGF>HHE>>CHE#>65G>:;HIHC@IIHF6@?HFHEIH@FIHGIIIHHGHHD@G--A?HHEH?GIHH@EGG@@EB886IHHHHHHHHHEEIIHGIHH?HHIIIIHHIGHHHIIHHGHHHIHIIIIIIIIIIIHIIIIIHHHHDGIIIIHHIIIIHIIIIIIIIIIIIIIIIHCIIIIIIIIIHHIIHIIIIIIIHHIIIIIIIIIIIIIIIIIIIIIIIIIIII
@HWI-D00621:625:HMJNFBCX2:2:1101:14021:83227
GTGGGGAATATTGCACAATGGGCGCAAGCCTGATGCAGCCATGCCGCGTGTATGAAGAAGGCCTTCGGGTTGTAAAGTACTTTCAGCGGGGAGGAAGGTGTTGTGGTTAATAACCACAGCAATTGACGTTACCCGCAGAAGAAGCACCGGCTAACTCCGTGCCAGCAGCCGCGGTAATACGGAGGGTGCAAGCGTTAATCGGAATTATTGGGCGTAAAGCGCAAGCAGGCGGGCTGTCAAGTCGGATGTGAAATCCCCGGGCTCAACCTGGGAACTGCATTCGAAACTGGCAGGCTAGAGTCTTGTAGAGGGGGGTAGAATTCCAGGTGTAGCGGTGAAATGCGTAGAGATCTGGAGGAATACCGGTGGCGAAGGCGGCCCCCTGGACAAAGACTGACGCTCAGGTGCGAAAGCGTGGGGAGCAAACAGG
+
IIIIIIIIIIIIIIIIIIIGEHIIHIIHIIIIGHIIIIHIHIIGIIIIIIHIHIGHHIIIIHIIIIIIHIIIIIHHIIIIIHDHHIIIIIIHHHHHIIHHHIIIIIIIIIIIIEHIHIIGIHHGEHIIE@GHGGEDCHHIII--AF?AHGDIGHIIHII@@HEG6---6-+3>C+:EHCCH-5CHC@@EH66-6@EGE-6@EH?G-@+-----36CHHH6;D##@@@>+345---@@-ECD4@-HFGEHHHHIHHH:HHGEA-@@@-@?IGIIIIHGHEEIIHHIIIIIIIIIHGFHHHE?AA?EGHDHIHHHHHHHIHIIHHCIHHIHHIIIGIIHHFCIIHIIHHGAHIIIIHEIIIIGHHHHIHIIHIIIHIIIIIIHIHIHIIIIIIIHIIIIIIIHHIHHIIGHIIIIGIIIIIIIIIIIIIIII
@HWI-D00621:625:HMJNFBCX2:2:1101:14923:84472
GTGGGGAATATTGCACAATGGGCGCAAGCCTGATGCAGCCATGCCGCGTGTATGAAGAAGGCCTTCGGGTTGTAAAGTACTTTCAGCGGGGAGGAAGGTGTTGTGGTTAATAACCACAGCAATTGACGTTACCCGCAGAAGAAGCACCGGCTAACTCCGTGCCAGCAGCCGCGGTAATACGGAGGGTGCAAGCGTTAATCGGAATTACTGGGCGTAAAGCGCACGCAGGCGGTTTGTTAAGTCAGATGTGAAATCCCCGGGCTCAACCTGGGAACTGCATTTGAAACTGGCAAGCTTGAGTCTCGTAGAGGGGGGTAGAATTCCAGGTGTAGCGGTGAAATGCGTAGAGATCTGGAGGAATACCGGTGGCGAAGGCGGCCCCCTGGACGAAGACTGACGCTCAGGTGCGAAAGCGTGGGGAGCAAACAGG
+
IIIIIGIIIIIIIIIIIIHIGECHHIIIIIIHIHGIIIIIIIIIIIGIDHC@HHIIHHHHIEHH@HHHIIIIH?GGEHHIIG<FHHIHIIII:DHIGHHFHHIFHHFEEHFHGHHHHHHIIHHEHH-@HF?HHH=C:+CHFHHICHGEH+:>@@GHFEEFHH@@--@FFHCH:++6@-@-E-553>--46---6@-E4-FHHC@G?@-@DC@@-?IHD;3-5-8FCEDHC4GGGHCGHG6--@66-F@6-@@6+D>+3-88G8-HHEF-CHAHG@66--EHHEHHHIFIHHCHH?CCHG>-EDHG?HDHIHHF..EE@HIHFFEFIHHIIIIIIHIHHIIIIIHHHG<BFIHIIFFCHHHHHHDHIIIHHIIIIGIIIIIIIIIIIIIIHIIIIIIIIIHIGIIIGIIIIIIIIIIIIHIIIIIIIIIII
@HWI-D00621:625:HMJNFBCX2:2:1101:14450:84828
GTGGGGAATATTGCACAATGGGCGCAAGCCTGATGCAGCCATGCCGCGTGTATGAAGAAGGCCTTCGGGTTGTAAAGTACTTTCAGCGGGGAGGAAGGTGTTGAGGTTAATAACCGCAGCAATTGACGTTACCCGCAGAAGAAGCACCGGCTAACTCCGTGCCAGCAGCCGCGGTAATACGGAGGGTGCAAGCGTTAATCGGAATTACTGGGCGTAAAGCGCACGCAGGCGGTCTGTCAAGTCGGATGTGAAATCCCCGGGCTCAACCTGGGAACTGCATTCGAAACTGGCAGGCTAGAGTCTTGTAGAGGGGGGTAGAATTCCAGGTGTAGCGGTGAAATGCGTAGAGATCTGGAGGAATACCGGTGGCGAAGGCGGCCCCCTGGACAAAGACTGACGCTCAGGTGCGAAAGCGTGGGGAGCAAACAGG
+
IIIIIIHHHIIIIIIIIIHGIIIIIHIIHIIIHHIIIIIIIIIIIIIIHIHHIHGHHHIIIIHIIIIIIIIIIIHIIHIGIH<DHHHHIIIDHH=FHIDGHIHGEHFHHHEHHEHHCHHIHIHHHHHIIFEHFFHHHHHFHHEHFHEFHCDHHH-AEE@@GHF@?46@@-36CC+54--6EE-CHH--4FG--4@@HE-6GHDEHF?-<HDE@--E@D5+-55+-4CCD8@@@-E@6--++G@EHIHHEHHHHHHD>+HHE-A?HG?G-GIIIHIIIIHG4FIHHHHIIHEHCHFGIIIHHHFGHHIIHGIHGHHHHIHCHFIIHIIIHHHIIIIHEHHHIIIIIIHDAHHHGIHHIIIIIIIIIIIHIIIIIIIIIH<HHHHFIIIIIIIIIGIIIIIIHHIIIIIIIIIIHIHIIIIIIIIIIIIIHI
@HWI-D00621:625:HMJNFBCX2:2:1101:17750:84867
GTGGGGAATATTGCACAATGGGCGCAAGCCTGATGCAGCCATGCCGCGTGTATGAAGAAGGCCTTCGGGTTGTAAAGTACTTTCAGCGGGGAGGAAGGTGCTGAGGTTAATAACCTCAGCAATTGACGTTACCCGCAGAAGAAGCACCGGCTAACTCCGTGCCAGCAGCCGCGGTAATACGGGGGGTGCAAGCGTTAATCGGAATTACTGGGCGTAAAGCGCACGCAGGCGGTCTGTCAAGTCGGATGTGAAATCCCCGGGCTCAACCTGGGAACTGCATTCGAAACTGGCAGGCTAGAGTCTTGTAGAGGGGGGTAGAATTCCAGGTGTAGCGGTGAAATGCGTAGAGATCTGGAGGAATACCGGTGGCGAAGGCGGCCCCCTGGACAAAGACTGACGCTCAGGTGCGAAAGCGTGGGGAGCAAACAGG
+
IIIIIIIIIIIIIIIIIIIIEHIHHHIHIIIIIIIIIIIIFIHIHDIHIIHGGHGHHIIIHIHIIIIIIIHIIHIIIIIIHIHIHHGHHHHDHHHIIIHIIIHHHIHHFGGGHDHHHHHH@HIHHIHHEEHGHHIGD+>BHHHEHHCFHHHH=GAFFHEEGDHHH?EHHFC:CDD:G@-@@-+656>DEHFHIHEGCHHHGHG?F@H4@C@-563>EH6*45E+@@-HHB@C@-6---EDHG@F@6@-6EFHHCIHD>@AEAAAEFAA--EIHIGIIIIIHHFFIIHHHGHHIGHHIHGGIIIHGDHIIIIHHEFHGHHEIIIHIHHHDCHGHHHIHFCIIIIHIHHFHGFIGIIIHIIIHDIIIHHHGHHIIIIIHIIIIHIHIIIHHIIIIIIGIIIIIHIIIIIIHIIIIIIIIIIIIIHIIIIIII
@HWI-D00621:625:HMJNFBCX2:2:1101:19787:85231
GTAGGGAATCTTCGGCAATGGACGAAAGTCTGACCGAGCAACGCCGCGTGAGTGAAGAAGGTTTTCGGATCGTAAAACTCTGTTGTTAGAGAAGAACAAGGACGTTAGTAACTGAACGTCCCCTGACGGTATCTAACCAGAAAGCCACGGCTAACTACGTGCCAGCAGCCGCGGTAATACGTAGGTGGCAAGCGTTTTCCGGATTTATTGGGCGTAAAGGGAGCGCAGGCGGTTTCTTAAGTATGATGTGAAAGCCCCCGGCTCAACCGGGGAGGGTCATTGGAAACTGGGAGACTTGAGTGCAGAAGAGGAGAGTGGAATTCCATGTGTAGCGGTGAAATGCGTAGATATATGGAGGAACACCAGTGGCGAAGGCGGCTCTCTGGTCTGTAACTGACGCTGAGGCTCGAAAGCGTGGGGAGCAAACAGG
+
IIIIIIIIHIIIIHFHIIHI?GHIHIIIHIIIIGHIIIIHIHIIDHIHHHIIHHIHHHHIIHHHHHIGHHIHHHIIIGHHFC<FH<CH?HHC@HHIHIH:FHEC7EHICEHHEHEGEH?FEHGFHGHHHIIHH@GH-5AFGHEHEF?GHDDHCHHIHC54--A--AH-8A3>DHH;GH-6----466-6@----5-+---5+-4@6?H@7C6@C@DH?-,@4E9-GCCHH@@CHG@-CHH@--HE@-@EIHE++3++D>A6-@+>+:+GIHHGEF@CCFA-?D:.FCEFD.HHCGHIIHIHIHHEBG@HIIIIIHHA?GHEH@IGHIHIGIHHHFEHHHDIIHEEHCD?HHEIHHGHHEDGDHHHHFIGIHIIHIIIIIHIGIIHIIIIIIIIHHIIIIIIIIIHIIIIIIIIIIIIIIIIHHHIIIIII
@HWI-D00621:625:HMJNFBCX2:2:1101:16446:85251
GTGGGGAATATTGCACAATGGGCGCAAGCCTGATGCAGCCATGCCGCGTGTATGAAGAAGGCCTTCGGGTTGTAAAGTACTTTCAGCGGGGAGGAAGGTGTTGAGGTTAATAACCTCAGCAATTGACGTTACCCGCAGAAGAAGCACCGGCTAACTCCGTGCCAGCAGCCGCGGTAATACGGAGGGTGCAAGCGTTAATCGGAATTACTGGGCGTAAAGCGGACGCAGGCGGTCTGGCAAGTCGGATGGGAAATCCACGGGCTCAACCTGGGAACTGCATTCGAAACTGGCAGGCTAGAGTCTTGTAGAGGGGGGTAGAATTCCAGGTGTAGCGGTGAAATGCGTAGAGATCTGGAGGAATACCGGTGGCGAAGGCGGCCCCCTGGACAAAGACTGACGCTCAGGTGCGAAAGCGTGGGGAGCAAACAGG
+
IIIIIIHIIIIIIIIIIIIIIHIHIIIHIIIIIIIIIIIIIIIIIIIIHIHHIHIGIIIIHIIHIGHHIHHHGHHIGIHIHGDCAHCH;HIDDDHHGHBAGH?HHG@-D?AEAADEFHHEHHIGHHFEHIC@GFHIIDC?-FFH?H-GDHH:HA6AFH-F@HHH@?G@-@:CD:>3--FEFHED:C--5-6@----EG??@@@?@@@@G8C@@D-5@83)+)->E@5+6+6G@-@---E>6----66--HEF6-+6++?F?A6-6GAA-HFIHGA6-----6??HIIHGH@B?HHHIHGF?G@-G8IHHH>AIHAEGFEIIHEGEHHEDIIIHHIIIIIIHIIHHHHDDCHHGHIIIIIIHIIIIHHFIIIIIIIHIIIHHEIIIIIIIHIHIIIIIIIHHFIIIIIIIIIIIIIIIIIIIIIIIIIIII
@HWI-D00621:625:HMJNFBCX2:2:1101:14791:86103
GTGGGGAATATTGCACAATGGGCGCAAGCCTGATGCAGCCATGCCGCGTGTATGAAGAAGGCCTTCGGGTTGTAAAGTACTTTCAGCGGGGAGGAAGGTGTTGTGGTTAATAACCACAGCAATTGACGTTACCCGCAGAAGAAGCACCGGCTAACTCCGTGCCAGCAGCCGCGGTAATACGGAGGGTGCAAGCGTTAATCGGAATTACTGGGCCTAAAACGCACGGAGGCGGTCTGTCAAGTCGGATGTGAAATCCCCGGGCTCAACCTGGGAACTGCATTCGAAACTGGCAGGCTAGAGTCTTGTAGAGGGGGGTAGAATTCCAGGTGTAGCGGTGAAATGCGTAGAGATCTGGAGGAATACCGGTGGCGAAGGCGGCCCCCTGGACAAAGACTGACGCTCAGGTGCGAAAGCGTGGGGAGCAAACAGG
+
IIIIIIIIIIIIIIIIIIIIIIIIHIHIIIIHIIIIIIIIIIIIIIIIHIHHIIIHHHIHIHIIIIIHIHIHIHIIIHIGHDDGHIIHHIH:DHHCHFFHIIHIIHHGHGHIHFEHHHHIIHGHHIIIIHHIHHGHHG+66FHH-FHCHHHIHHFHIGIHHH@HC?HHHHHHHIHD@?GEEHDHIIEECHH?-EEHHE?FEE@@6FH-@@@G-#6@@6#5>CHD-+-IHBGEF-HG@-=HH@CHHGF-IIHG@>CHCHCHHFE@HA-@F?G?IHGCGIHECG@@EHF@GIHFD-7CIHEF-GHHHCHHDHD?FEHHFEEHFGGIHGEGHHIGIHIHGIIGIIHHFHHGD@HIIIIIIHIIHHHHCHGHIIIIIIIIIIIH=HHGIHHEIHHHFIIIIIIIIHIIIIIIIIIIIIIHHIIIIIIIGIIIII
@HWI-D00621:625:HMJNFBCX2:2:1101:19033:86134
GTGGGGAATATTGCACAATGGGCGCAAGCCTGATGCAGCCATGCCGCGTGTGTGAAGAAGGCCTTCGGGTTGTAAAGCACTTTCAGCGAGGAGGAAGGTGGTGAACTTAATACGTTCATCAATTGACGTTACTCGCAGAAGAAGCACCGGCTAACTCCGTGCCAGCAGCCGCGGTAATACGGAGGGTGCAAGCGTTAATCGGAATTACTGGGCGTAAAGCGCACGCAGGCGGTTTGTTAAGTCAGATGTGAAATCCCCGGGCTAAACCTGGGAACTGCATTTGAAACTGGCAAGCTAGAGTCTCGTAGAGGGGGGTAGAATTCCAGGTGTAGCGGTGAAATGCGTAGAGATCTGGAGGAATACCGGTGGCGAAGGCGGCCCCCTGGACGAAGACTGACGCTCAGGTGCGAAAGCGTGGGGAGCAAACAGG
+
IIIIIGHIIIIIIIIIIIIHHIIIIIIIIIIIIIIIIIIIIIIIIIIIHIHHHIIHGHHIIIIIIGIIHHHIIIGIIIIGIDFHHHGHDHIHIIFGHIFEEHIHHHCHHHHGIIHIIIIIHHIIIIIGIGGHIHHHHIDHHHHHEF?GDHHHHFCCHIG@GH?AGEHHGIIIIGHCHH?GH@EHDHHGFII??EHEHC-6EH@@@@H<HF:@@CCHEH@:-E65@)EHHDD@@HHG@FHEF?HH@@6--@C@->>+IHHG?@8-AA?EHGA8AAA@-CIIIHHHHHHGHG?EEF-?AACIIHG?IIIHGHD?HEHHHH@IIIHIIHHHH:GIHIIHEIIIIGIIHHGGDIIIIHHHIIIHIIHIIHHHHIIIIIIIIIIIIIIIIIHIIIIIHHHIIIIHHFIIIIHIIHIIIIIHHIIIIIIIIIIIII
@HWI-D00621:625:HMJNFBCX2:2:1101:19132:86388
GTGGGGAATATTGCACAATGGGCGCAAGCCTGATGCAGCCATGCCGCGTGTATGAAGAAGGCCTTCGGGTTGTAAAGTACTTTCAGCGGGGAGGAAGGTGTTGAGGTTAATAACCTCAGCAATTGACGTTACCCGCAGAAGAAGCACCGGCTAACTCCGTGCCAGCAGCCGCGGTAATACGGAGGGTGCAAGCGTTAATCGGAATTACTGGGCGTAAAGCGCACGCAGGCGGTCTGTCAAGTCGGATGTGAAATCCCCGGGCTCAACCTGGGAACTGCATTCGAAACTGGCAGGCTAGAGTCTTGTAGAGGGGGGTAGAATTCCAGGTGTAGCGGTGAAATGCGTAGAGATCTGGAGGAATACCGGTGGCGAAGGCGGCCCCCTGGACAAAGACTGACGCTCAGGTGCGAAAGCGTGGGGAGCAAACAGG
+
IIIIIIIIIIIIIIIIIIIIIIIIIIIIIIIIIIHIIIIIIIIIIIIIIHHEHIIIIIIIIIIIIHIIGFGDHIIIIHIIIICHHFHHHHHCHIHHHHFEHHIHIGHGIEHHHHGIIIIIEEFHIIIHAEHHHIIIICHIFHHHGHFHIHGHIIIIGH6AGHIIHIHFI?CCHHHIIE?E?EGHDHIHCCH?@EE@@H?EHH?E@-@?*EHG62CH@FD>36634335C8H4-----@5:>E-G@CHIIIHEHDC:3CEA-6-@HA-F-EIIHGEA6-EG@EEEEHFGIIIIIHHHFAAGHEA-GCIIIIIIHEIIHHGHFHHIHIHHHHHHEIIIIIIHIHHHHHHGFHHHIHIHHG?EGIHIHIIIHIIIIIIIIIIIIHIHIIIIIIHIIIIIIIIIIHIIIIIIIIIIIIIIIIIIIIIIIIIIII
@HWI-D00621:625:HMJNFBCX2:2:1101:9725:86853
GTGGGGAATATTGCACAATGGGCGCAAGCCTGATGCAGCCATGCCGCGTGTATGAAGAAGGCCTTCGGGTTGTAAAGTACTTTCAGCGGGGAGGAAGGTGTTGTGGTTAATAACCACAGCAATTGACGTTACCCGCAGAAGAAGCACCGGCTAACTCCGTGCCAGCAGCCGCGGTAATACGGAGGGTGCAAGCGTTAATGGGAATTACTGGGCGTAAAGCGCACGCAGGCGGTCTGTCAAGTCGGATGTGAAATCCCCGGGCTCAACCTGGGAACTGCATTCGAAACTGGCAGGCTAGAGTCTTGTAGAGGGGGGTAGAATTCCAGGTGTAGCGGTGAAATGCGTAGAGATCTGGAGGAATACCGGTGGCGAAGGCGGCCCCCTGGACAAAGACTGACGCTCAGGTGCGAAAGCGTGGGGAGCAAACAGG
+
IIIIIIIIIIIIIIIIIIIIIIIIIIIIIIIIIIIIIIIIIIIHIIHIIIGHHIGIIIIIIIIIIIIIGIIIIHIIHHHICHHHIIIIIIHHHHHHIHHHHI.7DCFHHHHHIHIHCEHHHHHIG@@EECGEHIHI+D:@FHHH-AHFD+;+EH---8E@HC@FH?E@G@HCH:DH?@HHH=->HD4EHH6?-5-4@---F@6?@6-66EH@-66@EH?+-@@6--FHHBIHIHIHIHE+DHIHG6-F@-EGHCCDHH?GHFGHHG@A?HHHEGCHHCGIHHGGHHGGIIHHHHAHGHFHC@-EHHHHHIIHIIHHHHGHIHIHG?IHHIIIHHIHBGHHIIIIIIHHFGIIHIIHFHCH:HIGIIHHHIIIIIIIIIIHEFIHIIIHIIHHHIIIIIIIIHIIIIIIIIIIIIIIHIIIIIIIIIIIII
@HWI-D00621:625:HMJNFBCX2:2:1101:14953:87248
GTGGGGAATATTGCACAATGGGCGCAAGCCTGATGCAGCCATGCCGCGTGTGTGAAGAAGGCCTTCGGGTTGTAAAGCACTTTCAGCGAGGAGGAAGGTGGTGAGCTTAATACGCTCATCAATTGACGTTACTCGCAGAAGAAGCACCGGCTAACTCCGTGCCAGCAGCCGCGGTAATACGGAGGGTGCAAGCGTTAATCGGAATTACTGGGCGTAAAGCGCACGCAGGCGGTTTGTTAAGGCAGATGTGAAATCCCCGGGCTCAACCTGGGAACTGCATTTGAAACTGGCAAGCTAGAGTCTCGTAGAGGGGGGTAGAATTCCAGGTGTAGCGGTGAAATGCGTAGAGATCTGGAGGAATACCGGTGGCGAAGGCGGCCCCCTGGACGAAGACTGACGCTCAGGTGCGAAAGCGTGGGGAGCAAACAGG
+
IHIIIIIIIIIIIIIIIIIIIIIIIIIIHIIIIIIIIIIIIIHIIIIIHHHHHIHCGHHHHIIIIIIIIIHIIIIIIIHIHIGHIIIHIIHHHICHHHHIFIIGHHHFEEHHF@@GHHHIGHIIIEHIHIG@HHDG;CHHCFFHAE@@HHHGHIHHH?EHHI-6AAGFE?CDD:3;@-@F?@GHDHDE=6-@@G=ECEH@HG@@-66@@H@F-6CHHD;3@66+--EH>+@4-G@6-EHF6--6-@HE6@CIHDHHCCHG@A??IIIHGIIIHF6HHGF6-CHHGAF?HGIIIIIGGIIHEEEGGHIHHIHGFFHIHIIGHIIIHIHIHGIIIIIIHIIIIIIHIHHF<<HIHEEHHHHIIIIIHHHIIGIIIIHIIIIIIIIIIHEIIIIIIIIIIIIIIIIIIIIIIIIIIIIIIIIIIIIIIIIIII
@HWI-D00621:625:HMJNFBCX2:2:1101:10832:87320
GTGGGGAATATTGCACAATGGGCGCAAGCCTGATGCAGCCATGCCGCGTGTATGAAGAAGGCCTTCGGGTTGTAAAGTACTTTCAGCGGGGAGGAAGGTGTTGAGGTTAATAACCTCAGCAATTGACGTTACCCGCAGAAGAAGCACCGGCTAACTCCGTGCCAGCAGCCGCGGTAATACGGAGGGTGCAAGCGTTAATCGGAATTACTGGGCGTAAAGCGCACGAAGGCGGTCTGTCAAGTCGGATGTGAAATCCCCGGGCTCAACCTGGGAACTGCATTCGAAACTGGCAGGCTAGAGTCTTGTAGAGGGGGGTAGAATTCCAGGTGTAGCGGTGAAATGCGTAGAGATCTGGAGGAATACCGGTGGCGAAGGCGGCCCCCTGGACAAAGACTGACGCTCAGGTGCGAAAGCGTGGGGAGCAAACAGG
+
IIIIIIIIIIIIIIIIIIIHHHIIIIIIIIIIHIIIIIHHIIIIIIIIIIHIIIIHHIHIIIIHIHIHIEHHIIHIIEHHI<<FFHHIIIIDHIIIIICHHI.AGHHIHHGEHF@@?EH?GHIG@G?=A@FHE?@C+35A@A6AAGEA>>::@@F?G6@@EC@-@@@-653++6C:E-6-64@::DHHHH@-@EE----@@E--@66@HH@G@>-?HHH/CGFE6+E>+44E??E@-E=>+-66--@?CIIHHHH>+>EHF8-4@FFHEGHHHHHG?G@A4@?CHHHFHHHHEHEHHGEEGGEEE@HHIHDAHEHEEFIIIHIIIIIIHHHDGEIIIIIHIIIHHHFHDHIIIHIIHIIHCHDGIIHHHEIIIIIIIHIIIHHHIIIHHGIHEIIIIIHGHHIIIIIIIGIIIIIIIIIIIIIIIIIIII
@HWI-D00621:625:HMJNFBCX2:2:1101:18925:87481
GTGGGGAATATTGCACAATGGGCGCAAGCCTGATGCAGCCATGCCGCGTGTATGAAGAAGGCCTTCGGGTTGTAAAGTACTTTCAGCGGGGAGGAAGGTGTTGAGGTTAATAACCGCAGCAATTGACGTTACCCGCAGAAGAAGCACCGGCTAACTCCGTGCCAGCAGCCGCGGTAATACGGAGGGTGCAAGCGTTAATCGGAATTACTGGGCGTAAAGCGCACGCAGGCGGTTTGTCAAGTGGGATGTGAAATCCCCGGGCTCAACCTGGGAACTGCATTCGAAACTGGCAGGCTAGAGTCTTGTAGAGGGGGGTAGAATTCCAGGTGTAGCGGTGAAATGCGTAGAGATCTGGAGGAATACCGGTGGCGAAGGCGGCCCCCTGGACAAAGACTGACGCTCAGGTGCGAAAGCGTGGGGAGCAAACAGG
+
IHHIIIIIIIIIIIIIIIIIIIHIIIIGGIIIIIHIIIIIIIIIIIHIHHHIHIIIIIIIFHEHIIIHIIIIIIIIIHIIIIFHHIIIHIGCCHHHIIE?GH.AHHGHHHCEHAHHIIIDHIEHCHHGHH?@FH=HHHIGHHH@-AEHHHHCHHCHEHGHE@@G@@HHI?D;+CD:GE?@4@=+CH@-4-@6@@@EGHF?HGFCE--6@56@;C-EHH?->0C+HE4D;:@5---6?@@-G@-GHHHG?@-F@CD>+>-A@-8-FF@HHCEEA6-?HGAEEIHCGC-HEGIHFD-@A??HA@G@B-HEHHHHF.FCHIIIHHHIHHHHHHDIIIIHIHHEHHEFHHAFD<HIIHIHHFHHDHIHEHGIHIIIHIIIIIHDIGHIIIIHIHIIIIIHHDHHF?HDIIIHHIIIHIIHHIHHHEECHIHEIH
@HWI-D00621:625:HMJNFBCX2:2:1101:14240:87742
GTGGGGAATATTGCACAATGGGCGCAAGCCTGATGCAGCCATGCCGCGTGTATGAAGAAGGCCTTCGGGTTGTAAAGTACTTTCAGCGGGGAGGAAGGTGTTGAGGTTAATAACCTCAGCAATTGACGTTACCCGCAGAAGAAGCACCGGCTAACTCCGTGCCAGCAGCCGCGGTAATACGTAGGGTGCAAGCGTTAATCGGAATTACTGGGCGTAAAGCGCACGCAGGCGGTCTGTCAAGTCGGATGTGAAATCCCCGGGCTCAACCTGGGAACTGCATTCGAAACTGGCAGGCTAGAGTCTTGTAGAGGGGGGTAGAATTCCAGGTGTAGCGGTGAAATGCGTAGAGATCTGGAGGAATACCGGTGGCGAAGGCGGCCCCCTGGACAAAGACTGACGCTCAGGTGCGAAAGCGTGGGGAGCAAACAGG
+
IIIIIIIIIIIIHIIIIIIHIIIIIIIIGIIIGIIIIIIIIIHIIHIHCD@GHHHHIHHIIIIIIIHIIHIGIIHIIIIGHHCGHIHIGIIGHICHHHHHIIIIIHHHHHHII-FHHHEEHHFHHIHIIGGHHFCHCHHIGG?H-FHHH++3@E6866---65@?@GFHG+:D:CHHFHEH--54@-4EH@--@-5@?6FGH@@@@G@?GH@4>-CHD36---+4@=HD)-HH@G?@-CHHEHHHEIIHGIIIGIIIHEIHHFEHHE8-?GA66-@EEGHIFGHFIGHIGIIIIHIIIHHHA-EHHFIIIIHIIIIHHHGGHEIIIIIGIIIIHIIIHHGIIIIIHG<<CFHGIHIIHIIIIIIIIIHIIIHIIHIIHIGGIIIIIIIIIIHFIIIIIIIHFIIIIHIHIIIIIIIIIIHIIIIIIHIIH
@HWI-D00621:625:HMJNFBCX2:2:1101:10662:88378
GTGGGGAATATTGCACAATGGGCGCAAGCCTGATGCAGCCATGCCGCGTGTATGAAGAAGGCCTTCGGGTTGTAAAGTACTTTCAGCGGGGAGGAAGGTGTTGAGGTTAATAACCTCAGCAATTGACGTTACCCGCAGAAGAAGCACCGGCTAACTCCGTGCCAGCAGCCGCGGTAATACGGAGGGTGCAAGCGTTAATCGGAATTACTGGGCGTAAAGCGCACGCAGGCGGTCTGTCAAGTCGGATGTGAAATCCCCGGGCTCAACCTGGGAACTGCATTCGAAACTGGCAGGCTAGAGTCTTGTAGAGGGGGGTAGAATTCCAGGTGTAGCGGTGAAATGCGTAGAGATCTGGAGGAATACCGGTGGCGAAGGCGGCCCCCTGGACAAAGACTGACGCTCAGGTGCGAAAGCGTGGGGAGCAAACAGG
+
IIIIIIHIIIIIIIIIIIIIIIIIIIIIIIIIIIIIIHIIIIIIIIIIIIHIIIIIIIIIIIIIIIIIIIIIIIIIIHHIIIGHHIGHHIIHHIHIHIAAHHEHIIHIGHHHIHEHHIHIIIIHIIEHH?A-FGHHCHDHHHIHHII@CDGDHHCHHIIIIIIIH??@CHHGHH>>?@?@GE->DHEEEH?G--4-@HE?@=--@@F@4+@HHH+>EE@-3C+C##FGIFH@--6--HEHDHHHHF@?@@@G@+CD+:A-FA-A?HHF6CHIHEGHHIHGHHG@GFB?GIIHEE?IIHEHHEIHIHIHDIIIHHHHHHHHIIHHHIIGIGHIHGIHHEEHHIHIIHGFDFIIIIIHIIGHHIGIHHHHIEIHIIIGIIHIGGIGIIIIIIIIHIIIIIIIIIIIIIHIIIIIIIIIIIIIIIIIIIIIII
@HWI-D00621:625:HMJNFBCX2:2:1101:16178:88736
GTGGGGAATATTGCACAATGGGCGCAAGCCTGATGCAGCCATGCCGCGTGTATGAAGAAGGCCTTCGGGTTGTAAAGTACTTTCAGCGGGGAGGAAGGTGTTGAGGTTAATAACCGCAGCAATTGACGTTACCCGCAGAAGAAGCACCGGCTAACTCCGTGCCAGCAGCCGCGGTAATACGGAGGGTGCAAGCGTTAATCGGAATTACTGGGCGTAAAGCGCACGCAGGCGGTCTGTCAAGTCGGATGTGAAATCCCCGGGCTCAACCTGGGAACTGCATTCGAAACTGGCAGGCTAGAGTCTTGTAGAGGGGGGTAGAATTCCAGGTGTAGCGGTGAAATGCGTAGAGATCTGGAGGAATACCGGTGGCGAAGGCGGCCCCCTGGACAAAGACTGACGCTCAGGTGCGAAAGCGTGGGGAGCAAACAGG
+
IIIIIIHIHIIIIIIIIIIIDHHHHIIIIIIIIIHIIIIIIIHIHHIHIIEHHHIIHIIIIIIIIIGIIIIHHIHIIIIHIFDC@GCHHIIIGDEHIIHIIIHGHGHFHEH?F@GHHIIHHIHIFHIIHE?@G@HHC;CFHHCGFGHICHDHEHHF-6-@H-E@GHHEEC:+6CHDEHE---6>HH-@-6F@@E-5-@6-+@@F4GG+-+5--?GH@7++--4+@?BHHCF56-@F6-45+-E@-HHH@-G-5+IGHDEFA---A6-@F?EEHG?FIHHF?HEHGH@?CIHHHHEEGGHIHHFEIHIIIIIHG?HCHEHIHIIIHHIIIGIIIHIHIHIIIHHHIHHG<G?HHHIIIHHIHDHHIIIIHIIIIIHHHHCHIIIIIIHIHIIHHIIHIIIIHFIIIIHIHIIIIHIIIIIIIIIHIIIIHI
@HWI-D00621:625:HMJNFBCX2:2:1104:3097:67234
GTGGGGAATATTGCACAATGGGCGCAAGCCTGATGCAGCCATGCCGCGTGTGTGAAGAAGGCCTTCGGGTTGTAAAGCACTTTCAGCGAGGAGGAAGGTGGTGAGCTTAATACGCTCATCAATTGACGTTACTCGCAGAAGAAGCACCGGCTAACTCCGTGCCAGCAGCCGCGGTAATACGGAGGGTGCAAGCGTTAATCGGAATTACTGGGCGTAAAGCGCACGCAGGCGGTCTGTCCAGTCGGATGTGAAATCCCCGGGCTCAACCTGGGAACTGCATTCGAAACTGGCAGGCTAGAGTCTTGTAGAGGGGGGTAGAATTCCAGGTGTAGCGGTGAAATGCGTAGAGATCTGGAGGAATACCGGTGGCGAAGGCGGCCCCCTGGACAAAGACTGACGCTCAGGTGCGAAAGCGTGGGGAGCAAACAGG
+
HGHHIIHHEHIIFFHIHHFHI?HHHIIHGCHIIIH@CHFHHHCHECDHHIEEHHHHIIIIHICHIHHEHH0CDHIGHGE<G<<CGEHHHHC<=EDEHHHHEECC/.9FH?HHHICHHCHHHF-BGCEHIIHHHH-7>HDE-6-868GEHCHD5--6EHHIII-6FEH?EF:5>>H+@GFE?@@CD+-@@--6@G@@--6@GEG-4-666FHIH@46-+63-@6+4-4:C>HG@@-4-4+DC@CEG?@@66-6-HC+CCA6-HIHHF??EHE6-AF@@A-@-=F6A-8--A?A6-@FDA?GHHHEGHEEDD:HIH@HECHHHGIHHIHIHHDDE?HIIHGCE<HHCC9<<HGHHHHEIHHECDHIHHHEHFHE@CIIIIIIIHIIIHIHCHHHHIIIIIHHGC@<HGIIIHIGIIIHIIHHEHFGIIIIIH
@HWI-D00621:625:HMJNFBCX2:2:1104:11231:67180
GTAGGGAATCTTCGGCAATGGACGAAAGTCTGACCGAGCAACGCCGCGTGAGTGAAGAAGGTTTTCGGATCGTAAAACTCTGTTGTTAGAGAAGAACAAGGATGAGAGTAAAATGTTCATCCCTTGACGGTATCTAACCAGAAAGCCACGGCTAACTACGTGCCAGCAGCCGCGGTAATACGTAGGTGGCAAGCGGTGTCCGGATTTATTGGGCGTAAAGCGAGCGCAGGCGGTTTCTTAAGTCTGATGTGAAAGCCCCCGGCTCAACCGGGGAGGGTCATTGGAAACTGGGAGACTTGAGTGCAGAAGAGGAGAGTGGAATTCCATGTGTAGCGGTGAAATGCGTAGATATATGGAGGAACACCAGTGGCGAAGGCGGCTCTCTGGTCTGTAACTGACGCTGAGGCTCGAAAGCGTGGGGAGCGAACAGG
+
IHHIIHEHIFHIIEEHCDHHIIGIIC@HGHHIGIICDHHHIIDHIHGHDHC=@HIFHIIIF@CEHI<HHIHIHHCFHGE?HE<DGHI?G@HHHHH/EHCHE/<FECCHGFHC@AAHFFGHI@EHFEEHHDHHFHHH?EHGFC-F-AFHE:HHCHHH?G?@GHGGFH-6A4-++65++4-@?@E-@---@?FHC?G+6;@F?FH@E@+6-EH>@=G?HAHCHHHHCEEHHCCEIHHHHEHGIHF@6-?FHHHHF>55:;CCIHHHCGHHHIIIIHHHHCHIGIHHIIHIIHHGHEHHIHFHIHHCIHIIIIIIHIIHHHGIHHGHIHIIIIIHGGHIIIIIIIIIIIIHHGIGIIIIIHHHGHFIIIIIIIIIIIIIIIIIIHEIIIIIIIIIHFIIIIIIIIIIIIHHIIIIIIIIHIIIIIIIHIIIIII
@HWI-D00621:625:HMJNFBCX2:2:1104:18518:67135
GTGGGGAATATTGCACAATGGGCGCAAGCCTGATGCAGCCATGCCGCGTGTATGAAGAAGGCCTTCGGGTTGTAAAGTACTTTCAGCGAGGAGGAAGGTGTTGTGGTTAATAACCACAGCAATTGACGTTACTCGCAGAAGAAGCACCGGCTAACTCCGTGCCAGCAGCCGCGGTAATACGGAGGGTGCAAGCGGTAATCGGAATTACTGGGCGTAAAGCGCACGCAGGCGGTTTGTTAAGTACGATGTGAAATCCCCGGGCTGAACCTGGGAACTGCATTGGAAACTGGCAAGCTTGAGTCTCGTAGAGGGGGGTAGAATTCCAGGTGTAGCGGTGAAATGCGTAGAGATCTGGAGGAATACCGGTGGCGAAGGCGGCCCCCTGGACGAAGACTGACGCTCAGGTGCGAAAGCGTGGGGAGCAAACAG
+
H<GHEHI=CEFGHIHHHFHHH@@EH?HHHHIECGHHGHIGII@HHIHIECEGHIIHH@@CFHHIIH?CE<C<D11FHHH@EHCGFHICCC<<ECDGHHH?DEHIHI/EFCE@HD@G?HHEG.DHHHGHH?EHH?->CEHHE-7-BHHA+;;HGEHIG--F-GGC6GHIGE;CDDHDEHH-4@@DH:@4@-E@?-+6>GCE?@@-4@+6@6-@?C:+--@6CD:)+:CCDHHHG@CF@-66-----6-66-666CD>+C@6-@8-@A4--A@A8-6-CHA86--6-6A-?IHHF?F6--@>-7--77?E+78--CGCB7.CD://EFG7.C:CED:/@GC9/::0CFF<7<00<<00<000.<.C<D0EC<D<@DDE?EEC0HHEC@CIHED<1<0CE<G<<<<</<<0HC<D/HFFGD<<<1C?GC<CD
@HWI-D00621:625:HMJNFBCX2:2:1104:4895:67433
GTGGGGAATATTGCACAATGGGCGCAAGCCTGATGCAGCCATGCCGCGTGTATGAAGAAGGCCTTCGGGTTGTAAAGTACTTTCAGCGGGGAGGAAGGCGGTGAGGTTAATAACCTCATCGATTGACGTTACCCGCAGAAGAAGCACCGGCTAACTCCGTGCCAGCAGCCGCGGTAATACGGAGGGTGCAAGCGTTAATCGGAATTACTGGGCATAAAGCGCACGCAGGCGGTCTGTCAAGTCGGATGTGAAAGCCCCGGGCTCAACCTGGGAACTGAATTCGAAACTGGCAGGCTAGAGTCTTGTAGAGGGGGGTAGAATTCCAGGTGTAGCGGTTAAATGCGTAGAGATCTGGAGGAATACCGGTGGCGAAGGCGGCCCCCTGGACAAAGACTGACGCTCAGGTGCGAAAGCGTGGGGAGCAAACAGG
+
IIHHIIIIIHIIIIIIIIIHHIIHIIHIIIHHEHHIIIIIIGIIIIIIIIHIHIIIHHIHGHIHIIIIHHHCHHHGHIIIIHGHIHHHIHI<D<GGHI?HHDDEEHGCEHHHHIAA?HHGGAGHIIIG-EHIHHEDHHH?FHGH-6@GHHD+@66--@HEHHG@GHHI-F::+>C;-@6@HH@::H-4---6-E--45@GHHH-EF-6GH@@#########@5:6-EC:AHHGG@6--@C>-DHHF@@-6-->+++++HA?GA5-F6--68-CA-A6-F-A6FA66?HF5-C@?A@A8777D--7--EC>DEGB:.?DB7:/D/F7CD.D.C9@G<0HE<E<EHGGC<.FF0CFHGFC0D..D<HHE0HGHGIHE.<.D<HD11HHHEHGFF<IHHHCHHHGHHHHEEC<<<//?HHG@EHEHGF<HGDC
@HWI-D00621:625:HMJNFBCX2:2:1104:13414:67336
GTAGGGAATCTTCCGCAATGGGCGAAAGCCTGACGGAGCAACGCCGCGTGAGTGATGAAGGTCTTCGGATCGTAAAACTCTGTTGTTAGGGAAGAACAAATTTGTTAGTAACTGAACAAGTCTTGACGGTACCTAACCAGAAAGCCACGGCTAACTACGTGCCAGCAGCCGCGGTAATACGTAGGTGGCAAGCGTTATCCGGAATTATTGGGCGTAAAGCGCGCGTAGGCGGTTTCTTAAGTCTGATGTGAAAGCCCACGGCTCAACCGTGGAGGGTCATTGGAAACTGGGAAACTTGAGTGCAGAAGAGGAGAGTGGAATTCCATGTGTAGCGGTGAAATGCGCAGAGATATGGAGGAACACCAGTGGCGAAGGCGGCTCTCTGGTCTGTAACTGACGCTGATGTGCGAAAGCGTGGGGATCAAACAGG
+
IIIIIIIIIIIIIIIIIIIIIIIIIIIIIIIIIIIIIGIIIIIIIGIIIIIIIIIIIIHIFHIIIIIIIIIIIIIHIIIIHH<FHHIHIHHHIIHIHIGHIIIIIIHIIIIIIEHHIHIIBEHHECHIDHHHHHHCGE-@GHIIIGHHHDDDHIIGFHE@HHEHEHCHHF+>HD>HIICGE@EH=HGHEHE@FHH@@@GFGH6:EFCE>CFHFCD@@@?@C>C/8DHH>@D--@GA-F?GA-A-FAHHEHGF?IHCIIIHIHG3HGDHHEHHEA--?CG@IHFEGAHHHH@CIHCIHHGHHFB..EIHHGIIIIIHGFGFEHHIHHHEC.CIIIIIHHIIIGHFGIIHHIIIIIIIIIHGHEHEIIHHIHHHIIIIHHG?IIIGIHIIIIGIIIIIIIIIIIIIIIIIIIIIIIIIIIIIIHIIIIIIHI
@HWI-D00621:625:HMJNFBCX2:2:1104:10203:67939
GTGGGGAATATTGCACAATGGGCGCAAGCCTGATGCAGCCATGCCGCGTGTATGAAGAAGGCCTTCGGGTTGTAAAGTACTTTCAGCGGGGAGGAAGGTGCTGAGGTTAATAACCTCAGCAATTGACGTTACCCGCAGAAGAAGCACCGGCTAACTCCGTGCCAGCAGCCGCGGTAATACGGAGGGTGCAAGCGTTAATCGGAATTACTGGGCGTAAAGCGCACGCAGGCGGTCTGTCAAGGCGGATGTGAAATCCCCGGGCTCAACCTGGGAACTGCATTCGAAACTGGCAGGCTAGAGTCTTGTAGAGGGGGGTAGAATTCCAGGTGTAGCGGTGAAATGCGTAGAGATCTGGAGGAATACCGGTGGCGAAGGCGGCCCCCTGGACAAAGACTGACGCTCAGGTGCGAAAGCGTGGGGAGCAAACAGG
+
IIIIIIIIIIIIHIIIIIIIIIIIIIIIIIIIIIIIIIIIIIIIIIIIIIHHIIIIIIIIIIIIIIIIIIIIIIIIGIIIIHFHIHHIIIHCHIIIIIIGIIIIIIIGEHHHHHHHHHEGHIH--EFIHHHHGB-++CHHHF-@-8FACDDCE?FHHIIIIIGH?@HHHE>HICHH@@@GE--+56EE-@66@GH-@@-6@@6-56@F@DHFGHHHHD636-4>@-CCD:EGCHHG?HHE6-@6G@@6-?FG@3:+CDHGA---HG@FA?IIHHHGGCFEEIHHHEHIHGGCHHHHIIFIIHIHHCGEIIIIHHHHHHHIHHHHHFIIIHIIGIIIIIHIIHIIIIHG<HIIIIIIIIIIGIIIIIIIIIIIIIIIIIIIHFIIIIIHHIIIIIIIIIHIIHIHIIIIIIIIIIIIIIIIIIIIIIIIII
@HWI-D00621:625:HMJNFBCX2:2:1104:14616:67832
GTGGGGAATATTGCACAATGGGCGCAAGCCTGATGCAGCCATGCCGCGTGTATGAAGAAGGCCTTCGGGTTGTAAAGTACTTTCAGCGAGGAGGAAGGCATTAAGGTTAATAACCTTGGTGATTGACGTTACTCGCAGAAGAAGCACCGGCTAACTCCGTGCCAGCAGCCGCGGTAATACGGAGGGTGCAAGCGTTAATCGGAATTACTGGGCGTAACGCGAGCGCAGGCGGTCTGTCAAGTCGGATGTGAAATGCCCGGGCTCAACCTGGGAACTGCATTCGAAACTGGCAGGCTAGAGTCTTGTAGAGGGGGGTAGAATTCCAGGTGTAGCGGTGAAATGCGTAGAGATCTGGAGGAATACCGGTGGCGAAGGCGGCCCCCTGGACAAAGACTGACGCTCAGGTGCGAAAGCGTGGGGAGCAAACAGG
+
IIFIIIHIIIIIIHHIIGHIIIIIHHHHFHIIGIIIIIIIIHIIFHHIFHCGHHIHHIICHIIIGIIIHIHHIIIII@CH@HDHHEFCDCHHII=HHGHHHIHFHCFGEEHHHEHEHHHHEGHH.@EGH?GHHFE++GD-78AH?@GE+>:+@FF@HH4444EFHCG?AC:C+;6;4@EHH@-3+6@@4GF6-@######??HF-E@6-)>-4--;64+3-))+?HHD:3>FG@@@?CHH>-G@EE@@6--G@3+66+6A-8--6-HAEA66A686@@H?HEAHHEFHH@FIHHGIHHB7-7--EGHG:DDHHFFAD..HHHEHIIIGIHGIHHHGECD/GIIIHHHED?HHH@D0CHHHD?HHHFHHIHIIIIIHHHH<CGHEEEFG1IIHHIHHHHHIHFCCEEHHGIHGIIIHIIHIIIIHEHIHII
@HWI-D00621:625:HMJNFBCX2:2:1104:12557:68383
GTGGGGAATATTGCACAATGGGCGCAAGCCTGATGCAGCCATGCCGCGTGTATGAAGAAGGCCTTCGGGTTGTAAAGTACTTTCAGCGGGGAGGAAGGTGTTGAGGTTAATAACCGCAGCAATTGACGTTACCCGCAGAAGAAGCACCGGCTAACTCCGTGCCAGCAGCCGCGGTAATACGGAGGGTGCAAGCGTTAATCGGAATTACTGGGCGTAAAGCGCACGCAGGCGGTCTGTCAAGTCGGATGTGAAATCCCCGGGCTCAACCTGGGAACTGCATTCGAAACTGGCAGGCTAGAGTCTTGTAGAGGGGGGTAGAATTCCAGGTGTAGCGGTGAAATGCGTAGAGATCTGGAGGAATACCGGTGGCGAAGGCGGCCCCCTGGACAAAGACTGACGCTCAGGTGCGAAAGCGTGGGGAGCAAACAGG
+
IIIIHIIIIIIIIIIIIIIHEHHIHIIIIIIIIIIHIIIIIIIIIIIIDEHHIIIIIIIIIIIIIIIIHIIDHIIGHIIIHIFHHHHHHHHHHHHHIIFHIIIIHHFFHIHHEHHIIHHIIGHHHIIIHIE@@GHDCDHEHHGH@HEHDHHD@EAAH-@@HHHHFHEHHFHHDDDHHIIHE=G::+-6@@FC@-@GE566HF-@?-F@@6@@FCCHHHIF:#-C@E:;H+6HHFHCF--HDG@-6--HHFHF@>+D:>EA-HGFHHHFA-F-FHB?@HIHHDEFHEEIGIIHGF?FFA7-?ECHHHIIIIIHHHIIIIHGHHHFHEF<.IIIIIIIIIHGHDHHCHHF<FIIIIIHIIIHGIIIHIHHHIIIIIIHHIHCFHIIHHHHIHIIIHHIHGIHHHIIIIHHHIHFHIIIIIIIIHIIIIIIGI
@HWI-D00621:625:HMJNFBCX2:2:1104:21029:68286
GTGGGGAATATTGCACAATGGGCGCAAGCCTGATGCAGCCATGCCGCGTGTATGAAGAAGGCCTTCGGGTTGTAAAGTACTTTCAGCGGGGAGGAAGGTGTTGAGGTTAATAACCGCAGCAATTGACGTTACCCGCAGAAGAAGCACCGGCTAACTCCGTGCCAGCAGCCGCGGGAATACGGAGGGTGCAAGCGTTAATCGGAATTACTGGGCGTAAAGCACACGCAGGCGGTCTGTCAAGTCGGATGTGAAATCCCCGGGCTCAACCTGGGAACTGCATTCGAAACTGGCAGGCTAGAGTCTTGTAGAGGGGGGTAGAATTCCAGGTGTAGCGGTGAAATGCGTAGAGATCTGGAGGAATACCGGTGGCGAAGGCGGCCCCCTGGACAAAGACTGACGCTCAGGTGCGAAAGCGTGGGGAGCAAACAGG
+
IIIIHIIIHHHGHHHHHIHHIIIIGHIHHHIIHIHHIIEHHHIIHIIHHHGEGHHHEEHIGFHEEHIIIIIIIFHIIEEFHC<@FHHIIIIGIGEHHGHHGHFHHH/7DCFG-DF:7>D:@-FHHGII-6--CGHDHHDHHFGE?A5AHHHDGC??@F=644@FHCHCFG:HHI++54@EH-@>>D-4@6@-FG546-6-6G4@E?@@E95-5-@666-6+EHDEE@+35--HF@HFGHH:E=@-G@@-FE@@:HD;+-HHEECHIHEHAA-FHHHHHHHEGFHHFIHIHHGIHFHHHHHHG8AAE?DHGIHGEGEG@HHHHHIHHEFHHGHIIHHEHHHGHHGECGC<@HHHEEFFCCEDIIIHCDGHHHHIHHHH<IHCGHGFEIIHHHHHIHHHIIIIIHHHFFIHHIIIIHHIHIHIIIIIHIHHE
@HWI-D00621:625:HMJNFBCX2:2:1104:12741:68688
GTGGGGAATATTGCACAATGGGCGCAAGCCTGATGCAGCCATGCCGCGTGTATGAAGAAGGCCTTCGGGTTGTAAAGTACTTTCAGCGAGGAGGAAGGTGTTGTGGTTAATAACCACAGCAATTGACGTTACTCGCAGAAGAAGCACCGGCTAACTCCGTGCCAGCAGCCGCGGTAATACGGAGGGTGCAAGCGTTAATCGGAATTACTGGGCGTAAAGCGCACGCAGGCGGTTTGTTAAGTCAGATGTGAAATCCCCGGGCTCAACCTGCGAACTGCATTTGAAACTGGCAAGCTTGAGTCTCGTAGAGGGGGGTAGAATTCCAGGTGTAGCGGTGAAATGCGTAGAGATCTGGAGGAATACCGGTGGCGAAGGCGGCCCCCTGGACGAAGACTGACGCTCAGGTGCGAAAGCGTGGGGAGCAAACAGG
+
IIIIICEHHGHFGHHHIIHHIHEHEHHIGHIIIHIIHHIGHIIIIIIIHHHIIIHIIIII??GHCHHGHHIIIHIIIIIIHIDHIHIIH<D<EGEHGH:CHGHHIH/9GFHGGHGFHEHC..7B@HAE--G-DFEDCHIHGHHI-8FFD>HHIHHHHHIEHGHFHEEHIHHDC+6+-6-6--@++>--4F6GGH4@@GHE@@=-6@FEFC?EHHHH-C@>;HD>;HH>CHH@E@@@--?-HCE@?@F@666-5++HHD@8-6-4-8+@@5-GEAFEG?AEF8CAF8CHIHCB6-FHHHHHEHEEIIHED>+D7G:?HHECGIHHHHF?HHHDE?G/0HFGIIGIHFG@<ECIIHHHIHHHGIIIHE@HGIIIIHHDHHDIIGHHHCHIHEHGHHDHIHEHHIIHIHCIHHHEIIIHIHHIIIIIIIIIII
@HWI-D00621:625:HMJNFBCX2:2:1104:14141:68554
GTGGGGAATATTGCACAATGGGCGCAAGCCTGATGCAGCCATGCCGCGTGTATGAAGAAGGCCTTCGGGTTGTAAAGTACTTTCAGCGGGGAGGAAGGTGTTGTGGTTAATAACCACAGCAATTGACGTTACCCGCAGAAGAAGAACCGGCTAACTCCGTGCCAGCAGCCGCGGTAATACGGAGGGTGCAAGCGTTAATCGGATTTACTGGGCGTAAAGCGAACGCAGGCGGTCTGTCAAGTCGGATGTGAAATCCCAGGGCTCAACCTGGGAACTGCATTCGAAACTGGCAGGCTAGAGTCTTGTAGAGGGGGGTAGAATTCCAGGTGTAGCGGTGAAATGCGTAGAGATCTGGAGGAATACCGGTGGCGAAGGCGGCCCCCTGGACAAAGACTGACGCTCAGGTGCGAAAGCGTGGGGAGCAAACAGG
+
IIIIIHIIIHHIIHIIIIIIIGHHIIGHHHIGFGGHGC1GFHHIIIIIHHE?EHIHCHHHG@GHGHCHHFHIHEHHHIHHHHDDCGHHDHHGIC=CE=GGF=GEHIEHE@HHHHCHFHIIIII--DGEHHF-B--++6>HEHIH--5A:+>CHIEHFHI@-E-6F?6@?-5DD;CHE@@FHHHGC+---66-FH4EE@-6GFG#-F3FHI-@@@@@-@DHH-46--43>+646@EIIHG>>E@-G@6-@-@66---4-HF66-A-A4----AA8--?CA5-@FHEIEHG4F@?EHGHHFF-A?HHHHHHHHECIHEIIIIIHGHGEEHHHHIHHEHHHGHIGHG/HFD71GIHGD00HGHHCEED0@HEEHHIIHHH?<CGCC@EHIIIHHCIHIHECHEHIHHHHFGHIIHFDIIIHEIIIHIHGCCG?
@HWI-D00621:625:HMJNFBCX2:2:1104:1356:68928
GTGGGGAATATTGCACAATGGGCGCAAGCCTGATGCAGCCATGCCGCGTGTATGAAGAAGGCCTTCGGGTTGTAAAGTACTTTCAGCGAGGAGGAAGGCGTTAAGGTTAATAACCTTGGCGATTGACGTTACTCGCAGAAGAAGCACCGGCTAACTCCGTGCCAGCAGCCGCGGTAATACGGAGGGTGCAAGCGTTAATCGGAATTACTGGGCGTAAAGCGCACGCAGGCGGACTGTCAAGTCAGATGTAAAATCCCCGGGCTCAACCTGGGAACTGCATTCGAAACTGGCAGGCTAGAGTCTTGTAGAGGGGGGTAGAATTCCAGGTGTAGCGGTGAAATGCGTAGAGATCTGGAGGAATACCGGTGGCGAAGGCGGCCCCCTGGACAAAGACTGACGCTCAGGTGCGAAAGCGTGGGGAGCAAACAGG
+
IIIIIIIIIIIIIIIIIIIEHIIIIIIHIHIIHII1GHIHIIIIIIIGCE<DHHIIIIHHEHHIIHIIIHIGIIIEH@EEHIHHHCHIIICCGHHHEFEDHIHIGHHIHEEEG:FHEEE:7DH?EFFEHGHEHIIIHHIH--66-8GA:::C@@HHEFE-AE-6--8FE?+5++53@EG-@-@>5+54-G---565@@-@E@@EE---GCDHH@@4@6+)-4-GFHE@5-@6--@6--@@--6-@@@---?G@+3DIHHECFA468-F-HGA@HHEGHGF4488AHHEFIHA?HHHH@B@ED8-D?HHHD>:..?GIHHH?HCHIHHAHIHDCCHFDGHHHCIIIHGD.1EHHEEIIHIHHHHHFCECHHIIIIHHHC?C=?IIIIHHEC?HGIIHIIIIHEHHIIGIIIIIIIIIIIIIIIHHIIHGII
@HWI-D00621:625:HMJNFBCX2:2:1104:15642:68786
GTGGGGAATATTGCACAATGGGCGCAAGCCTGATGCAGCCATGCCGCGTGTGTGAAGAAGGCCTTCGGGTTGTAAAGCACTTTCAGCGAGGAGGAAGGTGGTGAACTTAATACGTTCATCAATTGACGTTACTCGCAGAAGAAGCACCGGCTAACTCCGTGCCAGCAGCCGCGGTAATACGGAGGGTGCAAGCGTTAATCGGAATTACTGGGCGTAAAGCGAACGTAGGCGGTTTGTTAAGTCAGATGTGAAATCCCCGGGCTCAACCTGGGAACTGCATTTGAAACTGGCAAGCTAGAGTCTCGTAGAGGGGGGTAGAATTCCAGGTGTAGCGGTGAAATGCGTAGAGATCTGGAGGAATACCGGTGGCGAAGGCGGCCCCCTGGACGAAGACTGACGCTCAGGTGCGAAAGCGTGGGGAGCAAACAGG
+
IIIIIIIIIIIIIIIIIIIHIIFHCFHHIIIIIIIIIIIFIHIIIIIIII0<FHIHIIIII1CHHIIGIFHIIIIIHCEHIHGGHIIHIIIGEHHE@EHI?CG/CF/C?:BA77:7DD.:7@.:GEA-DAA-7@-7+7+@-F@-66FFHHHHEAF?G-GEHCEGG-64A-3+;>3+46F-@--5>:-64-@--@-45@E@E@--4-6>GDDGH:>E@F+---2@@+HCD>@??G66--@HHIIHFIHEEG@66+C>++HGG@6-FHGCF@HEEHF?@EHHCEIHHGECHAIIHHHEEIIHCC@?H@HIIHHA-EIIIIIIIIHIIGIIIIIIHIIHHHHIHIHIIIHHGIHGEIIIIIIIHIIIHIHHIIIIIIIIIHC.<1IIIIHD1FEHIIIIIIHIHEIHIIIIIIIIIIIHIIIIIIIIIIIIII
@HWI-D00621:625:HMJNFBCX2:2:1104:17992:68912
GTGGGGAATATTGCACAATGGGCGCAAGCCTGATGCAGCCATGCCGCGTGTATGAAGAAGGCCTTCGGGTTGTAAAGTACTTTCAGCGGGGAGGAAGGCGACAGGGTTAATAACCCTGTCGATTGACGTTACCCGCAGAAGAAGCACCGGCTAACTCCGTGCCAGCAGCCGCGGTAATACGGAGGGTGCAAGCGTTAATCGGAATTACTGGGCGTAAAGCGCACGCAGGCGGTCTGTCAAGTCGGATGTGAAATCCCCGGGCTCAACCTGGGAACTGCATTCGAAACTGGCAGGCTAGAGTCTTGTAGAGGGGGGTAGAATTCCAGGTGTAGCGGTGAAATGCGTAGAGATCTGGAGGAATACCGGTGGCGAAGGCGGCCCCCTGGACAAAGACTGACGCTCAGGTGCGAAAGCGTGGGGAGCAAACAGG
+
IIIIIIIIIIIIIIIIIIIHIIIIIIIIIIIIHIIIHIIIIIIIIIIIHIIIIIIIIIIIIIIIIIIHIIIIIHHIIIIIIH<FEHHHIIIHHIIIIIHIHHIHHIF?HIHHHHHGHIHIIHHIIEHIHHFEHGHIIGIHHHIHFEHCHHIIIIHI?GHHHDGIIIIHHHDDHIHHEEHGHEIHHHIEHCCHGFHHGH@@GG=@@HHCEDFEEHFHE@EFD@DDFDHHGGD46-@-HIHC:G@@G@6-HHC@5+5+HHCHHEE@EIHHGEHHEHEHGIHGHIIIHIHHHHAHHHHHHHIIIHHHHHIHDGIIGHHHHIIIIIIIIIIIHDHIHIIIGIIHHIHIHFHGDEHHHIIHHHHIHIIIIIIIIIIIIIIIIIIHHHIIIIIIIIIIHIIIIIIIIGIIHIIIIIIIIIIIIIIIIHIIIIIIII
@HWI-D00621:625:HMJNFBCX2:2:1104:17901:69157
GTGGGGAATATTGCACAATGGGCGCAAGCCTGATGCAGCCATGCCGCGTGTATGAAGAAGGCCTTCGGGTTGTAAAGTACTTTCAGCGGGGAGGAAGGTGTTGAGGTTAATAACCTCAGCAATTGACGTTACCCGCAGAAGAAGCACCGGCTAACTCCGTGCCAGCAGCCGCGGTAATAAGGAGGGTGCAAGCGTTAATCGGAATTACTGGGCGTAAAGCGCACGCAGGCGGTCTGTCAAGTCGGATGTGAAATCCCCGGGCTCAACCTGGGAACTGCATTCGAAACTGGCAGGCTAGAGTCTTGTAGAGGGGGGTAGAATTCCAGGTGTAGCGGTGAAATGCGTAGAGATCTGGAGGAATACCGGTGGCGAAGGCGGCCCCCTGGACAAAGACTGACGCTCAGGTGCGAAAGCGTGGGGAGCAAACAGG
+
IIGIIIHIHHHHIIIIIIIIHHIHHIIIIIIIGIIIIIIIIIIIIIIHDHHHHHIIIIIIIIHGHHIHIHIIIIHIIIIIIGFHIIIHIHIHIHGHHFHEGHIHIIIIIHGHHFCCGGHHHHEHHIIIEIHFHIIIIDHHHHEEHHIHDHHHHIHFCGEHIHEHECHIEHHGHDH;EE---@HH=3@HH?FG-@@GCH-@@G-5-@>GHCHFDE@?E:;:=DHDEG@CH>4EEF@@?HIHHG@6-@?EHIHGE:HC>+IHHCHHEIIIHHHIHGHIIHHEAGBBECIIIIIHHIIIIIIHHEGAGACHHIHHEEIIIIHG?G?IHHIIHDHHIIHHIIHHIIIIIIHGDGHIGIHHIIIHDIGHHIHIIIIIIIIIHHHHHEIFIIIIIIIIHIHHHHIHHEIIIIIHIIIIIIIIIIIIIIHIIIIIHI
@HWI-D00621:625:HMJNFBCX2:2:1104:6391:69315
GTGGGGAATATTGCACAATGGGCGCAAGCCTGATGCAGCCATGCCGCGTGTATGAAGAAGGCCTTCGGGTTGTAAAGTACTTTCAGCGGGGAGGAAGGTGTTGTGGTTAATAACCACAGCAATTGACGTTACCCGCAGAAGAAGCACCGGCTAACTCCGTGCCAGCAGCCGCGGTAATACGAAGGGTGCAAGCGTTAATCGGAATTACTGGGCGTAAAGCGCAAGCAGGCGGTCTTTCAAGTCGGATGTGAAATCCCCGGGCTCAACCTGGGAACTGCATTCGAAACTGGCAGGCTAGAGTCTTGTAGAGGGGGGTAGAATTCCAGGTGTAGCGGTGAAATGCGTAGAGATCTGGAGGAATACCGGTGGCGAAGGCGGCCCCCTGGACAAAGACTGACGCTCAGGTGCGAAAGCGTGGGGAGCAAACAGG
+
IIIIIIHHIIIIIIIIIIHHIIIIIIIIIIIIHIIIIHIIIIIIIIGICHHHIIIIIIIIIIIIIIIHIIIIIIIIIIIIIIHHHHFHIIIHHIHHHHIIIIIHIGIIIHIIIHIIIIIIHHHIEHEHIHIHHA@DCHHHIHHE-FEHH:CDHHAFHFHHHH-6F-@-45+5C:3>GEHHH--5>G-5EH--5-@-4@6@FF=GCF@@FHHGEHHHH;:3-4-+---+D;EH@---66453-5-@---FG@HHDCCGHIHGEECHG6---EHHIGGIIHIHIIIIIIIIIHGIHHHIIIIHHEIIHIIIIIIIHHHEIIIIIHIHHIHDDIIHHIIIIHEIIIHIHHGDIIHHIIIIIIHGIIIIIIIIIIHIIIHIIHHIHIIIIIHIIIIIIIIIIIIIIIHIIIIIIIIIHIIIIIIIIIIIIIIII
@HWI-D00621:625:HMJNFBCX2:2:1104:15948:69293
GTGGGGAATATTGCACAATGGGCGCAAGCCTGATGCAGCCATGCCGCGTGTATGAAGAAGGCCTTCGGGTTGTAAAGTACTTTCAGCGGGGAGGAAGGCGATAAGATTAATAACCTTGTCGATTGACGTTACCCGCAGAAGAAGCACCGGCTAACTCCGTGCCAGCAGCCGCGGTAATACGGAGGGTGCAAGCGTTAATCGGAATTACTGGGCGTAAACCGCACGCAGGCGGTCTGTCAAGTCGGATGTGAAATCCCCGGGCTCAACCTGGGAACTGCATTCGAAACTGGCAGGCTAGAGTCTTGTAGAGGGGGGTAGAATTCTAGGTGTAGCGGTGAAATGCGTAGAGATCTGGAGGAATACCGGTGGCGAAGGCGGCCCCCTGGACAAAGACTGACGCTCAGGTGCGAAAGCGTGGGGAGCAAACAGG
+
IIIHIIIIIIIIIIIIIIIIHIIHIIIIHIIIIHIIIIIIIIHIIHIIIIHGIIIIGIIHHHIIIIIIHIGGIHIIIIIHHGFCHHIIHIIDHIIIIGFDHHHHHGHIIIIHIHHIHHGHHIFHHIIIHHFGH@EHDHHFEEHHHIIIIGGHHAGHHIHIGHHHIHHHGH+CH:D:HEHHIC-;DC@EFEF6-4E-@@@FGHD-@#########?@54+95E@8AEHHD>-HGF-@6-->5---G@GEEFG@@>6>CD@HF@H@EA-F-IHHGA6EHGHHEGHHHGEA-HHIGF-HFEHHHHHCHHHIHHHEH@DHFHGHHHHEIIHGIHIIIHIHIIHEHHIHHCEF<IHHHHGIHHHHIIIHGIHGHHIHIIIIHDIHEHEHHFIIIIIIHHHIHHHIGFIIIIIHHHIIIIIIIIIIIIIIIHHIII
@HWI-D00621:625:HMJNFBCX2:2:1104:6923:69588
GTGGGGAATATTGCACAATGGGCGCAAGCCTGATGCAGCCATGCCGCGTGTATGAAGAAGGCCTTCGGGTTGTAAAGTACTTTCAGCGGGGAGGAAGGTGTTGTGGTTAATAACCACAGCAATTGACGTTACCCGCAGAAGAAGCACCGGCTAACTCCGTGCCAGCAGCCGCGGTAATACGGAGGGTGCAAGCGTTAATCGGAATTACTGGGCGTAAAGCGCACGCAGGCGGTCTGTCAAGTCGGATGTGAAATCCCCGGGCTCAACCTGGGAACTGCATTCGAAACTGGCAGGCTAGAGTCTTGTAGAGGGGGGTAGAATTCCAGGTGTAGCGGTGAAATGCGTAGAGATCTGGAGGAATACCGGTGGCGAAGGCGGCCCCCTGGACAAAGACTGACGCTCAGGTGCGAAAGCGTGGGGAGCAAACAGG
+
IIIIIIIIIIIIIIIIIIIIIIIIHIHHIIIIIIIHHIIIIIIHIIIIHHGHHIIHIIIIIIIIIHHIHHDHIIIIIHFHIIDHHHHHIHIHHHIIHHEHIHIIIIIFHHHHII?HH@@EHHIIIH@@H-BHHHIHHIHE-F@E6FH?:CHHHIHEHE@-5@4-6--@@-3>C:+>--@@H@@HHC-6@@6-@@H5@@--GGH@E666@5H@636;HH>9-EE3-4-HHBGH@6@?H@EHDCE@?CHIHEGIIHHIIIHHHEF-GHEHCCHGA8-?GA@@FHHHFHCIHHHGA@-BEEHHACHGIIIHHHIIIIIIHHHHEGHIHIHIIIGIIHIIHHHIIGHIIIHGDGIIIIIIIIIIHIHIIIIIIIIIIIHIIIIIIIIIIIIHIIIIIIIIIIIIIHIIIIGIIIIIIIIIIIIIIIIIIIIIII
@HWI-D00621:625:HMJNFBCX2:2:1104:10855:69616
GTGGGGAATATTGCACAATGGGCGCAAGCCTGATGCAGCCATGCCGCGTGTATGAAGATGGCCTTCGGGTTGTAAAGTACTTTCAGCGGGGAGGAAGGCGGTGAGGTTAATAACCTCATCGATTGACGTTACCCGCAGAAGAAGCACCGGCTAACTCCGTGCCAGCAGCCGCGGTAATACGGAGGGTGCAAGCGTTAATCGGAATTACTGGGCGTAAAGCCCACGCAGGCGGTCTGTCAAGTCGGATGTGAAATCCCCGGGCTCAACCTGGGAACTGCATTCGAAACTGGCAGGCTAGAGTCTTGTAGAGGGGGGTAGAATTCCAGGTGTAGCGGTGAAATGCGTAGAGATCTGGAGGAATACCGGTGGCGAAGGCGGCCCCCTGGACAAAGACTGACGCTCAGGTGCGAAAGCGTGGGGAGCAAACAGG
+
IIIIGIIIIIIIIIIIIIIIIIIIIIIIIIIIIIGIIIHHIIIIIIIIHHFHHIHIIIIIIIIIIIGIHIHIIHIIIIIHIGDFHIIIIHHIHIIIIGIIIIIGHIHHGHHIHHF-AGHHHHIHHHHIIHIIEECH+>HAGHEE-6AHHDDH@GGEHHH?@G-@-@6@@-+5:DHIEFFHIHGHH+-6@FG?-5@4@-6@GHH@EFH#ECFG@:CHGH>3)-@+HHHDHC@@6-6-?IIIIIIHF6-----@@+>DDDHEF6--HHEH@EHHHG-?HHHEHDGFFG@FHHHHGGAHIHHF--?HHGCGIHIHHEIHHHHIIIIIHHEIHHGHIHHHHHHHHCIIIIHG<GIIIHIIIIIIIHCIIIIIHIIIIIHIIIIIIIHFIHIIIIHHHHIIHIIHHIIIIIIIIIIIIIIIIIIIIIIIIIIIII
@HWI-D00621:625:HMJNFBCX2:2:1104:13702:69681
GTGGGGAATATTGCACAATGGGCGCAAGCCTGATGCAGCCATGCCGCGTGTATGAAGAAGGCCTTCGGGTTGTAAAGTACTTTCAGCGGGGAGGAAGGCGATAAGGTTAATAACCTTGTCGATTGACGTTACCCGCAGAAGAAGCACCGGCTAACTCCGTGCCAGCAGCCGCGGTAATACGGAGGGTGCAAGCGTTAATCGGAATTACTGGGCGTAAAGCGCACGCAGGCGGTCTGTCAAGTCGGATGTGAAATCCCCGGGCTCAACCTGGGAACTGCATTCGAAACTGGCAGGCTAGAGTCTTGTAGAGGGGGGTAGAATTCCAGGTGTAGCGGTGAAATGCGTAGAGATCTGGAGGAATACCGGTGGCGAAGGCGGCCCCCTGGACGAAGACTGACGCTCAGGTGCGAAAGCGTGGGGAGCAAACAGG
+
IIIIIIIIIIIIIIIIIIIIIIIIIIIIIIIIIIIIIIIIIIIIIIIIHIHIIIIIIIIIIIGIIIIIIHIHIIIHH@HHGHFHHIIIHIIIIIIIIIIIIIIIIIH?GHHIIIIIHHHHIIHHGHHGHCHHIIGHHIDEHHHHEHHIHGHDGE-AEHHHIHHEHE?@?-6>HHDH4-6FH@EHDH-4@F66---@EC?@HHGEH@6@@HHHHDDHIHHA-=HHF4G>CC@E@6--?HHHIIIIIIHG?FHHIHHD:CHEIHHHHH@@IGIHGGHF?GGHHHHHHIIIIIIIIHACHH?GHFHHIGFHHHGIIIIIHIIIIHHIIHIIGHIIIIIHIHIHIIIIHHHHDFIIIHHEIIHHIHIIIIIIIIIIHIIIIHGIIGIHIIIIIHHHFGIIHHHIHHIIIIIIIIIIIIIIIIIIIIIIIIIIII
@HWI-D00621:625:HMJNFBCX2:2:1104:14780:69546
GTGGGGAATATTGCACAATGGGCGCAAGCCTGATGCAGCCATGCCGCGTGTATGAAGAAGGCCTTCGGGTTGTAAAGTACTTTCAGCGGGGAGGAAGGTGTTGAGGTTAATAACCTCAGCAATTGACGTTACCCGCAGAAGAAGCACCGGCTAACTCCGTGCCAGCAGCCGCGGTAATACGGAGGGTGCAAGCGTTAATCGGAATTACTGGGCGTAAAGCGCACGCAGGCGGTCTGTCAAGTCGGATGTGAAATCCCCGGGCTCAACCTGGGAACTGCATTCGAAACTGGCAGGCTAGAGTCTTGTAGAGGGGGGTAGAATTCCAGGTGTAGCGGTGAAATGCGTAGAGATCTGGAGGAATACCGGTGGCGAAGGCGGCCCCCTGGACAAAGACTGACGCTCAGGTGCGAAAGCGTGGGGAGCAAACAGG
+
IIIIIIIIIIIIIIIIIIIIIIIIIIIIIIIIIIIIIIIIIIIIIIIIHHHIIIIIIIIIIIIIGIIHIIIHIIIIIIHIGD<CGIHIIIHHHIIIIHHFHIIIIIIHHEHIHHHHIIIIIHHIIIII7EHHIIIGHGHHHIIHHHGHHHIIHGCHHGIHHIIHIIC@EHH:>DHIHEEHHGHDGD@GHIHHGHHHGE?@GH@FHHIHCED??C>HGH:>C:DCH:IHIHCF@6---HG>CGIHHEF6--6-C:DC::?IHE?AHAEHGIIIHGC@A-FF?GAGHIHIHHFEFA?HHH?HHEHGCEEHIIHHHEIIHIHHEIHHHIIIIHIHEHIGIHIIHHEHHEGFD@IHIIIHGHIIHIIIIIHHHIIIIIIIIIHIGGIIIIIIIIIHHIIIIIIIHIIIIIIIIIIIIHHGIIIIIIIIIIIIII
@HWI-D00621:625:HMJNFBCX2:2:1104:17067:69561
GTGGGGAATATTGCACAATGGGCGCAAGCCTGATGCAGCCATGCCGCGTGTATGAAGAAGGCCTTCGGGTTGTAAAGTACTTTCAGCGGGGAGGAAGGTGTTGAGGTTAATAACCTCAGCAATTGACGTTACCCGCAGAAGAAGCACCGGCTAACTCCGTGCCAGCAGCCGCGGTAATACGGAGGGTGCAAGCGTTAATCGGAATTACTGGGCGTAAAGCGCACGCAGGCGGTCTGTCAAGTCGGATGTGAAATCCCCGGGCTCAACCTGGGAACTGCATTCGAAACTGGCAGGCTAGAGTCTTGTAGAGGGGGGTAGAATTCCAGGTGTAGCGGTGAAATGCGTAGAGATCTGGAGGAATACCGGTGGCGAAGGCGGCCCCCTGGACAAAGACTGACGCTCAGGTGCGAAAGCGTGGGGAGCAAACAGG
+
IIIIIIIIIIIIIIIIIIIIIIIIIIIIIIIIIIIIIIIIIIIIIIIIIIIIIIIHIIIHIIIIIHIIIIIIIIIIIIIIIIGEHIHIIIIIIIIIIIIGIIIHIIGHIHHHHIEHIGFHHGFHIGEHGHHEHHHIIHHIIHIHIHCH:CHHHHGHIHGHHEGHHIHIEHHCHHHH@EH-@@->HHHHIGHICHEHIIHFIEEHHHG@HHCIIHEHHCIHEFHHHGECIDHEG@@ECIHHHCE@CG-FEEFE5+C>CIIGIHG?HHIHHHHEHIIIHHIHECIIHHCIIIHHIHIIIHHHIHCIHIIIHIIIIHIIIIIIHGHGIIIIIIHIIIIIIIIHIIIHIHHGDIIIGIIIIIIIIIIIIIIIIIIIIIIIIIIIHIIIIIIIIIIIIIIIIIIIIHIIIIIIIIIIIIIIIIIIIIIIIIIIII
@HWI-D00621:625:HMJNFBCX2:2:1104:18182:69512
GTGGGGAATATTGCACAATGGGCGCAAGCCTGATGCAGCCATGCCGCGTGTATGAAGAAGGCCTTCGGGTTGTAAAGTACTTTCAGCGGGGAGGAAGGTGTTGTGGTTAATAACCACAGCAATTGACGTTACCCGCAGAAGAAGCACCGGCTAACTCCGTGCCAGCAGCCGCGGTAATACGGAGGGTGCAAGCGTTAATCGGAATTACTGGGCGTAAAGCGCACGCAGGCGGTCTGTCAAGTCGGATGTGAAATCCCCGGGCTCAACCTGGGAACTGCATTCGAAACTGGCAGGCTAGAGTCTTGTAGAGGGGGGTAGAATTCCAGGTGTAGCGGTGAAATGCGTAGAGATCTGGAGGAATACCGGTGGCGAAGGCGGCCCCCTGGACAAAGACTGACGCTCAGGTGCGAAAGCGTGGGGAGCAAACAGG
+
IIIIIIGIHIIIIIIIIIIIHIIIIIIIIIIIIIIIIIIIIIIIIIIIII@HIIIEGHHIIIIGHHIHHHIIIIIIIIIIIHFHHHIIIIIDDHHHIHHIHIIIIHE?HFHEHIGIHHIIFHHGHICHHHI@GGHGIHIGGIHHHHGCDHHHIHEH--5@GHIHHHIFH4+>CHH+@@@?@C-+6:-@EH---6@-@G-@EHF@EF@@HHE?5-@@->+5-3@>-@HHC>-@--FIHHHIHHHGHF6--6-HE>35+DHHHECEHH@A--EHHHEHFFHHG@ACIIIIHHIHHE?IHHEHIIHHHFCGGHHHG?HIIIIIIHGEIIIIIHIIIIIIIIIIIIIIIHHGFEHHHHIIIIIIHIIIHHHHIIIIIIHIIGIIIIIIIIIHHIIHHIIIIIIIIHIIIIIIIIIIIIIIIIIIIIIIIIHIII
@HWI-D00621:625:HMJNFBCX2:2:1104:10270:69808
GTGGGGAATATTGCACAATGGGCGCAAGCCTGATGCAGCCATGCCGCGTGTGTGAAGAAGGCCTTCGGGTTGTAAAGCACTTTCAGCGGGGAGGAAGGCGGTGAGGTTAATAACCTCATCGATTGACGTTACCAGCAGAAGAAGCACCGGCTAACTCCGTGCCAGCAGCCGCGGTAATACGGAGGGTGCAAGCGTTAATCGGAATTACTGGGCGTAAAGCGCACGCAGGCGTTCTGTCAAGTCGGATGGGAAATCCCCGGGCTCAACCTGGGAACTGCATTCGAAACTGGCAGGCTAGAGTCTTGTAGAGGGGGGTAGAATTCCAGGTGTAGCGGTGAAATGCGTAGAGATCTGGAGGAATACCGGTGGCGAAGGCGGCCCCCTGGACAAAGACTGACGCTCAGGTGCGAAAGCGTGGGGAGCAAACAGG
+
IIIIIIIIIIIIIIIIIIIIIIIIIIIIIIHHIIIIIIIGIIIIIIIHCEHHIIHHHIIIHIIIGIIHGHCEHEHHI1GHHGFHHCHIIGGDDDHIIIIIHIHIIGHIH.AGHHGE-A-AFHHE??GEHCEH?A-FACHFHH@GHHIHHIIHII@@GE@--E?@@-@@GHIIHG+3G?-@EE@:DDGH=GE-5-@@@@--@@=5@-@@@CECEHECHHDH@=HHCECHE>6-6--??GHDHHGEF@@6-@66HHC;+HGA8-@@HA4?HACHHHHHG?EFCHB-CFHEGE@EHE@IIHEGHHHEHH@EGHIGHF:HHIIHHEHHHEGIHHIIHECGC/HHIIIIHIHGDGHHECHHHHIIIHDDIIHIHIIIIIIIIHDHFIHIIIHHIIHGDIIHHHIHHIIHHIIIIIIIIIIHIIHIIIIIIIIIII
@HWI-D00621:625:HMJNFBCX2:2:1104:15618:69778
GTGGGGAATATTGCACAATGGGCGCAAGCCTGATGCAGCCATGCCGCGTGTATGAAGAAGGCCTTCGGGTTGTAAAGTACTTTCAGCGGGGAGGAAGGTGCTGAGGTTAATAACCTCAGCAATTGACGTTACCTGCAGAAGAAGCACCGGCTAACTCCGTGCCAGCAGCCGCGGTAATACGGAGGGTGCAAGCGTTAATCGGAATTACTGGGCGTAAAGCGCACGCAGGCGGGCTGTCAAGTCGGATGTGAAATCCCCGGGCTCAACCTGGGAACTGCATTCGAAACTGGCAGGCTAGAGTCTTGTAGAGGGGGGTAGAATTCCAGGTGTAGCGGTGAAATGTGTAGAGATCTGGAGGAATACCGGTGGCGAAGGCGGCCCCCTGGACAAAGACTGACGCTCAGGTGCGAAAGCGTGGGGAGCAAACAGG
+
IIIIIIIIIIIIIIIIIIIEHIHIIIIIIIIIIIHIIIIIIIIIIIIIHHHIIIIIIGHIGIHIIIIIGHHHIHIIIIIGIF<FHIGIHIHHIIHHHHHHEHHIIHIFHIHIIEHHIIHIHHIIIIIIHEHEE-8GCHHFHHGHHCFHHHIHGHHEHHHIFHHHIIIEGHHHIHCCGGHHHCHHGHIIHGHHEE4@GE@FHHCH--@HH@HE?BADHIIIGGIHIIICH:;########H>-HFHG@6-HEG@3D>C+@HC?CHHFAHHGIIIIHHHHHCFHFEHIIGIIHHHHHHHHGFGHHACFHFIDHHHFIHIIIIHHCIIIIIIHHIIIHHEIIIIHFHEHEF<1IIIIIIHHHHIIIIIIIIIIIHIIIIIIIIIHIIHIIIHIIIIIIIIIIIIHIIIIHHHHIIGIIIIIIIIIIIIIIIII
@HWI-D00621:625:HMJNFBCX2:2:1104:16871:69917
GTGGGGAATATTGCACAATGGGCGCAAGCCTGATGCAGCCATGCCGCGTGTATGAAGAAGGCCTTCGGGTTGTAAAGTACTTTCAGCGGGGAGGAAGGTGTTGAGGTTAATAACCTCAGCAATTGACGTTACCCGCAGAAGAAGCACCGGCTAACTCCGTGCCAGCAGCCGCGGTAATATGGAGGGTGCAAGCGTTAATCGGAATTACTGGGCGTAAAGCGCACGCAGGCGGGTGGTCAAGTCGGATGTGAAATCCCCGGGCTCAACCTGGGAACTGCATTCGAAACTGGCAGGCTAGAGTCTTGTAGAGGGGGGTAGAATTCCAGGTGTAGCGGTGAAATGCGTAGAGATCTGGAGGAATACCGGTGGCGAAGGCGGCCCCCTGGACAAAGACTGACGCTCAGGTGCGAAAGCGTGGGGAGCAAACAGG
+
IIGIIIIIHIIIIH1G?GEHHHHHHGDHCEHECHEEHC<F1CEHIIIGCF@HIHIIIC@FECEE1<EDH<D<GECHHIHEE1<0CD@HHCH.C<CCC/:@FH?GEC:/F/AAH-7AEHIH@-8DHHCCDAEEACHIHI+66FH?-AGA+6>:-8-8-64-55@C-66GEFHG:++66@----6@-54-@--6-655-@@F4G6---66@FC54--?E>8:666+--@:>354----EGE::CHHG6---?@@@63++:?HA-A5@6--?G@A-IHHHHE45-A@GBFGHH@FD7@IHIHHHGHHCEAGCDDFGFB.HHHE?HIIIIIIIHIIIHHHHHFHIHIIHHHC<HHHFHGIIHHD.IIHIHIIIHIIHHDHCD.CHIIIHHHHIIHIIIIIHIHHCHIIIHIIIIHEHDHEHHGIIIIIIIIIIH
@HWI-D00621:625:HMJNFBCX2:2:1104:11499:70199
GTGGGGAATATTGCACAATGGGCGCAAGCCTGATGCAGCCATGCCGCGTGTATGAAGAAGGCCTTCGGGTTGTAAAGTACTTTCAGCGGGGAGGAAGGTGTTGAGGTTAATAACCTCAGCAATTGACGTTACCCGCGGAAGAAGCACCGGCTAACTCCGTGCCAGCAGCCGCGGAAATACGGAGGTTGCAAGCGTTAATCGGAATTACTGGGCGTAAAGCGCAAGCAGGCGGTCTGTCAAGTCGGATGTGAAATCCCCGGGCTCAACCTGGGAACTGCATTCGAAACTGGCAGGCTAGAGTCTTGTAGAGGGGGGTAGAATTCCAGGTGTAGCGGTGAAATGCGTAGAGATCTGGAGGAATACCGGTGGCGAAGGCGGCCCCCTGGACAAAGACTGACGCTCAGGTGCGAAAGCGTGGGGAGCAAACAGG
+
IIIIIIIIIIIIIIIIIIIIIIIIIIHIIIHHIIIIIIIIIIIHHIIIIIHEHIIIIIIIIIIIIIIIIHE<GHHIIIHICG:CFHHCHHHHHIIIG=CGHHHEHIEEEDGHHG-8--7AGHHEHF-777AGHC-++3>;>--6-6@@C:>+@--66@@@GFHI--6@E@++5+++66-6-4@:C--6-6-@@H=@@@##G6-@6@6-@H:HE@?G@5))---+?-=;::@F---G@-EIHHCGHE@E@FFEECD;+DCHCA--CHE?HHHHHEHHHIIIHDEHHGC--HGA6EHHHHIHFEHGHHHHCDIIHHAGA7.IIHHIIHHIIHIHFIIIHHIIIIIIHHGG<FIIIIIIIIIIIIIIIIIHIIIIIIIIIIIGIGIHIIIIIHIHEIGIHHHIIIHIIIIIIIIIIIIIIIIIIIIIIIIIII
@HWI-D00621:625:HMJNFBCX2:2:1104:12831:70193
GTGGGGAATATTGCACAATGGGCGCAAGCCTGATGCAGCCATGCCGCGTGTATGAAGAAGGCCTTCGGGTTGTAAAGTACTTTCAGCGGGGAGGAAGGCGATAAGATTAATAACCTTGTCGATTGACGTTACCCGCAGAAGAAGCACCGGCTAACTCCGTGCCAGCAGCCGCGGTAATACGGAGGGTGCAAGCGTTAATCGGAATTACTGGGCGTAAAGCGCACGCAGGCGGTCTTTCAAGTCGGATGTGAAATCCCCGGGCTCAACCTGGGAACTGCATTCGAAACTGGCAGGCTAGAGTCTTGTAGAGGGGGGTAGAATTCCAGGTGTAGCGGTGAAATGCGTAGAGATCTGGAGGAATACCGGTGGCGAAGGCGGCCCCCTGGACAAAGACTGACGCTCAGGTGCGAAAGCGTGGGGAGCAAACAGG
+
IIIIIGHIIIIIIIIIIIIIIIIIIIIIIIIIIHIHIIIIIIIIIIIIIIIIIIIHIIIHHHEHHIGIIIHIIIIIIIIIIIGHIHHIIIGHIIGIIIIIIHHIIIIHHHIIIGIIIIIHHIIIHIIIIIIIHHHIHIIHIHIHIIGHHIHIIIGIHIHEHIHIIIIIICCHHHCHHFEHHCHGGHHFHH?--5@@G--@HHGF@66-->>@-3EGGGHHD:G>:DCHCD@F6----H@++-@6@-HHFIIHFHDGIIIHHAIHHF4-HEGHGHIIGHIHFGIIIHGHFFFGHHAHHHHCHADEH@IIHHIHIIIHHHHHGIIHHHHHDHIIGIIIIIHIIIIHIHG@D?HHHHIIIIHIIIHIIIIHIIIIIIIIIIGIGIIIIIIHIHHHHIIIIIIHHIIIIIIIIIIIIIIIIIIIIIIIIIIIII
@HWI-D00621:625:HMJNFBCX2:2:1104:13288:70277
GTGGGGAATATTGCACAATGGGCGCAAGCCTGATGCAGCCATGCCGCGTGTATGAAGAAGGCCTTCGGGTTGTAAAGTACTTTCAGCGGGGAGGAAGGCGGTGAGGTTAATAACCTTGCCGATTGACGTTACCCGCAGAAGAAGCACCGGCTAACTCCGTGCCAGCAGCCGCGGTAATACGGAGGGTGCAAGCGTTAATCGGAATTACTGGGCGTAAAGCGCACGCAGGCGGTCTGTTAAGTCAGATGTGAAATCCCCGGGCTTAACCTGGGAACTGCATTTGAAACTGGCAGGCTTGAGTCTCGTAGAGGGGGGTAGAATTCCAGGTGTAGCGGTGAAATGCGTAGAGATCTGGAGGAATACCGGTGGCGAAGGCGGCCCCCTGGACGAAGACTGACGCTCAGGTGCGAAAGCGTGGGGAGCAAACAGG
+
IIIIIIIIIIIIIIIIIIIIIHHIIIIIIIIIIIIGIIIIIIIIIIIIHHIHIIIIIIIIIIIHGIHIHHHIIIIIIIIIIIGHHIIIIIIHIIIIGIGHIIHHIIIIIIHHHEHIHIIIICDHFEEHHHHDHCED:C:GGHHHEHIIIHDHHIEHEEHEHHGH-EE@HH:HHDHIHGHEHEE;C:E-@F@@-@E@HH6@IIHHGCH@@CHEH@-E@@6+--4+4-GC>5@G?@CHHHHHG??E?HEEFEHIHHDH:HEEF-CHHH?HE@A?FHFGHGEEHEHGHHHIHIIIHIIIHGHHHHHEHCHHHHIIIHHHHFGIHHHIIIIHHHHDEGIGIIHIIIIIHHHC<<HIIHHIIIIIHHGIIIIIIIIIIIIIIIIIIIIIHIIIIIIIIIIIIIIIHHIIIIIIIIIIIIIIIHIIIIIIIIIIII
@HWI-D00621:625:HMJNFBCX2:2:1104:3841:70714
GTGGGGAATATTGCACAATGGGCGCAAGCCTGATGCAGCCATGCCGCGTGTATGAAGAAGGCCTTCGGGTTGTAAAGTACTTTCAGCGGGGAGGAAGGTGTTGAGGTTAATAACCTCAGCAATTGACGTTACCCGCAGAAGAAGCACCGGCTAACTCCGTGCCAGAAGCCGCGGTAATACGGAGGGTGCAAGCGTTAATCGGAATTACTGGGCGTAAAGCGCACGCAGGCGGTCTGTCAAGTCGGATGTGAAATCCCCGGGCTCAACCTGGGAACTGCATTCGAAACTGGCAGGCTAGAGTCTTGTAGAGGGGGGTAGAATTCCAGGTGTAGCGGTGAAATGCGTAGAGATCTGGAGGAATACCGGTGGCGAAGGCGGCCCCCTGGACAAAGACTGACGCTCAGGTGCGAAAGCGTGGGGAGCAAACAGG
+
IIIIIIIIIIIIIIIIIIIIIIIIIIIIIIIIIIEEHIIIIIIHIIIIIIHIIIIIIIIIIIIIIIIIHHIHHIEG?HHHHH<DFHHIIIC.CDCGHIIIII?EHHFHEHHIII@F-AEEGEHFCEHHHIIHIA-+6DHF-68AAGHHHH:CHG--A?EEHH@C--6@E?++>H+>?-66@@E;CC-6-@6--6@=-56@@HG6-666@DDHH@G@@5@+5-6)55@D>+FF6-6@@-E+C=G@@@EGG@EEIHIIHDIHGHFEHHHEHEHHGAGFA-?EFGECGF@EFH@A6--HHHB@A7A?E@HHHHIIHHHHIHHIHH?HEGIIIIIIIIIIHIIGIIIIHHHF<EIIIIIHHIIIIIIHIIIHIIIIIIIIIIIIIIIIIIIIIIIHHIIIIHIIIHIIIIIIIIIHIHIIIIIIIIIIHIIIII
@HWI-D00621:625:HMJNFBCX2:2:1104:5594:70668
GTGGGGAATATTGCACAATGGGCGCAAGCCTGATGCAGCCATGCCGCGTGTATGAAGAAGGCCTTCGGGTTGTAAAGTACTTTCAGCGGGGAGGAAGGTGTTGAGGTTAATAACCTCAGCAATTGACGTTACCCGCAGAAGAAGCACCGGCTAACTCCGTGCCAGCAGCCCCGGTAATACGGAGGGGGCAAGCGTTAATCGGAATTACTGGGCGTAAAGCGCACGCAGGCGGTCTGTCAAGTCGGATGTGAAATCCCCGGGCTCAACCTGGGAACTGCATTCGAAACTGGCAGGCTAGAGTCTTGTAGAGGGGGGTAGAATTCCAGGTGTAGCGGTGAAATGCGTAGAGATCTGGAGGAATACCGGTGGCGAAGGCGGCCCCCTGGACAAAGACTGACGCTCAGGTGTGAAAGCGTGGGGAGCAAACAGG
+
IIIIIIIIIIIIIIIIIIIIIIIIIIIIIIIIIIIIIIIIIIIIIIIIIIIIIIIHIIIIIIIIIHIHHIHIIIIIIIIIIGDGHIGHIIIHHIIIIIHHHEDGHIIHHFHHFH@FCEEHHIIE-A@EHFHHHAEH:CD?-FHE-AFHHHHHHIHHHHEHHDHEH?E4-@-->:3DEEHHHHHGD++6;+66-@@@E?@-GHH<G@@6=DHH>@GHH>+54-@:@-FHIFHEHHGEE?HHD==F-6?HG@?G@+>+CCIHHG@-CHGHHHHIHHCGIIIIHHHHHHHIIIIHEE?HIIHHHHEHFEIIIIHHHHGFHFIHGGIIIIIIIIIIIIIIIIIIIIIIHHHGDHIIIIIIIIIIIIHIIIIIHIIIIIIIIIIIIHIIIIIIIIIIIIIIIIIIIHHIHHC1IIIIIIIIIIIIIIIIIIIIII
@HWI-D00621:625:HMJNFBCX2:2:1104:7174:70873
GTGGGGAATATTGCACAATGGGCGCAAGCCTGATGCAGCCATGCCGCGTGTGTGAAGAAGGCCTTCGGGTTGTAAAGCACTTTCAGCGAGGAGGAAGGTGGTGAACTTAATACGTTCATCAATTGACGTTACTCGCAGAAGAAGAACCGGCTAACTCCGTGCCAGCAGCCGCGGTAATACGGAGGGTGCAAGCGTTAATCGGAATTACTGGGCGTAAAGCGCACGCAGGCGGTTTGTTAAGTCAGATGTGAAATCCCCGGGCTCAACCTGGGAACTGCATTTGAAACTGGCAAGCTAGAGTCTCGTAGAGGGGGGTAGAATTCCAGGTGTAGCGGTGAAATGCGTAGAGATCTGGAGGAATACCGGTGGCGAAGGCGGCCCCCTGGACGAAGACTGACGCTCAGGTGCGAAAGCGTGGGGAGCAAACAGG
+
IHIIIIHHIIIIIIIIIIIIIFHIIIIIIIIIIIIIIIIIIIIIIIIIHHHIIIIIIIIIIIIIIIIIIHHHGEHHHIIIHIGHE@CCCHCHHHHHII@EHHIEHHHHFFHIHHHFHGHHHHHC-A-@EEHHHHGH:EHH-8B7-8@-CCCHHHAHHH=-5@56---8A5>H>35C5@@-@EDCHG-4-6-6@HHIHF--@=4@E@@###HHC?EE=DD>-@>1+4ECHC@EHG?@HHEHF?G?HG?HF@E@-HIHDDHFA66-EHHHG?HG@A@A?CIIIHHFHIHEEHIHFHFGHFG;-HDIIHIHHIIGIHHHFHHHHHIGIHGEDCH<IIIHIIIIIHIIHHHFDEIGIGHHHIHGIIIIIIHHIIIGIIIIIHIIIIHHIIIIIHIIIIGIIHHG?IIGHIGHIIIIIIHIIIIIIIIIIIHIII
@HWI-D00621:625:HMJNFBCX2:2:1104:14082:71342
GTGGGGAATATTGCACAATGGGCGCAAGCCTGATGCAGCCATGTCGCGTGTATGAAGAAGGCCTTCGGGTTGTAAAGTACTTTCAGCGGGGAGGAAGGTGCTGAGGTTAATAACCTCAGCAATTGACGTTACCCGCAGAAGAAGCACCGGCTAACTCCGTGCCAGCAGCCGCGGTAATACGGAGGGTGCAAGCGTTAATCGGAATTACTGGGCGTAAAGCGCACGCAGGCGGTCTGTCAAGTCGGATGTGAAATCCCCGGGCTCAACCTGGGAACTGCATTCGAAACTGGCAGGCTAGAGTCTTGTAGAGGGGGGTAGAATTCCAGGTGTAGCGGTGAAATGCGTAGAGATCTGGAGGAATACCGGTGGCGAAGGCGGCCCCCTGGACAAAGACTGACGCTCAGGTGCGAAAGCGTGGGGAGCAAACAGG
+
IIIIIIIIIIIIIIIIIIIIIIIIIIIIIIIIIIIIIIIIIIIIIIIIIIGHIIIIIIIIIHIHIIGIIIIIIHIHIHIIIIGHHIIIHIIHIIIIIIHHIHHIHIHHEHHHIIGGAGHIIIGHHIHIIIIIIHIIHIIIIHEFEGHHHHGIIIHGIHIHHEHAGEHHG?;HHDHH@6FEH--553-6@E6@@HEHHE--HEG@@@@@->+HHH@@CHGH=CHDGCGDGIHHEG@EEGE>C@E@CHCHIIIHG>>3+DGEE??EF@HHHIHHHGF-GIHHEFHGHHIHIHGIIHGHIHIHEEHIHHIIIIIIHEIHHIHIHEIGGIIIIIIIIIIHHHGHHCIHHGHGDGIIIIIHEIIIHIHIHIIIIIIIIHIHIIGIIIIHIIIIIIIIIIIIIIIIHHIIIIIHIIIIIIIIIIIIIIIIIIIIII
@HWI-D00621:625:HMJNFBCX2:2:1104:15331:71350
GTGGGGAATATTGCACAATGGGCGCAAGCCTGATGCAGCCATGCCGCGTGTATGAAGAAGGCCTTCGGGTTGTAAAGTACTTTCAGCGGGGAGGAAGGTGTTGTGGTTAATAACCACAGCAATTGACGTTACCCGCAGAAGAAGCACCGGCTAACTCCGTGCCAGCAGCCGCGGTAATACGGAGGGTGCAAGCGTTAATCGGAATTACTGGGCGTAAAGCGCACGCAGGCGGTCTGTCAAGTCGGATGTGAAATCCCCGGGCTCAACCTGGGAACTGCATTCGAAACTGGCAGGCTAGAGTCTTGTAGAGGGGGGTAGAATTCCAGGTGTAGCGGTGAAATGCGTAGAGATCTGGAGGAATACCGGTGGCGAAGGCGGCCCCCTGGACAAAGACTGACGCTCAGGTGCGAAAGCGTGGGGAGCAAACAGG
+
IIIIIIIIIIIIIIIIIIIIIIIIIIIIIIIIIIIIIHIIIIIIIIIIIIIIIIIIIIIIHHIIIIIIIIIIIIIIIIIHIICHHIHIIIIDHIHIIIIIIIIEHHHHIIHHHAHIIIIIIGHHHHHHHIIGIIIICDHFHIHIHEHHHIIIIFHHHIE@EHHFIHIGIF:DHIDCG?@EG@@CD:6@EEG@-@EHIIHC@HH?CE@F@DEEH6EIHF@;@=G>?HHHDCDF6-F@-EHGGHHCEHHHHCEF-CIGHC?G8--GGFEIHHF@GHFHEHIHFHHIIHFIHE@IIIIIHHIHGGIHHHHEHHD@F7HEECHIHEIIIIIIHGIIIIIHHHEEIIIIHIHHBHIGHIIHEGDG<IIIIIIIIIIIIIIIIHGIHHEIIIIIIIHFHIHHDIIIHIIIIIIIIIIIIIIIIIIIIIIIIIIIII
@HWI-D00621:625:HMJNFBCX2:2:1104:19823:71450
GTGGGGAATATTGCACAATGGGCGCAAGCCTGATGCAGCCATGCCGCGTGTATGAAGAAGGCCTTCGGGTTGTAAAGTACTTTCAGCGGGGAGGAAGGTGTTGAGGTTAATAACCTCAGCAATTGACGTTACCCGCAGAAGAAGCACCGGCTAACTCCGTGCCAGCAGCCGCGGTAATACGGAGGGTGCAAGCGTTAATCGGAATTACTGGGCGTAAAGCGCACGCAGGCGGTCTGTCAAGTCGGATGTGAAATCCCCGGGCTCAACCTGGGAACTGCATTCGAAACTGGCAGGCTAGAGTCTTGTAGAGGGGGGTAGAATTCCAGGTGTAGCGGTGAAATGCGTAGAGATCTGGAGGAATACCGGTGGCGAAGGCGGCCCCCTGGACAAAGACTGACGCTCAGGTGCGAAAGCGTGGGGAGCAAACAGG
+
IIIIIIHEGHHIIIIIIHHHHIIHHHIHEIIICGHIIIIIIIIHIIIIIIIHIHGEHHHIIFHGIIIIDGHHIIGHIIIIIH9FHHIHIIIHIIDHIIIEEHEHHFHHEHIEEGGC?GHCEGFHI-FEGHHEEHIIHIIIHHFHEH?E:DD:ECEEEE@AG@@GHIG?H-5+3+6>---6@G-:;C6546@@-4@#####@6@-6@E?HD>---HH=>+C-=HHHEGC>:E@6--6-64>+CE?FEEGGFHG@+HD:C-F-A6GHEG?HHG?HHHHEEGH?CHCHHGIGHHHHHHEHHHHFHCEFAEIIHD@F.HIIIHHHHCHHHHEDIHIHHHHFIIIHDHHFCHHDGHIIHHIHGEIIIHIHHDEHIIIIHIIIIGHIIIIHHIIHIIIIIIIIIIIHIIIHEFIIIIIHHHHIHIIIIIIIIIIII
@HWI-D00621:625:HMJNFBCX2:2:1104:10230:71554
GTGGGGAATATTGCACAATGGGCGCAAGCCTGATGCAGCCATGCCGCGTGTATGAAGAAGGCCTTCGGGTTGTAAAGTACTTTCAGCGGGGAGGAAGGTGTTGAGGTTAATAACCTCAGCAATTGACGTTACCCGCAGAAGAAGCACCGGCTAACTCCGTGCCAGCAGCCGCGGTAATACGGAGGGTGCAACGGTTAATCGGAATTACTGGGCGTAAAGCGCACGCAGGCGGTCTGTCAAGTCGGATGTGAAATCCCCGGGCTCAACCTGGGAACTGCATTCGAAACTGGCAGGCTAGAGTCTTGTAGAGGGGGGTAGAATTCCAGGTGTAGCGGTGAAATGCGTAGAGATCTGGAGGAATACCGGTGGCGAAGGCGGCCCCCTGGACAAAGACTGACGCTCAGGTGCGAAAGCGTGGGGAGCAAACAGG
+
IIIIIIHIIIIIIIIIIIIIIIIIIIIIIIIIIIIIIIIIIIIIIIIIIHEHHIIIIIIIIIIIIIHHIIIIIIHIIIHIIIGHHIIIIII<HHIIIIIIIG?GHEHHFFHHHHEHFGHEHHHIHIGII?GHIGDHIIHEHHIIEHEHIC+>EH?GHHHEGH-@@EHHF@+3C:CHE--6@@->C+4@@@##########6@@@66-4-+CCC@@@@:C<-E@9>@>GHHEG@-H@?@-HD@6--6G@@-@FG:>>+HEAFHGFGHEF?@HHF@A8-?EHEE@FEHHIHHEHHHHIIIHHC?DHIHHGIIHIGHHIHHIIIIHIIGIIIHIIIHIIIIHIIIIIIHGD<<EHIIIHIHHHHHIIIIIIIIIIIIIHIIIGHIHIIIIIHGIHHIIIIIGIIHIIIIHIIIIIIIIGIIIIIIIIIIIIII
@HWI-D00621:625:HMJNFBCX2:2:1104:16940:71877
GTGGGGAATATTGCACAATGGGCGCAAGCCTGATGCAGCCATGCCGCGTGTATGAAGAAGGCCTTCGGGTTGTAAAGTACTTTCAGCGGGGAGGAAGGTGTTGAGGTTAATAACCGCAGCAATTGACGTTACCCGCAGAAGAAGCACCGGCTAACTCCGTGCCAGCAGCCGCGGTAATACGGAGGGTGCAAGCGTTAATCGGAATTACTGGGCGTAAAGCGCACGCAGGCGGTCTGTCAAGTCGGATGTGAAATCCCCGGGCTCAACCTGGGAACTGCATTCGAAACTGGCAGGCTAGAGTCTTGTAGAGGGGGGTAGAATTCCAGGTGTAGCGGTGAAATGCGTAGAGATCTGGAGGAATACCGGTGGCGAAGGCGGCCCCCTGGACAAAGACTGACGCTCAGGTGCGAAAGCGTGGGGAGCAAACAGG
+
IIIIIIIIIIIIIIIIIIIIIIIIIIIIIIIIIIIIIIIIIIIIIIIIHHHHIIIGIIGIIIIIIIIIHIIIIIIIHIIIDGDEHHHHHIHDIHDGHHCEHHIIIIIHEGHHHHHHIHHDHGHHHHHHA-8EHIIHGHIHH?GH@HHEHIHHFHA@GHEFHHHGH@GEHH:>HC6D-66FH@@;>:@HH??@-EGHHE@@EGCGEGG@6HDE?CIHHHCFHH@DGEIHBBC@6---6?E+IHH?HHCHFHHEGC36+DIIIIIHHEIHHG?GA-GIIHHE?HGAIHHIHIIIIHHHHGHF8-6-A-CHHIHGD-IIIHFIIIGIHHIIHHGIIIIIIHHIFHHG?IHHFHEH@IIIIIHG.HIHIIIIIIIIIIIIIHHCDGHEIIIHEHIHHHIIIIIIIHIIIIIIIIIIHIIIIIIHIIIIIIIIIH
@HWI-D00621:625:HMJNFBCX2:2:1104:18129:71860
GTGGGGAATATTGCACAATGGGCGCAAGCCTGATGCAGCCATGCCGCGTGTATGAAGAAGGCCTTCGGGTTGTAAAGTACTTTCAGCGAGGAGGAAGGCATTAAGGTTAATAACCTTGGTGATTGACGTTACTCGCAGAAGAAGCACCGGCTAACTCCGTGCCAGCAGCCGCGGTAATACGGAGGGTGCAAGCGTTAATCGGAATTACTGGGCGTAAAGCGCACGCAGGCGGTCTGTCAAGTCGGATGTGAAATCCCCGGGCTCAACCTGGGAACTGCATTCGAAACTGGCAGGCTAGAGTCTTGTAGAGGGGGGTAGAATTCCAGGTGTAGCGGTGAAATGCGTAGAGATCTGGAGGAATACCGGTGGCGAAGGCGGCCCCCTGGACAAAGACTGACGCTCAGGTGCGAAAGCGTGGGGAGCAAACAGG
+
IIIIIGIFHHHIIIFHEHGHHGHHIGIIIIHHIHHFHHIIGIEHIGGHHIEHGHGEHIHHHIIIIEHHHIHIIIGIGHIIGIFCHHHHHHHIHE=FCHH@FHFH@?/DAHHEHH.:.:GHEHHFFH?G7AA@FFHCCHHFEHHHFGF?HHICGH?CGCEGE-AHIHHH??+D+>CDEE?EEHF+D+@G46G--EHHCE@-?EHIGHF@F?@@GEHGECDHHHE+@EHDC3-HGFF??HGIHHDHIIHHCHHGEHH:HHG?ECCHGHGFACHHHHEHGHHEEHIIHIIIIHGHHEIIIHHHHIIIIHHIIIGIHGHHE?IGIIHIIIIIHHIIIIIIHHHHIIIIIIHGDHIIGIIIIIIIIIIIIIIIIIIIIIIIIIIGIIIIHIIIIIIIIIIIIIIIHGIIIIHIIIIIIIIIIIIIIIIIIIIIII
@HWI-D00621:625:HMJNFBCX2:2:1104:18893:72176
GTGGGGAATATTGCACAATGGGCGCAAGCCTGATGCAGCCATGCCGCGTGTATGAAGAAGGCCTTCGGGTTGTAAAGTACTTTCAGCGGGGAGGAAGGTGTTGAGGTTAATAACCTCAGCAATTGACGGTACCCGCAGAAGAAGCACCGACTAACTCCGTGCCAGCAGCCGCGGTAATACGGAGGGTGCAAGCGTTAATCTGAATTACTGGGCGTAAAGCGCACGCAGGCGGTCTGTCAAGTCGGATGTGAAATCCCCGGGGTAAACCTGGGAACTGCATTCGAAACTGGCAGGCTAGAGTCTTGTAGAGGGGGGTAGAATTCCAGGTGTAGCGGTGAAATGCGTAGAGATCTGGAGGAATACCGGTGGCGAAGGCGGCCCCCTGGACAAAGACTGACGCTCAGGTGCGAAAGCGTGGGGAGCAAACAGG
+
FDGHH<@GHHHHIH@GEFHGEE?FHDCCHII1DDD<GHHHHHIFE/CE?E0CCGHICHEHGHICFH@0C<EHEEHHHHHHHFDCEHEDHIIGH.D@CEDCCCHHICC/788@A7AAA--D@?-D@-7@+DAEHIHIGHDHIIIC@6GHH+>+:AG-AHGAEHHFHHECH-5>CC3+6@EHI@G++>GHH-@@GH--5@F-+@--@@FE-@---++5EH??+>:H:A##HC44-66-6-DD:5=F@6F6-6-G@C+:C6--8-6----6FEH@?G@EEG6-E@FEGB8-HEHG@667-HHGA7-HH@ED+H>HG?HIHEHIIHIIIHHHHDCCC?HGGHCGHHHHHHHF<FIHHCHEHHIHDHE<IIIHHIHGGIIHHHEC<1HIIHHFHGHIHHIIHEHIHEHHIHHIIIIHIIE?HEIIHHHHEHEHII
@HWI-D00621:625:HMJNFBCX2:2:1104:4325:72263
GTGGGGAATATTGCACAATGGGCGCAAGCCTGATGCAGCCATGCCGCGTGTATGAAGAAGGCCTTCGGGTTGTAAAGTACTTTCAGCGGGGAGGAAGGTGTTGTGGTTAATAACCACAGCAATTGACGTTACCCGCAGAAGAAGCACCGGCTAACTCCGTGCCAGCAGCCGCGGTAATACGGAGGGTGCAAGCGTTAATCGGAATTACTGGGCGTAAAGCGCACGCAGGCGGTCTGTCAAGTCGGATGTGAAATCCCCGGGCTCAACCTGGGAACTGCATTCGAAACTGGCAGGCTAGAGTCTTGTAGAGGGGGGTAGAATTCCAGGTGTAGCGGTGAAATGCGTAGAGATCTGGAGGAATACCGGTGGCGAAGGCGGCCCCCTGGACAAAGACTGACGCTCAGGTGCGAAAGCGTGGGGAGCAAACAGG
+
IIHIIIHIIIIIIIIIIIIIIHHIIIIIIIIIIIHIIIGIGGHIIIIIHH0FHIIIIIGIIIIGHHHIIIIIIHIHCHHIHGDGHHHHIIDDHHHIEC:FHHHHHDEGEHHHEH8GGHIHGHIHII?EHIIEHHHHII>F@GHHC@GEC+3>HHGHCHH@EHECFCHHGH+DHHHI4---@E4CD:@G-6@--4--5E@GHG@@F@@GEHH>4@464++BBFH:EEHD:;65---6--HH>-6-66-6-EEHE+:::CIHHCGFHG-@-EHFA--?HFHHEHA?IHIGHHG@?HEHH@HFFHH?HEHGHDDAFAGFGGFHEGHGHHIIHGIIIHIIIHHGIIHFIGHD<<HEEFIIIIIHIIIIIGIIIIIIHDIIIIGGIHIIIIHF@GHHIIIIIHIHG?IHIIIIIIIIIIIIIIIHIIHIIIIIII
@HWI-D00621:625:HMJNFBCX2:2:1104:12793:72344
GTGGGGAATATTGCACAATGGGCGCAAGCCTGATGCAGCCATGTCGCGTGTATGAAGAAGGCCTTCGGGTTGTAAAGTACTTTCAGCGAGGAGGAAGGTGTTGTGGTTAATAACCACAGCAATTGACGTTACTCGCAGAAGAAGCACCGGCTAACTCCGTGCCAGCAGCCGCGGTAATACGGAGGGTGCAAGCGTTAATCGGAATTACTGGGCGTAAAGCGGACGCAGGCGGTTTGTTAAGTCAGATGTGAAATCCCCGGGCTCAACCTGGGAACTGCATTTGAAACTGGCAAACTTGAGTCTCGTAGAGGGGGGTAGAATTCCAGGTGTAGCGGTGAAATGCGTAGAGATCTGGAGGAATACCGGTGGCGAAGGCGGCCCCCTGGACGAAGACTGACGCTCAGGTGCGAAAGCGTGGGGAGCAAACAGG
+
IIIIIIIIIHHIIHIIIIIIIIIIIIIIIIIIIIGHIIHIIIIEHIIIII@FGHIIIIIIHIHHIGIIIHIIIIIIICEHHHFHIII<<DHHHHII@EFHE@CFHICHHEHH@HHF?@H@.B.F@HII-EH@-7@:C7CHHIHIECHEHHHDHI6@AGHHIIEHH-6AGF:HIH;H@--6G-@HH+45@-@@?G@@E@@CECHHH?-->-@5-+3+6@?#######@:HC@44@@-F6EH66-@@-HF@FIHG:HHCHEAGHIHIHHG?CHIIHCHF??AGF-FEH??B6-B6-@A@GF>--HCHGIIHHHGHHHIIIHHHHHGHEIIHCDHD/IHIIIIIIGHEIHGDEH@IIIIIIIHHIHDHEIHIIIIHHHHDIIHGIHIHECEFHG1IIIIHHGIIHHHHC=IIIIIIIIIIIIIIIIIIIIIII
@HWI-D00621:625:HMJNFBCX2:2:1104:13495:72436
GTGGGGAATATTGCACAATGGGCGCAAGCCTGATGCAGCCATGCCGCGTGTGTGAAGAAGGCCTTCGGGTTGTAAAGCACTTTCAGCGAGGAGGAAGGTGGTGAGCTTAATACGCTCATCAATTGACGTTACTCGCAGAAGAAGCACCGGCTAACTCCGTGCCAGCAGCCGCGGTAATACGGAGGGTGCAAGCGTTAATCGGAATTACTGGGCGTAAAGCGCACGCAGGCGGTTTGTTAAGTCAGATGTGAAATCCCCGGGCTCAACCTGGGAACTGCATTCGAAACTGGCAGGCTAGAGTCTTGTAGAGGGGGGTAGAATTCCAGGTGTAGCGGTGAAATGCGTAGAGATCTGGAGGAATACCGGTGGCGAAGGCGGCCCCCTGGACAAAGACTGACGCTCAGGTGCGAAAGCGTGGGGAGCAAACAGG
+
IIIIIIIIIIIIIIIIIIIH?HHHIHIIIIIHIIIIIIIIIIIIIIHIIIIIIIIIIIIIIIIIIHIIHEHHHIIIIIIIIHDEHIIIIHH<HHEHHHHIIIIIIGIIHIHHHHHIIIIGHHIIGHIIIIIHIHEHHGHHHHHH-BFHHIIIHIEHEHH-EH?EE-6AH?>DH:CHHHIIIGHHI+5@GH?-6@EEEH########@@-FDG@6?@4HCC=FE35-5>)+@HE@@6-@@@GFF@-EHG?HFEHIHHHDHHHEG@HHEE?AA?A?AAB8-HHHHGCEIHHHHGHHEGHHHIIHGIIIIIIHDHHIIIHHHIHIIIIIIIIHIIHHIHIIIIIIIIIHHFDCIIIHIHIHIIIIIIIIHIIIIIIIIIIIGIHEHIIIIIIIIIIIIGHIIIIGIIIIIIIIIHGIIIIIIIIHIIIIIIII
@HWI-D00621:625:HMJNFBCX2:2:1104:3011:72998
GTGGGGAATATTGCACAATGGGCGCAAGCCTGATGCAGCCATGCCGCGTGTGTGAAGAAGGCCTTCGGGTTGTAAAGCACTTTCAGCGAGGAGGAAGGTGGTGAGCTTAATACGCTCATCAATTGACGTTACTCGCAGAAGAAGCACCGGCTAACTCCGTGCCAGCAGCCGCGGGAATACGGAGGGTGCAAGCGTTAATCGGAATTACGGGGCGTAAAGCGCACGCAGGCGGTTTGTTAAGTCAGATGTGAAATCCCCGGGCTCAACCTGGGAACTGCATTTGAAACTGGCAAGCTAGAGTCTCGTAGAGGGGGGTAGAATTCCAGGTGTAGCGGTGAAATGCGTAGAGATCTGGAGGAATACCGGTGGCGAAGGCGGCCCCCTGGACAAAGACTGACGCTCAGGTGCGAAAGCGTGGGGAGCAAACAGG
+
IIHIIIIIHIIIIIIIIIIIGIIIIIIHIIIIIIIIIIIIIIIIIIIIHHGHHHIHHHIIIGHHHGHHIIIIHHHIIGEHIIGHIIIGHHHDHHHGHHHIIGHEHIIIHIHHHE@AEHHIHIIECHEEGC?EHIHHCHHG@GHGHHEGHHIC-G-8FH@A@H?665@-4A>DH++63-@@4-45CHHE=@?F########@@FG@52))DDE>-@-E3+B@EEC?-4;C+4HG@6--HCF@66--66@--GHHDH>+HHEHEA-?HHFHHHHGA66?IHF?GIHIHGEIIIHHEEEH?HHEE--HHHEIHCGCGAF@EFHHHCIHEIIIIHHHIIHHIIIHHHIHHGHGHIIIIIIIIIIIIIIHIIHIIIIIHIIIHGHCIIIIIIIIIIIIIHIIHHIIHIIIIIIIIIIIIIIIIIIIIIIIIIIII
@HWI-D00621:625:HMJNFBCX2:2:1104:10273:72967
GTGGGGAATATTGCACAATGGGCGCAAGCCTGATGCAGCCATGCCGCGTGTATGAAGAAGGCCTTCGGGTTGTAAAGTACTTTCAGCGGGGAGGAAGGGATGGCGTTTAATACGCGCCGTCATTGACGTTACCCGCAGAAGAAGCACCGGCTAACTCCGTGCCAGCAGCCGCGGTAATACGGAGGGTGCAAGCGTTAATCGGAATTACTGGGCGTAAAGCCCAAGCAGGCGGTCTGTCAAGTCGGATGTGAAATCCCCGGGCTCAACCCGGGAACTGCATCCGAAACTGGCAGGCTTGAGTCTCGTAGAGGGGGGTAGAATTCCAGGTGTAGCGGTGAAATGCGTAGAGATCTGGAGGAATACCGGTGGCGAAGGCGGCCCCCTGGACGAAGACTGACGCTCAGGTGCGAAAGCGTGGGGAGCAAACAGG
+
IIIIIIIIHIIIIIIIHIIIIIIIIIIIIIIIIIIIIIIIIHIIIIIIHIHHIIIIIIIIHHIIIHIIIIHHIIIIIIIIIIDHHIHIIHIIIIIIIIHHIHHGIHIIIIHEAA@HHHIDHHHGHHHIH?@HHIHIDHHHHHFE-AEHGDCHH?@@@HH-4E?-6@6@GHDCHDHH?-6@H@@CDH@E@E?-5G@-4@-@@EFGGCH@FIHGGCHHG@@4+-6+---:H9@H@6@-HEGIHIIHHIIIGHHHHHH:CHHHHHF:GEHDEE?EEHCHHHC@HFIHHIHHIIIIIHHIIHFIHGEAEEIHIIIIHCG??AIIIIHIIHIHHHIIHGIIIIIHHHIIIIHF<<GIHHEHIIIIIIIIIIIIIIIIIIIIIIIIIIIHIIHIIIIIIIIIHIIIIHIIIIIIIIIIIIIIIIIIIGIIIIIHII
@HWI-D00621:625:HMJNFBCX2:2:1104:13096:72788
GTGGGGAATATTGCACAATGGGCGCAAGCCTGATGCAGCCATGCCGCGTGTATGAAGAAGGCCTTCGGGTTGTAAAGTACTTTCAGCGGGGAGGAAGGCGATAAGGTTAATAACCTTGTCGATTGACGTTACCCGCAGAAGAAGCACCGGCTAACTCCGTGCCAGCAGCCGCGGTAATACGGAGGGTGCAAGCGTTAATCGGAATTACTGGGCGTAAAGCGCACGCAGGCGGTCTGTCAAGTCGGATGTGAAATCCCCGGGCTTAACCTGGGAACTGCATTCGAAACTGGCAGGCTAGAGTCTTGTAGAGGGGGGTAGAATTCCAGGTGTAGCGGTGAAATGCGTAGAGATCTGGAGGAATACCGGTGGCGAAGGCGGCCCCCTGGACAAAGACTGACGCTCAGGTGCGAAAGCGTGGGGAGCAAACAGG
+
IIIIIHIIGIIIIIIIIIIIHHHHHHIIIIIIIIIIIIIIIIIIIHIIIHHHIIIIIHIIIHHIHHHHHIIHIHHIIIHHIGDFHHIIIHIDHHGEGHHHIIIIIHH?GGHHHEEHHHECHEFHHCGHHHHHCBEHCHHIFHHIHIIGDHHIIHHIHEFG?GHHHHEHIHIIIHIIHIIII=->DHEE@GH--466@@F@@H->56D+@6CG@DC@EHHDDDH;-C>C62EF@-@@66-CC-=HHH@@-6FEDH>D:D4F6-6-G@@6--HHEHHCHHGBHGEEHIHHHHGE?@@GGIHHHDCHHEHIIIHGF@ED@F@HHHGIHFIIHIIHHEIGIIIIHIIIHGHD7GIHIHIIIIHIIIIIIIIIHGIIIHIHIHIIIHHIIIHIIIHIHIHHHIHHHHIIIIIIIIIIGIIIIIIIHIIIIIIIII
@HWI-D00621:625:HMJNFBCX2:2:1104:16562:73054
GTGGGGAATATTGCACAATGGGCGCAAGCCTGATGCAGCCATGCCGCGTGTATGAAGAAGGCCTTCGGGTTGTAAAGTACTTTCAGCGGGGAGGAAGGTGTTGAGGTTAATAACCGCAGCAATTGACGTTACCCGCAGAAGAAGCACCGGCTAACTCCGTGCCAGCAGCCGCGGTAATACGGAGGGTGCAAGCGTTAATCGGAATTACTGGGCGTAAAGCGCACGCAGGCGGTCTGTCAAGTCGGATGTGAAATCCCCGGGCTCAACCTGGGAACTGCATTCGAAACTGGCAGGCTAGAGTCTTGTAGAGGGGGGTAGAATTCCAGGTGTAGCGGTGAAATGCGTAGAGATCTGGAGGAATACCGGTGGCGAAGGCGGCCCCCTGGACAAAGACTGACGCTCAGGTGCGAAAGCGTGGGGAGCAAACAGG
+
IIIIIIHIIIIIIIIIIIIIIIHIIIIIIIIIIIIIIIIIIIHIIIIIHHCGHHIGIIIIIGIIIIIHIIIHIGGHIIIIHEDGHIGHIIIIIIIIIGHCHE@FHHCEGHHIHH?DHHHHHEHIHIIIGHHHIIIIIHIIHIIIHIEHIIIDIH?GHHGG?HCFHHHIHH::DC:DG---@@55CH@E@@---6EE-@@--@@EEGC?HFHH@6C3@@@@>HG3@-HHHDE@66-?@-E>3-HEFGFHCHFHCHC:DHGHHGA-HHGHHGIIIIIGIIHE@EHGIHHHHHEIIIIIIHGHHFFEHHIIIIIHF.IIIHGGHIHIIIIIHIIHIIIIIHHFIIIHIIHE<GIIIHHHGHHHDHGIIIIHIGIIIIGHHHGHIHHGIIIHIHHIHIIHIIIIHGIIIIGIIIIIIIIHIIHIIIIIIIIIII
@HWI-D00621:625:HMJNFBCX2:2:1104:9569:73258
GTGGGGAATATTGCACAATGGGCGCAAGCCTGATGCAGCCATGCCGCGTGTATGAAGAAGGCCTTCGGGTTGTAAAGTACTTTCAGCGGGGAGGAAGGTGTTGAGGTTAATAACCTCAGCAATTGACGTTACCCGCAGAAGAAGCACCGGCTAACTCCGTGCCAGCAGCCGCGGTAATACGGAGGGTGCAAGCGTTAATCGGAATTACTGGGCGTAAAGCGCACGCAGGCGGTCTGTCAAGTCGGATGGGAAATCCCCGGGCTCAACCTGGGAACTGCATTCGAAACTGGCAGGCTAGAGTCTTGTAGAGGGGGGTAGAATTCCAGGTGTAGCGGTGAAATGCGTAGAGATCTGGAGGAATACCGGTGGCGAAGGCGGCCCCCTGGACGAAGACTGACGCTCAGGTGCGAAAGCGTGGGGAGCAAACAGG
+
IIIIIIIIIIIIIIIIIIIIGHIIHHIIIIIIIIIIIIIIIIIIIIGIIIGHHHGHHIIIHIEHIIIIHHHIIIIIIIIIIIHHHIGIIIIIIIHHII@CHHHHIIHHHFBHGHHIHIGGEHHGEFHED-FGE-4+>CC-BHHIIIHEH3+CEH@@GC--AG@@CEE@@-+>>3>D@@-6E-5DC+-6-@-6-5@=-4--6G@@?CHE;:HCE66EHHA>=@G>54-+6+-G6-6--?HD>=@6@6@6---@E+:;3CCHHHHEHHGA6EFHHHHG8-CIHEA6CEEHHA-HB?6EE?HHHHEHHHHGC:HIHHIHEEHHIHHHHEHGIIIIIHIIIHIHIGIIHEHGDCIIHEHHIIIHIIGGIIHIIHGGIIIHIIIHGHIHHHHHIHHGIIIIIHIIHFIIIIHIIIIIIIIIIIIIIIIIIIIIII
@HWI-D00621:625:HMJNFBCX2:2:1104:16928:73321
GTGGGGAATATTGCACAATGGGCGCAAGCCTGATGCAGCCATGCCGCGTGTATGAAGAAGGCCTTCGGGTTGTAAAGTACTTTCAGCGGGGAGGAAGGTGTTGAGGTTAATAACCGCAGCAATTGACGTTACCCGCAGAAGAAGCACCGGCTAACTCCGTGCCAGCAGCCGCGGTAATACGGAGGGTGCAAGCGTTAATCGGAATTACTGGGCGTAAAGCGCACGCAGGCGGTCTGTCAAGTCGGATGTGAAATCCCCGGGCTCAACCTGGGAACTGCATTCGAAACTGGCAGGCTAGAGTCTTGTAGAGGGGGGTAGAATTCCAGGTGTAGCGGTGAAATGCGTAGAGATCTGGAGGAATACCGGTGGCGAAGGCGGCCCCCTGGACAAAGACTGACGCTCAGGTGCGAAAGCGTGGGGAGCAAACAGG
+
IIIIIIIIIIIIIIIIHHIIIIIIIIIIIIIIIIIIGHHIIIIIHIIIIIHIIIIIIIIIIIIIIHIIHIIIIIIHIHIIIIFHHIIIIIIIIHHHHIHHHIIIIIHHIIGHIIIHIIIIIIGIHGIIIHI-GHGHDHD-@FHHEIIIHDHIIH-GCHHHIEHHIIIIFECCDHDDHHH?EG=:HHEGHEHHIIGHHIHEHHHHE@6@@FHII>CCGC55CHD/HH@>H;CEF??H@-6++-5--?H@EHH@@+HCCDEHHGA-@G@A8-8EIHEHHHA?GEA?GHIGIHHECIHHEHHH?87-7-HDCCDHF.GIHHHIIGIHHHIIHIIIIIHHHCHHHDHHEHHHDIIIHIIHHIIIIHHHHHHHIIIIIIIIIHGHIGHIIIIIIIIIHIIIIIIIIIIIIIIIIIIIIIIHIIIIIIIIIIIIII
@HWI-D00621:625:HMJNFBCX2:2:1104:17953:73267
GTGGGGAATATTGCACAATGGGCGCAAGCCTGATGCAGCCATGCCGCGTGTATGAAGAAGGCCTTCGGGTTGTAAAGTACTTTCAGCGGGGAGGAAGGTGTTGAGGTTAATAACCTCAGCAATTGACGTTACCCGCAGAAGAAGCACCGGCTAACTCCGTGCCAGCAGCCGCGGTAATACGGAGGGTGCAAGCGTTAATCGGAATTACTGGGCGTAAAGCGCACGCAGGCGGTCTGTCAAGTCGGATGTGAAATCCCCGGGCTCAACCTGGGAACTGCATTCGAAACTGGCAGGCTAGAGTCTTGTAGAGGGGGGTAGAATTCCAGGTGTAGCGGTGAAATGCGTAGAGATCTGGAGGAATACCGGTGGCGAAGGCGGCCCCCTGGACAAAGACTGACGCTCAGGTGCGAAAGCGTGGGGAGCAAACAGG
+
HHFHHHIHIIIIHIHIIHEHFHHIIIGHHIHHHIEHHHHIGHHFEDHGEHEHCFHHFHHCHGIGEHHDHFCHHCEHHHHHG@DEHHH<HHCCHDCEHHHCFC?@9AGH?GAGFHFIEH?HCC?FHEH=@EEH?GHHCH+8F6@-6AGEHDHGCHHC-A@EHHHCEHIHHHHHI+++@E-@G-E+6D-@E-@FHCGE=E?@@@6@6+D-HDD@@6@HE+D;=G6+-E=IHHHHG@@FE?ECIHIGHGHE?HHE=HC3:CCHEEEHF6E?CF8IHGH@HGHHIHIHBCHHHGHHHEIHIFGH@F-HHFIIIHHHHHHIHHHIHGHGIIIHH:IIIIIIGHIHHIIIIIIHDHIIIIIHEIIIHHIIIIHHH@HHIICHIIHCIHIHIIIIIIIIIIHHHIIIIIIIIHHEFIIIIIIIIIHIIIIIIIGIIH
@HWI-D00621:625:HMJNFBCX2:2:1104:15524:73573
GTGGGGAATATTGCACAATGGGCGCAAGCCTGATGCAGCCATGCCGCGTGTATGAAGAAGGCCTTCGGGTTGTAAAGTACTTTCAGCGGGGAGGAAGGTGCTGAGGTTAATAACCTCAGCAATTGACGTTACCCGCAGAAGAAGCACCGGCTAACTCCGTGCCAGCAGCCGCGGTAATACGGAGGGTGCAAGCGTTAATCGGAATTACTGGGCGTAAAGCGCACGCAGGCGGTCTGTCAAGTCGGATGTGAAATCCCCGGGCTCAACCTGGGAACTGCATTCGAAACTGGCAGGCTAGAGTCTTGTAGAGGGGGGTAGAATTCCAGGTGTAGCGGTGAAATGCGTAGAGATCTGGAGGAATACCGGTGGCGAAGGCGGCCCCCTGGACAAAGACTGACGCTCAGGTGCGAAAGCGTGGGGAGCAAACAGG
+
HHIIIIHIIIIIIIIIIIIIIGIIIIHHIIIHIIEHIHIIIIIIIIIHEHHFHHIIIIIIIHCHEHHIHHHHIHGHHHHIHHFHIIIGIIIHIIIHHIIIGHIHEHECFFHHHEGGHHHIFEH?AEEHHIG@HEHHHHHCEHIIIIII::CHIHHHGHFHIHIIII?@GC:DHDDH@FFFC==CCHEEEHE6@E-@@HF--@=@EE-@EDCH-:G?EG@@@DE:HE3C6+45--@-6-@>;-HIIHF6-6C@-+C:HDIHHHEGEG4-6-6-HFHEHHEA4-HHHHCIIIHHEG-EG?HGIIIIIIHHHDIHHGHIIHHHFGHCHIHIIIHGIHHGEFH@IGHIHGHHDHIGIHHHEIIIIIIIIIIIIIIIIIHHHD?DIIIHHIIIHIIIHIGIIIIIIIIIIIIIIIIIIIIIIIIIIHIIIIIIII
@HWI-D00621:625:HMJNFBCX2:2:1104:16298:73739
GTGGGGAATATTGCACAATGGGCGCAAGCCTGATGCAGCCATGCCGCGTGTATGAAGAAGGCCTTCGGGTTGTAAAGTACTTTCAGCGGGGAGGAAGGCGATAAGGTTAATAACCTTGTCGATTGACGTTACCCGCAGAAGAAGCACCGGCTAACTCCGTGCCAGCAGCCGCGGTAATACGGAGGGTGCAAGCGTTAATCGGAATTACTGGGCGTAAAGCGCACGCAGGCGGTCTGTCAAGTCGGATGTGAAATCCCCGGGCTCAACCTGGGAACTGCATTCGAAACTGGCAGGCTAGAGTCTTGTAGAGGGGGGTAGAATTCCAGGTGTAGCGGTGAAATGCGTAGAGATCTGGAGGAATACCGGTGGCGAAGGCGGCCCCCTGGACAAAGACTGACGCTCAGGTGCGAAAGCGTGGGGAGCAAACAGG
+
IIIHIIHIIIIIIIIIIIIHIIIIIIIIIIIIIIIIIIIIIIIIIIIIIIIIIIIIHIHHHFHIIGIIIIIGIGHIIIIIIIGEHEEHHIIIHHHGEHIIHHEHEEHHIIHGIGHHIHHHIHHIIIIGHHH-@?EHHIIHF?HHHEHFDDHHDHECHEGHFDHFHEHHHEDDHDD:@EGHIG=;HG=HHCC@HC-6EHHCHF4GG?@@EHHEHCCCE@G?C>:>?CHC3+6@@6?@6@6+:EHH?E?HHIIHE>CHDDEIGH??HHCH@AHEHEHCCHB---?IHGIIHF?HIGHIIHHHECIFIIHIIIIIHGIIIGIIHEHHIIIHHHHIHGIIIIIHIIIIIIHGDHIIIIIHIIIHIHHIHHHHHIIHHIIIIHHDHEIIIHIIIIIIIIIIIIHHEIIIIIIIIIIIIIIIIIIIIIIIIIIIII
@HWI-D00621:625:HMJNFBCX2:2:1104:14530:73883
GTGGGGAATATTGCACAATGGGCGCAAGCCTGATGCAGCCATGCCGCGTGTATGAAGAAGGCCTTCGGGTTGTAAAGTACTTTCAGCGGGGAGGAAGGTGCTGAGGTTAATAACCTCAGCAATTGACGTTACCCGCAGAAGAAGCACCGGCTAACTCCGTGCCAGCAGCCGCGGTAATACGGAGGGTGCAAGCGTTAATCGGAATTACTGGGCGTAAAGCGCACGCAGGCGGTCTGTCAAGTCGGATGTGAAATCCCCGGGCTCAACCTGGGAACTGCATTCGAAACTGGCAGGCTAGAGTCTTGTAGAGGGGGGTAGAATTCCAGGTGTAGCGGTGAAATGCGTAGAGATCTGGAGGAATACCGGTGGCGAAGGCGGCCCCCTGGACAAAGACTGACGCTCAGGTGCGAAAGCGTGGGGAGCAAACAGG
+
IIIIIIGEHIIIIIIIIIIHHHIIIIIIHIHHIHIIIIIIIIIIIIIIIIIEHIIIIIIIIIHIIIIIGIH.GHHHIIIIIHHHHIFHHHIDDHCHIHIIIIIIIHFHHIIIIHHH@EGHHHHHE@GHHIEHEEEHIIGIICHHHHIIG:>HIHGHHIFHIG@GHGHHH4++>:;D---6@GHDC:4--@HH-EHHGHC?EEHG@6--HHDE>--4-C+A@BIHFCHCC>4---6@C?HD:=HEIG@FGIHHG;56+:HHHHE@EHHG@HHEHG?-66A?EGHHIHCIIIIIIHEIHHGHHHE?HGHHIIIHIIIHHHFHFHEHIIIHIIIIIIIIHHHHIIIIHGHD<GGIIHHHIHIIIIIIIIIHIIIIIIIIIHIIIHGIHIIIIIIIHIIIIIIHHHIIIIIIIIIIIIIIIIIIIIIIIIIIII
@HWI-D00621:625:HMJNFBCX2:2:1104:16101:73920
GTAGGGAATCTTCCGCAATGGGCGAAAGCCTGACGGAGCAACGCCGCGTGAGTGATGAAGGTCTTCGGATCGTAAAACTCTGTTGTTAGGGAAGAACAAATTTGTTAGTAACTGAACAAGTCTTGACGGTACCTAACCAGAAAGCCACGGCTAACTACGTGCCAGCAGCCGCGGTAATACGTAGGTGGCAAGCGTTATCCGGAATTATTGGGCGTAAAGCGCGCGTAGGCGGTTTCTTAAGTCTGATGTGAAAGCCCACGGCTCAACCGTGGAGGGTCATTGGAAACTGGGAAACTTGAGTGCAGAAGAGGAGAGTGGAATTCCATGTGTAGCGGTGAAATGCGCAGAGATATGGAGGAACACCAGTGGCGAAGGCGGCTCTCTGGTCTGTAACTGACGCTGATGTGCGAAAGCGTGGGGATCAAACAGG
+
IIIIHHHIIIIIIIIIIIIIIIIIIIIIIIIIIIIIIIIIIIIIIIIIIIIIIHHIHIIIIHIIIHIHIIIIIIIIIHIIIIDFHFEHIIEGHHHHHIIIHIHFFHHIIHHHIIHIIIIHEHIIIIIIIHHHECHHEGHHIHIIIEEECCHHIIIIIHGHIIHHIHIGHA:DH:>HEE@@@6@EGC-55-64@@-4EECHHHDH@HHEEDDF?:EEHDHDC+>+F-@:D+8HEGG?CAA-EHG@?@?HCEEHGCHH;@>FECHHHHDHG?GIIHGA-EA-HGHHHHIHHIIHHD@CIIHIIHFIIIIIIHIHHHHGHIHIIHEHFIIHIIIIHHGIIIIIIIIIIIHIHIIGHIHIIHIHIHIHIIIIIIIIIIIIIIHGGIFHHIIIIIIIIIIIIIIIIIIIIIIIIIIIIIIIIIHIIHIIIIIIII
@HWI-D00621:625:HMJNFBCX2:2:1104:20069:73898
GTGGGGAATATTGCACAATGGGCGCAAGCCTGATGCAGCCATGCCGCGTGTATGAAGAAGGCCTTCGGGTTGTAAAGTACTTTCAGCGGGGAGGAAGGTGTTGAGGTTAATAACCGCAGCAATTGACGTTACCCGCAGAAGAAGCACCGGCTAACTCCGTGCCAGCAGCCGCGGTAATACGGAGGGTGCAAGCGTTAATCGGAATTACTGGGCGTAAAGCGCACGCAGGCGGTCTGTCAAGTCGGATGTGAAATCCCCGGGCTCAACGTGGGAACTGCATTCGAAACTGGCAGGCTAGAGTCTTGTAGAGGGGGGTAGAATTCCAGGTGTAGCGGTGAAAGGCGTAGAGATCTGGAGGAATACCGGTGGCGAAGGCGGCCCCCTGGACAAAGACTGACGCTCAGGTGCGAAAGCGTGGGGAGCAAACAGG
+
IHHGIIHIIIIIGHIIHIIHIIIIIIHIIIHIHIIIIIIIHIIIIIIIHHFFHHIIHIIHHHIIHIHIIIIIIGIIIIIHIHDGHHHIHIHIIIHHHHFHEHEHHIHEHHHHHHHIDHHGEHHEHHHIAHH@FHGGHHHFEHHGCH4F>HDH=FGHIIEHGI@?EEG--@DHDHDDHHHHHGCCHGHHF@EHIIE=EH@-5@HG6@@G@-CHDG@@@GCHD5@HC2GDDD4---6---E;;=IIHHFF-FE@HDD:D:HHG?AA46+--FGAHACCE-HAA-HF88HHHFGHHE7GIIHE@FEFHHGHHDDHHFHEGAAEH?E?HGIHHDIHGIIFHHE<.HGIHHHG<HIIIHHFHEIIIIIHHHGIIIIHHIIIHHCHEEHIIIIIIIIHHIIIIIHIIGIIIIHIIIIIIIIIIIIIIIIIIIIIII
@HWI-D00621:625:HMJNFBCX2:2:1104:18500:74236
GTGGGGAATATTGCACAATGGGCGCAAGCCTGATGCAGCCATGCCGCGTGTATGAAGAAGGCCTTCGGGTTGTAAAGTACTTTCAGCGGGGAGGAAGGTGTTGTGGTTAATAACCACAGCAATTGACGTTACCCGCAGAAGAAGCACCGGCTAACTCCGTGCCAGCAGCCGCGGTAATACGGAGGGTGCAAGCGTTAATCGGAATTACTGGGCGTAAAGCGCACGCAGGCGGTCTGTCAAGTCGGATGTGAAATCCCCGGGCTCAACCTGGGAACTGCATTCGAAACTGGCAGGCTAGAGTCTTGTAGAGGGGGGTAGAATTCCAGGTGTAGCGGTGAAATGCGTAGAGATCTGGAGGAATACCGGTGGCGAAGGCGGCCCCCTGGACAAAGACTGACGCTCAGGTGCGAAAGCGTGGGGAGCAAACAGG
+
IIIIIIIIIIIIIIIIIIIIIIIIIIIIIIIIHHIIIIIIIIIIIIIIIIHIIIIHIIIIIHHHIIIIIIIIIIHIIIIHIH<DHIHIIIIHHICHHIIGIIHIIIIGIIGIIIHHIHIHIIHIIIIHHHIH?@HHIIGHHHHHHIIIIIIIIIIGEHIIHIIIIIIHFGCHIDCD@G?HIHHIIDHIEHCF?GHHIIE?GDF?GEFEH6@@FD@@@G?>>>D/:@DDDD@G?-EF-6-HIIHHIHECEHHGHH;D+HHHHEIFHHHHHEHFA8-FFHGFADHEEIHHCHHHHGIIIIIIHHACHIIIIIIHGHCHHHGIIIIHIHHHIIIIHGIHIIIIIIIIHHHC<GHIIHIIHGIIHHCIIIIIIIIIIIIIIIHHHEIHHHIHHIIIIIIIIIIIIHIIIIIIIIIIIIIIIIIIIIHIIIIIII
@HWI-D00621:625:HMJNFBCX2:2:1104:6612:74276
GTGGGGAATATTGCACAATGGGCGCAAGCCTGATGCAGCCATGCCGCGTGTATGAAGAAGGCCTTCGGGTTGTAAAGTACTTTCAGCGGGGAGGAAGGTGTTGAGGTTAATAACCTCAGCAATTGACGTTACCCGCAGAAGAAGCACCGGCTAACTCCGTGCCAGCAGCCGCGGTAATACGGAGGGTGCAAGCGTTAATCGGAATTACTGGGCGTAAAGCGGCAGCAGGCGGTCTGTCAAGTCGGATGTGAAATCCCCGGGCTCAACCTGGGAACTGCATTCGAAACTGGCAGGCTAGAGTCTTGTAGAGGGGGGTAGAATTCCAGGTGTAGCGGTGAAATGCGTAGAGATCTGGAGGAATACCGGTGGCGAAGGCGGCCCCCTGGACAAAGACTGACGCTCAGGTGCGAAAGCGTGGGGAGCAAACAGG
+
IIHIIIIIIIIIIIIIIIIHHIIIIIIIIIIIIIIIHIIIHHIIIIIIHHHIIIIIHIIIGIIIHIIHEHHIIGIIHIIIIHHIHIGIIIIHIIIHHDHHHHGEHHEHHEHH?C7GHHH?F@FF?EHHHFHFHIIHGIGHIIIGAFHFHIHHIHFEHIHIII-FH-6F?F::CHHHE@HHH--3>D@@HHHICHH=GH?6@HHGF6@F?@HG@5?H@6@-9+++-4->6+-?E@G@F-=HHCECHEEHHEGGHHD:C;C@F6-@GA-A6-HHHHIIIIHFH@?HEG?HCHFCCHFHHIIHHH@HE@EHGHDHHGCGD.FIIIHIHCEIIHHIIIIHGHHIIIIIHIIHGIIIIHIIHHHHIIHIHIIGHHIIHHHHIIIIIHIIIIIIIIIIHIIIIIHIHIIIIIIIIIIIIIIIIIIIIIIIIIIIII
@HWI-D00621:625:HMJNFBCX2:2:1104:16215:74377
GTGGGGAATATTGCACAATGGGCGCAAGCCTGATGCAGCCATGCCGCGTGTATGAAGAAGGCCTTCGGGTTGTAAAGTACTTTCAGCGGGGAGGAAGGCGATAAGGTTAATAACCTTGTCGATTGACGTTACCCGCAGAAGAAGCACCGGCTAACTCCGTGCCAGCAGCCGCGGTAATACGGAGGGTGCAAGCGTTAATCGGAATTACTGGGCGTAAAGCGCACGCAGGCGGTCTGTCAAGTCGGATGTGAAATCCCCGGGCTCAACCTGGGAACTGCATTCGAAACTGGCAGGCTAGAGTCTTGTAGAGGGGGGTAGAATTCCAGGTGTAGCGGTGAAATGCGTAGAGATCTGGAGGAATACCGGTGGCGAAGGCGGCCCCCTGGACAAAGACTGACGCTCAGGTGCGAAAGCGTGGGGAGCAAACAGG
+
IHHHHHIEGHHIHHHHHIHHHHIHIHIIIIIHHHHIHHIHHHIIHHHHHIIFHFHHHHHGHIIIIHHHHHIHHHHIEHHIID<CHEHDHDHHIDHHIIIIIIE@FHGHHGHHHHHGHHHIIGHHEHHIIHHIGCHHIHHHHHC@?E?FD+6>EEEHHEHHHEEECHIGHEHGHGDHHGEGHHHHHD@GD@@?--5@E?F-GH-6@F-@GDDGEH-DHGC69H6+---HH>-CCEGGH@DDHE@F@EEFHEH?HHC:C:?A?HFEHE?FA?HGFF@-?HA?E@-@GHGIHFBB8--EHHEHHHFE?GH@HD;8HEHEEIIHFEIHIIGIHHHIIFEEFGIIHHHHIIHG<DIHIHIHHHHCHIIHHHEHHHIIIIIGHDGHH?HHHIIHIHHHHHIIIIIIHEEDHGCHEEEEHDDHGHHHFGGIIHHHHH
@HWI-D00621:625:HMJNFBCX2:2:1101:14079:66706
GTAGGGAATCTTCCGCAATGGGCGAAAGCCTGACGGAGCAACGCCGCGTGAGTGATGAAGGTCTTCGGATCGTAAAACTCTGTTGTTAGGGAAGAACAAATTTGTTAGTAACTGAACAAGTCTTGACGGTACCTAACCAGAAAGCCACGGCTAACTACGTGCCAGCAGCCGCGGTAATACGAAGGTGGCAAGCGTTATCCGGAATTATTGGGCGTAAAGCGCGGGTAGGCGGTTTTTTAAGTCTGATGTGAAAGCCCACGGGTCAACCGGGGAGGGTCATTGGAAACTGGGAAACTTGAGTGCAGAAGAGGAGAGTGGAATTCCATGTGTAGCGGTGAAATGCGCAGAGATATGGAGGAACACCAGTGGCGAAGGCGGCTCTCTGGTCTGTAACTGACGCTGATGTGCGAAAGCGTGGGGATCAAACAGG
+
IIIIIIHIIIIIIIHIIIIIIGIIIIIIIIIIIHIHIIIIIIIIIIIIIIIIIIIHHIIIIFHHIHIH=HIIIIIIHIIIFG<CGF@HHIIIEHIIIGGIHH.A<@@AGHF@A@..:A@7.8FH?-FHGHHG-FHA777EHGF?F--4>+5>=EGCEE@F?AHI-AHHIG+5DHHDH?-----6D@FC?G-6-4----@HHH@DECE4@-64@@?HGC66:>4+H=GCD;G@3A---6-6-8--A---@EEHCA+C@5:FA6HHH>+7--CD7-8-8-7@@FHHHH?IHCEB7AF@A??GA@.BAFEB<FHGHHHIHIIHHIFEHFIHIHDIIIIHGAHHIIHG.IFGDGFGIIIHFHIHIGIGIIIHH?HIIIIIIIIGIHIIIHGIIIHIIIIIIIIHIIIHHCIIIIIIIIHIIIIIHIIIIIIIII
@HWI-D00621:625:HMJNFBCX2:2:1101:16612:67198
GTGGGGAATATTGCACAATGGGCGCAAGCCTGATGCAGCCATGCCGCGTGTATGAAGAAGGCCTTCGGGTTGTAAAGTACTTTCAGCGGGGAGGAAGGTGTTGAGGTTAATAACCGCAGCAATTGACGTTACCCGCAGAAGAAGCACCGGCTAACTCCGTGCCAGCAGCCGCGGTAATACGGAGGGTGCAAGCGTTAATCGGAATTACCGGGCGTAAAGCGCACGCAGGCGGTCTGTCACGTCGGATGTGAAATCCCCGGGCTCAACCTGGGAACTGCATTCGAAACTGGCAGGCTAGAGTCTTGTAGAGGGGGGTAGAATTCCAGGTGTAGCGGTGAAATGCGTAGAGATCTGGAGGAATACCGGTGGCGAAGGCGGCCCCCTGGACAAAGACTGACGCTCAGGTGCGAAAGCGTGGGGAGCAAACAGG
+
IIIIIIIIIIIIIIIIIIHHIIIIGIIIIIIHIIIIHIIIIIIIIIIIIHGEGHFHHIIIIHIIIIHIHIHHIHHGIIIII<<GHIHHIIHDHIHIIFGHIHFHHH?FEEHFEEFDDHIIEHGHFHHHAEHE@GHI:CHGHIIIIIIEHGDHHE@@FHH@GHH?6@CGHH+5;++34-66@-->CDHE@@@ECG-@EE##@@66-66+)HH=G@6ECDCA-DG;6-G>>)@66-@E@46+:IIHHF@-@@HHG:HDHD?EF?G@?F-?HGHGHHF??@HHACGEHH?HE@CIHHGHEHHHHEF?HCHIHIHHA?CHGIHGIIIIIIHIIIHHIHHIIHHHIHIIIIHGDHIIIIIIIIIIIIIIHIIHHIIHIIIIHIIIHIIHIIIIIHHIIIIIIIIIIIIIIIIIIIIIIHIHIIIIIIIIIIIIII
@HWI-D00621:625:HMJNFBCX2:2:1101:14465:67250
GTGGGGAATATTGCACAATGGGCGCAAGCCTGATGCAGCCATGCCGCGTGTATGAAGAAGGCCTTCGGGTTGTAAAGTACTTTCAGCGGGGAGGAAGGTGTTGAGGTTAATAACCGCAGCAATTGACGTTACCCGCAGAAGAAGCACCGGCTAACTCCGTGCCAGCAGCCGCGGTAATACGGAGGGTGCAAGCGTTAATCGGAATTACTGGGCGTAAAGCCCACGCAGGCGGTCTGTCAAGTCGGATGTGAAATCCCCGGGCTCAACCTGGGAACTGCATTCGAAACTGGCAGGCTAGAGTCTTGTAGAGGGGGGTAGAATTCCAGGTGTAGCGGTGAAATGCGTAGAGATCTGGAGGAATACCGGTGGCGAAGGCGGCCCCCTGGACGAAGACTGACGCTCAGGTGCGAAAGCGTGGGGAGCAAACAGG
+
IIIIIIIIIIIIIIIIIIIIHIIIIIHIIIIIIIIIIIIIIIIIIIIHIIHHIIHIIIIHIIIIIIIGHIIIIIIIIIIIIFFCHIHIHHHDHIIIGIHIEHCHIIHHEHHHHIHDHIIHHIIH?GCHIIHHHGEHDHIH-6AH@FEHHIIHIIHGCH54EHI?@GE@E@+DHC:>E-6-@46>+DGHHIE---6@GH?@HH?HEFHHHEHG>6CHG@-3)-43@-HHHCGG?@HFF@4CHDHGHG@HGCF66+:HDDIHHHFEHHEHEGIH?HA@?E@CE@AEEFF-IHIIIIHHIIIIIIHEHGGG:IIHHHGEG-EFHHIHIGIHHGIIIIHIIHHHIIHIIIHHGHIHIIIIHHIIGIIIIIIIIIIIIIIIIIIIIIIGIIIIIIIIIIIIIIIHEHIIIIHIIIIIIIIIIIIIIIIIIIIIII
@HWI-D00621:625:HMJNFBCX2:2:1101:11703:68398
GTGGGGAATATTGCACAATGGGCGCAAGCCTGATGCAGCCATGCCGCGTGTATGAAGAAGGCCTTCGGGTTGTAAAGTACTTTCAGCGAGGAGGAAGGTGTTGTGGTTAATAACCGCAGCAATTGACGTTACTCGCAGAAGAAGCACCGGCTAACTCCGTGCCAGCAGCCGCGGTAATACGGAGGGTGCAAGCGTTAATCGGAATTACTGGGCGTAAAGCCCACGCAGGCGGTTTGTTAAGTCAGATGTGAAATCCCCGGGCTCAACCTGGGAACTGCATTTGAAACTGGCAAGCTTGAGTCTCGTAGAGGGGGGTAGAATTCCAGGTGTAGCGGTGAAATGCGTAGAGATCTGGAGGAATACCGGTGGCGAAGGCGGCCCCCTGGACGAAGACTGACGCTCAGGTGCGAAAGCGTGGGGAGCAAACAGG
+
IIIIIIHIIIIIIIIIIIIIIIIIIIIIIIIIIIIIIIIIIIIIIIIIIIEHIHHHIIIIIHIIHIHFGIGIIIIIIHHHIHGEHICCDDHHHHIIEH.<F=.<GHHIIIIFHGEHCCHH?@@HHHIIIFE-D@7C:@DEG6@GHIGGDDD:GH-8FHG--@------4A+55+6>?@@-@-6>D:EE-@-6@EH4@---@FC=@666#6DGE35HE@E+)--+@-IH>)E@@@@@CHEF@66--@EG-IHHE+CDHHEHFEA?HG5A-GFFCG?GACHHHAAGGIIGIIHHB--IHGIIHGE?B-HGHHCECIHIHIIIIIIIHFIIIIIH@?IIIGIIHGHIHGHFFHIIIIHHHHIIHIIIIIIIIIIIIIHIIHIIIHIIIIIIIIIHHIIIIIGIIIIIIIIIIIIIIIIIIIIIIIIIIIIIII
@HWI-D00621:625:HMJNFBCX2:2:1101:18078:69162
GTGGGGAATATTGCACAATGGGCGCAAGCCTGATGCAGCCATGCCGCGTGTATGAAGAAGGCCTTCGGGTTGTAAAGTACTTTCAGCGGGGAGGAAGGTGTTGAGGTTAATAACCTCAGCAATTGACGTTACCCGCAGAAGAAGCACCGGCTAACTCCGTGCCAGCAGCCGCGGTAATACGGAGGGTGCAAGCGTTAATCGGAATTACTGGGCGTAAAGCGCACGCAGGCGGTCTGTCAAGTCGGATGTGAAATCCCCGGGCTCAACCTGGGAACTGCATTCGAAACTGGCAGGCTAGAGTCTTGTAGAGGGGGGTAGAATTCCAGGTGTAGCGGTGAAATGCGTAGAGATCTGGAGGAATACCGGTGGCGAAGGCGGCCCCCTGGACAAAGACTGACGCTCAGGTGCGAAAGCGTGGGGAGCAAACAGG
+
IIIIIIHIIIIIIIIIIIHHHIIIIIIIIIIIIIGIIIIIIIHHIIIIIIGHHHIIIIIIIHIIIIIIHIIIIHHIIIIIIHDGHIGIIIIIGICCHHHEHHHHIIEHHIHHIHEHCHHIHHIIGHIIIFEHF?EDHIIIIICHAG-ADHC:GH?GHEHHCHHGHHEHEHHDD++>E@-@H5->D:-4@?@@-5-@HHEHIIH@EF6FFEE<C:@E@@@6;:DDHFHDHHHG@-@-6-E3+6-F-HCEG?EF=CHHHCCE@EA-HHE8-HGEHF?GCEGCGGIHE@EIHEHHHG?FHHEFHHCHGFIHIHDD.AHHIHIHEGHCGHIGIIHIIIHIHHGDIIIIIIHGBEIHGIIIHIGIGIHHFIIHIIIIIIIIIIIGIHIHHHIHHHIIHIHIIIIIHHIIIIHIIIIIHIIIIIHIIIIIIIIIII
@HWI-D00621:625:HMJNFBCX2:2:1101:13531:69365
GTGGGGAATATTGCACAATGGGCGCAAGCCTGATGCAGCCATGCCGCGTGTATGAAGAAGGCCTTCGGGTTGTAAAGTACTTTCAGCGGGGAGGAAGGTGTTGAGGTTAATAACCGCAGCAATTGACGTTACCCGCAGAAGAAGCACCGGCTAACTCCGTGCCAGCAGCCGCGGTAATACGGAGGGTGCAAGCGTTAATCGGAATTACTGGGCGTAAAGCGCACGCAGGCGGTCTGTTAAGTCGGATGTGAAATCCCCGGGCTCAACCTGGGAACTGCATTCGAAACTGGCAGGCTAGAGTCTTGTAGAGGGGGGTAGAATTCCAGGTGTAGCGGTGAAATGCGTAGAGATCTGGAGGAATACCGGTGGCGAAGGCGGCCCCCTGGACAAAGACTGACGCTCAGGTGCGAAAGCGTGGGGAGCAAACAGG
+
IIIIIIIIIIIIIIIIIIHHIIHIIIIHHIIIIIIIIHIIIIIIFHIIHIHHIIIIIIHIIIIIIIIIIIIIIIIIIIIIID<GHHIGHIIHIIIHHHDFGHFHFHIIIHIGHIHDHDHDHHG?FGCHHHIIGIC:DIIIGHHIHHHIHDHHIHEHCF@E?GEEHE?@FHHHH+5C@@HEH-6CHH-@EF---5@EEHC-@=--4@@-6@@@###IIH>>5--D4-G+65-@------=HHG5@G6-6@6-6-6:HHGIHEHEGIHE-6@HHGF-@EEEA@@?CHHHHGHG@?HEHFHEA?CHHHCHGHIIIGIHHFHHGIIIIIHIIIIHIIIHHHHEHHHHHGHHGD<HHHIIIIHIIIIIHIIIIIIIHHIIHHIIHIIHIIHHGIGHGDIIIHIGHIIIIIIIHIIIIIIIIIIIIIIIIIIIIII
@HWI-D00621:625:HMJNFBCX2:2:1101:11436:69808
GTGGGGAATATTGCACAATGGGCGCAAGCCTGATGCAGCCATGCCGCGTGTATGAAGAAGGCCTTCGGGTTGTAAAGTACTTTCAGCGGGGAGGAAGGCGACAAGGTTAATAACCTTGTCGATTGACGTTACCCGCAGAAGAAGCACCGGCTAACTCCGTGCCAGCAGCCGCGGTAATACGGAGGGTGCAAGCGTTAATCGGAATTACTGGGCGTAAAGCGCACGCAGGCGGTCTGGCAAGTCGGATGTGAAATCCCCGGGCTCAACCTGGGAACTGCATTCGAAACTGGCAGGCTAGAGTCTTGTAGAGGGGGGTAGAATTCCAGGTGTAGCGGTGAAATGCGTAGAGATCTGGAGGAATACCGGTGGCGAAGGCGGCCCCCTGGACAAAGACTGACGCTCAGGTGCGAAAGCGTGGGGAGCAAACAGG
+
IIIIIIIIIIIIIIIIIIIIIIIHIIIIIIIIIIIIHIIIIIIGIIGDHIIIIIIIIIIIIIGHHHIIIIIHHIIHIIIIIIGHHGFHIIIHHHIIIIHIIICHHIIIHIIIIEHHHCHHEHHHIIGGHCHGIHHH>CD?@FEHCH?@DDHDHHGHHEE@EDH@@?6FH@:>HD:CGCHGHGECDD--4@66-4@-EE-6@@@EHGE?6DC@-36HHC>3-@-<E@HD>>6G5-----@D:@-@-6F@?EIHG:DDCHHHHA--HEEG?HHHG6-8--?H@@A@HHGGIHIHEIHIIIHEFHFCCHHIIHHHHHIGIIIGIIIIIIIIIIIIIIIIIIIIIIIIIIHGDGHIIHHHFIHHIIIIIIIIIIIIIIIIIIIIIIIIHIIHIIIIIIIIIIIIHFIIIIIIIIIIIIIIIIIIIIIIIIIIII
@HWI-D00621:625:HMJNFBCX2:2:1101:15218:71887
GTGGGGAATATTGCACAATGGGCGCAAGCCTGATGCAGCCATGCCGCGTGTATGAAGAAGGCCTTCGGGTTGTAAAGTACTTTCAGCGGGGAGGAAGGCGATAAGGTTAATAACCTTGTCGATTGACGTTACCCGCAGAAGAAGCACCGGCTAACTCCGTGCCAGCAGCCCCGGTAATACGGAGGGTGCAAGCGTTAATCGGAATTACTGGGCGTAAAGCGACGGCAGGCGGTCTGTCAAGTCGGATGTGAAATCCCCGGGCTCAACCTGGGAACTGCATTCGAAACTGGCAGGCTAGAGTCTTGTAGAGGGGGGTAGAATTCCAGGTGTAGCGGTGAAATGCGTAGAGATCTGGAGGAATACCGGTGGCGAAGGCGGCCCCCTGGACAAAGACTGACGCTCAGGTGCGAAAGCGTGGGGAGCAAACAGG
+
IIIIIIIIIGHIIIIIIIIIHIIIIIIIIIIIIIGIIIIIIIIIIIGIIIEEHHIIHIIIIIHIIIGIHGHIIIIIIIIGIGDHEHHIGIIHIIIIIHIHGHHIHGHEHIIIHHCHH@AEHIIHCHHGEHCHHHHI+3>GEH-6-AEGD::DDG------4@E----6@--4>:D+--6-@--653E@5@?--5-6EE-6F@@FE-@4-D;4---46-+33+)+2@E>:A@6------GHD@G@F@FE@6@G@53DC>EA--@?F@A-EHG?HGA@F-HFA-@CIHCHEIHHFE6HF@CG@?GGHA?HDIIIHF?HGHGIHHGGGHIIHDIIIIIHHHIIIHHIHIHGDEIIHFHCGEGIHIIIIIIHHDEIIIIIIGIIIIIIIIIIIHIIHIIIIHIIIIIIIIHIIIIHGIIIIIIIIIIIIIIIII
@HWI-D00621:625:HMJNFBCX2:2:1101:18640:72648
GTGGGGAATATTGCACAATGGGCGCAAGCCTGATGCAGCCATGCCGCGTGTATGAAGAAGGCCTTCGGGTTGTAAAGTACTTTCAGCGGGGAGGAAGGTGTTGAGGTTAATAACCGCAGCAATTGACGTTACCCGCAGAAGAAGCACCGGCTAACTCCGTGCCAGCAGCCGCGGTAATACGGAGGGGGCAAGCGTTAATCGGAATTACTGGGCGTAAAGCGCACGCAGGCGGTCTGTCAAGTCGGATGTGAAATCCACGGGCTCAACCTGGGAACTGCATTCGAAACTGGCAGGCTAGAGTCTTGTAGAGGGGGGTAGAATTCCAGGTGTAGCGGTGAAATGCGTAGAGATCTGGAGGAATACCGGTGGCGAAGGCGGCCCCCTGGACAAAGACTGACGCTCAGGTGCGAAAGCGTGGGGAGCAAACAGG
+
IIIIIIHIHIIIIIIIIIIHIIIIHIIIHIIIIIIIIIIIIIIIHIIIIIIIIIHIIIIHHIIIHHHHGIIIIIIIIHIICHFHGHIDHIIHGHHHIFGFHIIHHGHIEHEGHHCHHHIGHIIIEHHI4AF5@@ED5CHF?EEHEHIEH:;:@A6--@@-5@G@GG?@FEDHHD:D?@HCHI->>;+++36@-GGHD@@GG@@@4@HE@DDGE6-FHDE5>D6+---+C:@HC@?EF@EDHH@?GCHEHEIIIHH@+HEAG-EIHGE-HG?HEHHEEHHG6=IIGHCCIHFIHFFIGIHHHIIHHFIIHHHHGGDHEIHHHCHCIIHIIIIHGHIIIIIIIIIIIIHG<GIHIHIIHIHHIHIIHIIHIGIIIHHHHHHIIIHIIIIHIIHGCGIIIHHHGIIIIHHFIIIIIHIHIHIIIIIIIIIIII
@HWI-D00621:625:HMJNFBCX2:2:1101:13076:73503
GTGGGGAATATTGCACAATGGGCGCAAGCCTGATGCAGCCATGCCGCGTGTATGAAGAAGGCCTTCGGGTTGTAAAGTACTTTCAGCGAGGAGGAAGGTGTTGTGGTTAATAACCACAGCAATTGACGTTACTCGCAGAAGAAGCACCGGCTAACTCCGTGCCAGCAGCCGCGGTAATACGGAGGGTGCAAGCGTTAATCGGAATTACTGGGCGGAAAGCGCACGCAGGCGGTTTGTTAAGTCAGATGTGAAATCCCCGGGCTCAACCTGGGAACTGCATTTGAAACTGGCAAGCTTGAGTCTCGTAGAGGGGGGTAGAATTCCAGGTGTAGCGGTGAAATGCGTAGAGATCTGGAGGAATACCGGTGGCGAAGGCGGCCCCCTGGACGAAGACTGACGCTCAGGTGCGAAAGCGTGGGGAGCAAACAGG
+
IIIIIIIIIIIIIIIIIIIIIIIIIIIIIIIIIIIIIIIHIIIIIIIIEE<GHIIIIIHIGIIIIIIIIHIIIIIIIIIEHGCFGHHHIIHDHIIIHHHHHEFHIIHHIIEFHC@FHIIHHHHHCCFHHCHEHDEHCHCCEE-7-BFADDDHEE-6A@EFGHHHEC@FHF>HC++65-6@@-@+>:-@GHHHCEEEH-FHFF4@C-+-66CH66+@E>+)-EE>@4-:DC@HEF@-?HF66--6---EIHGIHD:CDHAFCCHHE@@G-HIHHHEA-?HFFIHHIHHHHH?HIIGHIIHHHG=GHHHE:DC?HHHHHHCHGHGHGEIIIIHHHIIGIHHGIIIHGIHF<HIHEGIIIIIHIIGIIIHHIIIIIHIIIIHGHGIHHGHIHIFHCIIIIIIIIIIIIHIIIIIIIIIIIIIIIIIIIIIIII
@HWI-D00621:625:HMJNFBCX2:2:1101:18969:73728
GTGGGGAATATTGCACAATGGGCGCAAGCCTGATGCAGCCATGCCGCGTGTATGAAGAAGGCCTTCGGGTTGTAAAGTACTTTCAGCGGGGAGGAAGGCGATAAGGTTAATAACCTTGTCGATTGACGTTACCCGCAGAAGAAGCACCGGCTAACTCCGTGCCAGCAGCCGCGGTAATACGGAGGGTGCAAGCGTTAATCGGAATTACTGGGCGTAAAGGGCACGCAGGCGGTTTGTCAAGTCGGATGTGAAATCCCCGGGCTTAACCTGGGAACTGCATTCGAAACTGGCAGGCTAGAGTCTTGTAGAGGGGGGTAGAATTCCAGGTGTAGCGGTGAAATGCGTAGAGATCTGGAGGAATACCGGTGGCGAAGGCGGCCCCCTGGACAAAGACTGACGCTCAGGTGCGAAAGCGTGGGGAGCAAACAGG
+
IIIIIIIIIIIIIIGIIIIIIIFHIIIHIIIIGHIIIIIIIEHIIIIIHH0FEHHGEEHHHIICEFHHIGH<EHHHHIE?0FDHEHIHCHHH:DHH7@HDDHHIIHIGHGHIHG-GAFGHDHC-7DGH-AGHHFHHC>>HGHHFGHH?+:CC-AAGHF@@E=EH-G@?FH:CD:3;--@EC-@3>C4GCFEE-@E=4E-6@G=@@6@HF<DHCHECEG@#@6@@=85DC:@@--6G6-GHHG@-6-HGIHHHECC3++EG@A8-HF-AA?HHHF-HG6-F-@HEEHHIHHHFG-HG7--IHED-G-IHHIHHGHHHHHDG@@.B:.EA>7CHDHIHFHIHIIHHIHED:HEGHHHIHEHH:HGIIIIIHHIIIHIIIIIGIHHIIIHHCCEIIIIHIHHEHEIIHDGIIIIIIIIIIIIIHIIIIIIIII
@HWI-D00621:625:HMJNFBCX2:2:1101:16725:75174
GTGGGGAATATTGCACAATGGGCGCAAGCCTGATGCAGCCATGCCGCGTGTATGAAGAAGGCCTTCGGGTTGTAAAGTACTTTCAGCGGGGAGGAAGGTGTTGAGGTTAATAACCGCAGCAATTGACGTTACCCGCAGAAGAAGCACCGGCTAACTCCGTGCCAGCAGCCGCGGTAATACGGAGGGTGCAAGCGTTAATCGGGATTACTGGGCGTAAAGCGCACGCCGGCGGTCTGTCAAGTCGGATGTGAAATCCCCGGGCTCAACCGGGGAACTGCATTCGAAACTGGCAGGCTAGAGTCTTGTAGAGGGGGGTAGAATTCCAGGTGTAGCGGTGAAATGCGTAGAGATCTGGAGGAATACCGGTGGCGAAGGCGGCCCCCTGGACAAAGACTGACGCTCAGGTGCGAAAGCGTGGGGAGCAAACAGG
+
IIIIIIIIIIIIIIIIIIIIIIIIGIIHIHIIHIIIIIIIIIIIIIHHHHIIHIIHHIIEHIGIIFHHGIIHHHIHIIIIHF<DHHIIIIIHHHFHEFHHICGHHIFHC?GHFHEHIIIIGECHIHIGAAE@H-EDDD;GHIIHCG?GHC>:EHH-@EH-@6E-FCGGGIDHHICCE?@E-@-3C:--4@6--46-@@EC-@#F@@-6-CH@5--EE66+-+3+++)+++-@?@@@-HHHD@--@G-@-HGHG>DC3+@@@EADD656--HHGGEEHHH@?E@@IHHEIH@HEB6-FIIHEF7---HEDIIIHHFHFEEIIIIHFCHD:.CDHHIHIIHGHHHHACEF<DGD.HIHHEHE:IIIIIHHIIIIIIIHIIIGIIHIIIIHIHHHHIIIIIIHHHIHGIIIGIIIIGIIIIIIIIIIIIIGII
@HWI-D00621:625:HMJNFBCX2:2:1101:20289:75921
GTGGGGAATATTGCACAATGGGCGCAAGCCTGATGCAGCCATGCCGCGTGTGTGAAGAAGGCCTTCGGGTTGTAAAGCACTTTCAGCGAGGAGGAAGGTGGTGAGCTTAATACGCTCATCAATTGACGTTACTCGCAGAAGAAGCACCGGCTAACTCCGTGCCAGCAGCCGCGGTAATACGGAGGGTGCAACAGTTAATCGGAATTACTGGGCGTAAAGCGCCAGCAGGCGGTTTGTTAAGTCAGATGTGAAATCCCCGGGCTCAACCTGGGAACTGCATTCGAAACTGGCAGGCTAGAGTCTTGTAGAGGGGGGTAGAATTCCAGGTGTAGCGGTGAAATGCGTAGAGATCTGGAGGAATACCGGTGGCGAAGGCGGCCCCCTGGACAAAGACTGACGCTCAGGTGCGAAAGCGTGGGGAGCAAACAGG
+
IIIIIIHIIIIIIIIIIHIGHIIIGIIIIIIIIIHIIIIIIIIIIIGHHHHHIHIIGIIFHHHIIHIIHDGHHIIIIHHIHC:GHEHHGIIICHIIGGHCEGHCEEHHHHIH@@GHHHIGFHHCHHHGHIHHH-EDHHH?HFHHIFHHHDCHHI---8E@AGGHGHE-A-+3>D:C?@--@GH+++-5-@?--56FGGF@GHGEG@6--3>+-F-E@D-C46+-@456++6-@C@G6-666--F6--EHFH@5+H>+6-8-A8-GF-AFHE@A-6HHHIHHG@?ACCFGA-HIFHGHHG?EGEHHHHHC>+HEGHCHFGHEHHIGIIGIIIIIHHHHHHGIIIIIIHFDDIHGHIIHHHGC<CHHHHGHIIIIIIIIIHIIIIIIIIIIIIIHIIIIIIIIHIIIIIIIIIIIIIIIIIIIIIIIIIIII
@HWI-D00621:625:HMJNFBCX2:2:1101:12067:77718
GTGGGGAATATTGCACAATGGGCGCAAGCCTGATGCAGCCATGCCGCGTGTATGAAGAAGGCCTTCGGGTTGTAAAGTACTTTCAGCGAGGAGGAAGGTGTTGTGGTTAATAACCACAGCAATTGACGTTACTCGCAGAAGAAGCACCGGCTAACTCCGTGCCAGCAGCCGCGGTAATACGAAGGGTGCAAGCGTTAATCGGAATTACTGGGCGTAAAGCGCACGCAGGCGGTTTGTTAAGTCAGATGTGAAATCCCCGGGCTCAACCTGGGAACTGCATTTGAAACTGGCAAGCTTGAGTCTCGTAGAGGGGGGTAGAATTCCAGGTGTAGCGGTGAAATGCGTAGAGATCTGGAGGAATACCGGTGGCGAAGGCGGCCCCCTGGACGAAGACTGACGCTCAGGTGCGAAAGCGTGGGGAGCAAACAGG
+
HIIHIIIIIIIIIIIIIIIIIHHIIIIIIIIIHHHIIIIHIIIIIIIIHEEEHIIIIIIIIIGFCCHHIIIHHIIHIEHIIHFFGHHC:HHDEHHIIIIIIC.DGH@EHEFHHH?EHHHGIHIIEHIIIEE@HHHG:D:A-G-7-A--:CC:EH?AEAEA-E@6AEEECACDHDCC--F@E---5-455?-6-@EEF@-6HGGHHFFEHIHHFF?GG65+5--+5-@DCC@--EG@-GIH@-?F@G@@CEIHHCCC:CHHHEA?HHE?HGCGA6-?EIIHEFIIIIIFIHEFHHHHEHHD4G=EHCIHHHCHHEHIHHHHHHHGHGIHCHIIIIIGFIIIIHIIHIHHFHHIIIIIIIHEHHHIIIIIIIIIIIIIIIIIGIIHHIIHIHIIIIIIIIIIHEIIIHIIIIIIIIIHIIIIIIIIIIIIII
@HWI-D00621:625:HMJNFBCX2:2:1101:15608:77891
GTGGGGAATATTGCACAATGGGCGCAAGCCTGATGCAGCCATGCCGCGTGTATGAAGAAGGCCTTCGGGTTGTAAAGTACTTTCAGCGGGGAGGAAGGTGTTGAGGTTAATAACCGCAGCAATTGACGTTACCCGCAGAAGAAGCACCGGCTAACTCCGTGCCAGCAGCCGCGGTAATACGGAGGGTGCAAGCGTTAATCGGAATTACTGGGCGTAAAGCCCACGCAGGCGGTCTGTCAAGTCGGATGTGAAATCCCCGGGCTCAACCTGGGAACTGCATTCGAAACTGGCAGGCTAGAGTCTTGTAGAGGGGGGTAGAATTCCAGGTGTAGCGGTGAAATGCGTAGAGATCTGGAGGAATACCGGTGGCGAAGGCGGCCCCCTGGACAAAGACTGACGCTCAGGTGCGAAAGCGTGGGGAGCAAACAGG
+
IIIIIIIIIIIIIIIIIIIIIIIIIIIIIIIIIIIIIIIIIIIIIIIIHHGHIHIIIIIIIIIIIHIIHIIIIHIIIIIIIHDEHIIIIIIHHHIIIIIIII?CHHIHIHIIIGA:DHHHHIGFHHFHHHHGGAGH+;D@FFAA--AEDGCHHI68FEG@GHHHHEHHGH;:DC:DE--6-6-DH:--6@H??@EEE?-@GGG>F@-HHHHE-@6@-G@6)-6+5-4:C;GHF-EE@-G:CIH@FHHHHIHGECHGHHIH@A--HH?F-GCGA-EHHHHHHHHFHHCIIIHG8HHHHHHIGHHCGHIIIIHEGGEIHIIHIIIGIIIHGIHHGIHGIIHIIHIHIHHG<DIIIIIIIIIIGIIIIIIIIIIIIIHHHIIIHHIIIIIIIIIIIIIIIHIIIIIIIIIIIIIIIIHIIIIIIIIIIIIIII
@HWI-D00621:625:HMJNFBCX2:2:1104:11870:56550
GTGGGGAATATTGCACAATGGGCGCAAGCCTGATGCAGCCATGCCGCGTGTATGAAGAAGGCCTTCGGGTTGTAAAGTACTTTCAGCGAGGAGGAAGGTGTTGTGGTTAATAACCACAGCAATTGACGTTACTCGCAGAAGAAGCACCGGCTAACTCCGTGCCAGCAGCCGCGGTAATACGGAGGGTGCAAGCGTTAATCGGAATTACTGGGCGTAAAGCGCACGCAGGCGGTTTGTTAAGTCAGATGTGAAATCCCCGGGCTCAACCTGGGAACTGCATTTGAAACTGGCAAGCTTGAGTCTCGTAGAGGGGGGTAGAATTCCAGGTGTAGCGGTGAAATGCGTAGAGATCTGGAGGAATACCGGTGGCGAAGGCGGCCCCCTGGACGAAGACTGACGCTCAGGTGCGAAAGCGTGGGGAGCAAACAGG
+
IIGIIIHIIIIIIIGIIIIHIIIIIIIHIIIGIIIHIIIIIIIIIIIIIIIIIIIHIIIIIIIIIFHHIIIIIIIHHIIHIIHGHHHDDCDDIIHIIIIHIIHIIIIIIHHIGIIIIIEHHHIIIIHIHIHDHDCHCHIE?FGHIHH?HDH:=FHHFEE@?EHHGEEFHHHHIDCDEEEH?GEHHDHHDEFHHIEH@CFHFF6@GHF-=>6@F>H@GHH@@=@HCHHHHHD@@6-@-EHH@-@--F@6-@HEG;>CC+586GFEHHFEECIHGHHEGIHHHHEEIIIHHHGIHEEIHHHD=CGHHEIIHDIIIIHFHHHHHCHIHIH?IIHIIHIIHIGIIIIIIHHGDHIIIIIFIIIIIIIIIIIHIIIIHIIIHHIIGIIIIIIIIIIIHIIIIIGIHIIIIIIIIIIIIIIIIIIIIIIIIIIIII
@HWI-D00621:625:HMJNFBCX2:2:1104:12226:56538
GTGGGGAATATTGCACAATGGGCGCAAGCCTGATGCAGCCATGCCGCGTGTATGAAGAAGGCCTTCGGGTTGTAAAGTACTTTCAGCGGGGAGGAAGGTGTTGAGGTTAATAACCGCAGCAATTGACGTTACCCGCAGAAGAAGCACCGGCTAACTCCGTGCCAGCAGCCGCGGTAATACGGAGGGTGCAAGCGTTAATCGGAATTACTTGGCGTAAAGCGCACGCAGGCGGTCTGTCAAGTCGGATGTGAAATCCCCGGGCTCAACCTGGGAACTGCATTCGAAACTGGCAGGCTAGAGTCTTGTAGAGGGGGGTAGAATTCCAGGTGTAGCGGTGAAATGCGTAGAGATCTGGAGGAATACCGGTGGCGAAGGCGGCCCCCTGGACAAAGACTGACGCTCAGGTGCGAAAGCGTGGGGAGCAAACAGG
+
IIIIIIDHHIIIIIIIIIIIHIIIHIIGHHIIIIIIIIIIIIIGGHHHHHHHIIIHHHIIIHIHHHHEHHHHHICHIHHHHIFHI<DHHHIIIHEHHHCCGHHHIHIIHGHCGHHD:DH:GHHGHHEHA-@@H@G:3+6-AGHH-GC@DHIIIIHHFEFHHI?--6-@F6++5>>C@-6@GGHHIC-6@G@F--5-4E----65@F?EH+66-66@E?;)-FHB?@->6+-F-@-HEHHHD4--HHGIIIHG5+DD>+---6-HHF-F@HHHEFA@EGHFA=EFGH?CHHHGB-HHHHGIIHEGGIIIIIHHFFGGGHIHGHEIIHIGHDHIIHIHHHHHHHHEIHED<FGIIHEGHEIHIIHHIHIHIIIIIIHDDCHC@?IHIIIIIIIIIIIIIIIIIHIIIIIIIIIIIHHGIIIIIIIIIIIHCI
@HWI-D00621:625:HMJNFBCX2:2:1104:16368:56647
GTGGGGAATATTGCACAATGGGCGCAAGCCTGATGCAGCCATGCCGCGTGTATGAAGAAGGCCTTCGGGTTGTAAAGTACTTTCAGCGGGGAGGAAGGTGTTGAGGTTAATAACCTCAGCAATTGACGTTACCCGCAGAAGAAGCACCGGCTAACTCCGTGCCAGCAGCCGCGGTAATACGGAGGGTGCAAGCGTTAATCGGAATTACTGGGCGTAAAGCGCACGCAGGCGGTCCGTCAAGTCGGATGTGAAATCCCCGGGCTCAACCTGGGAACTGCATTCGAAACTGGCAGGCTAGAGTCTTGTAGAGGGGGGTAGAATTCCAGGTGTAGCGGTGAAATGCGTAGAGATCTGGAGGAATACCGGTGGCGAAGGCGGCCCCCTGGACAAAGACTGACGCTCAGGTGCGAAAGCGTGGGGAGCAAACAGG
+
IIIIIIIIHHIIIIIIIIIIIIIIIIIIIIIIIIIIIIIIIIIIIIIIHHHHIIIIIIHHIIIIIIIIIIIIIIIIIIIHIIFHIIIIIIIDHIHIHHHIIIIIIHHFHHHHIHHHGIIFHCHHEHHIIIHHIIIIHHHHEHHFCEFHGHIIIIEHHHH-EGHHGHHFIHCHD:+>EHHFHF-CC+4@@-@@---5EHHHC=@GGFH?-=H@4>?HIH>36@@+?EHD:66+-+-----HDH@?G?@E@@66-:>>:GHEHHHEEHHF-HIHFIHHHHC@HHHHIHEHHIIIHHHHFAEIHHHCHHIHIIIHEHHEHHHIIIIIIIIHIDIIIHIIHIIHIIIIIIHG<HHIHIIIIHHIIIIIIIIIIHIIIIIIIHIIIHIIIIIIIIIIIIIIIIHHHHIIIIIIIIIIIIIIIIIIIIIIIIIIII
@HWI-D00621:625:HMJNFBCX2:2:1104:20207:56742
GTGGGGAATATTGCACAATGGGCGCAAGCCTGATGCAGCCATGCCGCGTGTATGAAGAAGGCCTTCGGGTTGTAAAGTACTTTCAGCGGGGAGGAAGGTGTTGTGGTTAATAACCACAGCAATTGACGTTACCCGCAGAAGAAGCACCGGCTAACTCCGTGCCAGCAGCCGCGGTAATACGGAGGGTGCAAGCGTTAATCGGAATTACTGGGCGTAAAGCGCAAGCAGGCGGTCTGTCAAGTCGGATGTGAAATCCACGGGCTCAACCTGGGAACTGCATTCGAAACTGGCAGGCTAGAGTCTTGTAGAGGGGGGTAGAATTCCAGGTGTAGCGGTGAAATGCGTAGAGATCTGGAGGAATACCGGTGGCGAAGGCGGCCCCCTGGACAAAGACTGACGCTCAGGTGCGAAAGCGTGGGGAGCAAACAGG
+
IIIIIHIIIIIIIIIHF?HGHIIIIIHIIGHIHEHHGHCHHHIIFHIIEEGHHFHHIGIIICHEGHI=CHHIHHHHEHIHGG<CHEHDHIGIGDHFHC:FGHICGFG/77AEHH-GHICA@@GEEF?=-5B-8@GHC:HHHHGAHII?>CHCHCAAEA@FG@EH@C@?@G::+;;;@CHIEGHDD:--5---4E--EE@-?@EG@FH9?624@;@CEH:@GH@#CHDHDHDHEE@6---::-@@66?HGA-6-->4++-G8-8--8-A-AAAFABCEF65-@?EFBEHHHCFHHHHHGFA-?7AIHEIIIIHEGGCIHH@HHCHIIHHHDGHHGIHIIIIHIHHFFHF<?HHGIHH?HEIGHDHHEGHHEIHEIGHIHHCHECEIIIHIGIGIIIIIIHEIIIGIIHDIIIIHHHIIIHHIIGIIIIIII
@HWI-D00621:625:HMJNFBCX2:2:1104:14014:56754
GTGGGGAATATTGCACAATGGGCGCAAGCCTGATGCAGCCATGCCGCGTGTATGAAGAAGGCCTTCGGGTTGTAAAGTACTTTCAGCGAGGAGGAAGGTGTTGTGGTTAATAACCGCAGCAATTGACGTTACTCGCAGAAGAAGCACCGGCTAACTCCGTGCCAGCAGCCGCGGTAATACGGAGGGTGCAAGCGTTAATCGGAATTACTGGGCGTAAAGCGCAAGCAGGCGGTTTGTTAAGTCAGATGTGAAATCCCCGGGCTCAACCTGGGAACTGCATTTGAAACTGGCAAGCTTGAGTCTCGTAGAGGGGGGTAGAATTCCAGGTGTAGCGGTGAAATGCGTAGAGATCTGGAGGAATACCGGTGGCGAAGGCGGCCCCCTGGACGAAGACTGACGCTCAGGTGCGAAAGCGTGGGGAGCAAACAGG
+
IHIIIIIIIIIIIIIIIIIHHHIIIIIIIIIIIIIIIIIIIIIIIIIIIIHIGIIIIIIIGIIIIHIIIIIIIIIHIIIIIHFHHHIIHHIHHHG?EHHFHHIIIIEHHIIIGIHHCHIIIIIFEHCHHGHHHAGC;HHHIIGIEHEADHHIHHHHIHIIEEEEHIHIIHDDHDHHHHI?@@@CHGEHHHHH?HGHIHF@EH=-E---@GEH?8CCCFH############IHG@@EECGG?CEG@@CEHEFEHC::HIHEFGAAA?IIGHHHHFCECAHHHHHCHHF-IIIIHFHFHH>5@-IHHIIHIIHHHHIIIIIIIHHIIHIHHHIIHHHHHIHHIIIHHIHGHIIIIIIIIHHDHIIIIHIIIIHIIIIGIIIIIFIIIHIHGIHHIIIIIIIIIIIIIIHHHIIGIIIIIIIHGIIIIIHII
@HWI-D00621:625:HMJNFBCX2:2:1104:2940:57034
GTGGGGAATATTGCACAATGGGCGCAAGCCTGATGCAGCCATGCCGCGTGTATGAAGAAGGCCTTCGGGTTGTAAAGTACTTTCAGCGGGGAGGAAGGTGTTGTGGTTAATAACCACAGCAATTGACGTTACCCGCAGAAGAAGCACCGGCTAACTCCGTGCCAGCAGCCGCGGTAATACGGAGGGTGCAAGCGTTAATCGGAATTACTGGGCGTAAAGCGCACGCAGGCGGTCTGCCAAGTCGGATGTGAAATCCCCGGGCTCAACCTGGGAACTGCATTCGAAACTGGCAGGCTAGAGTCTTGTAGAGGGGGGTAGAATTCCAGGTGTAGCGGTGAAATGCGTAGAGATCTGGAGGAATACCGGTGGCGAAGGCGGCCCCCTGGACAAAGACTGACGCTCAGGTGCGAAAGCGTGGGGAGCAAACAGG
+
IIIIIIHIIIIIIIIIIIIHIIIIIIIIIIIIGHIIIIHIIIHIIIIIEFHIIIIIIIIIIIHIIIIIIIEHIIHIECHHIHCFHHGIIIIHHHHHIIGHIHEHFHHHIH?GHCHHHHFC-DGEHIHHHGEHGA@HHCD?EHGHEHFHHD+CHHHIFEHHHHHGHCHHHIHG::+>E-@FCHD+D:-@-@@@CEE--@-6@65@@@H@EIHE-6--=C+6-+6+E=@>;+@@-4---?@;+=E?@@EF@?EHDHIHCDAA-A6EIHEHGIIHHHIIHHHHEIHFFB6C?HEHACFHHHHG--HGHIIHHIHEIIIHHGIIHHHHIIIIIHGHIIIIIIIIIIIIIHHD<FGIIGIIIGIHHHIHHIHGHFIIIIIIIIHGHEHFIIIHIHCHHHIIIIIIIIIIHHIHIIIIIIIIIIIIIIHIIIHIII
@HWI-D00621:625:HMJNFBCX2:2:1104:15822:57201
GTGGGGAATATTGCACAATGGGCGCAAGCCTGATGCAGCCATGCCGCGTGTATGAAGAAGGCCTTCGGGTTGTAAAGTACTTTCAGCGGGGAGGAAGGTGCTGAGGTTAATAACCTCAGCAATTGACGTTACCCGCAGAAGAAGCACCGGCTAACTCCGTGCCAGCAGCCGCGGTAATACGGAGGGTGCAAGCGTTAATCGGAATTACTGGGCGTAAAGCGCACGCAGGCGGTCGGGCAAGTCGGATGTGAAATCCCCGGGCTCAACCTGGGAACTGCATTCGAAACTGGCAGGCTAGAGTCTTGTAGAGGGGGGTAGAATTCCAGGTGTAGCGGTGAAATGCGTAGAGATCTGGAGGAATACCGGTGGCGAAGGCGGCCCCCTGGACAAAGACTGACGCTCAGGTGCGAAAGCGTGGGGAGCAAACAGG
+
IIIIIIHIIHIIIIIIHIIIIIIIIIIIHHIHHIIIIIIIIIIIIIIIHHHIHIHIIIIIIIIIIGHGIIHGIIHHHIIIIHCHHHIIIIIHHIIIIIFIIIIHIHHHEHIHIIIHIIHIIIHE?AEHCHHGHHHIGIGIIIIIIIIIDHIIHHEHHHHFHHEHC?HHHHHHCDHC@@GCE-6>HH4G@EHH-@@@E?-6EHF@6@G<EHHHE@@DGC@6--4+6-6+C>+65-----EHD==HHF@@-@CHH:::HHHHEF@-AA?F?EEIIHHHHIIHHCEEHHFIHGHHFHFHIIHIIIEHHIHIIIGHE-HIHIIIIIGIIIIIIIIIIIHHIIIIIIIIIHHGFHIHIIIIIIIIIIHHHHHIIGIIIHIIIIGHFHGIIIIIIHIIIIIIHHIIHFGIIIIHIIIIIIIIIIIIIIIIIIHIII
@HWI-D00621:625:HMJNFBCX2:2:1104:17050:57201
GTGGGGAATATTGCACAATGGGCGCAAGCCTGATGCAGCCATGCCGCGTGTATGAAGAAGGCCTTCGGGTTGTAAAGTACTTTCAGCGAGGAGGAAGGTGTTGTGGTTAATAACCACAGCAATTGACGTTACTCGCAGAAGAAGCACCGGCTAACTCCGTGCCAGCAGCCGCGGTAATACGGAGGGTGCAAGCGTTAATCGGAATTACTGGGCGTAAAGCGCACGCAGGCGGTTTGTTAAGTCAGATGTGAAATCCCCGGGCTCAACCTGGGAACTGCATTTGAAACTGGCAAGCTTGAGTCTCGTAGAGGGGGGTAGAATTCCAGGTGTAGCGGTGAAATGCGTAGAGATCTGGAGGAATACCGGTGGCGAAGGCGGCCCCCTGGACGAAGACTGACGCTCAGGTGCGAAAGCGTGGGGAGCAAACAGG
+
IIIIIIIIIIIIIIIIIIIIIIIIIIIIIIIIIIIIIIIIHIIIIIIIHIIIHIHHIIHIIIHHHIIIIHIIHHIGIIHIHHFHHIIIIIHIIIHHHIHHIIIIHICG@CEEHFFHHHHGGHHHEECHGHIFGDGHIH:EHEHHHGHHHHIIIIGHHIGIIHHHHFIGHHHHDHHDHIHIEEHHHHHH@@FG?GHCHH-@H@-FEGIGF8HG@CH-GG@@-46:GHECHCH-46--CEHHHHHFGFHEEFHG@C+:HDG?F6-@HFAG?ECHHIHHHHG@HIIHHIHEFA6----GHHGHHDG7HHHEDIHHFHHFB.@IHCHHIGIIIHIIIHIIHIIHIIIHIHHG<HIIIIIIIIIIHHIIIIHIIIIIIIIIIIHHFGHIHIIIIIIIHIIIHIIIGHIHIIIIIIIIIIIIIIIIIIIIIIIIII
@HWI-D00621:625:HMJNFBCX2:2:1104:1585:57389
GTGGGGAATATTGCACAATGGGCGCAAGCCTGATGCAGCCATGCCGCGTGTATGAAGAAGGCCTTCGGGTTGTAAAGTACTTTCAGCGGGGAGGAAGGCGATAAGGTTAATAACCTTGTCGATTGACGTTACCCGCAGAAGAAGCACCGGCTAACTCCGTGCCAGCAGCCGCGGTAATACGGAGGGTGCAAGCGTTAATCGGAATTACTGGGCGTAAAGCGCAAGCAGGCGGTCTGTCAAGTCGGATGTGAAATCCCCGGGCTCAACCTGGGAACTGCATTCGAAACTGGCAGGCTAGAGTCTTGTAGAGGGGGGTAGAATTCCAGGTGTAGCGGTGAAATGCGTAGAGATCTGGAGGAATACCGGTGGCGAAGGCGGCCCCCTGGACAAAGACTGACGCTCAGGTGCGAAAGCGTGGGGAGCAAACAGG
+
IIIIIIIIIIIIIIIIIIIHIIIIHIIIIIHHIIIIIIIIIIIIIIIIHIIIHIIHIIIIIGIIIIHIIHHDHFHIIHHIIHGHHIIIIIIHIIIIIIHGHHIIIIHHEHIIIIIHHHIGHIIIGHHHIHIHGHHID:;H6@@HGHH?CHHIIIIIIH-6GHEE?E?EFH>HHIIIH@EHH--6C:4--66@-@5EEH?@GGG@E@-6F@CE-F6>G?FC4--+-->>6+@EHCHF6-CHGHDHHHCF@@HHHDD:H:H@A-FHHF?HACFA@HF-----E@--HHECFFEIHHF6FAD--CHGIIIHDHHDEEHG?HHEEGIIIHHHC7GHIHHHEHIIIHHH@EHD:HIIIHHHIIGIHCHIIIIIIFIIIHIIIIIGIIGHFHHIIIIIHIHIIIIIIHIIIIIIIIIGIIIIIIIIIIIIIIIIII
@HWI-D00621:625:HMJNFBCX2:2:1104:9337:57484
GTGGGGAATATTGCACAATGGGCGCAAGCCTGATGCAGCCATGCCGCGTGTATGAAGAAGGCCTTCGGGTTGTAAAGTACTTTCAGCGGGGAGGAAGGTGTTGTGGTTAATAACCACAGCAATTGACGTTACCCGCAGAAGAAGCACCGGCTAACTCCGTGCCAGCAGCCGCGGTAATACGGAGGGGGCAAGCGTTAATCGGAATTACTGGGCGTAAAGCGCACGCAGGCGGTCTGTCAAGTCGGATGTGAAATCCCCGGGCTCAACCTGGGAACTGCATTCGAAACTGGCAGGCTAGAGTCTTGTAGAGGGGGGTAGAATTCCAGGTGTAGCGGTGAAATGCGTAGAGATCTGGAGGAATACCGGTGGCGAAGGCGGCCCCCTGGACAAAGACTGACGCTCAGGTGCGAAAGCGTGGGGAGCAAACAGG
+
IIIIIIIIIIIIIIIHIIIIIIIHIIIIIIIIIIHIIIIIIHIIIIIIIIHHHIIIIIIIHIIIIHIHIIIIIIIF@GHIIIIIIIIIIIIIIIIIIIHHIGHIHCHIIIIFHHHHFHIHIIIH?CC=AHF@GAHD+CH-6@FEAGHIIIICHIHFHHIEEEEEFHEHH?>CDD+>@EHFHCCD################G@@@6-4H@HHHC-?@@++HHG5:@?HDIFHF6-EF-IIHHECHEHCIEHEHE+DC;+EAHG?HIHEHHFIHCA@?A6GIIHHFHHAHCE?HHEAEHHHEA@@HHHIHHHIHIHGEGEEHHIHGIIIIIHHHCHECHGIIIIIIIHGF<HGIIIIIIIIIIIIHHIIIIIIIIGIIHHGHEIIIIIIIIIIHHIIIIHHHHHIIIGIIIIIIIIHIIIIIIIIHIIIIHI
@HWI-D00621:625:HMJNFBCX2:2:1104:12930:57386
GTGGGGAATATTGCACAATGGGCGCAAGCCTGATGCAGCCATGCCGCGTGTATGAAGAAGGCCTTCGGGTTGTAAAGTACTTTCAGCGGGGAGGAAGGTGCTGAGGTTAATAACCTCAGCAATTGACGTTACCCGCAGAAGAAGCACCGGCTAACTCCGTGCCAGCAGCCGCGGTAATACGGAGGGGGCAAGCGTTAATCGGAATTACTGGGCGTAAAGCGCACGCAGGCGGTCTGTCAAGTCGGATGTAAAATCCCCGGGCTCAACCTGGGAACTGCATTCGAAACTGGCAGGCTAGAGTCTTGTAGAGGGGGGTAGAATTCCAGGTGTAGCGGTGAAATGCGTAGAGATCTGGAGGAATACCGGTGGCGAAGGCGGCCCCCTGGACAAAGACTGACGCTCAGGTGCGAAAGCGTGGGGAGCAAACAG
+
IIIIGIIIHHHIIGFFIHHHHGGIGHIIIIHIFHHIHIHGIIHH@EDHCHEHHHIIICFFGFEHGIIHHHHHHCEHH@CCHHFEH0D:.<CCHCHHHIIIHCDHIEGEHHHHGIEHGH-AEHEGEE-DG?FEGGHH:+C-CHHIGIIA+:+>EE-FFFEA-=-66-6G?-5>++6+-6-6@-->>++;++---@@4=-6@HD-5@-@6@8:@636?G@GIHIHD<6@@@;-HG66@@-@DIHHG@-66---G@3+>HHHCHFGAEA-A-?FA?FHFB---EEGEHGA??IGHFF?HHHEHHEHEIHHHDCDHHGFEEHGIHGGIIIIIIHHHHFIHCHHGIIIIIHGAGHIIIHIIHEIHDHHIIIIIIHIIHIIIIIIIIIHHIIIIHHHEIIIIIHGIHIIGIHIIIIIHHHIHIIIHIIHIHIIII
@HWI-D00621:625:HMJNFBCX2:2:1104:14298:57480
GTGGGGAATATTGCACAATGGGCGCAAGCCTGATGCAGCCATGCCGCGTGTATGAAGAAGGCCTTCGGGTTGTAAAGTACTTTCAGCGGGGAGGAAGGTGCTGAGGTTAATAACCTCAGCAATTGACGTTACCCGCAGAAGAAGCACCGGCTAACTCCGTGCCAGCAGCCGCGGTAATACGGAGGGTGCAAGCGTTAATCGGAATTACTGGGCGTAAAGCGCACGCAGGCGGTCTGTCAAGTCGGATGTGAAATCCCCGGGCTCAACCTGGGAACTGCATTCGAAACTGGCAGGCTAGAGTCTTGTAGAGGGGGGTAGAATTCCAGGTGTAGCGGTGAAATGCGTAGAGATCTGGAGGAATACCGGTGGCGAAGGCGGCCCCCTGGACAAAGACTGACGCTCAGGTGCGAAAGCGTGGGGAGCAAACAGG
+
IIIIIIIIIIIIIIIIIIIIIIIIIIIIIIIIIIIIIIIIIIIIIIIIHIIHIIIHIIIIIIHIIIIIIIIIIIIIIIIIIIDHHIGIIIIIIIIIIIIIIIIIIIIIIIHHHHIIIIIHEHIIGIIGHEHEHIEHHIDHHHHIIHIHIIIIIGIIIIHGHHHHIIGIIHHHDD3DHEHFHCEHHIHHC@GCFH4EG@-6E@EEHCE4@HDEGHHHHHC@4-HH?HHHH<-H@-@EHHHHCHGFIIIHGF@HECCDHHFHF?EAAACG6-HHEHHE?GF?HHFGHHHEHIIHHH?IHE?HIIIHIIIGIGIIHEHHIIIIIIHIIIIHIIIIIIHHHHIHIIIIHHHGFHIIGIIIIIIIIIIIGIIIIIIIIIIIIIIIHHHIHIIIIIIIIIIIIIIIIIIIIIIIIIIHIIIIIIIIIIIIIIIIII
@HWI-D00621:625:HMJNFBCX2:2:1104:15038:57284
TGAGGAATATTGGTCAATGGGCGGAAGCCTGAACCAGCCAAGTAGCGTGCAGGATGACGGCCCTATGGGTTGTAAACTGCTTTTATGCGGGGATAACCGGGGCCACGCGTGGCCCCCTGCAGGTACCGCATGAATAAGGACCGGCTAATTCCGTGCCAGCAGCCGCGGTAATACGGAAGGTCCGGGCGTTATCCGGATTCATTGGGTTTAAAGGGAGCGTAGGCCGTGGATTAAGCGTGTTGTGAAATGTAGGCGCTCAACGTCTGACTTGCAGCGCGAACTGGTCCACTTGAGTGTGCGCGACGCAGGCGGAATTCGTGGTGTAGCGGTGAAATGCTTAGATATCACGAGGAACCCCGATTGCGAAGGCAGCTTGCGGGAGCACCACTGACGCTGAGGCTCGAAGGTGCGGGTATCGAACAGG
+
HIGHIHIIIHIIIIIIIIIIIIIIIIIIIIIIIIHHIIIIIIIIIHIHHHIIIIHIIHIIGHIIIIIIIIIHIIIIIIIHII<GHIIHGIIIIIIIIFHIHIGD@HHGGHGHIIHIIHCHIHIIIIHIHHHIIHIIIHHHHHHIIIHCFHHCEEHHIIIHHGHH:::C5;?6--4@=HDH6FH:>C+C>;-4@@GH?ECHHEHHFE@64HEF@@G64--5FDHFHHC?DCEHE@>5--4F@E6@-EEHHCCDDHHEHIHHDHHG?HIHHH:GHHHH?HGFHEHFF6HHGE?HGIIGIHDC::IHHHIIHEIIHIIIIIIHIIIHIHIIIIIIHIHHIIHFHF:HIIIIIIGHHEHIGIIIHIIIIHIIIHHIIIIIIIIIIGIIIHIIIIIIIIIIIIIIIIIIIIIIIIIIIIIIIIIIIIII
@HWI-D00621:625:HMJNFBCX2:2:1104:19371:57558
GTGGGGAATATTGCACAATGGGCGCAAGCCTGATGCAGCCATGCCGCGTGTATGAAGAAGGCCTTCGGGTTGTAAAGTACTTTCAGCGGGGAGGAAGGTGTTGAGGTTAATAACCTCAGCAATTGACGTTACCCGCAGAAGAAGCACCGGCTAACTCCGTGCCAGCAGCCGCGGTAATACGGAGGGTGCAAGCGTTAATCGGAATTACTGGGCGTAAAGCGCACGCAGGCGGTCTGTCAAGTCGGATGTGAAATCCCCGGGCTCAACCTGGGAACTGCATTCGAAACTGGCAGGCTAGAGTCTTGTAGAGGGGGGTAGAATTCCAGGTGTAGCGGTGAAATGCGTAGAGATCTGGAGGAATACCGGTGGCGAAGGCGGCCCCCTGGACAAAGACTGACGCTCAGGTGCGAAAGCGTGGGGAGCAAACAGG
+
HHHIIHIIHIIIIHIIIIIIIIHIIDHIIIIIHIIIIIIIHIIIIIIIDHIIHIIHHHHHHIIIIHIIIHFHIIIHHHCHHF<F?HHDHGHCCCGEFHHGHH9EHHE?@HHEFHIHIE7@FHHGHIIH-DF@?HHICD+-BHHGHGEHIIIHHEHHGGCA-@EG?@GEHF3C+DCHECEHE-E+6;-55GHFHE-5EEFHG=E@@@H-#C@@EHHHEH55-6>7@;DC;8G@6-6--?H>>4@6@-@FFHE@E5++CHECF6--?A--F-@?IIIGCHGHHHF@FGEHGE@-8-6@@F7--?HF8--@CHD@HEHHHHCGHFGH?EGHHDHHDHHFHHCHFIIIHEED.CHCHIHHC0FGHHHEIIHHHHIHFIIIHCIIH@CGHH@FHEIIIIHEC<D<FHIIHIHIIIIIIIIIIIIHEGHIHIHHII
@HWI-D00621:625:HMJNFBCX2:2:1104:18092:58289
GTGGGGAATATTGCACAATGGGCGCAAGCCTGATGCAGCCATGCCGCGTGTATGAAGAAGGCCTTCGGGTTGTAAAGTACTTTCAGCGGGGAGGAAGGTGCTGAGGTTAATAACCTCAGCAATTGACGTTACCCGCAGAAGAAGCACCGGCTAACTCCGTGCCAGCAGCCGCGGTAATACGGAGGGTGCAAGCGTTAATCGGAATTACTGGGCGTAAAGCGCACGCAGGCGGTCTGTCAAGTCGGATGTGAAATCCCCGGGCTCAACCTGGGAACTGCATTCGAAACTGGCAGGCTAGAGTCTTGTAGAGGGGGGTAGAATTCCAGGTGTAGCGGTGAAATGCGTAGAGATCTGGAGGAATACCGGTGGCGAAGGCGGCCCCCTGGACAAAGACTGACGCTCAGGTGCGAAAGCGTGGGGAGCAAACAGG
+
IIIIIIIIIIIIIIIIIIIHIHIIIIIIIHIIIIIIIIHIIIIHHHIIIHIFHIIGHFHHIGIHIIIHIIH?GEHIIIGEH<<GHEHGHIIIIIDHHHIIIIHGHIHHHFHEHHHHHHEHHHHCHHIIAEA@-BHD:DHHHH@EHEEH:DDHEEHHHIIIHHHIIFHGGCD:CDH+6@EHEEHHH:@@CFH@EHHC@EGH?E-@FHHEE8DEDIIHEGHCHDHHCDHHDHHHCIHHHG=IIHFGIIIIGIHHE+:CHHEGGEHHHHHHHHEAGAEIHFIHHIHGBAFHCIHHGIIHHHHHFHHIIHIIHHDIIHHHEIIIHGIHIIIIHDIHHCHIIHIIIIIIIIHHDIIIHIIIHHIIGIIHIIIIIIIIIIIIHHDHHCHIIIIIIIIHHIIIIIIHGHIIIIHIIIIIIIIIIIIIIIIIIIIIII
@HWI-D00621:625:HMJNFBCX2:2:1104:14264:58658
GTGGGGAATATTGCACAATGGGCGCAAGCCTGATGCAGCCATGCCGCGTGTATGAAGAAGGCCTTCGGGTTGTAAAGTACTTTCAGCGGGGAGGAAGGCGATAAGGTTAATAACCTTGTCGATTGACGTTACCCGCAGAAGAAGCACCGGCTAACTCCGTGCCAGCAGCCGCGGTAATACGGAGGGTGCAAGCGTTAATCGGAATTACTGGGCGTAAAGCGCACGCAGGCGGTCTGTCAAGTCGGATGTGAAATCCCCGGGCTCAACCTGGGAACTGCATTCGAAACTGGCAGGCTAGAGTCTTGTAGAGGGGGGTAGAATTCCAGGTGTAGCGGTGAAATGCGTAGAGATCTGGAGGAATACCGGTGGCGAAGGCGGCCCCCTGGACAAAGACTGACGCTCAGGTGCGAAAGCGTGGGGAGCAAACAGG
+
IIIIIIIIIIIIIIIIIIIIGIIHHIIFHHIIIIIIIIIIIIIIIIIIIIH?GHI?GHHIHGHHIGHIHHIIIIIIIHHHID<GHHHHIIIGHIIIHIIIIICHHIIHHGGHHHHIHGIHIIIIEHHIH?H6@GHH>DDHH?AHHHHHIDC:EEEHHHIIIIHIIGHHIHI::+6>@GHEHHH>CD@HCHIGGI-4@-66HEGFGHH@?EHC?C-@IHC@C646CHIID::@--G@-FHD;=5-CG?HGE@F=3C:+:FHCIHHFE@A-6AAGA6?FIHG?=E@GHIIHHHHFCHHEEHEFFGCHHHEHHHEG@IIIIIIIHGIIIHHIHIIIIIIHHHHIIIIHHCD<?HHHIIIIIIIHIGIIIIIIIIIIIIIIIIHCHIIIIIEGIIIIIIIIIIIIIIIIGIIIIIIIIIIIIIIIIIIIIIIII
@HWI-D00621:625:HMJNFBCX2:2:1104:11318:58760
GTGGGGAATATTGCACAATGGGCGCAAGCCTGATGCAGCCATGCCGCGTGTATGAAGAAGGCCTTCGGGTTGTAAAGTACTTTCAGCGGGGAGGAAGGTGTTGAGGTTAATAACCTCAGCAATTGACGTTACCCGCAGAAGAAGCACCGGCTAACTCCGTGCCAGCAGCCGCGGTAATACGGAGGGGGCAAGCGTTAATCGGAATTACTGGGCGTAAAGCGCACGCAGGCGGTCTGTCAAGTCGGATGTGAAATCCCCGGGCTCAACCTGGGAACTGCATTCGAAACTGGCAGGCTAGAGTCTTGTAGAGGGGGGTAGAATTCCAGGTGTAGCGGTGAAATGCGTAGAGATCTGGAGGAATACCGGTGGCGAAGGCGGCCCCCTGGACAAAGACTGACGCTCAGGTGCGAAAGCGTGGGGAGCAAACAGG
+
IIIIIIIIIIIIIIIIIIIIIIIIIIIIIIIIIIIHIGIIIFHIIIHIIIGEHIIIIIEHIHIIIIIIGHHIIIIIIIIHIHDGHHHHHHIIGHIIE//DCC@GHHHHFHG@A7-BAHHH?HGHIHHHIIIHICH::HH-BHHIAAAFHDDHGH@F?FEAEGHEC-@HG?HHD:HHHFHIH-@;63+5>;4@FH-5-@--HHF@@FFGEEHGHECHHDC3@-E:@CHHCGHEG@-F@@HHC@=EHHIIIIHF5+CH:DHIHHA-HA-8-?EHF@AA?HHCH@IIIIIIIIIIHEHHIIHHGA6-F-IIIHDEEFHIIIIHEIHHEGIIIIIIIIIIIIIIIIIIHHHHFHHD?IIIGIHHCIHH?IIIIIIHIIIIHHDHDEIIIIHEF<?GIIIIIIIHG?IIIHIIIIIIIIIIIIIIIIIIIIIIII
@HWI-D00621:625:HMJNFBCX2:2:1104:13984:58836
GTGGGGAATATTGCACAATGGGCGCAAGCCTGATGCAGCCATGCCGCGTGTGTGAAGAAGGCCTTCGGGTTGTAAAGCACTTTCAGCGGGGAGGAAGGCGATAAGGTTAATAACCTTGTCGATTGACGTTACCCGCAGAAGAAGCACCGGCTAACTCCGTGCCAGCAGCCGCGGTAATACGGAGGGTGCAAGCGTTAATCGGAATTACTGGGCGTAAAGCGCACGCAGGAGGTCTGTCAAGTCGGATGTGAAATCCCCGGGCTTAACCTGGGAACTGCATTCGAAACTGGCAGGCTAGAGTCTTGTAGAGGGGGGTAGAATTCCAGGTGTAGCGGTGAAATGCGTAGAGATCTGGAGGAATACCGGTGGCGAAGGCGGCCCCCTGGACAAAGACTGACGCTCAGGTGCGAAAGCGTGGGGAGCAAACAGG
+
IIHIHIIIIIIIIIIIIIIIIIIIIIIIHIIIIIIIIIIIIHIIIIIIIHIIIIIIHIIIIIIIIIIIIHIIIIIIIIIIIH<DGHIIIIHIIIIIIH?DHIHIIIIHIIIGIHHIIIHEHIIICH?H@@FE??GHHDDHEHHH@AEHHC:>GHE?E?GFHH-6@@@HHHHCHD;C@6@GEHED:;6@HHHFEHE-@@-@EH@-5-->GFHFF;+>@-@@D;CD######@@-666-HHHD5--G@-HGFHGGHHDD:IHEHHHGF?HEG?HFHHHHGAFHEHHIHEHEGEHFIIHIIHHFDHHHF@CHDHEHCHIHIHHHEHIIHHHHHHIIHHEIHHHIGIIGHIHDHHGHIHIIIIIIIHIIIIIIIIIIIHGIHGHCHHCIIIIIIIIIHHGEDIHGIIHIIIIIIHHIHIIIIIHIIIIIIIIII
@HWI-D00621:625:HMJNFBCX2:2:1104:12324:59096
GTGGGGAATATTGCACAATGGGCGCAAGCCTGATGCAGCCATGCCGCGTGTATGAAGAAGGCCTTCGGGTTGTAAAGTACTTTCAGCGGGGAGGAAGGTGTTGAGGTTAATAACCTCAGCAATTGACGTTACCCGCAGAAGAAGCACCGGCTAACTCCGTGCCAGCAGCCGCGGTAATACGGAGGGTGCAAGCGTTAATCGGAATTACTGGGCCTAAAGCGCACGCAGGCGGTCTGTCAAGTCGGATGTGAAATCCCCGGGCTCAACCTGGGAACTGCATTCGAAACTGGCAGGCTAGAGTCTTGTAGAGGGGGGTAGAATTCCAGGTGTAGCGGTGAAATGCGTAGAGATCTGGAGGAATACCGGTGGCGAAGGCGGCCCCCTGGACAAAGACTGACGCTCAGGTGCGAAAGCGTGGGGAGCAAACAGG
+
IIIIIIIIIIIIIIIIIIIIIIIIIIIIIIIIIIIIIHIIIIIIIIIIFHHHIIIIIIIIIIIIIIHIIIIIIHHIIIIIIG<CHIIIIIIGIIHIIHGHIIIGIHIFHIIIIIHHHIIIHIIHHIII7EHHGIHIHIHHHIIIIHIEHHHIHIHHEHIHHIGIIGHHI@>HHHIGH?EH?@HIIIDE=@@GHH@-5@@FHHHHF@@-@E@+6+-4@+C>--@+G@HHHHE@--HHGFFIIHHEF6--C@EHIHHDHDIHF864HFGG?CHIHHEA?G@@A@AFG@@HHHHHHHEHHIIIHFHHHIIHIIHHHHIIHFHHG?HIIGIHHCIIHHHHFHDIIGHHHIHG<EIIIIIIIIIIIIIIIIIIIIIIIIIIIHCIHEIGIIIHIIIHHIIIIIIHIHIHIIHIIIIIIIIIIIIIIIIIIIIIHI
@HWI-D00621:625:HMJNFBCX2:2:1104:14139:59375
GTGGGGAATATTGCACAATGGGCGCAAGCCTGATGCAGCCATGCCGCGTGTATGAAGAAGGCCTTCGGGTTGTAAAGTACTTTCAGCGGGGAGGAAGGTGTTGAGGTTAATAACCTCAGCAATTGACGTTACCCGCAGAAGAAGCACCGGCTAACTCCGTGCCAGCAGCCGCGGTAATACGGAGGGTGCAAGCGTTAATCGGAATTACTGGGCGTAAAGCGAACGCAGGCGGTCTGTCAAGTCGGATGTGAAATCCCCGGGCTCAACCTGGGAACTGCATTCGAAACTGGCAGGCTAGAGTCTTGTAGAGGGGGGTAGAATTCCAGGTGTAGCGGTGAAATGCGTAGAGATCTGGAGGAATACCGGTGGCGAAGGCGGCCCCCTGGACAAAGACTGACGCTCAGGTGCGAAAGCGTGGGGAGCAAACAGG
+
IIIIHIIIIIIIIHIIIIIHIIIHIIIIIIIIIIHIIIIIIIIIIHIIHHEEHHIIGHHIIIIIIIIIIIIIIGIIHHHIIE<DGFHIGIIDHHHHHHEHHIIFHC7DGHHHIHEHIIIIHHIIGIIICHHHIGHHIIGHHIIIEGH?DDDHDA6AHHIHHH@EGHIHHHDHH:3CH--@5=@C+C-@@GF6@EG-@GFHHHCCE@6-@@EGE@HG@-64-+-+--HD:+@5--F--EHHD=HHHF--@-C@@HHH:CHIIHH?GG?HEEHHHE@B??HHHIIHFAHHFIHHHEHIIHHHHHF-G?IIIHHEIIHIGIIIIIIIIIHGIHIIIIIIHHHEHHHHEHHHDFFIHIIIIIIHHHIIIIIIIIIIIIIIIHIIIIIIHIIIIIIIIIIIIIHIIHIIIIGIIIIIIIIIIIIIIIIIIIIIII
@HWI-D00621:625:HMJNFBCX2:2:1104:16749:59359
GTGGGGAATATTGCACAATGGGCGCAAGCCTGATGCAGCCATGCCGCGTGTATGAAGAAGGCCTTCGGGTTGTAAAGTACTTTCAGCGAGGAGGAAGGCGTTAAGGTTAATAACCTTGGTGATTGACGTTACTCGCAGAAGAAGCACCGGCTAACTCCGTGCCAGCAGCCGCGGTAATACGGAGGGTGCAAGCGTTAATCGGAATTACTGGGCGTAAAGCGCACGCAGGCGGTCTGTCAAGTCGGATGTGAAATCCCCGGGCTCAACCTGGGAACTGCATTCGAAACTGGCAGGCTAGAGTCTTGTAGAGGGGGGTAGAATTCCAGGTGTAGCGGTGAAATGCGTAGAGATCTGGAGGAATACCGGTGGCGAAGGCGGCCCCCTGGACAAAGACTGACGCTCAGGTGCGAAAGCGTGGGGAGCAAACAGG
+
IIIIIIIIIIIIIHHIIGIIIIIIIIIIIIIIIIHIIIIIIIIIIIIIHHEGHHICHIIIIIIIIHIIGIIIHIIIIIHHIH<<FHIIGHIIHHHHIEEDHH/EH?D@FCGHEECE?BHAHH@FHEHIHIIHHH=>CGHHHGGHIHHHIIHD@G--6-GHHD-GEHHHHI:HD:++@@@?GH->HHDHHHE--4-6@GHHGHCCCHEEHD>F@CFE=D::@@HHH@E+:;FE?@GHEEGHHHHGHEGG?G?HGHHDD;CIHHHIHHHHCGIHIHIIHHGIGGIIIIHGC-FHHA@EEEFG?7-GHHGHHIHE?.IIIIIIIIHHH@HIHIIIHIIIIHHIIIHIIHGD7<?HEHIH@IIIIHHHHIIIIIHIIIIHIIHCE?IIIIHIHIHFHIIIIIHHHHIIIIIHIIIIIIIIIIIIIIIIIIIIII
@HWI-D00621:625:HMJNFBCX2:2:1104:1120:59953
TGGGGAATATTGCACAATGGGCGCAAGCCTGATGCAGCCATGCCGCGTGTATGAAGAAGGCCTTCGGGTTGTAAAGTACTTTCAGCGGGGAGGAAGGTGTTGAGGTTAATAACCTCAGCAATTGACGTTACCCGCAGAAGAAGCACCGGCTAACTCCGTGCCAGCAGCCGCGGTAATACGGAGGGTGAAAGCGTTAATCGGAATTACTGGGCGTAAAGCGCACGCAGGCGGTCTGTCAAGTCGGATGTGAAATCCCCGGGCTCAACCTGGGAACTGCATTCGAAACTGGCAGGCTAGAGTCTTGTAGAGGGGGGTAGAATTCCAGGTGTAGCGGTGAAATGCGTAGAGATCTGGAGGAATACCGGTGGCGAAGGCGGCCCCCTGGACAAAGACTGACGCTCAGGTGCGAAAGCGTGGGGAGCGAACAGG
+
IIIIIHIHIHIIIIIHIIHFHIIIIIIFHCGHHIHIGHHHGIIIHGIHHIIIIIIIIIIIGIIHIIIIIIIIIIGHHHIGFHCCHEHIIHIIHIHIIHIIIGFHHFHIHIEE@-BEHHAA@AA--GEHHHDGBGHCDHHGHEAGFF@DHGDHHHHIIC---EH@GCHFF:+>+>+46@@@--6CDHE---6-5@@@--@@@E-4>@-FHH--++3@@@AFHHHF--:IHF@6-G?G-=C>-G@6-@6--FF-DD>3:GA-IHHHG??IIHHHHGEIIHA?HB?IIHHEH?HHEEIIHHEHG?GIHHIHHHDHHHHF7:E?GIIIIIHIHDH@EIHHGHHIIIHD?CG<FFGIHIHIIHHD?CIIIGHHHHEGIIHIIHIIGIIIIHHEHIHGGHHIIIIIHIIIHHHHIIHIIIIIIIIIIIIIIIIGI
@HWI-D00621:625:HMJNFBCX2:2:1104:14367:59942
GTGGGGAATATTGCACAATGGGCGCAAGCCTGATGCAGCCATGCCGCGTGTATGAAGAAGGCCTTCGGGTTGTAAAGTACTTTCAGCGGGGAGGAAGGTGCTGAGGTTAATAACCTCAGCAATTGACGTTACCCGCAGAAGAAGCACCGGCTAACTCCGTGCCAGCAGCCGCGGTAATACGGAGGGTGCAAGCGTTAATCGGAATTACTGGGCGTAAAGCGCACGCAGGCGGTCTGGCAAGTCGGATGTGAAATCCCCGGGCTCAACCTGGGAACTGCATTCGAAACTGGCAGGCTAGAGTCTTGTAGAGGGGGGTAGAATTCCAGGTGTAGCGGTGAAATGCGTAGAGATCTGGAGGAATACCGGTGGCGAAGGCGGCCCCCTGGACAAAGACTGACGCTCAGGTGCGAAAGCGTGGGGAGCAAACAGG
+
IIIIIIIIIIIIIIIIIIIIIIIIIIIIIIIIIIIIIIIIIIIIIIIIHIHHHIIGHIIHHIIIIGIIIHIIHHHIIIIEGHFHIIIIIIIGHHIIIIIIHHHGIIIGIIHIIIHIIHIHHHGHIIIIIIHHGHIIDHHGIIGIIHIIHDHHHHHIIHIIHHIIIIIIIHHIID++6@-6G@EDHH@@EHHI?E-4EH@@ECCEHE@@@EDGEHHHE@DHHHDDHG:+;:D@4----HHCDHEFHC?HF@HE=DDCDDGA6-6-CGE6-EHHHA?FHFHE?HFE@F?IIIIIIHHIHIHAFHHHHEIIHIGIIHHHFGAGIIHIIIIID:HIIIIHHGEIIIIIIIHF<1IIIIHIIIIHGIIHIIIIIIIIIIIIIIIIHHHIIIIIIIIIHIIIIIIIGGIIIIIHIIIIIIIIIIIIIIIIIIIIII
@HWI-D00621:625:HMJNFBCX2:2:1104:18991:59798
GTGGGGAATATTGCACAATGGGCGCAAGCCTGATGCAGCCATGCCGCGTGTATGAAGAAGGCCTTCGGGTTGCAAAGTACTTTCAGCGGGGAGGAAGGTGTTGAGGTTAATAACCGCAGCAATTGACGTTACCCGCAGAAGAAGCACCGGCTAACTCCGTGCCAGCAGCCGCGGTAATACGGAGGGTGCAAGCGTTAATCGGAATTACTGGGCGTAAAGCGCACGCAGGCGGTCTGTCAAGTCGGATGTGAAATCCCCGGGCTCAACCTGGGAACTGCATTCGAAACTGGCAGGCTAGAGTCTTGTAGAGGGGGGTAGAATTCCAGGTGTAGCGGTGAAATGCGTAGAGATCTGGAGGAATACCGGTGGCGAAGGCGGCCCCCTGGACAAAGACTGACGCTCAGGTGCGAAAGCGTGGGGAGCAAACAGG
+
IIIIIIIIIIIIIIIIIIIIHIHHHHIIIIIIIIIIIIIIIGIIIIIIHIIIIII?HHIIIGHHIIIGHGH<1DHIFIHHIC<FEHIHIIH<<CHFHGHHFEEHHEGHHHIIGH->+CDH@GCCHEHH4AF@FEGHG:CGFECHIE@GHHGH=A@F@@EEHHHCHFHI?E;+:;;:EHFC--->D;-@EGH?-E--@@GHE@@?G@@HHDDFG?@HEG?FH-6CEDHDHHG@6--6-IHHDCCH?CCIIHH@6+CDD:HHC?GAEGE?FFEFA-EHCEAF?HFFBA?IHEFHHGIHHHHHHGHFHCIIIHHCG@GHHIHIIIIHHHIIIIIIIIIIIIHIIIIIHIHF?FHHHGIIIIIIIIIIHIIHIIIIIIIIIGIHHFIIIIIIHHIHHIIIIHHFHGIHDCIHIIIIIIIIIIIIIIIIIIIIII
@HWI-D00621:625:HMJNFBCX2:2:1104:15754:60041
GTGGGGAATATTGCACAATGGGCGCAAGCCTGATGCAGCCATGCCGCGTGTATGAAGAAGGCCTTCGGGTTGTAAAGTACTTTCAGCGGGGAGGAAGGTGCTGAGGTTAATAACCTTAGCAATTGACGTTACCCGCAGAAGAAGCACCGGCTAACTCCGTGCCAGCAGCCGCGGTAATACGGAGGGTGCAAGCGTTAATCGGAATTACTGGGCGTAAAGCGCACGCAGGCGGTCTGTCAAGTCGGATGTGAAATCCCCGGGCTCAACCTGGGAACTGCATTCGAAACTGGCAGGCTAGAGTCTTGTAGAGGGGGGTAGAATTCCAGGTGTAGCGGTGAAATGCGTAGAGATCTGGAGGAATACCGGTGGCGAAGGCGGCCCCCTGGACAAAGACTGACGCTCAGGTGCGAAAGCGTGGGGAGCAAACAGG
+
IIIIIIIIIIIIIIIIIIIIIIIIIIIIIIIIIIIIIIIIIIIIIIIIHIIIIIIIIIIIIIIIIHIIIIHIIHIIIIIIIIFHHIHHIIIHIIIIIIIIIIIGIHHFHHIGEGFHHIHHIHIIIIIIHHGHHHEDDHIFHHIIGIIHGGHGHIIIHIIEEGHHIFIIE@DDHHIDHIHHHHDHHIGEGCE@GHEEE-6@GHG@G-6-6DHHHHCHC;>6>HHHEIHIIHIHG@-@GIIIHGIIIIIHG6-HEDCDGHEFHIHHHGE?IHHIIIIHIHHF?HAEHHHHHHHHHCBIIIHHHFHCG@HHHGIHIIHIHIHHHHIIHIIIHHHCFIIIHHHHIIIIIIHG<HIIIHIHIIHIIIIIIIIIIIIIIIIHIIHGIHIIIIIHIIGIIIIIIIIIIHIIIIIIIIIIIHIIIIIIIIIIIIIIII
@HWI-D00621:625:HMJNFBCX2:2:1104:7965:60461
GTGGGGAATATTGCACAATGGGCGCAAGCCTGATGCAGCCATGCCGCGTGTATGAAGAAGGCCTTCGGGTTGTAAAGTACTTTCAGCGAGGAGGAAGGTGTTGTGGTTAATAACCACAGCAATTGACGTTACTCGCAGAAGAAGCACCGGCTAACTCCGTGCCAGCAGCCGCGGTAATACGGAGGGTGCAAGCGTTAATCGGAATTACTGGGCGTAAAGCGCACGCAGGCGGTTTGTTAAGTCAGATGTGAAATCCCCGGTCTCAACCTGGGAACTGCATTGGAAACTGGAAAGCTTGAGTCTCGTAGAGGGGGGTAGAATTCCAGGTGTAGCGGTGAAATGCGTAGAGATCTGGAGGAATACCGGTGGCGAAGGCGGCCCCCTGGACAAAGACTGACGCTCAGGTGCGAAAGCGTGGGGAGCAAACAGG
+
IIIIIIIIIIIIIIIIIIIIIIIIIIIIIIIIIIIIIIIIIIIIIIIIHEEHIIIIIIIHIIIIIIIIIIHIIIIIIIIHIHFHHHIIGIIIIIIHIIDFHH/<DGGHIIIIGHHFHIIFGHHH?GCHHIIIIHHIIICH-@GHAA@->DIIEEFHHHHEHICHFHGHHFDHHGHD?EHHH@ECH+-@GEEH?HIHHIGFHHGHHCH?HH>6--CD-@F>-E664--5336-@G@@6@@F@6--6-@-F?@HE>++>6-8----68-8-EA--A----@F8-F6GA-@@6-A-A@-AFEDE77-7-7-+HHHD:HHF?HF@G@EHIIHIHHHEIHHC9/HIIHHHEFD<@HIIHCEHHEGCHHGIHH=EEHHEHE.IHE.0F?HHHF<1CHCEFIIIHHFHHHIHE@GFIHHHHIIIIHIHHEIHIIIIF
@HWI-D00621:625:HMJNFBCX2:2:1104:16641:60417
GTGGGGAATATTGCACAATGGGCGCAAGCCTGATGCAGCCATGCCGCGTGTATGAAGAAGGCCTTCGGGTTGTAAAGTACTTTCAGCGGGGAGGAAGGTGTTGAGGTTAATAACCTCAGCAATTGACGTTACCCGCAGAAGAAGCACCGGCTAACTCCGTGCCAGCAGCCGCGGTAATACGGAGGGTGCAAGCGTTAATCGGAATTACTGGGCGTAAAGCGCACGCAGGCGGTCTGTCAAGTCGGATGTGAAATCCCCGGGCTCAACCGGGGAACTGCATTCGAAACTGGCAGGCTAGAGTCTTGTAGAGGGGGGTAGAATTCCAGGTGTAGCGGTGAAATGCGTAGAGATCTGGAGGAATACCGGTGGCGAAGGCGGCCCCCTGGACAAAGACTGACGCTCAGGTGCGAAAGCGTGGGGAGCAAACAGG
+
IIIIIIEHIIIIHHFHIIIIIIIIHHIIHHIIIH?HHIIIIGIIIIIIIIEGHHIHIIIIIHIHHHIIIHIIIHHIIIFHEHFC?GEDHHIHHI=GEHE@DEHHEHC/@@FAHH?E@@AH-DGBHHIHEEHHHEHD:>+BHGHIII8@CHDHHE@AEE@FEH?@-EHGG@C+++;+-6-@@E@+;35EHCCC-644@E-6@########HC-@-??@D>3-@HD@5@;DD?IIIFG?EIHHDHG@@@CCG@@@+;DH>?HGA66CD>+4@6-HHB-------B-HG@--?HHCHF77FCA-@EHG?IHHHD@@G@EIIHHHHD<.CHHCHDHEGGCDCCIIIIIIIHC7GHHHGIIHIHHDIHH@IIIHIIIIIIIIHHCCIIIIIIIIIGHHIIHHHHGF<HIIHIIIHIIIIIHIIIIIIHEHIIHII
@HWI-D00621:625:HMJNFBCX2:2:1104:17793:60455
GTGGGGAATATTGCACAATGGGCGCAAGCCTGATGCAGCCATGCCGCGTGTATGAAGAAGGCCTTCGGGTTGTAAAGTACTTTCAGCGGGGAGGAAGGTGTTGAGGTTAATAACCTCAGCAATTGACGTTACCCGCAGAAGAAGCACCGGCTAACTCCGTGCCAGCAGCCGCGGTAATACGGAGGGTGCAAGCGTTAATCGGAATTACTGGGCGTAAAGCGCACGCAGGCGGTCTGTCAAGTCGGATGTGAAATCCCCGGGCTCAACCTGGGAACTGCATTCGAAACTGGCAGGCTAGAGTCTTGTAGAGGGGGGTAGAATTCCAGGTGTAGCGGTGAAATGCGTAGAGATCTGGAGGAATACCGGTGGCGAAGGCGGCCCCCTGGACAAAGACTGACGCTCAGGTGCGAAAGCGTGGGGAGCAAACAGG
+
IIIIIIIIIIIIIIIIIIIIIIIIIIIIIIIIIIIIIHIIIIIIIGCHDEEFHHFHHIIIIIIHIIHIHHHIIIIIHIHIIHDFHHHIIIHDHIDHHIHEHHIIIIFGFFHFEGHII@HGCHEHGHHGHEHEHGHDHDCEHHHEHIIHHD:HHHFHHAHHHIHCHEEHEEDDHII:E@HC-E=DH>@HEE6EHHE-@?G?HFF@6@@HHE5@CHD?@@HCCH@D-45+CD@G-@?HH@6+;-ECHF66--HHHHD:CD-A?GHEGHAHEIHFHCHEEEHHHHHHGAEIIHHGC--IIIIHIHGAB?GIHGIIHHIHHIHG?GCIIIIIHCIHHHCEHHHHIHIIHHHCAGHHIHFEHHHHCEDHHHE0IIGIIIIIIIIHG?GHHIIIHHIHHIIIIIIHHHIIHIHIHIIIIIIHIIIIIIIIIIIIII
@HWI-D00621:625:HMJNFBCX2:2:1104:8388:61039
GTGGGGAATATTGCACAATGGGCGCAAGCCTGATGCAGCCATGCCGCGTGTGTGAAGAAGGCCTTCGGGTTGTAAAGCACTTTCAGCGAGGAGGAAGGTGGTGAGCTTAATACGCTCATCAATTGACGTTACTCGCAGAAGAAGCACCGGCTAACTCCGTGCCAGCAGCCGCGGTAATACGGAGGGTGCAAGCGTTAATCGGAATTACTGGGCGTAAAGCGCACGCAGGCGGTTTGTTAAGTCAGATGTGAAATCCCCGGGCTCAACCTGGGAACTGCATTTGAAACTGGCAAGCTAGAGTCTCGTAGAGGGGGGTAGAATTCCAGGTGTAGCGGTGAAATGCGTAGAGATCTGGAGGAATACCGGTGGCGAAGGCGGCCCCCTGGACGAAGACTGACGCTCAGGTGCGAAAGCGTGGGGAGCAAACAGG
+
IIIIIIHIIIIIIIIIIIIIIIIIIIIIIIIIHIIIIIIIIIIIIIIIIIHHIIIIIIIIIGIHIHHIIHHIIIIIIHIIIIHHHHHIHIIIIIHIIHHIIIIIIHGHHIIIHIIIIIIHHIIHIIHIHEHDHIIIG-CGH?EHFHHEDHHCHHFHHIFEEH?@GEHEEH>>HCHHH?@GH5@CHHEE@?6---5EH@-6--65E-F--IHIHHH@HHG>>IHHHGHDC6-HCHG@-F6@6-6@FCFG@6?EG+D::C?HHA6-F@HA6CHHHHHHFIHHGHHEGHIGHECHFHHHIIHHIIIIIHGHHIIIIIHIIIIIHIHHIIIIIIIIIIIIIIHIIHIIHGHHDHIIHIIIIIHIHHDIIIIIIIHDIIIIIIIIIHIIIIIIIIIIHIIIIIIIHEIIIIIIIIIIIIIIIIIIIIIIIIIIII
@HWI-D00621:625:HMJNFBCX2:2:1104:4825:61368
GTGGGAAATATTGCACAATGGGCGCAAGCCTGATGCAGCCATGCCGCGTGTATGAAGAAGGCCTTCGGGTTGTAAAGTACTTTCAGCGGGGAGGAAGGTGTTGAGGTTAATAACCTCAGCAATTGACGTTACCCGCAGAAGAAGCACCGGCTAACTCCGTGCCAGCAGCCGCGGTAATACGGAGGGTGCAAGCGTTAATCGGAATTACTGGGCGTAAAGCGCACGCAGGCGGTCTGTCAAGTCGGATGAGAAATCCCCGGGCTCAACCTGGGAACTGCATTCGAAACTGGCAGGCTAGAGTCTTGTAGAGGGGGGTAGAATTCCAGGTGTAGCGGTGAAATGCGTAGAGATCTGGAGGAATACCGGTGGCGAAGGCGGCCCCCTGGACAAAGACTGACGCTCAGGTGCGAAAGCGTGGGGAGCAAACAGG
+
IIIIIFHIIIIIIIIIIIIIIIIHIIIIIIIIHHIHIIIIIIIHIIHIHHHIIIIIIIIIGGGHHIIIIIIIIIIHHHIHIHDHFGEDHIIHHHHHHHF?FHIGIIIDE@GHIEEHIGCAHFEEHI?@H?AHHHHH:DH?-8FHHHI5;;>DHHEEEG-5AGEEH--54-5>>>6C@--64-->:DGHCH?--5@4E-@?EH<@>6F@GIHGHH@@G>C6>DHCC4CCC3-E@--6--@H:@@?EG66-CCHE+IIHHEHHA-FAA6CHCHHHA-AA-?F6--6GBA??HHHGGFHHEHHFA?HHEIIIIHG?HHHGIHH@IHIHHIIIIIIIIIHGEIIIIIIIHHG<HHD@HHHIIHHDIIIIIHHHCIIIIIIIHHIHHIIHIIIIIIHEHIIIIIHHFIIIIIIIIIHIIIIIIIIIIIIIIIIII
@HWI-D00621:625:HMJNFBCX2:2:1104:3692:61951
GTGGGGAATATTGCACAATGGGCGCAAGCCTGATGCAGCCATGCCGCGTGTATGAAGAAGGCCTTCGGGTTGTAAAGTACTTTCAGCGGGGAGGAAGGTGTTTTGGTTAATAACTACAGCAATTGACGTTACCCGCAGAATAAGCACCGGCTAACTCCGTGCCAGCAGCCGCGGTAATACGAAGGGTGCAAGCGTTAATCGGAATTACTGGGCGTAAAGCGCACACAGGCGGTCTGGCAAGTTGGATGTGAAATCCCCGGGCTCAACCTGGGAACTGCATTCGAAACTGGCAGGCTAGAGTCTTGTAGAGGGTGGTAGAATTCCAGGTGTAGCGGTGAAATGCGTAGAGATCTGGAGGAATACCGGTGGCGAAGGCGGCCACCTGGACAAAGACTGACGCTCAGGTGCGAAAGCGTGGGGAGCAAACAGG
+
IIIIIIIIIIIIICHIIIIIIIIICHIIIIIIII@HIIIIIIIIIIIIIIH1GEHIIIIII@HIIHIGDHIIIIIIICGHIIHGHIH<CHIGHIIIII:/:///:8GHHEHHHI------8-8FEHIIIHHIH-63>HIH-8AHHHHHGC>DHHEG-A@AAHH?@EHFFECD;DHHHCHHI-@@:-4--@-65@GHHHC-@H@65@@4-+C>2-@@@:>4+6-6+-G>6+464--8--GFA6-HHHECEFEH@+CHGHCFFAHFHF-G?GF??HG@EEHF?HEHFHEG77-EFGIHF?G@?7.?G?HHIHHD.EHHHIIIIIGHEEIIIIIHIIIIHIIIIIHIHHGDBFE<9F0HHGHE.IIIHIIIIIIIIIIHF1HD1IIIHHGGCCHEHHHIIH@HD1IIIIIIIIIIIHIHIIIIIIHIIIIIII
@HWI-D00621:625:HMJNFBCX2:2:1104:18597:62170
GTGGGGAATATTGCACAATGGGCGCAAGCCTGATGCAGCCATGCCGCGTGTGTGAAGAAGGCCTTCGGGTTGTAAAGCACTTTCAGCGGGGAGGAAGGCGGTGAGGTTAATAACCTCATCGATTGACGTTACCCGCAGAAGAAGCACCGGCTAACTCCGTGCCAGCAGCCGCGGTAATACGGAGGGTGCAAGCGTTAATCGGAATTACTGGGCGTAAAGCGCACGCAGGCGGTCTGTCAAGTCGGATGTGAAATCCCCGGGCTCAACCTGGGAACTGCATTCGAAACTGGCAGGCTAGAGTCTTGTAGAGGGGGGTAGAATTCCAGGTGTAGCGGTGAAATGCGTAGAGATCTGGAGGAATACCGGTGGCGAAGGCGGCCCCCTGGACAAAGACTGACGCTCAGGTGCGAAAGCGTGGGGAGCAAACAGG
+
IIIIIIIIIIIIIIIIIIIHIHHHHIIIIIIIIIHIIIIIIIGIIIIIIIHIIIIIIGIIIHHIIIIHIIIIIIIIIIIHIHDGHGIIIIIIIIIIHHIIIIIIIIHEHIHHGGFHIIIGHHIGHHGEA@FEEHHHIH>FHCFHIHHHIGCHHHIC-EHIHEHIIHHHHC+;;HHDGHIHGCEHCCHIGHHHHEE=H?@HHHG@@GHEHDCHHD?GHHHCE6HDFCCHDCGEHHG@-CIHHG@IIIHHHHGIHHC>CDE8-EEGHHCHHHE@IHIGFEEFEHHA-HHHHIHCFA?IIGHHIHHFIIHIHHHHHEIIIIIIHH?CIIIIIIIIIIIIIIIIHIHIHHHG<<HHEHFIHHIIHIIIIIIIHHHGIIIIIEDE0EIIIIIIHIIIIIIIIHHGHCIIIHIIHIIIIIIIIIIIIIIIIIIIII
@HWI-D00621:625:HMJNFBCX2:2:1104:18650:62435
GTGGGGAATATTGCACAATGGGCGCAAGCCTGATGCAGCCATGCCGCGTGTATGAAGAAGGCCTTCGGGTTGTAAAGTACTTTCAGCGGGGAGGAAGGTGTTGTGGTTAATAACCACAGCAATTGACGTTACCCGCAGAAGAAGCACCGGCTAACTCCGTGCCAGCAGCCGCGGTAATACGGAGGGGGCAAGCGTTAATCGGAATTACTGGGCGTAAAGCGCACGCAGGCGGTTTGTTAAGTCAGATGTGAAATCCCCGGGCTCAACCTGGGAACTGCATTTGAAACTGGCAAGCTTGAGTCTCGTAGAGGGGGGTAGAATTCCAGGTGTAGCGGTGAAATGCGTAGAGATCTGGAGGAATACCGGTGGCGAAGGCGGCCCCCTGGACGAAGACTGACGCTCAGGTGCGAAAGCGTGGGGAGCAAACAGG
+
IIIIIIIHIIIIIIIIIIIIIIIIIIHIIIIIIIIIIIIIIIIIIIIIHIIGHHIIIIIIIHHFHHIIIEHHIIIIIIGIHF<F@GHHIIIIIIGIIIIEHHHIIH7GHEHHHIEHIIIGEEHIIIII@AHEHCHDDHCEH@HIEEGGHHHGHIC@GEHHIHIHGHHIHHDH;>H+5FHHIHG:>D+33>G@GH-E=@6-EGEGGHHFH>HC>FCHEDG@>CHHH-@;6+--@GIHFE@66--6--@6-6HHEDD:DC?CHFA-HHGHHHHHIIIIIIHHHHIHHHFIIIIIHIIIIIIHE@=HIGIHIIIIHEIIIIIIIIIIIIIIIHIIIIIIIIIIIIHIIHHG<GGIHIIIIIIIIIIIIIIIIIIIIIIIIHECGCIHIHIIGIIIIIHHIIHGHHIIIIIIIIIIIIIIIIIIIIIIIIIIII
@HWI-D00621:625:HMJNFBCX2:2:1104:13094:62748
GTGGGGAATATTGCACAATGGGCGCAAGCCTGATGCAGCCATGCCGCGTGTATGAAGAAGGCCTTCGGGTTGTAAAGTACTTTCAGCGGGGAGGAAGGCGATAAGGTTAATAACCTTGTCGATTGACGTTACCCGCAGAAGAAGCACCGGCTAACTCCGTGCCAGCAGCCGCGGTAATACGGAGGGTGCAAGCGTTAATCGGAATTACTGGGCGTAAAGCGCACGCAGGCGGTCTGTCAAGTCGGATGTGAAATCCCCGGGCTCAACCTGGGAACTGCATTCGAAACTGGCAGGCTAGAGTCTTGTAGAGGGGGGTAGAATTCCAGGTGTAGCGGTGAAATGCGTAGAGATCTGGAGGAATACCGGTGGCGAAGGCGGCCCCCTGGACAAAGACTGACGCTCAGGTGCGAAAGCGTGGGGAGCAAACAGG
+
IIIIIIIIIIIIIIIIIIIIIIIIHHHHHIIIIIHIIIIIIGIIIIIIIIHHIIIHIIIIIIIIIIIIIIIHHIIIHIHIIIDFGHIIHIIDHHIIHFFGDHHHIIIHIIIHHIIIGHH-77E@AEEHEEHGHHIGHICH?HGCEHIGHDDDHHHHHHHHHIIIIGG?G-:+>DHDH-@EH=-66+@@CE---45@GHEHE@@6@GG?#@DEF:@EG@FE--6+-@@+3)456-6@--EHD@6-IHF@6-?HHHHGHIFIHGHGHGEA@-HG?GHFIHHGHHEHIHGHIIGHGIIIHHIIHGGHHHIHIIHEADIIIIIIHHEHHIHHHDGIIHIHEHGIIGHHIHHHEHIIGHIGIIIHHDIHHHHIIIIIIIIIIHH<IGIGIIIHGIIIIIIIIIIIHGIIIIHIIIIIIIIIIIIIIHIIIIIHII
@HWI-D00621:625:HMJNFBCX2:2:1104:14964:62652
GTGGGGAATATTGCACAATGGGCGCAAGCCTGATGCAGCCATGCCGCGTGTATGAAGAAGGCCTTCGGGTTGTAGAGTACTTTCAGCGGGGAGGAAGGTGTTGTGGTTAATAACCACAGCAATTGACGTTACCCGCAGAAGAAGCACCGGCTAACTCCGTGCCAGCAGCCGCGGTAATACGGAGGGTGCAAGCGTTAATCGGAATTACTGGGCGTAAAGCGCACGCAGGCGGTCTGTCAAGTCGGATGTGAAATCCCCGGGCTCAACCTGGGAACTGCATTCGAAACTGGCAGGCTAGAGTCTTGTAGAGGGGGGTAGAATTCCAGGTGTAGCGGTGAAATGCGTAGAGATCTGGAGGAATACCGGTGGCGAAGGCGGCCCCCTGGACAAAGACTGACGCTCAGGTGCGAAAGCGTGGGGAGCAAACAGG
+
IIIIIIHIIIIIIIIIIIHHHIIIIIIIIIIIIIIGHIIIIIIIIIIIIIIGHIIIIIIGHIIIIIIIHHIIIIIIIIIIIIFHHHIIIIIHHHEHIIIIIIIIIIIIIIHHGIHIIHHHHHGHIIIIIIIHIIGHHIIIIHHI-GHHHHHHHGFEHHG-5E@EH?-@GC+CCDHC@-FHE-4>DH=@@-66-5--E@-6@E@EH6@6FHDEE@@@6HEC:CHCD--33+-@6@6--HGHC-@?IHFHEFHF-HHDCIHGH?HHHHEHHEIHHHHHEFHHGHGFCGHHHHHHEHGHHHHHA?AFHHIHHHHEA?FHEBHIH@IHIIIIIHIHHHHHGGIHIIHIHHHFDFIIIIIHIIIHIHIIIIHHIIIIIIHHHHHHHEIHIIIIIHIHHIIIHHIIIIIIIHIIIIIIIIIIIIIIIIIIIIIHIH
@HWI-D00621:625:HMJNFBCX2:2:1104:15123:62781
GTGGGGAATATTGCACAATGGGCGCAAGCCTGATGCAGCCATGCCGCGTGTATGAAGAAGGCCTTCGGGTTGTAAAGTACTTTCAGCGGGGAGGAAGGTGTTGTGGTTAATAACCACAGCAATTGACGTTACCCGCAGAAGAAGCACCGGCTAACTCCGTGCCAGCAGCCGCGGTAATACGGAGGGTGCAAGCGTTAATCGGAATTACTGGGCGTAAAGCGCACGCAGGCGGTCTGTCAAGTCGGATGTGAAATCCCCGGGCTCAACCTGGGAACTGCATTCGAAACTGGCAGGCTAGAGTCTTGTAGAGGGGGGTAGAATTCCAGGTGTAGCGGTGAAATGCGTAGAGATCTGGAGGAATACCGGTGGCGAAGGCGGCCCCCTGGACAAAGACTGACGCTCAGGTGCGAAAGCGTGGGGAGCAAACAGG
+
IIIIIIIIIIIIIIIIIIIHHIIIIIIIIIIIIIIIIIIIIIIIIIIIIIIHIIIIIIIIHIIIIIIIIIIIIIIIIIIIIIFHFHIHIIIIIIIIIIHIIIIIIIIIFHHHHIFHIIIIIIIIIIIIIIHCHHHHHHHHIIIH?GHIHIIIIIIIHIHIGIGHHCCHHHHHIIIGHHIHH=@HIHCGHHHIEHHHHE?GCHFHHF@@EEHHH@@EIHGEDEE:FHHH;;;6---@@6@>HIHHG@6-@CFF@+CHHHHHEFA-6@@EHHCHHHCFEEHF4EEHHIHHIHFGCHFIHHHHHHIIIIIIHCIIHHIHGIIIHGIIIHIIIIIIIIIIHIIIIIIIIHFD<1CHIIIHIIIIIIIGIIIIIIIIIIIIIIIIHHIIIIIIIIIIIIIIIIIIIIIIIIIIIIIIIIIIIIIIIIIIIIIIII
@HWI-D00621:625:HMJNFBCX2:2:1104:17441:62768
GTGGGGAATATTGCACAATGGGCGCAAGCCTGATGCAGCCATGCCGCGTGTATGAAGAAGGCCTTCGGGTTGTAAAGTACTTTCAGCGGGGAGGAAGGTGTTGTGGTTAATAACCACAGCAATTGACGTTACCCGCAGAAGAAGCACCGGCTAACTCCGTGCCAGCAGCCGCGGTAATACGGAGGGTGCAAGCGTTAATCGGAATTACTGGGCGTAAAGCGCACGCAGGCGGTCTGTCAAGTCGGATGTGAAATCCCCGGGCTCAACCTGGGAACTGCATTCGAAACTGGCAGGCTAGAGTCTTGTAGAGGGGGGTAGAATTCCAGGTGTAGCGGTGAAATGCGTAGAGATCTGGAGGAATACCGGTGGCGAAGGCGGCCCCCTGGACAAAGACTGACGCTCAGGTGCGAAAGCGTGGGGAGCAAACAGG
+
IIIIIIIIIIIIIIIIIIIIIIIIIIIIIHIIIIIIIIIIIIIIIIIIIIHHHIIIIIIIIIIHIIIIIIIIIIIIIIIIHHFHIIGIIIIIIIIIHIGHIHHIIIEHHHFIIIEHHHEHHHHIHIHIEEHIEHHCHCDHEFIHIIHHHIIHIIIHHG@HEHHHIHIHHIDHHIHDG@@HHHIIIG@HCEHI?GHHD?6G@6FHEHHFG>@G-G@H@GGH@HHDCCHH:>CHGIHEHEH:D@4?@@-6@FHHHIIHHCHHF8-HIHEHHGFA86-AF?HGEHHHGEIIHHGEEHEHHHIHGBA-HEHEDDHHF-HCHGEF7C?HG?HEGHIHGHHGCHEHIHHCFGCC<<EHF@HHEHCGHD<IIIIHHEHEIHHDGHHH=HH?HHD<GFD1<C@H?CCGD<H<HHCECGHIHEHHIIIHG?HHIHHHHI
@HWI-D00621:625:HMJNFBCX2:2:1104:15550:63227
GTGGGGAATATTGCACAATGGGCGCAAGCCTGATGCAGCCATGCCGCGTGTATGAAGAAGGCCTTCGGGTTGTAAAGTACTTTCAGCGGGGAGGAAGGTGCTGAGGTTAATAACCTCAGCAATTGACGTTACCCGCAGAAGAAGCACCGGCTAACTCCGTGCCAGCAGCCGCGGTAATACGGAGGGTGCAAGCGTTAATCGGAATTACTGGGCGTAAAGCGCACGCAGGCGGTCTGTCAAGTCGGATGTGAAATCCCCGGGCTCAACCTGGGAACTGCATTCGAAACTGGCAGGCTAGAGTCTTGTAGAGGGGGGTAGAATTCCAGGTGTAGCGGTGAAATGCGTAGAGATCTGGAGGAATACCGGTGGCGAAGGCGGCCCCCTGGACAAAGACTGACGCTCAGGTGCGAAAGCGTGGGGAGCAAACAGG
+
IIIIIIIIIIIIIIIIIIIHIIIIIIIIIIIIIIIIIIIIIIIIIIHIIHHHIIIIIIIIHIHIIIIIIIIIIIIIIIIHIIFHIIHIHIIHHHIIIIHIIIIFHIEHHHGGHEHHHIIIHGHHEHIIIHCHHBCD:CDHIIHHICHAHHCHHIHIII-EGHHHHEEH@H;D:CDD@HHIE-4>>D44@HHF?GHEE-6GHC-@6@FGFHGHHC--56+5--6+--DHHHFHIHF@--EHDIIGIIHHFHFH@C;>++A8A-F?HHGA-FHHCHEEGGIIHGIIIIIIIHGHGFEHHHHHEIIIHGIHDIHHEAHGDF.IHHEHEHIIIIIIIHIHIIHIIIHHIIHF<HHIHIIIIIIIHHIIIIIIIIIIIIIIHHIIIIIIIIIIIIIIIIIIHIIIHIIIIIIIIIIIIIIIIIIIIIIIIIIIII
@HWI-D00621:625:HMJNFBCX2:2:1104:14929:63487
GTGGGGAATATTGCACAATGGGCGCAAGCCTGATGCAGCCATGCCGCGTGTATGAAGAAGGCCTTCGGGTTGTAAAGTACTTTCAGCGGGGAGGAAGGTGTTGAGGTTAATAACCTCAGCAATTGACGTTACCCGCAGAAGAAGCACCGGCTAACTCCGTGCCAGCAGCCGCGGTAATACGGAGGGTGCAAGCGTTAATCGGAATTACTGGGCGTAAAGCGCACGCAGGCGGTCTGTCAAGTCGGATGTGAAATCCCCGGGCTCAACCTGGGAACTGCATTCGAAACTGGCAGGCTAGAGTCTTGTAGAGGGGGGTAGAATTCCAGGTGTAGCGGTGAAATGCGTAGAGATCTGGAGGAATACCGGTGGCGAAGGCGGCCCCCTGGACAAAGACTGACGCTCAGGTGCGAAAGCGTGGGGAGCAAACAGG
+
IIIIHIIIIIIIIIIIIIIIIIIIIIIIIIIIIIHIIIIIIIIIIIIIIHHIIIIIIIIIIHIIIHIHIHIIIHHIIIHIIIDGHHHIIIGHIHHHIIHHIIIIGGHHEHEEGDHHEEIIIIIIHIIIHHCHC-@DHHDHIGHIH@FEDCDHHH-G??@--@CEHCGHI@CHGHHHHHI-GCE:>DGHHHHHHE46@HHHIH@GEF@FHHEH?DFEG?@HH;46?CIIHHHFHG6@@?=HHCHEHECHHIIHG>+:DHHFHHFHIIHHFCFA6----AAA4@-?HG?HHHB?EHIHHHHEEEEHIHIIIGHIHHHIHIIIIHGHHHFFHHHGIHIIHHHHIIHHIIHF<HIIIIHFHDIIIIIGIIIHHFIGIIIIIHIHH?IHHEIIIIIIHIHHIIIHHHHIIIHHIIIHIGIIIIIIIIIIIIIIII
@HWI-D00621:625:HMJNFBCX2:2:1104:9483:63675
GTGGGGAATATTGCACAATGGGCGCAAGCCTGATGCAGCCATGCCGCGTGTGTGAAGAAGGCCTTCGGGTTGTAAAGCACTTTCAGCGAGGAGGAAGGTGGTGAGCTTAATACGCTCATCAATTGACGTTACTCGCAGAAGAAGCACCGGCTAACTCCGTGCCAGCAGCCGCGGTAATACGGAGGGTGCAAGCGTAAATCGGAATTACTGGGCGTAAAGCGCAGGCAGGCGGTTTGTTAAGTCAGATGTGAAATCCCCGGGCTAAACCTGGGAACTGCATTTGAAACTGGCAAGCTAGAGTCTCGTAGAGGGGGGTAGAATTCCAGGTGTAGCGGTGAAATGCGTAGAGATCTGGAGGAATACCGGTGGCGAAGGCGGCCCCCTGGACGAAGACTGACGCTCAGGTGCGAAAGCGTGGGGAGCAAACAGG
+
IIIIIIIIIIIIIIIIIIIHIIIIIHIIIIIIIIIIIIIHIIIIIIIIIIHFHHHIIIIIIIHIHHHIIIIIIIIGIHIFHHCCHHHHHHI<GHIHFCGHEHH@FHHGGIF.BGHEHHIIHHIEC7@EHEEEHGHHDHHHEHHHCHIGHH:>EH-6FCEHIH-AGC-8?F:DH:+C@6@@G-4:C+5@@FE--6E-6@?GCEEFEH6@@CCCHF-?G>+34--+F@@>++4-EF6--HEH?F6666-----FEDDC:HHH@8--AHE@EF?HCGAHHHHEHAHHHHHHGHFHHEIHHHFHHGCFIHIIIIIIHFIHHHHHIIIIHHIIHIIHHHIIIIHHGIIIHHG<<GHIFIIHFIIHHDIIIHHGIIIIIIIHHIIGIIIHIIHIIIIIIIIIIHEIIIHIIIIIIIIIIIIIIIIIIIIIIIIIII
@HWI-D00621:625:HMJNFBCX2:2:1104:13054:63659
GTGGGGAATATTGCACAATGGGCGCAAGCCTGATGCAGCCATGCCGCGTGTATGAAGAAGGCCTTCGGGTTGTAAAGTACTTTCAGCGGGGAGGAAGGTGCTGAGGTTAATAACCTCAGCAATTGACGTTACCCGCAGAAGAAGCACCGGCTAACTCCGTGCCAGCAGCCGCGGTAATACGGAGGGTGCAAGCGTTAATCGGAATTACTGGGCGTAAAGCGCACGCAGGCGGTCTGTCAAGTCGGATGTGAAATCCCCGGGCTCAACCTGGGAACTGCATTCGAAACTGGCAGGCTAGAGTCTTGTAGAGGGGGGTAGAATTCCAGGTGTAGCGGTGAAATGCGTAGAGATCTGGAGGAATACCGGTGGCGAAGGCGGCCCCCTGGACAAAGACTGACGCTCAGGTGCGAAAGCGTGGGGAGCAAACAGG
+
IIIIIIIIIIIIIIIIIIIIIIIIIIIIIIIIIIIIIIIIIIIIIIIIIIHIIIIIIIIIIIIIIIIIIIIIIIIIIIIIIIFHIIIIIIIIHHHIIHIHIHIIIGIIHIHIIHHHFIIHIIIIIIIIECHHIIIIHH:HHIIHIIFICDHHHIIEHIH@?HHF@EEHIIDHHC>:EC@FHCHH6+6@4--6-EH=GCEHH=@E@@<3GF@DG3HEHDDD6@633CHDCA?GF@IIHEIHHHHEIIIIIHG?G:C>+C?HECG@HHFFIHHHHHGHH@HEHIHHHIHHHIHHHHFHHHHGIGHFIIIIIHIH@EGGFHIHIIIIHFIIIIIIIHIIHIIIIIIIIIIHDHIIIIIIIIIIIIIIIIHIIIIIIIIIIIIHHHIIIIIIIIIIIIIIIHIIIIIIIIIIIIIIIIIIIIIIIIIIIIIIII
@HWI-D00621:625:HMJNFBCX2:2:1104:16684:63732
GTGGGGAATATTGCACAATGGGCGCAAGCCTGATGCAGCCATGCCGCGTGTATGAAGAAGGCCTTCGGGTTGTAAAGTACTTTCAGCGAGGAGGAAGGTGTTGTGGTTAATAACCACAGCAATTGACGTTACTCGCAGAAGAAGCACCGGCTAACTCCGTGCCAGCAGCCGCGGTAATACGGAGGGTGCAAGCGTTAATCGGAATTACTGGGCGTAAAGCGCACGCAGGCGGTTTGTTAAGTCAGATGTGAAATCCCCGGGCTCAACCTGGGAACTGCATTTGAAACTGGCAAGCTTGAGTCTCGTAGAGGGGGGTAGAATTCCAGGTGTAGCGGTGAAATGCGTAGAGATCTGGAGGAATACCGGTGGCGAAGGCGGCCCCCTGGACGAAGACTGACGCTCAGGTGCGAAAGCGTGGGGAGCAAACAGG
+
IIIGGIHIIIHHIIIIIIIIIIGHIIIIIIIIHHHIHIIIIIIIIHIIIIHEHIIHIIIIIIIIIHIIIHIIIHHHIIIGHHDGHIGIDHICHHEHHHIHIIIIIIHHCHIIGHHIIGEHHHEFEHHHHIHHIIHIIFDFEHIIHIIIIDHHHHAGHII?GHHIECCE?-5CHDH:--6-@-->;DEE@GHH?@=EEHC@EHF@E663,:FE:>HIHCCDEHH;-;CDC:?@@-F-@-HEFFG?HHHECHIHE+IHDIGIIIHFEH?G-FIIHHIHHIIHGAA?IHHGIHFGCGHHFCBHEHHEHFIIIIIHEHHIIHHHHCIHHIHHIHIIIHIIIGIIHHIHHHHGFEEIIIIIHHHHGIIIIIIIIIIIIIIIIIIGHEIIIIIIIIHIIIIIIIHHIIIIIIIIIIIIIIIHIIIIIIIIIIIIII
@HWI-D00621:625:HMJNFBCX2:2:1104:19478:63599
GTGGGGAATATTGCACAATGGGCGCAAGCCTGATGCAGCCATGCCGCGTGTGTGAAGAAGGCCTTCGGGTTGTAAAGCACTTTCAGCGAGGAGGAAGGTGGTGAACTTAATACGTTCATCAATTGACGTTACTCGCAGAAGAAGCACCGGCTAACTCCGTGCCAGCAGCCGCGGTAATACGGAGGGTGCAAGCGTTAATCGGAATTACTGGGCGTAAAGCGCACGCAGGCGGTCTGTCAAGTCGGATGTGAAATCCCCGGGCTCAGCCTGGGAACTGCATTCGAAACTGGCAGGCTAGAGTCTTGTAGAGGGGGGTAGAATTCCAGGTGTAGCGGTGAAATGCGTAGAGATCTGGAGGAATACCGGTGGCGAAGGCGGCCCCCTGGACAAAGACTGACGCTCAGGTGCGAAAGCGTGGGGAGCAAACAGG
+
HIIIIIHIIIIIHIIIIIIHIIHIIIHIIIIIIIIIIIIIHIIIIIGIIHHHIIIGHIHIGIIIGEH@DHIIIIIHIIIGEHDHHCHHCHHCGHGIGHHHGIHEGHHHIHHHIHAHHIHGFGHHHIIIAEHDHEHHIHIEECGEGHE@>+>H=?EHGCCA@HEHEHHGIH:C:H:D?@H?H5@>DHGEHHHHHGH-EG@HHHH@5@;H?:@GHH:3@?GC:C@HEHC3CHCHE@@@--E3+==HG@EF@@FHG:>+>+@864-588-6--HFG@CCHCFHECCHGBAEHHHGAA7EHF?EEFG?HEHHHIHAHHHHHHGHEEIHIIIIIIHIIIHHFIHGIIIHIHHC<GHIGHHIIIHH<DEHEGHIHIIHIIIIIIIGIHIIIHHHIHHHHIIIHHGHHIHIIIIIIIIIIIIIIIIIIIIIIIIIII
@HWI-D00621:625:HMJNFBCX2:2:1104:5648:63939
GTAGGGAATCTTCCGCAATGGGCGAAAGCCTGACGGAGCAACGCCGCGTGAGTGATGAAGGTCTTCGGATCGTAAAACTCTGTTGTTAGGGAAGAACAAATTTGTTAGTAACTGAACAAGTCTTGACGGTACCTAACCAGAAAGCCACGGCTAACTACGTGCCAGCAGCCGCGGTAATACGTAGGTGGCAAGCGTTATCCGGAATTATTGGGCGTAAAGCGGGCGTAGGCGGTTTCTTAAGTCTGATGTGAAAGCCCACGGCTCAACCGTGGAGGGTCATTGGAAACTGGGAAACTTGAGTGCAGAAGAGGAGAGTGGAATTCCATGTGTAGCGGTGAAATGCGCAGAGATATGGAGGAACACCAGTGGCGAAGGCGGCTCTCTGGTCTGTAACTGACGCTGATGTGCGAAAGCGTGGGGAGCAAACAGG
+
IIIIIIIIIIIIIIIIIIIIIHIIIIIIIIIIIIIIIIIIIIIIIIIIIIIHIIIIIIIIIIIIIIIIIIIIIHIIIIIGFH<FHHHHEGHIIIIHIICHHICHHHHHHII?AHIFEGF?DEGHCAHHD-GHIHIII?FHHHHHIEHHIII;HH?--6@EHG?AF?CAEC:DC+5>--6-@66F@@E-4F@@-6@--6@FEHHFGF@CIIIIH@-@@+3++)36F=FHC588-666-?HHA6-A6@GCEHGGH?:IIIIHHFIIIG:ED--HHHHIFFIHHHHEDIIIIHGIHHEEFGIIIHHHEDIHGIIHHGIIIIHIIIIHIIIHHIIIHIIIIIIIIIIIIHHHGIIIIIIIIIHIHHHIIIIIIIIIIIIIIIIIIIIIIIHIIIIIHIIIIIIIIIIIIIIIIIHHIIIIIIIIIIIIIIIIII
@HWI-D00621:625:HMJNFBCX2:2:1104:16804:63860
GTAGGGAATCTTCGGCAATGGACGAAAGTCTGACCGAGCAACGCCGCGTGAGTGAAGAAGGTTTTCGGATCGTAAAACTCTGTTGTTAGAGAAGAACAAGGATGAGAGTAAAATGTTCATCCCTTGACGGTATCTAACCAGAAAGCCACGGCTAACTACGTGCCAGCAGCCGCGGTAATACGTAGGTGGCAAGCGTTGTCCGGATTTATTGGGCGTAAAGCGAGCGCAGGCGGTTTCTTAAGTCTGATGTGAAAGCCCCCGGCTCAACCGGGGAGGGTCATTGGAAACTGGGAGACTTGAGTGCAGAAGAGGAGAGTGGAATTCCATGTGTAGCGGTGAAATGCGTAGATATATGGAGGAACACCAGTGGCGAAGGCGGCTCTCTGGTCTGTAACTGACGCTGAGGCTCGAAAGCGTGGGGAGCAAACAGG
+
IIIIIIIIIIIIHIIIIIIIIIIIIIIIHIIIIIIIIIIIIIIIIIIIHIIIIIIIIHIIHFHIIIHIHIIIIIIIHIIHIIDGHHIIIHIHIIIIIHHIHEHH?HIHAHFHIIHIIHHI:GEHIIIIIIIIIGHHIIIIIGHHEFEEHHGIIHHIIHIHHHG?@HHHFE?;CHICDHEGH@6-FHHE?-@ECHC4@+6F@FFE6566@EFHEEH?HHFC63D>63?GHHHHGHCHH?HH?HHG?GIIIGEHHH:HH:HHHIHE>DCHCIHHHHHFFF-HEHCCCFAIIHHEHEIIIIIIIIIIIIHIIIIIHHIIHIIIIHEHHD.IGIIIIIIIHFHFHIIHHGIHEGIIIIIIHIIHHHHGIIGIIIGIIIIIGIIIIIIIIIIHIIIHHFIIIIGIIIIIIIIIIIIIIIIIIIIIIIHIIIIIIII
@HWI-D00621:625:HMJNFBCX2:2:1104:4248:64140
GTGGGGAATATTGCACAATGGGCGCAAGCCTGATGCAGCCATGCCGCGTGTATGAAGAAGGCCTTCGGGTTGTAAAGTACTTTCAGCGGGGAGGAAGGTGTTGTGGTTAATAACCACAGCAATTGACGTTACCCGCAGAAAAAGCACCGGCTAACTCCGTGCCAGCAGCCGCGGTAATACGGAGGGTGCAAGCGTTAATCGGAATTACTGGGCGTAAAGCGCACGCAGGCGGTCTGTCAAGTCGGATGTTAAATCCCCGGGCTCAACCTGGGAAATGCATTCGAAACTGGCAGGCTAGAGTCTTGTAGAGGGGGGTAGAATTCCAGGTGTAGCGGTGAAATGCGTAGAGATCTGGAGGAATACCGGTGGCGAAGGCGGCCCCCTGGACAAAGACTGACGCTCAGGTGCGAAAGCGTGGGGAGCAAACAGG
+
IIHIIIIIIIIIHIIIHIIIIIIIIIIIIHIIIIIIIIIIIIIIIIIIIIHIIIIGHIHIIGHIHIIIIIIIIIIIIIIIIIHIIIIHIIIHHIIIIHHFHHCHHIIIIGEHHEHEEHIHIIIIEHIIICFHHB@D::D?--8EEHC@DC>DHH-GEH-6EH?@FCEHH4:HHD3:@FEGHG@>D:-@-@@?-6EGH?-@EGHF@FF-6C6@@CHHG>6@C;EDDHHHG:C@6--6---D>4-CG@6-6--HH>::;3--8--4AA-HACHHF8---A6----?HHHF@E?F-HCGHFHEA?HCHHHE>CD@A@HFHHHIHHHCF.GGIIIIHHIHGHHDIHGHHFFFDHHFEFIIHIIIIIHHHGHIIHHIIIIHHIHDHIGIIIIHIIIHHHHIIIIHCHIIIIIIIIIGIIIIIIIIIIIIIIIIIH
@HWI-D00621:625:HMJNFBCX2:2:1104:15444:64244
GTGGGGAATATTGCACAATGGGCGCAAGCCTGATGCAGCCATGCCGCGTGTATGAAGAAGGCCTTCGGGTTGTAAAGTACTTTCAGCGGGGAGGAAGGTGTTGTGGTTAATAACCACAGCAATTGACGTTACCCGCAGAAGAAGCACCGGCTAACTCCGTGCCAGCAGCCGCGGTAATACGGAGGGTGCAAGCGTTAATCGGAATTACTGGGCGTAAAGCGCACGCAGGCGGTCTGTCAAGTCGGATGTGAAATCCCCGGGCTCAACCTGGGAACTGCATTCGAAACTGGCAGGCTAGAGTCTTGTAGAGGGGGGTAGAATTCCAGGTGTAGCGGTGAAATGCGTAGAGATCTGGAGGAATACCGGTGGCGAAGGCGGCCCCCTGGACAAAGACTGACGCTCAGGTGCGAAAGCGTGGGGAGCAAACAGG
+
IIIIIIIIIIIIIIIIIIIIIIIIIIIIIIIHHIIIIIIIIIIIIIHIHHHHHHIIIIIIHIIHHIIIIIIIIEHHHHIIHHFHIIHIIIIHIIEHIHHGIIIFHHGHEHHHHGHHHFHHIFFHEGEHHIEHIHIHIICHGHHIFHFCHIGIIIHIIHHC?@HHHIFHE@CHCD;;@?GHHD=DHIE4-@HGGH=GE@F-@F@@HCF?HH>@@6>@@-C@:@;:CDC5>#F@@6---F@HHG@?EGCIHF?HFIHD:C?HH@@--IEGHHHIHHHG?HHHECHFCHEIIGIHHHEFFHFGHA-EFFHHHIHIHHGHEHHHHFGHIIIIIIIIIIHHFHHEIIHHIIHEDFIIIHIIGIIIIIIGIIIIIIIIIIIIIIIIIIIIIIIIIIHGGIIIHIIIIIIIIHIIIIIIIIIIIIIIIIIIIIIIII
@HWI-D00621:625:HMJNFBCX2:2:1104:4246:64430
GTGGGGAATATTGCACAATGGGCGCAAGCCTGATGCAGCCATGCCGCGTGTATGAAGAAGGCCTTCGGGTTGTAAAGTACTTTCAGCGGGGAGGAAGGTGTTGTGGTTAATAACCACAGCAATTGACGTTACCCGCAGAAGAAGCACCGGCTAACTCCGTGCCAGCAGCCGCGGTAATACGGAGGGTGCAAGCGTTAATCGGAATTACTGGGCGTAAAGCCCACGCAGGCGGTCTGTCAAGTCGGATGTGAAATCCCCGGGCTCAACCTGGGAACTGCATTCGAAACTGGCAGGCTAGAGTCTTGTAGAGGGGGGTAGAATTCCAGGTGTAGCGGTGAAATGCGTAGAGATCTGGAGGAATACCGGTGGCGAAGGCGGCCCCCTGGACAAAGACTGACGCTCAGGTGCGAAAGCGTGGGGAGCAAACAGG
+
IIIIIIIIHIIIHIIIIIIHIIIIIIIIIIIIIIIIIIIIIIIIIIIHHHHHIIIIIEHIIIIIIIIHIHIIIHIIIIIIIIGHHIIHIIIDHIIHHHGEH/CGHHHIICEHAABGHHIIGHIFCEEHG-B=EGED:CHFF?AHHIF-CD:CGFAFE--5@HCFGC-5--6C>+>:@6-6E@@CDCGECH-@-5@@GH-6@G?@@66-6@EC?>@CH@E4)-@>--@:>5-HEHHF@--;>6-6--CIHGCEHHGIHDGEGE?HHHHEA-HGHHEGEHA-@=EHIIHEIHHG@HEHHHHHHHFCHIHIIHIHHIHIHHHGIIIIIHIIHHGIHHHGDHHHIHIHEIHGFIIIIIIIHHIIGHIGIHIHIIIIH?HHIIHCIHIHHIHIHIIIIIIIHHIIHHIHIIIIIIIIIIIIIIIIIIIIHIHHIH
@HWI-D00621:625:HMJNFBCX2:2:1104:11422:64676
GTGGGGAATATTGCACAATGGGCGCAAGCCTGATGCAGCCATGCCGCGTGTATGAAGAAGGCCTTCGGGTTGTAAAGTACTTTCAGCGGGGAGGAAGGTGTTGAGGTTAATAACCTCAGCAATTGACGTTACCCGCAGAAGAAGCACCGGCTAACTCCGTGCCAGCAGCCGCGGTAATACGGAGGGTGCAAGCGTTAATCGGAATTACTGGGCGTAAAGCGCACGCAGGCGGTCTGTCAAGTCGGATGTGAAATCCCCGGGCTCAACCTGGGAACTGCATTCGAAACTGGCAGGCTAGAGTCTTGTAGAGGGGGGTAGAATTCCAGGTGTAGCGGTGAAATGCGTAGAGATCTGGAGGAATACCGGTGGCGAAGGCGGCCCCCTGGACAAAGACTGACGCTCAGGTGCGAAAGCGTGGGGAGCAAACAGG
+
IIIIIHHDHHIHIIIIIIIIIIIHIIIIIIIHIIIHIIIIIIIIIIIIHHEEHIIIIHHIHIIIIIIIIIHIIGFFHHIIIIDCGHIHHIIGIIHIHI9CHCGHIIHIIIFGC@AHHHIIGGIHIGHIHHFHI?E:+>CGHHHEEGHADDHDH?-AAHHHHIH?GHF@?FCHHDD+@FHHEDE::>-66@6@-@GCG@--GHGHHCFD->6---@@53++--6+--=:HH@HHH@@6EEDHHG@66---?E@@+DDDIHF-A-?EIGIIHFHHGF--HECEHIGHHHCHFEF@GEHHIHIH@@HEEHHHHHHHHHIHIIIHFIHHEHF<.IIIHIHHHDHHIIIHIHGAHIIIIHGIIIIHHGHIIIIIIIIIIIIIIIHIHHEIGIIIIIHIIIIHHHHIHIIIIHHIIHHIIHGIIIIIIHIIIIIIH
@HWI-D00621:625:HMJNFBCX2:2:1104:19450:64971
GTGGGGAATATTGCACAATGGGCGCAAGCCTGATGCAGCCATGCCGCGTGTATGAAGAAGGCCTTCGGGTTGTAAAGTACTTTCAGCGGGGAGGAAGGCGATAAGGTTAATAACCTTGTCGATTGACGTTACCCGCAGAAGAAGCACCGGCTAACTCCGTGCCAGCAGCCGCGGTAATACGGAGGGTGCAAGCGTTAATCGGAATTACTGGGCGTAAAGCGCACGCAGGCGGTCTGTCAAGTCGGATGTGAAATCCCCGGGCTCAACCTGGGAACTGCATTCGAAACTGGCAGGCTAGAGTCTTGTAGAGGGGGGTAGAATTCCAGGTGTAGCGGTGAAATGCGTAGAGATCTGGAGGAATACCGGTGGCGAAGGCGGCCCCCTGGACAAAGACTGACGCTCAGGTGCGAAAGCGTGGGGAGCAAACAGG
+
IIIIIIEHHIIIIIIIIGHHIIIIIIGIIIHIGHIIIIIIHIIIIIIIHHIGHHIEEHIIIHIIIIIIIHHHHGHEHIIGIGDFHHIIIGGHIIGHHGIIHDEEHIGEHIFHHIEHIIIGIHIEHGHIAGH@FFHIDHC?GCECHHGHCDDDCHHIIGCHHD-6@GHFEFDHHHDHHIICG-4;+3-4@6@GHE56E@@@G@6-6F6-GC26GHFE4CGHHDHHHGE:D;@-6-?G@EE:C@@-@-HHEHH@-C>+++-E@-GA-A-A-AFAGIIIHHF-AIHHA@EEHIIIIIFHHEGCHHFEEGHIIGHHG:7@EHGAECHHIIIHIHCIIIHIHHHEIIIHFEGD<<HIIIIIGIIHH?IIIIIHIIIHIIIHIIHIIHHIGIIIIHHGCIFIHGGIIIIIIIHIIIIIIIIIIIIIIIIIIHIIII
@HWI-D00621:625:HMJNFBCX2:2:1104:16896:65080
GTGGGGAATATTGCACAATGGGCGCAAGCCTGATGCAGCCATGTCGCGTGTATGAAGAAGGCCTTCGGGTTGTAAAGTACTTTCAGCGAGGAGGAAGGTGTTGTGGTTAATAACCACAGCAATTGACGTTACTCGCAGAAGAAGCACCGGCTAACTCCGTGCCAGCAGCCGCGGTAATACGGAGGGTGCAAGCGTTAATCGGAATTACTGGGCGTAAAGCGCACGCAGGCGGTCTGTCAAGTCGGATGTGAAATCCCCGGGCTTAACCTGGGAACTGCATTCGAAACTGGCAGGCTAGAGTCTTGTAGAGGGGGGTAGAATTCCAGGTGTAGCGGTGAAATGCGTAGAGATCTGGAGGAATACCGGTGGCGAAGGCGGCCCCCTGGACAAAGACTGACGCTCAGGTGCGAAAGCGTGGGGAGCAAACAGG
+
IIIIIIHIIIIIIIIIHIIIIIIIIIIIIIIIIIIIIIIIIIIIIIIIIIIIHIIIIGHHIIHIIIIIHHHIIHIIIHIGIIGEHIIIIHIHHHIIHIIIIIIIIIHIIHIHHHIIGHIHGHGHIIIIHHIHHEHHCHDHFHIIIIHIIIIHHIHIIEEHIEHHIIIHIHHHHI:+-6F?GHCDC:EE@@FE?@64EGHHEH@@@GGFH36FC>5CG@?DD@DCDHDDH>D5?6--@@@CC@4666-6---G=3::3:EG6HG?A6HF-HEHGFA?HGA8A-HFFHGIHFEEIHHIIIIHHGHHG?GIIIIHHFCEHHHGGCIIHIHHHHIIIHIHHIIIIIIIHHHE<FIIHIIHGHHHCHHEIHIHIHIIHIIIIIIHHGIIIIIIIIIIHHHIIIIIGIIIHIHHIIIIIIIIIIIIIIIIIIIIIH
@HWI-D00621:625:HMJNFBCX2:2:1104:16455:65271
GTGGGGAATATTGCACAATGGGCGCAAGCCTGATGCAGCCATGCCGCGTGTATGAAGAAGGCCTTCGGGTTGTAAAGTACTTTCAGCGGGGAGGAAGGCGGTGAGGTTAATAACCTCATCGATTGACGTTACCCGCAGAAGAAGCACCGGCTAACTCCGTGCCAGCAGCCGCGGTAATACGGAGGGTGCAAGCGTTAATCGGAATTACTGGGCGTAAAGCGCACGCAGGCGGTCTGTCAAGTCGGATGTGAAATCCCCGGGCTCAACCTGGGAACTGCATTCGAAACTGGCAGGCTAGAGTCTTGTAGAGGGGGGTAGAATTCCAGGTGTAGCGGTGAAATGCGTAGAGATCTGGAGGAATACCGGTGGCGAAGGCGGCCCCCTGGACAAAGACTGACGCTCAGGTGCGAAAGCGTGGGGAGCAAACAGG
+
IIIIIIIIIIIIIIIIIIIIIHIHHIHIIIIIIIIIIIIIIIIIIIIIHIGIHIIIHHIIIIIIIIIIDHHIIIIIIIIIIHDGHIHHHHIDDHGHIIIIIIIFHHFHGIHIIIIIIIIIIGIIHIGHGEEGHIIIHDHHHEHIHHHHIIGHIIIIIEHHHHHCHHIHHHIGHHH:-6F?@@@CC>@@--6@GE@@@-6F@HHHHHHEH@<EH@635@>35H@DIIHC4)EG66--H@5++GCH??G@@--66+DHDD68-H?HGAG6-GHGHHGEGIIHHDECGBHF?EHHEHFEED?ECG@@HHGIHHIHCHHIHHGFD9FHEEF::.DCIIIHEHEHFHGEFEGC<GHCHHGHHIHHHC<.HHIHHHGCIHCIIHDHD1HHFDHHCHHHHIHHIHHIIIHHHFHCIHHGEHEHIIIHIIIHHFIHHI
@HWI-D00621:625:HMJNFBCX2:2:1104:1875:65664
GTGGGGAATATTGCACAATGGGCGCAAGCCTGATGCAGCCATGCCGCGTGTATGAAGAAGGCCTTCGGGTTGTAAAGTACTTTCAGCGGGGAGGAAGGTGTTGAGGTTAATAACCTCAGCAATTGACGTTACCCGCAGAAGAAGCACCGGCTAACTCCGTGCCAGAAGCCCCGGTAATACGGAGGGTGCAAGCGTTAATCGGAATTACTGGGCGTAAAGCGCACGCAGGCGGTCTGTCAAGTCGGATGTGAAATCCCCGGGCTCAACCTGGGAACTGCATTCGAAACTGGCAGGCTAGAGTCTTGTAGAGGGGGGTAGAATTCCAGGTGTAGCGGTGAAATGCGTAGAGATCTGGAGGAATACCGGTGGCGAAGGCGGCCCCCTGGACAAAGACTGACGCTCAGGTGCGAAAGCGTGGGGAGCAAACAGG
+
IIIIIIIIIIIIIIIIIIIIIIIIIIGHIIIIIIIIIIIIIIIIIIIIIIIHIHIIIIIEIIIHIIIIIIIGHHIIIIIIIIDHHEHHHII.CHIIIHIIIIIIIIIIHEHH@DHHIIIIHGHHHIICHHCDEBEHHII?-GE8AAE?:CCCHHHHEFCHIIF@@-6@HC-@>DDC--@-@4@;D+-5@E---6EGH####C@66-6--HC@3---E>+3-+FF@E@:H>-H@6--6--;>---H@@-6-G@G;D>+:A-AA-4EF?GHEHCHA6-?@E?HEGIHHG--HGEECB77-7FCEA@8-FHHCIIIGHHGEGHFHHCEEHHIHIIIIIIIIIIIIIIIHHHDHIIIHEHCEHGDHCHHIHDIIIIIIGIIIIIIIIIIIIIIIIIIIIIIIIIIHIIIIIIIIIIIIIIIIIIIIIIIIIIII
@HWI-D00621:625:HMJNFBCX2:2:1104:15392:65557
GTGGGGAATATTGCACAATGGGCGCAAGCCTGATGCAGCCATGCCGCGTGTATGAAGAAGGCCTTCGGGTTGTAAAGTACTTTCAGCGGGGAGGAAGGTGTTGAGGTTAATAACCTCAGCAATTGACGTTACCCGCAGAAGAAGCACCGGCTAACTCCGTGCCAGCAGCCGCGGTAATACGGAGGGTGCAAGCGTTAATCGGAATTACTGGGCGTAAAGCGCACGCAGGCGGTCTGTCAAGTCGGATGTGAAATCCCCGGGCTCAACCTGGGAACTGCATTCGAAACTGGCAGGCTAGAGTCTTGTAGAGGGGGGTAGAATTCCAGGTGTAGCGGTGAAATGCGTAGAGATCTGGAGGAATACCGGTGGCGAAGGCGGCCCCCTGGACAAAGACTGACGCTCAGGTGCGAAAGCGTGGGGAGCAAACAGG
+
IIIIIIIIIIIIIIIIIIIIIIIIIIIIIIIIIIIIIIIIIIIIIIIIIIHHIIIHIIIIIIIIIHIIIHIIIIIIIIIIIHDFHIIIIIIHIIHHIIIIIIIIIIGEHIHHIHIIIIIIIIHIIIIIHIHHIHIIIIGHIIIIHHHI:HIIHGHGHIEHHHHHIIIIGH+CD:DCHEHHHHHDDD4@HHF--@EDHHEHHGHHHGCHHHEEGHHHH@HCEDGDG5@DHDH@-66--@453--?HHF6-@HHGDHC>+A6EAA-GIHGIIHIHFHEEEHHCIIIHHHIHIHHHIHIIIIIIHHHHHIIIIHIFHIIHIHHCIIIIIHIIIIIHIIIIHIIIIIIHHHGFHIIHIIIIIIIHIIIIIIIIIIIIIIIHIIIIIIIIIIIIIIHIIIIIIIIIHIIIIIIIIIIIIIIIIIIIIIIIIIIII
@HWI-D00621:625:HMJNFBCX2:2:1104:12186:65851
GTGGGGAATATTGCACAATGGGCGCAAGCCTGATGCAGCCATGCCGCGTGTATGAAGAAGGCCTTCGGGTTGTAAAGTACTTTCAGCGGGGAGGAAGGTGTTGAGGTTAATAACCTCAGCAATTGACGTTACCCGCAGAAGAAGCACCGGCTAACTCCGTGCCAGCAGCCGCGGTAATACGGAGGGTGCAAGCGTTAATCGGAATTACTGGGCGTAAAGCCCACGCAGGCGGTCTGTCAAGTCGGATGTGAAATCCCCGGGCTCAACCTGGGAACTGCATTCGAAACTGGCAGGCTAGAGTCTTGTAGAGGGGGGTAGAATTCCAGGTGTAGCGGTGAAATGCGTAGAGATCTGGAGGAATACCGGTGGCGAAGGCGGCCCCCTGGACAAAGACTGACGCTCAGGTGCGAAAGCGTGGGGAGCAAACAGG
+
IIIIIHGIIGIIIIIIIIIIIIIIIHIIIIHGIIIIIIIIIIIIIIIHIIHIIIHFHIIIIIIIIIIIHIIHIIIIIIHHIIHHHIIGIIIHHIIIIIHIIIIHIIHIHGHIIHGGFHE-FHIHHHHHIHHGHFIDDHIEHHHIIFHFCHHIII?A---56GEE?G@EHIDHHGDHIHCFHE->D:EE@HEHCHHHHEGEHIC?@->@>CECHA@EHH>+)=G6--@C6+456-CG@-@6+-CEG@@EF@6--3+DH:@A6??HHG58-6-GA6-E@A-5---HHIHHGGHHG?HHHHGIHHHGIHHHDCIFIHFFFGHHHGHHHEHADCDIIGIIHIIHIIHIHGF<.DGEEHEHHGIHHIIIHHGHHHIHIIHIIIGHHEIGIHIIIIIHHHDIIIGIHHGIIIIIIIIIIIIIIIIIIIIIHHHHEH
@HWI-D00621:625:HMJNFBCX2:2:1104:16056:65925
GTGGGGAATATTGCACAATGGGCGCAAGCCTGATGCAGCCATGCCGCGTGTATGAAGAAGGCCTTCGGGTTGTAAAGTACTTTCAGCGGGGAGGAAGGCGATAAGATTAATAACCTTGTCGATTGACGTTACCCGCAGAAGAAGCACCGGCTAACTCCGTGCCAGCAGCCGCGGTAATACGGAGGGTGCAAGCGTTAATCGGAATTACTGGGCGTAAAGCGCACGGAGGCGGTTTGTTAAGTCAGATGTGAAATCCCCGGGCTCAACCTGGGAACTGCATTTGAAACTGGCAAGCTAGAGTCTCGTAGAGGGGGGTAGAATTCCAGGTGTAGCGGTGAAATGCGTAGAGATCTGGAGGAATACCGGTGGCGAAGGCGGCCCCCTGGACGAAGACTGACGCTCAGGTGCGAAAGCGTGGGGAGCAAACAGG
+
HIIHHIIIHIIHIIIIIIIIHIHIIIIIHIHIGIIIIHIHHIIIIIIHCHCFHIIIIHHII@F<FH@EHIHDHIIIIHHHHG<DEEHDDGICHGFHF@HHHIHEHHCFBEHICEHHHEHEHEHEG?G=GGHGHIIIDHDCCEAEHIIEHIIDHIE--@@EEH6-@6@-GGHC:DDDHIIIEHHHHHHI--@@@@EE@@@@?EEG@F@-@+:C@-H@66++--6--+GD>+--FGGF?EEG@---@CGCE@HE@:>+:;A6--A-@G-CHH@E?GFA-F8--866EIIHIHGAGEHHHCHHHE@@HEHHCCHH@HECB?H@EIIIHHHHHHIHHCHHGGIHGHEHFHHD7?EIHGCCEIHH<HCDHC=IHGFEIHEC.E<.G?FC<EHGCHCEGHCFIHGHHHGDHHCIIIIIHGIHHHHEIIIHHHIIII
@HWI-D00621:625:HMJNFBCX2:2:1104:4668:66070
GTGGGGAATATTGCACAATGGGCGCAAGCCTGATGCAGCCATGCCGCGTGTATGAAGAAGGCCTTCGGGTTGTAAAGTACTTTCAGCGGGGAGGAAGGTGTTGAGGTTAATAACCGCAGCAATTGACGTTACCCGCAGAAGAAGCACCGGCTAACTCCGTGCCAGCAGCCGCGGTAATACGGAGGGTGCAAGCGTTAATCGGAATTACTGGGCGTAAAGCGCACGCAGGCGGTCTGTCAAGTCGGATGTGAAATCCCCGGGCTCAACCTGGGAACTGCATTCGAAACTGGCAGGCTAGAGTCTTGTAGAGGGGGGTAGAATTCCAGGTGTAGCGGTGAAATGCGTAGAGATCTGGAGGAATACCGGTGGCGAAGGCGGCCCCCTGGACAAAGACTGACGCTCAGGTGCGAAAGCGTGGGGAGCAAACAGG
+
IIIIIIHIIHIIIIIIIIIIIHIIIIIIIIIIIIHHIIIIIIIIHIIIHHGHIIIIIIIIIIHHIIIHDHHIIHHHHIIHIIFECEHIIIIHGIIIIIHGHC?HHIIIIIHIIFHHDHIICHH-7FEHHEHHGH@D3+C@@EHGIIE-DDH:GC-@GH-4@-5---@EHICCDC++5--65--+6:-4@@?F-@H6@H?-F@@G@G?9@CC@HFFHHHI@DEHHH@@6+)-@6----@CC:=@-F@@@@EEHE++>DHHHF-A?HH@A6GHFA8--?F?@A---HHHFEGAHGHHGB-CHGHHCHFHIIHDD8-HCHIIHGIHFIHIHIHIHHIHGEHCIGIIIHIHHDHIIIIIIIIIHIIHHHIIIIIIIIIIIIIHDCIIIIIIIIIHHHIIIIIIIHHIIIIHIIIIIIIIIIIIIIIIIIIHIII
@HWI-D00621:625:HMJNFBCX2:2:1104:20223:66099
GTGGGGAATATTGCACAATGGGCGCAAGCCTGATGCAGCCATGCCGCGTGTATGAAGAAGGCCTTCGGGTTGTAAAGTACTTTCAGCGGGGAGGAAGGCGATAAGGTTAATAACCTTGTCGATTGACGTTACCCGCAGAAGAAGCACCGGCTAACTCCGTGCCAGCAGCCGCGGTAATACGGAGGGTGCAAGCGTTAATCGGAATTACTGGGCGTAAAGCGCACGCAGGCGGTCTGTCAAGTCGGATGTGAAATCCCCGGGCTCAACCTGGGAACTGCATTCGAAACTGGCAGGCTAGAGTCTTGTAGAGGGGGGTAGAATTCCAGGTGTAGCGGTGAAATGCGTAGAGATCTGGAGGAATACCGGTGGCGAAGGCGGCCCCCTGGACAAAGACTGACGCTCAGGTGCGAAAGCGTGGGGAGCAAACAGG
+
IIIIIIIIIIIIIHIIIIIHHHIIIIIIIIIIIIIIIIIIIIIIIIIHIIIIIHIIIIIIHIHIIIIIGIIHIIHHIIIIIHFGHIIIIHHHIGIIHHIIDHH=GHHGHHIHHAAHHHHIIIHIIIGHHIFEGHEDCDCHCEHHHHHC3DCCGHHGHCEHEEHHHIIGGHDDC:+3@GHCGHC>:;@@=@G-@E@=EHI?HEFHH@@E@@6FHF?EEE-6--HDFCCC3:@66--E66-CC=H@FHF6---H@C>+++EHEFF@8FHHHHCEIIIIIHG@A-GIHHHGGIIHHHHHHGCHHHFIIIIGIHDIIHHHHIHHEHHIIIIHHIIIIHHHHIIHIIIIHGHGDHIIIIHHHHFHHHIIIIIIIIIIIIIHIIIIHG?IIIIHIIHIIIIIIIIIIIIIIIHHIIIIGIIIIIIIIIIIIIIIII
@HWI-D00621:625:HMJNFBCX2:2:1104:7337:66451
GTAGGGAATCTTCGGCAATGGGGCAACCCTGACCGAGCAACGCCGCGTGAGTGAAGAAGGTTTTCGGATCGTAAAACTCTGTTGTTAGAGAAGAACGTTAAGTAGAGTGGAAAATTACTTAAGTGACGGTATCTAACCAGAAAGGGACGGCTAACTACGTGCCAGCAGCCGCGGTAATACGTAGGTCCCAAGCGTTGTCCGGATTTATTGGGCGAAAAGGGAGCCCAGGGTGTTTCTTAAGTCTGATTTAAAAGGCCGTGGCTAAACCATTGTGGGCATTGGAAACTGGGAGACTTGAGTGCAGGAGAGGAGAGTGGAATTCCATGTGTAGCGGTGAAATGCGTAGATATATGGAGGAACACCGGAGGCGAAAGCGGCTCTCTGGCCTGTAACTGACACTGAGGCTCGAAAGCGTGGGGAGCAAACAGG
+
IHIIIIIIHIIIIIHHIIIHEIIIGHHHIIIIIHIGHHIIHGGIIGHHHIHDFFHGDGHGFCCEHHHGHHCFHHIIHIIIEH@GHCFHIIIEFHIHGEG@CFDGHII?A/EHHEHH?EEH?HHHCHIIIIIHHEDHHG-7GHGH--5AD;>:=@-AGH=---6A--A@AA+3CH++@@6@@HGE-6FH-6-4--66+@F--66@@@6---@F###@F@6->6--+-4-->?F?G6A66-6--66A-6--@CFE36+6-@6-8---8-HD-D7---CFEEEEEHFAD-GA:......:.7:E@GHGF.F:D7@.<..HCHE@/CIH@EID;.EHG9FECCEC:9@IHHGHHH?HGCF<EHC<CGEECCHHHGHDGHHECEHHCIIHIIHIIIIIIIIIIIHIHDHHIIFIHIIIIHIIHHHHHHIIIHII
@HWI-D00621:625:HMJNFBCX2:2:1104:13433:66313
GTGGGGAATATTGCACAATGGGCGCAAGCCTGATGCAGCCATGCCGCGTGTATGAAGAAGGCCTTCGGGTTGTAAAGTACTTTCAGCGAGGAGGAAGGCATTAAGGTTAATAACCTTATTGATTGACGTTACTCGCAGAAGAAGCACCGGCTAACTCCGTGCCAGCAGCCGCGGTAATACGGAGGGTGCAAGCGTTAATCGGAATTACTGGGCGTAAAGCGCACGCAGGCGGTTTGTCAAGTCGGATGTGAAATCCCCGGGCTCAACCTGGGAACTGCATTCGAAACTGGCAGGCTAGAGTCTTGTAGAGGGGGGTAGAATTCCAGGTGTAGCGGTGAAATGCGTAGAGATCTGGAGGAATACCGGTGGCGAAGGCGGCCCCCTGGACGAAGACTGACGCTCAGGTGCGAAAGCGTGGGGAGCAAACAGG
+
IIGHIIIIIEHHFH@GHIIIIFHHDHIIIIIIIFFEHHIIIHHHIIIIIG01DHHIIIHII?GHIIIIDH=EHIII?C0DF<<<C0<:<<<<@HHFCCCCCEEHGD<FGHE?.@.DE...DFHIEHIHHEFEH-8:+DC-7AAF-8A7C6>DFH-6-C@AHC4A?GHFHC>CHHHD@?-@--@CD+6@CE66?EE-45@-6E=@6F6-6HHE@6->GHH;6->63>CD>+@F6--F6-HIHHH@66-FEHG64+++C>A-8-@GHG??EHHHCHE?HHHAE@GHHIHHCF-HIEHGEHAF-68?66HHIHD-D-HEEHHHG?IIHGIIIHIIIIIHHIHIIIIIIHGC?HCEIIIIIIIHDHHDEIHHIHIIIIIIHEECE1GHHHC<1C1EIIGIHIIHECIHHCCIIHIIIIIIIIIHIIIIIIIIII
@HWI-D00621:625:HMJNFBCX2:2:1102:10832:25685
GTGGGGAATATTGGGCAATGGACGCAAGTCTGACCCAGCGACGCCGCGTGAAGGACGAAGGCATTCGTGTTGTAAACTTCTTTGGAGAGGGACGAAATTGACGGTACCTCTCGAACAAGCCACGGCTAACTACGTGCCACCAGCCGCGGTAATACGTAGGTGGCAAGCTTTATCCGGAATTACTGGGTGTAAAGGGCGCGCAGGCGGCCTTGCAAGTCGGATGTGAAAAGTCAAGGCTCAACCTTGACAGGTCATCCGAAACTGTAAGAATTGAGTGTCAGAGGGGAAAGTGGAATTCCTAGTGGAGCGGTAAAATGCGCAGATATTAGGAGGAACACCGGTGGCGAAGGCGACTTTCTGGCTGACAACTGACGCTGAGGCGCGAAAGCGTGGGGAGCAAACAGG
+
IIIIGIIIIIIIHIIIHIIIHIIIIIIIIIIHHHHIIHGCHIIIIIIIIHIIIIIHHIIIIIIHIIIIIHIIIIHEHHICEEDCEHIFHHHFG.CDHIIIHIHGHIGEHFFHHEHIHCEFHAHH:;HCHIIIG-AA-G?--8AGG+>DD55E@6@G?@G4@6?-@H---66-6-@@C4;@@@C@F@G+4+6GHH?@HHHCH@>+-85-A56)6=HH@GC-5EHHGAF6++-6A6-F66-AB6---787-ED-+-=;HF-AA7D8--77--?C@7EGA.EIHHFFEHHHCFCHHCIIHHEG?F@HHHHFHHHEHE.HHHEHHHG@IHIIIIIIIHGHHHHHHHGIHHHIIIHIIIIHGIHFIHGIIHIIIIIIIIIIIIIHIHIIHHIIIIIIIIIIIIIHHIIII
@HWI-D00621:625:HMJNFBCX2:2:1102:14850:25818
GTGGGGAATATTGCACAATGGGCGCAAGCCTGATGCAGCCATGCCGCGTGTGTGAAGAAGGCCTTCGGGTTGTAAAGCACTTTCAGCGAGGAGGAAGGTGGTGAGCTTAATACGCTCATCAATTGACGTTACTCGCAGAAGAAGCACCGGCTAACTCCGTGCCAGCAGCCGCGGTAATACGGAGGGTGCAAGCGTTAATCGGAATTACTTGGCGTAAAGCGCACGCAGGCGGTTTGTGAAGTCAGATGTGAAATCCCCGGGCTCAACCTGGGAACTGCATTTGAAACTGGCAAGCTAGAGTCTCGTAGAGGGGGGTAGAATTCCAGGTGTAGCGGTGAAATGCGTAGAGATCTGGAGGAATACCGGTGGCGAAGGCGGCCCCCTGGACAAAGACTGACGCTCAGGTGCGAAAGCGTGGGGAGCAAACAGG
+
IIIIIIHIIIIIIIIIIIIIIIIIIIIIIIIIIHIIIIIIIIIIIHHIIIHIIIIHIIIIIIHIIIIIHHHHIHIIIIIIH<<CBHHHHIIIIIIIIHGHIIIIIGHHHHHHHHHIHCHIHIIEEHIIHHGHHHIDC@:EHHHF?GGH:HDCHIHHIHC@HHHII?EHIEH:DDHDE--FGC@>:DEHHHHE4@-@EE@-4@GGH@C-4+6?-+255@-6>DDD#######@FHG?6-?6@?6--@HEIIHHHHIHHHEF8---HF@A-EHHHF-HHEGAAAEHFBIIHHHHHGHIIIIHHHCEHCFHHGIIIIIIIIHHIIHIIIIIIIIIIIIIIHHHHGHIIHHF<DIIIIIIIIIIIIHIIIIIHIIIIIIHIIIHIGIIIIIIIIIHFIIIIIIIIIIIIIIIIIIIIIIIIIIIIIIIIIIIII
@HWI-D00621:625:HMJNFBCX2:2:1102:12247:26685
GTGGGGAATATTGCACAATGGGCGCAAGCCTGATGCAGCCATGCCCGTGTATGAAGAAGGCCTTCGGGTTGTAAAGTACTTTCAGCGGGGAGGAAGGTGTTGAGGTTAATAACCTCAGCAATTGACGTTACCCGCAGAAGAAGCACCGGCTAACTCCGTGCCAGCAGCCGCGGTAATACGGAGGGTGCAAGCGTTAATCGGAATTACTGGGCGTAAAGCGCAAGCAGGCGGTCTGGCAAGTCGGATGTGAAATCCCCGGGCTCAACCTGGGAACTGCATTCGAAACTGGCAGGCTAGAGTCTTGTAGAGGGGGGTAGAATTCCAGGTGTAGCGGTGAAATGCGTAGAGATCTGGAGGAATACCGGTGGCGAAGGCGGCCCCCTGGACAAAGACTGACGCTCAGGTGCGAAAGCGTGGGGAGCAAACAGG
+
IIIIIIIIIIIIIIIIIIIHIIIIIIIIGHIIIIIIIIIIIIIHIIIIHHHHIHIIIIIIHHIHHIHIDHHHEHGH@CCHHHGHHHHIHHHHGHEHH@GGHHHII@EHEHCHH@C@HGAHHIEGEFHH?A=HHHHD:CC-FCB?FH4D:++@A-6AF--6EA66-6AG-6>D+66----6-465+-4@EG--555E-@@H@C6---?CFHH@@EG5+++@6-+26-++)@---6--?HHCEDFH@@66--@-+GHC+EA-EC?GHHH?HHHHEFEHEHHHHHIIIIHHF@F?HEIHHIHF?HFA7IGIIHEGCHIHEHIIHGIIIHHIIHHIIIIIHHHIIIHIHHF<IIIIIIIIIIHHIIIIIIGIIIIIIIIIIIHDFIHIIIIIIIIHIIIIIIIHIHIIGIHHHIHIGIIIHFIIIIIIIIIII
@HWI-D00621:625:HMJNFBCX2:2:1102:17939:27983
GTGGGGAATATTGCACAATGGGCGCAAGCCTGATGCAGCCATGCCGCGTGTATGAAGAAGGCCTTCGGGTTGTAAAGTACTTTCAGCGGGGAGGAAGGTGTTGTGGTTAATAACCACAGCATTTGACGTTACCCGCAGAAGAAGCACCGGCTAACTCCGTGCCAGCAGCCGCGGTAATACGGAGGGTGCAAGCGTTAATCGGAATTACTGGGCGTAAAGCGCACGCAGGCGGTCTGTAAAGTCGGATGTGAAATCCCCGGGCTCAACCTGGGAACTGCATTCGAAACTGGCAGGCTAGAGTCTTGTAGAGGGGGGTAGAATTCCAGGTGTAGCGGTGAAATGCGTAGAGATCTGGAGGAATACCGGTGGCGAAGGCGGCCCCCTGGACAAAGACTGACGCTCAGGTGCGAAAGCGTGGGGAGCAAACAGG
+
IIIHIHIIHHIIIIIIIIHFHIIIIIIIIIGIGIIIIGIIHIIIIICHHHEHIHHIIHHIIHHEHHIGIHHHHHHHIIIICGAGGHGHHIIIGHHHIHH?GHGHHIAGFHEHHHHHHIIHIIHHHIHHIC-5BHCHDHC?AH@FA--5>HGD@E6FCHHEEHHIIIGHFCHIHHHCHH-@-5@CCD@G@-FHEHHGCE-FHIH-@---@8@F@@G6@@+6--5C@-DHC;-46---6-4+3-=F@66----@-+HCC6EF86?AGEE--@@@HHG?CGHHHHGHHHG?HHCHIHFEA--FHGAHHFHEIIIGA?HHH7AEECEHIHHHHHDCDHHIIIIIIHGIIHHHFHHHIHHHHIIIIHIHHCEHHGIIIIIIIIIIHGIHGIIIHIIIIIIIIIIIHGIIIHIHIIIIIIIIIIIIGIIIIIIHII
@HWI-D00621:625:HMJNFBCX2:2:1102:19005:27942
GTGGGGAATATTGCACAATGGGCGCAAGCCTGATGCAGCCATGCCGCGTGTATGAAGAAGGCCTTCGGGTTGTAAAGTACTTTCAGCGGGGAGGAAGGTGTTGTGGTTAATAACCACAGCAATTGACGTTACCCGCAGAAGAAGCACCGGCTAACTCCGTGCCAGCAGCCGCGGTAATACGGAGGGTGCAAGCGTTAATCGGAATTACTGGGCGTAAAGCGCACGCAGGCGGTCTGTCAAGTCGGATGTGAAATCCCCGGGCTCAACCTGGGAACTGAATTCGAAACTGGCAGGCTAGAGTCTTGTAGAGGGGGGTAGAATTCCAGGTGTAGCGGTGAAATGCGTAGAGATCTGGAGGAATACCGGTGGCGAAGGCGGCCCCCTGGACAAAGACTGACGCTCAGGTGCGAAAGCGTGGGGAGCAAACAGG
+
IIIIIIIIIIIIIIIIIIIHIIIIIIIIIIIIIIIIIIIIIIIIIIHIIIHGIIIIGIHIIIGHIIIHIIIIIIIEHIHIIHDGHHIIIIGIIHIIIGIHHHIIIHHHCHHIHIGHIIIIIEHHFHIIGH@@FGDHHHHGIGF@GHFHHIIIEEFAHIGHECGHEHIIIG+C:DH+4FH-4-@+;H@GH-@@GG-54-664@--@E--6HD@@@6@GH@+@@636--:DCHCH?GF?HE::==GHFHH?FEE=CC++5-EAA?IHHGA?FA?HIHA6-AEECHHIHEHIIIHHF-FHHHIHIGHHGIHGIHEHFIHHIIHGFEIHIIGHDDDDHIHGIIHIIHHHGF<<<IHHIIHIIIIHHCC0IIIIHIIHIIIIIIIHIHGIIIIHHHIHIIIIIIHHIIIIIHHIIIIIIIIIIIIIIIIIIIIII
@HWI-D00621:625:HMJNFBCX2:2:1102:14531:29439
GTGGGGAATATTGCACAATGGGCGCAAGCCTGATGCAGCCATGCCGCGTGTGTGAAGAAGGCCTTCGGGTTGTAAAGCACTTTCAGCGGGGAGGAAGGCGTTAAGGTTAATAACCTTGGCGATTGACGTTACCCGCAGAAGAAGCACCGGCTAACTCCGTGCCAGCAGCCGCGGTAATACGGAGGGTGCAAGCGTTAATCGGAATTACTGGGCGTAAAGCCCACGCAGGCGGTCTGTCAAGTCGGATGTGAAATCCCCGGGCTCAACCTGGGAACTGCATTCGAAACTGGCAGGCTAGAGTCTTGTAGAGGGGGGTAGAATTCCAGGTGTAGCGGTGAAATGCGTAGAGATCTGGAGGAATACCGGTGGCGAAGGCGGCCCCCTGGACAAAGACTGACGCTCAGGTGCGAAAGCGTGGGGAGCAAACAGG
+
IIIIHIGHIIIIIIGIIIIHIIIIIHIIIIIIIIIHIIIIGHIIHDHIIHIIIIHHHHHGIHIIIHIIHIIIIHIIHCHFHFDHHGIHHIIHHIHIIG?DHIDHHIHHEEFEF@GHII?7;>CHHHIHE@GEEFEH>HG8AHFHCHHIIC+>@E-6FHHHGHH?EC@---63CC+>---6@--565--5----65EE--6@HC@-6*-FHF#E5?HHF56)-6+--=HD>--6--6-CFHC=HC@66-EHCHHHGHD>AAA-?@@A?HEIHCIIIHHFGHHHEIIIHHHGFGHHIIIIHHEHHFHGIHHDHHHEHHHHFIGIIHHFHECCIIHIIHHIHEHIHHHHGD<FIIHIIHHHHIHHHIIIHIIIIIIIIIHH<HHHIEIIIIIIHIIIIIIIHHGHIIIIHIIIHGHGIGIIIIIIIIIIHIII
@HWI-D00621:625:HMJNFBCX2:2:1102:12526:30174
GTGGGGAATATTGCACAATGGGCGCAAGCCTGATGCAGCCATGCCGCGTGTATGAAGAAGGCCTTCGGGTTGTAAAGTACTTTCAGCGGGGAGGAAGGTGTTGTGGTTAATAACCACAGCAATTGACGTTACTCGCAGAAGAAGCACCGGCTAACTCCGTGCCAGCAGCCGCGGTAATACGGAGGGTGCAAGCGTTAATCGGAATTACTGGGCGTAAAGCGCACGCAGGCGGTTTGTTAAGTCAGATGTGAAATCCCAGGGCTCAACCTGGGAACTGCATTTGAAACTGGCAAGCTTGAGTCTCGTAGAGGGGGGTAGAATTCCAGGTGTAGCGGTGAAATGCGTAGAGATCTGGAGGAATACCGGTGGCGAAGGCGGCCCCCTGGACGAAGACTGACGCTCAGGTGCGAAAGCGTGGGGAGCAAACAGG
+
IIIIIIIIIIIIHIIIIIIIIHHIIIIHGHIIHIHHIIIIHHIIIIHIDE@@EHHIIIIIIHGHIHHIIIIIIHIIHIIIIGGGHHIHHIIIIICHHHHEHH.DHHGHFHGHHHHIGHHHHG@GHGHCHHECHHCHHHHH?HEHHHCHHHCHIHCH?GHHIG@@-56@H-+53+>>?@@E---63:-6=@6--@@4@G--5-+666-6>@GCEE@@@@3)-E@)+-E;:C@CG@@6@@66---6@-H@A-EA-5--8--HCG?HHF58--GFF8-6--FHHHGCCBA@GIGHHHHH?F@>-@@-H@FECCCAA:?EHIIHIHIFIGIIHIHHHCIHIIIIGIHIHHGD<1HHIIIIHIHHIIIIHIIIIIIIIHIHIHHCIIIIIHIIIIIIHIIIIHHHHHIIIHHHHIIIIIHIHHIIIIIIIIIIII
@HWI-D00621:625:HMJNFBCX2:2:1102:17305:30058
GTGGGGAATATTGCACAATGGGCGCAAGCCTGATGCAGCCATGCCGCGTGTATGAAGAAGGCCTTCGGGTTGTAAAGTACTTTCAGCGGGGAGGAAGGTGTTGAGGTTAATAACCTCAGCAATTGACGTTACCCGCAGAAGAAGCACCGGCTAACTCCGTGCCAGCAGCCGCGGTAATACGGAGGGTGCAAGCGTTAATCGGAATTACGGGGCGTAAAGCGCACGCAGGAGGTCTGTCAAGTCGGATGTGAAATCCCCGGGCTCAACCTGGGAACTGCATTCGAAACTGGCAGGCTAGAGTCTTGTAGAGGGGGGTAGAATTCCAGGTGTAGCGGTGAAATGCGTAGAGATCTGGAGGAATACCGGTGGCGAAGGCGGCCCCCTGGACAAAGACTGACGCTCAGGTGCGAAAGCGTGGGGAGCAAACAGG
+
IIIIHIIIHIIIIHIIIIIIIIIIHHIIIIIIIIHIIIIIIIIIGIIIIHGHIIIIHIIIIIGIIIIGGFHHI?HHIIIIGGDGFHHHIHIIIHHGHHHHIHHIIHHCHHHIIEEHHHHHIHCHIIIHAAC=EFEHHH:?HHIIIHEE>DHHEHAHHHHHIHFHHE6-56>+>:CD-@FGH-GDDHHHCFEE@E4GH5-6@E-+EG@C)C>-4-?@-D>3-EE:GE?@6+E@-666--->3-@66----IHEHHHHDHCHA--EIHEIIHFHGHIHIIHIH@HHFIIHFHHHA?EGIHHGAD7@CDIHIIHGIHIHHHHGHHCHIIIHHHIIIIIIIIIIFHHIIIHF<DGIHHGIHEHHDIIHHDHFIIIIIIIIIIHHHHIIHIIHHGHHGIHIHIIIGIIIIIHHIIIIIIIIIIHIIIIIIIIIII
@HWI-D00621:625:HMJNFBCX2:2:1102:17034:31680
GTGGGGAATATTGCACAATGGGCGCAAGCCTGATGCAGCCATGCCGCGTGTGTGAAGAAGGCCTTCGGGTTGTAAAGCACTTTCAGCGAGGAGGAAGGTGGTGAGCTTAATACGCTCATCAATTGACGTTACTCGCAGAAGAAGCACCGGCTAACTCCGTGCCAGCAGCCGCGGTAATACGGAGGGTGCAAGCGTTAATCGGAATTACTGGGCGTAAAGCGCACGCAGGCGGTTTGTTAAGTCAGATGTGAAATCCCCGGGCTCAACCTGGGAACTGCATTTGAAACTGGCAAGCTAGAGTCTCGTAGAGGGGGGTAGAATTCCAGGTGTAGCGGTGAAATGCGTAGAGATCTGGAGGAATACCGGTGGCGAAGGCGGCCCCCTGGACGAAGACTGACGCTCAGGTGCGAAAGCGTGGGGAGCAAACAGG
+
IIIIIIHIIHIIIIIIIIIIIIIIIIIIIIIGFHIHIIHIIIIGIIIIHIGHIIHIIIIIIHIIIIHIGIHIIIIIIHHHHHDGHIIIGIIDHHGEHEFHIG.FDEE7DFH?7EEHIIEH?GAHEHHH7AHHHHEHCHHECGHE@GHHIGGHHE8G--6@GDCECA@FFA:CHH:C---6@--553@-EEHF?G-EEE@H>-4-@@H?FF@--33+5?>-<+;3+:8DCDCF@6--@CEHEG-C@-@66-@@6+CDD:HHG664?A-8-AA-AEHHEEGAA-6-HAH@?HCGA-CE@FC>@=DGHFHIIH>.A.FGHHHFHHEIHHGHCDHHEIIHHHE=HDHIIHHGDHIIHIIHIIIHHIHIIIIIIIIHIHIIHIHDECIIIIIIIIHHHIIIIIIIIIIIIIHIIIIIIHIIIIIIIIIHIIIIII
@HWI-D00621:625:HMJNFBCX2:2:1102:19274:32528
GTGGGGAATATTGCACAATGGGCGCAAGCCTGATGCAGCCATGCCGCGTGTATGAAGAAGGCCTTCGGGTTGTAAAGTACTTTCAGCGGGGAGGAAGGTGTTGTGGTTAATAACCACAGCAATTGACGTTACCCGCAGAAGAAGCACCGGCTAACTCCGTGCCAGCAGCCGCGGTAATACGGAGGGTGCAAGCGTTAATCGGAATTAATGGGCGTAAAGCGCACGCAGGCGGTCTGTCAAGTCGGATGTGAAATCCCCGGGCTCAACCTGGGAACTGCATTCGAAACTGGCAGGCTAGAGTCTTGTAGAGGGGGGTAGAATTCCAGGTGTAGCGGTGAAATGCGTAGAGATCTGGAGGAATACCGGTGGCGAAGGCGGCCCCCTGGACAAAGACTGACGCTCAGGTGCGAAAGCGTGGGGAGCAAACAGG
+
IIIIIIIIIIIIIIIIIIIIHIIIIIIHIIIIIIIIHIIIIIIHIIIIHIIHIIIIIHGIIIIIIHIIGHIIIIEHIHIIHEDGHIIHCHIDHIIIIGHFHHHIIGIIGIHC@AAGHFHGHHHIHHIHHCHCEHIHHIII?AFHGHHC:HDH=CAEHHE?EEHIFFHHHIC:D:+35---E@-;::-@EH@-4@@=GH?@GFHC@6##,.D@6--@EG?@---34-@DC6-5--@@6-6++@-E@666---F-HCHDDGFA6--GA56-?HHIHF6-A?FEEA?HHHIHH??EHDA@DAD7D-HGHEIIGHFGCIHGGDF?HEIIIIHC;IIIIIHHEIGHHHHF?GD<HHIHIIIIIIHHCDHIIIIHIGGIIIIIIIIHHIHHIIIHIIIIIIIIIIIIIIIIIIIIIIIIIIIIIIIIIHIIIIIII
@HWI-D00621:625:HMJNFBCX2:2:1102:14049:33066
GTGGGGAATATTGCACAATGGGCGCAAGCCTGATGCAGCCATGCCGCGTGTATGAAGAAGGCCTTCGGGTTGTAAAGTACTTTCAGCGGGGAGGAAGGTGCTGAGGTTAATAACCTCAGCAATTGACGGTACCCGCAGAAGAAGCACCGGCTAACTCCGTGCCAGCAGCCGCGGGAATACGGAGGGGGCAAGCGTTAATCGGAATTACTGGGCGTAAAGCGCACGCAGGCGGTCTGACAAGTCGGATGTGAAATCCCCGGGCTCAACCTGGGAATTGCATTCGAAACTGGCAGGCTAGAGTCTTGTAGAGGGGGGTAGAATTCCAGGTGTAGCGGTGAAATGCGTAGAGATCTGGAGGAATACCGGTGGCGAAGGCGGCCCCCTGGACAAAGACTGACGCTCAGGTGCGAAAGCGTGGGGAGCAAACAGG
+
IHHGIIIIIIHIIIIIHIIHIICD?FHIIIIIIIHIIIIFHHHHHIHIHID@EHIHIGHIIIHHI@ECHHCHHIHHHHHHEHFC?.9.<>HHHHHHI=.BA@7FEHG--8DHHFE--8F-7A-AAHEG+-74@-->D:+-6AFFA-4FCHH:-GCHCH@4A@@-6E--@@++;:+++-6@E@HHIIDD++--5G5EE###F?6HF?@6-+;-66-44>C4--@:@-HC6+56-----6-+C-@66--?HEHG@:HC33?F?@HHHHE@@F@H@8-EHGF5--A-GFA?@EF8-EHHEHEGG@D79-HHIHHEHHHH.IHHHCGIIIIHHDH:DHIIIIIIHIIIHHGD.HHF<.<./HHE.HHHFIHHIHHGIIIHHHDDH?IHHGIHHHF<1HECE?@FE?IIIIIIIHIIIIHIIHHCIIHGHHHIII
@HWI-D00621:625:HMJNFBCX2:2:1102:19070:33364
TGGGGAATATTGCACAATGGGCGCAAGCCTGATGCAGCCATGCCGCGTGTATGAAGAAGGCCTTCGGGTTGTAAAGTACTTTCAGCGGGGAGGAAGGTGCTGAGGTTAATAACCTCAGCAATTGACGTTACCCGCAGAAGAAGCACCGGCTAACTCCGTGCCAGCAGCCGCGGTAATACGGAGGGTGCAAGCGTTAATCGGAATTACTGGGCGTAAAGCGCACGCAGGCGGTCTGTCAAGTCGGATGGGAAATCCCCGGGCTCAACCTGGGAACTGCATTCGAAACTGGCAGGCTAGAGTCTTGTAGAGGGGGGTAGAATTCCAGGTGTAGCGGTGAAATGCGTAGAGATCTGGAGGAATACCGGTGGCGAAGGCGGCCCCCTGGACAAAGACTGACGCTCAGGTGCGAAAGCGTGGGGAGCAAACAGG
+
IIIIIIIIIIIIIIIIIIHIIIIIIIIIIIIGIGIIIIIIIGIIIGHEHIIIIIIIFHHIIGIIGIIIHIIHIIIIIIHHHIGHIGIIIIGDHHHHHIIIIIEFGAAEHFHHH?HHIIGHEHHEHHIDGHHHHHIIHCFHIHIIIHIIHDDHIFIIIIHHIIHIIIEHCDHII+CHEGC-4-3DH=@ECC-@EH-@@F?EHAEGHIFHE-G?++6@F66C+CDHHHIHD@IH@@G-EE>:CHE@@----F66++>CDHHG?HCFG?HEEHHGAB?A?IHHEG?HG-EGHIHA-77FHHHHHH?F-IIHIHHHHEHHHHIHHCIHHIIHDDDEHIIIIIIIIHIHG@D<FIHIHHGHHIIHDHIIIHIIIIHHIIIIIIHIHIIIIIIIHGHHHHIIIIIIIIIIGIIIIIIIIIIIIIIIIIIIIIIII
@HWI-D00621:625:HMJNFBCX2:2:1102:12638:34488
GTGGGGAATATTGCACAATGGGCGCAAGCCTGATGCAGCCATGCCGCGTGTATGAAGAAGGCCTTCGGGTTGTAAAGTACTTTCAGCGGGGAGGAAGGTGTTGTGGTTAATAACCACAGCAATTGACGTTACCCGCAGAAGAAGCACCGGCTAACTCCGTGCCAGCAGCCGCGGTAATACGGAGGGTGCAAGCGTTAATCGGAATTACTGGGCGTAAAGCGCACGGAGGCGGTCTGTCAAGTCGGATGTGAAATCCCCGGGCTAAACCTGGGAACTGCATTCGAAACTGGCAGGCTAGAGTCTTGTAGAGGGGGGTAGAATTCCAGGTGTAGCGGTGAAATGCGTAGAGATCTGGAGGAATACCGGTGGCGAAGGCGGCCCCCTGGACAAAGACTGACGCTCAGGTGCGAAAGCGTGGGGAGCAAACAGG
+
IIIIIIIIIIIIIIIIIIIIIIIIIIIIIIIIIIIIIIIIIIIIIIIIEHFIIHIIIIIGHIIIIIIIIIHHIIIIIIIGIGFHIIIIIIICDHHIIGHHIIIIIIHHGHHIIHHIHIIIHHIHIIGIHIEEHHHH>HCHHIIIEHIIIIIGH??GHHHFHIIIHIHHCH:CH+6>@F@EH--C:+4@@F@@?G--@@-@GC@6E@@--:H@-@HH@C:1@E64-+EC:DG-6-@CE?CDHEE-F6--@?CEH>;>C:@A68--HHEHA?A66F@?EHIHGE?AIIHHHHEF-B-A?EHF7-CHEHIFGIIIIHHHFEHGIIHHIIIIIIIIIHHCHHGDE>HHIHCF<<HIIIIHHFIIIIIIIIIHIIIHCIIIIIIIHEHFHIEIIIIIIIIIIIIIIIIIIHIIIIIIIIIIIIIIIIIIIIIGII
@HWI-D00621:625:HMJNFBCX2:2:1102:8770:34583
GTGGGGAATATTGCACAATGGGCGCAAGCCTGATGCAGCCATGCCGCGTGTATGAAGAAGGCCTTCGGGTTGTAAAGTACTTTCAGCGAGGAGGAAGGCATTAAGGTTAATAACCTTGGTGATTGACGTTACTCGCAGAAGAAGCACCGGCTAACTCCGTGCCAGCAGCCGCGGTAATACGGAGGGTGCAAGCGTTAATCGGAATTACTGGGCGTAAAGCGCACGCAGGCGGTCTGTCAAGTCGGATGTGAAATCCCCGGGCTCAACCTGGGAACTGCATTCGAAACTGGCAGGCTAGAGTCTTGTAGAGGGGGGTAGAATTCCAGGTGTAGCGGTGAAATGCGTAGAGATCTGGAGGAATACCGGTGGCGAAGGCGGCCCCCTGGACAAAGACTGACGCTCAGGTGCGAAAGCGTGGGGAGCAAACAGG
+
IIIIIIIIIIIIIIIIIIIIIHIIIIGIIIIIIIHIIHIHIIIIHIIIHHGHHHIIIIIGIIHIIIIIIIIDHIHIHHIIIIHHHHHHDHHHHHHEHDHHFHIIIHIIIHHHFHAF?HE7:.F7BHHIIIG-FFHC:EHH?G?@-DFHC++>EH8AFHEE?=?GC-A--A++55634-@-GH->HH@EGHHH--@-66@-@F@@666-HCC4>@@?E>+3-EH>-@@CAA-E@----F@56-@@---GIHGIIIHHD:EEHHCFHF-HGEA-GA--EHA-FIHHHIIIHHHHIGIIIIHEHD7---GHCIIIIIIIHFHIHFEHEFHGIIIIIIIIIHHGIIIIIIHGDIIIIIHIIGHIHIIIIIIIIIIIIIHIIIIIIIIIIIIIIIIIIIIIIIIIHHIIIIIIIIIIIIIIIIIIIIIIIHIIII
@HWI-D00621:625:HMJNFBCX2:2:1102:17668:35263
GTAGGGAATCTTCCGCAATGGGCGAAAGCCTGACGGAGCAACGCCGCGTGAGTGATGAAGGTCTTCGGATCGTAAAACTCTGTTGTTAGGGAAGAACAAATTTGTTAGTAACTGAACAAGTCTTGACGGTACCTAACCAGAAAGCCACGGCTAACTACGTGCCAGCAGCCGCGGTAATACGTAGGTGGCAAGCGTTATCCGGAATTAGTGGGCGTAAAGCGCGCGTAGGAGGTTTCTTAAGTACGATGTGAAAGCCCACGGCTCAACCGTGGAGGGTCATTGGAAACTGGGAAACTTGAGTGCAGAAGAGGAGAGTGGAATTCCATGTGTAGCGGTGAAATGCGCAGAGATATGGAGGAACACCAGTGGCGAAGGCGGCTCTCTGGTCTGTAACTGACGCTGATGTGCGAAAGCGTGGGGATCAAACAGG
+
HIIIIIIIIIHIIIIGIIIIIIIIIIIGIIIIIIIHIIIIIIIGHIIIHIIIIIIIIIIHHHIFDGGHIIIIIIHIIIIII?<@FFHHIHIFHIIIFH.BCGHHDFHHEHHGHHFHEHIHCEHHIHIIIICEEHHHHCHHICEEHEHIHHIIIIIIIF@FHFHHHGFHEA;:DD+66@ECH@E-@F@C@HE--55@@HEHEC@F@6-+E>+-4-@E=H:C++:EGA-46?5A-6--FAA448-----6?EHF-E;6+@>--@8+@EDHGAD7--D77-CG@GEGEDHFHHFEGDHE.GFHHEHGIHEHHIIIHHHHHHIHHIGIHCG.CCIIIHHHCHIIIIIHIIHFD@HHCIIIIHHEIIIHIHIIHIIIIIIIHIIIIHIHGGHIHIHHHIIIIIIIIHIHHCIGIIIIIHIIHIIIHHIIIIIHII
@HWI-D00621:625:HMJNFBCX2:2:1102:20229:35329
GTGGGGAATATTGCACAATGGGCGCAAGCCTGATGCAGCCATGCCGCGTGTATGAAGAAGGCCTTCGGGTTGTAAAGTACTTTCAGCGGGGAGGAAGGTGTTGTGGTTAATAACCACAGCAATTGACGTTACCCGCAGAAGAAGCACCGGCTAACTCCGTGCCAGCAGCCGCGGTAATACGGAGGGTGCAAACGTTAATCGGAATTACTGGGCGTAAAGCGCACGCAGGAGGTTTGCCAAGTCGGATGTGAAATCCCCGGGCTCAACCTGGGAACTGCATTCGAAACTGGCAGGCTAGAGTCTTGTAGAGGGGGGTAGAATTCCAGGTGTAGCGGTGAAATGCGTAGAGATCTGGAGGAATACCGGTGGCGAAGGCGGCCCCCTGGACAAAGACTGACGCTCAGGTGCGAAAGCGTGGGGAGCAAACAGG
+
IIIIIIIIIIIIIIIIIIIIHHIIGHIHIIIIHIIIIIIIIIIIIIIICHHIIIIHIIIIEHIHHHHIIIHIHHIIIHIIEHGHHFHHHIIDHIHHHHHHGEHHIHHEEHHHE8AEHHHGGEAHHHGIGE?@FHHHIGHFIFHHH?EGCDHHHHHFHHEHI=GHHIEEHECHHH;3@---6-46CCE------5@-5@-@GC+?EFF?C7C6FH@@@G++--4>6---6+564-6--6@35HE6--E@-ECE@+IH::EHHCEEH@HCHHFHHHHIHEEGACIIHH@CEH?HEC?IIIHCGD--D-EDHHIGIHIIIIIHEHEIIIIHGIIIIHHHGHH@HHIIHHG@<<IHHFEEIHGHHDIIIHIHIHIIIIIIIHIIHIIGIIIIHIIIIIIHDIIIIGIIIIIIIIIIIIIIIIIIIIIIIIIIII
@HWI-D00621:625:HMJNFBCX2:2:1102:17369:35718
GTGGGGAATATTGCACAATGGGCGCAAGCCTGATGCAGCCATGCCGCGTGTATGAAGAAGGCCTTCGGGTTGTAAAGTACTTTCAGCGGGGAGGAAGGTGCTGAGGTTAATAACCTCAGCAATTGACGTTACCCGCAGAAGAAGCACCGGCTAACTCCGTGCCAGCAGCCGCGGTAATACGGAGGGTGCAAGCGTTAATCGGAATTACTGGGCGTAAAGCGCACGCAGGCGGTTTGTTAAGTCAGATGTGAAATCCCCGGGCTCAACCTGGGAACTGCATTTGAAACTGGCAAGCTTGAGTCTCGTAGAGGGGGGTAGAATTCCAGGTGTAGCGGTGAAATGCGTAGAGATCTGGAGGAATACCGGTGGCGAAGGCGGCCCCCTGGACGAAGACTGACGCTCAGGTGCGAAAGCGTGGGGAGCAAACAGG
+
IIHIIIIIIIIIHIIIIIIIIIIIIIIHIIIIIIIGIIIIIIFHIIIIIIEFHIIIIIIIIEHHIGIIHI@DHIIIIIHIIHDGHHGIHHIHHHIIGGHHIGEHHIHECHHHFC7GHICF-AGHHIHH@?F7EHHDD:DFHFHHHHGEHC:CEHII-AEEHEFHHGGEHGHDHCDH@EHEH-6DH+-@EHHF-@@GHE?GIICECE@@G:HGEGHEEC@6>-@:F-DHDHH-@@-@FCHCHHCFCHHHHHHE@+DD::E@A-A-FHGF66ECHHFHHEEA6?IHFHEHFFBCGIHHIIHIHE@-?HHIIHHEA?IIIHHB.HG@HEIIIHIIIHHHCHG@HIHGIIHF<GIHIHIIHGHG<IHHHIIIHIIIIIIIIHECCHHCHHCHGC1HIIIIIHIIHFIIHDIIIIIIIHHIIIIIIIIIIIIIII
@HWI-D00621:625:HMJNFBCX2:2:1102:18319:35878
GTGGGGAATATTGCACAATGGGCGCAAGCCTGATGCAGCCATGCCGCGTGTATGAAGAAGGCCTTCGGGTTGTAAAGTACTTTCAGCGGGGAGGAAGGTGTTGAGGTTAATAACCTCAGCAATTGACGTTACCCGCAGAAGAAGCACCGGCTAACTCCGTGCCAGCAGCCGCGGTAATACGGAGGGTGCAAGCGTTAATCGGAATTACTGGGCGTAAAGCGCACGCAGGCGGTCTGTCAAGTCGGATGTGAAATCCCCGGGCTCAACCTGGGAACTGCATTCGAAACTGGCAGGCTAGAGTCTTGTAGAGGGGGGTAGAATTCCAGGTGTAGCGGTGAAATGCGTAGAGATCTGGAGGAATACCGGTGGCGAAGGCGGCCCCCTGGACAAAGACTGACGCTCAGGTGCGAAAGCGTGGGGAGCAAACAGG
+
IIIIHIIEHIIIIIIIIIIIIIIIIIHIIIIIIIIIIIGIIIIIIIIIIIEHIIIIIGGHIIIIHIIIHIHIIIHHIIIIIHACHGHIIHHHHHHHHIIHIGGHHIGG-DGHHHCHHHIIIICHHHIGEFH@EEIIDHHHIGHH@--FDHH:-F6@FHHHF=H??@GFIC:CCC+6@66-EEC;DD4GCEEE?@E=HC---6-@@@6CHHD@46G4@DDC--@55-@CC5-F?--@---35--E@@@FHCHH@IHDC6HHFA-AG8EA-HHF-@HHH?EG@@66GHF-FHGHGEHHEC?HCEFHE@HIHIHHD.HHHD?HCEH?GIHGIHIHIHIIIHIIIIHHHCHB<HIIIGIIIIIIIIHIHIIIIIHHHIIIIHIIIIHIIIIIHHHHFIIHHHHHFHIIIIIIIIIHHIIIIIIIIIIIIIGIIH
@HWI-D00621:625:HMJNFBCX2:2:1102:17609:36385
GTGGGGAATATTGCACAATGGGCGCAAGCCTGATGCAGCCATGCCGCGTGTATGAAGAAGGCCTTCGGGTTGTAAAGTACTTTCAGCGGGGAGGAAGGTGTTGAGGTTAATAACCTCAGCAATTGACGTTACCCGCAGAAGAAGCACCGGCTAACTCCGTGCCAGCAGCCGCGGTAATACGGAGGGTGCAAGCGTTAATCGGAATTACTGGGCGTAAAGCGCACGCAGGCGGTCTGTAAAGTCGGATGTGAAATCCCCGGGCTAAACCTGGGAACTGCATTCGAAACTGGCAGGCTAGAGTCTTGTAGAGGGGGGTAGAATTCCAGGTGTAGCGGTGAAATGCGTAGAGATCTGGAGGAATACCGGTGGCGAAGGCGGCCCCCTGGACAAAGACTGACGCTCAGGTGCGAAAGCGTGGGGAGCAAACAGG
+
IIIIIIIIIIIIIIIIIIIIIHIIHIIIIIIIIIIIIIIIIIIIIIIIIIIIIIIIIIIHGFHHHIIIIIIIIHHIHIIIIHDGHIIIIIIIIHIHHHEHHHHHHIADGHEFH8GFHHIHHHIIIIIIIIGHHHCHHHHEHIIIIIGCHHHIGH@GHHIICHHHIHGIIIHHHHHDFHI?H=GDH:4-@H?@4=@HEE@?E@=CGFA?F6@@-+3+@@C+3)3HHGCHDCC@6--@6--:>=HG@@HC@F664C>C>HCA-A6-?F6--HHCHHB66---?DIIIIHGHFHHA@-HIHIIHHG?HFIIIH>DHEBGHHHHHEGIIHIHHIIIIIHHEHHHIIIIIIHF<CHIIIIIHIIIIIIIHEFHIIIIIIIGIIIHGHIIIIHIIIGHHIIIIIHIIIIIIHIIIIIIHHIIIIFIHIIIIIIIII
@HWI-D00621:625:HMJNFBCX2:2:1105:4236:3772
GTGGGGAATATTGCACAATGGGCGCAAGCCTGATGCAGCCATGCCGCGTGTGTGAAGAAGGCCTTCGGGTTGTAAAGCACTTTCAGCGAGGAGGAAGGTGGTGAGCTTAATACGCTCATCAATTGACGTTACTCGCAGAAGAAGCACCGGCTAACTCCGTGCCAGCAGCCGCGGTAATACGGAGGTGGCAAGCGTTAATCGGAATTACTGGGCGTACAGCGCACGCAAGCGGTTTGTTAAGTCAGATGTGAAATCCCCGGGCTCAACCTGGGAACTGCATTTGAAACTGGCAAGCTAGAGTCTCGTAGAGGGGGGTAGAATTCCAGGTGTAGCGGTGAAATGCGTAGAGATCTGGAGGAATACCGGTGGCGAAGGCGGCCCCCTGGACGAAGACTGACGCTCAGGTGCGAAAGCGTGGGGAGCAAACAGG
+
IHHIIIIIIIGIIIGIIHHHIIIIHIIIIIHIHIHHIHHIIIIHIIIIIIHHHHHHHIIEHHHHEHHIIHHGIIIHC@HHIIGEGE@HHHICEHEHHHHHHHHHHIHHHHHIIHHIHDCHA@HHEHECGHHGF@G:DHHEEEEH@HHIIHHDHHE?@A-AHGEHCC6F@E++:36C6-@EG-->D---5F-@EHHFH--@H->-@####DCHF@66);6C=H>6---)C+4G@@@F?EG@-6ECFEHE@@6--:>+D>4-GA-5CHHFA@AEAA-HHAHE?ECGFB-CGIIHGEHEEH?HH@HED-?E:HHHFB:CFAB@C@GG?IIHHC:DHHHGHFGC/CHG?HHDBCCIIHEFD1GC?EDIIHHGCEGHHHDHDHD<DHCGEHFHFD1HHCHGHECE@<GDGHHHHHC<HHDHIHHH?HF<@<1CHH
@HWI-D00621:625:HMJNFBCX2:2:1105:10264:4049
GTGGGGAATATTGCACAATGGGCGCAAGCCTGATGCAGCCATGCCGCGTGTATGAAGAAGGCCTTCGGGTTGTAAAGTACTTTCAGCGGGGAGGAAGGTGTTGTGGTTAATAACCACAGCAATTGACGTTACCCGCAGAAGAAGCACCGGCTAACTCCGTGCCAGCAGCCGCGGTAATACGGAGGGTGCAAGCGTTAATCGGAATTACTGGGCGTAAAGCGCACGGAGGCGGTCTGTCAAGTCGGATGTGAAATCCCCGGGCTCAACCTGGGAACTGCATTCGAAACTGGCAGGCTAGAGTCTTGTAGAGGGGGGTAGAATTCCAGGTGTAGCGGTGAAATGCGTAGAGATCTGGAGGAATACCGGTGGCGAAGGCGGCCCCCTGGACAAAGACTGACGCTCAGGTGCGAAAGCGTGGGGAGCAAACAGG
+
IIIIIIIIIIIIHIIIIIIIIIIICHIIIIIIHIIHIIIIIIIIIIIIIIEFHIHIIIHHIIIIIIIIIIIHIIII?GHHHGDFHHIIIHIHIHHHHIIGHHEHHIIIIHEEHHEHIIIIIEHIHIIHGHHIIHCCDHHHHHIIIIHADDHHIIIGIAHEEEHHHHHII-DHH:DCHHHIE=@:C+55@GHEEC--E@HGHHFHHGE-@:DE@>>DHHHHH-:@6#HCDDH@-6?@E?EHDHE@G@-6-ECHE:HIIIIHHGFFGHHEHEGHHFCECEGIIHHHEHHHHHGECFEHIIIHFHHEE?HH:DGHIHHHIIHHHIIIIIIHIIIGIIIHHIIGIIIIIHHG<HIIIIIIIIIHDHHIHHIIIIIIIIIIIHIIIIIGIIIHGHHIIIIIIIIIIHIIIIIIIIIIIIIIIIIIIIIIIIIIII
@HWI-D00621:625:HMJNFBCX2:2:1105:13040:4017
GTGGGGAATATTGCACAATGGGCGCAAGCCTGATGCAGCCATGCCGCGTGTGTGAAGAAGGCCTTCGGGTTGTAAAGCACTTTCAGCGAGGAGGAAGGTGGTGAGCTTAATACGCTCATCAATTGACGTTACTCGCAGAAGAAGCACCGGCTAACTCCGTGCCAGCAGCCGCGGTAATACGGAGGGTGCAAGCGTTAATCGGAATTACTGGGCGTAAAGCCCACGCAGGAGGTTTGTTAAGTCAGTTGTGAAATCCCAGGGCTCAACCTGGGAACTGCATTTGAAACTGGCAAGCTAGAGTCTCGTAGAGGGGGGTAGAATTCCAGGTGTAGCGGTGAAATGCGTAGAGATCTGGAGGAATACCGGTGGCGAAGGCGGCCCCCTGGACGAAGACTGACGCTCAGGTGCGAAAGCGTGGGGAGCAAACAGG
+
IIIGIIIIIIIIIIHIIIIIIIHIIIIIHIIIIIIIIIIIIIIIIIIIIIEHHHIIIIIIIIHHIGHHIIIIHHIIIIHHIGDFHHGIIHIHIIIHIDHH@GHEHICFHHEHHFHIEHHFHHG?-AEHEHH-FHDD:E;GHGHH?F-FHH:HHHAEAHIHEHEHE?HHIGCHHCHH?-F-5@-;CD@HIIE--6-E@-FGEFE6G?G@@3>54-@-@G@51-5+?@F-6+@4566--@6HHE@6---6--HHHFAA4--HG???HHFIHIHIHG?IIHHHF?HIIIHIIIHEE-?GIHEHFGEAIIIIHDIGHGIHHFIIIHHGFIHHDIIIIIIIIIIIIIHHHHGGBIIIGIIHIIIIIIIIIHIHFHIIIIIHCEHE0?IIGIIIHHHIIIIIIIIIIHIIIIIIIIIIIHIIIIIIIIIIIIIIII
@HWI-D00621:625:HMJNFBCX2:2:1105:15721:4066
GTGGGGAATATTGCACAATGGGCGCAAGCCTGATGCAGCCATGCCGCGTGTATGAAGAAGGCCTTCGGGTTGTAAAGTACTTTCAGCGGGGAGGAAGGTGTTGAGGTTAATAACCTCAGCAATTGACGTTACCCGCAGAAGAAGCACCGGCTAACTCCGTGCCAGCAGCCGCGGTAATACGGAGGGTGCAAGCGTTAATCGGAATTACTGGGCGTAAAGCGCACGCAGGCGGTCTGTCAAGTCGGATGTGAAATCCCCGGGCTCAACCTGGGAACTGCATTCGAAACTGGCAGGCTAGAGTCTTGTAGAGGGGGGTAGAATTCCAGGTGTAGCGGTGAAATGCGTAGAGATCTGGAGGAATACCGGTGGCGAAGGCGGCCCCCTGGACAAAGACTGACGCTCAGGTGCGAAAGCGTGGGGAGCAAACAGG
+
IHIIIIIHIIIIIIIIIIIHHIHIIIIIIIIIHIIIIIIIIIIIIIIIIIHHIIIIIIIHIIIIIIIIIHIIIIHIIHIHIFDHHIHHHIIGHIHIHHHHIIIIIIHIIEGHIIGIIIIGHIHHHIIIHHHHHE@HHIDCHIIIIIHID:DHHHHGCCHEGHE@FHIIIHHHIHHCE---@--35+--6GE@-6-4E?H?4@@H?C@@??C@@--2->++=@@36+HDD5-@6--@F66++--IIHHHEHEHGDIHIHEHFFFGA6-66-G?HGF-HHHH?E--HB@CHHEAB-8-HFHIHHEFFE?HIIIIHG@FA@BHIIIIIIGIIHGHIHIIIIIHIIHHGEFD7CHIIHGHIHIHGIIHIIIIHIHIIIIIHIHCIHHFIIIIIGIIIIIIIIIIIHIIHHHIIIIHIIIIIIIIIIIIHHIIII
@HWI-D00621:625:HMJNFBCX2:2:1105:15333:4437
GTGGGGAATATTGCACAATGGGCGCAAGCCTGATGCAGCCATGCCGCGTGTATGAAGAAGGCCTTCGGGTTGTAAAGTACTTTCAGCGGGGAGGAAGGTGTTGTGGTTAATAACCACAGCAATTGACGTTACCCGCAGAAGAAGCACCGGCTAACTCCGTGCCAGCAGCCGCGGTAATACGGAGGGTGCAAGCGTTAATCGGAATTACTGGGCGTAAAGCGCACGCAGGCGGTCTGTCAAGTCGGATGTGAAATCCCCGGGCTCAACCTGGGAACTGCATTCGAAACTGGCAGGCTAGAGTCTTGTAGAGGGGGGTAGAATTCCAGGTGTAGCGGTGAAATGCGTAGAGATCTGGAGGAATACCGGTGGCGAAGGCGGCCCCCTGGACAAAGACTGACGCTCAGGTGCGAAAGCGTGGGGAGCAAACAGG
+
IIIIIIIIIIIIIIIIIIIIIIIIIIIIIIIIIIIIIIIIIIIIIIIIIIHIIIIIIIHIIIIIIIIIIIHGIIIIIFHIIHDGHHIIHIIIIIHHHIIHIHIIIIEGHIIHIIIIIIIIIIIIIIGIEEHHHIIHHICFHIII?AHHIIIIIGIHIIIHHIGHHFH?E@:DD:::@@FGF4GHGHEHHH?6-6@EGEFFEH-@HHHEH6@-@CHEHCHDHFH>G@4:CDD46--@@@CDHH@6HEHHG@EHHC:D::HHH?GF@AEEHEHEHFA?@?EHFHH?HGF?HGFCHHFHF-?HEEEGF?IHIHIIIIHHHIHHHGIIIIIIHCHIIIIIIHHHHIIIHHHF<HIIHHHHGDIHIHHHIHIIIIHHIIIIIHGGHIIHHHC?IIHFGIHIHHIHGCIIIFIIHIIIIIIIIIIIIIIIIIIIHI
@HWI-D00621:625:HMJNFBCX2:2:1105:16494:4666
GTGGGGAATATTGCACAATGGGCGCAAGCCTGATGCAGCCATGCCGCGTGTATGAAGAAGGCCTTCGGGTTGTAAAGTACTTTCAGCGGGGAGGAAGGCGGTGAGGTTAATAACCTTGCCGATTGACGTTACCCGCAGAAGAAGCACCGGCTAACTCCGTGCCAGCAGCCGCGGTAATACGGAGGGTGCAAGCGTTAATCGGAATTAATGGGCGTAAAGCGCACGCAGGCGGTCTGTTAAGTCAGATGTGAAATCCCCGGGCTTAACCTGGGAACTGCATTTGAAACTGGCAGGCTTGAGTCTCGTAGAGGGGGGTAGAATTCCAGGTGTAGCGGTGAAATGCGTAGAGATCTGGAGGAATACCGGTGGCGAAGGCGGCCCCCTGGACGAAGACTGACGCTCAGGTGCGAAAGCGTGGGGAGCAAACAGG
+
IIIIIIIIIIIIIIIIIIHHIIIIIIIIIIIIHIHIIIIIIIIIIHIIHIHIIHHHIIIIIIIIHIGIIIIIIIIIIIIIIIDGHIIIIIIIIIIIIHHHHDHHHIIIIIHHIEHIIIHHIIIHHHHHHCFHH8@:DHIIIIHIHHHHICHHFH@FHFFHIGECGHGHGHIHI:5>EHEE-@HIG+5@=@--@HIHE@-6EF66G@H#@DC@5----6+)CHID@-ECHD@HEECHGHHEHHE@6--6--EEE:::CDEHEGEHHIIHGGIHHG?HHGIHHAHGIHIIHHEFHHEECBCCGIHHHGIIIIIIHFIIIIHIIIIHHCIIIHIIGHIIHIIIIIIIHHHF<HIIIIIIIHIIIIIIIIIHIIIIIIIIIHGIIIIIIIIIIIIIIIIIIIIIIHIIIIIIIIIIIIIIIIIIIIIHHHIIII
@HWI-D00621:625:HMJNFBCX2:2:1105:15161:4959
GTGGGGAATATTGCACAATGGGCGCAAGCCTGATGCAGCCATGCCGCGTGTATGAAGAAGGCCTTCGGGTTGTAAAGTACTTTCAGCGGGGAGGAAGGCGGTGAGGTTAATAACCTCATCGATTGACGTTACCCGCAGAAGAAGCACCGGCTAACTCCGTGCCAGCAGCCGCGGTAATACGGAGGGTGCAAGCGTTAATCGGAATTACTGGGCGTAAAGCGCACGCAGGCGGTCTGTCAAGTCGGATGAGAAATCCCCGGGCTCAACCTGGGAACTGCATTCGAAACTGGCAGGCTAGAGTCTTGTAGAGGGGGGTAGAATTCCAGGTGTAGCGGTGAAATGCGTAGAGATCTGGAGGAATACCGGTGGCGAAGGCGGCCCCCTGGACAAAGACTGACGCTCAGGTGCGAAAGCGTGGGGAGCAAACAGG
+
IHIIIIHHHHHIHIIIIIIIIIIIGHIIIIIIIIIHHIIHIIIIIHIIHHEEHHHHHHGGHGHIIIIHHIICEEHHIHIIIFDGHIIIIHHEHIHHGIIIIIIGHHCGHHHFHEEHHHIIHIIIHGHIEGH@FHHHIIH@GH?EHIHHIGGHHIIGHE@HEHHGFFHIIGHHIDHH?@@@E@=DCH@@EHEHHIIGE@-6@@-@-66-6-@FHA;:@EHEHGHHDHDHCCCHHE@6-@-D>-@HHHG@-GHHE6;CHHCHEG-AHEHHECH@F@HAEHHGA=G?HEFHHHEHHG@?EHGEF@HFIGF-HDHEHCHHHIHHHHFIIIIIIIHHHHHF@HIIHIIHHEGD<CHEGFD<EF?HHHIIIIHHIHIIHIIHHHGHE1IEIHFHIIHIHHIHHIHG<<@HCHHIIIHIIHIIHEIHHFHHGCHHII
@HWI-D00621:625:HMJNFBCX2:2:1105:12938:5241
GTGGGGAATATTGCACAATGGGCGCAAGCCTGATGCAGCCATGCCGCGTGTATGAAGAAGGCCTTCGGGTTGTAAAGTACTTTCAGCGGGGAGGAAGGTGTTGTGGTTAATAACCACAGCAATTGACGTTACCCGCAGAAGAAGCACCGGCTAACTCCGTGCCAGCAGCCGCGGTAATACGGAGGGTGCAAGCGTTAATCGGAATTACTGGGCGTAAAGCGCACGCAGGCGGTCTGTCAAGTCGGATGTGAAATCCCCGGGCTCAACCTGGGAACTGCATTCGAAACTGGCAGGCTAGAGTCTTGTAGAGGGGGGTAGAATTCCAGGTGTAGCGGTGAAATGCGTAGAGATCTGGAGGAATACCGGTGGCGAAGGCGGCCCCCTGGACAAAGACTGACGCTCAGGTGCGAAAGCGTGGGGAGCAAACAGG
+
IIIIIIIIIIIIIIIIIIIIIIIIIIIIIIIIGHIIIIIIIIIIIIIIHICHHIIIIIHIIIIIIIIIIIIIIIIIIIIIIHFHIGGIIIHHIIHHIIFECH?GGEGHHHIIIHIEH??HGHIHHHIHH?HHIGGC:CH?EHHIIIIHIHIHIIHHCGHHEHHCFHHIH@CHHGHIEHHHGEEHGIHHII@6@GHHHC--EGGHE@CC@HHG@6-5@DCHCGHDHHHC>DF5@@F@@-4C:=E-F6EIHEGE=HIHCDHHGEHHHEIGIIIHIHHEGCCF@HIIIIHIIHHHFHEHIIIHHHEIHHGIIHHHEFDGHIIIHHFIIIIIIIHGIIIIIIIIIIIIIIHGDIIIIIHHHHHHGIIIIIIIIIIIIIIIHICIIHIIIIIIIIIIHHIIIIIHIHIIIIIIIIIIIIIIIIIIIIIHIIIIII
@HWI-D00621:625:HMJNFBCX2:2:1105:14538:5117
GTGGGGAATATTGCACAATGGGCGCAAGCCTGATGCAGCCATGCCGCGTGTATGAAGAAGGCCTTCGGGTTGTAAAGTACTTTCAGCGGGGAGGAAGGTGTTGAGGTTAATAACCGCAGCAATTGACGTTACCCGCAGAAGAAGCACCGGCTAACTCCGTGCCAGCAGCCGCGGTAATACGGAGGGTGCAAGCGTTAATCGGAATTACTGGGCGTAAAGCGCACGCAGGCGGTCTGTCAAGTCGGATGTGAAATCCCCGGGCTCAACCTGGGAACTGCATTCGAAACTGGCAGGCTAGAGTCTTGTAGAGGGGGGTAGAATTCCAGGTGTAGCGGTGAAATGCGTAGAGATCTGGAGGAATACCGGTGGCGAAGGCGGCCCCCTGGACAAAGACTGACGCTCAGGTGCGAAAGCGTGGGGAGCAAACAGG
+
IIIIIIIIIIIIIHIIIIIIIIIIIIIIHIIIIIIIIIIIIIIIIIIIIIEHHHIHGIIEHIIIIGIFHHGHIHHIIIHIII<FFHHIHHIIGI=DHHGHIIIIHGFHHEE@GEDCCCC>HHHEHHGIICE@EAHHIC:HHHHC-8A@::>DCEH?@EECE@EHEEEEH->HIG++@@FHE-5+6>-4-66-@H@ECHH->@->G=FHICH+4@-64++CC@@C@--HHC-?@-GFGHIHDCE6---6--6-@DHHDCEGA8--FA-A6?F6-6A-----4-@F6--CFEIH?HCED?EHHFF-HEHHHHHDCHEFHHH@?FIHIHHHHHIIHGECCHHHDIHHC@HFDGIIIIIIIIHEHHIIIIHEIIIIIIIIIHFDGFIIIIHIHHHIHIIIIIGHD1IIHIHIIIIIIIIIIIIHHIIHGHIIII
@HWI-D00621:625:HMJNFBCX2:2:1105:14846:5243
GTGGGGAATATTGCACAATGGGCGCAAGCCTGATGCAGCCATGCCGCGTGTATGAAGAAGGCCTTCGGGTTGTAAAGTACTTTCAGCGAGGAGGAAGGTGTTGTGGTTAATAACCGCAGCAATTGACGTTACTCGCAGAAGAAGCACCGGCTAACTCCGTGCCAGCAGCCGCGGTAATACGGAGGGTGCAAGCGTTAATCGGAATTACTGGGCGTAAAGCGCACGCAGGCGGTTTGTTAAGTCAGATGTGAAATCCCCGGGCTCAACCTGGGAACTGCATTTGAAACTGGCAAGCTTGAGTCTCGTAGAGGGGGGTAGAATTCCAGGTGTAGCGGTGAAATGCGTAGAGATCTGGAGGAATACCGGTGGCGAAGGCGGCCCCCTGGACGAAGACTGACGCTCAGGTGCGAAAGCGTGGGGAGCAAACAGG
+
IIIIIIIIHIIIIIIIIIIIIIIIIIIIIIIHIIIIHIHIIIIIHIIICHGHHHIHIHIIIIIIIIHHHHIIIIIHIIIIHIGHIIHIIIIIIIIIIIHIIIIIIIHIIHIIGGEDHIIIIIIIIIHIIIIIGIIIGEHHFHF?EHHFHCCHIHIHHHEHEHHIGCHGHEDHHHHIH??@5EHCCC@GHHGHFH=EGHE@HHHC@E@FHIHHHHHEGHG@E;HIHIHHD>6E?HHHHH?EH@-?GGHF6-E@=HHDDHEHHFAAEHCHHFIIIHHHHHGIHFHHIIIHIHHHGGAHHEG>--HHHCIIIHIHHIFIIIIIIIIIIIIIIHIIHIIIIIIIIIIHHCGGDHHIHGIIHIIIIIIIIIIIIIIIIGIIIIIHIGIIIIIIIIIHIIIIIIIIHGIIIIHIIIIIIIIIIIIIHIIIIIIIII
@HWI-D00621:625:HMJNFBCX2:2:1105:11603:5696
GTGGGGAATATTGCACAATGGGCGCAAGCCTGATGCAGCCATGCCGCGTGTATGAAGAAGGCCTTCGGGTTGTAAAGTACTTTCAGCGGGGAGGAAGGTGTTGAGGTTAATAACCTCAGCAATTGACGTTACCCGCAGAAGAAGCACCGGCTAACTCCGTGCCAGCAGCCGCGGTAATACGGAGGGTGCAACCGTTAATCGGAATTACTGGGCGTAAAGCGCACGCAGGCGGGCTGTCAAGTCGGATGTGAAATCCCCGGGCTCAACCTGGGAACTGCATTCGAAACTGGCAGGCTAGAGTCTTGTAGAGGGGGGTAGAATTCCAGGTGTAGCGGTGAAATGCGTAGAGATCTGGAGGAATACCGGTGGCGAAGGCGGCCCCCTGGACAAAGACTGACGCTCAGGTGCGAAAGCGTGGGGAGCAAACAGG
+
IIIIIIIIIIIIIIIIIIIIIIIIIIIIHIIHHIHHIIIIIIIIIIIIIH<FHHHHIIIIIIIIHIIHHHIIIIHHIIIIIIFHHIIIIIH<HHHHFHHHIIIHIHHHIIHHHHEEEF@FHIIIGHEHEHIIHEHC:HIIHHHF??FHHD:CHH?GEC4-AH?@6-@@EEDHHDHHE---54@>C:-@GC---6@-@@-6@GH@E6-6@E#####@CDD86-@+@-=D66-6-----FED3-HGIHHFCH@@4+33:HGFF@@@FFEA@?IHEHIHHHHCEEGHFA@--HHHHHHHIHHHH-@HA?IHDHHE-IHHHIIIGIHIIIIIIIIIHHHCGGIIGHIIIHHFDHIIIIHFHIHHHIHIIIHIIIHHIIIIIIIIIHIHIIIIIIIIIIIIIIIIIIIIIIIIIIIIIIIIIIIIIIIIIIIHHI
@HWI-D00621:625:HMJNFBCX2:2:1105:20711:5618
GTGGGGAATATTGCACAATGGGCGCAAGCCTGATGCAGCCATGCCGCGTGTATGAAGAAGGCCTTCGGGTTGTAAAGTACTTTCAGCGGGGAGGAAGGTGTTGAGGTTAATAACCTCAGCAATTGACGTTACCCGCAGAAGAAGCACCGGCTAACTCCGTGCCAGCAGCCGCGGTAATACGGAGGGTGCAAGCGTTAATCGGAATTACTGGGCGTAAAGCGCACGCAGGCGGTCTGTCAAGTCGGATGTGAAATCCCCGGGCTCAACCTGGGAACTGCATTCGAAACTGGCAGGCTAGAGTCTTGTAGAGGGGGGTAGAATTCCAGGTGTAGCGGTGAAATGCGTAGAGATCTGGAGGAATACCGGTGGCGAAGGCGGCCCCCTGGACAAAGACTGACGCTCAGGTGCGAAAGCGTGGGGAGCAAACAGG
+
IIIIIIIIIIIIIHIIIIIIIIIHHIIIIIIIIIGHIIIIHIIIIIGICFGHIHHIIIHIIIIHIIIIIHIIHHHIIHI?G<<<CHHHHGGHIHEHGHHHHIGHHIHHEFEEEG-FGHIGH@FAEHGHAGH-FG=CHDDHIFFCFH@HHHI+@-AEAFEHH@@GE@CH?G+CHCDDH?H@@EEDHDHEE?@-@H6@-@E?---5-6F?G@?>@C+3@G?F:8:H+;:DCHH####F?GHD:HCF@?H@?F@?HDHD:CEA6-EFCHE6-?HEE@HHEHHFGHIIHGHEIIHIHGFHHHCIIHIHEHCIIGHGD7CIHHEFHIIHFHIIIHIIIIIHEC=HDGIIGIHGDHHHFEG@GCF1GHIIHHHHHIHEIHHIHIIIGIHHHHIIHIHG<FGHHGIIHIIHIFHIIHIHGHHIHIHHIIIIIIIIHH
@HWI-D00621:625:HMJNFBCX2:2:1105:15621:6082
GTGGGGAATATTGCACAATGGGCGCAAGCCTGATGCAGCCATGCCGCGTGTATGAAGAAGGCCTTCGGGTTGTAAAGTACTTTCAGCGGGGAGGAAGGTGTTGAGGTTAATAACCTCAGCAATTGACGTTACCCGCAGAAGAAGCACCGGCTAACTCCGTGCCAGCAGCCGCGGTAATACGGAGGGTGCAAGCGTTAATCGGAATTACTGGGCGTAAAGCGCACGCAGGCAGTCTGTCAAGTCGGATGTGAAATCCCCGGGCTCAACCTGGGAACTGCATTCGAAACTGGCAGGCTAGAGTCTTGTAGAGGGGGGTAGAATTCCAGGTGTAGCGGTGAAATGCGTAGAGATCTGGAGGAATACCGGTGGCGAAGGCGGCCCCCTGGACGAAGACTGACGCTCAGGTGCGAAAGCGTGGGGAGCAAACAGG
+
IIIIIIHIIIIIIIIIIIIIIIIIIIIIIIIIIHIIIIIIIIIIIIIIHHEHHIIIIIIIIIIIIIIIIIIIIIIIIIIHIIHHHIFHIIIDHIIIIIGHIGCHHIHIHHHHIIHHHHHHIGHIH@EGGGHEHEEHDHHHIHFEHEHII:CDHIHHEHHIHGIIHIHIIHHIIIHH--6@G=@>:C@E4-GHIF@HEHHHII=4-@FHIHC@@DC;@G-@=4@>@-HHF6+F6-EHEEHC>@-ECHG--EIIH:HHHDHHGHHFEHHG@AF-@GIHE?G@A-HIIIIIHHHHHHFHHHHEGHHDEGIHHDHCHF.IIIIIIIIHGIIHIIIIIIHIHHHHIIIIHHHGFIGIIHIIIHHHDHIIHIIIIIIIIIIIIIIHHCIIIHIHHHHIHHIIIIIIH@IIIIGIIIIIIIIIIIIIIIIHIIIIII
@HWI-D00621:625:HMJNFBCX2:2:1105:17890:6179
GTGGGGAATATTGCACAATGGGCGCAAGCCTGATGCAGCCATGCCGCGTGTATGAAGAAGGCCTTCGGGTTGTAAAGTACTTTCAGCGGGGAGGAAGGTGTTGAGGTTAATAACCTCAGCAATTGACGTTACCCGCAGAAGAAGCACCGGCTAACTCCGTGCCAGCAGCCGCGGTAATACGGAGGGTGCAAGCGTTAATCGGAATTACTGGGCGTAAAGCGCACGCAGGCGGTCTGTCAAGTCGGATGTGAAATCCCCGGGCTCAACCTGGGAACTGCATTCGAAACTGGCAGGCTAGAGTCTTGTAGAGGGGGGTAGAATTCCAGGTGTAGCGGTGAAATGCGTAGAGATCTGGAGGAATACCGGTGGCGAAGGCGGCCCCCTGGACAAAGACTGACGCTCAGGTGCGAAAGCGTGGGGAGCAAACAGG
+
IIHIIIIIIIIIIIHHHIHHHHHIIIIIHIIIIIIIIHIIIIIHIIIIIIHHHIIIIIIIHIHIIHIIHIIIIIHIIIGIHF<FHHEHIHHHIIIIHGEHIIIIHI@EHIGFHHHGHHICGEHIICEGEEHHC6@:DDCAGHF@HHH?HD:D=@-FGHHIHHFHFCGHEHCHHHH+-66@E=@+3;6@HEHHIHEGGHIHHC-4E@E@6HC@@5>-@66-)2:>HHHD+:@@@6G-F@@6+--?HGGCIHHG@:HD>5AAHE?EGA-6-6GFF8--66--EG?CHEHAHHHHF?6@A-IHHF777-HGD:HEHFD?GBFIHF/HHHHHHHHHHHEHHHCHHIIIIHFFBGGGHHFEE?HIHHECGHEHHIIIHCCHHC<IIHCIHHIIHHHGIHEECIIIHGHIHHCHHIHHCHDIIIIIIHGHHHIIIH
@HWI-D00621:625:HMJNFBCX2:2:1105:7894:6446
GTGGGGAATATTGCACAATGGGCGCAAGCCTGATGCAGCCATGCCGCGTGTATGAAGAAGGCCTTCGGGTTGTAAAGTACTTTCAGCGGGGAGGAAGGTGTTGTGGTTAATAACCACAGCAATTGACGTTACCCGCAGAAGAAGCACCGGCTAACTCCGTGCCAGCAGCCTCGGTAAAACGGAGGGTGCAAGCGTTAATCGGAATTACTGGGCGTAAAGCGCACGCAGGCGGTCTGTCAAGTCGGATGTGAAATCCCCGGGCTCAACCTGGGAACTGCATTCGAAACTGGCAGGCTAGAGTCTTGTAGAGGGGGGTAGAATTCCAGGTGTAGCGGTGAAATGCGTAGAGATCTGGAGGAATACCGGTGGCGAAGGCGGCCCCCTGGACAAAGACTGACGCTCAGGTGCGAAAGCGTGGGGAGCAAACAGG
+
IIIIIIIIIIIIIIIIIIIIIIIIIIIIIIIIIIIIIIIIIIIIIIIIHHHIIIIIIHHIIIHIIIIIHHIIIIIIIEHHIG<GEHECCDHCHIIHIICGIIIIIIHGEHEFHHHIIIHIHEH--AGHIGHFHEHH+>3AAEAG--F5CCDHHHHHHGGEHHEC--6FHE--@E@H?--6:@E>C+-6-6@@-5EEE--6@F6-@@GE@GC6@@--C:H>--@+-HHHHDHHHIHHHF6+DHEFHHFIHG?E@HDDHHIIHHHIIHGHHIHHFA-HIHIHGGGBBAHHF?HHEHHIIHGIIHHHHHEHHHHIHGIIIIIIHIHIIIHIIIIIIHIIIIGHIIIIIIHG<CIIHIHHIIIIIIIIIIIIIIIIIIIIIHIHHHIGIIIIIIIIIIIIIIIHHHIIIIIIIIIIIIIIIIIIIIIIIIIIII
@HWI-D00621:625:HMJNFBCX2:2:1105:13675:6357
GTGGGGAATATTGCACAATGGGCGCAAGCCTGATGCAGCCATGCCGCGTGTATGAAGAAGGCCTTCGGGTTGTAAAGTACTTTCAGCGGGGAGGAAGGCGATAAGATTAATAACCTTGTCGATTGACGTTACCCGCAGAAGAAGCACCGGCTAACTCCGTGCCAGCAGCCGCGGTAATACGGAGGGTGCAAGCGTTAATCGGAATTAATGGGCGTAAAGCGCACGCAGGCGGTCTGTCAAGTCGGATGTGAAATCCCCGGGCTCAACCTGGGAACTGCATTCGAAACTGGCAGGCTAGAGTCTTGTAGAGGGGGGTAGAATTCCAGGTGTAGCGGTGAAATGCGTAGAGATCTGGAGGAATACCGGTGGCGAAGGCGGCCCCCTGGACAAAGACTGACGCTCAGGTGCGAAAGCGTGGGGAGCAAACAGG
+
IIIIIIIIIIGIIIIIIIIIHIIHIIIIIIHHIIIHIIIIHIIIIIIIHHGHGHIIIIIHIIHIIIIIIFHEHHIIIEHHIFDHIHIIIIIIIIIIIHHIIHHIIIHHHHIHIGGIIIIGIIIIIIIIHGHGHEGD:CHHFGGHGHIHHDHDHIHHCHH?HHHEHHHIICCDDHICEHHCE=EHDH@EHI?@-@56@############DCE@-@@@C:EHGHDC@@+;3-@--@EHHHDDHEGG6-@HHHHEC+GHC--HHEHHHCCHCEHEGF66-A--@EHHHEBCGA@GEFHHEHECHHIHHIIHIIIIIIHEHHHGGIIIIGIHGHGHGHHHHHHIIIIIHHHGHEIIHIHIHIH<IIIIHIIIIIHIIIIIIIHHFIHHCIIHGHIIIIIIIIHHIIGIIIHGIIIGIIHIIIIIIIIIIIIII
@HWI-D00621:625:HMJNFBCX2:2:1105:19821:6592
GTGGGGAATATTGCACAATGGGCGCAAGCCTGATGCAGCCATGCCGCGTGTATGAAGAAGGCCTTCGGGTTGTAAAGTACTTTCAGCGGGGAGGAAGGTGCTGAGGTTAATAACCTCAGCAATTGACGTTACCCGCAGAAGAAGCACCGGCTAACTCCGTGCCAGCAGCCGCGGTAATACGGAGGGTGCAAGCGTTAATCGGAATTACTGGGCGTAAAGCGCACGCAGGCGGTCTGTCAAGTCGGATGTGAAATCCCCGGGCTCAACCTGGGAACTGCATTCGAAACTGGCAGGCTAGAGTCTTGTAGAGGGGGGTAGAATTCCAGGTGTAGCGGTGAAATGCGTAGAGATCTGGAGGAATACCGGTGGCGAAGGCGGCCCCCTGGACAAAGACTGACGCTCAGGTGCGAAAGCGTGGGGAGCAAACAGG
+
IIIIIIHHIIIIIIIIIIIIIIIIIIIIIIIHEHEHIIIIIIIIHIIIFHHIIIIIIHIHHHCHHGIIGHIHHHHIIHIHIIDHHIIIIIIH<HGHIHIIIIIGIHHHIIHHG@EFHHHC@GFHFHGEH-FEH?GHHDHHHEHEHIEHCDG:EHHIGIIIHHGHEHGGC@DHHIHH-@G-GHH3;HEC=H?@-@@@EEHHIIGHHIHI@7:@G-#@@:-@:DHH6-HGHDC@@?HHEFHDCEE-@EHHHF-EFIHHD:EHG@A?HHG6CFAA86?HHHHC6HHFB6FIIHHHG@EHHHF-FAA-HHHHCCC7HCHHHIIIIHGIIIIIIHIGIIIIHHHHIIHHIIHG<CIHHIIIIIIIHHEHGIIIHIIHIIIIHDDDGGIHIHIIIIIIIIHIHIIHIIIIIIIIIIIIIIIIIIIIIIIIHHIIII
@HWI-D00621:625:HMJNFBCX2:2:1105:9857:6759
GTAGGGAATCTTCGGCAATGGACGAAAGTCTGACCGAGCAACGCCGCGTGAGTGAAGAAGGTTTTCGGATCGTAAAACTCTGTTGTTAGAGAAGAACAAGGACGTTAGTAACTGAACGTCCCCTGACGGTATCTAACCAGAAAGCCACGGCTAACTACGTGCCAGCAGCCGCGGTAATACGTAGGTGGCAAGCGTTGTCCGGATTTATTGGGAGTAAAGCGAGCGCAGGCGGTTTCTTAAGTCTGATGTGAAAGCCCCCGGCTCAACCGGGGAGGGTCATTGGAAACTGGGAGACTTGAGTGCAGAAGAGGAGAGTGGAATTCCATGTGTAGCGGTGAAATGCGTAGATATATGGAGGAACACCAGTGGCGAAGGCGGCTCTCTGGTCTGTAACTGACGCTGAGGCTCGAAAGCGTGGGGAGCAAACAGG
+
IIIIIIIIIIIIIIIIIIIIIIIIIIIIIIIIIIIIIIIHIIIIIIIIIIIIIHHHHIIIHGHIIIIIIIIIIIIIIIIIIH<GHHIIIIIIIEFHHIIHCHIHGEFHIIHHHIHCCHHICHHIIIIIIIGEGHHHIHHIHFHIIGHIIIIHHIHHIHDHHHEE-AH?FHIDHHCD-@GHH--@EH?C5@@HHFH@CHEGEHF@@GHF@466+-@HHE<3-3+C@-@6<A@?EGF----666----@G?GGAH:++HHHHEHB3DC:HHGEHD8-GF?IIIIHGF:HGHIHH@CHAHGHFGHHHHHIIIHGHIIIIHIHHHIHGHIIIIIIIHGIIIIIHIIIIIIIHGIIGIIIHHIIHHDIIHIIIIIIIHIGIIHIHIIIIIIIIIIHGIIIIIIIIIIIIIIIHHHHIIIIIIIIIIIIIIIIIII
@HWI-D00621:625:HMJNFBCX2:2:1105:16297:6872
GTGGGGAATATTGCACAATGGGCGCAAGCCTGATGCAGCCATGCCGCGTGTATGAAGAAGGCCTTCGGGTTGTAAAGTACTTTCAGCGGGGAGGAAGGTGTTGTGGTTAATAACCACAGCAATTGACGTTACCCGCAGAAGAAGCACCGGCTAACTCCGTGCCAGCAGCCGCGGTAATACGGAGGGTGCAAGCGTTAATCGGAATTACTGGGCGTAAAGCGCACGCAGGCGGTCTGTCCAGTCGGATGTGAAATCCCCGGGCTCAACCTGGGAACTGCATTCGAAACTGGCAGGCTAGAGTCTTGTAGAGGGGGGTAGAATTCCAGGTGTAGCGGTGAAATGCGTAGAGATCTGGAGGAATACCGGTGGCGAAGGCGGCCCCCTGGACAAAGACTGACGCTCAGGTGCGAAAGCGTGGGGAGCAAACAGG
+
IHIHHIIIIIIIIIFEHHIHHH?DHHDHHIIIHIIIHHIIIIIIIIIIIHEHIGIIHHFEHGGIHIIIIIHIIHEHH@HHEGDGHIGIIHGHIGIIIHEHHEEHHHFEFHEHHHHHIIHHE@AGHIIHHHEEHHDHHHGIFIHEHHCHHIIGCHHHIFHCEHHIGGHHH@HCHHHC@HIIH-@DC:-4@@-@FHE-EEHHHE=EEHEHGD>6@CD6-@E?EC535--+)>55-ECF6-+HHHHFG?G?GC@@6+C:DHEF?CA?AA-A--EA6AA--6---66-FB6-GG5EG@-E@?FA-8-EAD@7HC>?HEHIEF?D/C@IHEEGHC:9EEHCHEE/C<HG9<@FBHG1HC@HIIHHIIGHHHIH=GHHH<HCCC?/@HE@HEG@FCFF<HEEFC?FCC@HC@IIG<@G<</10GC<CHCHHHEEII
@HWI-D00621:625:HMJNFBCX2:2:1105:17336:6785
GTAGGGAATCTTCCGCAATGGGCGAAAGCCTGACGGAGCAACGCCGCGTGAGTGATGAAGGTCTTCGGATCGTAAAACTCTGTTGTTAGGGAAGAACAAATTTGTTAGTAACTGAACAAGTCTTGACGGTACCTAACCAGAAAGCCACGGCTAACTACGTGCCAGCAGCCGCGGTAATACGTAGGTGGCAAGCGTTATCCGGAATTATTGGGCGTAAAGCGCGCGTAGGCGGTTTCTTAAGTCTGATGTGAAAGCCCACGGCTCAACCGTGGAGGGTCATTGGAAACTGGGAAACTTGAGTGCAGAAGAGGAGAGTGGAATTCCATGTGTAGCGGTGAAATGCGCAGAGATATGGAGGAACACCAGTGGCGAAGGCGGCTCTCTGGTCTGTAACTGACGCTGATGTGCGAAAGCGTGGGGATCAAACAGG
+
IIIIHIHIIIIIHIIIIIIIIHIIIIIIIIIIIIIIHGIIIIIIIGIIIIHIIIHIIIIIIIGHHHIIIIIIIIIIIIIIIH<DGHHHIIHFHIIIIIIHHIIIHIIIHHIIHIIFFHIHGHIIEEHIIHHIHIIIIHIGHGIIHGHIHIIIHIHHFEEHFHIE@CHGEFHCHHHIEGH?EEEH-@FGHIHHHDHHHHH@FD@FF@G?EGHH@6;C@HHHDHHH?ECHHHHHA68--EHA@AA@86---AAHHG:+HE6-6-F;@E:CIIIHHHEGAEHEEAGA-GIHEG?@IHIGIIHHHEHE?HGIIIIIIHFE?CHEHIIHHGF?<CHDHHF:0EHIHGIHCIHGDEHGHG@FCGEFD<<IIIIHH?HIHHDHHFHGCHEIGIHFIFHHHEIHIHHGIIIIIHHIIIIIIIIIIIHIHIIIIIHIII
@HWI-D00621:625:HMJNFBCX2:2:1105:19089:7226
GTGGGGAATATTGCACAATGGGCGCAAGCCTGATGCAGCCATGCCGCGTGTATGAAGAAGGCCTTCGGGTTGTAAAGTACTTTCAGCGGGGAGGAAGGTGTTGTGGTTAATAACCACAGCAATTGACGTTACCCGCAGAAGAAGCACCGGCTAACTCCGTGCCAGCAGCCGCGGTAATACGGAGGGTGCAAGCGTTAATCGGAATTACTGGGCGTAAAGCGCACGCAGGCGGTCTGTCAAGTCGGATGTGAAATCCCCGGGCTCAACCTGGGAACTGCATTCGAAACTGGCAGGCTAGAGTCTTGTAGAGGGGGGTAGAATTCCAGGTGTAGCGGTGAAATGCGTAGAGATCTGGAGGAATACCGGTGGCGAAGGCGGCCCCCTGGACAAAGACTGACGCTCAGGTGCGAAAGCGTGGGGAGCAAACAGG
+
IIIIIIIIIIIIIHIIIIIHHIIHIIGIIHIIIIGIIIIIHIIIIIIIIIHIHIIHIIIHFIHIHHIIHIIIIIIIIIIIIH<GHIIIIIHIIGIIIHHHIIIIIHGHHHGHHHECHHIIHIIIIHHIEHHIHHIGIIHHI?GHIIAFDHHGIIHHHGHIFHHIIIIGHIHIHHHHHIHCEHFDHIH?@@GHGHECEHIHEDEHEFHHIHHEECGCGGEHCHDDHDHIDHDG--@@?H@IIIIHG--@-FHGIHGGHHEIIIHHHGCGHHEFHEHHIHHHFIHIIIIIIHFIIIIIIIHHFHHHIHFIIIHIIIHHHHHHEGHHIHIIHD><HIHG@HHHGCIIHHHGBHIIHIIHIIHHHHDHIIIIIIIIIIIIIIIIGIIHIHHGIIHHGHIIIIIIIGIIIIHIIIIIHDIHGIIIIIIHGHIIII
@HWI-D00621:625:HMJNFBCX2:2:1105:14725:7772
GTGGGGAATATTGCACAATGGGCGCAAGCCTGATGCAGCCATGCCGCGTGTATGAAGAAGGCCTTCGGGTTGTAAAGTACTTTCAGCGGGGAGGAAGGCGATAAGGTTAATAACCTTGTCGATTGACGTTACCCGCAGAAGAAGCACCGGCTAACTCCGTGCCAGCAGCCGCGGTAATACGGAGGGTGCAAGCGTTAATCGGAATTACTGGGCGTAAAGCGCACGCAGGCGGTCTGTCAAGTCGGATGTGAAATCCCCGGGCTCAACCTGGGAACTGCATTCGAAACTGGCAGGCTAGAGTCTTGTAGAGGGGGGTAGAATTCCAGGTGTAGCGGTGAAATGCGTAGAGATCTGGAGGAATACCGGTGGCGAAGGCGGCCCCCTGGACAAAGACTGACGCTCAGGTGCGAAAGCGTGGGGAGCAAACAGG
+
IIIIIIIIIIIIIIIIHIIHHHHIIIIIIIHIIIIIIIIIIIHIIIIIIIGHIHIIIIIIIHIHIIIHIGHIIIIIHIIIIIGHIIIIIIIGIHHHIIIIIGIIGIGHIIIIIHHHHHECEH?HHHIIIHGHIHIIGICAGHIIIIIIDHDIHGHHIHI-@@EEHHHHHIGIIHIHHEEHEHGHGDEGDEHC@H-E@5@@HH64HFFEFDDHCH?EGIHHHHE:@?E:GHHG-?GIHHIIHHG@HGCHG@@6-+CHIIHHCFE@EHHA?HHIIHHHIHECEEHHHHH@FIFHHHFGIIIHEHF?HHIIIIIIH@HIIHHIIIHHHHHHIIIIHHIHIFHEIIIIIIHFBHIIIHIHIHIIIIIHIIHIIIIIIIIIIIIIHGIHIIIIIIHEHIGIIIIIHHIIIIIIHIIIIIIIIIIIIHIIIIIIHI
@HWI-D00621:625:HMJNFBCX2:2:1105:13849:8131
GTGGGGAATATTGCACAATGGGCGCAAGCCTGATGCAGCCATGCCGCGTGTATGAAGAAGGCCTTCGGGTTGTAAAGTACTTTCAGCGGGGAGGAAGGTGTTGAGGTTAATAACCGCAGCAATTGACGTTACCCGCAGAAGAAGCACCGGCTAACTCCGTGCCAGCAGCCGCGGTAATACGGAGGGTGCAAGCGTTAATCGGAATTACTGGGCGTAAAGCGCAAGCAGGCGGTCTGTCAAGTCGGATGTGAAATCCCCGGGCTCAACCTGGGAACTGCATTCGAAACTGGCAGGCTAGAGTCTTGTAGAGGGGGGTAGAATTCCAGGTGTAGCGGTGAAATGCGTAGAGATCTGGAGGAATACCGGTGGCGAAGGCGGCCCCCTGGACAAAGACTGACGCTCAGGTGCGAAAGCGTGGGGAGCAAACAGG
+
IIIGIIIIHHIIIIGIIIIIIIIHHIIIIIIIIIIIIIIIIIIIIIIIHIIGIIIIIIGIIIIIIIIIIHIIIIIIIHIIIIGHIIHHIIIIIIHEHHIHHIGGIGHFEHEHHHFHGHHHHIIIHHIHEHHFCAECHHHHIIEFHHI?CHIIHI?EH-EHEHGHH--5F5>HHHIHE@@FGGHH>6E@--6@C@-44@GHIHD@@@@4-@EDHCFCHC@-@@D#C@-CD+@H@-CF6--H>@-?IIIHGF?F=C++:HEF-?-EHHGEFHIIHHHIIHIHHHHFGHGIHIHH@@AEHHF-@FG7GFFHIIH@G?IIHIHHHF@HIHIIIIIIIHGIIHEHIIHHHGGGDCGIHIIHIHHHGIGIIIHHIHIIIIHHHIHHIGIIIIIHHHHEGIIIHDHHFHIIIIIIIIIIHIH?IIIIIHIIIIIHHH
@HWI-D00621:625:HMJNFBCX2:2:1105:13962:8528
GTGGGGAATATTGCACAATGGGCGCAAGCCTGATGCAGCCATGCCGCGTGTATGAAGAAGGCCTTCGGGTTGTAATGTACTTTCAGCGAGGAGGAAGGCGTTAAGGTTAATAACCTTGGCGATTGACGTTACTCGCAGAAGAAGCACCGGCTAACTCCGTGCCAGCAGCCGCGGTAATACGGAGGGTGCAAGCGTTAATCGGAATTACTGGGCGTAAAGCGCACGCAGGCGGTCTGTCAAGTCGGATGTGAAATCCCCGGGCTCAACCTGGGAACTGCATTCGAAACTGGCAGGCTAGAGTCTTGTAGAGGGGGGTAGAATTCCAGGTGTAGCGGTGAAATGCGTAGAGATCTGGAGGAATACCGGTGGCGAAGGCGGCCCCCTGGACAAAGACTGACGCTCAGGTGCGAAAGCGTGGGGAGCAAACAGG
+
IIIIIIIIIIIIIIIIIIIIIIIIIIIIIIIIIIIIIIIIIIIIIIIIIIHIIIHIIIHHIIIHIIIHIFHICHIIIIIIHIFHIIIIIIIIIGIIIIHIHIIIIIIHIHIIIGHIHCHHIIIIIIIIIFIII?HGHHCHIGIIHHIIIIGIIIHIIC=A-@EEHIIIIHIHDHIIEEEHIG=+5;5@=HFHHEHEHIIIHHF@HFG@HHEHGEHHHHHHH@HCIHEHIDF@6--GCHEDHGHHHHHHCHH@-+IIHIIHG?A-IHEHCHHHA?GIHHHEEGEB8-HHGGIIGGHIIIHIIHHGHGGIIIIIIHHIIIHHIIIIIIIIIIIIIIIIIIIHIIIIIIIGDHIIIIIHIIIIGIHIIIIIIIIIIIIIIIIGIGIIHCIIIIIIIIIIIIIIIHIIIIIIIIIIIIIIIIIIIIIIIIIIII
@HWI-D00621:625:HMJNFBCX2:2:1105:6310:9145
GTGGGGAATATTGCACAATGGGCGCAAGCCTGATGCAGCCATGCCGCGTGTATGAAGAAGGCCTTCGGGTTGTAAAGTACTTTCAGCGAGGAGGAAGGTGTTGTGGTTAATAACCGCAGCAATTGACGTTACTCGCAGAAGAAGCACCGGCTAACTCCGTGCCAGCAGCCGCGGTAATACGGAGGGGGCAAGCGTTAATCGGAATTACTGGGCGTAAAGCGCACGCAGGCGGTTTGTTAAGTCAGATGTGAAATCCCCGGGCTCAACCTGGGAACTGCATTTGAAACTGGCAAGCTTGAGTCTCGTAGAGGGGGGTAGAATTCCAGGTGTAGCGGTGAAATGCGTAGAGATCTGGAGGAATACCGGTGGCGAAGGCGGCCCCCTGGACGAAGACTGACGCTCAGGTGCGAAAGCGTGGGGAGCAAACAGG
+
IIIIIIIIIIIIIIIIIIIIIIIIIIIIIIIIIIIIIIIIIIIIIIIIIIHHIIIIIIIIIIIIIIIIIIIIIIIIIIIIIICHHIIIHHHGHFHIIIIIIHEHHICGHHHIHHIHDDDIHIIIGIIIIIHIHGHIGHHIIIHIHIHHHDHIIHEEHIIIIIHF@GEHHHC;H:C>@@@GHCEHH+++>D@@-6@=E@FHH@F@@FH@6-6@CCIHG:@@D:@>EHEHC+6HEG6-@HHHHHIIHHHG?HG@@HHDD>?EHFHHFHEHF?HCHFHHHHIHCGHIIIIHFHIHHHHFHHGIHG=IHHHHHHGIHHHIHGIHGIHIHIIHIIIIIIIHFHIIIIIHHIHGHHHIIIIHIHIIIIIIIIH@IGIIIIIIIIIIIIIIIIIIHIIIIIIIIIIIIIIIIIIIIIIIIIIIIIIIIIIIHHIIII
@HWI-D00621:625:HMJNFBCX2:2:1105:10536:9216
[truncated: 46,354,452 more chars]
