# Supplementary material for: Diversity of the gut microbiome in three grasshopper species using 16S rRNA and determination of cellulose digestibility
Source: PeerJ. 2020 Nov 5;8:e10194. doi: 10.7717/peerj.10194 (PMC7649011; doi:10.7717/peerj.10194)
Supplement: Supplemental Information 10 [file peerj-08-10194-s010.zip]

Archive with 1 entries (1 files):
- At3.fastq
