# Supplementary material for: Diversity of the gut microbiome in three grasshopper species using 16S rRNA and determination of cellulose digestibility
Source: PeerJ. 2020 Nov 5;8:e10194. doi: 10.7717/peerj.10194 (PMC7649011; doi:10.7717/peerj.10194)
Supplement: Supplemental Information 10 [file peerj-08-10194-s010.zip › At3.fastq]

@HWI-D00621:649:HN7J3BCX2:2:1102:13121:4283
GTGGGGAATATTGCACAATGGGCGCAAGCCTGATGCAGCCATGCCGCGTGTATGAAGAAGGCCTTCGGGTTGTAAAGTACTTTCAGCGGGGAGGAAGGCGATAAGGTTAATAACCTTGTCGATTGACGTTACCCGCAGAAGAAGCACCGGCTAACTCCGTGCCAGCAGCCGCGGTAATACGGAGGGTGCAAGCGTTAATCGGAATTACTGGGCGTAAAGCGCACGCAGGCGGTCTGTCAAGTCGGATGTGAAATCCCCGGGCTCAACCTGGGAACTGCATTCGAAACTGTCAGGCTAGAGTCTTGTAGAGGGGGGTAGAATTCCAGGTGTAGCGGTGAAATGCGTAGAGATCTGGAGGAATACCGGTGGCGAAGGCGGCCCCCTGGACAAAGACTGACGCTCAGGTGCGAAAGCGTGGGGAGCAAACAGG
+
IIIIIIIIIIIIHIIIIIIIIIIIIIIIIIIIIHIIIIIIIIIIIIIIIIIIIIIIIIIIIIIIIIIIIIIHIIIIGIIIIIHHIIIHIIIIIIIIIIIIIIHIIIIIIIIIIIIHHIIHIGHIIIIHIIIIHHIIIIIIIIHIIIIIIIHIIIHIIIIHHIIIIIHHIIIIIHIHHHHHIGIHIHHHHEHIIHHDE?HHIIIHIGIHHHHFHHIIIHIIHIIHIIIHHCEHEHHHIHHIIHHHGIIHFFHIHHCIIHIIIHIHIHHEEIIIIHIHHHEIIIIIIIIIIHIIIIIIIIIIHHCHIIIIHHIHHHHIHIIIHHIIHIIIIIIIIIIHHHIIIIIIIIHGDIHHHIIIIIIIIIIIIIIIIIIHHHIIIIIIIIIIIIIIIIHIHIIIIIIIIIIIIIIIIIIIIIIIIIIIIIIIIIIIII
@HWI-D00621:649:HN7J3BCX2:2:1102:17430:4310
GTGGGGAATATTGCACAATGGGCGCAAGCCTGATGCAGCCATGCCGCGTGTATGAAGAAGGCCTTCGGGTTGTAAAGTACTTTCAGCGGGGAGGAAGGTGTTGTGGTTAATAACCGCAGCAATTGACGTTACCCGCAGAAGAAGCACCGGCTAACTCCGTGCCAGCAGCCGCGGTAATACGGAGGGTGCAAGCGTTAATCGGAATTACTGGGCGTAAAGCGCACGCAGGCGGTCCGTCAAGTCGGATGTGAAATCCCCGGGCTCAACCTGGGAACTGCATTCGAAACTGGCAGGCTAGAGTCTTGTAGAGGGGGGTAGAATTCCAGGTGTAGCGGTGAAATGCGTAGAGATCTGGAGGAATACCGGTGGCGAAGGCGGCCCCCTGGACAAAGACTGACGCTCAGGTGCGAAAGCGTGGGGAGCAAACAGG
+
IHHIHIIHEHHHIIHIHHGEHHGHCHHIIIHHIGHHHIIIIIIIIIIHHHIHHIIEH?FHIEHEHIHHHHIIHCHHIHIIIHDGCHIIHIIHHICGEH/DHHHHII<E/<@CGHFCCDHIIEEHHHHH.@FGEHHIHH<.A6.8C@EHHDDH=CEEHFHB@@@-@@FHHICHDH+>-@-@@-6+:DE@HIG@--@@@4FGHI--6@HF?@DEEDDDE-DF:CCIHG@>D:C6-3-HEG@3D@-66-@6@668-6++++--6-?A?IHEEEFHEEHHHGA.HG@EF@B6.E?HGF8CHG9....7EE@@C,C@F7</EGG</FEF<@HCC<?<<<C<0GD0@?CC<HF<<GH@@@EECD<<</CHG@<DHEGCCHDC?HGHHE@@EIHIHHD<1D<=ECG<HHG<<00CC<0C??DEEE@CHCC<@DC1CF
@HWI-D00621:649:HN7J3BCX2:2:1102:19131:4475
GTGGGGAATATTGCACAATGGGCGCAAGCCTGATGCAGCCATGCCGCGTGTATGAAGAAGGCCTTCGGGTTGTAAAGTACTTTCAGCGGGGAGGAAGGCGATAAGGTTAATAACCTTGTCGATTGACGTTACCCGCAGAAGAAGCACCGGCTAACTCCGTGCCAGCAGCCGCGGTAATACGGAGGGTGCAAGCGTTAATCGGAATTACTGGGCGTAAAGCGCACGCAGGCGGTCTGTCAAGTCGGATGTGAAATCCCCGGGCTCAACCTGGGAACTGCATTCGAAACTGGCAGGCTAGAGTCTTGTAGAGGGGGGTAGAATTCCAGGTGTAGCGGTGAAATGCGTAGAGATCTGGAGGAATACCGGTGGCGAAGGCGGCCCCCTGGACAAAGACTGACGCTCAGGTGCGAAAGCGTGGGGAGCAAACAGG
+
IIIIIIIIIIIIIIIIIIIIIIIIIIIIIIIIIIIIIIIIIHIIIIIIIIHIIIIIIIIIIIIIIIIIIHIIIIIIIIIIIIDHHHIIIIIIIIIIHIIIHIIIIHCCHHIIIIIIIIIIIHHCHEHI;EHIIIIIHIC?HIHIIIIIIIGIIHGIHHIHHIIIIIIIIIHICHDCE?HHHIIIIHIHH-FHFH-5--6FHHIHFHHEHCFFHHEEEGHHHEHIIGIIHHHG@E?HHHGIHHHHHHHHHHHHEDIIHHHHGHEF88?HGFHECGIIHIHFEIHHHHHHIHHHHFGIHIIHHHEHHCGIIGHHFHIIHHIHH@HGIIIHIIIIIIIIHHHGIIIIHHHGDHGIHIIIIIIHCIIIIIIIIIHHEIIGIIHIHGIIIIIIHHIHHIIIIIIHH?HIIHHIIIIIGIIIIIIIIIIIIIIIII
@HWI-D00621:649:HN7J3BCX2:2:1102:9503:4630
GTGGGGAATATTGCACAATGGGCGCAAGCCTGATGCAGCCATGCCGCGTGTATGAAGAAGGCCTTCGGGTTGTAAAGTACTTTCAGCGGGGAGGAAGGTGTTGTGGTTAATAACCGCAGCAATTGACGTTACCCGCAGAAGAAGCACCGGCTAACTCCGTGCCAGCAGCCGCGGTAATACGGAGGGTGCAAGCGTTAATCGGAATTACTGGGCGTAAAGCGCACGCAGGCGGTCTGTCAAGTCGGATGTGAAATCCCCGGGCTCAACCTGGGAACTGCATTCGAAACTGGCAGGCTAGAGTCTTGTAGAGGGGGGTAGAATTCCAGGTGTAGCGGTGAAATGCGTAGAGATCTGGAGGAATACCGGTGGCGAAGGCGGCCCCCTGGACAAAGACTGACGCTCAGGTGCGAAAGCGTGGGGAGCAAACAGG
+
IIIHIIIIIIIIIGIIIIIIIIHIIIIIIIIIIIIIIIIIIIIIIIIIIIHIIIIGIIIIIIIIIIIIIIIIIHIIIIIIIIDEHHIIGIIFHIIIHGFHIHIHHIIHHIIIHIIHIIIIHHIIIIHIHIIIIHHIIIIIIIHIIIIIIGIIGGHHIGIIHHHCHHIIHHIHGIHIIHIIII=HHHHIHIFHHI@EEECF@HCGH?HHIIIG@DEHIIHHHHHCHHIHCC-@?6--6@GHHHHEHF?HEHIHFHHIIHFHHEIHHHHFGIIIIHHHIHEHFHHHIIIHIIIIIIIHIHHGF8.HHCIIIIIHHHHEIIIFIHHHIIIIIIIIHIIIHIGIIIIIIIHGDIIIHIIIIIIHHIIIIHIHIIIIIIIHIIIIIIIIIIIIIIIIIIIIIIIIHGIIIIIIIIIIIGIIIIIIIIIIIIIIII
@HWI-D00621:649:HN7J3BCX2:2:1102:14706:4916
GTGGGGAATATTGCACAATGGGCGCAAGCCTGATGCAGCCATGCCGCGTGTATGAAGAAGGCCTTCGGGTTGTAAAGTACTTTCAGCGGGGAGGAAGGTGTTGTGGTTAATAACCGCAGCAATTGACGTTACCCGCAGAAGAAGCACCGGCTAACTCCGTGCCAGCAGCCGCGGTAATACGGAGGGTGCAAGCGTTAATCGGAATTACTGGGCGTAAAGCGCACGCAGGCGGTCTGTCAAGTCGGATGTGAAATCCCCGGGCTCAACCTGGGAACTGCATTCGAAACTGGCAGGCTAGAGTCTTGTAGAGGGGGGTAGAATTCCAGGTGTAGCGGTGAAATGCGTAGAGATCTGGAGGAATACCGGTGGCGAAGGCGGCCCCCTGGACAAAGACTGACGCTCAGGTGCGAAAGCGTGGGGAGCAAACAGG
+
IIIIIIIIIIIIIGHIIIIIIIIIHHIIIIIIIIHIIIIIIHIIIIIIIIGHFHIIHIIIIIIHIIHHIHIHHHHIHHHHHHFGHHIIIIIIIHHIIHFHHHHHHIHEHFHIIIGHIHD?GHHCEHHIBHEHEHEHIIH?HIIIIIIHIDCHHFHIIIHGHHHCHIIIIHHHHII<EHHGIIHHIHHHHEEIHIEG-EGFHHH@GH?@HHC?EHF?=HHHDDHHHGGHHHHEHG-EG?@>355-H?IIIHFHE+:DCIHHHHA?EHA6-IFHHHE?HA.@HEIHIIHHHG@HGIIIHIIHH@FEHEIIIIHGCIIHIHHHC?HGHIIIIIIIIIIIIFHIIIIIIIHEDHHG?HHEIIIIHHIIIIIIIIIIIIIHIIIHEFIHIHIIIIHIIIIIIIIHG@IIHHIIIIIIIIIIIIIIIIIHIIIIII
@HWI-D00621:649:HN7J3BCX2:2:1102:18904:4766
GTGGGGAATATTGCACAATGGGCGCAAGCCTGATGCAGCCATGCCGCGTGTATGAAGAAGGCCTTCGGGTTGTAAAGTACTTTCAGCGGGGAGGAAGGCGATAAGGTTAATAACCTTGTCGATTGACGTTACCCGCAGAAGAAGCACCGGCTAACTCCGTGCCAGCAGCCGCGGTAATACGGAGGGTGCAAGCGTTAATCGGAATTACTGGGCGTAAAGCGCACGCAGGCGGTCTGTCAAGTCGGATGTGAAATCCCCGGGCTCAACCTGGGAACTGCATTCGAAACTGGCAGGCTAGAGTCTTGTAGAGGGGGGTAGAATTCCAGGTGTAGCGGTGAAATGCGTAGAGATCTGGAGGAATACCGGTGGCGAAGGCGGCCCCCTGGACAAAGACTGACGCTCAGGTGCGAAAGCGTGGGGAGCAAACAGG
+
IIIIIIIIIIIIIIIIIIIIIIIIIIIIIIIIIIIIIIIIIIIIIIIIIIIIIIIIIIIIIIIIIIIIIIIIIGIIIIIIIIHGIIIIIIIIIIIIIIIHIIHHIIGHIIIIIIIHIIIIIIIIIHIIIIIIIHIIIHIIHIIIGHHHIIHHIH.BEFHEHHIHHHHII@3>CHHHEHEHIIHHII4ECHHH-@HHG-@@HGFHIIH@@3@G-@-@GHD@C-GHHEDIIHCH?EHHIIHDH=CGIHHG@-EHE:DDIIIGHIGIIIHIHIIIHHGIIIIHEIIIIIIIIIIIIIIIIHIIIIIIIHGIHGIIIHIHIIIIIIIIIIIIIIIGHHIIHIHHIIIIIHHF<HHIIIHHHHIIIHIIIIIIIIIIIHIIGIIIIIIIIIIIIIIIIIIIIIHIIHIIHIIIIIIIIIIIIIIIIIIIIIIIII
@HWI-D00621:649:HN7J3BCX2:2:1102:6027:5134
GTGGGGAATATTGCACAATGGGCGCAAGCCTGATGCAGCCATGCCGCGTGTATGAAGAAGGCCTTCGGGTTGTAAAGTACTTTCAGCGGGGAGGAAGGCGATAAGGTTAATAACCTTGTCGATTGACGTTACCCGCAGAAGAAGCACCGGCTAACTCCGTGCCAGCAGCCGCGGTAATACGGAGGGTGCAAGCGTTAATCGGAATTACTGGGCGTAAAGCGCACGCAGGCGGTCTGTCAAGTCGGATGTGAAATCCCCGGGCTCAACCTGGGAACTGCATTCGAAACTGGCAGGCTAGAGTCTTGTAGAGGGGGGTAGAATTCCAGGTGTAGCGGTGAAATGCGTAGAGATCTGGAGGAATACCGGTGGCGAAGGCGGCCCCCTGGACAAAGACTGACGCTCAGGTGCGAAAGCGTGGGGAGCAAACAGG
+
IIIIIIIIIIIIIIIIIIIIIHIIIIIIIIIIIIIIIIIIIIIIIIIIHHHIIIIIIIIIIIIIIIIIIIIIIIIIIIIIIIGHIIIIIIIIIIIHIIIIIIIHIIHIIHHHIIIIIIHIIIIIIHHIHIIIIIIHHIHIIGHIIIIIIIIIIIIHIIIHIIIIIIIIIIIIHIIIHIHHHHHHIIHHHHHIIIHCEHHIHGC@?FGEHIIIHHEC=HHHIIIHIIIIDHHHCGCE@@=;>-EEG@G@-G?88+DC;GHHHEG@FF-H@IIHHHFHHHHCH=HGF?EHHHEHHHHHIIIHCFC@HEIHHHIHHHFHGIHHHHIHHIHIIGIIHHHEHECGHHIHHHEF<IHFFHHHGIHHHHCIIIIIHHHEIIIIIHDHGHEHHHIHIIHHHHHIIIHHFHIIIIIIHHIIIIIGIIIIIIIIHIIIII
@HWI-D00621:649:HN7J3BCX2:2:1102:2255:5322
GTGGGGAATATTGCACAATGGGCGCAAGCCTGATGCAGCCATGCCGCGTGTATGAAGAAGGCCTTCGGGTTGTAAAGTACTTTCAGCGGGGAGGAAGGTGTTGTGGTTAATAACCGCAGCAATTGACGTTACCCGCAGAAGAAGCACCGGCTAACTCCGTGCCAGCAGCCGCGGTAATACGGAGGGTGCAAGCGTTAATCGGAATTACTGGGCGTAAAGCGCACGCAGGCGGTCTGTCAAGTCGGATGTGAAATCCCCGGGCTCAACCTGGGAACTGCATTCGAAACTGGCAGGCTAGAGTCTTGTAGGGGGGGGTAGAATTCCAGGTGTAGCGGTGAAATGCGTAGAGATCTGGAGGAATACCGGTGGCGAAGGCGGCCCCCTGGACAAAGACTGACGCTCAGGTGCGAAAGCGTGGGGAGCAAACAGG
+
IIIIIIIIIIIIIIIIIIIHIIIIIIIIIIIIIIIIIIIIIIIIIIIIHIIIIIIIIIIHIIIIIIIIIIIIIHHHHIIIIIGHIIIIIIIIIIIIGIIIIIIIIIIIHHHHHIIIHHIHHIIIHIIHHIIIIIGHIIIFGHHHCHHHHIIIHHIIIIIIIGIIIIIIIIIIIIIIGHHHHH@>D<4-@FHIIIHCHIFHFHGHHFCH@CFH@666EGC@DHHC?EDHC>@EF6-GF--HC@-@CIHHG?EC=DHHIIHCIIIIHHGCFIIIHHEHCIHHEIIIIIGHIIHIIGIIIIHG@?FIH?HIIIIIIIIIIIIIIIIIIIIIHDIHGIIIIIHGIIHHIHHF<EIIIIIIIHIIIIIIIIIIIIIIIIIIIIIIIIIIIIIIIIIIIIIHIIIIGHIIIIIIIIIIIIIIIIIIIIIIIIIIII
@HWI-D00621:649:HN7J3BCX2:2:1102:5903:5359
GTGGGGAATATTGCACAATGGGCGCAAGCCTGATGCAGCCATGCCGCGTGTATGAAGAAGGCCTTCGGGTTGTAAAGTACTTTCAGCGGGGAGGAAGGCGATAAGGTTAATAACCTTGTCGATTGACGTTACCCGCAGAAGAAGCACCGGCTAACTCCGTGCCAGCAGCCGCGGTAATACGGAGGGGGCAAGCGTTAATCGGAATTACTGGGCGTAAAGCGCACGCAGGCGGTCTGTCAAGTCGGATGTGAAATCCCCGGGCTCAACCTGGGAACTGCATTCGAAACTGGCAGGCTAGAGTCTTGTAGAGGGGGGTAGAATTCCAGGTGTAGCGGTGAAATGCGTAGAGATCTGGAGGAATACCGGTGGCGAAGGCGGCCCCCTGGACAAAGACTGACGCTCAGGTGCGAAAGCGTGGGGAGCAAACAGG
+
IIIIIIHIIIIEHIIIGIIIIIIEHHGHIIIIIIIIIIIIIIHIIIIIEHHIHIGIIIEHIIIGHHHFHDGHIHHIIHHHIIIHIIIIIIIHHHHFHHHHDHHGHIGHHIIIIIIIIIIIIHFIHIIIEGCHHCAEHIIHHHHHIH.BDDH<H.FFEHIGHIICFHEEHIHH:>5>-FEGGH@DHH+>C:---5-66-6@GE=@6-@@@HGH@>EEHDC26@E:?E-DGHHE@-HF?IHHHCE@@-HF6--F-CIHD:AAHH??GCEEFHIGHA?EHHHCEGA.HHECHH?IHHFAC@.HE@H@HFHIHHHHEFIHHHHHEHHIHHIIHDIHIIIGHG=DHDHHHHHF<HHF?HHGHHHGCHIHG@HHIIIIIIHIHIHHGHG?GIIIHHIHGIIIIIIIHFIIIHIIIIHIIIIIIIIIIIHHEIIHHI
@HWI-D00621:649:HN7J3BCX2:2:1102:7120:5394
GTGGGGAATATTGCACAATGGGCGCAAGCCTGATGCAGCCATGCCGCGTGTATGAAGAAGGCCTTCGGGTTGTAAAGTACTTTCAGCGGGGAGGAAGGCGATAAGGTTAATAACCTTGTCGATTGACGTTACCCGCAGAAGAAGCACCGGCTAACTCCGTGCCAGCAGCCGCGGTAATACGGAGGGGGCAAGCGTTAATCGGAATTACTGGGCGTAAAGCGCACGCAGGCGGTCTGTCAAGTCGGATGTGAAATCCCCGGGCTCAACCTGGGAACTGCATTCGAAACTGGCAGGCTAGAGTCTTGTAGAGGGGGGTAGAATTCCAGGTGTAGCGGTGAAATGCGTAGAGATCTGGAGGAATACCGGTGGCGAAGGCGGCCCCCTGGACAAAGACTGACGCTCAGGTGCGAAAGCGTGGGGAGCAAACAGG
+
IIIIIIIIHIIIIIIIIIIIIIIIIIIHIIIHIIIIIIIIIIIIIIIIHIIIIIIHHIIIIIIIIIIIIHIIIIHHHHHIIIDGHHIIIIIHIIHIIIGHIIIHIIHEHHHIIIIIIEHHIIHHIIIIHIHIIHHICHHHIIIHGIHFHHII=GH?HICFHGHHEHHCEHGCCDD<EHHIFHED:C+7C;@EH@G=EGHIFHIIFGHHHHHFHI@@@@FGH0D:IIHHHDHFH@@@-CE+HH@6IIHHGCF8-+DDGIHHHCHHFHH@?HHHGFCCCGA.?IHGIHGIIIIHIHEGIHIHEHHGIIIIIIIIIIHHHF/HHHIHIIIIIHIIHIHIIIHGIIGIIHHGDGHIHIIHHHFE<HGIIIIIIIIIIIIIGIIHHHIHGIHHHHHIIIIIIIIIHHIGIIIIIIIIIIIIIIIIIHIIIIIIII
@HWI-D00621:649:HN7J3BCX2:2:1102:9039:5328
GTGGGGAATATTGCACAATGGGCGCAAGCCTGATGCAGCCATGCCGCGTGTATGAAGAAGGCCTTCGGGTTGTAAAGTACTTTCAGCGGGGAGGAAGGTGTTGTGGTTAATAACCGCAGCAATTGACGTTACCCGCAGAAGAAGCACCGGCTAACTCCGTGCCAGCAGCCGCGGTAATACGGAGGGTGCAAGCGTTAATCGGAATTACTGGGCGTAAAGCGCACGCAGGCGGTCTGTCAAGTCGGATGTGAAATCCCCGGGCTCAACCTGGGAACTGCATTCGAAACTGGCAGGCTAGAGTCTTGTAGAGGGGGGTAGAATTCCAGGTGTAGCGGTGAAATGCGTAGAGATCTGGAGGAATACCGGTGGCGAAGGCGGCCCCCTGGACAAAGACTGACGCTCAGGTGCGAAAGCGTGGGGAGCAAACAGG
+
IIIIIIIIIIIIIHIIIIIIHIIIIIGIIIIIHIIIIIIIIEHIIIIIHHHHIIIIIIIIIHIIIIIIGIIIIIIHIHIIIIIIIIIIIHICHIIIIIHHIIIIIIIEHHHIIIIIIIIIHHHHHGIIHGHIIHIIGIIIGIIIIIIIIIGIHHIHGHIIIIHIHGHHIHDDHHHC@GHHII=CHHGHHHFHFHE-GHHFHHCHEHIHHHDHEH-@E?HIIIHHHHCHHHHF66-HEIHDD-EEHHHHEHEHHDC:HIIHFHHHGHCGHIHHEIIHIIIHFIIIIIIIIIIIIIIIIIGHIHHFIIIHHIIIIIIIIIHIHHIHHIIIIIIIIIIIHEHDIIIHHGGD<EIIIIIHIIIHIIIIIIIIIIHGIIIIIIIGIIIHIIIHIIIHGIIIIIIIIIIIIIIIIIIIIIIIIIIIIIIIIIGIII
@HWI-D00621:649:HN7J3BCX2:2:1102:17254:5406
GTGGGGAATATTGCACAATGGGCGCAAGCCTGATGCAGCCATGCCGCGTGTATGAAGAAGGCCTTCGGGTTGTAAAGTACTTTCAGCGGGGAGGAAGGTGTTGAGGTTAATAACCTCAGCAATTGACGTTACCCGCAGAAGAAGCACCGGCTAACTCCGTGCCAGCAGCCGCGGTAATACGGAGGGTGCAAGCGTTAATCGGAATTACTGGGCGTAAAGCGCACGCAGGCGGTCTGTCAAGTCGGATGTGAAATCCCTGGGCTCAACCTGGGAACTGCATTCGAAACTGGCAGGCTAGAGTCGTGTAGAGGGGGGTAGAATTCCAGGTGTAGCGGTGAAATGCGTAGAGATCTGGAGGAATACCGGTGGCGAAGGCGGCTCCCTGGACAAAGACTGACGCTCAGGTGCGAAAGCGTGGGGAGCAAACAGG
+
IICHIIIIIEHICHIIIIIIIFHHDHIIFHHIIIICHIIHH@HIIIIIIIG1FHIHIIIII@GHIIIIGIEHHHIIIHHIIE<@<GCDHHIHHHGI0GCCD/C@FE</<FHHHH/<F@@EHEHIIIHICHHHEEHH<?DEGHIIGGEHIHIIHIIHHIIIHIHHHEHIIIHIIGIIEGHIIB@HHHHHIHGHHHHD--6FHHH6HHHFFHHHHHHHHGIHIH:>IIIIHHHF6--6--HCHFHCIHHIIHHGA-HA8-EGHH?GHGAB-HCHIHEIIHF9-@IIHHEHHC8C:.GE?HGC<//EHCIIIHDEHEIHHHHC?IHIIIIIIHIIIIIIIFIIIIIIIIHG@IIIIIHH?IHG.HIHCIIIIIIIIIIIIHHHHEIIHHFD<C@EIIIIIIIHD1IHE0EIHIIIIH?IIIHCIHH@IIIIII
@HWI-D00621:649:HN7J3BCX2:2:1102:19170:5356
GTGGGGAATATTGCACAATGGGCGCAAGCCTGATGCAGCCATGCCGCGTGTATGAAGAAGGCCTTCGGGTTGTAAAGTACTTTCAGCGGGGAGGAAGGTGTTGTGGTTAATAACCGCAGCAATTGACGTTACCCGCAGAAGAAGCACCGGCTAACTCCGTGCCAGCAGCCGCGGTAATACGGAGGGTGCAAGCGTTAATCGGAATTACTGGGCGTAAAGCGCACGCAGGCGGTCTGTCAAGTCGGATGTGAAATCCCCGGGCTCAACCTGGGAACTGCATTCGAAACTGGCAGGCTAGAGTCTTGTAGAGGGGGGTAGAATTCCAGGTGTAGCGGTGAAATGCGTAGAGATCTGGAGGAATACCGGTGGCGAAGGCGGCCCCCTGGACAAAGACTGACGCTCAGGTGCGAAAGCGTGGGGAGCAAACAGG
+
IIIIIIIIIIIIIIIIIIIIIIIIIIIHIIHIIIIHIIIIIIIIIIIIIIIGIIIIIHIIIIIHIIIIIIIGIIHIIIIIIIFHIIIIIIIHIIIIIIGHIGIIIIHHHHHIIHHIIHIIIHHIIIIIHHIIIIIIGHCHHIHHHGHHIIICHIIHIHIHEHHIIIIIIHH<CCHHHHGIIIHIIIHHCGEHIIGH=@@HHIHIHIHIHIGHHHHEEHEHHIDHIHCHDDCE@@-6--EDHHEG?HGGFG6?HDDDHD@?HGAEFHCHFHHEGIIIIIIIHIIHGIHIIIIIIIIIIIIIHHHHIIIIGIIHHEHHHHHHEIIHIIHIIIHHIIHHHHH=IIIIGHHGDHFHIIIIIIHEIIIIIIIIIIIHIIIIIIIHIIIIIIIIIIIIIIIIIIIIIIIIHHHHIIIIIGIIIIIIIIIIIIIHII
@HWI-D00621:649:HN7J3BCX2:2:1102:1853:5638
GTGAGGAATATTGGTCAATGGGCGCGAGCCTGAACCAGCCAAGTCGCGTGAGGGAAGACGGCCCTACGGGTTGTAAACCTCTTTTGCCGGGGAGCAACGGTCGCCACGTGTGGCGCCACTGAGAGTACCCGGAGAAAAAGCATCGGCTAACTCCGTGCCAGCAGCCGCGGTAATACGGAGGATGCGAGCGTTATCCGGATTTATTGGGTTTAAAGGGTGCGTAGGCGGAGCGTTAAGTCAGTGGTCAAATTGAGGGGCTCAACCCCTTCCCGCCATTGAAACTGGCGCTCTTGAGTGGAAGAGAAGTATGCGGAATGCGTGGTGTAGCGGTGAAATGCATAGATATCACGCAGAACCCCGATTGCGAAGGCAGCATGCCGGCTTCCTACTGACGCTGAAGCACGAAAGCGTGGGGATCGAACAGG
+
IIHIIIIIIIIIIIIIIIIIIIIIIIIIIIIGIIIIHHIIIIIIIIIHHIIIIIIIIIIIHIIIIIIIDHHIIHIIIIIHIIGHHIIIHGHIIIIIHIIIIIIIIIIIIHIIIIIIGHHIHIIIIIIHHIIIHIICEHHIIIHIIIIIIIIIIHIIGIIIHHIIIGDHHHHIEHHE@HHIIICHIIIIHD5@-F@GGH??@FGH;6FEG@EHHIIIIIIHIHHIH7:G@5-@F-6-------@@-@HG@@-@FHHF6@-DD@HDGED>HHDHHEEHIIIIIIGIIIIHIHHIIIHFDGHIIIHIIIHHDIIIIHIHIIHFHIIIGIIHIIIIIIHIHIHIIHFDHHHHHGHIIIHGHIIIIIHIIIIIHIIIIHHIIIIIIIHIIHHIIIIIIIIIIIHIIIIIIIIIIIIIIIIIIIIIIIIII
@HWI-D00621:649:HN7J3BCX2:2:1102:12519:5546
GTGGGGAATATTGCACAATGGGCGCAAGCCTGATGCAGCCATGCCGCGTGTATGAAGAAGGCCTTCGGGTTGTAAAGTACTTTCAGCGGGGAGGAAGGTGTTGTGGTTAATAACCGCAGCAATTGACGTTACCCGCAGAAGAAGCACCGGCTAACTCCGTGCCAGCAGCCGCGGTAATACGGAGGGTGCAAGCGTTAATCGGAATTACTGGGCGTAAAGCGCACGCAGGCGGTCTGTCAAGTCGGATGTGAAATCCCCGGGCTCAACCTGGGAACTGCATTCGAAACTGGCAGGCTAGAGTCTTGTAGAGGGGGGTAGAATTCCAGGTGTAGCGGTGAAATGCGTAGAGATCTGGAGGAATACCGGTGGCGAAGGCGGCCCCCTGGACAAAGACTGACGCTCAGGTGCGAAAGCGTGGGGAGCAAACAGG
+
IIIIIIIIIIGIIIIIIIIIIIIIHIIIIIIIIIIIGIIIIIIIIIIIIIHIIIIIIIIIIIIIIIIIIIIIIIIIIHHIIIDGHIIIIIIIIIGIIIIIIIIIIIIHIIIIIIIIIHIIHIIIIIIIHIIIIIIIIIIHIIIIIIIIIIIIIIIIIIIIIHIIHIIIIGHIIIHCHFHIIIIGIIHHIHHIII@G@G6GHHHIIIGIHGHIIIHIEIIHDHHHHGIHIHIIHHHE@FHHH=HHIIHIGHHEHHIGIIIIIHIHIHIIHIIIHIIGIIIIHHHIIIIIIIIIIIIIIIHHIHHHIIIIIIIHIIIIIIIIIHIIIIIIHCIIIIIHHG=IHHIIHHHGDIIIHIIIIHGHIIIIIIIIIIIHIIIIIIIIIIIHIIIIIIHHGIIIIIIIIIIIIIIIIIIIIIIIIIIIIIIIIIIIII
@HWI-D00621:649:HN7J3BCX2:2:1102:14165:5733
GTGGGGAATATTGCACAATGGGCGCAAGCCTGATGCAGCCATGCCGCGTGTATGAAGAAGGCCTTCGGGTTGTAAAGTACTTTCAGCGGGGAGGAAGGTGTTGTGGTTAATAACCGCAGCAATTGACGTTACCCGCAGAAGAAGCACCGGCTAACTCCGTGCCAGCAGCCGCGGTAATACGGAGGGTGCAAGCGTTAATCGGAATTACTGGGCGTAAAGCGCACGCAGGCGGTCTGTCAAGTCGGATGTGAAATCCCCGGGCTCAACCTGGGAACTGCATTCGAAACTGGCAGGCTAGAGTCTTGTAGAGGGGGGTAGAATTCCAGGTGTAGCGGTGAAATGCGTAGAGATCTGGAGGAATACCGGTGGCGAAGGCGGCCCCCTGGACAAAGACTGACGCTCAGGTGCGAAAGCGTGGGGAGCAAACAGG
+
IIIIIIIIIIFHHIIIIIIIIHIIIIIIIIIIIIIIIIIIIIIIIIGIHH<FHHIIHIIIIFHIIHGHIIDHHIIHIIIIIHDHHIIIIIHIIIIIIIHIEEEHHI@CEHEHHHEHIIII@FHIIIIIGEHHIIGIHH?FHHIIIHHGHIHHHHHGHFC8-EEHHGHHIECDDHCCGGCHHCHIIIGHHHHHGH@E=E-@HHEFGHFIHHHHGE?HHIEFHIEHHHIIHHIIIIHHIHHHHE@FIIHHHHHHDHHHIIIIHHGIIHHIHIIGIIIIIIIIIIIHHIHIIIIIIIIHHIHHIHHHIHIIHHIIIHIHGHEIHIHHIIHIIIHIIIHHHHIIIIIIIIHHDFIIIHIIIIHIGIIIIIHIIIH=IIHIIIIIIIIIIIHHIIIHGIIIIIIIIHIIIIHIIIIIIIIIIIIIIIIIIIIHII
@HWI-D00621:649:HN7J3BCX2:2:1102:5009:5872
GTGGGGAATATTGCACAATGGGCGCAAGCCTGATGCAGCCATGCCGCGTGTATGAAGAAGGCCTTCGGGTTGTAAAGTACTTTCAGCGGGGAGGAAGGTGTTGTGGTTAATAACCGCAGCAATTGACGTTACCCGCAGAAGAAGCACCGGCTAACTCCGTGCCAGCAGCCGCGGTAATACGGAGGGTGCAAGCGTTAATCGGAATTACTGGGCGTAAAGCGCACGCAGGCGGTCTGTCAAGTCGGATGTGAAATCCCCGGGCTCAACCTGGGAACTGCATTCGAAACTGGCAGGCTAGAGTCTTGTAGAGGGGGGTAGAATTCCAGGTGTAGCGGTGAAATGCGTAGAGATCTGGAGGAATACCGGTGGCGAAGGCGGCCCCCTGGACAAAGACTGACGCTCAGGTGCGAAAGCGTGGGGAGCAAACAGG
+
IIIIIIIIIIIHIIIIIIIIIIIIIIIIIIIIIIIIIIIIIIIIIIIIHIIIIIIIIIIIIIIIIIIIIIIIIIIIIIIIIIHHIIIIIIIIIIIIIIHIHIIIIIIIIHHIIIIIIIIIIIIIIIIIHIIIIIIIHIHIIIIIIIIIIGIIIEHHIIIIHHIIIIIGHFHHIIIGIHHHHHHHIIIIIIIIHIIHIHIIHHHEGGHHH@EFHIHHHIIIHHGIIIIIIHIHHHHHHG@>3=E@?HEH@F@@8+H:GHHIGIIHGIIIIHHIIIIIIIHHIHIHIHCIIIIIIIGIIIHIHFGHIIIIHIHHIHIIIIGHIIIIIIIIIIIIIIIIHIHGIIIIIIHGDIIIIIIIIIIIIIIIIIIIIIIIIIIIIIIIIIIIIIIIHIIIHIIIIIIIHHHIIIIIIIIIIIIIIIHIIIIIIIIIII
@HWI-D00621:649:HN7J3BCX2:2:1102:17009:6023
GTGGGGAATATTGCACAATGGGCGCAAGCCTGATGCAGCCATGCCGCGTGTATGAAGAAGGCCTTCGGGTTGTAAAGTACTTTCAGCGGGGAGGAAGGTGTTGTGGTTAATAACCGCAGCAATTGACGTTACCCGCAGAAGAAGCACCGGCTAACTCCGTGCCAGCAGCCGCGGTAATACGGAGGGGGCAAGCGTTATTCGGAATTACTGGGCGTAAAGCGCACGCAGGCGGTCTGTCAAGTCGGATGTGAAATCCCCGGGCTCAACCTGGGAACTGCATTCGAAACTGGCAGGCTAGAGTCTTGTAGAGGGGGGTAGAATTCCAGGTGTAGCGGTGAAATGCGTAGAGATCTGGAGGAATACCGGTGGCGAAGGCGGCCCCCTGGACAAAGACTGACGCTCAGGTGCGAAAGCGTGGGGAGCAAACAGG
+
GGGHI<<EFEGHHCCE1FC@11@EDCC<EHHHIH1<GHIHI<FHCEDC?EHHFHEHEGFHHHHCF@?EHHGID@DEEGHEH@<DFCEDDDHHGH/0<<FHHIIEH=@/FFHGCH/<C:C<;..;AGEEH?.7BE:?EC?@.:FHECA.>H><@GH-GHE-@GHIEHHEFHHC>,6,---8@E@D################HIHHGGE@>6+EH@-DHHIIIIIIIHFFHDH@--EIH@-+:HHHF--HHHHHCHDCGHIIIIIGIHHEGIIHHIIIIHHHIIHIIIIHIGIIIIIIHHIIIHHHHHGIIIIIIHIIIHIIGIGIIIIIIHIHIIIHEHHGIIIIIGHEDHHIIIIIIHIIGIIIIIIIIIIIIIIIIHE<IIIIIIIIIIIIIIIIIIIIHIIIIIIIIIIIIIIIIIIIIIIIIIIIII
@HWI-D00621:649:HN7J3BCX2:2:1102:18126:6513
GTGGGGAATATTGCACAATGGGCGCAAGCCTGATGCAGCCATGCCGCGTGTATGAAGAAGGCCTTCGGGTTGTAAAGTACTTTCAGCGGGGAGGAAGGCGATAAGGTTAATAACCTTGTCGATTGACGTTACCCGCAGAAGAAGCACCGGCTAACTCCGTGCCAGCAGCCGCGGTAATACGGAGGGTGCAAGCGTTAATCGGAATTACTGGGCGTAAAGCGCACGCAGGCGGTCTGTCAAGTCGGATGTGAAATCCCCGGGCTCAACCTGGGACCTGCATTCGAAACTGGCAGGCTAGAGTCTTGTAGAGGGGGGTAGAATTCCAGGTGTAGCGGTGAAATGCGTAGAGATCTGGAGGAATACCGGTGGCGAAGGCGGCCCCCTGGACAAAGACTGACGCTCAGGTGCGAAAGCGTGGGGAGCAAACAGG
+
IIIIHIIIIIIIIHIIIIIIIIIIHHIHIIIIIIIIIIIIIIIHIIIIHHHHIIIIHIIIIIIIIHIIHIIIIIIHHIIIIHCHIIGHIIIIIIIIIGHHIIIEHIFHIGHIIEHHHEEHIGIIIHFHBHHHIHIIDHIGIIIIIIIIIIIIIIIIGIHHIIIIIIEHIIHIHD:DHHHIIHDDHH4@G?@HHH--@HIGECEF-HGHHHFHIHHCHHHEHIIIGHIHHCDHF?F-?@FDIIHEIHECCF---53+++@A-6-HHGE?FA-A8--HAA.BHE?HF9A.EIIIHEFEFCCC.HHIHHFHHDHCC/HHC/CF/IIHHHF@HCIIGHHG<<0HHHIIHHHHDHHECCC?HHHHCIIIIIIIIIIHHGIGHHHCGHFIIHHHHHHIHIIIIIIHHHIIHIHGGIIIIHIHIIHIIHHHIIIIIH
@HWI-D00621:649:HN7J3BCX2:2:1102:17457:6880
GTGGGGAATATTGCACAATGGGCGCAAGCCTGATGCAGCCATGCCGCGTGTATGAAGAAGGCCTTCGGGTTGTAAAGTACTTTCAGCGGGGAGGAAGGCGATAAGGTTAATAACCTTGTGGATTGACGTTACCCGCAGAAGAAGCACCGGCTAACTCCGTGCCAGCAGCCGCGGTAATACGGAGGGTGCAAGCGTTAATCGGAATTACTGGGCGTAAAGCGCACGCAGGCGGTCTGTCAAGTCGGATGTGAAATCCCCGGGCTCAACCTGGGAACTGCATTCGAAACGGGCAGGCTAGAGTCTTGTAGAGGGGGGTAGAATTCCAGGTGTAGCGGTGACATGCGTAGAGATCTGGAGGAATACCGGTGGCGAAGGCGGCCCCCTGGACAAAGACTGACGCTCAGGTGCGAAAGCGTGGGGAGCAAACAGG
+
HIHGHIEHIIIIHGHHHHHGHHHHIIIIG@HIHIIGIFEHHCGHIHHHCEEEGHHEHFIHIIIGHIHIIHHHHIEHHHFFGHDGHFEHICHDCCE?HFHIHIIHHH<DFDC/E?EHIII.C?EFGCCHEHHDHGE?HHGHGHEHEH@B<HGD@HHHHEHHHIIHHHEH-@DG:C>5EGEHHCFCHI=GH?G--@-55E-@EE6(@CHH9C@@#?G@@GE-GHIHG@>D+>:@-?@@-@5++--@--?EEGEHHD+>+56-CA-EA6@H@AHFA-EA@8666-@9B76.HHEHHF.?HEGF?HG?CCHHDCC<</GEEC?C/F<?HHE@CCEC<@GCF<0CEE?HH@D1@C@<?G<CC?IHHE?DIIIIHCHCHHHHHCC<0HCCIHG@FFHHHHIHEDHHG@@?<<0@HHG=E?DCC?EHEG@EFC1GC<
@HWI-D00621:649:HN7J3BCX2:2:1102:11440:7085
GTGGTGAATATTGCACAATGGGCGCAAGCCTGATGCAGCCATGCCGCGTGTATGAAGAAGGCCTTCGGGTTGTAAAGTACTTTCAGCGGGGAGGAAGGCGATAAGGTTAATAACCTTGTCGATTGACGTTACCCGCAGAAGAAGCACCGGCTAACTCCGTGCCAGCAGCCGCGGTAATACGGAGGGTGCAAGCGTTAATCGGAATTACTGGGCGTAAAGCGCACGCAGGCGGTCTGTCAAGTCGGATGTGAAATCCCCGGGCTCAACCTGGGAACTGCATTCGAAACTGGCAGGCTAGAGTCTTGTAGAGGGGGGTAGAATTCCAGGTGTAGCGGTGAAATGCGTAGAGATCTGGAGGAATACCGGTGGCGAAGGCGGCCCCCTGGACAAAGACTGACGCTCAGGTGCGAAAGCGTGGGGAGCAAACAGG
+
IIIIIIIIIIIIIIIIIIIIIHIIIIIIIIIIIIIIIIIIIHIIIIIIIIIIIIIIIHIIIIIIIIIIIIIIIIHIIIIIIIDGHHIIHIIHIIIIIHIIIIHHIIGHIIIIIIIIIIIIIICHHIIIEHHHHHIIIHIHIIIIIIHHHHIHHIIIHIHHHGIIIIHIIIIIDHC<EEHHIHDHIIHIHIIHIGHHEEFHGHHIHIIGHFEHEH@HFGEF<CDHHGHHHIHHHEHEHHHCDEHGH@EEFHCEECDCIIHGHE?GHHFIIIGIIHIHHHIIIIHIIIGHHEGIIGIIIHHGECHIIIIIIIIIIIHIIIIIIHIIIIIIHEHIIIIIHHHCIIIIIHHFDIIIIIIIIIIHIIIIIIIIIIIIIIIIIIIIIIIIIIIIIIIIIIIIIIIIIHIHIIIIIIIIIIIIIIIIIIIIIIIIII
@HWI-D00621:649:HN7J3BCX2:2:1102:14734:7161
GTGGGGAATATTGCACAATGGGCGCAAGCCTGATGCAGCCATGCCGCGTGTATGAAGAAGGCCTTCGGGTTGTAAAGTACTTTCAGCGGGGAGGAAGGCGATAAGGTTAATAACCTTGTCGATTGACGTTACCCGCAGAAGAAGCACCGGCTAACTCCGTGCCAGCAGCCGCGGTAATACGGAGGGTGCAAGCGTTAATCGGAATTACTGGGCGTAAAGCGCACGCAGGCGGTCTGTCAAGTCGGATGTGAAATCCCCGGGCTCAACCTGGGAACTGCATTCGAAACTGGCAGGCTAGAGTCTTGTAGAGGGGGGTAGAATTCCAGGTGTAGCGGTGAAATGCGTAGAGATCTGGAGGAATACCGGTGGCGAAGGCGGCCCCCTGGACAAAGACTGACGCTCAGGTGCGAAAGCGTGGGGAGCAAACAG
+
IIIHGIEHIIIIIIIIIIIIIIIIIIIIIIIGHIIIIIIIIIIHIIIIHIHIIIIIIIIIHIIHIIIIIIIIIIIII@HHIIFHHIIIIIIIIIIIIIIIIIDHIIFHHGHIGHIIIIIIHIGHIIIIGHHIIIIIDHHFFHIIII?HDHIIGHIIHGEHHHIHIH@FHIIHCH;DEHICHHIIIGE@@-@@GH4@@E-FHGEHH@HHIFIHHHEHGHIIEDHHCHCIHDHE@@-E@G@C:HGEFF?HFF@HGIHIDCCHFGHHHECHIHFHHGGEFHCIHHHIHHIIIIIIIIIIIIHEHHHHHHGHHGHIHIIIHHCIHIIIIIHHHGIIHIHHHEEDIIIIIHGCHFHIIIIHHCIH?IHGHHGCIIHHIIHHHIHEG?IHHIIIIHHHIIHIIIIIIIIHHHHHIIIHIIIIIIHIIIIIIHIIH
@HWI-D00621:649:HN7J3BCX2:2:1102:19170:7044
GTGGGGAATATTGCACAATGGGCGCAAGCCTGATGCAGCCATGCCGCGTGTATGAAGAAGGCCTTCGGGTTGTAAAGTACTTTCAGCGGGGAGGAAGGCGATAAGGTTAATAACCTTGTCGATTGACGTTACCCGCAGAAGAAGCACCGGCTAACTCCGTGCCAGCAGCCGCGGTAATACGGAGGGTGCAAGCGTTAATCGGAATTACTGGGCGTAAAGCGCACGCAGGCGGTCTGTCAAGTCGGATGTGAAATCCCCGGGCTCAACCTGGGAACTGCATTCGAAACTGTCAGGCTAGAGTCTTGTAGAGGGGGGTAGAATTCCAGGTGTAGCGGTGAAATGCGTAGAGATCTGGAGGAATACCGGTGGCGAAGGCGGCCCCCTGGACAAAGACTGACGCTCAGGTGCGAAAGCGTGGGGAGCAAACAGG
+
HHIIIIIIIIIIIIIIIIIIIIIIIIIIIIIIGHIIIIIIIIIIIGIIIIIIIIIIIIIIIIIIIIIIIHIIIIIIIIIIIIDHIHIHHIIIIHIIIIIHHHFHHHHIHHIIIIIIIHHIIGHIIIIIIIIIIIIIIIIIIG.GGHIIIHHIGIE?GHIHFHIHIIIGHIHCDHHC@HHIHFEHHIHIGHHIIHHF-E@FHIIGHHHHGCG?GHH8HHIHCHH=IHDIHCH---6-6EE:>54-@6-G?IHGG:5+HHA-@GA--F-HHIIFEIHIIHHEIHIIHHFEEHHFHF?HFIHECF?HGIIIHH<HHHIHGECHH?@FHIIIHHDHG?IHGHH=IHEHHIHF<EIHGIIIIIIHGHIHIIIIIHHFIHIIIHHDIHFHIHIHHHHHHIIHHHHHH?EDHIIIIIIIIIIIIIIIIHHIIIIIHF
@HWI-D00621:649:HN7J3BCX2:2:1102:7711:7256
GTGGGGAATATTGCACAATGGGCGCAAGCCTGATGCAGCCATGCCGCGTGTATGAAGAAGGCCTTCGGGTTGTAAAGTACTTTCAGCGGGGAGGAAGGCGATAAGGTTAATAACCTTGTCGATTGACGTTACCCGCAGAAGAAGCACCGGCTAACTCCGTGCCAGCAGCCGCGGTAATACGGAGGGTGCAAGCGTTAATCGGAATTACTGGGCGTAAAGCGCACGCAGGCGGTCTGTCAAGTCGGATGTGAAATCCCCGGGCTCAACCTGGGAACTGCATTCGAAACTGGCAGGCTAGAGTCTTGTAGAGGGGGGTAGAATTCCAGGTGTAGCGGTGAAATGCGTAGAGATCTGGAGGAATACCGGTGGCGAAGGCGGCCCCCTGGACAAAGACTGACGCTCAGGTGCGAAAGCGTGGGGAGCAAACAGG
+
IGHIIIIIIIIEHIIIIGHIIIIIIIIIHIIIIIIIIIIIIIIIIIIIIIHHIIIHIIIIIIIHIIIGIIGGHIHIIIIIIHFHIIIIIIIHIIHIIIIIIIIIIIHHHIIIIIIIIGIHIIIIHIIIEGHHHHHHDHIIIIIHIIIFHHIIIFHHIIIIIGIHGIIIHHHIII>DHHHIIHHDDHHHHIIIIIGEHHHHHGICGHHHEHHHHHIHEHHIE:CHDHHHDIHGF@-HF@@CGHHHHEHGHF-?G3+H:HEHEHHCHFEIIIIIIIIIIHEHHHHHHHIIHIIHIIIIIIHIHHHHIHIIIIIIIIIIIIIIIIIIHIIIIHIIIIIGIIGIIIIHIIHGDHIIHIIIIIHIIHIHIIIIIIIIIIIIIIIIIIIIIIIIIIIIIIIIHIIIIIIIIIIIIIIIIIIIIIIIIIIHIIIIII
@HWI-D00621:649:HN7J3BCX2:2:1102:19493:7544
GTGGGGAATATTGCACAATGGGCGCAAGCCTGATGCAGCCATGCCGCGTGTATGAAGAAGGCCTTCGGGTTGTAAAGTACTTTCAGCGGGGAGGAAGGTGTTGAGGTTAATAACCTCAGCAATTGACGTTACCCGCAGAAGAAGCACCGGCTAACTCCGTGCCAGCAGCCGCGGTAATACGGAGGGTGCAAGCGTTAATCGGAATTACTGGGCGTAAAGCGCACGCAGGCGGTCTGTCAAGTCGGATGTGAAATCCCCGGGCTCAACCTGGGAACTGCATTCGAAACTGGCAGGCTAGAGTCGTGTAGAGGGGGGTAGAATTCCAGGTGTAGCGGTGAAATGCGTAGAGATCTGGAGGAATACCGGTGGCGAAGGCGGCTCCCTGGACAAAGACTGACGCTCAGGTGCGAAAGCGTGGGGAGCAAACAGG
+
IIIIIIHIIIIIIHIIIIHIHHIIHHHIHIIIIIIIIIIIIIIIIIIIHHIIIIIIIIIIIIIIIIIIHHIIIIIIIIHHIIDHIIIHGDHDIIIIIIIIIIIHIIEHHHIIHIIIIIIIHEHIIHIIEHHHIIIIHIIIHIHIHHII,>HHHHIIEGHHHHIIIIIIGGIIIHIDHFHHHICD:D@EGH?FHHE=E-6GHHHGHIHHIGGHGHD>HHHFHHHHHGHGIHECGIHHCHEHHFECG@-IHHEHHC+>+HEAHHG@@G@?F@ECHEEHEEEHGIIIIIIIIHFHGFHIHFGC<</HCEGIIHDHFHHIIHHGGIIIIIHIIHDDC1IHEGDIIIIIHHEGDHEGIHHIIIIIIIIIIIIIIIIIIIHHHHE@0HEIIIHHHIIIIIGIIIIIHHIIIIHHIIIIIHECG@CIHHHGIHHHHG
@HWI-D00621:649:HN7J3BCX2:2:1102:20289:7677
GTGGGGAATATTGCACAATGGGCGCAAGCCTGATGCAGCCATGCCGCGTGTATGAAGAAGGCCTTCGGGTTGTAAAGTACTTTCAGCGGGGAGGAAGGTGTTGTGGTTAATAACCGCAGCAATTGACGTTACCCGCAGAAGAAGCACCGGCTAACTCCGTGCCAGCAGCCGCGGTAATACGGAGGGTGCAAGCGTTAATCGGAATTACTGGGCGTAAAGCGCACGCAGGCGGTCTGTCAAGTCGGATGTGAAATCCCCGGGCTCAACCTGGGAACTGCATTCGAAACTGGCAGGCTAGAGTCTTGTAGAGGGGGGTAGAATTCCAGGTGTAGCGGTGAAATGCGTAGAGATCTGGAGGAATACCGGTGGCGAAGGCGGCCCCCTGGACAAAGACTGACGCTCAGGTGCGAAAGCGTGGGGAGCAAACAGG
+
IHIIIIIIIIIIIIIIIIIIHIIIIIIIIIHIHHIIIIIIIGIIIIIIHIIHIIIIIIHIIIIIGHHIHIIIIIIIIIIIIIFEHIIIIHIHIIGHIIHIIHHHHHHIHIIIIIHHICHIHIIIIIIIGHHIHIHCHDHHIIIIIIHIIHGIHEHEHHIIGHIIIIGIIIIIIGHDHFHHHHEHHIEHHHHIIIEHCE-@HHIEGFHHEHGHIICDECEHIHHDHHCHHIH@--6G?6@+IDHHHF?HHF6-E++DCC?AEIHHF8EEHHEHHIHIHHHFHHIHIHIIHIHHIIIHGIHG?HEHEHEIHHIHGHIHGH@HGHEIIHGHIHCIIHIHHHFIIIIHHHGD<D?HHIHIGIIIHIHIIIIIHIIHIIIIIGHHIIIIIIIIIIIIHIIIIIIIGIIIIIIIIIIIIIIIIIHIIIIIIIIIII
@HWI-D00621:649:HN7J3BCX2:2:1102:8901:7856
GTGGGGAATATTGCACAATGGGCGCAAGCCTGATGCAGCCATGCCGCGTGTATGAAGAAGGCCTTCGGGTTGTAAAGTACTTTCAGCGGGGAGGAAGGCGATAAGGTTAATAACCTTGTCGATTGACGTTACCCGCAGAAGAAGCACCGGCTAACTCCGTGCCAGCAGCCGCGGTAATACGGAGGGTGCAAGCGTTAATCGGAATTACTGGGCGTAAAGCGCACGCAGGCGGTCTGTCAAGTCGGATGTGAAATCCCCGGGCTCAACCTGGGAACTGCATTCGAAACTGTCAGGCTAGAGTCTTGTAGAGGGGGGTAGAATTCCAGGTGTAGCGGTGAAATGCGTAGAGATCTGGAGGAATACCGGTGGCGAAGGCGGCCCCCTGGACAAAGACTGACGCTCAGGTGCGAAAGCGTGGGGAGCAAACAGG
+
IGHIIIIIIIIHIIIIIIHIIIIIIIIIIIIIIIIIIIIIIIIIIIIIIIHIIIIIIIIIIIIIIIIIIHIIIIIIIIIIIIFHHIIIIIHHIIIIIIGIIIHIIIIIFIHHIHHIIIIHIIIIIIIIHIIIIIIIGIHHIGGIIIIIIIIIHHIIGIIHIGHHIIIIIIIIIIHDHIIIIH@HDCGHHIIIHE@=GHHIHHHHHIHIIFGEHHEHHIIHIHGDHEHDGHIIHH@@-IHHHGCCE?HHF-6EH;:DHHE?HHHHHHEIHCIIIIIIIIHIHDHEHHIIHGHHIIHEGIHIIIHHHHIIIIIIIIIHIHHIIHHGIIIIHHIIIIIIIIIIIIIIIHG<<HEIHIIIIIIIGIGIIIIIIIHDIIIIIIIIIIIIIHIIHIIIIIGIIIIIHCIIIIIIIIIIIIIIIIIIIIIIIIIIII
@HWI-D00621:649:HN7J3BCX2:2:1102:15519:7897
GTGGGGAATATTGCACAATGGGCGCAAGCCTGATGCAGCCATGCCGCGTGTATGAAGAAGGCCTTCGGGTTGTAAAGTACTTTCAGCGGGGAGGAAGGCGATAAGGTTAATAACCTTGTCGATTGACGTTACCCGCAGAAGAAGCACCGGCTAACTCCGTGCCAGCAGCCGCGGTAATACGGAGGGTGCAAGCGTTAATCGGAATTACTGGGCGTAAAGCGCACGCAGGCGGTCTGTCAAGTCGGATGTGAAATCCCCGGGCTCAACCTGGGAACTGCATTCGAAACTGTCAGGCTAGAGTCTTGTAGAGGGGGGTAGAATTCCAGGTGTAGCGGTGAAATGCGTAGAGATCTGGAGGAATACCGGTGGCGAAGGCGGCCCCCTGGACAAAGACTGACGCTCAGGTGCGAAAGCGTGGGGAGCAAACAGG
+
IIIIIIIIIIIIHHIIIIIIIIIIHIIIIIIIIIIIIIIIIIIIIIIIIIIGIIIIIIIIIIIIIIHIIIIIIIIIIFHIIIFHIIIIIIIIIIIIIIIIIIIIIHHHHHHIIIIIIIIIIIIIIIIIHIIHIIIIIHGIIIIIIIIIIIIGIIIIIHIIIIIIIIHHHHIIIHIGIIIIIIHIIIHHIGEHIIHIFHHHIGIFGHHIHHIGIIGHHHEEHEIIIIIIHHHGHHEHHE@+HHIHEHIIIIHHH:GHIHHEIHCHGHIHGHHIIIIIHIIIGIIIIIGIIHIIIIIIHGHIHHHFHIHFHIIIHEIIHHHGHHGIIIIIIIGIIIIHHHHCIIIIIHHD<CHEIIIIIIIIIHIGIIIIIIIHIHIIIIHHGIHIGIIIIIIIIIIIIIIIHHIIIIIIIIIIIIIIIIHIIHIIIIIIIH
@HWI-D00621:649:HN7J3BCX2:2:1102:12794:8248
GTGGGGAATATTGCACAATGGGCGCAAGCCTGATGCAGCCATGCCGCGTGTATGAAGAAGGCCTTCGGGTTGTAAAGTACTTTCAGCGGGGAGGAAGGTGTTGTGGTTAATAACCGCAGCAATTGACGTTACCCGCAGAAGAAGCACCGGCTAACTCCGTGCCAGCAGCCGCGGTAATACGGAGGGTGCAAGCGTTAATCGGAATTACTGGGCGTAAAGCGCACGCAGGCGGTCTGTCAAGTCGGATGTGAAATCCCCGGGCTCAACCTGGGAACTGCATTCGAAACTGGCAGGCTAGAGTCTTGTAGAGGGGGGTAGAATTCCAGGTGTAGCGGTGAAATGCGTAGAGATCTGGAGGAATACCGGTGGCGAAGGCGGCCCCCTGGACAAAGACTGACGCTCAGGTGCGAAAGCGTGGGGAGCAAACAGG
+
IIIIIIIIIIIIIIIIIIIIIICHDHIDHIIIIIIIIIIIIEGHIIIIIIGFHIIIIIIIIHHIIIIIIHHIIIIIIGHIIEDHHIIHIIIHCEHIHHF@CCGGHEHHHCFHHHEHHI<:8::;AAFHBGHHHEEEHDHHIEGGFHIH>C=D-FH-BH@-@HC-FGGEHGHIIDC,-6@?@@GH:DHEHECGHH@GH-6@GECFHFIIIIHHHHHHHHD@H=@HHEHHIIHG@@-@-IHHHCE6G@6HHH@GHH:IIHIIIIIIIHEGG@IIIIIIHFCIIHIIHHIIHHHHGIIHEHIHF..@HEIHIHC<</HEIIIIIHHF/HIIIIIIIIIIIIIIIIIIIHHGCIHHHIIIIIIH<IHIHIIIIIIIIIIIHE/<<@IIIIIHHC@EIIIIIIIHH@IHHEIIIIIIIIIIIIIIIIIIIIIIII
@HWI-D00621:649:HN7J3BCX2:2:1102:6984:8395
GTGGGGAATATTGCACAATGGGCGCAAGCCTGATGCAGCCATGCCGCGTGTATGAAGAAGGCCTTCGGGTTGTAAAGTACTTTCAGCGGGGAGGAAGGTGTTGTGGTTAATAACCGCAGCAATTGACGTTACCCGCAGAAGAAGCACCGGCTAACTCCGTGCCAGCAGCCGCGGTAATACGGAGGGTGCAAGCGTTAATCGGAATTACTGGGCGTAAAGCGCACGCAGGCGGTCTGTCAAGTCGGATGTGAAATCCCCGGGCTCAACCTGGGAACTGCATTCGAAACTGGCAGGCTAGAGTCTTGTAGAGGGGGGTAGAATTCCAGGTGTAGCGGTGAAATGCGTAGAGATCTGGAGGAATACCGGTGGCGAAGGCGGCCCCCTGGACAAAGACTGACGCTCAGGTGCGAAAGCGTGGGGAGCAAACAGG
+
IIIIIIIIIIIHIIIIIIIIIIIIIHIIIIIIIIIIIHIIIIIIIIIIHIIIIIIIIHIIIGIIIIIIIIIIIIIIHIIIIIHHIIIGHIIIIIHHIIIIIIIIIIHIIIIIIIIIIIIIIIHIIIIGEHHHIIIIDHHIIHHIIHHIIGIHHIIIIIIIIIGHIIIIIIIIHHHHIIGHHGEHHIIHHIIHIHHHIIHHHIICHHEHHHIHHHHIIIHHHEGHFGIIIHIIHHEHEFHIIHHEHIHIHIIGIHCHHIIIIIHGHIHEHHHIIHIIHHHFIIIIIIGIIIHIIIIIIIIHHHIIIIIIIIIIIHIIIHHIHIIIIIIIIIHIIIIIHIIIHGIIIHHEDIIIIHIIIGHIIIIIIHIIIIHHIIIIIIIIIHIIIIIIIIIIIIIGIIIHIIIIIIIIIIIIIIHIIIIIIIIIHIIIGI
@HWI-D00621:649:HN7J3BCX2:2:1102:19226:8369
GTGGGGAATATTGCACAATGGGCGCAAGCCTGATGCAGCCATGCCGCGTGTATGAAGAAGGCCTTCGGGTTGTAAAGTACTTTCAGCGGGGAGGAAGGCGATAAGGTTAATAACCTTGTCGATTGACGTTACCCGCAGAAGAAGCACCGGCTAACTCCGTGCCAGCAGCCGCGGTAATACGGAGGGTGCAAGCGTTAATCGGAATTACTGGGCGTAAAGCGCACGCAGGCGGTCTGTCAAGTCGGATGTGAAATCCCCGGGCTCAACCTGGGAACTGCATTCGAAACTGGCAGGCTAGAGTCTTGTAGAGGGGGGTAGAATTCCAGGTGTAGCGGTGAAATGCGTAGAGATCTGGAGGAATACCGGTGGCGAAGGCGGCCCCCTGGACAAAGACTGACGCTCAGGTGCGAAAGCGTGGGGAGCAAACAGG
+
IIIIIIIIIIIIIIIIIIIIIIIIIIIIIIIIHIIIIIIIIIIIIIIIIIIIIIIIIIIIIIIIIIIIIIIIIIIIIIIIIIGHIIIIIIIIIIIIIIIIIIIIIIGHIIHIIIIIIIIIIIHHIIIHHIHIIIIGIIIIIIIIIIIIIIIGIIGIIIIIIIIIIIIIIIHIIDCDHHIIHEHDHHHHHHHIEH4@=HIHIIG@?GHIIHIIEHC6EGCGHHHHHHHIHHHEEIHF@-->:@-EHF-CIIHEIIGHIHHHHGHEFA??HIIIIH@HHIHHHFHIHHIIIIIHHG?HGFF?DCIHIIHIIIHIIHHHHHHGF?IGIIIIIHIIIIIHHHIHHHIHHHGD<?IIHIIIHIIHIIIIIIIHIIIIIIIIHHF<HEEIIIIHIGIIIIIHDIHHHHIIIIHHIIIIIHHGIIIIIIIIIIIIII
@HWI-D00621:649:HN7J3BCX2:2:1102:6422:8527
GTGGGGAATATTGCACAATGGGCGCAAGCCTGATGCAGCCATGCCGCGTGTATGAAGAAGGCCTTCGGGTTGTAAAGTACTTTCAGCGGGGAGGAAGGTGTTGTGGTTAATAACCGCAGCAATTGACGTTACCCGCAGAAGAAGCACCGGCTAACTCCGTGCCAGCAGCCGCGGTAATACGGAGGGGGCAAGCGTTAATCGGAATTACTGGGCGTAAAGCGGACGCAGGCGGTCTGTCAAGTCGGATGTGAAATCCCCGGGCTCAACCTGGGAACTGCATTCGAAACTGGCAGGCTAGAGTCTTGTAGAGGGGGGTAGAATTCCAGGTGTAGCGGTGAAATGCGTAGAGATCTGGAGGAATACCGGTGGCGAAGGCGGCCCCCTGGACAAAGACTGACGCTCAGGTGCGAAAGCGTGGGGAGCAAACAGG
+
IFHIIIIIIIIIIIIIIIIIIIIIIIIIIIIIIIIIIIIIGIHHIIIIIIHIHIIIIIIHIHIIIIIIHIIIIIIIIIIIIIHIIIIIHIIIHDHHIIIIHIIHIIHHIIGHHIIIIGIGIIGHEHHHGEGHIIDHHDDHIHHIIIIIIIGHIIIIIIIGHHHGHIIIIHDCHHDHHEEGEH=CHH+>CH?EHEGEH@FGHHHHHHCEGHHGHDFE@E565#HHCEIHHHC@--?G?6=HDECHGHEHEHCF5>;3;+HG-CG?IHGCHHEIHGCGHEEHHHG?AEEEHF@EIIIHHIIHHF.HHHGHDCCEGHIHIHHHCGIHHHHHIGIIIHIHIHCIIIIHHHG<0IIHG@HHIHHHCHHHIHIIIHIIIIIIIHHHIIIIGIIIHIIIHIIIIHGIIIIIIIIIIIIIIIIIIIIIIIIIHIIHII
@HWI-D00621:649:HN7J3BCX2:2:1102:11519:8887
GTGGGGAATATTGCACAATGGGCGCAAGCCTGATGCAGCCATGCCGCGTGTATGAAGAAGGCCTTCGGGTTGTAAAGTACTTTCAGCGGGGAGGAAGGTGTTGTGGTTAATAACCGCAGCAATTGACGTTACCCGCAGAAGAAGCACCGGCTAACTCCGTGCCAGCAGCCGCGGTAATACGGAGGGTGCAAGCGTTAATCGGAATTACTGGGCGTAAAGCGCACGCAGGCGGTCTGTCAAGTCGGATGTGAAATCCCCGGGCTCAACCTGGGAACTGCATTCGAAACTGTCAGGCTAGAGTCTTGTAGAGGGGGGTAGAATTCCAGGTGTAGCGGTGAAATGCGTAGAGATCTGGAGGAATACCGGTGGCGAAGGCGGCCCCCTGGACAAAGACTGACGCTCAGGTGCGAAAGCGTGGGGAGCAAACAGG
+
IIIIIIIIIIIIIIIIIIIIIIIIIIIIIIIIIIIIIIIIIIIIIIIIHHIHIIIIIIIIIGIHIIIIIIHIIIHIIIIIIIGHGIIIIIIIIIIHHHHFGHIIIIEHHIIIIIIIIIIIIIIIIIIIEHIIIHIIIIIIHIIIIGGHIDHHIHIGIHHIIGIGHIIIIHHHIIDHC@GHGGHHDC@G=EHHIIHGIIHIIIGHHIGIHCHHGHHHEEGEDCHHHIIHHHHHF-GFHHIIHGIIIHIHHHHG@:3+:HHIIHEIIHHIHIIIIIIIIIIIHIIIHHHIIIIIIIHIIHIIIHCIIIIHHDIHIIIIIGHHHEIIIIIHHCHIIIIIIHHIIIIIIHHF<IIIIIIHHHCIHIHIIIIIIIHIIIIIIHIHIIIIIIIIIIIHGIIIIHIIIHIIIIIIIIIHIIIIIIIIIIIIHIIIII
@HWI-D00621:649:HN7J3BCX2:2:1102:20032:8867
GTGGGGAATATTGCACAATGGGCGCAAGCCTGATGCAGCCATGCCGCGTGTATGAAGAAGGCCTTCGGGTTGTAAAGTACTTTCAGCGGGGAGGAAGGTGTTGTGGTTAATAACCGCAGCAATTGACGTTACCCGCAGAAGAAGCACCGGCTAACTCCGTGCCAGCAGCCGCGGTAATACGGAGGGTGCAAGCGTTAATCGGAATTACTGGGCGTAAAGCGCACGCAGGCGGTCTGTCAAGTCGGATGTGAAATCCCCGGGCTCAACCTGGGAACTGCATTCGAAACTGGCAGGCTAGAGTCTTGTAGAGGGGGGTAGAATTCCAGGTGTAGCGGTGAAATGCGTAGAGATCTGGAGGAATACCGGTGGCGAAGGCGGCCCCCTGGACAAAGACTGACGCTCAGGTGCGAAAGCGTGGGGAGCAAACAGG
+
IHIIIIIIIIIIIIIIHIIIIIIIIIIIHIIIIIIIIIIIIHIIIIIIIIIGIIIHHHIIIIIIIIIGIIIIIIIIIIIGIIFHHIIIGIIHHIDHIIIIIHHIIIHHEHIHHIGHH<HHHHIIIIIHBHHEHHIIIGHHIGCHFHHIGHGIHCGHIIIIIIHHHIIGCHIIHGH<GHHFHGHIIIEGHEHGEE4-44@EHGE6@@GEEE@HHG?6E@@HDHDDHIHIDGD--G-HE@@+D==?@@-@?HF@-HDDHDIHHGFHEHFHHHHEGAHIHHHH?HHGFHIIHIIIIHHHHIGIIHGIHHFHHIIIIHIIIIIHHCGHIIIIHHHHIIIHHEGIIIIIHGFD<?EIIIIIIIIIIGIIIIIIIGHIIIIIHIIGIIIIIIHHHHIIHIGIIIIIHHIIIIIIIIIIIIIIIIHHIIIIIIIIII
@HWI-D00621:649:HN7J3BCX2:2:1102:17292:9002
GTGGGGAATATTGCACAATGGGCGCAAGCCTGATGCAGCCATGCCGCGTGTATGAAGAAGGCCTTCGGGTTGTAAAGTACTTTCAGCGGGGAGGAAGGTGTTGTGGTTAATAACCGCAGCAATTGACGTTACCCGCAGAAGAAGCACCGGCTAACTCCGTGCCAGCAGCCGCGGTAATACGGAGGGTGCAAGCGTTAATCGGAATTACTGGGCGTAAAGCGCACGCAGGCGGTCTGTCAAGTCGGATGTGAAATCCCCGGGCTCAACCTGGGAACTGCATTCGAAACTGGCAGGCTAGAGTCTTGTAGAGGGGGGTAGAATTCCAGGTGTAGCGGTGAAATGCGTAGAGATCTGGAGGAATACCGGTGGCGAAGGCGGCCCCCTGGACAAAGACTGACGCTCAGGTGCGAAAGCGTGGGGAGCAAACAGG
+
IIIIIIIIIIHIIIIIIIIIIIIIIIIIIIIIGIIIIIIGIFHHHIIIIIG@GHHHIIIIIIIHIHIIIIIHHHHIIEEHIHDGGHIHHIIDHICH0@DGDHHHFHIEIEFHHHIIIHIICHEHHHIHHHEDH@A<EDHE@GGC@AHHIGGHCHHHEGHFHH??FHEFHIH<DHH<56GHG@->CHEH-@?@@H@=-6@GHFH?HHHCHEHFHHDHH@@4D-@HHHD;HH366--@-FE:C-@6EG@-?E@F@3D::DIHHF88@G-A--HFEHEEHG@GEEIHHIIIIIHHEEHGCCHGC8.HE@CHIHCC/EG?HGG/CEHEHIHIIHIIIIIIIIIIIIIGIIHF<EFE@EHHHIHC.HHIHIIIIGIIIHIIHHHIGHEEIHHGE?IHIIGGIIIIHCHHH@HIIIIIIIIIIIIIIHIIIIIIII
@HWI-D00621:649:HN7J3BCX2:2:1102:2890:9348
GTGGGGAATATTGCACAATGGGCGCAAGCCTGATGCAGCCATGCCGCGTGTATGAAGAAGGCCTTCGGGTTGTAAAGTACTTTCAGCGGGGAGGAAGGCGATAAGGTTAATAACCTTGTCGATTGACGTTACCCGCAGAAGAAGCACCGGCTAACTCCGTGCCAGCAGCCGCGGTAATACGGAGGGTGCAAGCGTTAATCGGAATTACTGGGCGTAAAGCGCACGCAGGCGGTCTGTCAAGTCGGATGTGAAATCCCCGGGCTCAACCTGGGAACTGCATTCGAAACTGGCAGGCTAGAGTCTTGTAGAGGGGGGTAGAATTCCAGGTGTAGCGGTGAAATGCGTAGAGATCTGGAGGAATACCGGTGGCGAAGGCGGCCCCCTGGACAAAGACTGACGCTCAGGTGCGAAAGCGTGGGGAGCAAACAGG
+
IIIIIIIIIIIIIIIIIIIIIIIIIIIIIIIIIIIIIIIIIIIIIIIIIIHIIIIIIIIIIIIIIIIIIIIIIIIIIIIIIIHIIIIIIIIIIIIIIIIIIIHIIIHIIIIIIIIIIIHFHHIIIIIIIIIIIIIIIIIIIIIIIIIIHIIIIIIHIHHFHHIIIIGHHHHIHHHGHIIIHIIIIHHGEEEHIFHHIHCHHHHCHHFHHIHFHIHHHHHHHIHDEFIIIHG@---IIIHHIIHFIGHHHEHF@+HHDHEHCIHGHHHIIIIIIIIIHIHEIGIIIIIHIHHIIHFHIHGF.GCIIIIIIIIIIHHHHIHIIHHHHIIIIIIIIIIIIHHIHIIHGHHFDHIIGIIIIIIIIIIIIIIIIIIIIIIIIIIIIIIIIIIIIIIIIIIIIIHIIHIIIIIIIIIIIIIIIIIIIIIIIIIIII
@HWI-D00621:649:HN7J3BCX2:2:1102:10484:9580
GTGGGGAATATTGGGCAATGGGCGCAAGCCTGACCCAGCAACGCCGCGTGAAGGAAGAAGGCTTTCGGGTTGTAAACTTCTTTTCTCAGGGACGAAGAAAGTGACGGTACCTGAGGAATAAGCCACGGCTAACTACGTGCCAGCAGCCGCGGTAATACGGAGGTGGCAAGCGTTATCCGGATTTATTGGGTGTAAAGGGCGTGTAGGCGGGAGCGCAAGTCAGATGTGAAAACTCAGGGCTCAACCCTGAGCCTGCATTTGAAACTGTGTTTCTTGAGTGCTGGAGAGGCAATCGGAATTCCGTGTGTAGGGGTGAAATGCGTAGATATACGGAGGAACACCAGTGGCGAAGGCGGATTGCTGGACAGTAACTGACGCTGAGGCGCGAAAGCGTGGGGAGCAAACAGG
+
IIIIIIIIIIIIIICHIIIIIIIIIIIHIIIIIHIIIIIIIFHIIIIIIIIFCHIIIIIIIICGHIIIIIIIIIIIC<GHIIFHFCHCHIIIIIIGII?FECGCHH.CDCHCHHIEHIGCH@H@.F77E-EHHHH?.;B@GHIH.FHCH<<DII?@GAH-8>H-5545--@GHHC-86E<@EF@E-6-G@4G@@EHDHD@EH@4CHIIHD@;3:CHFA6-6-E@HHHHCIIIH?E?EA86-+4D-HHHD7>-7-.-//FD8/EC/?HHHF:/</F:/CFC9?HF9C/@GCE</CHCDE0C?HCFD<C1C<1<D1@@HE0?EFD1<<<1<<<F<1CD0G@CEHDD0<E<HHHED01F@GHG@CGGCG?GC1DCE@CC?@CC<?C<CC1CHG/??@EIHG<<<<HGEHHH
@HWI-D00621:649:HN7J3BCX2:2:1102:13481:9502
GTGGGGAATATTGCACAATGGGCGCAAGCCTGATGCAGCCATGCCGCGTGTATGAAGAAGGCCTTCGGGTTGTAAAGTACTTTCAGCGGGGAGGAAGGCGATAAGGTTAATAACCTTGTCGATTGACGTTACCCGCAGAAGAAGCACCGGCTAACTCCGTGCCAGCAGCCGCGGTAATACGGAGGGTGCAAGCGTTAATCGGAATTACTGGGCGTAAAGCGCACGCAGGCGGTCTGTCAAGTCGGATGTGAAATCCCCGGGCTCAACCTGGGAACTGCATTCGAAACTGGCAGGCTAGAGTCTTGTAGAGGGGGGTAGAATTCCAGGTGTAGCGGTGAAATGCGTAGAGATCTGGAGGAATACCGGTGGCGAAGGCGGCCCCCTGGACAAAGACTGACGCTCAGGTGCGAAAGCGTGGGGAGCAAACAGG
+
IIIIIIHHIIIIGHHIIIIIIIIIIIIIIIIIIIIIIIIIIIIIIIIIHHIIIIIIIHIIIIHIIIIIIHIIIIIIIIIIIIGHIIIIIIIIIIIIIHIIIIHIIIDHIIIHIIIIHHIHIHIIHHIIGHIIIIGHHIIIIIIIIIIIIIIHHHFHIIIIIIIIIECHHHIHIGIIHHHHIHIIIIIHICH6FHEGGHIIIHIHIIIII>@GEHIDH?HHHHIIIIIIHIHGIHF6-@EDC-HHHIHF-HFHH:IIHIHEG@EF6HIIIHHGAAA66CIIHHHHIIIIHG@IHHHHGCHHGGEIIIIIHIIIIIIHHHIHIIIIIIIIIGIIIIIIIHHIIIIIIIHGDHIIIGIHEIIHHIIIIIHIIIIIIIIIIHHHIIIIIIIIIIIIIIIIIIGIIIIIIIIIIIIIIIIIIIIIIIIIIIIIII
@HWI-D00621:649:HN7J3BCX2:2:1102:3657:9933
GTGGGGAATATTGCACAATGGGCGCAAGCCTGATGCAGCCATGCCGCGTGTATGAAGAAGGCCTTCGGGTTGTAAAGTACTTTCAGCGGGGAGGAAGGCGATAAGGTTAATAACCTTGTCGATTGACGTTACCCGCAGAAGAAGCACCGGCTAACTCCGTGCCAGCAGCCGCGGTAATACGGAGGGTGCAAGCGTTAATCGGAATTACTGGGCGTAAAGCGCACGCAGGCGGTCTGTCAAGGCGGATGTGAAATCCCCGGGCTCAACCTGGGAACTGCATTCGAAACTGGCAGGCTAGAGTCTTGTAGAGGGGGGTAGAATTCCAGGTGTAGCGGTGAAATGCGTAGAGATCTGGAGGAATACCGGTGGCGAAGGCGGCCCCCTGGACAAAGACTGACGCTCAGGTGCGAAAGCGTGGGGAGCAAACAGG
+
IIIIIIIIIIIIIIIIIIIIIIIIIIIIIIIIIIIIHIIIHIIIIHFHHHGHIIIHHHIIIIIFHIIIIGHIIIIHHHHIIIFHIHIIIIIDHIEHHHHHHHIIIIGHHIIIIIIIIIIGIHCHHGIHHIHIIIII-ECHHEHHGEHEHIIGDECEGHHGEB@GFHHHIHHDIIHCEHHHIGHDCHEHG?GHIH-@=G6GHHHIFG?@@GHEHH@@E?FHEHECHCGHICHHG@HIIG@@6---6-EEF@EHFHDHHIIHEE?CA.-HGHIHGFE@EHIHFIHIHHHIIIHIIIHHHIHHHF.IIHIIHHIIIIHEGHIIHHHHCIIIIIIIIIIIIIIGIIIHHHHC<FIIHIHHIIHEHIHIIIIIIIIIIIIIIIIIHHCIIIIHEHIHIIIIIIIHHFHIIIHHIIIIIIIIIIIIIHIIIIHIII
@HWI-D00621:649:HN7J3BCX2:2:1102:13417:10051
GTGGGGAATATTGCACAATGGGCGCAAGCCTGATGCAGCCATGCCGCGTGTATGAAGAAGGCCTTCGGGTTGTAAAGTACTTTCAGCGGGGAGGAAGGTGTTGTGGTTAATAACCGCAGCAATTGACGTTACCCGCAGAAGAAGCACCGGCTAACTCCGTGCCAGCAGCCGCGGTAATACGGAGGGTGCAAGCGTTAATCGGAATTACTGGGCGTAAAGCGCACGCAGGCGGTCTGTCAAGTCGGATGTGAAATCCCCGGGCTCAACCTGGGAACTGCATTCGAAACTGGCAGGCTAGAGTCTTGTAGAGGGGGGTAGAATTCCAGGTGTAGCGGTGAAATGCGTAGAGATCTGGAGGAATACCGGTGGCGAAGGCGGCCCCCTGGACAAAGACTGACGCTCAGGTGCGAAAGCGTGGGGAGCAAACAGG
+
IIIIIIIIIIIIIIIIIIIIIIIIIIIHIIIIIHIIIIIIIHIIIIIIHIIHIIIIIIIIIIIIIIIIIIIIIIIIIIIIIIGHIIIIIHIIIIIIIIIIIIIIIIIHIIIIIIIIHIIIIIIIIIIHGHHHIIIIIIIIIIIHIIIIIHIIIHIIIIHIHIIIIIIIIIIHHIIIFFHHHGIHIIIHH?FHIIHHHEEHIIHIIHHHIHIIIIEHHHHIIHIHIHHIIIIIHHIIIIIIIHHFIIIIIIHHHCDHDHAGEIIHHIIHHHHIHIIIIHIHHGCHIIIIHIHIHIIIHIIIIHHIGIIIIIIIHFHEHHIIIHIIIIIIIIIIIIIIIIIIIIIHHGHF<IIIIIIIIIIHDIIIIIIHIIIIIIIIIIIIIIIIIIIIIIIIIIIIIHIIIHIIHGIHIIIIIIIIIIIIIIIIIIIIII
@HWI-D00621:649:HN7J3BCX2:2:1102:18249:10005
GTGGGGAATATTGCACAATGGGCGCAAGCCTGATGCAGCCATGCCGCGTGTATGAAGAAGGCCTTCGGGTTGTAAAGTACTTTCAGCGGGGAGGAAGGCGATAAGGTTAATAACCTTGTCGATTGACGTTACCCGCAGAAGAAGCACCGGCTAACTCCGTGCCAGCAGCCGCGGTAATACGGAGGGTGCAAGCGTTAATCGGAATTACTGGGCGTAAAGCGCACGCAGGCGGTCTGTCAAGTCGGATGTGAAATCCCCGGGCTCAACCTGGGAACTGCATTCGAAACTGGCAGGCTAGAGTCTTGTAGAGGGGGGTAGAATTCCAGGTGTAGCGGTGAAATGCGTAGAGATCTGGAGGAATACCGGTGGCGAAGGCGGCCCCCTGGACAAAGACTGACGCTCAGGTGCGAAAGCGTGGGGAGCAAACAGG
+
IIIIIIIIIIIIIIIIIIIIHIIIIIHIIIIIGHIIIIIIIHIIIIIIIIIIIIIHIIIIIIGIHHIIIIIIIIHIIIHIIIGHIIIIIIHIIIIIIIIIIIHHIIHHGIIIIIIIIIIIIHGIHIIIEHHHIIHHHHIIIIHGIIIIHIGHGIGHEHIIHIIIIIHHIIIIHII<HGIIHIHHHGHIIHEGHI@E@HHHHGHCG@HGGHHHIHD>HCHHHH:HHIIHGHGF@EHHHIHIHHHGHHCFHHEEIHCHDHHHHA?FEHFH@HHHIHHGGIHHHCHHGFHGIHIIIH@IIHHHEFHHHIHIIIIIHEIHHIIIIHEHHHHHHEDHHEHHG?HCIHH@CHFD<EHHEIIIIGIIGIHIIIIIIIIIIIHIHDHCIHIIIIIIIIIIIIHIIIIIIHIIIHHCIIIIGIIHIIIIIGIIIIHIII
@HWI-D00621:649:HN7J3BCX2:2:1102:1866:10387
TGGGGAATATTGCACAATGGGCGCAAGCCTGATGCAGCCATGCCGCGTGTATGAAGAAGGCCTTCGGGTTGTAAAGTACTTTCAGCGGGGAGGAAGGCGATAAGGTTAATAACCTTGTCGATTGACGTTACCCGCAGAAGAAGCACCGGCTAACTCCGTGCCAGCAGCCGCGGTAATACGGAGGGTGCAAGCGTTAATCGGAATTACTGGGCGTAAAGCGCACGCAGGCGGTCTGTCAAGTCGGATGTGAAATCCCCGGGCTCAACCTGGGAACTGCATTCGAAACTGGCAGGCTAGAGTCTTGTAGAGGGGGGTAGAATTCCAGGTGTAGCGGTGAAATGCGTAGAGATCTGGAGGAATACCGGTGGCGAAGGCGGCCCCCTGGACAAAGACTGACGCTCAGGTGCGAAAGCGTGGGGAGCAAACAGG
+
IIIIIIIIIIIDHIIIIIHIIIIGIIIIIHHIIIIIIIIIIHIIHIIHIIIIIIIGHIHHHIIIIIIHHIIIIHIHIIIEHHHHHIHIIID<HHHHHHIIIIIIHHHHIFIIGIGIIIIIIIIIIHIIIIIIICHIHHIIHHE?HHEHHH<BHHGHHE--@GEHH@FHEDDHDD:G6FEEH@+:DHIIHGHH--5@@-6@CEEC@F;@5664CGG=IHE>CHHDDHHH>DD--@IIHGH;G5@EFGIHCECG+;+>6-ACHHHFHEE?IHHEHCAGA.IIHHF?HEIHHHH?HEIIHHH@EHHIHHHDHHHHHIIHFFIIIIIGIIIIIIIIIIIIIH=HGIIIIHFDIHHHIIIIIHHIIHHIIIHIHHIIIIIIIIGGIHIIHIIIIIIIIIIHHFIH@IIIHIIIIIIIIIIIIIIIIIHHHIIII
@HWI-D00621:649:HN7J3BCX2:2:1102:3708:10336
GTGGGGAATATTGCACAATGGGCGCAAGCCTGATGCAGCCATGCCGCGTGTATGAAGAAGGCCTTCGGGTTGTAAAGTACTTTCAGCGGGGAGGAAGGTGTTGTGGTTAATAACCGCAGCAATTGACGTTACCCGCAGAAGAAGCACCGGCTAACTCCGTGCCAGCAGCCGCGGTAATACGGAGGGTGCAAGCGTTAATCGGAATTACTGGGCGTAAAGCGCACGCAGGCGGTCTGTCAAGTAGGATGTGAAATGCCCGGGCTCAACCTGGGAACTGCATTCGAAACTGGCAGGCTAGAGTATTGTAGAGGGGGGTAGAATTCCAGGTGTAGCGGTGAAATGCGTAGAGATCTGGAGGAATACCGGTGGCGAAGGCGGCCCCCTGGACACAGGCTGCCGCTGAGGTGCGAAAGCGTGGGGAGCAAACAGG
+
IHEHHH@01D<GGHIIIIEGHCGHHHIII1DGHIHCGHHHIHHHHCHFHHHIIEHIIIHIHFHIIIHHHIHDHHHIHII1CFFH<DHHHHH/CCE<DGCFF/DHH/GH/<FHHIIIIHHDH..;9FFGEH.9FHGEHDHHEHHH.FHF<HDHH.6--8BGH=E@HH?HCE:<6>>H--68EEECDC@@C@@H-EH=E@GHCH-66@@-G>64FCF>G?EG:HC::C@+>D-@---6---6---?@6--6-@F@++D>5466---GB--ECGA-FA-A68.B66AA6.86..B866A@GF86.8.EB6EC>77..IIHEH@??HH@HFHF<C<</HHHD0<0HHIHGCD<D<1111<1F11EC/?D0=HE<GGHDECC/</<11C1CDD<1<<0</C/CC<<1HC<0D0G@E<</HEHHEIIHHFHIHHHE
@HWI-D00621:649:HN7J3BCX2:2:1102:5447:10296
GTGGGGAATATTGCACAATGGGCGCAAGCCTGATGCAGCCATGCCGCGTGTATGAAGAAGGCCTTCGGGTTGTAAAGTACTTTCAGCGGGGAGGAAGGTGTTGTGGTTAATAACCGCAGCAATTGACGTTACCCGCAGAAGAAGCACCGGCTAACTCCGTGCCAGCAGCCGCGGTAATACGGAGGGTGCAAGCGTTAATCGGAATTACTGGGCGTAAAGCGCACGCAGGCGGTCTGTCAAGTCGGATGTGAAATCCCCGGGCTCAACCTGGGAACTGCATTCGAAACTGGCAGGCTAGAGTCTTGTAGAGGGGGGTAGAATTCCAGGTGTAGCGGTGAAATGCGTAGAGATCTGGAGGAATACCGGTGGCGAAGGCGGCCCCCTGGACAAAGACTGACGCTCAGGTGCGAAAGCGTGGGGAGCAAACAGG
+
IIIIIIIIIIIIIIIIIIIIIIIIIIIIIIIIIIIIIIIIIIIIIIIIIIIIIIIIIIIIIHIIIIIIIIIIIIIIIIIIIIGHHIIIIIIHHIIIIIIIIIIIIIHIIHIIHIIIIIIIHIIIIHIHHIIIIIIGHIIIIIIIIIIIIIIIIIIIIHHHGIIIIIIIIIIIIIIGIIHGEHHHIIHHIHHHIHHHHHGHHHHIIIIIIHIGIHHIIIIIHCIHIIIIIIHEIIHGCHHIHHIIHHHH@IHHEHGIIHEIHIIIIHHGIIIIIIHIIHIHIIIIIIIIIIIIIIIIHHHGHHEHIIIIIHIIIIIIIIIIIHHIIIIHIHIIIIIIIHHIHIIIIHHGDGIIIIIIHIIIIIIIIIIIIIIIIIIIIHIHIIIIIIIIIIIIIIIIIIIIIIIIIIIIIIIIIIIIIIIIIIIIIIIIII
@HWI-D00621:649:HN7J3BCX2:2:1102:6749:10369
GTGGGGAATATTGCACAATGGGCGCAAGCCTGATGCAGCCATGCCGCGTGTATGAAGAAGGCCTTCGGGTTGTAAAGTACTTTCAGCGGGGAGGAAGGCGATAAGGTTAATAACCTTGTCGATTGACGATACCCGCAGAAGAAGCACCGGCTAACTCCGTGCCAGCAGCCGCGGTAATACGGAGGGTGCAAGCGTTAATCGGAATTACTGGGCGTAAAGGGCACGCAGGCGGTATGTCAAGTCGGATGTGAAATCCCCGGGCTCAACCTGGGAACTGCATTCGAAACTGGCAGGCTAGAGTCTTGTAGAGGGGGGTAGAATTCCAGGTGTAGCGGTGAAATGCGTAGAGATCTGGAGGAATACCGGTGGCGAAGGCGGCCCCCTGGACAAAGACTGACGCTCAGGTGCGAAAGCGTGGGGAGCAAACAGG
+
IHEHIIIIIIIHII?HHIHHIGGHIIICGHIII1FHHIFEG@GHHIIIIIDHEHIIIIIIICCEHIIIHHIHIIIICGEHIIFCCFHDHHIHDHIH0/<CHHHHFCD@C/DGHCGH@EGH.:8.DC@A.9.-B.8??CH.8B@6GEHED,,7@HI-66B8@H--656@@835><55-6@GEE=+6C4@-@H?-64-5-6@GG@@GE6-@56GHHE@F-6+5--CF-HDCG@6---6-EHCHG6E@-FEG@F6E+D>5+-IHFF4HGA66-HHGIHHEGF.EG8IIHGE?HGF@HIHHGCC7D.HF?IIHHC///IGFIIIIIHGHEIHHHIIIIIHHIHIIIIIHHGD0HD1?IIIHHCGCHHF1IIIIIIIHIHDF/C<<1IIIIHHF<<?IIIIHHF1<1IHF<0IIHIHC<HIIIIIIHHIIIIIIH
@HWI-D00621:649:HN7J3BCX2:2:1102:20662:10377
GTGGGGAATATTGCACAATGGGCGCAAGCCTGATGCAGCCATGCCGCGTGTATGAAGAAGGCCTTCGGGTTGTAAAGTACTTTCAGCGGGGAGGAAGGTGTTGTGGTTAATAACCGCAGCAATTGACGTTACCCGCAGAAGAAGCACCGGCTAACTCCGTGCCAGCAGCCGCGGTAATACGGAGGGTGCAAGCGTTAATCGGAATTACTGGGCGTAAAGCGCACGCAGGCGGTCTGTCAAGTCGGATGTGAAATCCCCGGGCTCAACCTGGGAACTGCATTCGAAACTGGCAGGCTAGAGTCTTGTAGAGGGGGGTAGAATTCCAGGTGTAGCGGTGAAATGCGTAGAGATCTGGAGGAATACCGGTGGCGAAGGCGGCCCCCTGGACAAAGACTGACGCTCAGGTGCGAAAGCGTGGGGAGCAAACAGG
+
IIIIIIIIIIIIHIIIIIHIIIIIIIIIIIIIIIIIIIIIIHIIIIIIHHHHIIIIHIIIIIIIIIIGIIIIIIIHIIIIIIDHHIIIIIGHIIGIIHHIIIIIHHGHFHGIHIIIIIIIHIIIGHIIBEHHHIIIIIHIIIIIIIHIGHIHGHFHIIIHIIIHHHHIIHIIIDC<HEHHIGHHIIHGCHIHIH=E=HHGE=@?@HHHGE@@HHH>HEHHIHIHIHHHHHHHGCHEEEECC@@GGFHIHHEGE+:+:DIGIHFHEFHCEHECGIHHGF.HHHIHHEIIHGHIIIIIHHHHHEHEGHIHHHHHHIHHCIHHEGHIIIIIIHIHHIIIIHGIIIIIHGHF<HHHIIIIIIIIIHHHIIHIIIIIIIIIHGIHIHIIHIIIIIIIIIIIIIIHIIIIHHIHIIIIIGIIIIIIIIIIIIIIII
@HWI-D00621:649:HN7J3BCX2:2:1102:3119:10660
GTGGGGAATATTGCACAATGGGCGCAAGCCTGATGCAGCCATGCCGCGTGTATGAAGAAGGCCTTCGGGTTGTAAAGTACTTTCAGCGGGGAGGAAGGTGTTGTGGTTAATAACCGCAGCAATTGACGTTACCCGCAGAAGAAGCACCGGCTAACTCCGTGCCAGCAGCCGCGGTAATACGGAGGGTGCAAGCGTTAATCGGAATTACTGGGCGTAAAGCGCACGCAGGCGGTCTGGCAAGTAGGATGTGAAATCCCCGGGCGCAACCTGGGAACTGCATTCGAAACTGGCAGGCTAGAGTCTTGTAGAGGGGGGTAGAATTCCAGGTGTAGCGGTGAAATGCGTAGAGATCTGGAGGAATACCGGTGGCGAAGGCGGCCCCCTGGACAAAGACTGACGCTCAGGTGCGAAAGCGTGGGGAGCAAACAGG
+
IHHHIGCDFHHIIIGHIHHHIG@HCD<C1GGCHGE@CGHEHC1<DHI?FCGGHHHHHHIIGHIHEHI=CHHIHFECFHHIEH<FCHHIIHG<EHHHIFFGHEHIICDEE/DHHIHH<:-:.;@FHEHHIHFH?HEDE?EHEHIIGEHHDDID-@HFHEEEEBE@6@GGE@+>CHD<-FHGHG=DDDHHHH?F?@@@4@@HHG--E+6-6@-GHIHH@:F>DD:C?GEHC36E56---@F@6----6---F@-8++C:D6->5-F68-8-GE@@IH@G6.HGEEA.6B.GF.HHFH@CIHGD...8.CCH<HG@HHEGF<EHHGHHIIGHDHHHHG1<HHE@.EFCFFD<1C<1?HGCEGC<<//GHC@D1CGEDCHDGGHHE?@EHGD1HIIHHIHHHFHF<CHE@DHIIHHHDC1HGCHG?CHF<1HFH
@HWI-D00621:649:HN7J3BCX2:2:1102:3330:10968
GTGGGGAATATTGCACAATGGGCGCAAGCCTGATGCAGCCATGCCGCGTGTATGAAGAAGGCCTTCGGGTTGTAAAGTACTTTCAGCGGGGAGGAAGGTGTTGTGGTTAATAACCGCAGCAATTGACGTTACCCGCAGAAGAAGCACCGGCTAACTCCGTGCCAGCAGCCGCGGTAATACGGAGGGTGCAAGCGTTAATCGGAATTACTGGGCGTAAAGCGCACGCAGGCGGTCCGTCAAGTCCGATGGGAAATCCCCGGGCTCAACCTGGGAACTGCATTCGAAACTGGCAGGCTAGAGTCTTGTAGAGGGGGGTAGAATTCCAGGTGTAGCGGTGAAATGCGTGGAGATCTGGAGGAATACCGGTGGCGAAGGCGGCCCCCTGGACAAAGACTGACGCTCAGGTGCGAAAGCGTGGGGAGCAAACAGG
+
IIIIIIIIIIIIIIIIIIIIIIIIIIIIIIIIIIIIIIIIIIIIIIDIHIHIIIIIHHIIIIIIIIIIIIIIIIIIIIIIIIHIIIIIIIIIIIIHIIHIIIIIIIIIIIIIIIIIIHIIHHIIIIIIIIIIIIIIHIIGIIIIEHIIIIIIIAGECHIHHIIIHHIIIHIIIGH,@HIIIHIIID4EEHHIIIIHH-?GHHCEF-@@GGHIHHHHH?GHHGDFFFHD:CD####EF@->;54-F6-6-G?G8+HDHDHHHCCHGIHHEHIHHHHHHG@GGHFGHHEIIIHIIIIIHHEHF@?GHHIHHIIIIIHFHHHIHFIHCHIHH<IIIGIIIHFIIIIIIHGC<@HIIIIGIIIIIIIIIIIIIIIHIIIIIIIHIIIIIIIIIIIIIIIIIIIIIHIIIIIIIIIIIIIIIIIIIIIIIIIIII
@HWI-D00621:649:HN7J3BCX2:2:1102:9601:10994
GTGGGGAATATTGCACAATGGGCGCAAGCCTGATGCAGCCATGCCGCGTGTATGAAGAAGGCCTTCGGGTTGTAAAGTACTTTCAGCGGGGAGGAAGGTGTTGTGGTTAATAACCGCAGCAATTGACGTTACCCGCAGAAGAAGCACCGGCTAACTCCGTGCCAGCAGCCGCGGTAATACGGAGGGTGCAAGCGTTAATCGGAATTACTGGGCGTAAAGCGCACGCAGGCGGTCTGTCAAGTCGGATGTGAAATCCCCGGGCTCAACCTGGGAACTGCATTCGAAACTGGCAGGCTAGAGTCTTGTAGAGGGGGGTAGAATTCCAGGTGTAGCGGTGAAATGCGTAGAGATCTGGAGGAATACCGGTGGCGAAGGCGGCCCCCTGGACAAAGACTGACGCTCAGGTGCGAAAGCGTGGGGAGCAAACAGG
+
IIIIIIIIIIIIIIIHIIIIIIIIIIHIIIIIIIIIIIIIIIIIIIIIIIIIIIIIIIIIHIIIIIIIIIIIIIIIIIIIIGDHHIIIIIIHIIIIIIIIIIIIIIIIIIIIIIIIIIIIIIIIIIIIHHIIIIIIIIIIIIIIIIIII<CHHGEHIIIHIGHIHHIIGHHHHHHICHGIIHHIIHEHGHFHGHHHH?GHIIGEHHHHFHEEGHEGHHHHDHIIIIIHDHH-?G-HF?HHHHHGECIIHHIHHDIDDHHEIHHHHIHEHHHHIIIIHHIHFEHHIIIHIIIIHHHHIIHHGIHIIHIIHIIIHHIIIIIIIIIIIIIIIHIIIIIIHHFIIIIIIIHFDHHHHIIIIHHIGIIIIIIIIIIIIIIIIIIIHHIIIIIIIIIIHIIIIIIIHHIIIIIIGIIIIIIIIIHIIIIIIIIIII
@HWI-D00621:649:HN7J3BCX2:2:1102:11369:10900
GTGGGGAATATTGCACAATGGGCGCAAGCCTGATGCAGCCATGCCGCGTGTATGAAGAAGGCCTTCGGGTTGTAAAGTACTTTCAGCGGGGAGGAAGGCGATAAGGTTAATAACCTTGTCGATTGACGTTACCCGCAGAAGAAGCACCGGCTAACTCCGTGCCAGCAGCCGCGGTAATACGGAGGGTGCAAGCGTTAATCGGAATTACTGGGCGTAAAGCGCACGCAGGCGGTCTGTCAAGTCGGATGTGAAATCCCCGGGCTCAACCTGGGAACTGCATTCGAAACTGGCAGGCTAGAGTCTTGTAGAGGGGGGTAGAATTCCAGGTGTAGCGGTGAAATGCGTAGAGATCTGGAGGAATACCGGTGGCGAAGGCGGCCCCCTGGACAAAGACTGACGCTCAGGTGCGAAAGCGTGGGGAGCAAACAGG
+
IHIGHIGIHHIIIIIIGHIHIIIIIHHDHHIIIIGHIIIIIIIIIHIIHIECCFFIIIIIIIIGEHHIHHHHIIHGIIHHIIHHHIIHHHIDIIHIIIHIHIGDECC?FHHIGHIHHGHGHEHHFHHHEEHIHIGHIC?GFHHIIIHIIGHIICH.GHHHHGHHGI?GHCDHDHHCE@@F?GHHCH@EHHHC@-6EEE@@HHE@66@HEHHHHHHEGEHEHHIHHHHHIIHHEGFHHCFDHGIIHHHHHHCHDHIIIIIIHHIHFHHEIIIIIIHHHFHGIIIIHHHEHIIIIIHHIIIHHDDHIIIIIIIIIHIHIHIIHIIIIIIIIIIIIIIIIHIIIIIIIIHHDIIHHIIIIIHHGIHIIIIIIIHIIIIIIHHHIHHIIIIHIIIIIIIIIIIIIHIIIIIIIIIIIIIIIIIIIIIIIIIIII
@HWI-D00621:649:HN7J3BCX2:2:1102:14304:10896
TTGGGAATATTGCACAATGGGCGCAAGCCTGATGCAGCCATGCCGCGTGTATGAAGAAGGCCTTCGGGTTGTAAAGTACTTTCAGCGGGGAGGAAGGCGATAAGGTTAATAACCTTGTCGATTGACGTTACCCGCAGAAGAAGCACCGGCTAACTCCGTGCCAGCAGCCGCGGTAATACGGAGGGTGCAAGCGTTAATCGGAATTACTGGGCGTAAAGCGCACGCAGGCGGTCTGTCAAGTCGGATGTGAAATCCCCGGGCTCAACCTGGGAACTGCATTCGAAACTGGCAGGCTAGAGTCTTGTAGAGGGGGGTAGAATTCCAGGTGTAGCGGTGAAATGCGTAGAGATCTGGAGGAATACCGGTGGCGAAGGCGGCCCCCTGGACAAAGACTGACGCTCAGGTGCGAAAGCGTGGGGAGCAAACAGG
+
I1<GHCHHIHIGHHHHIHHIIIIIHIIIIHIHHIIIIIIIIIHIHIIIIIIIIHIIEHIIGHIIIHIDEHHIIIIIIIIIIHFHIHHIIICHGDHHIIIIIIIIIHHIIHIIIIIIIFIIHHIHEHIGEHHIIIHIIHHHHHEHHHIHIIIIIIIEHIIHHIFHHIIIIIIIID:EHIIIIFHHHHHIHIHHGE=GHHHIIIIGH@EHEEHCHHGE@HIIHHIIIHHHHHI-G?EHGIIHHH??G?H@H@?E;3>3CHHHHF--IIHHGGECHHIHHHHHHEHIIIIGHIHHHGHIIHE?EEEIHGIIHGIIHHIIIHHHCIIHIHIIHHHIIIHGHHFHHHIIHH@<FGIHH@GHHHIIHIHGHHHCIIIIHGHHCIIIIIIIIIIIHIHIIIHIIIIIIIIIHGIIIIIIIIIHIIHIHHIIIHHEC
@HWI-D00621:649:HN7J3BCX2:2:1102:15200:10997
GTGGGGAATATTGCACAATGGGCGCAAGCCTGATGCAGCCATGCCGCGTGTATGAAGAAGGCCTTCGGGTTGTAAAGTACTTTCAGCGGGGAGGAAGGTGTTGTGGTTAATAACCGCAGCAATTGACGTTACCCGCAGAAGAAGCACCGGCTAACTCCGTGCCAGCAGCCGCGGTAATACGGAGGGTGCAAGCGTTAATCGGAATTACTGGGCGTAAAGCGCACGCAGGCGGTCTGTCAAGTCGGATGTGAAATCCCCGGGCTCAACCTGGGAACTGCATTCGAAACTGGCAGGCTAGAGTCTTGTAGAGGGGGGTAGAATTCCAGGTGTAGCGGTGAAATGCGTAGAGATCTGGAGGAATACCGGTGGCGAAGGCGGCCCCCTGGACAAAGACTGACGCTCAGGTGCGAAAGCGTGGGGAGCAAACAGG
+
IIIIIIIIIIIIIIIIIIIIIIIIIIIIIIIIIIIIIIIIIIIIIIIIHIHIIIIIIIIIIIIIIIIIIIIIIIIIIHHIIHDGHIHIIIIHIIHIIIIIIIIIIIFHHGIIIIIIIHIIIIIIIIIIHIIIIIIIIIDHHIIIHIIIHIIIHHIFHGHIIIIIIIHFHHHIIIDHHGHHIIIHHCEHHIHEHH5ECHCEHIH@GEHIIHHIIIHHDHHFHCHHIHIIGDHFIHIIHEIDHGIIIHGHHGHGIIIIIIHHFHF-HHHHHHFHHFA?CEEHGGFEHHHHHIIHHGHHCHIGHCHHIIIHHIHIIIIHIIIHIHFIIIIIHIIIIIIIIHHIIIHHHEGF<HHHIHEIIIIIIHHDIHHHHHH=IIHGIHIIIIIIIHHIIIIIIIIHIIHHIIIIIGIHIIIIIIIIGIIIIHIIIIIHH@
@HWI-D00621:649:HN7J3BCX2:2:1102:4231:11032
GTGGGGAATATTGCACAATGGGCGCAAGCCTGATGCAGCCATGCCGCGTGTATGAAGAAGGCCTTCGGGTTGTAAAGTACTTTCAGCGGGGAGGAAGGTGTTGTGGTTAATAACCGCAGCAATTGACGTTACCCGCAGAAGAAGCACCGGCTAACTCCGTGCCAGCAGCCGCGGTAATACGGAGGGTGCAAGCGTTAATCGGAATTACTGGGCGTAAAGCGCACGCAGGCGGTCTGTCAAGTCGGATGTGAAATCCCCGGGCTCAACCTGGGAACTGCATTCGAAACTGGCAGGCTAGAGTCTTGTAGAGGGGGGTAGAATTCCAGGTGTAGCGGTGAAATGCGTAGAGATCTGGAGGAATACCGGTGGCGAAGGCGGCCCCCTGGACAAAGACTGACGCTCAGGTGCGAAAGCGTGGGGAGCAAACAGG
+
IHHIIIIIIIIIIIIIIIIIIIIIIIIIIIIIIIIIIIIIIIIIIIIHHIIGIIIIIIIIIIIIIIIIHIIIIGIIIIIIIIGFHIIIIHIIIIIIIIIIIIIIIIIIIHIIIIIHIIHHIHIIIIIIIIIIHGHIHHHIIIHIIGIHHIHICGHHHGIIGHHIIIHHIHHIIGICGHEHIIHGII@HHIEHEHHHIEG?HHIHHHEHHHGFFIEHHCEHD:HHHIHDHHI@-@?HGG@++=IIIIHHH@-HCCHGHDHIIHHEAF-HEHIIIIIIIHCHIIIIHEIIHHHHEF.IIIHHHGEHHHIIIIIIIIIIIIIIIHIIIIIIIHIIIIIIHIFGIIHIHHF?FHIIIIIIIIIIIIIIIHHHHIIHIHIIIIIIIIIHHIHIIHIIIIIIIHIIIHIIIHGIIIIIIIIHIIHIIIIIIIIIII
@HWI-D00621:649:HN7J3BCX2:2:1102:6969:11042
GTGGGGAATATTGCACAATGGGCGCAAGCCTGATGCAGCCATGCCGCGTGTATGAAGAAGGCCTTCGGGTTGTAAAGTACTTTCAGCGGGGAGGAAGGCGATAAGGTTAATAACCTTGTCGATTGACGTTACCCGCAGAAGAAGCACCGGCTAACTCCGTGCCAGCAGCCGCGGTAATACGGAGGGTGCAAGCGTTAATCGGACTTACTGGGCGTAAAGCGCACGCAGGCGGTCTGTCAAGTCGGATGTGAAATCCCCGGGCTCAACCTGGGAACTGCATTCGAAACTGGCAGGCTAGAGTCGTGTAGAGGGGGGTAGAATTCCAGGTGTAGCGGTGAAATGCGTAGAGATCTGGAGGAATACCGGTGGCGAAGGCGGCCCCCTGGACAAAGACTGACGCTCAGGTGCGAAAGCGTGGGGAGCAAACAGG
+
IFFEHIIIIIIHI@GHIIIIIIIIICHIIIIIIHEHHIIII?HEHIIIIIE@CHIGHHEHI@H@HG@EHCHHE1FHGCECCHDC<GHCHII/CH/FEHIIDC@/CF/<@DCGHFGFCHIIIHCCECC@BB.9B7BEHHI.AG?G@EHED<DH@.8F@GDBGHH-@GHHH@DHHHC,8@GEHHEDDHIIHC-@FE4@=@FHHFE15@E@GH?GEH+54-@CH>DHHH::CDD####@-E@HC@--@6-6--@68+5++DHFA-A?GG?A-8-A6GAEG8.6EFHHIH?HIIHFEIIIHHHD<:..C@HFDCHD/HIHIHHGD/HCIIIIIIIIIIHHHIIIIIIGIIHFCHEDDGHC<HHH?HIHHEEIIIIIIIIHHDC/=EG@HHD1HG@EIIIIIIIHECIHF@=IIIIIIIIHIIHCIGIHIIIIIH
@HWI-D00621:649:HN7J3BCX2:2:1102:8339:11076
GTGGGGAATATTGGACAATGGGCCACAAGCCTGATCCAGCAATTCTGTGTGCACGATGAAGGTCTTCGGATCGTAAAGTGCTTTCAGTTGGGAAGAAGAAAGTGACGGTACCAACAGAAGAAGCGACGGCTAAATACGTGCCAGCAGCCGCGGTAATACGTATGTCGCAAGCGTTATCCGGATTTATTGGGCGTAAAGCGCGTCTAGGCGGAAAAATAAGTCTGATGTTAAAATGCGGGGCTCAACTCCGTATTGCGTTGGAAACTGTTTTTCTAGAGTACTGGAGAGGTGGGCGGAACTACAAGTGTAGAGGTGAAATTCGTAGATATTTGTAGGAATGCCGATGGAGAAGTCAGCTCACTGGACAGATACTGACGCTAAAGCGCGAAAGCGTGGGGAGCAAACAGG
+
IFFHIIIFHHHHHIIIIHIIIIIIIIIIHIIIIIIIIIIGIIIIIEHHHIIIIIIII?GHIIIIIGIHIHIIIHIIHHHHIIFHIHFCGHHIHIIIIIIIIIIIIIIHHHIHHIIHIHIIIIHHIHIGHHIIIIGIIIHHHIHIIIIIIIIHIIHHHIIIHHHHHIIHIIIHIHIFCFHIIHHHHHHH+CFHHGHGD@HHIIDHDHHH?FHCCHCHIIHHGHHHCHGHHHI@4DD:@7FHECGHIHEHHHHHD:DG@IHHEC9FCFEHEIHHFHHGGD<</?HEHGHE</<D/E@HHG?EFF?HEHDEHHHHHEGGHHHHIHHHHF<FEFHH?IIHGHDIGHF?HIHEF1EIHHIIH?HHEHHGIHIIHIHHHEIIIHIHIHIIHIIIIHCHDFHIIIIHHHHHIHG?
@HWI-D00621:649:HN7J3BCX2:2:1102:4210:11322
GTGGGGAATATTGCACAATGGGCGCAAGCCTGATGCAGCCATGCCGCGTGTATGAAGAAGGCCTTCGGGTTGTAAAGTACTTTCAGCGGGGAGGAAGGCGATAAGGTTAATAACCTTGTCGATTGACGTTACCCGCAGAAGAAGCACCGGCTAACTCCGTGCCAGCAGCCGCGGTAATACGGAGGGTGCAAGCGTTAATCGGAATTACTGGGCGTAAAGCGCACGCAGGCGGTCTGTCAAGTCGGATGTGAAATCCCCGGGCTCAACCTGGGAACTGCATTCGAAACTGGCAGGCTAGAGTCTTGTAGAGGGGGGTAGAATTCCAGGTGTAGCGGTGAAATGCGTAGAGATCTGGAGGAATACCGGTGGCGAAGGCGGCCCCCTGGACAAAGACTGACGCTCAGGTGCGAAAGCGTGGGGAGCAAACAGG
+
IIIIIIIIIIIIIIIIIIIIIIIIIIIIIIIIIIIIIIIIIIIIIIIIIIIIIIIIIIIIIIIIIIIIIIIIIIGIIIIIIIHIIIIIIIIIIIIIIIIIIIIIIIIIIIHIIIIIIIIIIIIIIIIIIIIIIHHHIIIGHIIIIIIHIIIIIIIIIIGHHIIIIHIIIIIIIIIIIIIIHIIIIIHIHIIIHDHHIGIHIGIHHHIIIHIHHHHGHIIH:HHHIHHHHIIHEF6-HGEIIIHHHGIIHHHG@>>+DHEIIHHGGHHGCIIIHHHHEH?HHHIIIIGIIIHIHEEHIIHHFB?HHIIIIIIIIHIIIIHIIHIIHIIIIIIHIHIIIHGIIIIIIHHCDIIIIIIIIIIIIHGHIIIIIIIIIIIIIIIIIHIIIIIIIIIIIIIIIHIIGIIIIIIIIIIIIHIIIIIIIIIIIIIIII
@HWI-D00621:649:HN7J3BCX2:2:1102:5821:11265
GTGGGGAATATTGCACAATGGGCGCAAGCCTGATGCAGCCATGCCGCGTGTATGAAGAAGGCCTTCGGGTTGTAAAGTACTTTCAGCGGGGAGGAAGGTGTTGTGGTTAATAACCGCAGCAATTGACGTTACCCGCAGAAGAAGCACCGGCTAACTCCGTGCCAGCAGCCGCGGTAATACGGAGGGTGCAAGCGTTAATCGGAATTACTGGGCGTAAAGCGCACGCAGGCGGTCTGTCAAGTCGGATGTGAAATCCCCGGGCTCAACCTGGGAACTGCATTCGAAACTGGCAGGCTAGAGTCTTGTAGAGGGGGGTAGAATTCCAGGTGTAGCGGTGAAATGCGTAGAGATCTGGAGGAATACCGGTGGCGAAGGCGGCCCCCTGGACAAAGACTGACGCTCAGGTGCGAAAGCGTGGGGAGCAAACAGG
+
HGHIHIHGHHIIECHIIHFGEHGDHHIHHIHHHIHHHEHH?GHIHHHICFHFGIHDGEEHHHIH@GECHGHII1CHEH?GHC<1DGHIIHICHH<FHHHHF@EGHFCE@@C@HHIDE-CCHIHHFHHH77FHHAEC7?DEHHFAGHHHCHIH-@B@GGEGHIHHHIC@FGHGDI+>5@GEH@@DDHECDHEEGH446E@HHHIEG66@@IHHHC65@HHGHCHIHH@DC6>E@6-@-HEDC@HGF-@6--68566HDCHHFA---66--8-A-?EHIHA?IIHBAFFGFB.GC7.CHC7:.87@.7GHHHHHDHHHHGEEEHEHHHHCHDHHHHG1HGEIIHIHHGD<<1E@1HHG?FHHDHHHHHGEEHF<@HHHHIHHHHGEIIHHHIHD<H@HCHGFGFIIIIGIIIIFHCDEIHHHIHHHHHHIHG
@HWI-D00621:649:HN7J3BCX2:2:1102:15467:11341
GTGGGGAATATTGCACAATGGGCGCAAGCCTGATGCAGCCATGCCGCGTGTATGAAGAAGGCCTTCGGGTTGTAAAGTACTTTCAGCGGGGAGGAAGGCGATAAGGTTAATAACCTTGTCGATTGACGTTACCCGCAGAAGAAGCACCGGCTAACTCCGTGCCAGCAGCCGCGGTAATACGGAGGGTGCAAGCGTTAATCGGAATTACTGGGCGTAAAGCGCACGCAGGCGGTCTGTCAAGTCGGATGTGAAATCCCCGGGCTCAACCTGGGAACTGCATTCGAAACTGGCAGGCTAGAGTCTTGTAGAGGGGGGTAGAATTCCAGGTGTAGCGGTGAAATGCGTAGAGATCTGGAGGAATACCGGTGGCGAAGGCGGCCCCCTGGACAAAGACTGACGCTCAGGTGCGAAAGCGTGGGGAGCAAACAGG
+
IIIIIIIIIIIIIHIIIIIIIIIIIIIIIIIIIIIIIIIIIIIIIIIIIIIIIIIIIIIIIIIIIIIIIIIIIIIIIEHIIIGHIIIIIIIIIIIIIIIIIICHHIHHIIIIIIIIIHIIIIHIIIIIIIGIIIIHHHIIIIIIHIIIIIIIHIHIIIIIIIIIIIHIIIIIIIIHIIGHHIIIHHGHHHHHEHHE=@@GEHHHHFHIIHIIIIHC@6?HHHHHHHECDCH@6-@E@HH:>--CHHHHHE@GIIIHHDHFCCHFIHHEGIHHIIIIIHHGE@?HHIHIIIHHHHFG@D?HEHHIHIIIIIIIHGFFGIIHHHHIIIIIIHDIHHHHCHHHHHHIHFEF<IHIHIIIIHHIHHIIIIIHHIIIIIIIHCHHIHHHIIIIIIHIIHIHIIIHIIIIIIHIIIIIIIIIIIIIIIIIIIIIHC
@HWI-D00621:649:HN7J3BCX2:2:1102:9433:11559
GTGGGGAATATTGCACAATGGGCGCAAGCCTGATGCAGCCATGCCGCGTGTATGAAGAAGGCCTTCGGGTTGTAAAGTACTTTCAGCGGGGAGGAAGGCGATAAGGTTAATAACCTTGTCGATTGACGTTACCCGCAGAAGAAGCACCGGCTAACTCCGTGCCAGCAGCCGCGGTAATACGGAGGGTGCAAGCGTTAATCGGAATTACTGGGCGTAAAGCGCACGCAGGCGGTCTGTCAAGTCGGATGTGAAATCCCCGGGCTCAACCTGGGAACTGCATTCGAAACTGGCAGGCTAGAGTCTTGTAGAGGGGGGTAGAATTCCAGGTGTAGCGGTGAAATGCGTAGAGATCTGGAGGAATACCGGTGGCGAAGGCGGCCCCCTGGACAAAGACTGACGCTCAGGTGCGAAAGCGTGGGGAGCAAACAGG
+
IIIIIIIIHIIIIIIIIIIHIIIIIIIIIIIIIIIIIIIIIIIIIIIIHHHHIIIIIIIIIIIIIIIIIHIHIIIIIIIIIIHIIIIHIIIHIIHHHIIIIIGIIIHIIIIIIIIIIIIHIIIIIIHIGIHHHHIHIIIIIIIIIHIIIIIIHHIIIHHHHGHHIIHHHIIIGIH<HHHEHI@CDHHHIHHIEHGHI?HHIHIIHGIHHIHIII6GD:IHHHHIIIHHHIHGHHEG?@@IHEHEGHHHCIIHHHHDDHIHFGIGIIGIHH@HGIIIHHHHHIHHHHHGIFFHFGIIIHGIGHFHGIIIIIIHHGEFIIIIGHIHIIIFIIIIIIIIIHIIIIIIHIHFDHEHHHHHHIIHHIIIIHIHIIIIIIIIIIIHIIHHHIIIIIHHEIIIIIIIIHIHIIIIIIIIIIIIIIIIIIIIIIIIII
@HWI-D00621:649:HN7J3BCX2:2:1102:10093:11665
GTGGGGAATATTGCACAATGGGCGCAAGCCTGATGCAGCCATGCCGCGTGTATGAAGAAGGCCTTCGGGTTGTAAAGTACTTTCAGCGGGGAGGAAGGCGATAAGGTTAATAACCTTGTCGATTGACGTTACCCGCAGAAGAAGCACCGGCTAACTCCGTGCCAGCAGCCGCGGTAATACGGAGGGTGCAAGCGTTAATCGGAATTACTGGGCGTAAAGCGCACGCAGGCGGTCTGTCAAGTCGGATGTGAAATCCCCGGGCTCAACCTGGGAACTGCATTCGAAACTGGCAGGCTAGAGTCTTGTAGAGGGGGGTAGAATTCCAGGTGTAGCGGTGAAATGCGTAGAGATCTGGAGGAATACCGGTGGCGAAGGCGGCCCCCTGGACAAAGACTGACGCTCAGGTGCGAAAGCGTGGGGAGCAAACAGG
+
IIIIIIIIHIIIIIIIIIIIIGHIH?HIIIIIIIIIIIIIIIIIIIIIIIHHIIIIIIIIIGIIIHHIHDGHHHHHHHIIIHDHEHIIIIIHIICHIIIGHIHHIIHIHHHHHHHHHIHHHHHHIIIHG@EHHIIIIIGIIHEHHIIH<DHDEEHHFGF@EEHHIHHFE@D>+D3<-@F@8@=DHGEHEHHHCH@EE?FEHGHHF@GGHHC@H@?H=C5666>CHDHHH+HHGEHF-IHHIHH@?F?HGE@-HCDDD:EHHF?G@HHFHIIIGIHIEHHEIIIIIIIIIGIIIHHHFIIHFGCHIIIIIIHHHEHIHHGIHFHHIHHCIHHIIIHIIHFIIHIHHHG<<HIIHIHHIHIIGIIIIHHHIIIHIHIIIIIIIHIHHIIIIHG<1IIIIIIIIIIIHIIIIIIIHIIIIIIIIIIIHIIIII
@HWI-D00621:649:HN7J3BCX2:2:1102:13452:11653
GTGGGGAATATTGCACAATGGGCGCAAGCCTGATGCAGCCATGCCGCGTGTATGAAGAAGGCCTTCGGGTTGTAAAGTACTTTCAGCGGGGAGGAAGGCGATAAGGATAATAACCTTGTCGATTGACGTTACCCGCAGAAGAAGCACCGGCTAACTCCGTGCCAGCAGCCGCGGTAATACGGAGGGTGCAAGCGTTAATCGGAATTACTGGGCGTAAAGCGCACGCAGGCGGTTTGTCAAGTCGGATGTGAAATCCCCGGGCTCAACCTGGGAACTGCATTCGAAACTGGCAGGCTAGAGTCTTGTAGAGGGGGGTAGAATTCCAGGTGTAGCGGTGAAATGCGTAGAGATCTGGAGGAATACCGGTGGCGAAGGCGGCCCCCTGGACAAAGACTGACGCTCAGGTGCGAAAGCGTGGGGAGCAAACAGG
+
IIEHIIIIICHIEHIIIIIIIIIIIIIIIIIIIIIHIIICH<GHIIIIIIHIIIIIIIIIIHIIIIIIGICHIIIIIIGIIHD?<DFCHCHIHHIIIDCHHCCGHE//<DC@CCCFH?H@CG.DHHII7GH7G@8?7?E@AFHI.G6FHIIIIIIIEHHIHIIIIIHIIIIIIIICHHIII@HHH<4@GHFHIIHH--6@HHIGEHIEHHHIIIIHIHGEHCIIIIHIIHI@6-F@H@HGIGHFHEIIHHHG@+;5+>EIHEA-HHHF-IHHHFHHHHGF?@HIIHHE@G?HHFHHCIHFD...HDIIHHCCF/GIHIHF/IIIIIIIIIIIIIIIIHIIIIIIIIHECIH?HIIHCHHG<HHHEIIIIIIIHHIIIIHHIGIIIHFGCC<FIIIIIIIHECIHHG=IIIIIIIHIIHEEIHH?IIIIII
@HWI-D00621:649:HN7J3BCX2:2:1102:19132:11504
GTGGGGAATATTGCACAATGGGCGCAAGCCTGATGCAGCCATGCCGCGTGTATGAAGAAGGCCTTCGGGTTGTAAAGTACTTTCAGCGGGGAGGAAGGTGTTGTGGTTAATAACCGCAGCAATTGACGTTACCCGCAGAAGAAGCACCGGCTAACTCCGTGCCAGCAGCCGCGGTAATACGGAGGGTGCAAGCGGTAATCGGAATTACTGGGCGTAAGGCGCACGCAGGCGGTCTGTCAAGTCGGATGTGAAATCCCCGGGCTCAACCTGGGAACTGCATTCGAAACTGGCAGGCTAGAGTCTTGTAGAGGGGGGTAGAATTCCAGGTGTAGCGGTGAAATGCGTAGAGATCTGGAGGAATACCGGTGGCGAAGGCGGCCCCCTGGACAAAGACTGACGCTCAGGTGCGAAAGCGTGGGGAGCAAACAGG
+
IIIIIIIIIHHIGIHIIIIIIIIIGIIIIIIIFHIGIIIIIIHIIIIIIHCH@HHGHIHIIIII1CHIIIGHIHII@HHHIIDCFC1CHHIIDHHIIGHGHE@CHHGEEEHIHH@E?CEH8DDH@.B=GEGHEHEECCHHHH@FFEHHCC<DHGFHHHIHI-BEHGHHHIIHDGHH-@-@@HHHD,-85@-6GH+-3-@HHE@F?@@@@C-HCIHIHHHHHECDHEIIHCHG@@HG?HIGHH@6-@@IH?GF@5+CD:IHIHHCHGGGA-A66-F-HHF?HHHEHEIHFHHIIHHHHHEF@6.HHHEHHHC<@H?EHHHEHEIHHIIHHEDIIIIIIIIIGIIIIIHF<CEEFGIHEIHHHIIHHGIGIHHIHDHC/CH<CHIIHGGIIHHIIIIIIIHHG@HF?CFIIIIHHHE@HIIIIHH@IIHHII
@HWI-D00621:649:HN7J3BCX2:2:1102:6995:11857
GTGGGGAATATTGCACAATGGGCGCAAGCCTGATGCAGCCATGCCGCGTGTATGAAGAAGGCCTTCGGGTTGTAAAGTACTTTCAGCGGGGAGGAAGGTGTTGTGGTTAATAACCGCAGCAATTGACGTTACCCGCAGAAGAAGCACCGGCTAACTCCGTGCCAGCAGCCGCGGTAATACGGAGGGTGCAAGCGTTAATCGGAATTACTGGGCGTAAAGCGCACGCAGGCGGTCTGTCAAGTCGGATGTGAAATCCCCGGGCTCAACCTGGGAACTGCATTCGAAACTGGCAGGCTAGAGTCTTGTAGAGGGGGGTAGAATTCCAGGTGTAGCGGTGAAATGCGTAGAGATCTGGAGGAATACCGGTGGCGAAGGCGGCCCCCTGGACAAAGACTGACGCTCAGGTGCGAAAGCGTGGGGAGCAAACAGG
+
IHIIIIIIIIIIIIIIIIIIIIIIIIIIIIIIIIIIIIIIIIIIIIIIIHHHIIIIIIIIIIIIIIIIIIIIIIIIIIIIIIGHIIIIIIIHHIIIIIIIIIIIIIHHGIHIIIHIIIIIIIIIIIIIIHIIIIIIIIHIIIIIIIIIIIIIHIIIIIIIIIHIIIIIIHIIIIIGHIIIIIIIGIHIIIHHIIGHICHHIIHGGHHIIH@GHHHH@HHHHIHIIIGIHIIHF?@IIIHDD=H@?IIIHEHE=DCDCHH?HHHHGHHG-FIIIIIIIIHGAIIIIIIHIIHIHHHHHHGHIIHHIIIIIIIIIGIIIIIIFHIHIIIHIHIIIIIIHIIIHIIIIHGCDHHIIIIIIIIIIIIIIIIIIHHHIIIHIGIIHIIIIHIHIIIIHHGHIIIIIIIIIIIIIIIIIIIHIIIIIIIIIIIIIH
@HWI-D00621:649:HN7J3BCX2:2:1102:15354:11759
GTGGGGAATATTGCACAATGGGCGCAAGCCTGATGCAGCCATGCCGCGTGTATGAAGAAGGCCTTCGGGTTGTAAAGTACTTTCAGCGGGGAGGAAGGCGATAAGGTTAATAACCTTGTCGATTGACGTTACCCGCAGAAGAAGCACCGGCTAACTCCGTGCCAGCAGCCGCGGTAATACGGAGGGTGCAAGCGTTAATCGGAATTACTGGGCGTAAAGCGCACGCAGGCGGTCTGGCAAGTCGGATGTGAAATCCCCGGGCTCAACCTGGGAACTGCATTCGAAACTGGCAGGCTAGAGTCTTGTAGAGGGGGGTAGAATTCCAGGTGTAGCGGTGAAATGCGTAGAGATCTGGAGGAATACCGGTGGCGAAGGCGGCCCCCTGGACAAAGACTGACGCTCAGGTGCGAAAGCGTGGGGAGCAAACAGG
+
IIIIIIHIIHIIIIHIIIIIIIIIDHIIIIIIIHHIIHIHIHIIIIIIIIIIIIIHIIIIIIIIHHHHHFHHIIIII?FGHHDHIIHIIIIIHIIIIGIIIICHIIIHIIIIGIIIHIFDGEEHH7FGBEHIHH@EHHIIIIIHIGIIIIHIIHIHIGHIIIIHHHHIIEHHICCC@GFHHHHIIIIHIGHHIIHDHH?@@GCGHFFHHHC@GHEHEHCECCHIGHIDHHI@-@-6-F-D>-@@HHFH@HHHHD:+:HEEHCG4CEFHFA?AAGA-.@?HHIIIHHG?HG.HCHHHIIGECH@?HGIGIIHHHGHHHHIHHIHIIIIHHCGIHHHIHHIFHIHHGIHFCHEHHHHIHHHIHIIIHEHH=IHEHIIH?GIIGIHIHIIIIH@EIIIIHIIIHEIHDHHIHIHIIIIHHEHIIHHGHHIHHC
@HWI-D00621:649:HN7J3BCX2:2:1102:6018:12012
GTGGGGAATATTGCACAATGGGCGCAAGCCTGATGCAGCCATGCCGCGTGTATGAAGAAGGCCTTCGGGTTGTAAAGTACTTTCAGCGGGGAGGAAGGCGATAAGGTTAATAACCTTGTCGATTGACGTTACCCGCAGAAGAAGCACCGGCTAACTCCGTGCCAGCAGCCGCGGTAATACGGAGGGTGCAAGCGTTAATCGGAATTACTGGGCGTAAAGCGCACGCAGGCGGTCTGTCAAGTCGGATGTGAAATCCCCGGGCTCAACCTGGGAACTGCATTCGAAACTGTCAGGCTAGAGTCTTGTAGAGGGGGGTAGAATTCCAGGTGTAGCGGTGAAATGCGTAGAGATCTGGAGGAATACCGGTGGCGAAGGCGGCCCCCTGGACAAAGACTGACGCTCAGGTGCGAAAGCGTGGGGAGCAAACAGG
+
IHIIIIIIIIIIIIIIIIIIHIIIIIIIIIIIIIIIIIIIIIIIIIIIFHIIIIIHHHIIIIIIIIIIIFHIIGIIIIIIIIDHIIIIIIIIIIIIIIIIIIIIIIGHIIIIHIIIIIHIIIIIIIIIHIIIIIHHHIIHII?GHIIIIIIIIGIIIHIEHIIIIIHIEFHGHHIHIGHHHFGHDC@GHHIIFIE=G@GHIHHHGHFIIHHGFHF?EF?@;CHD@DHHHDH@-@-6---D:HHHHG@@-GGEH:DHDDAEGFHEHGHHFIIHIIHHIIHHEIIIIIHHF.IHIHGIIIHGEHGHIHHIIIIHHGIIIHIIHIIIIIIIIHIIIIIIIHIHIIIIHHHC<HHIIIIHIIIGIHIIIIIIIIHIIIIIHIIIIIIIIIHIIIIHHIIIIIIIIIIIIIIIIIIIIIIIIIHIHIIIIIIIII
@HWI-D00621:649:HN7J3BCX2:2:1102:9507:12411
GTGGGGAATATTGCACAATGGGCGCAAGCCTGATGCAGCCATGCCGCGTGTATGAAGAAGGCCTTCGGGTTGTAAAGTACTTTCAGCGGGGAGGAAGGTGTTGTGGTTAATAACCGCAGCAATTGACGTTACCCGCAGAAGAAGCACCGGCTAACTCCGTGCCAGCAGCCGCGGTAATACGGAGGGTGCAAGCGTTAATCGGAATTACTGGGCGTAAAGCGCACGCAGGCGGTCTGTCAAGTCGGATGTGAAATCCCCGGGCTCAACCTGGGAACTGCATTCGAAACTGGCAGGCTAGAGTCTTGTAGAGGGGGGTAGAATTCCAGGTGTAGCGGTGAAATGCGTAGAGATCTGGAGGAATACCGGTGGCGAAGGCGGCCCCCTGGACAAAGACTGACGCTCAGGTGCGAAAGCGTGGGGAGCAAACAGG
+
IIIIIIIIIIIIIIIIIIIIIIIIIIIIIIIIIIIIIIIIIIIIIIIIIIIIIIIIIIIIIIIIIIIIIIHIIIIIIIIIIIIIIIIIIIIIIIIIIIIIIIIIIIIIIIIIIIIIIHIIIIIIIIIIIIHIIHHIHIIIIIIIHIIIIIIHHEHHIHIIHHIGIIHIIHHIIIIGIIIIHIHIHHHIG@GCCE@EF-@GHIHHHHIHIIIIIIHHHHHHHHHHIIIIHIIIGIGIHEHHHE@HGIHIIIHGHCHHGIFHHHIHIIIIGHIIIIIIIIIHIIHIIIHHHIIIIIIIIIIIHF@HIIIIIIIIIIIIIIIIIHIIIIIIIIIIIIIHIIIIIIIIIIHHDIIHFIIIIIIIIIIIIIIIIIIIIHGIIIIIIIIIGIIIIIIIIIIIIIIIIHIIIIIIIIIIHIIIIIIIIIIIIIIIII
@HWI-D00621:649:HN7J3BCX2:2:1102:6939:12527
GTGGGGAATATTGCACAATGGGCGCAAGCCTGATGCAGCCATGCCGCGTGTATGAAGAAGGCCTTCGGGTTGTAAAGTACTTTCAGCGGGGAGGAAGGTGTTGTGGTTAATAACCGCAGCAATTGACGTTACCCGCAGAAGAAGCACCGGCTAACTCCGTGCCAGCAGCCGCGGTAATACGGAGGGTGCAAGCGTTAATCGGAATTACTGGGCGTAAAGCGCACGCAGGCGGTCTGTCAAGTCGGATGTGAAATCCCCGGGCTCAACCTGGGAACTGCATTCGAAACTGGCAGGCTAGAGTCTTGTAGAGGGGGGTAGAATTCCAGGTGTAGCGGTGAAATGCGTAGAGATCTGGAGGAATACCGGTGGCGAAGGCGGCCCCCTGGACAAAGACTGACGCTCAGGTGCGAAAGCGTGGGGAGCAAACAGG
+
ICHHIHIIIIIIIIIIIIIIIIIIIHIIIIIIIIIIIIIIIIIIIIIIIIIIIIIIIIIIIIIIIIIIIIIIIIIIIIIIIIHIIIIIIIIDHIHIIIHHIIIIIIIIIHIGIIIIIIIHIHIIIIHIHIHGHHIIHHGHHIIHFEGEHIIHIIHCFEHHEIHIIHHHIHIHIICHHEEHIHEDHHEHCEHIHHHIIIIEHHEHIIIFHCC@GFHHEEHFD=@>EHHHDGHHFEF66-=DC@GGIIHHG?@HFIIIIIHIHHGHIIIHHEHHHHIIIEFIHIHHIIIIIIIGIHHGIHHIHHCIIIIIIIIIIHIHHIIGIIIIIIIIIIIIIIIIHHHHIIIIIHF?DIIIIHHFIHIHHIHIIIIIIIIIIIIIIIIIIIIHIIIIIIIIIIIIIIIIIIIIIIIIIIIIIIIIIIIIIIIIIIIIIF
@HWI-D00621:649:HN7J3BCX2:2:1102:14909:12622
GTGGGGAATATTGCACAATGGGCGCAAGCCTGATGCAGCCATGCCGCGTGTATGAAGAAGGCCTTCGGGTTGTAAAGTACTTTCAGCGGGGAGGAAGGCGATAAGGTTAATAACCTTGTCGATTGACGATACCCGCAGAAGAAGCACCGGCTAACTCCGTGCCAGCAGCCGCGGTAATACGGAGGGTGCAAGCGCTAATCGGAATTACTGGGCGTAAAGCGCACGCAGGCGGTCTGTCAAGTCGGATGTGAAATCCCCGGGCTCAACCTGGGAACTGCATTCGAAACTGGCAGGCTAGAGTCTTGTAGAGGGGGGTAGAATTCCAGGTGTAGCGGTGAAATGCGTAGAGATCTGGAGGAATACCGGTGGCGAAGGCGGCCCCCTGGACAAAGACTGACGCTCAGGTGCGAAAGCGTGGGGAGCAAACAGG
+
HH?EHHIIIHHIGFHHEHECE@EHCHIHFHHHCH?FGHHHHIIG@HCHCH<E@HF1<<DFHCHCGHHE<FHHHCDHEHGHHE<<F@E/CDHIDCHH?/FDHHDCGHE@<GFFEH.;:FCGE....;DE.9BCH.B??EDF.B.8FGEH<HIHIIHH6F5@E-8@H@GHHHCDD<CDGEH?EBE:D>@8@@-6F-+6+-6--+-@@@@-@63=@>,C;DD@D:C:HHG>>+@-6-6-@-45>@@6HEEHG@-EIHHC+:EG?A-HG@G6A8-@IIHEHHG?FG?HFEHGHCCHHFC.F.FECCE@HHIIHH<CHF/CHDCHF/IIHEHHDDHE0EC<<<00EDGEC<EF<HHEEHHHH@HHHCC/CEGCCHHHE?C/CCIHEHHG@EGEHHFCGHHEECCHG@C<IHDHHE0ICIIHHEF@CHHHHIHIHE
@HWI-D00621:649:HN7J3BCX2:2:1102:15799:12740
GTGGGGAATATTGCACAATGGGCGCAAGCCTGATGCAGCCATGCCGCGTGTATGAAGAAGGCCTTCGGGTTGTAAAGTACTTTCAGCGGGGAGGAAGGCGATAAGGTTAATAACCTTGTCGATTGACGTTACCCGCAGAAGAAGCACCGGCTAACTCCGTGCCAGCAGCCGCGGTAATACGGAGGGTGCAAGCGTTAATCGGAATTACTGGGCGTAAAGCGCACGCAGGCGGTCTGTCAAGTCGGATGTGAAATCCCCGGGCTCAACCTGGGAACTGCATTCGAAACTGGCAGGCTAGAGTCTTGTAGAGGGGGGTAGAATTCCAGGTGTAGCGGTGAAATGCGTAGAGATCTGGAGGAATACCGGTGGCGAAGGCGGCCCCCTGGACAAAGACTGACGCTCAGGTGCGAAAGCGTGGGGAGCAAACAGG
+
IIIIIIIIIIIIIIIIIIIIIIIIIIIIIIIIIIIIIIIIIGIIIIIIIIHIIIIGIIIIIIIIIIIIIIIIIIIIIGIIIIHIGIIIIIIIIIIIIIIIIIIIIHGHHIIIIIIIIIIIHIIIIIIIEHHIIIIIHIIIIIIIIIIIIIIIIIIGHHHIIGHHGIHFEHIIIIII-FGHHHHIIHHIHIIIIF@H=HHHHIIIIHHIHHHFHHHDHHHIIDHDGHIHGIIIIHGGEHEDHHIHGGIIIHGEHHH:CHGIHIHEIHHHHGIIIIIIIIHIHHIIHHIIIIIIIIIIIIIIHFHGHIGIIGIIIIIIHGHCEIIIIIIIIHIHIHIHHD0@IIIIIHGFDEHIGIIIIIIIHHGIIIIIIIHIIIIIIIIIIHIIIIIHHIIIIIIIIIIIIHIIIIIIIIHIIIIIIIIIIHIHHHIIII
@HWI-D00621:649:HN7J3BCX2:2:1102:6620:13246
GTGGGGAATATTGCACAATGGGCGCAAGCCTGATGCAGCCATGCCGCGTGTATGAAGAAGGCCTTCGGGTTGTAAAGTACTTTCAGCGGGGAGGAAGGCGATAAGGTTAATAACCTTGTCGATTGACGTTACCCGCAGAAGAAGCACCGGCTAACTCCGTGCCAGCAGCCGCGGTAATACGGAGGGTGCAAGCGTTAATCGGAATTACTGGGCGTAAAGCGCACGCAGGCGGTGTGTCAAGTCGGATGTGAAATCCCCGGGCTCAACCTGGGAACTGCATTCGAAACTGTCAGGCTAGAGTCTTGTAGAGGGGGGTAGAATTCCAGGTGTAGCGGTGAAATGCGTAGAGATCTGGAGGAATACCGGTGGCGAAGGCGGCCCCCTGGACAAAGACTGACGCTCAGGTGCGAAAGCGTGGGGAGCAAACAGG
+
IHIIIIIIIIIIIIIIIIIIIIIIIIIIIIIIIIIIIIIIIIIIIIIIIIHEHHHFHIIIIIIHIIIIIIIIIIIIIHIIIIGFGHHHIIIHHIIIIFFHIIHEHIEHHIHHHHHHIHIIIHEHHGHHGHEEHHHDHHIHFHH?GCHHHCHDHIIHGIIIIHB@@@EFHHIHDDHH-FHHE-->CH@HEGEG?G@--46-FHEGFGHFECHGHHEHHFC;HDG>>D-;HHHE6-?FHEHD6-@6@@ECEEH?E:HHHCIHFA?-GHEIHHEIIIIHIHCGHHIHHHF@HA6@HHFHIHCHEHFHF@IIHIIIHHHHIHIIHIGHGHEIHIHGHGHHEHH=HHHEHGD1<IHHFCF<@IHHCHHHEHGIIHIIIIIHDHHHGHGHIHHHHIHHHHEGIIGIHGIIHGHIHIIIGIIIIIIIHFGCHIIIII
@HWI-D00621:649:HN7J3BCX2:2:1102:6490:13378
GTGGGGAATATTGCACAATGGGCGCAAGCCTGATGCAGCCATGCCGCGTGTATGAAGAAGGCCTTCGGGTTGTAAAGTACTTTCAGCGGGGAGGAAGGTGTTGTGGTTAATAACCGCAGCAATTGACGTTACCCGCAGAAGAAGCACCGGCTAACTCCGTGCCAGCAGCCGCGGTAATACGGAGGGTGCAAGCGTTAATCGGAATTACTGGGCGTAAAGCGCACGCAGGCGGTCTGTCAAGTCGGATGTGAAATCCCCGGGCTCAACCTGGGAACTGCATTCGAAACTGGCAGGCTAGAGTCTTGTAGAGGGGGGTAGAATTCCAGGTGTAGCGGTGAAATGCGTAGAGATCTGGAGGAATACCGGTGGCGAAGGCGGCCCCCTGGACAAAGACTGACGCTCAGGTGCGAAAGCGTGGGGAGCAAACAGG
+
IHIIIIIIIIIIIIIIIIIIIIIIIIIIIIIHIIIIIIIIIIIIIIIIIIIIIIIIIIIIIIIIIIIIIIIIIIIIIIIIIIGHIIIIIIIIIIIIIIHIHIIIIHDHHIIHHIIIHIIGIIIIIIIIEEHIIHHIIIIIIIIIHIIHIHHHHHIIHIIIIIIIIHIIIIIIIICDHHFHIHGHGIIHC?GEHI-@@E6@GG@EHHHCHHEHHIHHIIIHHHIHIIHIHIIHHEHHHC@;>-4@EFHIIIHHHHCH:HGHIIIHHIHHIIIIIIIIIIIIIIIIHIIIIIHIIHEIIIIHEHEIIIIHIHIHHGIIIHIIIIHIIIIIIIHIIIIIIIIIIIIIIHHG<IIIIIIIIIIIGHIIIIIIIIIIIIIIIIIIIGIIIIIIIIIIIIIHIIIIIHIIIIIIIIIIIIIIIIIIIHHEHIIIII
@HWI-D00621:649:HN7J3BCX2:2:1102:5088:13562
GTGGGGAATATTGCACAATGGGCGCAAGCCTGATGCAGCCATGCCGCGTGTATGAAGAAGGCCTTCGGGTTGTAAAGTACTTTCAGCGGGGAGGAAGGCGATAAGGTTAATAACCTTGTCGATTGACGTTACCCGCAGAAGAAGCACCGGCTAACTCCGTGCCAGCAGCCGCGGTAATACGGAGGGTGCAAGCGTTAATCGGAATTACTGGGCGTAAAGCGCACGCAGGCGGTCTGTCAAGTCGGATGTGAAATCCCCGGGCTCAACCTGGGAACTGCATTCGAAACTGGCAGGCTAGAGTCTTGTAGAGGGGGGTAGAATTCCAGGTGTAGCGGTGAAATGCGTAGAGATCTGGAGGAATACCGGTGGCGAAGGCGGCCCCCTGGACAAAGACTGACGCTCAGGTGCGAAAGCGTGGGGAGCAAACAGG
+
IIIIIIIIHIIIIIIIIIIIIIIHIIIIIIIIIIIIIIIIIIIIIIGIHIIIIIIIIIIIIIIIHIIIIIIIIIIIIIIIIIGHHIIIIIIIIIGIIIIIIIIIIIIHIIHHHGHIIIHGHIHIIIIIIHIIHGEDHHHGHHHHHIIIIIIIIEHHIIIIIIIGIIIIIHIIIH:HHIHHHIHHIHHIHHEHGIHCEHHIHHHHHIEGHHHHHHFDEHHHIIIIGHDIIIHH@FHHECHGHCIHIIHHHHHHE+HGHHCIHIIIHHHHFHHIIHHGGIIHIHIIIIIIHIIIHHHHHIHHEHFCHIHFIIHHHHHIIHIHIIHIHFHHHHIGIHIGIHIIIIIIIHGGDHIIHIIIIIFIIHIIIIIIIIIIIIIIHIIIHIIIIIIIHIIIIIIIIIHHF@IIIIIIIIIIIIIIIIIHIIHHIIIIII
@HWI-D00621:649:HN7J3BCX2:2:1102:8020:13594
GTGGGGAATATTGCACAATGGGCGCAAGCCTGATGCAGCCATGCCGCGTGTATGAAGAAGGCCTTCGGGTTGTAAAGTACTTTCAGCGGGGAGGAAGGTGTTGTGGTTAATAACCGCAGCAATTGACGTTACCCGCAGAAGAAGCACCGGCTAACTCCGTGCCAGCAGCCGCGGTAATACGGAGGGTGCAAGCGTTAATCGGAATTACTGGGCGTAAAGCGCACGCAGGCGGTCTGTCAAGTCGGATGTGAAATCCCCGGGCTCAACCGGGGAACTGCATTCGAAACTGGCAGGCTAGAGTCTTGTAGAGGGGGGTAGAATTCCAGGTGTAGCGGTGAAATGCGTAGAGATCTGGAGGAATACCGGTGGCGAAGGCGGCCCCCTGGACAAAGACTGACGCTCAGGTGCGAAAGCGTGGGGAGCAAACAGG
+
ICHIIIIIIIIIIIIIIIIIIIIIIIIIIIIIIIIIIIIIIIIIIIIIIIIIIIIIIIIIIGIIIIIIIIIIIGIIIIIIIIGHIIIIHIIIIIIIIIIIIIIIIIIIGIIIIHIIIIIIIIIIGGHIHIIIIIIHGHIEHIIIIIIIIIIHIIIIIIIIIIIIHHHIIIIIDHIH@FHIHHEHCHEHHIHHHHHHEEEHHHICE@4FEHD@HDH:EFF:HG@HCCHHCCH@@--@ECHHD@DHH@66-@CH@CHDCDC@CIHCD>>6-HHEFIHEEHEHCEIIHHGHGEHHEFEIIHEHHGCIIIHH<GIIIHIIIHIIIGHGIHHHHIIHIIHGIHGHIIIHH@D1<EIHGIIIIIHIHDIHIIIIIIIHIIIIIIIIHEIIHIHIIIIHIIGIIIIIIHIIIIIIIIIIIIIHIIIIIHIIIIIIII
@HWI-D00621:649:HN7J3BCX2:2:1102:14686:13565
GTGGGGAATATTGCACAATGGGCGCAAGCCTGATGCAGCCATGCCGCGTGTATGAAGAAGGCCTTCGGGTTGTAAAGTACTTTCAGCGGGGAGGAAGGTGTTGTGGTTAATAACCGCAGCAATTGACGTTACCCGCAGAAGAAGCACCGGCTAACTCCGTGCCAGCAGCCGCGGTAATACGGAGGGTGCAAGCGGTAATCGGAATTACTGGGCGTAAAGCGCACGCAGGCGGTCTGTCAAGTCGGATGTGAAATCCCCGGGCTCAACCTGGGAACTGCATTCGAAACTGGCAGGCTAGAGTCTTGTAGAGGGGGGTAGAATTCCAGGTGTAGCGGTGAAATGCGTAGAGATCTGGAGGAATACCGGTGGCGAAGGCGGCCCCCTGGACAAAGACTGACGCTCAGGTGCGAAAGCGTGGGGAGCAAACAGG
+
IIIIHIIIIIIIIHHIIIIIIGHHHHHIHHHIIIHIIIIIIHIIIIHIIIHECHIHIHIIIGHEHHEHIIIIH@HIGHIHHIDHEHIGIIIGHHEHHIDFHGHHCHD//D@HCGHIGG<HEF.DFHGA;GE=HHGHD?<HHHIC@AHHHHHHHHEFHHH5ECHECEHHFHIHHD6=-@HHHCDHHCHHG@CHC@+-+46FHII@GCFEHE??@H>@@FHHHCH>HGHD>DD6-@6E?@@:>-=HF@-HEHG?@+>33:CHG-EHCB-GCEHGEAF?F6.FFIIIHHIIHIHFGHHHEHHFF.G@HEIIIIHCHIIHHHHHHCHEIFIIIIIHIIHHHEC0IIIIIHHF<FEF1?GC?IHC?HIIHGHHGIIIIIHHHIHHH?HH@F<GC1E@HIHDEHHEGCHIHCIIIIIHHHIIIIIHIHIIIIIIHE
@HWI-D00621:649:HN7J3BCX2:2:1102:15623:13672
GTGGGGAATATTGCACAATGGGCGCAAGCCTGATGCAGCCATGCCGCGTGTATGAAGAAGGCCTTCGGGTTGTAAAGTACTTTCAGCGGGGAGGAAGGCGATAAGGTTAATAACCTTGTCGATTGACGTTACCCGCAGAAGAAGCACCGGCTAACTCCGTGCCAGCAGCCGCGGTAATACGGAGGGTGCAAGCGTTAATCGGAATTACTGGGCGTAAAGCGCACGCAGGCGGTCTGTCAAGTCGGATGTGAAATCCCCGGGCTCAACCTGGGAACTGCATTCGAAACTGGCAGGCTAGAGTCTTGTAGAGGGGGGTAGAATTCCAGGTGTAGCGGTGAAATGCGTAGAGATCTGGAGGAATACCGGTGGCGAAGGCGGCCCCCTGGACAAAGACTGACGCTCAGGTGCGAAAGCGTGGGGAGCAAACAGG
+
IIIIIIGIIIIIIIHIIIIIIIIIIIIIIIIIIIIIIIIIIIIIIIIIIIIGIIIIIIGHIIIIIIIIIIIIIIIIIIIIHHHHIIIIIIIIIHIIIIIIIIHGHIHIIIIIIIIIIIIIIGIIHIIIHIIIIEHIIIIFFIIGIIIIIHIIIIIIIIIIIHHIIIHCHHHGIIHHHHIIGIIIIIIIC-GHGHHHIFHGIHHEHGHHIIHHGIIG@GHHIIHHHHIHHDFIHEIIHIHHIFIIIHFIIHHGIHHHDIIHHHIIHGEECHIIIIHIHFFHHIIGIIIHIIIIIHIIIIHH?GHGIIHIIIIIIHIIIHHIHIHIIIIIIIIIIHIIHHE=IIIHHEEEDIIIIIHHIIIIGIIIIIIIHIIIIIIHIIIIIIIIIIHIIIIIIIHDIIIIIIIIIIIHGIIIIIIIIIIIIIIIIIIIIH
@HWI-D00621:649:HN7J3BCX2:2:1102:16342:13622
GTGGGGAATATTGCACAATGGGCGCAAGCCTGATGCAGCCATGCCGCGTGTATGAAGAAGGCCTTCGGGTTGTAAAGTACTTTCAGCGGGGAGGAAGGTGTTGTGGTTAATAACCGCAGCAATTGACGTTACCCGCAGAAGAAGCACCGGCTAACTCCGTGCCAGCAGCCGCGGTAATACGGAGGGTGCAAGCGTTAATCGGAATTACTGGGCGTAAAGCGCACGCAGGCGGTCTGTCAAGTCGGATGTGAAATCCCCGGGCTCAACCTGGGAACTGCATTCGAAACTGGCAGGCTAGAGTCTTGTAGAGGGGGGTAGAATTCCAGGTGTAGCGGTGAAATGCGTAGAGATCTGGAGGAATACCGGTGGCGAAGGCGGCCCCCTGGACAAAGACTGACGCTCAGGTGCGAAAGCGTGGGGAGCAAACAGG
+
IIIIIIIIIIIIIIIIIIIIIIIIIIIIIIIIIIIIIIIIIIIIIIIIHIHIIIIIIHIIIIIIIIIIIIIIIIIHIIIIIIHIIIIIIIIHHIHIIIIIIIIIIIHIIIIIIIIIIIIIIIIIIHHHGHIIIIIHIIIIIIIIIHIIIIGHHIIHIIIIIIHIIIIHHHHIICHHGHIIHHIIIIIIHCHI?HH-EHHHGHEEEHHIIIIHIHHHHHIIHGIIIIIHIIIHEEIHHFHDD@@?IIIHG@G?HHIHDHHHHEFIIHHEIHHIIHHA?GHHHIIIHHHIHIIIIHHHIHGHECHHGHGIIIIIIGIHHGHHIIIIIIIIIIIIIIHHHG==IIIIIHGD<@HHIIIIIIHGIIIIIIIIHIIIIIIGIIIIHIIIIIIIIIIIHIIHIIIIIIIIIIIIIIHIIIIIIIIIIIIIIIIIIF
@HWI-D00621:649:HN7J3BCX2:2:1102:20164:13681
GTGGGGAATATTGCACAATGGGCGCAAGCCTGATGCAGCCATGCCGCGTGTATGAAGAAGGCCTTCGGGTTGTAAAGTACTTTCAGCGGGGAGGAAGGTGTTGTGGTTAATAACCGCAGCAATTGACGTTACCCGCAGAAGAAGCACCGGCTAACTCCGTGCCAGCAGCCGCGGTAATACGGAGGGTGCAAGCGTTAATCGGAATTACTGGGCGTAAAGCGCACGCAGGCGGTCTGTCAAGTCGGATGTGAAATCCCCGGGCTCAACCTGGGAACTGCATTCGAAACTGGCAGGCTAGAGTCTTGTAGAGGGGGGTAGAATTCCAGGTGTAGCGGTGAAATGCGTAGAGATCTGGAGGAATACCGGTGGCGAAGGCGGCCCCCTGGACAAAGACTGACGCTCAGGTGCGAAAGCGTGGGGAGCAAACAGG
+
IHIIIIHIIIIIIHIIHIIIIIIHIGIIIIIIIHIIIIIIHIIIHIIIIIIHIIHIIIIIIGIHFHHHIIIIGIIFIFEHIIFHHHIIIII<ED@FHHEHEHEHIIHI?HHIIIIIIIGIHHHIIHIIBHHDHHCH?H-AF.FGHHFFHC<<-FHEHII?GHIEHCHHIHCHIHHDCH-FH@4>>HE?E--@@G@E-4-6GE-?@6@@GH>@-@56=6FCHEG>CCEHHDEEG@-F@GHHHEHH@HHHGFG?HCHIHHGIIHHHIHGCEHFAAFGIHHF.HDIIHIHEHHHHHCGIIHCG?CFIIIHIHDCHFIIHIIHH?FIIHHHIIGHIIIIHIIIIIIIIIHHF<?HEGIIIHIHHDIIIIGIIIIIIIIIIIIIIIHGIIIIIHIIIIHIHIIIIHGIIIHIGIIIIHIIIIIIIIIIHIIIIII
@HWI-D00621:649:HN7J3BCX2:2:1102:6261:13810
GTGGGGAATATTGCACAATGGGCGCAAGCCTGATGCAGCCATGCCGCGTGTATGAAGAAGGCCTTCGGGTTGTAAAGTACTTTCAGCGGGGAGGAAGGCGATAAGGTTAATAACCTTGTCGATTGACGTTACCCGCAGAAGAAGCACCGGCTAACTCCGTGCCAGCAGCCGCGGTAATACGGAGGGTGCAAGCGTTAATCGGAATTACTGGGCGTAAAGCGCACGCAGGCGGTCTGTCAAGTCGGATGTGAAATCCCCGGGCTCAACCTGGGAACTGCATTCGAAACTGGCAGGCTAGAGTCTTGTAGAGGGGGGTAGAATTCCAGGTGTAGCGGTGAAATGCGTAGAGATCTGGAGGAATACCGGTGGCGAAGGCGGCCCCCTGGACAAAGACTGACGCTCAGGTGCGAAAGCGTGGGGAGCAAACAGG
+
IHIIIIIIIIIIIIIIIIIIIIIIIIIIIIIIHIIIIIIIIIIIIIIIHIHIIIIIIIIIIIIIIIIIIIIHIHIIIIIIIIHHIIIIIIIHIIIIIIIIIIIHHIGHIIIIIIIIIIEHIIIIIIIIHGHIIIIIHHIIIIHIIHHHIHIIIIIIIIIIIIIHHIFHIIIIIGD=HHIGHGEHII-@-@@HGEGHDHHHHIF@@HGEEHHHII:IIIIHIIIHIIIHHID@E@-@-EEDDHHGHIIIIIHHE>>:GGHIHEFHHIHHCHHIHHIIIHHHHFIHIIIIHHHIIIIIIIHHGHHIHIIIIIHHIIIHIIHHCIHHHHIHIIIIIIIIHHHGIIIIIIHD<HIHIIHIIIHHGIHHIIIIIIIHIIIIIIIIIIIIIIIIIIHIHIIIIIIIIIIIIIIIIIIIIIIIIIIIIHHEIIIIII
@HWI-D00621:649:HN7J3BCX2:2:1102:17854:14121
GTGGGGAATATTGCACAATGGGCGCAAGCCTGATGCAGCCATGCCGCGTGTATGAAGAAGGCCTTCGGGTTGTAAAGTACTTTCAGCGGGGAGGAAGGTGTTGAGGTTAATAACCTCAGCAATTGACGTTACCCGCAGAAGAAGCACCGGCTAACTCCGTGCCAGCAGCCGCGGTAATACGGAGGGTGCAAGCGTTAATCGGAATTACTGGGCGTAAAGCGCACGCAGGCGGTCTGTCAAGTCGGATGTGAAATCCCCGGGCTCAACCTGGGAACTGCATTCGAAACTGGCAGGCTAGAGTCTTGTAGAGGGGGGTAGAATTCCAGGTGTAGCGGTGAAATGCGTAGAGATCTGGAGGAATACCGGTGGCGAAGGCGGCTCCCTGGACAAAGACTGACGCTCAGGTGCGAAAGCGTGGGGAGCAAACAGG
+
IIIIIIIIIIIIIIIIIIIIIIHIIIIIIIIIIIIIIIIIIIIIIIIIIIIIIIIIIIIIIIIIIIIIIHIIIIIIIIIIIIFHIIIIIIIIIIHHIIIIIIIIIIHIIIIIIIIIIHHIIIIIIIIIHHIIIIIIIIIIIII.GHIIIHIIIIIIIIIIIIGIIIIIIIIIIGHIFHIHHHHIIIFHHEEHIIDHCHIGHIHIHGHIHHIIHHHDHIIIIIIIIHHIHIIG?HFHGIHHC=GIHHHGHHHHHDCHCHHGHHFGHFHHEHIGHHHGIIIGIIIIIIIIIIIIIHHIIHCHHEHIIIIIHIIIIIIIHGCIIIHIIIIIIHIIIIIGIIIIIIIIIIHF<IIIHIHIIIIIIIIIIIIIIHIIIIIIIIIIIHIIIIIIIIIIIIIIIIIHIHIIIIIIIIIIIIIIIIIIIIIIIIIIII
@HWI-D00621:649:HN7J3BCX2:2:1102:13597:14484
GTGGGGAATATTGCACAATGGGCGCAAGCCTGATGCAGCCATGCCGCGTGTATGAAGAAGGCCTTCGGGTTGTAAAGTACTTTCAGCGGGGAGGAAGGCGATAAGGTTAATAACCTTGTCGATTGACGTTACCCGCAGAAGAAGCACCGGCTAACTCCGTGCCAGCAGCCGCGGTAATACGGAGGGTGCAAGCGTTAATCGGAATTACTGGGCGTAAAGCGCACGCAGGCGGTCTGTCAAGTCGGCTGTGAAATCCCCGGGCTCAACCTGGGAACTGCATTCGAAACTGGCAGGCTAGAGTCTTGTAGAGGGGGGTAGAATTCCAGGTGTAGCGGTGAAATGCGTAGAGATCTGGAGGAATACCGGTGGCGAAGGCGGCCCCCTGGACAAAGACTGACGCTCAGGTGCGAAAGCGTGGGGAGCAAACAGG
+
IIIIIIIIIHIIEH@HIIIIIIIIHIIIIIIIIGIHHIIHIIIIIIIIIICGEHHCHIIIIIIIHIIIIH@HHHHIEH?HHHD1D@HDHEHHDHHH0<@CFCE/FHI?/CF/D/8D.88.:..;CC..;;BG?HBDDH??E@@@6@FB5><DDH@AG?E-@C?@CH?-5GHCDDH,----8EHDH<-@-@---6----6@ECEHE#HF-HDG@D?G@45@;,CHIHIHH:@@6--@FIHC;+6----IH@EH@3;:HHHHFIHHHFE8-FF@EA?@HB.6GCHHHEHG@.EB.HED.HFC:.:.IIHHCDC</HCEEHGHGC<F?IIHHDIHIIIIIHHDHHD1HFEG<IGHCHCHCEEE.IHCC0GHCIIHHDHC/HEE0?IIHF<FFIHHGIIHHIIIH@HHDCCIIIIIHIIIIIIIIHIHIIHGII
@HWI-D00621:649:HN7J3BCX2:2:1102:14791:14390
GTGAGGAATATTGGTCAATGGACGAGAGTCTGAACCAGCCAAGTAGCGTGAAGGATGACTGCCCTATGCGTTGTAAACTTCTTTTATATGGGAATAAAACGTTCGACGTGTGGGATTTTGTATGTACCATATGAATAAGGATCGGCTAACCCAGTGCCATCAGCCGCGGTAATACGGAAGATCCGAGCGTTATCCGGATTTATTGGGTTTAAAGAGAGTGTAGGTGGATTGTTAAGTCAGTTGTGAAAGTTTGCGGCTCAACCGTAAAATTGCAGTTGAAACTGGCAGTCTTGAGTACAGTAGAGGTGGGTGGAATTCGTGGTGTAGAGGTGAAATGCTTAGATATCACGAAGAACTCCGATTGCGAAGGCAGTTCACTGGACGGCAACTGACACTGAGGCTCGAAAGTGTGGGTATCAAACAG
+
H<?GHHIIH1<G1<<<DGIHH?@EC<GHF?GEH11<<DE111<FEEG?HEH1DFEHG1<1<<<<D1<D1<<</<CC1<<D@<1<1<<C1DC1D1@@H?@1/<DC01<ED0<10<1DEF?CHIIGHF??G@E0CE?@E0D?DC/@=<//<////<</<F//:..7C,+>,53-6.-A@--,.68FGEH,>:5-86-6C-GHHA8@@@A@GCAE6-+6--+8--F86-6-B4--EAF8-6-DHEIHHFCCEDC>+7--77+-9...FF.EG7FC::/HGIHHCFD<<//HF<000/0HFDIHCHHGD/EC<000C<<.C<</1HHCFD<11CF<?CC1C11<<11<11<D<FD<11<EC0D10C0GCFF<HC@GC<111<0FC</1<<@HC1D<H@EEHF<EHG0EC1@<00@@@ECG<1FF<1FD
@HWI-D00621:649:HN7J3BCX2:2:1102:12937:14620
GTGGGGAATATTGCACAATGGGCGCAAGCCTGATGCAGCCATGCCGCGTGTATGAAGAAGGCCTTCGGGTTGTAAAGTACTTTCAGCGGGGAGGAAGGCGATAAGGTTAATAACCTTGTCGATTGACGTTACCCGCAGAAGAAGCACCGGCTAACTCCGTGCCAGCAGCCGCGGTAATACGGAGGGTGCAAGCGTTAATCGGAATTACTGGGCGTAAAGCGCACGCAGGCGGTCTGTCAAGTCGGATGTGAAATCCCCGGGCTCAACCTGGGAACTGCATTCGAAACTGGCAGGCTAGAGTCTTGTAGAGGGGGGTAGAATTCCAGGTGTAGCGGTGAAATGCGTAGAGATCTGGAGGAATACCGGTGGCGAAGGCGGCCCCCTGGACAAAGACTGACGCTCAGGTGCGAAAGCGTGGGGAGCAAACAGG
+
IIIHIIIIIIIIIIHIIIIIIIIIIIIIIIIIIHIIIIIIIIIIIIIIIIIIIIIIIIIIIIGIIIIHIIIIIIIIIIIIIIHIIIIIIIIHIIIIIHIIIIHIIIHHHIIIIIIIIIIIIHHHIIIIHIIIIIIIIIIIIIIIGIIIIIIIIIIIHIIIIIHGHIIIIHIIIIHIHHHIIHHHIIIIIHHIIIEHIEFHIIIGHGHIHEFIIG?HHHIHHEIIIIHHHIIHG?EEEFIHIHHFHEEHIIIIFDHHIHIHIGIIHHHCIIIIIIIIIHIIHIIHHIIHHGHIIIHGIIIIIIHHIIHGIIIIHHIIIHHIIIIIIIIIIHHIIIIIHHH@IIIIIIHF<HIIIIIIIIGIGIIIIIIHCIIIIIIIIIIHIIIIIIIIIIIIFIIIIIIIIIIIIIHIIHHIIIIIIIIIIHIIIIIIIG
@HWI-D00621:649:HN7J3BCX2:2:1102:12773:14811
GTGGGGAATATTGCACAATGGGCGCAAGCCTGATGCAGCCATGCCGCGTGTATGAAGAAGGCCTTCGGGTTGTAAAGTACTTTCAGCGGGGAGGAAGGCGATAAGGTTAATAACCTTGTCGATTGACGTTACCCGCAGAAGAAGCACCGGCTAACTCCGTGCCAGCAGCCGCGGTAATACGGAGGGTGCAAGCGTTAATCGGAATTACTGGGCGTAAAGCGCACGCAGGCGGTCTGTCAAGTCGGATGTGAAATCCCCGGGCTCAACCTGGGAACTGCATTCGAAACTGGCAGGCTAGAGTCTTGTAGAGGGGGGTAGAATTCCAGGTGTAGCGGTGAAATGCGTAGAGATCTGGAGGAATACCGGTGGCGAAGGCGGCCCCCTGGACAAAGACTGACGCTCAGGTGCGAAAGCGTGGGGAGCAAACAGG
+
IIGIIIHHIIIH@EHIIIIGHHIIIIIHIIIIIHIIIIIIIIIGHIIIHIIIIIIGIEHIHIIIIHHHIHHIHEHIHHHIIHCGEHFCHIIIIGHHIIIHIIFHIGGHIIGHGIIIIHH?C.DHHHHI@GHIGIICEHDFHHEHIIGHIIIIIIAEEHHFHIHHII-FHE;<HDH7@HHIGFHIIIFHHCCE-@ECH-FH@HHGEFCHHHHHHH;DHEHDEFHHEEE>+3DHECIHCEEDHHHGHCHHHHG?CDDHDIHHHFHHAB-HIIIHIHHGIHIHCFGFIHHHIIIIIIIIHHHG8A@HIIHIIHHHGIIIHEHGGIHIIIIIIHHCIHIIHHG=IIIIIHGD<IIIIHIIIIHHHIIHHIIIGIIHIHGIIIIIIIIIIIIIHHGD1GHIIIIHGCIIIIIIHIIIIIIIHIIIIIIIIIIIHI
@HWI-D00621:649:HN7J3BCX2:2:1102:8158:15157
GTGGGGAATATTGCACAATGGGCGCAAGCCTGATGCAGCCATGCCGCGTGTATGAAGAAGGCCTTCGGGTTGTAAAGTACTTTCAGCGGGGAGGAAGGTGTTGTGGTTAATAACCGCAGCAATTGACGTTACCCGCAGAAGAAGCACCGGCTAACTCCGTGCCAGCAGCCGCGGTAATACGGAGGGTGCAAGCGTTAATCGGAATTACTGGGCGTAAAGCGCACGCAGGCGGTCTGTCAAGTCGGATGTGAAATCCCCGGGCTCAACCTGGGAACTGCATTCGAAACTGGCAGGCTAGAGTCTTGTAGAGGGGGGTAGAATTCCAGGTGTAGCGGTGAAATGCGTAGAGATCTGGAGGAATACCGGTGGCGAAGGCGGCCCCCTGGACAAAGACTGACGCTCAGGTGCGAAAGCGTGGGGAGCAAACAGG
+
IHIIIIIIIIIIIIIIIIIIIHIIIIIIGIIIIIIIIIIIIIIIIIIIIIHIIHIIIIIIIIIIIIHIIIIIIIIGIHIIIHCHIIIIIIIDHIIHIHIHIIIHHIIIIIHIIIIIIIHIHIIEHHHIIIIIIIIIHHGHIHIIIIIIIIHICHHHHIIIIIIIIIIHHIIIHCHDGHEHIIEDHIHIIGHFEHIIHIGIIHHIIHIIHIIHHHHHIHHIIGHHIIIIHHIIHHHE@?DIH=HEIIHHHHCHEDHHCHIIIHHHGIIIIHHIIIIHIIIIIIIIIHGHIIHHGIHIIIIHHF.IIIIIHIIHIHHIIIIGIHHHFHIIIHIHIIIIIHEDIIIIHHG@<HIIIIHHHHHGIIHHHIIIHHIIIIIIIIGIIIIIHIIHIIHHIIIIIHIIHHHIIIIIIIIIIIIIIIIIIIIIIIIIII
@HWI-D00621:649:HN7J3BCX2:2:1102:8583:15216
GTGGGGAATATTGCACAATGGGCGCAAGCCTGATGCAGCCATGCCGCGTGTATGAAGAAGGCCTTCGGGTTGTAAAGTACTTTCAGCGGGGAGGAAGGTGTTGTGGTTAATAACCGCAGCAATTGACGTTACCCGCAGAAGAAGCACCGGCTAACTCCTTGCCAGCAGCCGCGGTAATACGGAGGGGGCAAGCGTTAATCGGAATTACTGGGCGTAAAGCGCACGCCGGCGGTCTGTCAAGTCGGATGTGAAATCCCCGGGCTCAACCTGGGAACTGCATTCGAAACTGGCAGGCTAGAGTCTTGTAGAGGGGGGTAGAATTCCAGGTGTAGCGGTGAAATGCGTAGAGATCTGGAGGAATACCGGTGGCGAAGGCGGCCCCCTGGACAAAGACTGACGCTCAGGTGCGAAAGCGTGGGGAGCAAACAGG
+
ICCHFH=DCFGHEE<<CG@C@@FFCECDHGEHHIIHEHH?1<FCGHIH<<0<<<F<GHIIE?CC@HEHCCGHI?CC<CFHIED<CCEEDHD<ECHCHE<C//FDEGH/@FHIHECCHGH?.C@FFHFG;.7B.9AH-?HHIEHHFHCHC5C<@HEE?F-8886--@GFHHHH+C+7-6F-EC@CDC+7>;?@-@--4-F@GE-@@-FHHHCE-GCCA:HDEHCC++)HD:@@-?@@66-HHFIIH?EHGHHHGDC;+DG?HF6@@6A6-HHGAAE@A6AAG@EF..HHIIHCHF..FC@D.@@DHE?HDHIHFFGHHHHH?CCHIHF?HCDHGGF1EHGC=E?@D<<1<<?G<CGH@CHECDHCG0HEHGHHHIHHCDHDHHHEIHHIHIHGFIHIIIHHCEIIHDHE?HIHHE?FHEEEHHFGGCCHEE
@HWI-D00621:649:HN7J3BCX2:2:1102:11966:15207
GTGGGGAATATTGCACAATGGGCGCAAGCCTGATGCAGCCATGCCGCGTGTATGAAGAAGGCCTTCGGGTTGTAAAGTACTTTCAGCGGGGAGGAAGGTGTTGTGGTTAATAACCGCAGCAATTGACGTTACCCGCAGAAGAAGCACCGGCTAACTCCGTGCCAGCAGCCGCGGTAATACGGAGGGTGCAAGCGTTAATCGGAATTACTGGGCGTAAAGCGCACGCAGGCGGTCTGTCAAGTCGGATGTGAAATCCCCGGGCTCAACCTGGGAACTGCATTCGAAACTGGCAGGCTAGAGTCTTGTAGAGGGGGGTAGAATTCCAGGTGTAGCGGTGAAATGCGTAGAGATCTGGAGGAATACCGGTGGCGAAGGCGGCCCCCTGGACAAAGACTGACGCTCAGGTGCGAAAGCGTGGGGAGCAAACAGG
+
IIIIIIIIIIIIIIIIIIIIIIIIIIIIIIIIIIHIIIIIHIIIIIIIIIIIIHIIIHHIIIIIIIIIIIIIIHIIIIIIIIDFHHIIIIIHIIHIIIIIIIIIIIIHHIIIIIIIIIIIIIIIIIIIGIHIIIIIIIIIIIIIHIIIIHIHHHIIIGHGHHIIHIIGIGHIIHHGHHIIHHDHII@HIIIIGIGEHHIGIIHIFHHHHGHGHHHEEGHHGDIIIIIIIIIHHCFHGHE:HHIIHHHHHHIHHC>+HIHIHCHIHIHIIIIIIIHIIIHFIHHIIIIIIHHIIIHIHIHHHHHIIIIIIGIGIIHHHIIIHGIIIIIIIHHIIIIIIHHCIIIIHHHC<IIIGIIIIIIIHIHIIIIIHHIHIIIIIIIHIIGIIIIIIIHHCIIIIIIIIHIIIIIIHIIIIIIIIIHIIIIIIIIIII
@HWI-D00621:649:HN7J3BCX2:2:1102:5713:15460
GTGGGGAATATTGCACAATGGGCGCAAGCCTGATGCAGCCATGCCGCGTGTATGAAGAAGGCCTTCGGGTTGTAAAGTACTTTCAGCGGGGAGGAAGGTGTTGTGGTTAATAACCGCAGCAATTGACGTTACCCGCAGAAGAAGCACCGGCTAACTCCGTGCCAGCAGCCGCGGTAATACGGAGGGTGCAAGCGTTAATCGGAATTACTGGGCGTAAAGCGCACGCAGGCGGTCTGTCAAGTCGGATGTGAAATCCCCGGGCTCAACCTGGGAACTGCATTCGAAACTGGCAGGCTAGAGTCTTGTAGAGGGGGGTAGAATTCCAGGTGTAGCGGTGAAATGCGTAGAGATCTGGAGGAATACCGGTGGCGAAGGCGGCCCCCTGGACAAAGACTGACGCTCAGGTGCGAAAGCGTGGGGAGCAAACAGG
+
IGHIIIIIIIIIIIIIIHIHIIIIIIIIIIIIIIIIIIIIIIIIIIIIIIIHIIGHHHIIIIIIIIIIIIIIIHIIIIIIIIHHIIIIIIIFHIGHHIIIIIIIIICHHIHIIIIIIIIIIIIIIIIIHIIIIHIIIIIIIIIIIIHIIIHIIIIIGHIIIIIIIHIIIIHGIIH,EHHHHIHHHHHHG-@GGHHEH-F-IIHIHGHHIHFHIIHEHIIHIHIIIIHIHHIHFHFHCIHCHHHFFCGHEIHFHDHHDDGIHH?GGIHHFHAIIIHHHHFHEHHIHHIHIIIIIIIIIIIIIIIIIIIIIIIIIHIIIHFHHEIIIIIIIHIIIHHIIIIHIIIIIIIGDEGIIIIIIIIIIIIIIIIIIIIIIIIIIIIIIIHIIIIIIIIIIIIHIIIIIIIIIIIIIIIIIIIIIIIIIIIIIIIIII
@HWI-D00621:649:HN7J3BCX2:2:1102:11696:15448
GTGGGGAATATTGCACAATGGGCGCAAGCCTGATGCAGCCATGCCGCGTGTATGAAGAAGGCCTTCGGGTTGTAAAGTACTTTCAGCGGGGAGGAAGGCGATAAGGTTAATAACCTTGTCGATTGACGTTACCCGCAGAAGAAGCACCGGCTAACTCCGTGCCAGCAGCCGCGGTAATACGGAGGGTGCAAGCGTTAATCGGAATTACTGGGCGTAAAGCGCACGCAGGCGGTCTGTCAAGTCGGATGTGAAATCCCCGGGCTCAACCTGGGAACTGCATTCGAAACTGGCAGGCTAGAGTCTTGTAGAGGGGGGTAGAATTCCAGGTGTAGCGGTGAAATGCGTAGAGATCTGGAGGAATACCGGTGGCGAAGGCGGCCCCCTGGACAAAGACTGACGCTCAGGTGCGAAAGCGTGGGGAGCAAACAGG
+
IIIIIIIHIIIIIHIIIIIIIHIIIIIHIIIGHHIIIIIIIHIIIIHIIIIIHIIIIHIIIIHIIIGHIIIIIIIIIIIIIIGHIIHIIGIDHHHHIIIHIIIIIHHHHIGHHIHIIHIIIHIIIIGHHHIIIIIIHICHIHIIIGFIIIIIGHIIIIGIIGHHGIIHIGHIIIIDEHEGHHHHIIHEC@GHCGEEG@HHHFHCHHFIHCD@GDDHHIIIIEDIIHHHHGHHGCGIIHHHHIIIIIHHHHFHHDIGIIIIHFEHHF?HGIIIHHEIIIIHIHHHHGHIIIIIIHIHIHHH?IIHIHIIHDCHIIHIHG@IHIHGIIIIIIIIIIHHIHG@FIIIIHG@DIGIGIIHIIIHGIIHIIIIHIIIIIIIIIIIIIIHIIIIIIIIIIIIHHIHHGHCIIIIIIFHIIIIIIIIIIIIIIHIII
@HWI-D00621:649:HN7J3BCX2:2:1102:19669:15403
TGGGGAATATTGCACAATGGGCGCAAGCCTGATGCAGCCATGCCGCGTGTATGAAGAAGGCCTTCGGGTTGTAAAGTACTTTCAGCGGGGAGGAAGGTGTTGTGGTTAATAACCGCAGCAATTGACGTTACCCGCAGAAGAAGCACCGGCTAACTCCGTGCCAGCAGCCGCGGTAATACGGAGGGTGCAAGCGTTAATCGGAATTACTGGGCGTAAAGCGCACGCAGGCGGTCTGTCAAGTCGGATGTGAAATCCCCGGGCTCAACCTGGGAACTGCATTCGAAACTGGCAGGCTAGAGTCTTGTAGAGGGGGGTAGAATTCCAGGTGTAGCGGTGAAATGCGTAGAGATCTGGAGGAATACCGGTGGCGAAGGCGGCCCCCTGGACAAAGACTGACGCTCAGGTGCGAAAGCGTGGGGAGCAAACAGG
+
IHIIIIIIIHIHIIIIIIIIIIIIIIIIIIIIIHIIIIIIIIIIIIIHIIHIIIIIIIIIIIIIIHGHIIIIGIIIIIIHIIDGHIIIIIIIIHIIIHIIIHIIIGEHIGHHIHHIIIIIIHIIIIIEHIIIIIIIHHIGIIIIIIIIIIIHIIHIIIHHIIIIIIIIIHHIIDH-@HHIHHIHIIIIHHGII-ECHHIIEGHGGHGHIHHHIHHHHHIHEIHIIIIGHHIHEIIIHFGIHFEIHHIIIIIIIHIHIIIIIIIIHIGIIIIIIIIIIIIIIHHHHGIIIIIHIHIIHIHHG?IHIHIIIIIIHIHHHIIIHIIIHIIHDGIIIIIIIIIIIIIIIHGDIIIIIIIIIIHGIHIIIIIIIIIIIIIIIIIIHIIIIIIIIIIIIIIIIIIHGHIIIIIIIIIIIIIIIIIIIIIIIIHII
@HWI-D00621:649:HN7J3BCX2:2:1102:12553:15943
GTGGGGAATATTGCACAATGGGCGCAAGCCTGATGCAGCCATGCCGCGTGTATGAAGAAGGCCTTCGGGTTGTAAAGTACTTTCAGCGGGGAGGAAGGCGATAAGGTTAATAACCTTGTCGATTGACGTTACCCGCAGAAGAAGCACCGGCTAACTCCGTGCCAGCAGCCGCGGTAATACGGAGGGTGCAAGCGTTAATCGGAATTACTGGGCGTAAAGCGCACGCAGGCGGTCTGTCAAGTCGGATGTGAAATCCCCGGGCTCAACCTGGGAACTGCATTCGAAACTGGCAGGCTAGAGTCTTGTAGAGGGGGGTAGAATTCCAGGTGTAGCGGTGAAATGCGTAGAGATCTGGAGGAATACCGGTGGCGAAGGCGGCCCCCTGGACAAAGACTGACGCTCAGGTGCGAAAGCGTGGGGAGCAAACAGG
+
IIIIIIIIIIIIIIIIIIIIIIIIIIIIIIIIIIIIIIIIIIIIIIIIHIIIIIIIIGIIIIIIHIIIIIIIIIIIIIIIIIGHIIIIIIIIIIIIIIIIIIIIIIHIIIIIIIIIIIIIHEHIIIIIHHIIIIIIIIIIIIIIIHIIIIHHHIIIIIIIIIIIIIIIIIIIIIIIIHIHIIIIHIHGDHIIIIHIHEHHHHIIIIIIIHHHIHHGHHGHIIIIIIHIIIIHH?EHEEG>;-GGHHEHIIGHHCHC3C-CHHCIIHHCHIIIIIGIIIHG?HHIIIGIIIHHIIIIIIHHHHIHIIIIGIIIIIIIIIIIIIHIIIIIIHIIIIIIHHH=IIIIIIHEDIIIIIIIIIIIIIIIIHIIHIIIIIIIIIIIIIIHIIIIIHHHEIIIIIGEHEIIIIIHIIIIIIIIIIIIIIIIIIIIII
@HWI-D00621:649:HN7J3BCX2:2:1102:17424:15778
GTGGGGAATATTGCACAATGGGCGCAAGCCTGATGCAGCCATGCCGCGTGTATGAAGAAGGCCTTCGGGTTGTAAAGTACTTTCAGCGGGGAGGAAGGCGATAAGGTTAATAACCTTGTCGATTGACGTTACCCGCAGAAGAAGCACCGGCTAACTCCGTGCCAGCAGCCGCGGTAATACGGAGGGTGCAAGCGTTAATCGGAATTACTGGGCGTAAAGCGCACGCAGGCGGTCTGTCAAGTCGGATGTGAAATCCCCGGGCTCAACCTGGGAACTGCATTCGAAACTGGCAGGCTAGAGTCTTGTAGAGGGGGGTAGAATTCCAGGTGTAGCGGTGAAATGCGTAGAGATCTGGAGGAATACCGGTGGCGAAGGCGGCCCCCTGGACAAAGACTGACGCTCAGGTGCGAAAGCGTGGGGAGCAAACAGG
+
IGIIIIHIIIIIIHIIIIIHIIIIIGIIIHHIIIIIIIIIHIIIEHIIIIIIIIIHIIIIIIIIIIGIIHIIIIIIIIHIIHGHIIGIIIIHIIHIIIIIIIIHHIHHIGGHHIHIIIIIHIGHIIIIGHHIIIIIIIIIIGIIIIIHIHIGI?FHEHIIIHII?HFHIIIIDHCDHIIHHD=DD<--@EEEHGHHEHFHHIIHIHIIGHIHIIHHFHIIGH@HHEFHHHHG@?EIHHDGHGHHIHHHGG@-IHHIGHHGHHHC?HGGIIIIIHHHIIHCEIIHEBEIHIIIIIIIIIIHHCHHIHIIIHIHHIGHHEEHHHGIIIIIIHGIIIIIIHHHIIIHIIHGDHHHGIIIGIHFGIHIIIIIIIIIIIIIIIIIHHIIIIIIIIIIIIIIIIIHHGIIIHGIIIIIIIIIIIIIIIIIIIGIII
@HWI-D00621:649:HN7J3BCX2:2:1102:7195:16140
GTGGGGAATATTGCACAATGGGCGCAAGCCTGATGCAGCCATGCCGCGTGTATGAAGAAGGCCTTCGGGTTGTAAAGTACTTTCAGCGGGGAGGAAGGTGTTGTGGTTAATAACCGCAGCAATTGACGTTACCCGCAGAAGAAGCACCGGCTAACTCCGTGCCAGCAGCCGCGGTAATACGGAGGGTGCAAGCGTTAATCGGAATTACTGGGCGTAAAGCGCACGCAGGCGGTCTGTCAAGTCGGATGTGAAATCCCCGGGCTCAACCTGGGAACTGCATTCGAAACTGGCAGGCTAGAGTCTTGTAGAGGGGGGTAGAATTCCAGGTGTAGCGGTGAAATGCGTAGAGATCTGGAGGAATACCGGTGGCGAAGGCGGCCCCCTGGACAAAGACTGACGCTCAGGTGCGAAAGCGTGGGGAGCAAACAGG
+
IGHIIIIIIIIIIIIHIIIIIIIIIIIIIIIIIIIIIIIIIIIIIIIIIIIIIIIHIIIIIIHHHHIIIIIIIIIIIIIIIIGHIHIIHIIIIIHHIHHIIIIIIIIIIIHIIHGIIIIIIIIEHHHHHGIHIHIIIIIIIIIIGIIIICHIIGIIIIIFEHIHFHIHIHIIIHHHHHFHC=@CHC@GIGHHHII=GHIHIGEHFFHIIHHCHHCGHHHEIIIHHEFHHHIHFHHHEIIHCCIHHHGIHHHEHCHHHDH@HGIHIHEF-AHHCIHGIIIHHHHHHIIIIIIHIIIHIIIHHHCHIIIIIHHHHFIIIIIIIIIIIIIIHIHIHHHECIIHIIIIHHEEDHEIHIHHIIIHHIIIIHHIIIIIIHIIIIHHHGIHIIIIIHIIIIIFIIHIIHIIIIIIIHIIIIIHIIHIIIIHIIIIHI
@HWI-D00621:649:HN7J3BCX2:2:1102:7354:16173
GTGGGGAATATTGCACAATGGGCGCAAGCCTGATGCAGCCATGCCGCGTGTATGAAGAAGGCCTTCGGGTTGTAAAGTACTTTCAGCGGGGAGGAAGGTGTTGTGGTTAATAACCGCAGCAATTGACGTTACCCGCAGAAGAAGCACCGGCTAACTCCGTGCCAGCAGCCGCGGTAATACGGAGGGTGCAAGCGTTAATCGGAATTACTGGGCGTAAAGCGCACGCAGGCGGTCTGTCAAGTCGGATGTGAAATCCCCGGGCTCAACCTGGGAACTGCATTCGAAACTGGCAGGCTAGAGTCTTGTAGAGGGGGGTAGAATTCCAGGTGTAGCGGTGAAATGCGTAGAGATCTGGAGGAATACCGGTGGCGAAGGCGGCCCCCTGGACAAAGACTGACGCTCAGGTGCGAAAGCGTGGGGAGCAAACAGG
+
IHIIIIIIIIIIIIIIIIIIIIIIIIIIIIIIIIIIIIIIIIIIIIIIIIIIIIIIIIIIIIIIIIIIIIIIIIIIIIIIIIFHIIIIIIIIIIIIIIIIIIIIIIIIIIIIIIIIIIIIIIIIIIIIHIIIIHIIIIIHIIIIIHHHIIIIHIIIIHIIIIIIIIIIIHIIIIHHIIIIHIIIIG=ECEEHHIHIICHHIHFHHHIIHHHIHIDIHIHHE>C;CIIIIIIHGE?IIHE:HIHHIIIIIHHHHIHHHHHCHHIHIHIHCIIHGIHIIIGIIIIIIIIGIIIHIIHIIIIIIIIIIIIIIIIIIIIIIIIIIHHIIIIIIIIIIIIIHHHHIIIIIHG<<IIIIIIIIHIIIIIIIIIIIIIIIIIIIIIHIIIIIIIIIIIIIIIIIIIIIIIIIIIIIIIIIIIIIIIIIIIIIIIIIH
@HWI-D00621:649:HN7J3BCX2:2:1102:10857:16280
GTGGGGAATATTGCACAATGGGCGCAAGCCTGATGCAGCCATGCCGCGTGTATGAAGAAGGCCTTCGGGTTGTAAAGTACTTTCAGCGGGGAGGAAGGCGATAAGGTTAATAACCTTGTCGATTGACGTTACCCGCAGAAGAAGCACCGGCTAACTCCGTGCCAGCAGCCGCGGTAATACGGAGGGTGCAAGCGTTAATCGGAATTACTGGGCGTAAAGCGCACGCAGGCGGTCTGTCAAGTCGGATGTGAAATCCCCGGGCTCAACCTGGGAACTGCATTCGAAACTGGCAGGCTAGAGTCTTGTAGAGGGGGGTAGAATTCCAGGTGTAGCGGTGAAATGCGTAGAGATCTGGAGGAATACCGGTGGCGAAGGCGGCCCCCTGGACAAAGACTGACGCTCAGGTGCGAAAGCGTGGGGAGCAAACAGG
+
IIIIIIIIIIIIIIIIIIIIIIIIIIIIIIIIIIIIIIIIIIIIIIIIHIHIIHIIIIIIIIIIIIIIIIIIIIIIIIIIIIHHHIIIHIIHIIHIHIIIIIIIIIEHIIIIIIIIIHIFIHIIIIIIHIIIIHHIHIIIHIHIIHIIIHHIIIIIIIGIIIHIHHCHHHHIDHDHEHHHIHIDHHEHC@HHIHFHIHIHHIGHHIHHHHCIIIHHICIHHIIIIIHHIDIHHEIHHEGIHIGHHHIH@H@-HCCIGIIHHEEGIIHHGHIIIIIIIHIIHIHIHEHHIIIIIIHIHIIIGIHIIIIIIIIIHCIIHHIIHIIIHIIIIIIIIIIHIHIIIIHIHHF<<IHIIIHHIHIHDIIIIIIHIIIIIIIIIIIGIIIIIIIHIIIIIIIIIIIIIIIIIIIIIIIIIIIIIIIIIIIIIIIIII
@HWI-D00621:649:HN7J3BCX2:2:1102:13110:16331
GTGGGGAATATTGCACAATGGGCGCAAGCCTGATGCAGCCATGCCGCGTGTATGAAGAAGGCCTTCGGGTTGTAAAGTACTTTCAGCGGGGAGGAAGGCGATAAGGTTAATAACCTTGTCGATTGACGTTACCCGCAGAAGACGCACCGGCTAACTCCGTGCCAGCAGCCGCGGTAATACGGAGGGTGCAAGCGTTAATCGGAATTACTGGGCGTAAAGCGCACGCAGGCGGCCTGTCAAGTCGGATGTGAAATCCCCGGGCTCAACCTGGGAACTGCATTCGAAACTGGCAGGCTAGAGTCTTGTAGAGGGGGGTAGAATTCCAGGTGTAGCGGTGAAATGCGTAGAGATCTGGAGGAATACCGGTGGCGAAGGCGGCCCCCTGGACAAAGACTGACGCTCAGGTGCGAAAGCGTGGGGAGCAAACAGG
+
III1GHIII?FH?H1DGHHIHIII/EHHIIIII@H?GEHGHI1FGHIIIIHIHHH<GH@HIIII1<DHII0EHHII1GEHHIF<<<<<F/CH?HIIIE//<CG/GHHD/@FHI/....8.D..D.DE@GEHIEHED?HC.86.8>>HC>H<DHI?BG-E@H-86FHH@@GH,>DICCC-FE-E+;,5EEE@@--6--4FGHHHHC-F@IIIHHEHHH@CHD-@>@5HCC3@6----@HHDD=@-@-IHG6H@8++6::EFG@A-HHGHH@HA8-A-HFA.B-IHHG66.@EIHHHF.IHHC.:.HHCE7HC/EF<<EIIIIIHF@EIIIHIGHIIIIHHHIIIIIHHC0IHFCHIIIIHHEHHC1IIHDIIHHEHECHEE<1IIIHGH?H?HCIIGIHEHD1IHCG@IIIHIHD<1IHEIHHF1HF11II
@HWI-D00621:649:HN7J3BCX2:2:1102:13947:16648
GTGGGGAATATTGCACAATGGGCGCAAGCCTGATGCAGCCATGCCGCGTGTATGAAGAAGGCCTTCGGGTTGTAAAGTACTTTCAGCGGGGAGGAAGGCGATAAGGTTAATAACCTTGTCGATTGACGTTACCCGCAGAAGAAGCACCGGCTAACTCCGTGCCAGCAGCCGCGGTAATACGGAGGGTGCAAGCGTTAATCGGAATTACTGGGCGTAAAGCGCACGCAGGCGGTCTGTCAAGTCGGATGTGAAATCCCCGGGCTCAACCTGGGAACTGCAGTCGAAACTGGCAGGCTAGAGTCTTGTAGAGGGGGGTAGAATTCCAGGTGTAGCGGTGAAATGCGTAGAGATCTGGAGGAATACCGGTGGCGAAGGCGGCCCCCTGGACAAAGACTGACGCTCAGGTGCGAAAGCGTGGGGAGCAAACAGG
+
IIIIIIIIIIIIIHHIIIIIIIIIIIIIIIIIIIHIIIIIIHIGIIIIHCHHHIIIIIIHIIICHHEHIGHGHEHIFCFHEHGGFEEHCHIC?EHIEH?CC</CFFCFHEHIHEHHHEHHCCECHHIH9BFA@7ECHE?GCCFHHIFED>HC@FHFHIHH@@H?@@@G-@;,+<355@GH?@@:DD@55@@EHEEG-@@EHGHGHGHHHHDHGEGHGG@+@-@:@@HHHHG@-@-@-@@CC=HFHEHHHHH@8+H>:>EAFEIIHFAECFEHHGE@H>6-IGHFIHHIHGFHHHHIHIHHD.FGHEIHGHHHGHHFHHHFG?HHHIIIIGHIIIIIIHH=IIIIIHGC<HFHGCGEEHHHCHHDHEHEEGIIIIIIHHDDHEHFIHHEIIHG@IIIIIIIHHIIHHHIIHIIIIIIHHEHHFH@IIIGII
@HWI-D00621:649:HN7J3BCX2:2:1102:5815:16873
GTGGGGAATATTGCACAATGGGCGCAAGCCTGATGCAGCCATGCCGCGTGTATGAAGAAGGCCTTCGGGTTGTAAAGTACTTTCAGCGGGGAGGAAGGCGATAAGGTTAATAACCTTGTCGATTGACGTTACCCGCAGAAGAAGCACCGGCTAACTCCGTGCCAGCAGCCGCGGTAATACGGAGGGTGCAAGCGTTAATCGGAATTACTGGGCGTAAAGCGCACGCAGGCGGTCTGGCAAGTCGGATGGGAAATCCCCGGGCTCAACCTGGGAACTGCATTCGAAACTGGCAGGCTAGAGTCGTGTAGAGGGGGGTAGAATTCCAGGTGTAGCGGTGAAATGCGTAGAGATCTGGAGGAATACCGGTGGCGAAGGCGGCCCCCTGGACAAAGACTGACGCTCAGGTGCGAAAGCGTGGGGAGCAAACAGG
+
IIIIHIIIIEHIGIIHFHHHIIIIIHHIIHIIGHHIIIIGHIIIIIGCC?E@GEHHHHHFEFHHHHGGIIIII1GHHHHHIIDGHHHHDHIIHH@FHHHH<?C@GH</FHIHIHIHHHHEHEGHHI@B.BHIHHHHDH-AEHHHIIGIIGHH@AAGHEHHHHG@@EHHGHHHHI+5@F@HC@-63D@@66@GEE@@HH?@EF--@6@@FEHHID@6@HEG6C:HDHHHGGC6--66--E:5==5@EE@-EGIHHDC>HHFA---HIIHFHHHHAF-EHFA-HEFAGEFCBA8GHHHF7:7,:.CG?IHHIIIHC<<HFGH?IHHGIIHHHHDHHHEHGEEEHGHGDCD<C@FEEHIHF1IHDGIIHIHGIIHEHD?<HIIIHFDHIIIIHHEGG@HIHHE?GHDHIIIIIIIIIIIIIHHHIHCIIHFII
@HWI-D00621:649:HN7J3BCX2:2:1102:19647:16901
GTGGGGAATATTGCACAATGGGCGCAAGCCTGATGCAGCCATGCCGCGTGTATGAAGAAGGCCTTCGGGTTGTAAAGTACTTTCAGCGGGGAGGAAGGCGATAAGGTTAATAACCTTGTCGATTGACGTTACCCGCAGAAGAAGCACCGGCTAACTCCGTGCCAGCAGCCGCGGTAATACGGAGGGTGCAAGCGTTAATCGGAATTACTGGGCGTAAAGCGCACGCAGGCGGTCTGTCAAGTCGGATGTGAAATCCCCGGGCTCAACCTGGGAACTGCATTCGAAACTGGCAGGCTAGAGTCTTGTAGAGGGGGGTAGAATTCCAGGTGTAGCGGTGAAATGCGTAGAGATCTGGAGGAATACCGGTGGCGAAGGCGGCCCCCTGGACAAAGACTGACGCTCAGGTGCGAAAGCGTGGGGAGCAAACAGG
+
IIIHIIHIIIIIIIIIIHIIIIIIICDHHIIIIGIIIIIIIIIIIIIIIHHHIIIIIIIIIIIHIIHHIHEHIIIHI@FHIIDGGHHIIIIHIHIIGIGHHIHIIE<DCHHIIIHIIIHHHHCHHIGHBGEHHHHHHG<GHHIIIIHIII<<GHEHFHHG?EGHGHIGHHIGGH3>GEHCHIHIIGIHE--FFH-@-4@GHHG@GHHFHEEGHEG@=GHHHGDHIIIHGIIIHEFF@-IIHCIHIHHEHH?C@+HCHIHHHG-HFHFIHIIHH?GHFG8.CHEG@BIGIIHGA..HHGHD.HFGHHGIIIHIHFHEHGHHEHIGIIIIIHHHHHIIHIIIIIIHIIHHCIHHHIHHHHHHDIIIIIIIIIIHIIIIIHIIGIIHIHHGIIIIIIHIIHHEF1HIIIIIIIIHIIIIIIIIIIIIHHEIIH
@HWI-D00621:649:HN7J3BCX2:2:1102:16197:17080
GGGAATATTTGACAATGGGGGAAACCCTGATCCAGCGACGCCGCGTGAGTGAAGAAGGATTTCGGTATGTAAAGCTCTATCAGCAGGGAAGAAGAAATGACGGTACCTGACTAAGAAGCCCCGGCTAACTACGTGCCAGCAGCCGCGGTAATACGTAGGGGGCAAGCGTTATCCGGATTTACTGGGTGTAAAGGGAGCGTAGACGGTAAGGCAAGTCAGATGTGAAAGCCCGGGGCTCAACCGCGGGACTGCATTTGAAACTGTCCTACTGGAGTGCAGGAGAGGTAAGTGGAATTCCTAGTGTAGCGGTGAAATGCGTAGATATTAGGAGGAACACCAGTGGCGAAGGCGGCTTACTGGACTGTAACTGACGCTCAGGTGCGAAAGCGTGGGGAGCAAACAGG
+
HHHHIHG?G11<DHHCGF?EH/DCGHEECEH@ECGHD?FHIIIGH<F0D1<FHGHII1CFCGHH/<1<CH?HG1<<G1<D11<1<@FH1CGHIIGIIHFFHHIGFDHEHGC<DHHHE??FGHHI<EHFCHHIDGHII?AGCEFHHHCC>,BHHII.8BBHHC,55@-E5@=G@HHIFE@H@FIHHH@HHIIHIIHHCG@C5HEGIIHG@@G6HHAH@GHHHHHEFEHD:IIHEIGIIIIIHIIHIHCHHCHHHHEEHHIIIHHEIGIIIIIIHIIIHHHHGIHHHHIIIIIIIIIIIIHHIIIIIIIIIIGHHDIIIHIIHHCIIHIHIIIIIIIIIHGIIHGIIIIIIIHFIHIIIIIIIIIIHIIIIIIIIIHEHHHHIIGIHIIIIIIIIIHEHIIIIIIG
@HWI-D00621:649:HN7J3BCX2:2:1102:17547:17157
GTGGGGAATATTGCACAATGGGCGCAAGCCTGATGCAGCCATGCCGCGTGTATGAAGAAGGCCTTCGGGTTGTAAAGTACTTTCAGCGGGGAGGAAGGTGTTGTGGTTAATAACCGCAGCAATTGACGTTACCCGCAGAAGAAGCACCGGCTAACTCCGTGCCAGCAGCCGCGGTAATACGGAGGGTGCAAGCGTTAATCGGAATTACTGGGCGTAAAGCGCACGCAGGCGGTCTGGCAAGTCGGATGTGAAATCCCCGGGCTCAACCTGGGAACTGCATTCGAAACTGGCAGGCTAGAGTCTTGTAGAGGGGGGTAGAATTCCAGGTGTAGCGGTGAAATGCGTAGAGATCTGGAGGAATACCGGTGGCGAAGGCGGCCACCTGGACAAAGACTGACGCTCAGGTGCGAAAGCGTGGGGAGCAAACAGG
+
IHIIIIIIIIIIIEHIIIIIIIIIIIIIIIIIIICHIIIIIIIIIIIIIIICHIIIIIIIIHIIIIIIHIIIIHIIIHIIIIFGHIHHIIIIIIIIIIFCDCFCEHHIGIIIHI@CD-88:FHIIHIIHIIIICEHIIIG@GHIIIIIIIHIIIIIHHHIIIIIIIIHIIIIIIIDIIIIIHHIIIIIIHHIIHGDDHHIHIIIGHIIHDIHHIIHHIHEHIEHIHIIIDHG@----IHDHHHHF@?HGHIHHDDHHDGGHFHHIHHEHHHIHIHHHFHHEHEGHHHHCEEHHIIIIHEFD/:/IIIHIIHIHIIHHIIIHHFHFEIIHEGIIIIHIIIIIIIHIHG<0CC@@HHIIIHHDIHIHIIIIIIIIIIHF1HD1HIIIIIHCCHHIIIIIHCHG1IIIIIIIIIIIIIIIIIIIIIIIIIIII
@HWI-D00621:649:HN7J3BCX2:2:1102:7238:17284
GTGGGGAATATTGCACAATGGGCGCAAGCCTGATGCAGCCATGCCGCGTGTATGAAGAAGGCCTTCGGGTTGTAAAGTACTTTCAGCGGGGAGGAAGGCGATAAGGTTAATAACCTTGTCGATTGACGTTACCCGCAGAAGAAGCACCGGCTAACTCCGTGCCAGCAGCCGCGGTAATACGGAGGGTGCAAGCGTTAATCGGAATTACTGGGCGTAAAGCGCACGCAGGCGGTCTGTCAAGTCGGATGTGAAATCCCCGGGCTCAACCTGGGAACTGCATTCGAAACTGGCAGGCTAGAGTCTTGTAGAGGGGGGTAGAATTCCAGGTGTAGCGGTGAAATGCGTAGAGATCTGGAGGAATACCGGTGGCGAAGGCGGCCCCCTGGACAAAGACTGACGCTCAGGTGCGAAAGCGTGGGGAGCAAACAGG
+
IHHHIIIIIIIIHIIIIIIIHIIIHIIIIIIIIIIIIIIIIIIIIIIIHIHHIIIHHIIIIIHIHIIIIHIIIEHIHIIIHIGHHIIHIIICHIHIIGHHIIGHIICHHIHIHHIIGIIGHHEHHHHIBHHHHHIIIIHHIIIIIIHGIIIIIIIIIIIHH@GHECHHIFHHDHH,@@FEHG=DDH@HHEH-FHEHCHHHHHEHHFGHHCHIIIFEC:@D@;DHHIHHHH@ECCEE?6@IHEEFHHGHHFHH@+C:::HHHHHHIHIHAEFIIIIIIHHHIIHIIIIIIIIIIIIIHIHHHFCGECIIHIHHHGIIIHIIIHIHHHIIIHIIIIIIHHHHIIIIIHHCDGIHEGGHHIIIIIIIIIIIIIIIHIIIIIIIIIIIIIHIIIIIIIIIIIIIIHIIIIIIIIIIIIIIIIIIIIIIIIIIII
@HWI-D00621:649:HN7J3BCX2:2:1102:20968:17287
GTGGGGAATATTGCACAATGGGCGCAAGCCTGATGCAGCCATGCCGCGTGTATGAAGAAGGCCTTCGGGTTGTAAAGTACTTTCAGCGGGGAGGAAGGCGATAAGGTTAATAACCTTGTCGATTGACGTTACCCGCAGAAGAAGCACCGGCTAACTCCGTGCCAGCAGCCGCGGTAATACGGAGGGTGCAAGCGTTAATCGGAATTACTGGGCGTAAAGCGCACGCAGGCGGTCTGTCAAGTCGGATGTGAAATCCCCGGGCTCAACCTGGGAACTGCATTCGAAACTGGCAGGCTAGAGTCTTGTAGAGGGGGGTAGAATTCCAGGTGTAGCGGTGAAATGCGTAGAGATCTGGAGGAATACCGGTGGCGAAGGCGGCCCCCTGGACAAAGACTGACGCTCAGGTGCGAAAGCGTGGGGAGCAAACAGG
+
IIIIIIIIIIIIIIIIIIIIIIIIIIIIIIIIIIIIIIIIIIIIHIIHIIHHIIHIIIIIIIIIIIIIIIIIIIIII1GHIHDHHIGIIIIIIIIIIIHGHIHIIIGHIIIIIIIGIIIIIIIIIIIIGEHHHIGIIIHCHHIIHHHIIIDHIIGGHHIHIIIHIIIIHIIIIIH,-@EH@@5:DH@GFHHHHI5@--@FFDGHHGHIHHEHHHHE@GHID>>65-HHCH@@-6-IIHHCC@--@HIHG@?EH:HCIIIIHHGCHIIIHHHEIHHIHIHHCGIIIIIIIIIIIIIIIIHGHG@HHIIIIHIIIIIIIIIHIIIIIIIIIHIIIIIIIIHIIIIIIHH@<HIIHHHEHIIIIIIHIIIIGIIIIIIIGIIIIIIIIIIIIIIIIIGIIIIIHEIIIIIIIIIIIIIIIIIIIIIIIIIHII
@HWI-D00621:649:HN7J3BCX2:2:1102:7254:17566
TGGGGAATATTGCACAATGGGCGCAAGCCTGATGCAGCCATGCCGCGTGTATGAAGAAGGCCTTCGGGTTGTAAAGTACTTTCAGCGGGGAGGAAGGTGTTGTGGTTAATAACCGCAGCAATTGACGTTACCCGCAGAAGAAGCACCGGCTAACTCCGTGCCAGCAGCCGCGGTAATACGGAGGGTGCAAGCGTTAATCGGAATTACTGGGCGTAAAGCGCACGCAGGCGGTCTGTCAAGTCGGATGTGAAATCCCCGGGCTCAACCTGGGAACTGCATTCGAAACTGGCAGGCTAGAGTCTTGTAGAGGGGGGTAGAATTCCAGGTGTAGCGGTGAAATGCGTAGAGATCTGGAGGAATACCGGTGGCGAAGGCGGCCCCCTGGACAAAGACTGACGCTCAGGTGCGAAAGCGTGGGGAGCAAACAGG
+
I<<DFHHIIIIIHIIIIIIIIIIIIIIIIIHHIIIIIIIIIIIIIIIEHHIIIIIHIIHHIIIIIIIIIIIIIII?HHIIIIGHIIIIIIIIIIIIIIIIIIIIIIIIIIIIIIIIGIIIIIIIIIIIIHHIIIHHHHIIIIIIHIIHIIIIHHIIHIIIHIHHIIIIIDHIIIIIIIEHIHIIIHHGHIIGIHI=ECCHHEHIIIIIIHHHHHHIHHHIGIHEHHCDHHIIHHHHEIIHHHHHIHHE@HHDHHIIIHHEHHHIIIGIIIIIHIIHHHCIHIIIIIIIIIIIHIIIIIIHIHIIIIHIIIIIHIIHHHIIIIIIIIIIHIIIIIIHIIIHIIIIHGC<IIIIIIIIIIIHHDIIIIIIIHGIIIIIIIIIHIIIIIIIIIIIIIIIIIIIHIIIIIIIIIIIIIIIIIIIIIIIIIIGI
@HWI-D00621:649:HN7J3BCX2:2:1102:8503:17591
GTGGGGAATATTGCACAATGGGCGCAAGCCTGATGCAGCCATGCCGCGTGTATGAAGAAGGCCTTCGGGTTGTAAAGTACTTTCAGCGGGGAGGAAGGTGTTGTGGTTAATAACCGCAGCAATTGACGTTACCCGCAGAAGAAGCACCGGCTAACTCCGTGCCAGCAGCCGCGGTAATACGGAGGGTGCAAGCGTTAATCGGAATTACTGGGCGTAAAGCGCACGCAGGCGGTCTGTCAAGTCGGATGTGAAATCCCCGGGCTCAACCTGGGAACTGCATTCGAAACTGGCAGGCTAGAGTCTTGTAGAGGGGGGTAGAATTCCAGGTGTAGCGGTGAAATGCGTAGAGATCTGGAGGAATACCGGTGGCGAAGGCGGCCCCCTGGACAAAGACTGACGCTCAGGTGCGAAAGCGTGGGGAGCAAACAGG
+
I<GHIIHIIIIIIIHIIIIIIIIIIIIIIIIIIIIIIIIIIIIIIIIIHIHIIIIIIIIIIIIIIIIHHIIIIIIIIHIIIIFHIIGHHIIIIHIIIIIIIIIIIIIIIHHIIIIIIIIIIIIGHIIIEHHIIGIIHHIIHHHHHHIIHHIIGIIIIII@EHHEHHGIIIHHIICHHFHHIIGIIIIIIHGII=4@HHHIHHHCIHHHHHHHIIHIHE@3EHHHIIIIHHH@@@-HHEDIIHHHIHGHHEGHGHIGHHCIIHHHIHCE@HEIIIHHIIIHIIIIIHHFHIHIIIGIIIIIHHHEIIHIIIIIIHIIIHHIGHHIIIIIIIIIIIIIIIIIIIIIHHF<<HIHHIIIIIIIGIIIIIIIIIIIIIIIIIIGIIIIIIIIIIIIIIIIIIIIIHIIIIIIIIIIIIIIIIIIIHIIIIIIII
@HWI-D00621:649:HN7J3BCX2:2:1102:17186:17536
GTGGGGAATATTGCACAATGGGCGCAAGCCTGATGCAGCCATGCCGCGTGTATGAAGAAGGCCTTCGGGTTGTAAAGTACTTTCAGCGGGGAGGAAGGCGATAAGGTTAATAACCTTGTCGATTGACGTTACCCGCAGAAGAAGCACCGGCTAACTCCGTGCCAGCAGCCGCGGTAATACGGAGGGTGCAAGCGTTAATCGGAATTACTGGGCGTAAAGCGCACGCAGGCGGTCTGTCAAGTCGGATGTGAAATCCCCGGGCTCAACCTGGGAACTGCATTCGAAACTGGCAGGCTAGAGTCTTGTAGAGGGGGGTAGAATTCCAGGTGTAGCGGTGAAATGCGTAGAGATCTGGAGGAATACCGGTGGCGAAGGCGGCCCCCTGGACAAAGACTGACGCTCAGGTGCGAAAGCGTGGGGAGCAAACAGG
+
IHIIIIIIIIIIIIIIIIIIIHIIHIIIIIIIIIIIIIIIIIIIIIIIHHEHIIIIIIIIIIGIIIGIHGHHHHIHIIIIIIDHHHIIIIIIIIHHIIFHGHIHIIHHHHHHIIIIIIIIIIGIHIIIEEHHIIIHHIIEHIIIIIIIHIIIHFIIHIGHHIIIIFIHH@HHIHH<EFGEHHIIIHCHHIIHII-46-@GEHI@EHHFHC@IHIHHHDHHIHIHIIHIIIGH@6-IHFHIIIHIIHCIIIIHIHHIIIIIIIIIIHHIHIIHIIIIIHHHCIIIIIIIIIIIHIIIIIIIHFHHHGIHIHIIIIIIIIIIHGHIIIIHIIIIIIIIIIIIIIIIIHHF<IHIIIIIIIIIIIIIIIIIIIIIIHIIIIIIIHIHIIIIIIIIHIHIIIIIIHIIIIIIIIIIIIIIIIIIIIIIIIIIII
@HWI-D00621:649:HN7J3BCX2:2:1102:19803:17554
GTGGGGAATATTGCACAATGGGCGCAAGCCTGATGCAGCCATGCCGCGTGTATGAAGAAGGCCTTCGGGTTGTAAAGTACTTTCAGCGGGGAGGAAGGTGTTGTGGTTAATAACCGCAGCAATTGACGTTACCCGCAGAAGAAGCACCGGCTAACTCCGTGCCAGCAGCCGCGGTAATACGGAGGGTGCAAGCGTTAATCGGAATTACTGGGCGTAAAGCGCACGCAGGCGGTCTGTCAAGTCGGATGTGAAATCCCCGGGCTCAACCTGGGAACTGCATTCGAAACTGGCAGGCTAGAGTCTTGTAGAGGGGGGTAGAATTCCAGGTGTAGCGGTGAAATGCGTAGAGATCTGGAGGAATACCGGTGGCGAAGGCGGCCCCCTGGACAAAGACTGACGCTCAGGTGCGAAAGCGTGGGGAGCAAACAGG
+
IHIIIGIIIIIIIIIIIIIIIIIIIIIIIIIHIHIIIIIIIIIIIIIIIIIIIIIIIIIIIIIIIIIIHIIIIIIIIIIIIHDHIIIIIIIIIIIIIIIIIIIIIIHEHIIIIIIHIIIIIIIIIIIIHHIIIIIIIHEHIHIIIIIIIIHIIIIIIHIIIIIIIIIIHIIIIIIIEHIIIGHHIHIIHEHHIIIHIGIIIIIIHHHIG?HHHIHHHEHGIIIHIIGHIIHEGHGE@-@HGHFHHIIHHEFHE:HHIIIHEHHGCHHHGIHHGHIIIHHEIIIIIIIHHIHIIHIIIIIIHGIHIIIIIIIIIIIIIGGIIIIIIIIIIIGIIIIIIIIHHHIIIIHGDHIIIIIIIHIHDIIIIHIIIIIIIIIIIIIHIIIIIIIIIIIIIIIIIIIIIIIIIIIIIIIIIIIIIIIIIHIIIIIIII
@HWI-D00621:649:HN7J3BCX2:2:1102:7486:17811
GTGGGGAATATTGCACAATGGGCGCAAGCCTGATGCAGCCATGCCGCGTGTATGAAGAAGGCCTTCGGGTTGTAAAGTACTTTCAGCGGGGAGGAAGGTGTTGTGGTTAATAACCGCAGCAATTGACGTTACCCGCAGAAGAAGCACCGGCTAACTCCGTGCCAGCAGCCGCGGTAATACGGAGGGTGCAAGCGTTAATCGGAATTACTGGGCGTAAAGCGCACGCAGGCGGTCTGTCAAGTCGGATGTGAAATCCCCGGGCTCAACCTGGGAACTGCATTCGAAACTGGCAGGCTAGAGTCTTGTAGAGGGGGGTAGAATTCCAGGTGTAGCGGTGAAATGCGTAGAGATCTGGAGGAATACCGGTGGCGAAGGCGGCCCCCTGGACAAAGACTGACGCTCAGGTGCGAAAGCGTGGGGAGCAAACAGG
+
IGHIIIIIIIIIIIIIIIIIIIIIIIIIIIIIIIIIIIIIIIIIIIIIEHIIIIIIIIIIIIIIIIIIIIIIIIIIIIIIIIGHIIIIIIIIIIIIHIHIHIIIIIHIFIIIIIIIIIIIIIIIIHIIHHIIIIGIHHHIHIEHGHIIHHIHIHIIIIIHHIIIIIGIIIIHIIH,EFHHIIIHIIIIHGHIIIHICHIIIIHFHHIIIHHEHHHHIEIHHHHIFIIHIIIHEHEHIGIIIIHIHHEIHHHIHDHCDHGIIIIHHIIHIIIIIIHIHHIHHIHHHIHFIIHIIIIIIIIIHHEHIIIIIIIIIHIIIIIIIIHIIIIIIIIIIIIIHIIIIIIHHHGD<HIIHIIIIIIIIIIIHIIIIIIIIIIIIIIHIHIIIIIIIIIIHIIIIIIIHHIIIIIIIIIIIIIIIIIIIIIIIIIIII
@HWI-D00621:649:HN7J3BCX2:2:1102:10202:17751
GTGGGGAATATTGCACAATGGGCGCAAGCCTGATGCAGCCATGCCGCGTGTATGAAGAAGGCCTTCGGGTTGTAAAGTACTTTCAGCGGGGAGGAAGGCGATAAGGTTAATAACCTTGTCGATTGACGTTACCCGCAGAAGAAGCACCGGCTAACTCCGTGCCAGCAGCCGCGGTAATACGGAGGGTGCAAGCGTTAATCGGAATTACTGGGCGTAAAGCGCACGCAGGCGGTCTGTCAAGTCGGATGTGAAATCCCCGGGCTCAACCTGGGAACTGCATTCGAAACTGGCAGGCTAGAGTCTTGTAGAGGGGGGTAGAATTCCAGGTGTAGCGGTGAAATGCGTAGAGATCTGGAGGAATACCGGTGGCGAAGGCGGCCCCCTGGACAAAGACTGACGCTCAGGTGCGAAAGCGTGGGGAGCAAACAGG
+
IHIIIIIIIHH@EHHIHIIIIHIIIIIIIIIIIHIIIIIIIIGIIIIIIIHHHIIGIIHIIIIIIHIIIHHHHIIIIIIIIHFHHIIIIIIIIHIHIIIIIHIGIIFHIIIIGIHIHIHIIIIHIIIHHEHIIIHEHIHIIHGHHHIIIGIIHIIIIIH-@HHIHIFHEHDHHHCHHIHHHGHIGHHHIIHIGHE=HCGHIHHEEHHHIIHHHHHIIIIHDD::HIIHHHHHGECHFHHHDHHHHEGHHHHEG:CC+:?IIHA-CEA---?HHH@HHGHHHHIIHIHHHGGIHIIIIIHGF?GHIHIIIIIIHEHHFHHHEIIIIIIHIIIIIIIIIHHIIIIIIHF<<HIIIIHHGIIIHIIIGIIIIHG0IIIIIIHHHIIHIIHHIHIIIIIIIIIIHFIIIIIIIIIIIIIIIIHIIIIIIIIIII
@HWI-D00621:649:HN7J3BCX2:2:1102:7031:18110
GTGGGGAATATTGCACAATGGGCGCAAGCCTGATGCAGCCATGCCGCGTGTATGAAGAAGGCCTTCGGGTTGTAAAGTACTTTCAGCGGGGAGGAAGGTGTTGTGGTTAATAACCGCAGCAATTGACGTTACCCGCAGAAGAAGCACCGGCTAACTCCGTGCCAGCAGCCGCGGTAATACGGAGGGTGCAAGCGTTAATCGGAATTACTGGGCGTAAAGCGCACGCAGGCGGTCTGTCAAGTCGGATGTGAAATCCCCGGGCTCAACCTGGGAACTGCATTCGAAACTGGCAGGCTAGAGTCTTGTAGAGGGGGGTAGAATTCCAGGTGTAGCGGTGAAATGCGTAGAGATCTGGAGGAATACCGGTGGCGAAGGCGGCCCCCTGGACAAAGACTGACGCTCAGGTGCGAAAGCGTGGGGAGCAAACAGG
+
IHIIIIHIIIIIIIIIIIIIIIIIIIHIHIIIIIIIIIIIIIIIHIIIIIIIIIIIIIIIGGIIIIIIIIIHIHIIIIIIHIFGHIIIIIIHIIFHIIEHIIEEEHHIIHHIIIIIIHHHIIIIIHHHHHIIHHIIDHIGEHIGHHHGHHIIHFHEHHIIIIHHHHHHICHHIH>DCGHHIE@DHDHHHHHHHH@-@@HHHHIHHGHHHHHHHH@CH?@HHHHHHIIIHDCG@-FF-FIHHFIHIIHHEFHIHHDHCDAH?@@A-H?HHFHHHIHHHHF?IHHHHIIHHIHIHHCIIIIHHIHIHHIIIHIHEIIIIHHEEHHHHHCIIHIIHHIIHHIIHIIHHGD1@GIIIIIHIHIIIIIIHIIIIIHEHEHIHCIHHIHHIHHIIHIIIHIIIIIIIHIIIIGIIIIIIIIIIIIIIIHHIIIIII
@HWI-D00621:649:HN7J3BCX2:2:1102:8887:18146
GTGGGGAATATTGCACAATGGGCGCAAGCCTGATGCAGCCATGCCGCGTGTATGAAGAAGGCCTTCGGGTTGTAAAGTACTTTCAGCGGGGAGGAAGGCGATAAGGTTAATAACCTTGTCGATTGACGTTACCCGCAGAAGAAGCACCGGCTAACTCCGTGCCAGCAGCCGCGGTAATACGGAGGGTGCAAGCGTTAATCGGAATTACTGGGCGTAAAGCGCACGCAGGCGGTCTGTCAAGTCGGATGTGAAATCCCCGGGCTCAACCTGGGAACTGCATTCGAAACTGGCAGGCTAGAGTCTTGTAGAGGGGGGTAGAATTCCAGGTGTAGCGGTGAAATGCGTAGAGATCTGGAGGAATACCGGTGGCGAAGGCGGCCCCCTGGACAAAGACTGACGCTCAGGTGCGAAAGCGTGGGGAGCAAACAGG
+
IFHIIIIIIIIIIIIIIIIIHIIIIIIIIIIIIIIIIGIIIIIIIIIIIIIIIHIIIIIIIIIHIIIIIIIIIIIIIHIIIIHIIIIIIIHHIIIIIIIIIIIIIIHIHIIIIIIIIIIIIIHIHHIIHIIIIIIIIIHIIIHIIIIIIIIIIHIIIIIHIGIIIIIIIHHIIIIHIIIHIIIIIIIICHHHII5@-6FHHGHHHHHIIGHHHHHCIIHIHIIHIIHHIHGIHIIIIIIIIIIIHGHIGIIHHCHDIHGIIHIIIHHIIIGIIIIHHHHFHIIIIIIHHHIGIIIIIIHHEHEIIIIIIGIIIHIIIIIHIIIIIIIIIHIHIIIIHHHHIIIIHHHD<IIHHHHGIIIIIIHIIIIHIIIHGIIIIIIIIHIIIIIIIIHIIIIIIIIHFHIIIIIIIIIIIHIIIIIIIIIIIIIIII
@HWI-D00621:649:HN7J3BCX2:2:1102:11669:18201
GTGGGGAATATTGCACAATGGGCGCAAGCCTGATGCAGCCATGCCGCGTGTATGAAGAAGGCCTTCGGGTTGTAAAGTACTTTCAGCGGGGAGGAAGGCGATAAGGTTAATAACCTTGTCGATTGACGTTACCCGCAGAAGAAGCACCGGCTAACTCCGTGCCAGCAGCCGCGGTAATACGGAGGGTGCAAGCGTTAATCGGAATTACTGGGCGTAAAGCGCACGCAGGCGGTCTGTCAAGTCGGATGTGAAATCCCCGGGCTCAACCTGGGAACTGCATTCGAAACTGGCAGGCTAGAGTCTTGTAGAGGGGGGTAGAATTCCAGGTGTAGCGGTGAAATGCGTAGAGATCTGGAGGAATACCGGTGGCGAAGGCGGCCCCCTGGACAAAGACTGACGCTCAGGTGCGAAAGCGTGGGGAGCAAACAGG
+
IIIIHIIIIIIIIIIIIIIIIIIIIIIIIIIIIIIIIIIIIIIIIIIIEHIHIIGIIIIIIIIIIIIIIIIIIIIIIIIIIIHIIIIIIIHIIIIIIIIIIIHHIIHHIIIIIIIIIHIIIIIIIIIIHHHIIIIIIIIIIHHIIIIIIIIIIHHHIIIIIIIIIHHIIFHIIHIIHHIIIIGHIIIIIGHHFHIHIGIHFHIHHGIHHHHHHIHIIIGHHIIIIIIIIIIIGHGHIIHHHGDHIIHGHIHHIHDHD:IIIIIIIIIIHIIIHHIIHHIGHIGIIIIIIIHIIIHIIIIHHHHIIIIIHIIHHEHIIIIIIIIIIHHHHCHIGIHGIHIIIIIIIIHF<HHHIIIIIIIIHIHIIIIGHGHHGIIIIIHGHIIIIIIIIIIIIIIHIIGIIIIIIIIIIIIIIIIIIIHIIHIHHIIIII
@HWI-D00621:649:HN7J3BCX2:2:1102:18369:18031
GTGGGGAATATTGCACAATGGGCGCAAGCCTGATGCAGCCATGCCGCGTGTATGAAGAAGGCCTTCGGGTTGTAAAGTACTTTCAGCGGGGAGGAAGGTGTTGTGGTTAATAACCGCAGCAATTGACGTTACCCGCAGAAGAAGCACCGGCTAACTCCGTGCCAGCAGCCGCGGTAATACGGAGGGTGCAAGCGTTAATCGGAATTACTGGGCGTAAAGCGCACGCAGGCGGTCTGTCAAGTCGGATGTGAAATCCCCGGGCTCAACCTGGGAACTGCATTCGAAACTGGCAGGCTAGAGTCTTGTAGAGGGGGGTAGAATTCCAGGTGTAGCGGTGAAATGCGTAGAGATCTGGAGGAATACCGGTGGCGAAGGCGGCCCCCTGGACAAAGACTGACGCTCAGGTGCGAAAGCGTGGGGAGCAAACAGG
+
IHIIIIIIIIIIIIIIIIIIIHIIIIIIIIIIIIIIIIIIIIIIIIIIIIIIIIIIIIIIIIIIIIIIIIIIIIIIIHIIIIFHHIIIIIIHIIIIIIIHGHIIIIFHHIIIIIIHIIIIHIIIIIIHGHHHHHIIIIEHIIIIIHHIIHHI=HHIIHIIIIHHHIIIIIIIDHHIIGIIIEHHIGGGHIEHGH@HHEHIHHHIHEHIIHHIHHHIHIIIIHIHGHIHIIIIIIHIIHHGHCHFHHHIIHEHHDHIIIHGIIIIIIIIIIIHHIHIIIIIIIIIIIIIIIIIIHIIHEIHHHHIIIIIIHIHEHIIIIIIIGIIIIIIIIHIIIIIHIIIGIIIIIIHFIIIIIIIIIIHGIIIIIIIIIIIIIIIIIIIIIIIIIIIIIIIIIIIIIIIIHHIIIIIIIIIIIIIIIIIIIIIIIIIII
@HWI-D00621:649:HN7J3BCX2:2:1102:19735:18168
GTGGGGAATATTGCACAATGGGCGCAAGCCTGATGCAGCCATGCCGCGTGTATGAAGAAGGCCTTCGGGTTGTAAAGTACTTTCAGCGGGGAGGAAGGTGTTGTGGTTAATAACCGCAGCAATTGACGTTACCCGCAGAAGAAGCACCGGCTAACTCCGTGCCAGCAGCCGCGGTAATACGGAGGGTGCAAGCGTTAATCGGAATTACTGGGCGTAAAGCGCACGCAGGCGGTCTGTCAAGTCGGATGTGAAATCCCCGGGCTCAACCTGGGAACTGCATTCGAAACTGGCAGGCTAGAGTCTTGTAGAGGGGGGTAGAATTCCAGGTGTAGCGGTGAAATGCGTAGAGATCTGGAGGAATACCGGTGGCGAAGGCGGCCCCCTGGACAAAGACTGACGCTCAGGTGCGAAAGCGTGGGGAGCAAACAGG
+
IHIIHIIIIIIIIIIIIIIEHIIIIIIIIIIIIIIIIIIIIIIIIIIIIIIIIIIIIGIIIIIHIIIIIIIIIIIIICHHIIFHHIIIIIIIIIHIHHHIIHIIIIIGHHHIIIHHHHHIHFCHEHIHGHIHIEHHHHDCEHHHIIIHIGHIHFIFHFHHHIIIGIHHIIIIHDHHCHIIIGHGHHHIIIIIGHHE-56@GG@GGHIHCG@FHHFDHIHIIGIHHIIIHD@F66-6-66+>4-@@--HGEG@-:DD:HAEGFF-EHE?CIIHHHGHG@HHB-IHEIHFIIHHHHHGIHFHEFCHHEHHHHHGCHHGGHIIHEIHHHHHF?DIIIIIHIHGIIIIIHFF<GGIFIIHHHIIIHIIIIIIIIGIIIIIIIIIIIIIIIIIIIIIIIHIIIIIIIIIIIIIIIIHHDGIIIIIIIIIIIIIII
@HWI-D00621:649:HN7J3BCX2:2:1102:14689:18369
GTGGGGAATATTGCACAATGGGCGCAAGCCTGATGCAGCCATGCCGCGTGTATGAAGAAGGCCTTCGGGTTGTAAAGTACTTTCAGCGGGGAGGAAGGTGTTGTGGTTAATAACCGCAGCAATTGACGTTACCCGCAGAAGAAGCACCGGCTAACTCCGTGCCAGCAGCCGCGGTAATACGGAGGGTGCAAGCGTTAATCGGAATTACTGGGCGTAAAGCGCACGCAGGCGGTCTGTCAAGTCGGATGTGAAATCCCCGGGCTCAACCTGGGAACTGCATTCGAAACTGGCAGGCTAGAGTCTTGTAGAGGGGGGTAGAATTCCAGGTGTAGCGGTGAAATGCGTAGAGATCTGGAGGAATACCGGTGGCGAAGGCGGCCCCCTGGACAAAGACTGACGCTCAGGTGCGAAAGCGTGGGGAGCAAACAGG
+
IIIIHIIIIIIIGIIIIIIIHHIHIIIIIII?HHIIIIIIHIIIIIHIHIIIIHIIIIIHIIIHIIIIIIIIIIIIICHHHFDEHFHIIIIHIIHIIIIIGHIIIIIGIIIIIIIGIIIHIIIIIIIHEHIIHIHIGIIIHIIIIIGHHGIGGHHGHHIIHHHHIIIIHHIGDHHHIHHHFHHIIIIIDEHFHG-@HG?HIIHEHHIHIIHHHHHDIHHHGHIIIIHDHHD???EHHGIHCGIIIIHFIHEG=::DHC?HG@?GIHHHFHIIIHHGEFEF@HHIIIIIIIIIIIIIIIIHCCIIIIIIIHHHGIIIHIIIIHIHIIIIIHIIIIGHHHGIIIIIIIHEDIIIIIIHIIIIGHHHIIIIIIIIIIIIIIIIIHIHIHIIHIIIIIIIIIIIIIGIIIIIIIIIIIIIIIHIIIIIIIIIIG
@HWI-D00621:649:HN7J3BCX2:2:1102:20948:18357
GTGGGGAATATTGCACAATGGGCGCAAGCCTGATGCAGCCATGCCGCGTGTATGAAGAAGGCCTTCGGGTTGTAAAGTACTTTCAGCGGGGAGGAAGGTGTTGTGGTTAATAACCGCAGCAATTGACGTTACCCGCAGAAGAAGCACCGGCTAACTCCGTGCCAGCAGCCGCGGTAATACGGAGGGTGCAAGCGTTAATCGGAATTACTAGGCGTAAAGCGCACGCAGGCGGTCTGTCAAGTCGGATGTGAAATCCCCGGGCTCAACCTGGGAACTGCATTCGAAACTGGCAGGCTAGAGTCTTGTAGAGGGGGGTAGAATTCCAGGTGTAGCGGTGAAATGCGTAGAGATCTGGAGGAATACCGGTGGCGAAGGCGGCCCCCTGGACAAAGACTGACGCTCAGGTGCGAAAGCGTGGGGAGCAAACAGG
+
IIIIHIIIIIIIIIIIIIIIIIGIIIIIIIIIIIIIIIIIIIHIHIIIHHIIIFHIIIIIIIIIIIIIIIIIIIIIIFHIIIDEHHIIIGIIIIIHHIIIIIIIIIHFHIIIIIIIIHIHIHIIIHIIEHHHHEHIHIGHFIIIIIHHIIGDHIIIIIHHHHHEHIGHHHIIIIHCCHHIGHHHIGIIHEHHIG4E-6FHHIHEHGHHGHHFHHEHEIIIIIIIIGFIHHD6---HEEE:5-@-EF?CFGHG@>DDCIHHGIIIHGGH?EHHG@HEIHGIHFIIIHIHIIHIHIHIIIHG@:.HHHHHDIIIIIIIHIHIHGIHFHIIHCCIIIIIHIIHIIIIIIHFCHHIIIIIIIIIIHIIIIIIIIIIIIIIIIIIIIIIIIIIIIIIIIIIIIIIIIIIIIIIIIIIIIIIIIIIIIIIIIIIII
@HWI-D00621:649:HN7J3BCX2:2:1102:7038:18656
GTGGGGAATATTGCACAATGGGCGCAAGCCTGATGCAGCCATGCCGCGTGTATGAAGAAGGCCTTCGGGTTGTAAAGTACTTTCAGCGGGGAGGAAGGCGATAAGGTTAATAACCTTGTCGATTGACGTTACCCGCAGAAGAAGCACCGGCTAACTCCGTGCCAGCAGCCGCGGTAATACGGAGGGTGCAAGCGTTAATCGGAATTACTGGGCGTAAAGCGCACGCAGGCGGTCTGTCAAGTCGGATGTGAAATCCCCGGGCTCAACCAGGGAACTGCATTCGAAACTGGCAGGCTAGAGTCTTGTAGAGGGGGGTAGAATTCCAGGTGTAGCGGTGAAATGCGTAGAGATCTGGAGGAATACCGGTGGCGAAGGCGGCCCCCTGGACAAAGACTGACGCTCAGGTGCGAAAGCGTGGGGAGCAAACAGG
+
IE@FHIIGIIIHIHIHIIIIGHIIHIHIIHCHHIIHIIIGIIHHHHHHEHGHIIHIHIHIIHIIIHEEDCD<GHHIHHIIEF<DHHICHHIEHDHHIIIHCHCHHGHH?GHHHHIIIEHHHEEHHHIGHHGEHHIHIID@@@HH?HH6C<DDEHFHIHHECCEHHHFHEFDC:CH,@@6GEGDHHC-@HHIC@G@-@@-@ECHGEFHIG@FEEE@6HHHECCECGDH:CD@46-@@6@5++---HE@-6-@@8++55+GF8-A-A648--AG?GBCGHCH@EACGC...8.8.GEHEHEFD:..HHEECDCCC/@GHHFEFEEC<F0C<.<D@CF1DHG@HHCHF<1<<<1<11HG@F<<.E/C1CE0EC<0C<<HCCE/0G<1EGEHFG1?FHE0ECGC@CCC<HHHEHEG/EE<<1<CHFCCFF?HHE
@HWI-D00621:649:HN7J3BCX2:2:1102:7305:18582
GTGGGGAATATTGCACAATGGGCGCAAGCCTGATGCAGCCATGCCGCGTGTATGAAGAAGGCCTTCGGGTTGTAAAGTACTTTCAGCGGGGAGGAAGGTGTTGTGGTTAATAACCGCAGCAATTGACGTTACCCGCAGAAGAAGCACCGGCTAACTCCGTGCCAGCAGCCGCGGTAATACGGAGGGTGCAAGCGTTAATCGGAATTACTGGGCGTAAAGCGCACGCAGGCGGTCGTTCAAGTCGGATGTGAAATCCCCGGGCTCAACCTGGGAACTGCATTCGAAACTGGCAGGCTAGAGTCTTGTAGAGGGGGGTAGAATTCCAGGTGTAGCGGTGAAATGCGTAGAGATCTGGAGGAATACCGGTGGCGAAGGCGGCCCCCTGGACAAAGACTGACGCTCAGGTGCGAAAGCGTGGGGAGCAAACAGG
+
ICHHIHIIIIIIIIIIIIIIIIIIIIIIIIIIIIII1DHIIIHIIIIIIIIHIHHHIIHIIIIIIIIIIHHIHHGIIIIIIIGHGIHHIIIIIIHHIIHHICHIIIIIHHIIHHICHIGHIHHHHHHHBEHHFHHDIHDGHGEEHHBED<CHIIIEHHHIGHHHIIFHGHIIIHH<HHHEHHHHIIFHFHGHGHHHFHFHEHIEHHEHHII@HH;C@?GEHIHIHHCDHDHC55----E>6-E6-6-@6@@@@6CCC3EHFGA-6HEA-GGCIIIIGHFA8EFHHGB?GFHEHCFFFGF:8@D.HCCCCIIIIHGHIIHGIIHIHIIIIGIIIHHEHHHIIIIHHHHGDFIHEIIHIIIIIIGIIIIIIIHHIIHIIIIIIHFEGIIIIIIIIIIIIIHGHGHIIIIIIIIHIIIIIHHIIIIIIIIIII
@HWI-D00621:649:HN7J3BCX2:2:1102:13352:18597
GTGGGGAATATTGGGCAATGGGCGCAAGCCTGACCCAGCAACGCCGCGTGAAGGAAGAAGGCTTTCGGGTTGTAAACTTCTTTTATCAGGGACGAAGCAAGTGACGGTACCTGATGAATAAGCCACGGCTAACTACGTGCCAGCAGCCGCGGTAATACGTAGGTGGCAAGCGTTATCCGGATTTACTGGGTGTAAAGGGCGTGTAGGCGGGAGTGCAAGTCAGATGTGAAAACTATGGGCTCAACCCATAGCCTGCATTTGAAACTGTACTTCTTGAGTGCTGGAGAGGCAATCGGAATTCCGTGTGTAGCGGTGAAATGCGTAGATATACGGAGGAACACCAGTGGCGAAGGCGGATTGCTGGACAGTAACTGACGCTGAGGCGCGAAAGCGTGGGGAGCAAACAGG
+
IIIIIIHIIIIIIHHIIIIIIHIIIIIIIIIIIIIIIIIIIIIIIIIIIIIIIIIIIIIIIIFHIHIIIIIIIIIIIIIIIHDGGHIIIHIIIIIIIHIIIIIIIIIIIIIIIIIIIHHIIIGHHHIIIIIIIIIIIIIIIIIIIHIIIIII7>EHHIHHHEE@FHHHEIHIIIFHIIIIGHFHHHHHHFCFDHHEHHHIH@CGHHHEHIIHHEEHFHAAGEFHHIHIHHCCIGIIHFIH?D@8-?HHEHDGGEHHHHIHFGHGHHHHHIHGHHGIIHGG?IIIHHHEEC/HEIIHIIIHHIH@HIIIIIHIIIIIIIIIIIIIHHEIIIHIIIIIHHIIIIIIIIIIIIHIIIIGIIIIIIIIIIIHHIHIIIIIIIIHIIIIIIIIIIHIIIIIIIIIIHHIIIHF
@HWI-D00621:649:HN7J3BCX2:2:1102:17843:18562
GTGGGGAATATTGCACAATGGGCGCAAGCCTGATGCAGCCATGCCGCGTGTATGAAGAAGGCCTTCGGGTTGTAAAGTACTTTCAGCGGGGAGGAAGGCGATAAGGTTAATAACCTTGTCGATTGACGTTACCCGCAGAAGAAGCACCGGCTAACTCCGTGCCAGCAGCCGCGGTAATACGGAGGGTGCAAGCGTTAATCGGAATTACTGGGCGTAAAGCGCACGCAGGCGGTCTGTCAAGTCGGATGTGAAATCCCCGGGCTCAACCTGGGAACTGCATTCGAAACTGGCAGGCTAGAGTCTTGTAGAGGGGGGTAGAATTCCAGGTGTAGCGGTGAAATGCGTAGAGATCTGGAGGAATACCGGTGGCGAAGGCGGCCCCCTGGACAAAGACTGACGCTCAGGTGCGAAAGCGTGGGGAGCAAACAGG
+
IIIIIIHIIIIIIIIIIIIIIIIIIIIIIIIIEHIIIIIIIIGIIIIIIIEHIIIHIIHIIIIIIIIIIIIIIIIIIIIIIIHHIIHIIIIHIGIIIHIIIIIHIICEHHIIIIIIIIIIIIIIIIHIEHIIIIIIIIHHIIIHHHFIIIIIIIIIIIIGHDEEHIIIIIIIIIDH?FHFHIIGGGHHHC?HIF@G@E-@HHGHHGGHECEHHHHGHHIIIHIIIIIIIIIIH?IHFIHIHHGIIHIFHFH?E;GGHHIHIIHGFHHHIHIHHA?GHEB@HDIIHFEIHFCHIIIIHGHHE?EFIGIHHIIIHHIIIHIIIHHIIIIIIHIIIIIHFHIIGIIHHGHHDHIIGIIIIIHG<HGIIIIIIIIIIHIIIHHCHGIIIIIIIIHIIIIIIIHHHFIIIIIIIHIIIHIIIIIIIIHHIIIIII
@HWI-D00621:649:HN7J3BCX2:2:1102:3377:18755
GTGGGGAATATTGCACAATGGGCGCAAGCCTGATGCAGCCATGCCGCGTGTATGAAGAAGGCCTTCGGGTTGTAAAGTACTTTCAGCGGGGAGGAAGGTGTTGTGGTTAATAACCGCAGCAATTGACGTTACCCGCAGAAGAAGCACCGGCTAACTCCGTGCCAGCAGCCGCGGTAATACGGAGGGTGCAAGCGTTAATCGGAATTACTGGGCGTAAAGCGCACGCAGGCGGTCTGTCAAGTCGGATGTGAAATCCCCGGGCTCAACCTGGGAACTGCATTCGAAACTGGCAGGCTAGAGTCTTGTAGAGGGGGGTAGAATTCCAGGTGTAGCGGTGAAATGCGTAGAGATCTGGAGGAATACCGGTGGCGAAGGCGGCCCCCTGGACAAAGACTGACGCTCAGGTGCGAAAGCGTGGGGAGCAAACAGG
+
IIIIHIIIIIIIIIIIIIIIIIIIIIIIIIIIIIIIIIIIGHIIIIIIIIIIIIIIIIIIIIIHIIIIHIIIIFIIIIIIIIDGHHIIIIICHIHIHIGHHIHHIIHIIIHHIIHIIIIIIIIIIHGIHIIIIIIIHDHIGIIIIGIIHHIIHHIHHIIIIIIGIIHIIIDCHH>DCHHIHHCHDHHIIFCHIHEHCHHHID-@G@C@@HEHIIEHHHIIHCECGIHIHIH@@GFEEIHHHCIIHEHGHGG@E:DHIHHHCCHHHGEAEHGIHHHHHFEFIHGAFHCAFHECHHGCHGEG?CGIHHEIIIIHIIIIIHHIHGGIIIIIIIIIIHH@EHHHHIIHIHHF<?HG?HHHIHIHHCIIHHEHHGCHGIIIIIIIIIHHIIIIHIIHIIHIIIHIIHHIIIIIHFIIIIGIIIIIIIIIIIIIII
@HWI-D00621:649:HN7J3BCX2:2:1102:7251:18922
GTGGGGAATATTGCACAATGGGCGCAAGCCTGATGCAGCCATGCCGCGTGTATGAAGAAGGCCTTCGGGTTGTAAAGTACTTTCAGCGGGGAGGAAGGTGTTGTGGTTAATAACCGCAGCAATTGACGTTACCCGCAGAAGAAGCACCGGCTAACTCCGTGCCAGCAGCCGCGGTAATACGGAGGGTGCAAGCGTTAATCGGAATTACTGGGCGTAAAGCGCACGCAGGCGGTCTGTCAAGTCGGATGTGAAATCCCCGGGCTCAACCTGGGAACTGCATTCGAAACTGGCAGGCTAGAGTCTTGTAGAGGGGGGTAGAATTCCAGGTGTAGCGGTGAAATGCGTAGAGATCTGGAGGAATACCGGTGGCGAAGGCGGCCCCCTGGACAAAGACTGACGCTCAGGTGCGAAAGCGTGGGGAGCAAACAGG
+
IFHIIIIIIIIIIIIIHIIIIIIHIIIIIIIIIHIIIIIIIIIIIIIIHHGHIIIIHIIIIIIIIIIIIIHIIIIIIIIIIGHIIIIDHIIEHIHIIIIIIIGHHGEHEHIGHIHIIHIIGGHHIIHI@HHHHHIIIIIHIHHIHIIHHIIIIEE@HGHFHHIHIIIIIHHIIHH<GHHIIGHHIHFHCH6@HH@@@5@@HHHEEFHHHHHE@@5GHHHHHHEDHE@HHHHHHFGHGGIGHCIHGEEIIHHHG+DDDDC@HIHHHHEHFCIIIIIGHGGCIHIIIIHHIIIIIIIIIIHHEHEHHIIIIIGIIIIIIIIIIHHHIHEHHDHIHIIIIIIIIIIIHHG1<CIIHHH?IIIIHIIIHHIHIIIIIIIIIIHHIIIIIIHIIIIIHIIIIIIIIIIIIIGIIIIIIIIIIIIIIIHHHIIIII
@HWI-D00621:649:HN7J3BCX2:2:1102:14934:18902
GTGGGGAATATTGCACAATGGGCGCAAGCCTGATGCAGCCATGCCGCGTGTATGAAGAAGGCCTTCGGGTTGTAAAGTACTTTCAGCGGGGAGGAAGGTGTTGTGGTTAATAACCGCAGCAATTGACGTTACCCGCAGAAGAAGCACCGGCTAACTCCGTGCCAGCAGCCGCGGTAATACGGAGGGTGCAAGCGTTAATCGGAATTACTGGGCGTAAAGCGCACGCAGGCGGTCTGTCAAGTCGGATGTGAAATCCCCGGGCTCAACCTGGGAACTGCATTCGAAACTGGCAGGCTAGAGTCTTGTAGAGGGGGGTAGAATTCCAGGTGTAGCGGTGAAATGCGTAGAGATCTGGAGGAATACCGGTGGCGAAGGCGGCCCCCTGGACAAAGACTGACGCTCAGGTGCGAAAGCGTGGGGAGCAAACAGG
+
IIIIIIIIIIIIIIIIIIIIIIIHHIIIIIIIIIIIIIIIIIIIIIIIIIIIIIIIIIIIIIIIIIIIIIIHIIIIIHIIIHFHIIIIIIIHIIIIIIHIIIIIIIIIIIIIIIIIIHHIHIIIIIIIEHIIIIIIIIIIIIHIIHIIIHIIIIIIIIIIIIIHIHHCHHHIGHDHHHIIIIIHHGHIIEHIHGEHHHHEIHHEHHIIHIGHFHIGIIHIIIIHFHHCHCHIIIHHHHHH;-FIHIHHIIHHHIGHGIIHIIIIIIIIHIIHIIHFGIIIIIIIIIIIHIIIIIIIIIIIIHIIIIIIIIIIIHHIIHIIIIIIIIIIIIIIIIIHIIIGIGIIIIHHDIIIIIIIHIIIGIIIIIIIIIIIHHIHIIIIHHIIIIIIIIIIIIIIIIIIHIIIIIIIIIIIIIIIIIIIIIIIIIIIII
@HWI-D00621:649:HN7J3BCX2:2:1102:5369:19244
GTGGGGAATATTGCACAATGGGCGCAAGCCTGATGCAGCCATGCCGCGTGTATGAAGAAGGCCTTCGGGTTGTAAAGTACTTTCAGCGGGGAGGAAGGCGATAAGGTTAATAACCTTGTCGATTGACGTTACCCGCAGAAGAAGCACCGGCTAACTCCGTGCCAGCAGCCGCGGTAATACGGAGGGTGCAAGCGTTAATCGGAATTACTGGGCGTAAAGCGCACGCAGGCGGTCTGTCAAGGCGGATGTGAAATCCCCGGGCTCAACCTGGGAACTGCATTCGAAACTGGCAGGCTAGAGTCTTGTAGAGGGGGGTAGAATTCCAGGTGTAGCGGTGAAATGCGTAGAGATCTGGAGGAATACCGGTGGCGAAGGCGGCCCCCTGGACAAAGACTGACGCTCAGGTGCGAAAGCGTGGGGAGCAAACAGG
+
IIIIIIEHHIIIIIIIIIIIIIEHHIIHIIIIIIIIIIIHIHHIIIIIIIIHIIIIIIIIIIIHIIHHIHIIIHHIHHHHHIDGFHIDHIICFHEHHHHIGIEEHIFCHHGEG@FHCFHGE.CFGHII9EHHIIIHDDDHH?HIHHIIIHIIIIGHHICBHHH@6@HHI@>HIH5C?@HEGBEDHGEHEG@@?@-5@H6GHHG-@E-G+@CCHC3CHDF6G@6;>:DDD.5@--@@G6-@5--F@--EIIHHH>:>+5-A6---FHEIGIHE@6A-HHHFHG?IIHHHHECAA@CHGIHC..7FH?HG<IIIHIHFIIIIIIIHHHHHHCIIIIIIIIHIHIIHHHFC<HGC<HHIIIIHDIIIHIIIIIHIIIIIIHHHHEHIIHFHHEIIIIIIIIIHH?IIHGGIIIIIIHIIIIIIIIIIHIIIII
@HWI-D00621:649:HN7J3BCX2:2:1102:17284:19276
GTGGGGAATATTGCACAATGGGCGCAAGCCTGATGCAGCCATGCCGCGTGTATGAAGAAGGCCTTCGGGTTGTAAAGTACTTTCAGCGGGGAGGAAGGTGTTGTGGTTAATAACCGCAGCAATTGACGTTACCCGCAGAAGAAGCACCGGCTAACTCCGTGCCAGCAGCCGCGGTAATACGGAGGGTGCAAGCGTTAATCGGAATTACTGGGCGTAAAGCGCACGCAGGCGGTCTGTCAAGTCGGATGTGAAATCCCCGGGCTCAACCTGGGAACTGCATTCGAAACTGGCAGGCTAGAGTCTTGTAGAGGGGGGTAGAATTCCAGGTGTAGCGGTGAAATGCGTAGAGATCTGGAGGAATACCGGTGGCGAAGGCGGCCCCCTGGACAAAGACTGACGCTCAGGTGCGAAAGCGTGGGGAGCAAACAGG
+
IIIIIIHIIIIIHIIIIIGIIIIIIIIIIIIIGIIIIIIIIHIIHIIIHHIIIIIHHIIIGCHIIIGIIHHIIHIIIIIIIIFHIIGIIIIIHIIIHIHHHHIIIIFHHIIIHI?EHIIIIGHHIHHI@HHIHHHIHHIIIIHIIIIIGHIIHCEHIIIIGIIIIIEGHHHIIGDC-@EHHIIGHHGH=E-6@EHH=G@?HIGCHEHIHC@IIHFEGGHHHGHDIHIIHHHE?HCGHHFHIHEFHG@EEHEIHIGIHHGIHHF-GBGCCGHEHFEHHFEGEGIIIIIIIIIHGGCHIHHHEEGCIIIIHHHHHCHHHIIIIHIIIIHFHHIHGIIHEIIIHHHHHIHHDHFIIIGIIHIIHIIIIHFIIIIIHGIIHIHHCIIHIIIIIIIIIIIIIIHFHHIIIIIHIIIHIHHIIIIIIIIIIIIIII
@HWI-D00621:649:HN7J3BCX2:2:1102:4034:19740
GTGGGGAATATTGCACAATGGGCGCAAGCCTGATGCAGCCATGCCGCGTGTATGAAGAAGGCCTTCGGGTTGTAAAGTACTTTCAGCGGGGAGGAAGGCGATAAGGTTAATAACCTTGTCGATTGACGTTACCCGCAGAAGAAGCACCGGCTAACTCCGTGCCAGCAGCCGCGGTAATACGGAGGGTGCAAGCGTTAATCGGAATTACTGGGCGTAAAGCGCACGCAGGCGGTCTGTCAAGTCGGATGTGAAATCCCCGGGCTCAACCTGGGAACTGCATTCGAAACTGGCAGGCTAGAGTCTTGTAGAGGGGGGTAGAATTCCAGGTGTAGCGGTGAAATGCGTAGAGATCTGGAGGAATACCGGTGGCGAAGGCGGCCCCCTGGACAAAGACTGACGCTCAGGTGCGAAAGCGTGGGGAGCAAACAGG
+
IIIIIIIIIIIIIIIIIIIIIIIIIIIIIIIIIIIIIIIIIIIIIIIIIIIIIIIIIIIIIHIIIIIIIIIIIIIIIIIIIIGHIIIIIIIHIIIIIIIIIIIGIIHHHIIIIIIIIIIHHFHHHIIIHHIIIIIIHHHIIHECHHIIIIIIIIIHGIIIIIIIIIIIICD<DDCDHHIIII@DHHGHHHHHHIEHHHEEEHFHHHIIIIIIIHHDHGHID@G;CCHHHIIF@-F@-@CC>4-?HE?HHEEHHHHC:HE@HCIIHIHHGIHHHHE@CHFFCGHAGBEHHGFEIHHGEHHHHFCFG?HIHDHHIIIHCFGIGIHIIIIIIIIIIIIIHHHIIIIHHEGD<EEFHIHHHHFHHEGIIIIIIIIIIIHIIIHEIIIIIIIHHIHHHIIIHHHIHFIIIHIIIHIIIIIIIIIIIIIHIIIIII
@HWI-D00621:649:HN7J3BCX2:2:1102:4699:19945
GTGGGGAATATTGCACAATGGGCGCAAGCCTGATGCAGCCATGCCGCGTGTATGAAGAAGGCCTTCGGGTTGTAAAGTACTTTCAGCGGGGAGGAAGGTGTTGAGGTTAATAACCTCAGCAATTGACGTTACCCGCAGAAGAAGCACCGGCTAACTCCGTGCCAGCAGCCGCGGTAATACGGAGGGTGCAAGCGTTAATCGGAATTACTGGGCGTAAAGCGCACGCAGGCGGTCTGTCAAGTCGGATGTGAAATCCCCGGGCTCAACCTGGGAACTGCATTCGAAACTGGCAGGCTAGAGTCTTGTAGAGGGGGGTAGAATTCCAGGTGTAGCGGTGAAATGCGTAGAGATCTGGAGGAATACCGGTGGCGAAGGCGGCTCCCTGGACAAAGACTGACGCTCAGGTGCGAAAGCGTGGGGAGCAAACAGG
+
IIIIIIIIIIIIHIIIIIIIIIIIIIIIIIIIIIIIIIIIGIIHIIIIHHHHIIIIIIIIIIIIIIIIIHIIIIIIIIIIIIDGHIIIIIIDHIIIIIIIIHIIIIHIIIIIIIIGIHHIIIIIIIIIHIIIIIIIGCHHGHHIIGIIIIIGDHIHIIIFHIIGHIIGIHHHHHDHFHHHII@HHH=GHCHHHH@GHHEHGHEHIHHHIIHIEHHCHIIHH:@DIIIHHHIHHHHG@HFGIHHFIIIIIHHA@CHIHIIIHHECHHHEHIGIIHIGGHIIIIIIIIIIIIIIIIHIIIHG?FHHIHIHHIHIIHHHHEHHFHGIIIIIHHIHHIIHIIIIHIIIIIHG<GIIIIIIIIIIHIIIHIIIIIIIIIIIIIIIHIIIIIIIIIIIIIIIIIIHHFIIIIIIIIIIIIIIIIIIIIIIIIIIII
@HWI-D00621:649:HN7J3BCX2:2:1102:7372:75252
GTGGGGAATATTGCACAATGGGCGCAAGCCTGATGCAGCCATGCCGCGTGTATGAAGAAGGCCTTCGGGTTGTAAAGTACTTTCAGCGGGGAGGAAGGTGTTGTGGTTAATAACCGCAGCAATTGACGTTACCCGCAGAAGAAGCACCGGCTAACTCCGTGCCAGCAGCCGCGGTAATACGGAGGGTGCAAGCGTTAATCGGAATTACTGGGCGTAAAGCGCACGCAGGCGGTCTGTCAAGTCGGATGTGAAATCCCCGGGCTCAACCTGGGAACTGCATTCGAAACTGGCAGGCTAGAGTCTTGTAGAGGGGGGTAGAATTCCAGGTGTAGCGGTGAAATGCGTAGAGATCTGGAGGAATACCGGTGGCGAAGGCGGCCCCCTGGACAAAGACTGACGCTCAGGTGCGAAAGCGTGGGGAGCAAACAGG
+
IIHIIIIIIIIIIHIIIIIIIIIIHIIIIIHIIIIIIIIIIIIIIIHIIIIIHIIIIHIIIIIIIIIIIIIIIHIIIIIIIIGHHHHIHIHEIHIIIIHHHICHHIHHHHIIIIIHHEHCHHHGHHHIIIIIIHIHDDDHEHHHEGHIDGGHHHGFHHG8@EHHHIGIIHIGCC6>HHEHHIIDHGIIGFGHGHHHE@HGHHH@@@FEHIHHE?EEEHHIHEGDHGCHHHHHH@6GGHIIIIHIHECHEFHHFIHGHHIIIIIHFHCHAAIIHHHHHEF.CHIIHIIIIIIIIIIIHIIHH?HHIIIIIIIHIHIHIIIIIIIIIIIIIIHIIIHHHEDGIIIIIIHHDHIIIIIIHIIIIIIGIIIHIIIIIIIIIIIIGGIIIIIIIIIIIIHHIIIIIIIIIHHIIIIIIHIIIIIIIGIHIIIIII
@HWI-D00621:649:HN7J3BCX2:2:1102:7471:75428
GTGGGGAATATTGCACAATGGGCGCAAGCCTGATGCAGCCATGCCGCGTGTATGAAGAAGGCCTTCGGGTTGTAAAGTACTTTCAGCGGGGAGGAAGGCGATAAGGTTAATAACCTTGTCGATTGACGTTACCCGCAGAAGAAGCACCGGCTAACTCCGTGCCAGCAGCCGCGGTAATACGGAGGGTGCAAGCGTTAATCGGAATTACTGGGCGTAAAGCGCACGCAGGCGGTCTGTCAAGTCGGATGTGAAATCCCCGGGCTCAACCTGGGAACTGCATTCGAAACTGGCAGGCTAGAGTCTTGTAGAGGGGGGTAGAATTCCAGGTGTAGCGGTGAAATGCGTAGAGATCTGGAGGAATACCGGTGGCGAAGGCGGCCCCCTGGACAAAGACTGACGCTCAGGTGCGAAAGCGTGGGGAGCAAACAGG
+
IIIIIIIIIIIIIIIIIIIIIIIIIIIIIIIIIIIIIIIHIHIIIIIIIIIIIIIIIIIIIIIIIIIGIIGIIIIIIIIIIIHHIGIIIHIIIIIIIIIIHHHHIIFHHIIIIHIIIHIHHHIHHIIIGHHHHEHHHGGHIIHIIIIIIHIIIIIIHIIIIIIIIIIIIIIHIIHIHIFEHIIIIIHHHIHIHI-@-6@FHHHIGIIEHHGHIIIIIHGHH>-HHHFHIHIEGFFG?6CHHEE@IIIHEIHGDHDCDDAEIIHEFHHF8-HHHG@HIIIHHHIHIIHIIIIHHIIIHIHHEHHHIGIIIIHHHEIHEHHIHHIIIIIIIIIIIHIIHIHIIIIIIHHFDHHIHHIHEIIHGIIIIIIIHIIIHIIIIIIHCHIIIIIIIIIHIIIIIIIIIHIIIIHIIIIIGIHIIIIIIIIHIIIIII
@HWI-D00621:649:HN7J3BCX2:2:1102:12088:75395
GTGGGGAATATTGCACAATGGGCGCAAGCCTGATGCAGCCATGCCGCGTGTATGAAGAAGGCCTTCGGGTTGTAAAGTACTTTCAGCGGGGAGGAAGGTGTTGTGGTTAATAACCGCAGCAATTGACGTTACCCGCAGAAGAAGCACCGGCTAACTCCGTGCCAGCAGCCGCGGTAATACGGAGGGTGCAAGCGTTAATCGGAATTACTGGGCGTAAAGCGCACGCAGGCGGTCTGTCAAGTCGGATGTGAAATCCCCGGGCTCAACCTGGGAACTGCATTCGAAACTGGCAGGCTAGAGTCTTGTAGAGGGGGGTAGAATTCCAGGTGTAGCGGTGAAATGCGTAGAGATCTGGAGGAATACCGGTGGCGAAGGCGGCCCCCTGGACAAAGACTGACGCTCAGGTGCGAAAGCGTGGGGAGCAAACAGG
+
IIIIIIHHHIIIIIIIIIIIIGIHIIIIIIHHHIIIIIGIIIIIHIIIHIIIIIIIIHIIIHIIHIHIIIIIIIIIIHIIIIDGHIIIIIIIIIIIIIHHHIIIIIHHIIIIIHIIICHIHHIIIIIIHHHIIIIIIIHHHHIIIIIIIIHHHIIHIIIGHIHIIIIIIIHHCHC<EHHII@CDHHHHHHHIHHGHFHHHHHHEHHEHEHIIHH?EDIIHIHIIIIHIGIHHHHFCHGHHDEHHHF?HIHIHHDHDCHHEHGHIIHGGHIIIIIIIHHGIHHHGIIIIHIHIIHIIIHIIIHHIIIIIIIIIIHHIIHHEG?HIIIIIIIIIIIIIIHHEIIIIHHHD<HIGIIIHIIIIIIHGHIIIIIIIIIIIIIGIIIIIIIIIIIIHGIHEIIHIIIIIIIIIIIIIIIIIIIIIIIIIIIIIIH
@HWI-D00621:649:HN7J3BCX2:2:1102:20834:75332
GTGGGGAATATTGCACAATGGGCGCAAGCCTGATGCAGCCATGCCGCGTGTATGAAGAAGGCCTTCGGGTTGTAAAGTACTTTCAGCGGGGAGGAAGGTGTTGTGGTTAATAACCGCAGCAATTGACGTTACCCGCAGAAGAAGCACCGGCTAACTCCGTGCCAGCAGCCGCGGTAATACGGAGGGTGCAAGCGTTAATCGGAATTACTGGGCGTAAAGCGCACGCAGGCGGTCTGTCAAGTCGGATGTGAAATCCCCGGGCTCAACCTGGGAACTGCATTCGAAACTGGCAGGCTAGAGTCTTGTAGAGGGGGGTAGAATTCCAGGTGTAGCGGTGACATGCGTAGAGATCTGGAGGAATACCGGTGGCGAAGGCGGCCCCCTGGACAAAGACTGACGCTCAGGTGCGAAAGCGTGGGGAGCAAACAGG
+
IIIIIIIIIIIIIIIIIIIIIIIIIIIIIIIIIIIIIIIIIIIIIIIIIIIIIIIIIIIIIIIHIIIIIIIIIIIIIIIIIIFHIIIIIIIIIIIIHIIIHIIIIIHHIIIHIIIIIIIIIEGHIHIIHIIHHIIHIIIHHHHHIIHIIIIGIIIGIIIIIIIIIIIIGHHHIIDHHHHIIIDHGHEGG-F-@H@-GC6GHHEFEGGHH:CDCHGD=HHD;HHIHI::DHIHHEHHHG@CDGHHEC?IHHHHGCHD:HGCGHH?IHFHIIIIHFA-HFHGB-HIHHHHHHGIHHEGIIIHHF.HIIIIIIIHIHIIHIIIHIIIIIIIIIIIIIHHHD0IIIHIIIHGDHHIIIIIGHHH<IIIIIIIIIIIHIIIIIHIIIIIIIIIHHHIIIIIIIIIHIIIIIIIIIIIIIIIIIIIIIIIIIIIII
@HWI-D00621:649:HN7J3BCX2:2:1101:17222:2111
GTGGGGAATATTGCACAATGGGCGCAAGCCTGATGCAGCCATGCCGCGTGTATGAAGAAGGCCTTCGGGTTGTAAAGTACTTTCAGCGGGGAGGAAGGTGTTGTGGTTAATAACCGCAGCAATTGACGTTACCCGCAGAAGAAGCACCGGCTAACTCCGTGCCAGCAGCCGCGGTAATACGGAGGGTGCAAGCGTTAATCGGAATTACTGGGCGTAAAGCGCACGCAGGCGGTCTGTCAAGTCGGATGTGAAATCCCCGGGCTCAACCTGGGAACTGCATTCGAAACTGGCAGGCTAGAGTCTTGTAGAGGGGGGTAGAATTCCAGGTGTAGCGGTGAAATGCGTAGAGATCTGGAGGAATACCGGTGGCGAAGGCGGCCCCCTGGACAAAGACTGACGCTCAGGTGCGAAAGCGTGGGGAGCAAACAGG
+
IIIIIIIIIIIIIIIIIIIIIIGIIIIIIIIIIIIIIIIIIHIIIIIIIIHIIIIIIIIIIIIIIIIIIIIIIIIIHIIIIIDHHHIIIIIIIIIIIIIIGHIIHHHHIHIIIIIHIIIIIIHHHHHH9EHHIHHHHHIH.BHHIIIIIIIIGIIGHHHIIIIIIHFHGHIHDHC;CHIIIICHHIEH-6GHII@@H?@@HHHHGHIHGIHHHI>EHHH?@4HHIIHIHIHHCFCF@HHDHHEFIGIIIHHHCDCH:HIHEFHHIIHGAFEHIIIGIIIIIIHIIIIIHIIIIIIHIHHHEH?IIIIHIIIHIHIIIIIIIIIIIIIIIIIIIIIIIIIIIIIIHHHHGIGHIIIIIIIHDIIIIIIIIIIIIIIIIIHHGIIIIIHIIHHIIIIIIIIIIFIIIHIIIIIIIIHIIIIIIIIIIIIIII
@HWI-D00621:649:HN7J3BCX2:2:1101:3475:2409
GTGGGGAATATTGCACAATGGGCGCAAGCCTGATGCAGCCATGCCGCGTGTATGAAGAAGGCCTTCGGGTTGTAAAGTACTTTCAGCGGGGAGGAAGGCGATAAGGTTAATAACCTTGTCGATTGACGTTACCCGCAGAAGAAGCACCGGCTAACTCCGTGCCAGCAGCCGCGGTAATACGGAGGGTGCAAGCGTTAATCGGAATTACTGGGCGTAAAGCGCACGCAGGCGGTCTGGCAAGTCGGATGTGAAATCCCCGGGCTCAACCTGGGAACTGCATTCGAAACTGGCAGGCTAGAGTCTTGTAGAGGGGGGTAGAATTCCAGGTGTAGCGGTGAAATGCGTAGAGATCTGGAGGAATACCGGTGGCGAAGGCGGCCCCCTGGACAAAGACTGACGCTCAGGTGCGAAAGCGTGGGGAGCAAACAGG
+
IIIIIIIIIIIIIIIIIIIIIIIIIIIIIIIIIIHIIIIIIIIIIIIIIIHIIIIIHIIIIIIIIHIIIHHIIIIIIIHIIIHHCHIIIIIIHHIIIIHIIIIGHHFHIIIIIIIICHIIIIIIHGHIEEHIIHEHHIHIIIIIIIIIIIIDIIIIIIIIIIIHIIIIIIIIGHDHHIIGHIIIIIHEGH?GHH4GH?FHHHE@CGCHHHIIGHCCIIHIEHDH?GHIHGHH@---EGG;;@@@FF-E?IHIIHGIHHEGHHGEIIHH@GIHIIHHHHCGEHIIIHHFHE?IHHCHHIHGHEEEIFIIHIIIIIIIIIIIIHIIIIIIIIIIIIIIIFIIIIIIIHHD<HHIIIIIIHG@CIIIIIIIIIIIIIHIIIIIIIIIIIIIHIIHIIIIIIIIIIIIIFIIIIIIIIIIIIIIIIIIIIIIII
@HWI-D00621:649:HN7J3BCX2:2:1101:14014:2434
GTGGGGAATATTGCACAATGGGCGCAAGCCTGATGCAGCCATGCCGCGTGTATGAAGAAGGCCTTCGGGTTGTAAAGTACTTTCAGCGGGGAGGAAGGCGATAAGGTTAATAACCTTGTCGATTGACGTTACCCGCAGAAGAAGCACCGGCTAACTCCGTGCCAGCAGCCGCGGTAATACGGAGGGTGCAAGCGTTAATCGGAATTACTGGGCGTAAAGCGCACGCAGGCGGTCTGTCAAGTCGGATGTGAAATCCCCGGGCTCAACCTGGGAACTGCATTCGAAACTGGCAGGCTAGAGTCTTGTAGAGGGGGGTAGAATTCCAGGTGTAGCGGTGAAATGCGTAGAGATCTGGAGGAATACCGGTGGCGAAGGCGGCCCCCTGGACAAAGACTGACGCTCAGGTGCGAAAGCGTGGGGAGCAAACAGG
+
IIIIIIIIHIIIIIIIIIIHIIIIHIIIIGHHIIIIIIIIIIIIIIIIHHHFHIIIIIIIIIHHIIIHDHCHHGIIHIHIEHFHHHGHIIHCHHIIHIFHHIIHI?CGH?HHIHHIIIII=FHEHIEHGHHIHHIHEHIH?HHHIIHIIGH=HFHHHHCEHGHGIHIHHIGHDH+CHHIIEH-DHDHIIIHGGCGCHHHHIHIGEHFHHEHI9DDDEHEHIGHHDCCHHDHHHE@---G;HH=HHH@@6EF@@3+>+DEFIHHGA84-?GAEIHHHHHHIGIIHHHGIIIIIHHEEFEEGGB8.HIIIHHHHEHGF?HEFF/@GIHIIIIHIIIIIHGHGIIIIHHGF<HHIIIGHHC@H<IHHIGIHGIIHIHHHHDDC=IIIHIIIIIIIHIGIIIHHHGIGIIHIIIGIIIIIIIHFEHIHHIHHII
@HWI-D00621:649:HN7J3BCX2:2:1101:3299:2721
GTGAGGAATATTGGTCAATGGACGAGAGTCTGAACCAGCCAAGTAGCGTGAAGGATGACTGCCCTATGGGTTGTAAACTTCTTTTATATGGGAATAAAACGTTCCACGTGTGGAATTTTGTATGTACCATATGAATAAGGATCGGCTAACTCCGTGCCAGCAGCCGCGGTAATACGGAGGATCCGAGCGTTATCCGGATTTATTGGGTTTAAAGGGAGCGTAGGTGGATTGTTAAGTCAGTTGTGAAAGTTTGCGGCTCAACCGTAAAATTGCAGTTGAAACTGGCAGTCTTGAGTACAGTAGAGGTGGGCGGAATTCGTGGTGTAGCGGTGAAATGCTTAGATATCACGAAGAACTCCGATTGCGAAGGCAGCTCACTGGACTGCAACTGACACTGAGGCTCGAAAGTGTGGGTATCAAACAGG
+
IIIIIIIIIIIIHIIIIIIIIIIIIIGHIIIIIHIIIIIIIIIIIIIHIIIIIIGHIIIIHIIIIIIIIIIIIIIIIIIGIIHHIIIIIIIIIIIIIIIIIIIIIIII@CDGHIIHHHIEHIGEHHIIIIHIIIHHIICHHFHIGHEHHIGHHHIHHCECGHEHIDHICHIIIIIIG=DHC-AA4@;+3>H@AGHHH-FIIIHHHFGFFHFFHHHG-H@HEIIIIIIHEGA6HHGHFHGHEHHHFEEHIHCIHIIHIHIIHEHIIHIIHFIIIIIHHHHHDFHIIEHGHECIIIIIHEHIGIIIIHIHIIHHIIIIIIIIIIIIHHHIIIIIIIIIHIIIIHHGIIIHHIIHIIIIIHGIIIIGIIIIIIIIIIIHIIIIIIIIHHIIIIIIIIIIIIIIIHIIIIIIIIIIIIIIHGIIIIIII
@HWI-D00621:649:HN7J3BCX2:2:1101:12729:2539
GTGGGGAATATTGCACAATGGGCGCAAGCCTGATGCAGCCATGCCGCGTGTATGAAGAAGGCCTTCGGGTTGTAAAGTACTTTCAGCGGGGAGGAAGGTGTTGTGGTTAATAACCGCAGCAATTGACGTTACCCGCAGAAGAAGCACCGGCTAACTCCGTGCCAGCAGCCGCGGTAATACGGAGGGTGCAAGCGTTAATCGGAATTACTGGGCGTAAAGCGCACGCAGGCGGTCTGTCAAGTCGGATGTGAAATCCCCGGGCTCAACCTGGGAACTGCATTCGAAACTGGCAGGCTAGAGTCTTGTAGAGGGGGGTAGAATTCCAGGTGTAGCGGTGAAATGCGTAGAGATCTGGAGGAATACCGGTGGCGAAGGCGGCCCCCTGGACAAAGACTGACGCTCAGGTGCGAAAGCGTGGGGAGCAAACAGG
+
H@GHIIIHIHHIEE<FHHEHIIGHIIDHIICFEGIIIIIFHHIHEHHD<CE<GFHHIIIIIIIIEHHIIIIIIIIIGCHGH@DGHHEDHIIIHHHIHDHC<DGHICHG@<<<GHIIICHD@H@..BHHBEH6GHHI<HHEHEAAGGHH<D<=E.8-8B--8856FHIHG-+7+>DCG-@HHH=;++@4@--FFHHGEH-FHIHHHHGFIIIHHHHCH:HHHDIFHHHHHHHHHEFEEHH:IIIIIGHIIHHHIGHHHDHHHIHIIHIHGIIIIIHHHGC?HIIHHIIIIIIIHFIIHIHHG.DHIIIIIIIHG@IIIIIHIIIIIIIIIIIIIHIIHIIIIIIIIIIHDIIHHHIIIIIIHIIHIIIHIHIIIIIIIHIIHIIIIIIIIGGIIIIIIIIIIIIIIHIIIIIIIIHHIIIIIIIIIIIIII
@HWI-D00621:649:HN7J3BCX2:2:1101:14016:3131
GTGGGGAATATTGCACAATGGGCGCAAGCCTGATGCAGCCATGCCGCGTGTATGAAGAAGGCCTTCGGGTTGTAAAGTACTTTCAGCGGGGAGGAAGGTGTTGTGGTTAATAACCGCAGCAATTGACGTTACCCGCAGAAGAAGCACCGGCTAACTCCGTGCCAGCAGCCGCGGTAATACGGAGGGTGCAAGCGTTAATCGGAATTACTGGGCGTAAAGCGCACGCAGGCGGTCTGTCAAGTCGGATGTGAAATCCCCGGGCTCAACCTGGGAACTGCATTCGAAACTGGCAGGCTAGAGTCTTGTAGAGGGGGGTAGAATTCCAGGTGTAGCGGTGAAATGCGTAGAGATCTGGAGGAATACCGGTGGCGAAGGCGGCCCCCTGGACAAAGACTGACGCTCAGGTGCGAAAGCGTGGGGAGCAAACAGG
+
IIIIIIIIIIIIIIIIIIIIIIIIIIIIIIIIIIIIIIIIIHHIIIIIHHIGIIHIIIHIIIIHIIIIIIIIIIIIIIIIHIFHHHIHIIIIIIIIIIIIFHIIHHHHHIIIIIIIIIIIGIHHHIII6AHHIHIHIIGHHIIHFHIIHHIIHHHHHHIHHIHHHH@HHHHDHHDHIHIGHHHHDH@HHFHEFHHHEE@GHHHHHGCHHEHGGHHHIIHEDDHHHHHIHHEFF6-CFIIHHHCEHHHIIHHEHHH::HHHEHGCIHFHEHEHHHGIIHG66DIIIHHGBHHEEHFFIIIHG8.HIIIIGIIIHEHHIIIIIIHIIIIIIIHIIIIIIIIHIIIIIIHGFIHHEGEIIIIIGIHIIIIHIIIIIIIIIIH<EIHHHIIIHIIIIIFGIIIIHEIIHHHIIIIIHIIIIIIIIIIHHIIIII
@HWI-D00621:649:HN7J3BCX2:2:1101:17009:3215
GTGGGGAATATTGCACAATGGGCGCAAGCCTGATGCAGCCATGCCGCGTGTATGAAGAAGGCCTTCGGGTTGTAAAGTACTTTCAGCGGGGAGGAAGGCGATAAGGTTAATAACCTTGTCGATTGACGTTACCCGCAGAAGAAGCACCGGCTAACTCCGTGCCAGCAGCCGCGGTAATACGGAGGGTGCAAGCGTTAATCGGAATTACTGGGCGTAAAGCGCACGCAGGCGGTCTGTCAAGTCGGATGTGAAATCCCCGGGCTCAACCTGGGAACTGCATTCGAAACTGGCAGGCTAGAGTCTTGTAGAGGGGGGTAGAATTCCAGGTGTAGCGGTGAAATGCGTAGAGATCTGGAGGAATACCGGTGGCGAAGGCGGCCCCCTGGACAAAGACTGACGCTCAGGTGCGAAAGCGTGGGGAGCAAACAGG
+
IIIIIIIIIIIIIIIIIIIIIIIIIIIIIIIIHIIIIIIIIIIIIIIIIIIIIIIIIIIIIIIIIIIIIHIIIIIIIIGIIIFHIIIIIIIHGIIIIHIIIIIHIHFHHHIIHIIIGHIIIHHIIIIIGHIIIHIIHIIIIIGHGIIIIIIIIGIIIIIEHIIIIIIIIIIIGIHIHHIIIGIIIIHIGHIIHHEH=@GHIIHIIHEHHHHEHIIGIIHGHHIIIIIIHHIHHHCEEHIIHGIHIHHIHHIIHDGGHGHIIHHFIIIIIHIIIIIIHEIHCIIIIIIIIIIIGIIIIIIHHG?IIIIIIIHHHIIIIIIIIHIIIIIIIIIIIIIIIHHIHIIIIIHHDIIIIIIIIIIHCIHIIIIIIIIIIIIIIIIIIIIIIIIHIIIIIIIIIIHIIIIIIIIIIIIIIIIIIIIIIIIIIIIIII
@HWI-D00621:649:HN7J3BCX2:2:1101:9589:3465
GTGGGGAATATTGCACAATGGGCGCAAGCCTGATGCAGCCATGCCGCGTGTATGAAGAAGGCCTTCGGGTTGTAAAGTACTTTCAGCGGGGAGGAAGGCGATAAGGTTAATAACCTTGTCGATTGACGTTACCCGCAGAAGAAGCACCGGCTAACTCCGTGCCAGCAGCCGCGGTAATACGGAGGGTGCAAGCGTTAATCGGAATTACTGGGCGTAAAGCGCACGCAGGCGGTCTGTCAAGTCGGATGTGAAATCCCCGGGCTCAACCTGGGAACTGCATTCGAAACTGGCAGGCTAGAGTCTTGTAGAGGGGGGTAGAATTCCAGGTGTAGCGGTGAAATGCGTAGAGATCTGGAGGAATACCGGTGGCGAAGGCGGCCCCCTGGACAAAGACTGACGCTCAGGTGCGAAAGCGTGGGGAGCAAACAGG
+
IIIIHIIIIIIIIIIIIIEHIIIIIIIIIIIIIIIIIIIIIIIIIIIIIIIGIIIHIIIIIIIIIFHHIIIHIFHIIIIIIIFHIIIIIIIIIIGIIIIIIIIHIIHIIIIHIIIIIHHHIIHIIGIIIHIIHHHIHIHHIIIIIGIIIIIIIIHHIIIIIIIIIGHIIIIIGHIHHIIHEHHHIIHHHIIIIIIH=EEHHGIHGHHHIIIGIHHE5FHHIIHHIIIHHIIIIHHHIIHHDCHFEFH@HIHHHHIDHGIHIHHHGHHIFIIIIHIIHF8.HHHGIIIIIIIHIIIGIIIIHGHHIIIIHIHHIIIIIIIHGIIIIHHIIHHHHIIIHHIGIIIIIIH@DIIIIIIHHIIIIIGIIIIIIIHIIIIIIIIIIIIIIIIIIIIIIIIIIIIIHIIIIIIIIIIIIIIIIIHHIIIIIIG1HI
@HWI-D00621:649:HN7J3BCX2:2:1101:14733:3266
GTGGGGAATATTGCACAATGGGCGCAAGCCTGATGCAGCCATGCCGCGTGTATGAAGAAGGCCTTCGGGTTGTAAAGTACTTTCAGCGGGGAGGAAGGTGTTGTGGTTAATAACCGCAGCAATTGACGTTACCCGCAGAAGAAGCACCGGCTAACTCCGTGCCAGCAGCCGCGGTAATACGGAGGGTGCAAGCGTTAATCGGAATTACTGGGCGTAAAGCGCACGCAGGCGGTCTGTCAAGTCGGATGTGAAATCCCCGGGCTCAACCTGGGAACTGCATTCGAAACTGGCAGGCTAGAGTCTTGTAGAGGGGGGTAGAATTCCAGGTGTAGCGGTGAAATGCGTAGAGATCTGGAGGAATACCGGTGGCGAAGGCGGCCCCCTGGACAAAGACTGACGCTCAGGTGCGAAAGCGTGGGGAGCAAACAGG
+
IIIIIIIIIIIIIIIIIIIIIHIIHIIIIIIIIIIIIIIIIIIIIIIIHIIIIIIIIIIIIIHIIIIIIIIIIIIIIIIIIIGHHIHHIIIHHIIIIIHIIIIIHICHHHIIIIGHIIIIIIIIIIGHBHHEHEGHIIHIIIIIHHIIIHHDGHHIHIIIIHHIIIIIHGCHIIIG@GHIHIHHHG-@@@HHEH@GHHHFHIHHHHHFFHHHHH@EEIIHHGDDHHIIG:HHCGEE@FEHHFFHHHHHIIHH@HIHCIIIIIIGIIHH@IHGFIHHA@IIIGIIHIIIIIHIHGIIIIIIHCGIIIIIIIHG?HIIIIIIIGHIIIIIIIIIIIIIIIIIIIIIIIHEDHHHEIIHIIIIIIIIIIIIIIHIIIIIIIIIHGIIIIIIIIIIIIIIIIIIHGIIIIIIIIIIIIGIIIIIIIIIHIIIII
@HWI-D00621:649:HN7J3BCX2:2:1101:18539:3366
GTGGGGAATATTGCACAATGGGCGCAAGCCTGATGCAGCCATGCCGCGTGTATGAAGAAGGCCTTCGGGTTGTAAAGTACTTTCAGCGGGGAGGAAGGCGATAAGGTTAATAACCTTGTCGATTGACGTTACCCGCAGAAGAAGCACCGGCTAACTCCGTGCCAGCAGCCGCGGTAATACGGAGGGTGCAAGCGTTAATCGGAATTACTGGGCGTAAAGCGCACGCAGGCGGTCTGTCAAGTCGGATGTGAAATCCCCGGGCTCAACCTGGGAACTGCATTCGAAACTGGCAGGCTAGAGTCTTGTAGAGGGGGGTAGAATTCCAGGTGTAGCGGTGAAATGCGTAGAGATCTGGAGGAATACCGGTGGCGAAGGCGGCCCCCTGGACAAAGACTGACGCTCAGGTGCGAAAGCGTGGGGAGCAAACAGG
+
IIIIIIIIIIIIIIIIIIIIIIIIIIIIHIIHHHIIIIHHIHHCHHIHIIHIIIIIIIIIIIIIIIIGIHIIIIIIIIIIIIGHIIIIIHHHDHIHHHIIGIIGIIHIHHHHIHHIHHIIIIHIIIIIGHICHIHIHIIIIHIIIGHIHHHIHIGHFHGI?GHIIHGHIIIIIIHHHFHIIHHHCGHH=?@GHFHHE-6@GHDHF@H@GEEE?C--HC@HGH-+?CF::>@-?EHCHHHCDCHEH@HECHFE@+>C;CG@?HHEIIIHFIHGCHIHFFIHHGHEHIIIIHGIIIIIIIIIIHFFIHFHCDDGCFIGHHG?HCHIIHIIIIIIIIIIIIIIIIHHHHHGDIHFIIHIIIIIIHHIIIIIIIHGGGHHHHCHFIIIHHHIIIIIIIIHIHIIHIIIIIIIIIIIIIIIIIIIIHGEIIIIII
@HWI-D00621:649:HN7J3BCX2:2:1101:7329:3530
TGGGGAATATTGCACAATGGGCGCAAGCCTGATGCAGCCATGCCGCGTGTATGAAGAAGGCCTTCGGGTTGTAAAGTACTTTCAGCGGGGAGGAAGGTGTTGTGGTTAATAACCGCAGCAATTGACGTTACCCGCAGAAGAAGCACCGGCTAACTCCGTGCCAGCAGCCGCGGTAATACGGAGGGTGCAAGCGTTAATCGGAATTACTGGGCGTAAAGCGCACGCAGGCGGTCTGTCAAGTCGGATGTGAAATCCCCGGGCTCAACCTGGGAACTGCATTCGAAACTGGCAGGCTAGAGTCTTGTAGAGGGGGGTAGAATTCCAGGTGTAGCGGTGAAATGCGTAGAGATCTGGAGGAATACCGGTGGCGAAGGCGGCCCCCTGGACAAAGACTGACGCTCAGGTGCGAAAGCGTGGGGAGCAAACAGG
+
H<FHHIIIHIHIIEHIHHIIHHHIIHIGIHIGGEHHI?HHIGIIIIIHFHGHHIIIHIIGGFHGHEDHIHIIHIHIHHGEHHDGHGGHGHEHIHHIIIIIHIHHIIHHIIIIHHII<EDHHHIIIHIBGHHGIII,,,FEHHFIIIHIIIHIICHHFDH?EHHFHHIH?DHHH:HEHHC@EHIIGHHHG?HHFEH-GGHHGEHEGH@HHCHHHCEGHHHHCHHHHHIHHFH@@CHHEE;+-@GHE@HF@G@HDCDIHHG8-EIHGHIHHHIHGGHIHHF-HHHCGIHIIIIHIIIIIHHIHHIHIIIIIIHGIIHHHIIHIHHIIIIIIIHHHIIIHFIHIIIHIHHGIHHHIIHIIIIIIHIIIHIIIIIIIIIIIIIHGHIIIIIIIIIIIIIIIIIIIIIIHIIIIIIIIIIIIIIIGIIHIIIIH
@HWI-D00621:649:HN7J3BCX2:2:1101:8487:3668
GTGGGGAATATTGCACAATGGGCGCAAGCCTGATGCAGCCATGCCGCGTGTATGAAGAAGGCCTTCGGGTTGTAAAGTACTTTCAGCGGGGAGGAAGGTGTTGAGGTTAATAACCTCAGCAATTGACGTTACCCGCAGAAGAAGCACCGGCTAACTCCGTGCCAGCAGCCGCGGTAATACGGAGGGTGCAAGCGTTAATCGGAATTACTGGGCGTAAAGCGCACGCAGGCGGTCTGTCAAGTCGGATGTGAAATCCCCGGGCTCAACCTGGGAACTGCATTCGAAACTGGCAGGCTAGAGTCTTGTAGAGGGGGGTAGAATTCCAGGTGTAGCGGTGAAATGCGTAGAGATCTGGAGGAATACCGGTGGCGAAGGCGGCTCCCTGGACAAAGACTGACGCTCAGGTGCGAAAGCGTGGGGAGCAAACAGG
+
IIIIIIIIIIIIIIIIIIIIIIIIHIIIIIIIIIIIIIIIIIIIIIIIIIIHIIIIIIIIIIIIIIIIIIIIIIIHHIIIIIFHHIHHIIIFHIIIIIIIIIIIIIHHIHHHHGHIIIIIHHIIHHHHCGHHHEHIDHHHIIHHIIHHIIIIIIIIIIIIIIEHHHHHIHI<DHHIEHIIHHEHIIIHIHIHHIHHHEHHHHFIIHIHHHHHHIHHGEHDGHHIHHIHHHI@C@@EIIIIHIIHHH?HIIHHHDHH:GIIIIIIHIHHHIIIIIIHIIHIIHIIGIIIIGIIIIIIIIIIHF?IGIIHIIIIIHGCIIIIHIIHHHIIIHIIIIIIIHIIIIIHIIHHHIIIIIIIIIIIGIIIIIIIIIIIIIIIIIHHIIIIIIIIIIHHHIIIIIIIIIIIHGIIIIIIIIIIIIIIIIIIIIIIII
@HWI-D00621:649:HN7J3BCX2:2:1101:10240:3516
GTGGGGAATATTGCACAATGGGCGCAAGCCTGATGCAGCCATGCCGCGTGTATGAAGAAGGCCTTCGGGTTGTAAAGTACTTTCAGCGGGGAGGAAGGTGTTGTGGTTAATAACCGCAGCAATTGACGTTACCCGCAGAAGAAGCACCGGCTAACTCCGTGCCAGCAGCCGCGGTAATACGGAGGGTGCAAGCGTTAATCGGAATTACTGGGCGTAAAGCGCACGCAGGCGGTCTGTCAAGTCGGATGTGAAATCCCCGGGCTCAACCTGGGAACTGCATTCGAAACTGGCAGGCTAGAGTCTTGTAGAGGGGGGTAGAATTCCAGGTGTAGCGGTGAAATGCGTAGAGATCTGGAGGAATACCGGTGGCGAAGGCGGCCCCCTGGACAAAGACTGACGCTCAGGTGCGAAAGCGTGGGGAGCAAACAGG
+
IIIIIIIIIIIIIIIIIIHIGIIIIIIIHIIIIIIIIIIIIIIIIIIIIIIIIIIIIIIIIIIIIGIIIIIIIIIIIIIIIIDHHHIIIIIIIIIIIIIIIIHIIIHIHCHIIIIIIIIIGIIIIIIIIIIIIIIICDDHHIIIII?CCHIH=GHHIIGHIIGIIHHIIHGHGID+@E@GHHDHHI-GHHIIHIHC=GEHIIDGHHHHIFHHHIEGGFHH>:CCEHIIIHEF@6--?HHDC=E6G@-G@EFEHDHCHHHHHHH@EHCEHHHHEHG?IHHHHIGIHIIHIHFHFIHGIIIIGHIHIIIHIIIHHFIHIIIIHIHHIIIIIIGIIIIIHIHHHIIIIIHG<IHIIIIIIIIHGIIIHIIIIIHIIIGIIIHIIHIIIIIHIIIIIIIIIIHHFGIIIIIIIIHIIHIIIIIIIIIIIHF1II
@HWI-D00621:649:HN7J3BCX2:2:1101:8810:3875
GTGGGGAATATTGCACAATGGGCGCAAGCCTGATGCAGCCATGCCGCGTGTATGAAGAAGGCCTTCGGGTTGTAAAGTACTTTCAGCGGGGAGGAAGGCGATAAGGTTAATAACCTTGTCGATTGACGTTACCCGCAGAAGAAGCACCGGCTAACTCCGTGCCAGCAGCCGCGGTAATACGGAGGGTGCAAGCGTTAATCGGAATTACTGGGCGTAAAGCGCACGCAGGCGGTCTGTCAAGTCGGATGTGAAATCCCCGGGCTCAACCTGGGAACTGCATTCGAAACTGGCAGGCTAGAGTCTTGTAGAGGGGGGTAGAATTCCAGGTGTAGCGGTGAAATGCGTAGAGATCTGGAGGAATACCGGTGGCGAAGGCGGCCCCCTGGACAAAGACTGACGCTCAGGTGCGAAAGCGTGGGGAGCAAACAGG
+
IHHIGIIIIIIIIIIIIIIIIIIIIIHHIIIIGIIIIIIIIIIIIIIIEHHIHIICHHHIIIHIIIIIIIGIIDHHIIIIIIGHHIHIIIIEHHCHIIGIGHIHHIHHIGGHIIIIIIIHIHFEEHHHHIHHIIIIIHDHIIIIIIIIHIII=HCHIIIIGHHGIIIIIIIIIHH+EHHIHECHHHEGHIHIFHHF@G?HHHHE@6FHHHHGGF6G@FEHDHD:C5>DD>HHF@@E@EG+C@E-CCF--6-@-HHHHCG@6--GFEHH@EEHHEIHHHA6HHIIHEHHHHCEFEGHG7-G?GIIIIIIHHIIIIIIIIIIHHIHIIHFHCIIIIIIIIGIIHIIIHHGDHIIIIHHHIIHDHIIHHHGIIIHHIIIIHHIIHIIIHHHIIIHIIIIIIIIIIIIIIIIIIIIHHIHIIHIIIHGIIIIIH
@HWI-D00621:649:HN7J3BCX2:2:1101:17687:3918
GTGGGGAATATTGCACAATGGGCGCAAGCCTGATGCAGCCATGCCGCGTGTATGAAGAAGGCCTTCGGGTTGTAAAGTACTTTCAGCGGGGAGGAAGGCGATAAGGTTAATAACCTTGTCGATTGACGTTACCCGCAGAAGAAGCACCGGCTAACTCCGTGCCAGCAGCCGCGGTAATACGGAGGGTGCAAGCGTTAATCGGAATTACTGGGCGTAAAGCGCACGCAGGCGGTCTGTCAAGTCGGATGTGAAATCCCCGGGCTCAACCTGGGAACTGCATTCGAAACTGGCAGGCTAGAGTCTTGTAGAGGGGGGTAGAATTCCAGGTGTAGCGGTGAAATGCGTAGAGATCTGGAGGAATACCGGTGGCGAAGGCGGCCCCCTGGACAAAGACTGACGCTCAGGTGCGAAAGCGTGGGGAGCAAACAGG
+
IIIIIIIIIIIIIIIIIIIIIIIIIIIIIIIIIIIIIIIIIIIIIIIIIIIIIIIIIIIIIIIIIIIIIIIIIIIIIIIIIIDHHIIIHIIHIIIIHIIIIIIIIHCGHHHHHHIIIIIIIIHHHHII-EHIIGHH,?HHHIIIIFEHIIIHHHIHIIIHIGIIIIHIHHHH:C5>GHHIHIIGHH@E-6F@CHEEEE-FHHCHEHFIIHFEEH;CGHHHEHHHHHIHHHEG@GCGIHEIHG@EHG@HHHGHHCIIIGIIIIIIIIHHGHIIIIHHHIIIIIIIIIIIIHHIIIIIIIHHHF@HHIIIIIIIIHIIIIIIIIHIIIIIIIIIIIIIIIIIIIIIIIHHDIIIHIIIIIIIHIIIIIIIIIIIIIIIIIIIIIIIIIHIIIIIIIIIIIIIIHIIIHIIIIIIIIIIIIIIIIIIIIIIII
@HWI-D00621:649:HN7J3BCX2:2:1101:8943:4162
GTGGGGAATATTGCACAATGGGCGCAAGCCTGATGCAGCCATGCCGCGTGTATGAAGAAGGCCTTCGGGTTGTAAAGTACTTTCAGCGGGGAGGAAGGTGTTGTGGTTAATAACCGCAGCAATTGACGTTACCCGCAGAAGAAGCACCGGCTAACTCCGTGCCAGCAGCCGCGGTAATACGGAGGGTGCAAGCGTTAATCGGAATTACTGGGCGTAAAGCGCACGCAGGCGGTCTGTCAAGTCGGATGTGAAATCCCCGGGCTCAACCTGGGAACTGCATTCGAAACTGGCAGGCTAGAGTCTTGTAGAGGGGGGTAGAATTCCAGGTGTAGCGGTGAAATGCGTAGAGATCTGGAGGAATACCGGTGGCGAAGGCGGCCCCCTGGACAAAGACTGACGCTCAGGTGCGAAAGCGTGGGGAGCAAACAGG
+
IIIIIIIHHIIIIIIIIIHIHIHIIIGHHHIHHIIIIIIIIIHIIIIIHIIIIIIEHIIHIHHCHHIIHIIII?GHIIIIHHFHHIIIIIIIIIIIIIHHHHIIIIEHHHIIIIIIIIIGHHHHIGHHEEHHIIHHIIHHHIIIHIHHHDHIC@FHIH@HHIIEHIHIHHIIIH>DHIIHH=-CH+-6EC-FHHG4E-@@EHIHH@H@HGHIIHEE@@GHHIIDDD3HC:HIH@EIHHHIHHGHF@?HE@6-E:H:IIHHHA-?CAA8-EIIGIIHHEHEHIIIIIIHIIHHGHHFHG?HG?HGIIIIHHIHHIHIHGEIHEEHIIIHIIHIHIIIIIGIIIHHHGHGDEIHGIIHGIFE<HGHIIIHHFIHIIHHHIHIIHEIIIIIIIHG@IIIIIIHEGHIIHIHIIIIIIIIIIIIIHIIIIIIIH
@HWI-D00621:649:HN7J3BCX2:2:1101:3323:4720
GTGGGGAATATTGCACAATGGGCGCAAGCCTGATGCAGCCATGCCGCGTGTATGAAGAAGGCCTTCGGGTTGTAAAGTACTTTCAGCGGGGAGGAAGGCGATAAGGTTAATAACCTTGTCAATTGACGTTACCCGCAGAAGAAGCACCGGCTAACTCCGTGCCAGCAGCCGCGGTAATACGGAGGGTGCAAGCGTTAATCGGAATTACTGGGCGTAAAGCGCACGCAGGCGGTCTGTCAAGTCGGATGTGAAATCCCCGGGCTCAACCTGGGAACTGCATTCGAAACTGGCAGGCTAGAGTCTTGTAGAGGGGGGTAGAATTCCAGGTGTAGCGGTGAAATGCGTAGAGATCTGGAGGAATACCGGTGGCGAAGGCGGCCCCCTGGACAAAGACTGACGCTCAGGTGCGAAAGCGTGGGGAGCAAACAGG
+
IIIIIIICGHIIIGIIIIIIHIIHHEHHIEHHGHHIIIIIHIIIIIDHHI@GHIIIIHIIIIGHHGHIHHHHI?HHHEHEHI1FHHGEHHDEHHH@DHHIHIEHIIHHEGHEEHIIGI@FFCFHHIIIHEHHHFHCCHDFHICFHEH.DHGHIIIFE.@EGHEHFHHEE@C=CHH:@@@HGH=DHIEEHCF--@E----6@HHEGFHIHCH?HE?EE:C@CCHA??FHGHH?HIHHHHE::HHGIIIIHH@F@+HIHD?@EHHF-GEECHEHGEHHEGHHEGAG?EGAEH@B?HHFHFCIGECHIIHD,HGHHGHCFDCH@?HIIIHFIDCIIIIHHHIFIHIHEHHGDGEHIIIIIIIIIIIIIIHGIIIIHDGIIIHGIHIIHHIIIIIIHIIIHIHHHIHHHIIIIIIIIIIIHEHIIHIIIHIIII
@HWI-D00621:649:HN7J3BCX2:2:1101:7847:4695
GTGGGGAATATTGCACAATGGGCGCAAGCCTGATGCAGCCATGCCGCGTGTATGAAGAAGGCCTTCGGGTTGTAAAGTACTTTCAGCGGGGAGGAAGGTGTTGTGGTTAATAACCGCAGCAATTGACGTTACCCGCAGAAGAAGCACCGGCTAACTCCGTGCCAGCAGCCGCGGTAATACGGAGGGTGCAAGCGTTAATCGGAATTACTGGGCGTAAAGCGCACGCAGGCGGTCTGTCAAGTCGGATGTGAAATCCCCGGGCTCAACCTGGGAACTGCATTCGAAACTGGCAGGCTAGAGTCTTGTAGAGGGGGGTAGAATTCCAGGTGTAGCGGTGAAATGCGTAGAGATCTGGAGGAATACCGGTGGCGAAGGCGGCCCCCTGGACAAAGACTGACGCTCAGGTGCGAAAGCGTGGGGAGCAAACAGG
+
IIIIIIIIIHIIHIIIIIIIIIIIIIIIIIIIHIIIIIIIIIIIIIIIHIHIHIIIIIIIIIIIIIIIIIIIIIIIIIIIIIFHIIIIIIIIGIIIIIIIIIIIGIHHIIIIIHHIIIIIIIIIIHIHGHIIIGHIHIIHIGIIIHIIIHHHIIIIIIIHHIIIIIIIGIIIIIDHHHIIHHD::DECGHHIHIHHIFHIIHIEHHHHIHIIHEGHHHHHHIHIIIHIIHI@6HHHHFEH>=IIHE?FCHG@H;C:IIIHGIIIIIIGIIHIIIIIIIHFHIIHHIGIIIIIIGIIIHIIHFHHIIIIIHIIHIIHIIIHIIIHIIIIIIIIIIIIIIIIIIIIIIHHFIHIIIIIIIIHIHIIIIIIIIIIIIIIIIIIIIIIIIHIIIIIIIIIIIIIIIIIIIIIIIIIIIIIIIIIIIIIIIIIII
@HWI-D00621:649:HN7J3BCX2:2:1101:13908:4683
GTGGGGAATATTGCACAATGGGCGCAAGCCTGATGCAGCCATGCCGCGTGTATGAAGAAGGCCTTCGGGTTGTAAAGTACTTTCAGCGGGGAGGAAGGTGTTGTGGTTAATAACCGCAGCAATTGACGTTACCCGCAGAAGAAGCACCGGCTAACTCCGTGCCAGCAGCCGCGGTAATACGGAGGGTGCAAGCGTTAATCGGAATTACTGGGCGTAAAGCGCACGCAGGCGGTCTGTCAAGTCGGATGTGAAATCCCCGGGCTCAACCTGGGAACTGCATTCGAAACTGGCAGGCTAGAGTCTTGTAGAGGGGGGTAGAATTCCAGGTGTAGCGGTGAAATGCGTAGAGATCTGGAGGAATACCGGTGGCGAAGGCGGCCCCCTGGACAAAGACTGACGCTCAGGTGCGAAAGCGTGGGGAGCAAACAGG
+
IIIIIIIIIIIIIIIIIIIIIIIIHIIIIIIIHIIIIIIIIIIIIIIIIIIIIIIIHIIIIIIIIIIHIIIHHIIIIIIIIIHHIIIIIIGHIIIIIIHIIIIIIIIHIHIIHIIIIHIIIIIIIIIIHIHIIIIIIIIIIIIIIIIHHHHIIIIIIIIGHIIHHHIHIIIIHIIHIIIHIIIIIIIHIIIHIIIIGIIHIHHGHHHIIGHHHHIHH@FHHCHDGEHHC:HGH?FFIHHCHGIHIIHHHHIHHDDHHIHEIIIIHIHHHHIIIIIHGIHGHIIIHHIHHIIIIIIIIIHHHD.EHGHHIHHGH@HHCGIIIIIIIIIIIIHIIIIHIIHHIIIIIHHHDHHGHHHIHIIIGIIIIHIIIIHHIIIIIHHIIIIIIIIIIIIIIIIIIIIIIIIIIIIIIIIIIIIIHIIIIIIHIIHIHI
@HWI-D00621:649:HN7J3BCX2:2:1101:19082:4587
GTGGGGAATATTGCACAATGGGCGCAAGCCTGATGCAGCCATGCCGCGTGTATGAAGAAGGCCTTCGGGTTGTAAAGTACTTTCAGCGGGGAGGAAGGTGTTGTGGTTAATAACCGCAGCAATTGACGTTACCCGCAGAAGAAGCACCGGCTAACTCCGTGCCAGCAGCCGCGGTAATACGGAGGGTGCAAGCGTTAATCGGAATTACTGGGCGTAAAGCGCACGCAGGCGGTCTGTCAAGTCGGATGTGAAATCCCCGGGCTCAACCTGGGAACTGCATTCGAAACTGGCAGGCTAGAGTCTTGTAGAGGGGGGTAGAATTCCAGGTGTAGCGGTGAAATGCGTAGAGATCTGGAGGAATACCGGTGGCGAAGGCGGCCCCCTGGACAAAGACTGACGCTCAGGTGCGAAAGCGTGGGGAGCAAACAGG
+
IIIIIIIIIIIIIIHIIIIGIIIIIIIIIIIIIIIIIIIIIIIHIIIIHIIICHIIIIIIIIIIIIIIIIIIIHIIIIIIIIDHHIIIHHIEHIHHIIHIIGIIIIGEHIHIIIHIIDHHIGIIIIIIBGHHHHIIIIIHIIHIIHEHHIGGIIHIHIIIHIIIIIIIGIHGIIHIHHHIIIIIIIHHEHHIGH-EH?FEHHFHIFHIHIIHHHHFIHHEGDHIGHHIHHIHCEEF-@@IHECF@@GHHHHHHCHDIIIIIIIIIIIHHHHIIIIIHAFCEIIIIHEFHHHHIHIHHIIHHIHEIIIIIHIIIIFIIIIIHHGIIIIIIIIIIIIIIHIHIIIIHHHEDHIIHIIGIIIHHIIIIIIIIHIIGIIIIIIGIHHIIIIIIIIIIIIIHHHIIHIIIHIIIIIHIHIIIIIIIIIIIIIIII
@HWI-D00621:649:HN7J3BCX2:2:1101:2545:4931
GTGGGGAATATTGCACAATGGGCGCAAGCCTGATGCAGCCATGCCGCGTGTATGAAGAAGGCCTTCGGGTTGTAAAGTACTTTCAGCGGGGAGGAAGGCGATAAGGTTAATAACCTTGTCGATTGACGTTACCCGCAGAAGAAGCACCGGCTAACTCCGTGCCAGCAGCCGCGGTAATACGGAGGGTGCAAGCGTTAATCGGAATTACTGGGCGTAAAGCGCACGCAGGCGGTCTGTCAAGTCGGATGTGAAATCCCCGGGCTCAACCTGGGAACTGCATTCGAAACTGGCAGGCTAGAGTCTTGTAGAGGGGGGTAGAATTCCAGGTGTAGCGGTGAAATGCGTAGAGATCTGGAGGAATACCGGTGGCGAAGGCGGCCCCCTGGACAAAGACTGACGCTCAGGTGCGAAAGCGTGGGGAGCAAACAGG
+
IIIEHHIIIIIIIIIIIIIIIIIIIH<HIIIIGIIIIIIIIIIIIIIIHICHHIIIIIIIIIIIIGIIIIIIIIIHHHHHIIHHIIGHIIIHIHHIIIIIIIGHHIGHHHHHCHIIGHIIGHIGIIIIIIIIIIHCDHHEHH??EHHEHIIIHECHFHHHEHFHGHHHI-+,>D>+86F8GCCHHHEGE??@@EG@-66-F?EHEGHE@DH@HHEHGIHD@6-IIIHD:IIIHE@G@G@:CFHHHHEHHG@EE:IHHDAHIIHHFGAFEIIIIHFHHHA.GHHIHIHEEIHCEEHIHGHHCIHIIIIIHHHHIIIHIIIIHHIIIIHFIHIIIIIIIGIHIIHHCHHCCEHHGIIIHIIIIIIIIIIHIIIHIIIIIIIHIIIIHHIIHIIIIIIIIIIIIIIIIIHIIIIIIIIIIIIIIIIIIIIIII
@HWI-D00621:649:HN7J3BCX2:2:1101:12670:4999
GTGGGGAATATTGCACAATGGGCGCAAGCCTGATGCAGCCATGCCGCGTGTATGAAGAAGGCCTTCGGGTTGTAAAGTACTTTCAGCGGCGAGGAAGGTGTTGTGGTTAATAACCGCAGCAATTGACGTTACCCGCAGAAGAAGCACCGGCTAACTCCGTGCCAGCAGCCGCGGTAATACGGAGGGTGCAAGCGTTAATCGGAATTACTGGGCGTAAAGCGCACGCAGGCGGTCTGTCAAGTCGGATGTGAAATCCCCGGGCTCAACCTGGGAACTGCATTCGAAACTGGCAGGCTAGAGTCTTGTAGAGGGGGGTAGAATTCCAGGTGTAGCGGTGAAATGCGTAGAGATCTGGAGGAATACCGGTGGCGAAGGCGGCCCCCTGGACAAAGACTGACGCTCAGGTGCGAAAGCGTGGGGAGCAAACAGG
+
IHIIIIIIIIIIIHIIIIIIIIIIIIIIIIIIIIIIIIIIIIIIIIIIIIIIIIIIIIIIIIIIIIIHIIIIIIIIIIIIIIFHHIIIIIIIIIHIIIHHHIIIIIHIGIIIIIIIIHIIHIHIIIIIGHIIIIIIIIHHIIIIIIIIIIIHIIIIIHIHIIIIIIIIIIIIIIDHIHIIIIDHHIIIIGIIIIHHFGGHIIEIIHIHIHHHHHIIHHGHEEHHIIIHHIHHEHCIIIIIIHG?IHHIIHHHHDIIIIGHIIGHIIHHIHIGIIHHIHIHGGIIIIIIIIGIIIIHHHHHGFCIIHIIIIIIIIIIIIIIIIIIIIIIIIIIIIIIIHGIGHIIIIHHDIIIIIIIGIIIHIIIIIIIIIIIIIIIIHIIIIIIIIIIIIIIIIIIIIIIIIIIHIIIIIIIIIIIIIIIIIIIIIIIII
@HWI-D00621:649:HN7J3BCX2:2:1101:6544:5002
GTGGGGAATATTGCACAATGGGCGCAAGCCTGATGCAGCCATGCCGCGTGTATGAAGAAGGCCTTCGGGTTGTAAAGTACTTTCAGCGGGGAGGAAGGTGTTGTGGTTAATAACCGCAGCAATTGACGTTACCCGCAGAAGAAGCACCGGCTAACTCCGTGCCAGCAGCCGCGGTAATACGGAGGGTGCAAGCGTTAATCGGAATTACTGGGCGTAAAGCGCACGCAGGCGGTCTGTCAAGTCGGATGTGAAATCCCCGGGCTCAACCTGGGAACTGCATTCGAAACTGGCAGGCTAGAGTCTTGTAGAGGGGGGTAGAATTCCAGGTGTAGCGGTGAAATGCGTAGAGATCTGGAGGAATACCGGTGGCGAAGGCGGCCCCCTGGACAAAGACTGACGCTCAGGTGCGAAAGCGTGGGGAGCAAACAGG
+
IIIIIIIIIIIIIIIIIIIIIIIIIIIIIIIIIIIIIIIIIIIIIIIIHIIIIIIIIIIIIHIIIIIHIIIIIIIIIIIIIIFHIIIIIIIIIIIIIIIIIIIIIIEHHIIHIIIIIIIIIHIHHIIIGGHIIIHIHIHIIIIIIIIIIHIIIIGFHIHHIIIIIGIIIIIHIIDHIHIIIHHHHIHHGIIHII-@EHIIIHHHIH?GHHHHIIHHHEHIIIIHIIIIIIIHG@IIHHHIHIIHHEFIHIHHFIIHIIHGHHGHHH?IIHIIIIIIIHCFIIIIHFEIIIIIIIIIIIIHIHIIIIIIIIIIIIIHIIIIIIIIIIIIIIIIIIIIIIIGIIIHHEGD<GIHIIIIIIIIIIIIIIIIIIIIIIIIIIIIIIIIIIIIIHIIIIIIIIIIIIIIIIIIIIIIIIIIIIIIIIIIIIIIII
@HWI-D00621:649:HN7J3BCX2:2:1101:12724:5172
GTGGGGAATATTGCACAATGGGCGCAAGCCTGATGCAGCCATGCCGCGTGTATGAAGAAGGCCTTCGGGTTGTAAAGTACTTTCAGCGGGGAGGAAGGCGATAAGGTTAATAACCTTGTCGATTGACGTTACCCGCAGAAGAAGCACCGGCTAACTCCGTGCCAGCAGCCGCGGTAATACGGAGGGTGCAAGCGTTAATCGGAATTACTGGGCGTAAAGCGCACGCAGGCGGTCTGTCAAGTCGGATGTGAAATCCCCGGGCTCAACCTGGGAACTGCATTCGAAACTGGCAGGCTAGAGTCTTGTAGAGGGGGGTAGAATTCCAGGTGTAGCGGTGAAATGCGTAGAGATCTGGAGGAATACCGGTGGCGAAGGCGGCCCCCTGGACAAAGACTGACGCTCAGGTGCGAAAGCGTGGGGAGCAAACAGG
+
IHIIGIIIIIIIIIIIIHHHIIIIIIIIIIIIIIIIIIIIIIIIIIIIIHHEHHIHIIIIIIIGHGHIIIIIHIIIHIIIIHHIHIIIIIIHIIIIIIIIHHHHHI?HHIIIIIIIIIHHIHCHHIIIGHIIICEDHIIIIIIIIHIIIIGGHIIIIHIIIGIHIFHIHIIHHHD>EHIGHHEHHI@@EHIHHH@GF-6GGIIIHHHHHHEHGEHHGHHC:DIIHIHHIIHIIHHHGHHIIIHHHHHHHGHIH:GGIIIIHHGGHHEGAFCHHEEIHIHHHEEHHHEHHFGHIIIIIIIHHHEHIIIGIHIIIIIIIIIHIIIIIHIHIIIIIIIHHIIHIIHIIIHF<FIHIIIHIHIIHIIIIIIIIIIHIIIIIIIIIIHHIHHIIIIHIIIIIIIIIHIIIHIIIIIIIIIIIIIIIIIIIIIHII
@HWI-D00621:649:HN7J3BCX2:2:1101:19217:5148
GTGGGGAATATTGCACAATGGGCGCAAGCCTGATGCAGCCATGCCGCGTGTATGAAGAAGGCCTTCGGGTTGTAAAGTACTTTCAGCGGGGAGGAAGGTGTTGAGGTTAATAACCTCAGCAATTGACGTTACCCGCAGAAGAAGCACCGGCTAACTCCGTGCCAGCAGCCGCGGTAATACGGAGGGTGCAAGCGTTAATCGGAATTACTGGGCGTAAAGCGCACGCAGGCGGTCTGTCATGTCGGATGTGAAATCCCCGGGATCAACCTGGGATCTGCATTCGAAACTGGCAGGCTAGAGTCTTGTAGAGGGGGGTAGAATTCCAGGTGTAGCGGTGAAATGCGTAGAGATCTGGAGGAATACCGGTGGCGAAGGCGGCTCCCTGGACAAAGACTGACGCTCAGGCGCGAAAGCATGGGGAGCAAACAGG
+
FHHIGHHIIHIHHIH?GHHHGHIDHHHIHI?GEG1GF@GHIGEG1CDH<FCFGHHI?EHGHIIHHHHGDFECGGI@CEH1FCDG1CF<CCHHH/</<<GGG@/GEEH/FEG/C/</D<@@HH..:7CE.DGHHI=C,6,.88.GHHIFH5,6-.8GHE-AAEHHHE-4-@;,>:DH@-BFE-@D;+44@6@GFH@@-EHHF-@-5FHE?-3>@@65)@CCD.GDHHHHHIDGC@H@--@+C@@6?G6-EE88-++++5-6--?4EG@BCB-6--.-?GCH@HE@HC@C8@@D:///HFCG?/C/FCHCHC</?G@D/HIHGGC<0<C1HE<<0<1<1HHH<<HF1@GFDHH@F1C<<1IHDHEC1GCC<1F<D<<E=HD<0C<1C@G@<11HFC@0?C@1E@EECDE0C<1<1HGHC<<1<1HHGD@HGF
@HWI-D00621:649:HN7J3BCX2:2:1101:8303:5273
GTGGGGAATATTGCACAATGGGCGCAAGCCTGATGCAGCCATGCCGCGTGTATGAAGAAGGCCTTCGGGTTGTAAAGTACTTTCAGCGGGGAGGAAGGTGTTGAGGTTAATAACCTCAGCAATTGACGTTACCCGCAGAAGAAGCACCGGCTAACTCCGTGCCAGCAGCCGCGGTAATACGGAGGGTGCAAGCGTTAATCGGAATTACTGGGCGTAAAGCGCACGCAGGCGGTCTGTCAAGTCGGATGTGAAATCCCCGGGCTCAACCTGGGAACTGCATTCGAAACTGGCAGGCTAGAGTCTTGTAGAGGGGGGTAGAATTCCAGGTGTAGCGGTGAAATGCGTAGAGATCTGGAGGAATACCGGTGGCGAAGGCGGCTCCCTGGACAAAGACTGACGCTCAGGTGCGAAAGCGTGGGGAGCAAACAGG
+
IIIIIIIIIIIIIIIIIHIIIIIIIIIIIIIIIIIIIIIHIIIIIIIIHIHIIIHHHIIIIHIIIIIIIIIIIHIIIIIIIHDFHIIIIIIIIIIIIIIHIIIIIIGHHFHIIIIIIIIIIIIIIIIIHIIIIIIIIIIIHIIIIIIIHIIIH?FHHIIHHIIIIHGHHHIHIH>DHIHIIHEHHIHIIIHE@G@EEEGEHHHEHHEGHHHGHHH?EEFHIHIHIG-DDDIHHG?@---HIGHHEEHIHFFCHHHHIHHHHHHAEHIHFIIIHHHHHHHHIIIIIHIIIIIIIIHIIHIIIHHEHHIIIIIIIHIHIHIIIHIIIIHHHCHIIIIIIIIIIIIIIHFHDHIHFIIIIIIIHIIIIIIHIIIIIIIIIIHIIIGIIIIHIIIIIIIIIIIIIIIIIIHHIIIIIIIIIIIIIIIIIIIIII
@HWI-D00621:649:HN7J3BCX2:2:1101:9197:5509
GTGGGGAATATTGCACAATGGGCGCAAGCCTGATGCAGCCATGCCGCGTGTATGAAGAAGGCCTTCGGGTTGTAAAGTACTTTCAGCGGGGAGGAAGGCGATAAGGTTAATAACCTTGTCGATTGACGTTACCCGCAGAAGAAGCACCGGCTAACTCCGTGCCAGCAGCCGCGGTAATACGGAGGGTGCAAGCGTTAATCGGAATTACTGGGCGTAAAGCGCACGCAGGCGGTCTGTCAAGTCGGATGTGAAATCCCCGGGCTCAACCTGGGAACTGCATTCGAAACTGGCAGGCTAGAGTCTTGTAGAGGGGGGTAGAATTCCAGGTGTAGCGGTGAAATGCGTAGAGATCTGGAGGAATACCGGTGGCGAAGGCGGCCCCCTGGACAAAGACTGACGCTCAGGTGCGAAAGCGTGGGGAGCAAACAGG
+
IIIIIIGIIIIIIIIIIIIIIHIIHIIIIIIIIIIIIIGIIIHIIIIIIIIIIIGIIIIIIIIIIIIIGH0CHHIIIHIIIIHHIIIIIIIIIHIIIGGIIIIIIIHHHEIHH?GHIHIIHIHGEFHEBGHIIIIIIIHHHIIIIEEHIHIGHIGEHIE-@=HHHH?GFHHDDH+3@GHHHGH:D:EG=@-@@@-6@@6-?E@@EHGEGFHGHIGCHHHHHGE63>EHHHC5-F@?FG@33CE@?EHHCHHHHDIIHHHCFHIIIHHHGGHFHEHHFIIHFHHHIIHIIIIIIHHFIHHHHG?IIHIIIIIIHHHGIHIIHIIIIIIIIIIIIIHHHHIHHHIIHIHCCFHGIGHFIHFHHHIIHHHHIIGIIIIIIHIIIIHHIIIIIIIIIIHHHIIIHHIIIHIIIIIIIIIIIIIIIIIIHHGHII
@HWI-D00621:649:HN7J3BCX2:2:1101:13061:5555
GTGGGGAATATTGCACAATGGGCGCAAGCCTGATGCAGCCATGCCGCGTGTATGAAGAAGGCCTTCGGGTTGTAAAGTACTTTCAGCGGGGAGGAAGGCGATAAGGTTAATAACCTTGTCGATTGACGTTACCCGCAGAAGAAGCACCGGCTAACTCCGTGCCAGCAGCCGCGGTAATACGGAGGGTGCAAGCGTTATTCGGAATTACTGGGCGTAAAGCGCACGCAGGCGGTCTGTCAAGTCGGATGTGAAATCCCCGGGCTCAACCTGGGAACTGCATTCGAAACTGGCAGGCTAGAGTCTTGTAGAGGGGGGTAGAATTCCAGGTGTAGCGGTGAAATGCGTAGAGATCTGGAGGAATACCGGTGGCGAAGGCGGCCCCCTGGACAAAGACTGACGCTCAGGTGCGAAAGCGTGGGGAGCAAACAGG
+
IIIIIIHIIIIIHHIIIIIIIIIIIIHIIIIIIIIHIIIIIIGIIIHIHIIHIIIHIIIIIGIHIIIIHIIIIIIIHIHIIIHHIIIIIIIIIIHIIIIIIIEHIIHHIHHHIIIIIIIIIHHHHHHHGHIGHHIHIIIIIIGIIIIIIIIHHIIHGGIFHHHHIIGIIIIGHGHDHIIIHHIHIH=GEHIIGIHDE@GHHHHCHHHHHIIIHHCDEHHIHEHDHIGHIIIIHIHHEIHDHHHGIHHHHHE@EHHGHGHIHIHGHEIIIIIHHIIIIHHHHIIIIIIIIIIIHIIIIIIHEFHHHEIIGIIHIHIIIHGIIIIIIIIIIHHHIIIIGIIGIIIIIIHF<HGIIIIIIIIIHHIIIIIIIIIIHDIIIIIHIIIIHIHIIIIIHIIIIIIIIHIIIHIIIIIIIIIIIIIIHHIIIIIIII
@HWI-D00621:649:HN7J3BCX2:2:1101:16140:5681
GTGGGGAATATTGCACAATGGGCGCAAGCCTGATGCAGCCATGCCGCGTGTATGAAGAAGGCCTTCGGGTTGTAAAGTACTTTCAGCGGGGAGGAAGGCGATAAGGTTAATAACCTTGTCGATTGACGCTACCCGCAGAAGAAGCACCGGCTAACTCCGTGCCAGCAGCCGCGGTAATACGGAGGGTGCAAGCGTTAATCGGAATTACTGGGCGTAAAGCGCACGCAGGCGGTCTGACAAGTCGGATGTGAAATCCCCGGGCTCAACCTGGGAACTGCATTCGAAACTGGCAGGCTAGAGTCTTGTAGAGGGGGGTAGAATTCCAGGTGTAGCGGTGAAATGCGTAGAGATCTGGAGGAATACCGGTGGCGAAGGCGGCCCCCTGGACAAAGACTGACGCTCAGGTGCGAAAGCGTGGGGAGCAAACAGG
+
H@GHGHHIHHHIF@FHCECG@CFHHHCHEGHEGHHFHHHEHGGEFHHCEHHHHIGHHHHCFEE<GGHEHIE?DFHHEHHIIH@G<GEDCEDCEC/FHHHIIIHE@GFHHHHHIFHEC.:CECE@GHE=-98CFHGHHHDEHHIIHHHI>DDHE@E@HEEHHIIIHIIEC@+=+>>:GE----46D+-@@?@HHH4E5@--6@EEH-@E@6--@HG@@>6?@5@CD:DH+CF@@6-6-CHD:446-6--6-@-8+;+3>@6?FA-A.66--CHF-A-HHECB@G9.9..B.@AB..CFD-.FC.CD.IHIHC/EG@G<DCGCC/E@C0HF<CDC@<11HHHFDEG@C110F?C1D<1D<1E?C//<<0C<1DED?CC<<//01<DD1C@HIHEGCCEF<@D<1CC/CHEEIHHHC?C@EHF1C<H<G<11C
@HWI-D00621:649:HN7J3BCX2:2:1101:2960:5993
GTGAGGAATATTGGTCAATGGCCGAGAGGCTGAACCAGCCAAGTAGCGTGAAGGATGACGGCCCTACGGGTTGTAAACTTCTTTTATAAGGGAATAAAGGGCGCCACGCGTGGTGTTTTGCATGTACCTTATGAATAAGCATCGGCTAACTCCGTGCCAGCAGCCGCGGTAATACGGAGGATGCGAGCGTTATCCGGATTTATTGGGTTTAAAGGGAGCGCAGGCGGGCGATTAAGTCAGTTGTGAAATGCCACGGCTCAACCGTGGACTTGCAGTTGATACTGGTTGCCTTGAGTGCGGCAGAGGCAGGCGGAATTCGTGGTGTAGCGGTGAAATGCTTAGATATCACGAAGAACTCCGATTGCGAAGGCAGCTTGCTGGACCGTTACTGACGCTGAGGCTCGAAAGTGCGGGTATCAAACAGG
+
IIIIIIIIIIIIIIIIIIIIGIIIIIIIHIGIIIIIIHHIIIIIIIHIIIHHIIIIHIIIIIIIIIIIIIIIIIIIHIIHIIDHIIIIIIIIIIIIIIHIIIIIIIIIIIIIHFHIIIHIIGH/DGHHHI@.DHEHHHIHHICHHIIHIHBHAEHFHG?@G.AGEDCHC;DECEHHGCDH=FEHH=CDHIIHEHC@G4G@EHE@FF@@IHEFF@FG-64>DEHD;-=E-@CHHGF-6-A@?CHHHG-.-HHD@:GAAHD@-:@A-?HHEHHIIIIHHHFF.IIIHHCHECHIHHHHCIIIHHIIHGHIIIHHHIIIIIIIIIIIHIGIIIIHIIIIIHHIHHHDEIIIIIIIIIHHGIGHIIHHHIIIIIIIIIIIHIIIIIIIIIIIIHDIIIIIIIIIIIIIIIIHIIIIIIHHFIIIIIIII
@HWI-D00621:649:HN7J3BCX2:2:1101:3909:6393
GTGGGGAATATTGCACAATGGGCGCAAGCCTGATGCAGCCATGCCGCGTGTATGAAGAAGGCCTTCGGGTTGTAAAGTACTTTCAGCGGGGAGGAAGGCGATAAGGTTAATAACCTTGTCGATTGACGTTACCCGCAGAAGAAGCACCGGCTAACTCCGTGCCAGCAGCCGCGGTAATACGGAGGGTGCAAGCGTTAATCGGAATTACTGGGCGTAAAGCGCACGCAGGCGGTCTGGCAAGTCGGATGTGAAATCCCCGGGCTCAACCTGGGAACTGCATTCGAAACTGTCAGGCTAGAGTCTTGTAGAGGGGGGTAGAATTCCAGGTGTAGCGGTGAAATGCGTAGAGATCTGGAGGAATACCGGTGGCGAAGGCGGCCCCCTGGACAAAGACTGACGCTCAGGTGCGAAAGCGTGGGGAGCAAACAGG
+
IIIIHIIII@GHHHIIIIIIIIFHIIIDHIIIIIEHIHIGHIHIIIIIIIHCHHIIHIIIIIIIIIHIIIIIIFHHHCHHIIGEGHHHIIHHHHIIHHHH?HH/CE<GHIII/CCG.DC.D;7CGHIHAEEHICGHDDHIHHHEHHIIHHIGEHIIHGF@EHHIFH?HHIIIIIHDHHHHIHEHHG5EH@?GHH@GCE6@HIIHHFCGCHIHHDCDHHH-C#4D?EHHHHG6---6-@E:HEHE@-EHE@@HHHHHDDE@HGA-GA-EHEHEEA.-EAA?G-GCHHFHHHHHIHHIIIHIHHCHH?HIGIHHFHIGIHIHG/HHH?H@C.IHECIIIHIIHIIHHHHF<?FIHIIIIIIIIIHHF0IIIIIIIIIHGIIIGIIIHGD<<@@HIIIIIIIIIHHCF0GIIIIIIIIIIIIIIIIIIIIIII
@HWI-D00621:649:HN7J3BCX2:2:1101:5037:6320
GTGGGGAATATTGCACAATGGGCGCAAGCCTGATGCAGCCATGCCGCGTGTATGAAGAAGGCCTTCGGGTTGTAAAGTACTTTCAGCGGGGAGGAAGGTGTTGTGGTTAATAACCGCAGCAATTGACGTTACCCGCAGAAGAAGCACCGGCTAACTCCGTGCCAGCAGCCGCGGTAATACGGAGGGTGCAAGCGTTAATCGGAATTACTGGGCGTAAAGCGCACGCAGGCGGTCTGGCAAGTCGGATGTGAAATCCCCGGGCTCAACCTGGGAACTGCATTCGAAACTGGCAGGCTAGAGTCTTGTAGAGGGGGGTAGAATTCCAGGTGTAGCGGTGAAATGCGTAGAGATCTGGAGGAATACCGGTGGCGAAGGCGGCCCCCTGGACAAAGACTGACGCTCAGGTGCGAAAGCGTGGGGAGCAAACAGG
+
IHIIHIIIIIIIIIIIIIIIIIIIIIIIIIIIIIIIIIIIIHIIIIIIHIIIIIIIIIIIIIIIIIIIIIIIIIIIIFHIIIHHHIIHHHIHIIIHHHGHIIIIIIIFIGIIIIHIIHIG@GGIGHHIIIIIHHHIIHIEEHEHHHIIICHHEFHHFHIIHIIEFH?GH6CHICH:@G?HIIGIHH@HIHHFHHHD=?FFHIIHHFGG=HF?@EEHHHHH@#@6-EIHCHEE@@@66-CHHEHEHHEF@@FIHCIGIHIIIHHFGGCHIIIIIIHEFIIHEHIIIHHHHGFGIIHIIHHHHEGEG?IHDIIHGHIIIIIIIHIIIIIIIIIIIIIIGIIIHIIIHHGD<HFHHIIHHEHHDIIIIIIHIIIIIIIIIIIIIIHHHIIHHIIIIIIIIIIHIHIIIIHHCIIIHHIIIIIIIIIIIIIIII
@HWI-D00621:649:HN7J3BCX2:2:1101:12350:6267
GTGGGGAATATTGCACAATGGGCGCAAGCCTGATGCAGCCATGCCGCGTGTATGAAGAAGGCCTTCGGGTTGTAAAGTACTTTCAGCGGGGAGGAAGGCGATAAGGTTAATAACCTTGTCGATTGACGTTACCCGCAGAAGAAGCACCGGCTAACTCCGTGCCAGCAGCCGCGGTAATACGGAGGGTGCAAGCGTTAATCGGAATTACTGGGCGTAAAGCGCACGCAGGCGGTCTGTCAAGTCGGATGTGAAATCCCCGGGCTCAACCTGGGAACTGCATTCGAAACTGGCAGGCTAGAGTCTTGTAGAGGGGGGTAGAATTCCAGGTGTAGCGGTGAAATGCGTAGAGATCTGGAGGAATACCGGTGGCGAAGGCGGCCCCCTGGACAAAGACTGACGCTCAGGTGCGAAAGCGTGGGGAGCAAACAGG
+
IIIIIIIIIIIIIIIIIIIIIIIIIIIIIIIIIIIIIIIIIIIIIIIIIIIIIIIIIIIIIIIIIIIIIIIIIIIIIIIIIIFHHIIIIIIIIIIIIIIIHIIIIIHHIIIIIIIIIIIIIIIIIIIIIIIIIHIIIIHIIIIIIIIIIIIIHHIHIIIIIIIIIIIIIHIIIIIHIGIIIIGHGHGIIHHIIHHHHHFFHIIFIIIIIHIIIHIHHIIIIIHDHHIIHIHIHEHIHHHIHHIHHH?IHHHHHHHHIIIIIIIHIIHEGIIHHIHIIIIIIIIHG@IHIIIGIIIIIIIIFHHIHIIIHIIIIIIIIIIIIIIIIIIIIIIIIIIIIIIIIIIIIIHF<HIIHIIIIIIIIIIIIIIIIIIIIIIIIIIIIIIIIIIIIIIIIIIIIIIIIIIIIIIIIIIIIIIIIIIIIIIIIIIIII
@HWI-D00621:649:HN7J3BCX2:2:1101:16467:6283
GTGGGGAATATTGCACAATGGGCGCAAGCCTGATGCAGCCATGCCGCGTGTATGAAGAAGGCCTTCGGGTTGTAAAGTACTTTCAGCGGGGAGGAAGGTGTTGTGGTTAATAACCGCAGCAATTGACGTTACCCGCAGAAGAAGCACCGGCTAACTCCGTGCCAGCAGCCGCGGTAATACGGAGGGTGCAAGCGTTAATCGGAATTACTGGGCGTAAAGCGCACGCAGGCGGTCTGTCAAGTCGGATGTGAAATCCCCGAGCTCAACCTGGGAACTGCATTCGAAACTGGCAGGCTAGAGTCTTGTAGAGGGGGGTAGAATTCCAGGTGTAGCGGTGAAATGCGTAGAGATCTGGAGGAATACCGGTGGCGAAGGCGGCCCCCTGGACAAAGACTGACGCTCAGGTGCGAAAGCGTGGGGAGCAAACAGG
+
IIIIIIIIIIIIHIIIIIIHHHIIHIIIIIIIIIIHIIIIIIIIIIIIHIHHIIIIIIIIIHHIIHHIFHHIIIIIIIIIIHDHHIIHIIIIHIIHIIHHFHEHHHFHHIGHIEGHHHHIEFG@HIIIEHHHIIGIHHHIHIIIHHHIIIIIHIEHHIIIIIIIHHIIHIIIIIHIIIHIH@=D>CEEHHIIIIHIGE@GHGHHHG@EHIIHHHEHH?FCH=HIHIHHIIHHE@@IH?HHHHHEIHGHHHHG-+HHC48-IHEEHGA8-AEHF6.HHHFHHDIIHIIIIHHHHHHHHIIHGC:CIIIHIHHEHHHIHHHG?HIIHGIIHDHHGIIIIIIIIIIHHIHFCHIIIIIIIHEHDIHCCIIIIIIIHIIIIIIHIIIIIIIHGGEIIIIIIIHEHGIIHHGIIIIIIIIIIIIHIHIIIIIIII
@HWI-D00621:649:HN7J3BCX2:2:1101:8534:6717
GTGGGGAATATTGCACAATGGGCGCAAGCCTGATGCAGCCATGCCGCGTGTATGAAGAAGGCCTTCGGGTTGTAAAGTACTTTCAGCGGGGAGGAAGGTGTTGAGGTTAATAACCTCAGCAATTGACGTTACCCGCAGAAGAAGCACCGGCTAACTCCGTGCCAGCAGCCGCGGTAATACGGAGGGTGCAAGCGTTAATCGGAATTACTGGGCGTAAAGCGCACGCAGGCGGTCTGTCAAGTCGGATGTGAAATCCCCGGGCTCAACCTGGGAACTGCATTCGAAACTGGCAGGCTAGAGTCTTGTAGAGGGGGGTAGAATTCCAGGTGTAGCGGTGAAATGCGTAGAGATCTGGAGGAATACCGGTGGCGAAGGCGGCTCCCTGGACAAAGACTGACGCTCAGGTGCGAAAGCGTGGGGAGCAAACAGG
+
IIIIIIIIIIIIIIIIIIIIIIIIIIIIIIIIIIIIIIIIIIIIIIIIIIIIIIIIIIIIIIIIIIIIIIIIIIIIIIIIIIDGHIIIIIIHIIIIIIIIIIIIIIHHIIIIIIIIIIIIIIIIIIIIHHIIIIIIGIIHHHIIIGHIIHHIHFIHIIIIIIEEHIIGIIIIIHDH@HEHHH=HIH=@E?EHIH4EG4@HEHGHEGHFCHHHFG?HHGHHHGIIIIIIIIHHH?FIIIHIIIIIIIHEHHGHGHIIIIIIIIIHGIIHEHIIIIIIIHIIIIIIIIIIIIIIIIIIIIIIIHIIIIIIIIIHHIIIHHIIIIIHIIIIIHIIIIIIIIIIIIIIIIHD<HGIHIIIIIIIIIIIIIIIIIIIIIIIIIIIIIIIIIIIIIIIIIHIIIIIIIHIIIIIIIIIIIIIIIIIIIIIIIIIII
@HWI-D00621:649:HN7J3BCX2:2:1101:8803:6749
TGGGGAATATTGCACAATGGGCGCAAGCCTGATGCAGCCATGCCGCGTGTATGAAGAAGGCCTTCGGGTTGTAAAGTACTTTCAGCGGGGAGGAAGGTGTTGTGGTTAATAACCGCAGCAATTGACGTTACCCGCAGAAGAAGCACCGGCTAACTCCGTGCCAGCAGCCGCGGTAATACGGAGGGTGCAAGCGTTAATCGGAATTACTGGGCGTAAAGCGCACGCAGGCGGTCTGTCAAGTCGGATGTGAAATCCCCGGGCTCAACCTGGGAACTGCATTCGAAACTGGCAGGCTAGAGTCTTGTAGAGGGGGGTAGAATTCCAGGTGTAGCGGTGAAATGCGTAGAGATCTGGAGGAATACCGGTGGCGAAGGCGGCCCCCTGGACAAAGACTGACGCTCAGGTGCGAAAGCGTGGGGAGCAAACAGG
+
H1DHIGIIIGIIHHIIHIIGHGIHHHHIIIHIGFHIIIIIIIIIIIIFEHHIHHHIIIIIGHHHHCGHHHIGIGHHIIIIIIGHHHIHII?EHHIHIHIIIIIII?EHHFHIIHHIIHIIHCHHIIIHHHHIIHGDHDHHEEHIHIHIHIHIIIHHHIIHIIIIIIIIHHDHHDHHI-FHGHIDH4@EE-6@GEHGIFC-5@@@HHEHFHHDHF@@HFHHHHHHHIIHCF5-CFIHEEHDEHEHHHIIIIH@+HH:HIIHIIIIHHEHGHEIIIHIIHF?HCHHIIHHIIIFHHHGHIHHEHHIIIHIHIIIIHHHHGIIHEIIIIIIIIHIIIIIIIHHIIHHFHFDIIHHHGHEIIHHIIIIIIIIIIIIIIIIIIIIFHIIIIGIIIIHIIIIIHHEIIHIIIIIIIIIIHGIIIIIIIHGHIIII
@HWI-D00621:649:HN7J3BCX2:2:1101:10037:6726
GTGGGGAATATTGCACAATGGGCGCAAGCCTGATGCAGCCATGCCGCGTGTATGAAGAAGGCCTTCGGGTTGTAAAGTACTTTCAGCGGGGAGGAAGGCGATAAGGTTAATAACCTTGTCGATTGACGTTACCCGCAGAAGAAGCACCGGCTAACTCCGTGCCAGCAGCCGCGGTAATACGGAGGGTGCAAGCGTTAATCGGAATTACTGGGCGTAAAGCGCACGCAGGCGGTCTGTCAAGTCGGATGTGAAATCCCCGGGCTCAACCTGGGAACTGCATTCGAAACTGGCAGGCTAGAGTCTTGTAGAGGGGGGTAGAATTCCAGGTGTAGCGGTGAAATGCGTAGAGATCTGGAGGAATACCGGTGGCGAAGGCGGCCCCCTGGACAAAGACTGACGCTCAGGTGCGAAAGCGTGGGGAGCAAACAGG
+
IIIIIIIIIIIIIIIIIIGIIIIIIIIIIIIIIIIIIHIIIIIIIIIIHHHIIGIIIIHIIIIIIIIIIHHIIHIIIIIIIIDHHHIIIIIIIIIIIHIIIIIGIIIGHIIIIIIIIIIIHIGIIHEHHHHHIIGIIICHHIIIIIHIHHIHHHHEFHIEHIIIIIIIIHIIIIHHFHIIIHHIIIIIGHIIIHEE-ECHHGH6E?HG@HCEHEF?IHIHHEHHHHIIHHH@-HEHIHDHC@@-E@-IHHHHH>DHHHEIIIIIIIIIIGHHGEHHIIGIIIHGGIIIIIIIIIIIIIIHGHEIIIGIIIIIHIHHHHGIGIIIIIIIIIIIIIHHFHHGIIIIIIHC<HHIIIHIIIIIIIIIIIHGHIIHIIIIIIHHIIIHIIIIIIIIIIIIIIIIIIIIIIHIIIIIIIHHHHHHIIIIIIIHII
@HWI-D00621:649:HN7J3BCX2:2:1101:16009:6738
GTGGGGAATATTGCACAATGGGCGCAAGCCTGATGCAGCCATGCCGCGTGTATGAAGAAGGCCTTCGGGTTGTAAAGTACTTTCAGCGGGGAGGAAGGTGTTGTGGTTAATAACCGCAGCAATTGACGTTACCCGCAGAAGAAGCACCGGCTAACTCCGTGCCAGCAGCCGCGGTAATACGGAGGGTGCAAGCGTTAATCGGAATTACTGGGCGTAAAGCGCACGCAGGCGGTCTGTCAAGTCGGATGTGAAATCCCCGGGCTCAACCTGGGAACTGCATTCGAAACTGGCAGGCTAGAGTCTTGTAGAGGGGGGTAGAATTCCAGGTGTAGCGGTGAAATGCGTAGAGATCTGGAGGAATACCGGTGGCGAAGGCGGCCCCCTGGACAAAGACTGACGCTCAGGTGCGAAAGCGTGGGGAGCAAACAGG
+
IIIIIIIIIIIIGIIIHIIIIIIIIIIIIIIIIIIIIIIIIIIIIHIICHGHIGIFIIIIIHIIIIIIIIIIIIIIIIIHHHDHHIIIHIHHIIIIIHEHHIIHIIHHEHHHIIIIIHIICHIGIHIIHIHGIIIIHIIIIHIIIIEHHHIHHEHHHHIIIIIIGIIIIIIIDHDDEHIHHHEC>HGHFEHEH65@@C-@GFEFHHIHHHEHHHHHHC@EEDHHEGIIGHHHHHGIIHHHHGHHHH?G@G@6HDCHHHEHHHHGHIIIHIIHHIIIIHG@GEHHHIHIHIIIHHIIIIHIHEHEHHIIIIHHHEIIHIHHCGIIHIIIHDHGHHIIHIHGHIIHHEF@DGIIIIIIIIHIGIHIHIIIIIIIIIIIIIIHHEHHIIIIHHIIIIIHHIIIHHIHIHIIIIIIIIIIIIHGIIIIHIIIII
@HWI-D00621:649:HN7J3BCX2:2:1101:7547:6965
GTGGGGAATATTGCACAATGGGCGCAAGCCTGATGCAGCCATGCCGCGTGTATGAAGAAGGCCTTCGGGTTGTAAAGTACTTTCAGCGGGGAGGAAGGTGTTGTGGTTAATAACCGCAGCAATTGACGTTACCCGCAGAAGAAGCACCGGCTAACTCCGTGCCAGCAGCCGCGGTAATACGGAGGGGGCAAGCGTTAATCGGAATTACTGGGCGTAAAGCGCACGCAGGCGGTCTGTCAAGTCGGATGTGAAATCCCCGGGCTCAACCTGGGAACTGCATTCGAAACTGGCAGGCTAGAGTCTTGTAGAGGGGGGTAGAATTCCAGGTGTAGCGGTGAAATGCGTAGAGATCTGGAGGAATACCGGTGGCGAAGGCGGCCCCCTGGACAAAGACTGACGCTCAGGTGCGAAAGCGTGGGGAGCAAACAGG
+
IIIIIIIIIIIIIIIIIIIIIIIIIIIIIIIIIIIIIIIIIIIIIIIIHIIIIIIHIIIIHIIHIIIIIIIIIIIIIIIGIIDGHIIIIIIIIIIIHGHHHIIIIIGHHIIIIIIIIIIHIGHIIIIICHIHIIHIIHIIIIIIIIFHIIIIHHHHHHIHHIFGHIIIGIIIIIICHIEHIIHHHH+>;DHHIIH-GCFGHHHGHHFHIIIIIIHFHCHIIHIHGGIIIGHEE?HGHIIIIHEFEGIIHHGHH:GIIIIHEIHHIHEHHIIIHIIIIIHEHIIIIIIIIHFHIIHHFIHHFCEHIIIIIIIIIHIIHIIIIHHFIIIHIHIIIIIIIIHHIIIIHIHHDHHHGIIIIIIIHIIIIIIIIIIIIIIIIIHHIIIIIHIIIIIIIIIIIIIIIHIIIIIIIIIIIIIIIIIIIIIIIIIIII
@HWI-D00621:649:HN7J3BCX2:2:1101:8995:6768
GTGGGGAATATTGCACAATGGGCGCAAGCCTGATGCAGCCATGCCGCGTGTATGAAGAAGGCCTTCGGGTTGTAAAGTACTTTCAGCGGGGAGGAAGGTGTTGTGGTTAATAACCGCAGCAATTGACGTTACCCGCAGAAGAAGCACCGGCTAACTCCGTGCCAGCAGCCGCGGTAATACGGAGGGTGCAAGCGTTAATCGGAATTACTGGGCGTAAAGCGCACGCAGGCGGTCTGTCAAGTCGGATGTGAAATCCCCGGGCTCAACCTGGGAACTGCATTCGAAACTGGCAGGCTAGAGTCTTGTAGAGGGGGGTAGAATTCCAGGTGTAGCGGTGAAATGCGTAGAGATCTGGAGGAATACCGGTGGCGAAGGCGGCCCCCTGGACAAAGACTGACGCTCAGGTGCGAAAGCGTGGGGAGCAAACAGG
+
IIIIIIIIIIIIIIIIIIIIIIIIIIIIIIIIIIIIIIIIIIIIIIIIIIIIIIIIIIIIIIIIIIIIIIIIIIIIIIIIIIFHHIIIIIIHIIIHIIIIHIIIIIFHEHIIIIIIIIIIIIIIIIII@HIIIIIIIIIIIIIIIIIIIIIHIIIIIIIIIIHCHHEEHIIIIGHHEHH-@GHHGHHHHEHHHGE@HHHIIGCHHHHHEEGHIHDHHHIIIID:CHHIIIIHFG@F6E@HIHHEHHCHHIHHHGIIHIIIIIHHIHHA-IIIIIIIIIIIHIIIIIHIIIIIIIGIIIIIIIIHIIIIIIIHHHIIIIIIIHIIIIIIIIIIIIIIIIIIIIIIIIHGDIIIIIIIIIIIHIIIIIIIIIIIIIIIIIIIIIIIIIIIIIIIIIIIIIIIIIIIIIIIIIIIIIIIIIIIIIIIIIIIII
@HWI-D00621:649:HN7J3BCX2:2:1101:15049:6768
GTGGGGAATATTGCACAATGGGCGCAAGCCTGATGCAGCCATGCCGCGTGTATGAAGAAGGCCTTCGGGTTGTAAAGTACTTTCAGCGGGGAGGAAGGTGTTGTGGTTAATAACCGCAGCAATTGACGTTACCCGCAGAAGAAGCACCGGCTAACTCCGTGCCAGCAGCCGCGGTAATACGGAGGGTGCAAGCGTTAATCGGAATTACTGGGCGTAAAGCGCACGCAGGCGGTCTGTCAAGTCGGATGTGAAATCCCCGGGCTCAACCTGGGAACTGCATTCGAAACTGGCAGGCTAGAGTCTTGTAGAGGGGGGTAGAATTCCAGGTGTAGCGGTGAAATGCGTAGAGATCTGGAGGAATACCGGTGGCGAAGGCGGCCCCCTGGACAAAGACTGACGCTCAGGTGCGAAAGCGTGGGGAGCAAACAGG
+
IIIIIIIIIIIIIGIIIIIIIHIIIIIIIIIIIHIIIIIIIIIIHIIIIIIIIIIHIIIIIIIIIIIIIIIIIIIIIIIHIHDHHIIIHIIHIIHIIIIIIGIIIIIIEHHIIGHIIHIIHHIHIIIIBHHIIIIIGIIIIIIIIIIIIHIIHHIIIIIIIIIIGIIIIIIG+CCHHHHHEE@HIH@HHIIIIH@GDHHHHHIGH?HHHHEIIG@FHHHGH@EHHHCIHIGIIIHECH@IIIHIHFEHEFEFED:DIIIIIIHIIIIHEHIHHHIHHHHHGHIHHG?IIIHIIHHHHHHHEF:GHHIIIHIHHFHIIHGHCIIIIIIIIHIIIIIIIIIIIIIIIHG@0GIHIIIIIIHIHIGHIIIIIIIIIIIIIIIIIIIIIHFIIIIIIIIIIIIIHGIIHHIIIIIIIIIIIIIIIHIIIIIIII
@HWI-D00621:649:HN7J3BCX2:2:1101:15885:7020
GTGGGGAATATTGCACAATGGGCGCAAGCCTGATGCAGCCATGCCGCGTGTATGAAGAAGGCCTTCGGGTTGTAAAGTACTTTCAGCGGGGAGGAAGGTGTTGTGGTTAATAACCGCAGCAATTGACGTTACCCGCAGAAGAAGCACCGGCTAACTCCGTGCCAGCAGCCGCGGTAATACGGAGGGTGCAAGCGTTAATCGGAATTACTGGGCGTAAAGCGCACGCAGGCGGTCTGTCAAGTCGGATGTGAAATCCCCGGGCTCAACCTGGGAACTGCATTCGAAACTGGCAGGCTAGAGTCTTGTAGAGGGGGGTAGAATTCCAGGTGTAGCGGTGAAATGCGTAGAGATCTGGAGGAATACCGGTGGCGAAGGCGGCCCCCTGGACAAAGACTGACGCTCAGGTGCGAAAGCGTGGGGAGCAAACAGG
+
IIIIIIIIIIIIIIIIIIIIIIIIHIIIIIHIIIIIIIIIIIIIIIIIIIIIIIIIIIIIIIIIIIIIIIIIIIIIIIIIIIHIIIIIIIIIIIIIIIHIIIIIIHHIIHIIIIIIICHHGIHIIIIIBHGHIGHIDHHGHHIIIIIIIIGHHIHIIIIHHFHIHIIIIIIIIIDHCHIIHHHHIHHIIHHHII@EE@GHIHIEHIIIGIIHHHHGIHHGHHHIIIIHIDH-EGCHIIIHIIGHIIHIIIHFHDIHHIHGHIHIGHGHHHHHIIIIIIIIIIIIIIIIHHHIIIHEIIIHHHGHIIIIHHIIIIIIIIHIIHIIIIIIIIIIIIIIIHIIIIIIIIHC<HIIIIHIIIIIIIIIIIIIIIIIIIIIHIIIIIIIIIIIIIIIHIIIIIIIIIIIIIIIIIIIIIIIIIIIIIIIIIIIII
@HWI-D00621:649:HN7J3BCX2:2:1101:1929:7390
GTGGGGAATATTGCACAATGGGCGCAAGCCTGATGCAGCCATGCCGCGTGTATGAAGAAGGCCTTCGGGTTGTAAAGTACTTTCAGCGGGGAGGAAGGCGATAAGGTTAATAACCTTGTCGATTGACGTTACCCGCAGAAGAAGCACCGGCTAACTCCGTGCCAGCAGCCGCGGTAATACGGAGGGTGCAAGCGTTAATCGGAATTACTGGGCGTAAAGCGCACGCAGGCGGTCTGTCCAGTCGGATGTGAAATCCCAGGGCTCAACCTGGGAACTGCATTCGAAACTGGCAGGCTAGAGTCTTGTAGAGGGGGGTAGAATTCCAGGTGTAGCGGTGAAATGCGTAGAGATCTGGAGGAATACCGGTGGCGAAGGCGGCCCCCTGGACAAAGACTGACGCTCAGGTGCGAAAGCGTGGGGAGCAAACAGG
+
IHIIIIIEHIIIIIHIHIIIIIGHHCHIGIIHEHHHIEHHHHIIIHIIHHHHHHIIIIFIHHIEHI?EHHIIIHHIIFGHEHFHCEHHHHH/CE/FHHEHHIICHEDFHEHHHHHHHIEEDGH8GHEHHI@EHGHCHHIHEHE?HH@HDHIIIIIFHCHHE-8@@H-FHEHGIHHIGHEHHDHHCD5E@@-6-4E-4--66--@-@---64GHHDCEC?=@;HD<HGHDDF@6@@-64++C45-66-8-6-A85-68-@-A-HA8.-A--G?AB.-GHGB?HHIHFHE8..HH@FE?E@C:..?IHFHDCC<<FGHHGEC@CHFIHE@HDIHE@IHCHHFIIIHHGD<0<?@@G<?H@F?IIHGIIIHHEC@HDC?D?IHFGHEHHEHGEHF<@DHCE11?HFCCCGHHHD0GHHHHHHHF1D1F<GG@C
@HWI-D00621:649:HN7J3BCX2:2:1101:8343:7466
GTGGGGAATATTGCACAATGGGCGCAAGCCTGATGCAGCCATGCCGCGTGTATGAAGAAGGCCTTCGGGTTGTAAAGTACTTTCAGCGGGGAGGAAGGTGTTGTGGTTAATAACCGCAGCAATTGACGTTACCCGCAGAAGAAGCACCGGCTAACTCCGTGCCAGCAGCCGCGGTAATACGGAGGGTGCAAGCGTTAATCGGAATTACTGGGCGTAAAGCGCACGCAGGCGGTCTGTCAAGTCGGATGTGAAATCCCCGGGCTCAACCTGGGAACTGCATTCGAAACTGGCAGGCTAGAGTCTTGTAGAGGGGGGTAGAATTCCAGGTGTAGCGGTGAAATGCGTAGAGATCTGGAGGAATACCGGTGGCGAAGGCGGCCCCCTGGACAAAGACTGACGCTCAGGTGCGAAAGCGTGGGGAGCAAACAGG
+
IHIIIIIIIIIIIIIIIIIIIIIIIIIIIIIIIIIIHIIIIIIIIIIIHIHIHIIIIIIIIIIIIIIIHIIIIIIIIIIIIIDHHHIIIIIIIIIIIHHHHIIIIIIIIIIIIIIHIIIIIIIHIIIIHIIIIHHIIIIIIIIIIIIIIIHIHGHIIIIIIIIIIIIGIIHGHHHIHHIHHIHHHH@HHHIHHIE=GHHHIIIFEHGIHHCHHHHHFIIHHHHIIHIIIHGHHIHHHF@IIIHHHHHHHHF@GCDHDIIIIHCG@HHEFIGIIIIIHFEAHHIIHHHEIIIIIIHIIIHEF.IHIIIIIIIIHHIIHHIIIIGIIIIIIGIIIIIIHIIIIIIIIHHG<?IIHIHIIIIIIIIIIIIIIIIIIIIIIIIIIIIIIIIIIIIIIIIIIIIIHGIIIIIIIIIHIIIIIIIIIIIIIIHIII
@HWI-D00621:649:HN7J3BCX2:2:1101:10561:7472
GTGGGGAATATTGCACAATGGGCGCAAGCCTGATGCAGCCATGCCGCGTGTATGAAGAAGGCCTTCGGGTTGTAAAGTACTTTCAGCGGGGAGGAAGGCGATAAGGTTAATAACCTTGTCGATTGACGTTACCCGCAGAAGAAGCACCGGCTAACTCCGTGCCAGCAGCCGCGGTAATACGGAGGGTGCAAGCGTTAATCGGAATTACTGGGCGTAAAGCGCACGCAGGCGGTCTGTCAAGTCGGATGTGAAATCCCCGGGCCCAACCTGGGAACTGCATTCGAAACTGGCAGGCTAGAGTCTTGTAGAGGGGGGTAGAATTCAGGTGTAGCGGTGAAATGCGTAGAGATCTGGAGGAATACCGGTGGCGAAGGCGGCCCCCTGGACAAAGACTGACGCTCAGGTGCGAAAGCGTGGGGAGCAAACAGG
+
IHIIIIIIIIIIIIIIHIIIHIIIIIIIIIIIIIIIIIIIIIIIIIIIHIIHHIIIHIIIIIIIIIIIIIHHHHIIIIIIIIDGHIIIIIIIIHIIIIIIIIIIIHEHHIIGIIHIIIIIIHIIIIIIHIHHIIIIIIHIIIIIIHHIHIIHIIIIHIIIHIIIIIIIIIIICHHIIIIIIIIIIGIIHHHHIIGHH-FEHHHEEHHIHHEHIH@@HHHEH<GHIIIIGDH----@6-HDIHE66@6-6CH@=:HD>+C64++HHGGA-CH?GAF.E?A8--.HHFB6BAFGGABB87.CDCHEED7:,HIHGFHEFCIHGFIIIIIIHIIIIHHHHHGIIIIHHHGDIIIIIIHHHGIGIIHIIHGIIIIIIIIHIIHIIIGIIIIIIIIIIIHIIHFIHIIIIIIHIIIIIIIIIIIIIIIIIIIII
@HWI-D00621:649:HN7J3BCX2:2:1101:11401:7330
GTGGGGAATATTGCACAATGGGGGAAACCCTGATGCAGCGACGCCGCGTGAGCGAAGAAGTATTTCGGTATGTAAAGCTCTATCAGCAGGGAAGAAATTGACGGTACCTGACTAAGAAGCACCGGCTAAATACGTGCCAGCAGCCGCGGTAATACGTATGGTGCAAGCGTTATCCGGATTTACTGGGTGTAAAGGGAGCGTAGACGGAGCAGCAAGTCTGGAGTGAAAACCCGGGGCTCAACCCCGGGACTGCTTTGGAAACTGTTGTTCTAGAGTGCTGGAGAGGTAAGTGGAATTCCTAGTGTAGCGGTGAAATGCGTAGATATTAGGAGGAACACCAGTGGCGAAGGCGGCTTACTGGACAGTAACTGACGTTGAGGCTCGAAAGCGTGGGGAGCAAACAGG
+
IIIIIIIIIIIIIIIIIIIIIIIIIIIIIIIIIIIIIIIIIIIIIIIIIIIIIIIIIIIIIIIIIIIIHIIIIIIIIIIIIIGHIIIIIIIIIIIIIIIIIIIIIHIIIIIIIIIIIIHIIIIIIIIHHHIIIIHIIIIIIIGIIIIIIIIHIGIHHIIIIHIIIIIIIIIGIHIIIHIIIHIIIIIIIHHHIIIHHIIIIHHIIIIIIIHHHHHHEHHIIHIIHHHHEIHIIIIIIIIHIIHHDHIIHHHGIGIIIIIHFHHIHIIIIIIIHFIIIIIIIIIIIIIIIIIIIIIIIIIHHGIIIIIIIIIIIIIIIIIIIIHDIIHIIHIIHHHIHIIIIIIIIIIIIIIIIIHHIIHIIIIIIIIIIIIIIIIIIIHIIGIIIIIIIIIIIIIIIIIIIIIII
@HWI-D00621:649:HN7J3BCX2:2:1101:18989:7453
GTGGGGAATATTGCACAATGGGCGCAAGCCTGATGCAGCCATGCCGCGTGTATGAAGAAGGCCTTCGGGTTGTAAAGTACTTTCAGCGGGGAGGAAGGCGATAAGGTTAATAACCTTGTCGATTGACGTTACCCGCAGAAGAAGCACCGGCTAACTCCGTGCCAGCAGCCGCGGTAATACGGAGGGTGCAAGCGTTAATCGGAATTACTGGGCGTAAAGCGCACGCAGGCGGTCTGTCAAGTCGGATGTGAAATCCCCGGGCTCAACCTGGGAACTGCATTCGAAACTGGCAGGCTAGAGTCTTGTAGAGGGGGGTAGAATTCCAGGTGTAGCGGTGAAATGCGTAGAGATCTGGAGGAATACCGGTGGCGAAGGCGGCCCCCTGGACAAAGACTGACGCTCAGGTGCGAAAGCGTGGGGAGCAAACAGG
+
IIIIGIIIIIIIIIIIIIIIIIIIIHIIIIIIIIIHHHIHHIIIIIIIIIHHIIIIIIIHGHHIIIIIIHIIHHHHHHHIIIIIIIGIIIIIIIIIIIIIIIHIIH<GG@HHICHIIIIIIIFHGHFHGHIGHIIHHIHHHIGHEGHHCHIIIIIHIHIEEHIHHFHIHIIIDHIDGHFHIIHIHDEGH-FHHHGEHHFHHF@?GEHHE@EHGHIIIHEHIHG:HHHDHHEHCG-?EHHDHG@6G-GIIHHGCHIHIIHAHHIIHHHIHIHFHIHHIIHIHGGIIIGIIIIIIIIIIIIIHF?IIIIIIIIIHHIIIIIIIGIIIIIIIIIIIIIIIIHIIIIIHHG?DGIIIHIIIIIIHIIIIIIIIIIIIIIIIIIIIIIIHIIIIIIIIIIIIIIIIHHIIIIIIIIIIIIIIIIIIIIIIIIIII
@HWI-D00621:649:HN7J3BCX2:2:1101:20547:7745
GTGGGGAATATTGCACAATGGGCGCAAGCCTGATGCAGCCATGCCGCGTGTATGAAGAAGGCCTTCGGGTTGTAAAGTACTTTCAGCGGGGAGGAAGGTGTTGTGGTTAATAACCGCAGCAATTGACGTTACCCGCAGAAGAAGCACCGGCTAACTCCGTGCCAGCAGCCGCGGTAATACGGAGGGTGCAAGTGTTAATCGGAATTACTGGGCGTAAAGCGCACGCAGGCGGTCTGTCAAGTCGGATGTGAAATCCCCGGGCTCAACCTGGGAACTGCATTCGAAACTGGCAGGCTAGAGTCTTGTAGAGGGGGGTAGAATTCCAGGTGTAGCGGTGAAATGCGTAGAGATCTGGAGGAATACCGGTGGCGAAGGCGGCCCCCTGGACAAAGACTGACGCTCAGGTGCGAAAGCGTGGGGAGCAAACAGG
+
IIIIIIIIIIIIIIIIIIIIIIIIIIIIIIIIFIIIIIIIIIIIIIIIHIIIIIIIIHHIIIIIIIIIIIIIIIIIIIIIIIHHIIIIIIIIIIIIIIIIIIIIIIHIIIIIIIIIIHIIHCHHIIHIIIIIIIIIIIHIIHHHHIHIHIIIIIHIIIIIIIIIIIFHHIIIIIHIHIHHIIHHHIHEHEHI6F@@@GHEHHIIIIIGHEHFEH@EGEIIIHHIIIIIIHHIIIHHFHHCHGIIIHFGHIHFIGIHHCHHHHHHEIHHEHHIHIHHGIHHCIHECHIIHIIIIIIIIIIIIHGIIIIIIIHHIIIIIHHIIIIIIIIIHCHIIIIIIHHDIIIIIIHC<HIIIIIHIHGIHIIIIIIIIIIIIIIIIIIHHIIIIIIIIIIIIIIIIIIIIIIIIHIIIIIIIIIIIIIIIIIIIIIIII
@HWI-D00621:649:HN7J3BCX2:2:1101:2842:7993
GTGGGGAATATTGCACAATGGGCGCAAGCCTGATGCAGCCATGCCGCGTGTATGAAGAAGGCCTTCGGGTTGTAAAGTACTTTCAGCGGGGAGGAAGGCGATAAGGTTAATAACCTTGTCGATTGACGTTACCCGCAGAAGAAGCACCGGCTAACTCCGTGCCAGCAGCCGCGGTAATACGGAGGGTGCAAGCGTTAATCGGAATTACTGGGCGTAAAGCGCACGCAGGCGGTCTGTCAAGTCGGATGTGAAATCCCCGGGCTCAACCTGGGAACTGCATTCGAAACTGGCAGGCTAGAGTCTTGTAGAGGGGGGTAGAATTCCAGGTGTAGCGGTAAAATGCGTAGAGATCTGGAGGAATACCGGTGGCGAAGGCGGCCCCCTGGACAAAGACTGACGCTCAGGTGCGAAAGCGTGGGGAGCAAACAGG
+
IIIIIIIIIIIIHIIIHIIHIGIIIIIIIIHIGHHHHCHIIHHIIHIIIIIIIHIHIIHIIHHHIIHHHHIIIHIGIIGIIHHHIIIIIIHHHDFIIIGIID/<FHIIHFHCHHHHIHIIICHHIHIIHIIIIHCC<HCCHHFHIHGHDIIHHHB??@@GHHHEH@@HHHHCHCH:@@GE?@-CHIEGCHHHH=--@@-6@=H@EGH@GC>6--@EEGIHG@-IHG->>>@G6G?HCEHDHHDHHGEHEHF-G+DGHC@HHHIHEEHGHHHF-HHHHHHFGHFF.IHIHIHCIIHB.A-FEGHIIIIHHHHGHCHCHEEHG?HHHHHCIHDHHGHHIHHECHHIIIHFDHHHGIIIGGIIIIIHHIIHIIIIHIIIHIIIIIIIIGIIIIIIIIIIIIIHCIIHHIIIIIIIIHIHIIHIIIIIHHIIII
@HWI-D00621:649:HN7J3BCX2:2:1101:7050:7891
GTGGGGAATATTGCACAATGGGCGCAAGCCTGATGCAGCCATGCCGCGTGTATGAAGAAGGCCTTCGGGTTGTAAAGTACTTTCAGCGGGGAGGAAGGTGTTGTGGTTAATAACCGCAGCAATTGACGTTACCCGCAGAAGAAGCACCGGCTAACTCCGTGCCAGCAGCCGCGGTAATACGGAGGGTGCAAGCGTTAATCGGAATTACTGGGCGTAAAGCGCACGCAGGCGGTCTGTCAAGTCGGATGTGAAATCCCCGGGCTCAACCTGGGAACTGCATTCGAAACTGGCAGGCTAGAGTCTTGTAGAGGGGGGTAGAATTCCAGGTGTAGCGGTGAAATGCGTAGAGATCTGGAGGAATACCGGTGGCGAAGGCGGCCCCCTGGACAAAGACTGACGCTCAGGTGCGAAAGCGTGGGGAGCAAACAGG
+
IIIIIIIIIIIIIIIIIIIIIIIHIIIIIIIIIIIIIIIIIIIIIIIIIIHHIIIIIIIIIIIIIIIIIIIIIIIIIIIIIIHIIIIIIIIHHIIIIIHIIIIIIIIIIIIIIIIIIHIIIHIIIIIIHHHIIIIIHIIIIIIIIIIHDHIHIIIIIIGIIIIHHHHIIIIIIIIDHHIIHGEHIIEHIHHHHHHIIIIIIIIIIIIIIIIHHHIIH@HIHHHHFHHIIHHIHHIHHHIHDDGHHEEHEHIIHIHHDIIHIHIIGHHHIGIIIIIGIIIHHHIHIIIIIHIIIFIIIHHHHHHHIEIIIHIIIIIIIHHIH?HHIIHFHCIHIIIIIIIIIIIHIIHF<EHHEIIIIIIICIIIIIIIIIIIIIIIIIIGIIIHHIIHIIIIIIIIIIIIIIIIIIIIIIIIHIIIIIIIIIIIIIIIII
@HWI-D00621:649:HN7J3BCX2:2:1101:10122:7937
GTGGGGAATATTGCACAATGGGCGCAAGCCTGATGCAGCCATGCCGCGTGTATGAAGAAGGCCTTCGGGTTGTAAAGTACTTTCAGCGGGGAGGAAGGTGTTGAGGTTAATAACCTCAGCAATTGACGTTACCCGCAGAAGAAGCACCGGCTAACTCCGTGCCAGCAGCCGCGGTAATACGGAGGGTGCAAGCGTTAATCGGAATTACTGGGCGTAAAGCGCACGCAGGCGGTCTGTCAAGTCGGATGTGAAATCCCCGGGCTCAACCTGGGAACTGCATTCGAAACTGTCAGGCTAGAGTCTTGTAGAGGGGGGTAGAATTCCAGGTGTAGCGGTGAAATGCGTAGAGATCTGGAGGAATACCGGTGGCGAAGGCGGCCCCCTGGACAAAGACTGACGCTCAGGTGCGAAAGCGTGGGGAGCAAACAGG
+
IIIIIIIIIIIIIIIIIIIIIIIIIIIIIIIIIHIIIIIIIIIIIIIIHIHIIIIIIIIIIIIIIIIIIIIIIHIHIIIIHIGHIIIIIIIHIIIIIIIIIIIIIIIIHIHHIIIIIIIIIIIIIIHIHFHIIFHIIIIIIIHHIIIIIIHIHIHIIIIHIIIIIIIIIIIHIIHIHHHIIIIHIIEHHIHIHIHIDHIHHHIGHHIIIHHHHHHCEHHHIHIHCCDIHDHFCGHFEHIIIIHEHHIIHHHIHCIIHH?HHHGIHIIH?IGIIIHEHHCEHGIIHIIHIIIGIIIHFHHHEHIIIIIIIIIIIIIIIHIHHHIIHIHIIIHIIIIHHHEFHIHIHIHGDIIIIIIIHH?IIIIIIIIIIIIIIIIIIIIIIIIIIIIIIIIIIIIIIIIIIIIIIIIIIIIIIIIIIIHIIIIHIIIIII
@HWI-D00621:649:HN7J3BCX2:2:1101:12670:7898
GTGGGGAATATTGCACAATGGGCGCAAGCCTGATGCAGCCATGCCGCGTGTATGAAGAAGGCCTTCGGGTTGTAAAGTACTTTCAGCGGGGAGGAAGGCGATAAGGTTAATAACCTTGTCGATTGACGTTACCCGCAGAAGAAGCACCGGCTAACTCCGTGCCAGCAGCCGCGGTAATACGGAGGGTGCAAGCGTTAATCGGAATTACTGGGCGTAAAGCGCACGCAGGCGGTCTGTCAAGTCGGATGTGAAATCCCCGGGCTCAACCTGGGAACTGCATTCGAAACTGGCAGGCTAGAGTCTTGTAGAGGGGGGTAGAATTCCAGGTGTAGCGGTGAAATGCGTAGAGATCTGGAGGAATACCGGTGGCGAAGGCGGCCCCCTGGACAAAGACTGACGCTCAGGTGCGAAAGCGTGGGGAGCAAACAGG
+
IIIIIIIIIIIIIIIIIIIIIIIIIIIIIIIIIIIIIIIIIIIIIIIIIIIIIIIIIIIIIIIIIIHIIHIIIHIIIIIIIIDFHIIIIIIEHIHIIIIIIIIIIIHIIIGHHIIIIIIHIIIIHIIIHIIIIIHIDC?EHIIIGHIIIHIIHIIIIIIIIIIIIIIIIHIIIIIIIIHIHHIICC5GHHIIHGEGHHHHIIHFHIHHHFIIGGEHHHHIHIIIIIHHHIIIIIHHHIGIHGHIIHHHHHHGEDH>+C?HHEEHHHEHHHGAAAHGHHHHHIHIIIIIIIIIIIHHHEGIHHIIHIIIIHIHHEIIIIHHHHIHIIHIIEDIIIIHHIIIIIIIIHHF<F?HEHHHEHIIIIHIIIIIIIIIIIIIIIIIIHIHIIIIIIIIIIIIIIIHGFIIIIIIIIIIIHIIIIIIIIIIIIIIII
@HWI-D00621:649:HN7J3BCX2:2:1101:14175:7891
GTGGGGAATATTGCACAATGGGCGCAAGCCTGATGCAGCCATGCCGCGTGTATGAAGAAGGCCTTCGGGTTGTAAAGTACTTTCAGCGGGGAGGAAGGCGATAAGGTTAATAACCTTGTCGATTGACGTTACCCGCAGAAGAAGCACCGGCTAACTCCGTGCCAGCAGCCGCGGTAATACGGAGGGTGCAAGCGTTAATCGGAATTACTGGGCGTAAAGCGCACGCAGGCGGTCTGTCAAGTCGGATGTGAAATCCCCGGGCTCAACCTGGGAACTGCATTCGAAACTGGCAGGCTAGAGTCTTGTAGAGGGGGGTAGAATTCCAGGTGTAGCGGTGAAATGCGTAGAGATCTGGAGGAATACCGGTGGCGAAGGCGGCCCCCTGGACAAAGACTGACGCTCAGGTGCGAAAGCGTGGGGAGCAAACAGG
+
IIIIGIIIIHCHIIHHHHIIIGIIHHHHIIGEHEFFHHIIIIIIIIIIEHCEHICHHHIIIHIHHHIIIHH?DHHHHHHHHHIIIIHHHIIGIHHHIGIIIIHIHIHHIIIIIIIEHCD@CEEHIGIIIIIICHEE??HEHIHHIHIEH>HIIIHHGHIIIIHEHIEHHIHDHHHDEHEHIIEDC:--5-6FHHH@E-FHHHD--6@?@G??HFEH@F?@HHIH-4->GHEF@E@@@?E+HGGEIHGE@@-EECCCIIHFA-@A68?F?IIHG6EHEGIHEIHHHAEG@HFHFCHHFCHIHHGIHG@HC7.CC?@EIIHE?GHGCC0F<HHDEHEED<0IHHHHFHGEGHHHE?@?D<1HHHHCCC@GEHHGIHDIHHHDEFHHCGHHE?HHHHHHHDGCGF?HEGDDIIIIECHHHCIIIIIHGEHHIH
@HWI-D00621:649:HN7J3BCX2:2:1101:18054:7789
GTGGGGAATATTGCACAATGGGCGCAAGCCTGATGCAGCCATGCCGCGTGTATGAAGAAGGCCTTCGGGTTGTAAAGTACTTTCAGCGGGGAGGAAGGTGTTGTGGTTAATAACCGCAGCAATTGACGTTACCCGCAGAAGAAGCACCGGCTAACTCCGTGCCAGCAGCCGCGGTAATACGGAGGGTGCAAGCGTTAATCGGAATTACTGGGCGTAAAGCGCACGCAGGCGGTCTGTCAAGTCGGATGTGAAATCCCCGGGCTCAACCTGGGAACTGCATTCGAAACTGGCAGGCTAGAGTCTTGTAGAGGGGGGTAGAATTCCAGGTGTAGCGGTGAAATGCGTAGAGATCTGGAGGAATACCGGTGGCGAAGGCGGCCCCCTGGACAAAGACTGACGCTCAGGTGCGAAAGCGTGGGGAGCAAACAGG
+
IIIIIIIIIIIIIIIIIIIIIIIIIIIIIIIIIIIIIIIIIIIIIIIIIIIIIIIIIIIIIIIIIIIIIIIIIIIIIIIIIIFHHIIIIIIIIIIIIIHHIIIIIIIIIIIIIIIIIIIIHIIHHIIIHIIIIIIIGIIIIIIIIIIIIIIIIIIIGIHIIIIIIIIHHHHHIIHDHHHHIGFHHIHGIIIHEH@GHHGHIIIHHIIIIHIIIIHIIHHIIHIHIIIIHHHIIIHHEG=HC@DIHHHHFIHGIHGIIIGHIHGIHIHHCIIIIIIIGIIHGIIIHHIIIIIIIIIIIIHHHEHHIIIHHHIIIHIHHIHIIHIIIIIIIIIIIIIIIIIIIIIIIIHF<EHIFIIIHIIIIIIIIIIIIIIIIIIIIIIIIHIIIIIIIIIIIIIIIIIIIIIIIIIIIIIIIIIIIIIIIIIIIIIIII
@HWI-D00621:649:HN7J3BCX2:2:1101:20565:7881
GTGGGGAATATTGCACAATGGGCGCAAGCCTGATGCAGCCATGCCGCGTGTATGAAGAAGGCCTTCGGGTTGTAAAGTACTTTCAGCGGGGAGGAAGGCGATAAGGTTAATAACCTTGTCGATTGACGTTACCCGCAGAAGAAGCACCGGCTAACTCCGTGCCAGCAGCCGCGGTAATACGGAGGGTGCAAGCGTTAATCGGAATTACTGGGCGTAAAGCGCACGCAGGCGGTCTGTCAAGTCGGATGTGAAATCCCCGGGCTCAACCTGGGAACTGCATTCGAAACTGGCAGGCTAGAGTCTTGTAGAGGGGGGTAGAATTCCAGGTGTAGCGGTGAAATGCGTAGAGATCTGGAGGAATACCGGTGGCGAAGGCGGCCCCCTGGACAAAGACTGACGCTCAGGTGCGAAAGCGTGGGGAGCAAACAGG
+
IHIIGIGHHHIIHIHFH<<DFE?ECECEEHHIEHIIHIIFCCGHHIGECD<DGHEHHIIIHHH@DDD@?<<CHH1@<DGFCCCCEGHIIHIDHIIIHGHI/E=GGH<<F@CHIIIIIIIIIHC@GEHHAGHE?@EE???GHHIIHIIIDCDHE.BF@@@HHH@HHIIEEH+,>+++-6BFE--+6>5@E-6GG---55@GHHDC6@@-FD>4@6--5+3+=E5CGECHHDE@6-E@@6-;HGE?HF-IHHG@8+;+HDGA6--4-A?G?@GA-A@HFG@@?HGGEBEIIHEFEHAHG@@HECGFEGCHCIHHIHGEHHGC<<?GCHGEHCHHEIIIHGC0CDIHHEGD<1F@CIIIHHG@DHEHIHIHIIH@IHHHDIHCIHFD1HEHEHIIHHCIIIHHFFHHHECEC@HC<HHHHEHIHGCCGCEHHD
@HWI-D00621:649:HN7J3BCX2:2:1101:5610:8101
GTGGGGAATATTGCACAATGGGCGCAAGCCTGATGCAGCCATGCCGCGTGTATGAAGAAGGCCTTCGGGTTGTAAAGTACTTTCAGCGGGGAGGAAGGCGATAAGGTTAATAACCTTGTCGATTGACGTTACCCGCAGAAGAAGCACCGGCTAACTCCGTGCCAGCAGCCGCGGTAATACGGAGGGTGCAAGCGTTAATCGGAATTACTGGGCGTAAAGCGCACGCAGGCGGTCTGTCAAGTCGGATGTGAAATCCCCGGGCTCAACCTGGGAACTGCATTCGAAACTGGCAGGCTAGAGTCTTGTAGAGGGGGGTAGAATTCCAGGTGTAGCGGTGAAATGCGTAGAGATCTGGAGGAATACCGGTGGCGAAGGCGGCCCCCTGGACAAAGACTGACGCTCAGGTGCGAAAGCGTGGGGAGCAAACAGG
+
IHIIIIHIIGIIIIIIIIIHHIHIHIIIHIIIIIGIIIIHIIFEHIIIIIGHIIIIIIIIIIIIIIIHHHIIIIIIIIHIIIGGHIHIGIIHIIIIIGIIIIIEHHHGHHIIIIHIFGHIIEHHIIIIHIIIHIGIIIHHIIHIGIIIHIIGIEGHGHIHHIIGEHC?HHIII:3CHEHHHEEHH>EHHIHHEH@H=EGHIICHHGEHIF-HHHG@@CDCHHH7HHIIIIIHEHHFFCFHHHHHF@HHIIHGIIHGHIIIIHIIIIHIHIIIHHHHHHIIIIIIIIIIIIIIIHGIIHHIIIHIIIIIIIIIHHHHHIIIIGIIIIIIHIHHGIIIIIIIIIIHHGHGDHIIHIIIIIIIIIIIIIIIIHIIIIHIIIIIIHHIIIIIIIIHHHHHHHIIIHIIIIIIIIIIIHIIIIIIIHHIIIIIHH
@HWI-D00621:649:HN7J3BCX2:2:1101:7354:8212
GTGGGGAATATTGCACAATGGGCGCAAGCCTGATGCAGCCATGCCGCGTGTATGAAGAAGGCCTTCGGGTTGTAAAGTACTTTCAGCGGGGAGGAAGGTGTTGTGGTTAATAACCGCAGCAATTGACGTTACCCGCAGAAGAAGCACCGGCTAACTCCGTGCCAGCAGCCGCGGTAATACGGAGGGTGCAAGCGTTAATCGGAATTACTGGGCGTAAAGCGCACGCAGGCGGTCTGTCAAGTCGGATGTGAAATCCCCGGGCTCAACCTGGGAACTGCATTCGAAACTGGCAGGCTAGAGTCTTGTAGAGGGGGGTAGAATTCCAGGTGTAGCGGTGAAATGCGTAGAGATCTGGAGGAATACCGGTGGCGAAGGCGGCCCCCTGGACAAAGACTGACGCTCAGGTGCGAAAGCGTGGGGAGCAAACAGG
+
IIIIIIIIIHIIIIIIIIIIIIIIIIIIIIIIIIIIIIIIIIIIIIIIIIIIIIIGIIIIIIIIGHIIIIIIIIIIIIIIIIFHIIIIIIIIIIGIIIIIIIIIIIIIIIIIIIIIIIIIEHIIIIIIHIIIIIIIIIIIIIIIIIIIIIIIIIIIIIIH?HIIIIIIGHIIIHIGI@HIHIIDHGCG=FHE-@EEHHEGHIIHHHEFHHIHHHEE=@DCCHHIIIIHIHIIGH@@GEGDHEHEHIHG@@-EHDDCHHGHHHIIHIHHIHGIIHEIIIIHHHGHIIIIHHEIIIIIIIHHCIIFIHHHHIIIHIIIIHIIHGIIIIIHHGIDIIIIIIIIIIIIIIHF<HHIIIHHIHIIIIHIIIIIIIIIIIIIIIIIIIIHHIIIGIIIIIIIIIIIIHIIIIIIIIIIHIHIIIIIIIHIIIIIII
@HWI-D00621:649:HN7J3BCX2:2:1101:12306:8215
GTGGGGAATATTGCACAATGGGCGCAAGCCTGATGCAGCCATGCCGCGTGTATGAAGAAGGCCTTCGGGTTGTAAAGTACTTTCAGCGGGGAGGAAGGTGTTGTGGTTAATAACCGCAGCAATTGACGTTACCCGCAGAAGAAGCACCGGCTAACTCCGTGCCAGCAGCCGCGGTAATACGGAGGGTGCAAGCGGTAATCGGAATTACTGGGCGTAAAGCGCACGCAGGCGGTCTGTCAAGTCGGATGTGAAATCCCCGGGCTCAACCTGGGAACTGCATTCGAAACTGGCAGGCTAGAGTCTTGTAGAGGGGGGTAGAATTCCAGGTGTAGCGGTGAAATGCGTAGAGATCTGGAGGAATACCGGTGGCGAAGGCGGCCCCCTGGACAAAGACTGACGCTCAGGTGCGAAAGCGTGGGGAGCAAACAGG
+
IIIIIIHIIIIIIIIIIIIIIIIHHIIHIIIIIIIIIIIHIIIIIIIIIIGCHIIIIGHIHEHHIIIIDHIIIIIIIHIIIHDHEHIGIIIIIHIHIFHIEHIHHHFEHEHHIIHIHIIHHH@GHEFEEEHEGFHIDHHHHHHIIEHEHHHIHHIHHGHHIH?@HGHIHHIHIHH55@@G-5->DH@H--@6@H+63-6FHGFHFCHHICHIHE@EECC@DHHHIIHHDHF@6-6EHIIH>-HEG@@IIIIIIHIHIHIHIHCAHIIIHHIHFIIIIHHHHHIIIIIIHEEIIIIIIIIIHHEFIIIHHIIHHIIHIHIIIIHHEHIIIIIIIIIIIIHIIIIIIIHHFIGHHIIIIIHHDIIIIIIIIIIIIIIIIIIIHIIIIIIHHHIIIIIIIIHHIHIIHEDIIIIIIIIIIIIIIIIIIIIIII
@HWI-D00621:649:HN7J3BCX2:2:1101:16182:8346
GTGGGGAATATTGCACAATGGGCGCAAGCCTGATGCAGCCATGCCGCGTGTATGAAGAAGGCCTTCGGGTTGTAAAGTACTTTCAGCGGGGAGGAAGGCGATAAGGTTAATAACCTTGTCGATTGACGTTACCCGCAGAAGAAGCACCGGCTAACTCCGTGCCAGCAGCCGCGGTAATACGGAGGGTGCAAGCGTTAATCGGAATTACTGGGCGTAAAGCGCACGCAGGCGGTCTGTCAAGTCGGATGTGAAATCCCCGGGCTCAACCTGGGAACTGCATTCGAAACTGGCAGGCTAGAGTCTTGTAGAGGGGGGTAGAATTCCAGGTGTAGCGGTGAAATGCGTAGAGATCTGGAGGAATACCGGTGGCGAAGGCGGCCCCCTGGACAAAGACTGACGCTCAGGTGCGAAAGCGTGGGGAGCAAACAGG
+
IIIIIIIIIIIIIIIIIIIIIIIIIIIIIIIIIIIIIIIIIIIIIIIIIIIIIIIIIIIIIIIIIIIIIIIIIIIIIIIIIIGHIIIIIIIIIIIIIIIIIIIIIIHHIHIIIIIIIIIIIIIIIIIIEHIHHIIIIIIHIIIHIIIIIHGHIIIHIIIHHIIIIIIIIIGICD>H?FHHIIGIIGIIDHHHII4@GEHHIHGHFIIGHEHHHEEFIHHHHHEHIIHHIHIIIIHHHEHHHCIIIGHIHHHEHCHIIIIIIIIIIIHHGHIIHIIIIIHHIIIIIIIIIIHIIIIHIIIIHHHHIIIIIIIIIIIIIIIIHGIIIIIIIIIIIIIIIHIIIIIIIIHG<CHIIIIIIIIIHIHIIIIIIIIHIIIIIIIIIIIIIIIIIIIIIIIIIIIIHGIIIIIIIIIIIIIIIIIIIIIIIIIIII
@HWI-D00621:649:HN7J3BCX2:2:1101:3464:8619
GTGGGGAATATTGCACAATGGGCGCAAGCCTGATGCAGCCATGCCGCGTGTATGAAGAAGGCCTTCGGGTTGTAAAGTACTTTCAGCGGGGAGGAAGGCGATAAGGTTAATAACCTTGTCGATTGACGTTACCCGCAGAAGAAGCACCGGCTAACTCCGTGCCAGCAGCCGCGGTAATACGGAGGGTGCAAGCGTTAATCGGAATTACTGGGCGTAAAGCGCACGCAGGCGGTCTGTCAAGTCGGATGTGAAATCCCCGGGCTCAACCTGGGAACTGCATTCGAAACTGGCAGGCTAGAGTCTTGTAGAGGGGGGTAGAATTCCAGGTGTAGCGGTGAAATGCGTAGAGATCTGGAGGAATACCGGTGGCGAAGGCGGCCCCCTGGACAAAGACTGACGCTCAGGTGCGAAAGCGTGGGGAGCAAACAGG
+
IIIIIIIIIIIIIIIIIIIIIIHIIIIIIIIIIIIIIIIIIIIIIIIIHIHIIIIIIIIIIIIIIIIIIIIIIIIIHHHIIIHIIIIIIIIIIIGHIIIIIHGHIIHIHGHIHIHIIIHIHHIHHIIIHFHHIHIHHIIHIHIIIIIIIIIIIHIIIGHHHIEHHHFHHIIIIICDHHHIHE-DHGHHII-6@HH@4EHHIIHHHHFHHHC@GHFEHHHHHHIIIHHIGIIIIIIIIIIGIIIIIHHHHHEEECGIIIIIIHEEHHIIHHHHFEAIIIH?HHHEHIEIHHF?CHEGCC-:.IHFIIIIHIHIIHIHHHIIH?HHFGIIIHIIIIIIIHHCIIIHIIHFDIIIIIIIIIIIHIIIIIIIIIIHFHIIIIIIIIIHIIIIIIIIHIIIIIIIIIIIIIIIIIIIIIIIIIIIIHIIIIIIII
@HWI-D00621:649:HN7J3BCX2:2:1101:7283:8696
GTGGGGAATATTGCACAATGGGCGCAAGCCTGATGCAGCCATGCCGCGTGTATGAAGAAGGCCTTCGGGTTGTAAAGTACTTTCAGCGGGGAGGAAGGCGATAAGGTTAATAACCTTGTCGATTGACGTTACCCGCAGAAGAAGCACCGGCTAACTCCGTGCCAGCAGCCGCGGTAATACGGAGGGTGCAAGCGTTAATCGGAATTACTGGGCGTAAAGCGCACGCAGGCGGTCTGTCAAGTCGGATGTGAAATCCCCGGGCTCAACCTGGGAACTGCATTCGAAACTGGCAGGCTAGAGTCTTGTAGAGGGGGGTAGAATTCCAGGTGTAGCGGTGAAATGCGTAGAGATCTGGAGGAATACCGGTGGCGAAGGCGGCCCCCTGGACAAAGACTGACGCTCAGGTGCGAAAGCGTGGGGAGCAAACAGG
+
IIIIHIIIIIIIHIIIIIIHIIIIIHIHIIIIIIIIIIIIIIIIIIIIIIHIIIIIIIIIIIIHFHHIIIIIIHIIIIIIIIDGHHIIIIIDHHIIIIIIIIIHGHIIIIEGHIIIIHIIIGHHHIFHHHIIIIHIGHHGHIIIGIIIIGIIEIIIIIIIHHHGHIHIIIHH:DDH@HHHIGEHD346@HEEHIDHH?@@HHIEH@HIIIGEFC?HGHFHIEHHE@@DDCHGCGHHIHGIHIIHHHHEHGGEG;CDHHEHHF6EA6-EIHIIIHHHHA?HIIHHHHGHGHCHHIFFIHIHFHH@GF.GGHIHEGHIIIIHIIIHHIIHIHIIIIIHFHIIIIIIIHGD<C1FFHG?GC<HHCIIIIHCHHHIIHIHHHIIIIHHHIIIIIIIHIHIIIIHGGIIIIIHHIIIHHGIHHIIIIIIIIIIHI
@HWI-D00621:649:HN7J3BCX2:2:1101:8414:8601
GTGGGGAATATTGCACAATGGGCGCAAGCCTGATGCAGCCATGCCGCGTGTATGAAGAAGGCCTTCGGGTTGTAAAGTACTTTCAGCGGGGAGGAAGGTGTTGTGGTTAATAACCGCAGCAATTGACGTTACCCGCAGAAGAAGCACCGGCTAACTCCGTGCCAGCAGCCGCGGTAATACGGAGGGTGCAAGCGTTCATCGGAATTACTGGGCGTAAAGCGCACGCAGGCGGTCTGTCAAGTCGGATGTGAAATCCCCGGGCTCAACCTGGGAACTGCATTCGAAACTGGCAGGCTAGAGTCTTGTAGAGGGGGGTAGAATTCCAGGTGTAGCGGTGAAATGCGTAGAGATCTGGAGGAATACCGGTGGCGAAGGCGGCCCCCTGGACAAAGACTGACGCTCAGGTGCGAAAGCGTGGGGAGCAAACAGG
+
IHIIIIIIIIIIIIIIIIIIIIIIIIIIIIIIIIIIIIIIIIIIIIIIIIIHIIIIIIIHIIIIIIHHIIIIIIIIHIIIIHDHHHGIHHDHIIIIIGHIIHIIIIIHIIIIIIIIHHIIHIIIIIIIGEHIHECHCHIHHGIIIIIIHIIGHGIHHHE@GEE6G@@HHCHDHHCHHGHCHGIHHHHFCHHI-45@-6-FHH@@-@@@@HEHII6@@FDHHEGDEHHIIHHF@?E?EG@DD=G-EEHHGIHH@:DHDIIF@-A?IHHIHHEHHIHEIGHHCHE@?HGEIIGIHEHIGIHIHEF.HEEIIIGGHGIHEG<FEIIHIGIIIHHCHGIHFHE=FIIIIHFC<HHIIIIIHHIIHIHIIIIIIIIIIIIHIHGHIIHH?HHHIHIIIIIIIHGIHEIIIIIHIIIHIHGIIIIIIIGIIIIIII
@HWI-D00621:649:HN7J3BCX2:2:1101:21211:8543
GTGGGGAATATTGCACAATGGGCGCAAGCCTGATGCAGCCATGCCGCGTGTATGAAGAAGGCCTTCGGGTTGTAAAGTACTTTCAGCGGGGAGGAAGGTGTTGTGGTTAATAACCGCAGCAATTGACGTTACCCGCAGAAGAAGCACCGGCTAACTCCGTGCCAGCAGCCGCGGTAATACGGAGGGTGCAAGCGTTAATCGGAATTACTGGGCGTAAAGCGCACGCAGGCGGTCTGTCAAGTCGGATGTGAAATCCCCGGGCTCAACCTGGGAACTGCATTCGAAACTGGCAGGCTAGAGTCTTGTAGAGGGGGGTAGAATTCCAGGTGTAGCGGTGAAATGCGTAGAGATCTGGAGGAATACCGGTGGCGAAGGCGGCCCCCTGGACAAAGACTGACGCTCAGGTGCGAAAGCGTGGGGAGCAAACAGG
+
IIIIIIIIIIIIIIIIIIIIIIIIIHIIIIII1<CGHIIIIIIIIIIIIIIIIIIIHEHIIHIHHIIIIIIIIHHHIHIIH@DGIIIIIIIIIIHHHHGHHHHIIIEEHHHHIIIIIIIH@FGHHHIHGHIIHHIIHHHHHHHIHIIIIIICHH-FEBGHIHHHHIHIIIIIII:C-6@GHIDHIH-EEEEGCE5@E56GHHHG@@@@@G@C@HEEDDGGHEE>?GDDDDHE?EHHHHHDDCG?EG?HHHCEEDIIHHE-IHIIIIHF-A-A@6HHIIHHEHEIIIHH?HIHHFGIIIIHHGGHIIHIIHHH@HHIHHIIIIIIHIIIIIIIIIIIHHIIIIHIHHFC<HGIHHHIGHHHCIIHHCHE0FIIHIIIIIIIHIHF@GIIIHHHGIIIIIIIIHIHHHIIIIIIHIHHIHIIIIIIIIIHIH
@HWI-D00621:649:HN7J3BCX2:2:1101:12069:8770
GTGGGGAATATTGCACAATGGGCGCAAGCCTGATGCAGCCATGCCGCGTGTATGAAGAAGGCCTTCGGGTTGTAAAGTACTTTCAGCGGGGAGGAAGGCGATAAGGTTAATAACCTTGTCGATTGACGTTACCCGCAGAAGAAGCACCGGCTAACTCCGTGCCAGCAGCCGCGGTAATACGGAGGGTGCAAGCGTTAATCGGAATTACTGGGCGTAAAGCGCACGCAGGCGGTCTGTCAAGTCGGATGTGAAATCCCCGGGCTCAACCTGGGAACTGCATTCGAAACTGGCAGGCTAGAGTCTTGTAGAGGGGGGTAGAATTCCAGGTGTAGCGGTGAAATGCGTAGAGATCTGGAGGAATACCGGTGGCGAAGGCGGCCCCCTGGACAAAGACTGACGCTCAGGTGCGAAAGCGTGGGGAGCAAACAGG
+
IIIIIIIIIHHIIIIIIIIIIIIIIIIIIIIIIIIIIIIIIIIIIIIIIIHIIIIIIIIIIHHHIIIIIIIIIIIIIIIIIIFHIIIIIIIIIIIIIIHIIIIIIIHIHIIGHHIIIIIIIIHFFHIHHIIIIHIIIHEHIIIIIIIIIIIIHIIIIIIIIHHECEHHIIIHGIDHGHIIIIGHHIEHE?FHFD4@@HIIHIGHGEHHIIIIIIFHHHIHEHHHHHGHIIIIIHHE?HIIHHH?HHGIIIHHECHHCDFIIIIIHHGHFIIIIIIIIH?IIIIIIHIIIIIIIIIIIIIIIHHIIIIIIHHIIHIIIHIIHHGIIIIIIIIIIIIIFHDIIIIIIIIHFHIIIIIHIIHIHIIIIIIIIIIIIIIIIIIIIIIIIIIIIIHIIIIIIIIIHGIIIHGIIIIIIIIIIIIIIIIIIIIHII
@HWI-D00621:649:HN7J3BCX2:2:1101:17664:8835
GTGGGGAATATTGCACAATGGGCGCAAGCCTGATGCAGCCATGCCGCGTGTATGAAGAAGGCCTTCGGGTTGTAAAGTACTTTCAGCGGGGAGGAAGGTGTTGTGGTTAATAACCGCAGCAATTGACGTTACCCGCAGAAGAAGCACCGGCTAACTCCGTGCCAGCAGCCGCGGTAATACGGAGGGTGCAAGCGTTAATCGGAATTACTGGGCGTAAAGCGCACGCAGGCGGTCTGTCAAGTCGGATGTGAAATCCCCGGGCTCAACCTGGGAACTGCATTCGAAACTGGCAGGCTAGAGTCTTGTAGAGGGGGGTAGAATTCCAGGTGTAGCGGTGAAATGCGTAGAGATCTGGAGGAATACCGGTGGCGAAGGCGGCCCCCTGGACAAAGACTGACGCTCAGGTGCGAAAGCGTGGGGAGCAAACAGG
+
IIIIGIIIIIIIIIIIIIHHIGHIGIIIIIHIIIIIIIIIIIIIIHIIIIIIIIGGIIHIIIIIIIIIIIIIIHHIHHIIIHFGHIIHIIIIHIIIIIHIIHIIGHCGHHIHIGHIIHHIEHGHHIIIEHHIIIIIIIIIIIIIHIGHIHIIHGIIIIIIIIIIIIHIFIHGIHICHGHIIHCHHHHHHIIHCH6EEEHIHHHCH@GHHIIIGHHCEFHHDHIHIHHHHDH--HEHF-@HDHHFHHGHHHFHHDIIIIIIHIIIIIHIHFIHEHGHEHHHEIGIIIIIHIGIIIIIIIIHHHHIIIIIIIHHHIIIIIIIIGIIIIIIIHIIIIIIIIIGIIIIIHHD<1IIIIIHIIIHCIIIIIIIIIIIIIHIIIIHIIIIHIIIIIIIIHIIIIIIHFIIIIIIIIIIIIIIIIIHIHIIIIIIII
@HWI-D00621:649:HN7J3BCX2:2:1101:19837:8871
GTGGGGAATATTGCACAATGGGCGCAAGCCTGATGCAGCCATGCCGCGTGTATGAAGAAGGCCTTCGGGTTGTAAAGTACTTTCAGCGGGGAGGAAGGTGTTGTGGTTAATAACCGCAGCAATTGACGTTACCCGCAGAAGAAGCACCGGCTAACTCCGTGCCAGCAGCCGCGGTAATACGGAGGGTGCAAGCGTTAATCGGAATTACTGGGCGTAAAGCGCACGCAGGCGGTCTGTCAAGTCGGATGTGAAATCCCCGGGCTCAACCTGGGAACTGCATTCGAAACTGGCAGGCTAGAGTCTTGTAGAGGGGGGTAGAATTCCAGGTGTAGCGGTGAAATGCGTAGAGATCTGGAGGAATACCGGTGGCGAAGGCGGCCCCCTGGACAAAGACTGACGCTCAGGTGCGAAAGCGTGGGGAGCAAACAGG
+
IIHIIIIIIIIIIGIIIIHIIIIIDIIIIIIIIIIHIIIHHIIIHIIIIIHHIIIGIIIIHHIHIIIIIIIIIIIHHHHEHIDDHEHCHIIIHIIHHHIIC/F</<<<<@EHEEHIDHHIE?C.FFHEEHHHIFHH<?CFHHHHIHIFHDCHHHIE68G@HDHE?C@GHGC,;C::-6EHHECH;>6@@@66FH5@=H@6HGG?EHEIE@HHHEF-E:IHFHHIHHIIHHIF??HF6EIIIHGIGIHIIHG6-+DCH:HFIIGHHIGIIFGHGEIHIIHHGIHH@HEIHHHGHIGIIIHHHF?IIHIIIIIHHCIIIIIIIHIHHGIIIIIGHHIIIIHIIIIHEHHEEIIIHIIIHHGHDIIIIIIIIIIIIIIIHIHGIHIIIIIIIIHHHIHIIIIIHEIIIIHIIIIIIIIIIIIIIIIIIIIIII
@HWI-D00621:649:HN7J3BCX2:2:1101:5342:9073
GTGGGGAATATTGCACAATGGGCGCAAGCCTGATGCAGCCATGCCGCGTGTATGAAGAAGGCCTTCGGGTTGTAAAGTACTTTCAGCGGGGAGGAAGGTGTTGTGGTTAATAACCGCAGCAATTGACGTTACCCGCAGAAGAAGCACCGGCTAACTCCGTGCCAGCAGCCGCGGTAATACGGAGGGTGCAAGCGTTAATCGGAATTACTGGGCGTAAAGCGCACGCAGGCGGTCTGTCAAGTCGGATGTGAAATCCCCGGGCTCAACCTGGGAACTGCATTCGAAACTGGCAGGCTAGAGTCTTGTAGAGGGGGGTAGAATTCCAGGTGTAGCGGTGAAATGCGTAGAGATCTGGAGGAATACCGGTGGCGAAGGCGGCCCCCTGGACAAAGACTGACGCTCAGGTGCGAAAGCGTGGGGAGCAAACAGG
+
IHIIIIIIIIIIIIIIIIIIIIIIIIIIIIIIIIIIIIIIIIGHHIIIHHIIIIIHHIIIIHHHIGIIIIIGHEHGIIIIIIGHHIHHIIGEHIHHEHHHIHIIIIHHICHCGHEHDDDHIIIHIIHIEAHHHHIIIIHGHEEHGHIFDHHIIGIHIGHE@EHHIIIHI?CHHH>:@@HHCEEDHIHIC@GHC@@E=HHIE=@H@@GG@:@@CDF+-CHD@CHHGHE>>DHFGIHC?EG:HFGHHHEGF?@EEHDD>:CCHHFA-8-HF6H@-6.BA-@@IHHGEIHHHEEEHHIHFHHC7.EEHIIHHHHG@CFHHHHHHECHHGHGHEC.IIIIIIIHGDHEHCD1<1?ECEHHHG1IHHHHHHIGIIIHHHHIHIIHIHG@CIIIIIHGEHIHHHEGHHIHHIIHHHHEHCHHHEEHHHHECHGCHG
@HWI-D00621:649:HN7J3BCX2:2:1101:18934:9019
GTGGGGAATATTGCACAATGGGCGCAAGCCTGATGCAGCCATGCCGCGTGTATGAAGAAGGCCTTCGGGTTGTAAAGTACTTTCAGCGGGGAGGAAGGTGTTGTGGTTAATAACCGCAGCAATTGACGTTACCCGCAGAAGAAGCACCGGCTAACTCCGTGCCAGCAGCCGCGGTAATACGGAGGGTGCAAGCGTTAATCGGAATTACTGGGCGTAAAGCGCACGCAGGCGGTCTGTCAAGTCGGATGTGAAATCCCCGGGCTCAACCTGGGAACTGCATTCGAAACTGGCAGGCTAGAGTCTTGTAGAGGGGGGTAGAATTCCAGGTGTAGCGGTGAAATGCGTAGAGATCTGGAGGAATACCGGTGGCGAAGGCGGCCCCCTGGACAAAGACTGACGCTCAGGTGCGAAAGCGTGGGGAGCAAACAGG
+
IIIIIIIIIIIIIIIIIIIIHIIIIIIIIIIHIIIIIIIIIIIIIIIIIIIHIHIIIIIIIIIIIIIIIIIIIIIIHIIIIIDHHHIIIIIIIIIIIIHIEHIHIIFHIIIIIIIIIIIIHIIIIIHIHHIIIHIIIIHHIIIIIIIIIIIIHIHIIIHIIIIHIIHIIHIIHIIHIIHIIHHHHGEEHEEF?E@GHIEHIHIIIIIHHHCEHHHEDHHIHGIHIHHIIHEGIHHFHHIIIHHHFHIIGIIIGHDHIIIHIIIIIIIIIIIIIIIIIHIIIIIIHHHIIIIIIHFIIIHIHEIHIIHIIIIIIHIIHIIIIIIIIIIHIIHIIIIIIIHDIIIIHHGD<1IIIIHHEIIIIIIIIIIIIIIIIIIIIIIIIIIIHIIIIIIIIIIIIIIHIHIIIIIIIIIIIHIIIIIIIIIIIIIIII
@HWI-D00621:649:HN7J3BCX2:2:1101:21251:9167
GTGGGGAATATTGCACAATGGGCGCAAGCCTGATGCAGCCATGCCGCGTGTATGAAGAAGGCCTTCGGGTTGTAAAGTACTTTCAGCGGGGAGGAAGGTGTTGTGGTTAATAACCGCAGCAATTGACGTTACCCGCAGAAGAAGCACCGGCTAACTCCGTGCCAGCAGCCGCGGTAATACGGAGGGTGCAAGCGTTAATCGGAATTACTGGGCGTAAAGCGCACGCAGGCGGTCTGTCAAGTCGGATGTGAAATCCCCGGGCTCAACCTGGGAACTGCATTCGAAACTGGCAGGCTAGAGTCTTGTAGAGGGGGGTAGAATTCCAGGTGTAGCGGTGAAATGCGTAGAGATCTGGAGGAATACCGGTGGCGAAGGCGGCCCCCTGGACAAAGACTGACGCTCAGGTGCGAAAGCGTGGGGAGCAAACAGG
+
IIIIIIIIIIIIIIIIIHIIIIIIIIIIIIIH1DHHIIIIIIIIIIIIIIIIIIIIIIIIIIIIIIIIIIIIIIIGIIGHIHDHHIIIIIIHIIIIIIFHHHHHHHFGGHHIHHIIIIHIEGHHHEHHGHHHHIIIHHCGHGEHHHIIIIIHCFCHH@EHHHG?GHGHIHIIHIC:@ECGH@-5:C@G@66@G@@@4G-6@@@?F66F46-@FG#G@>@CCHHHHHHDHH@@EF66?G@+CCGEEHCEEHE@8DHHDIIHIIIIHHHG68-CHHHHHHGG-IHHEEIIHIIIGIHHIHGIGHHIHHEIIIIHCHGHHHIIIIIIIIIIIIIIIIIHHHIHIHIHF?HC<EEHHIIIIIHHIIIHF=IHDIIIIIIIIIGIIIHHEHIIIGIIIIIIHIHIHIIHHHIIIIIIHIHGIIIHIIIIIIIIII
@HWI-D00621:649:HN7J3BCX2:2:1101:5595:9690
GTGGGGAATATTGCACAATGGGCGCAAGCCTGATGCAGCCATGCCGCGTGTATGAAGAAGGCCTTCGGGTTGTAAAGTACTTTCAGCGGGGAGGAAGGTGTTGTGGTTAATAACCGCAGCAATTGACGTTACCCGCAGAAGAAGCACCGGCTAACTCCGTGCCAGCAGCCGCGGTAATACGGAGGGTGCAAGCGTTAATCGGAATTACTGGGCGTAAAGCGCACGCAGGCGGTCTGGCAAGTCGGATGTGAAATCCCCGGGCTCAACCTGGGAACTGCATTCGAAACTGGCAGGCTAGAGTCTTGTAGAGGGGGGTAGAATTCCAGGTGTAGCGGTGAAATGCGTAGAGATCTGGAGGAATACCGGTGGCGAAGGCGGCCCCCTGGACAAAGACTGACGCTCAGGTGCGAAAGCGTGGGGAGCAAACAGG
+
IIIIIIIIIIIIIIIIIIIIIHIIIIIIIIIIIIIIIIIIIIIIIIIIIIHHIIIIIIIIIIIIIIIIIIIIIIIIIHHIIIHEHIIIIIIIIIIHHHCHHHHEHHHIGEHHHHIIGHHIE@HEGEHEGHHHHEFIDHHHGIHEHEIEHHIIDGHCHHIEH@G@HFHEG@DH:D+68@FCGD->DH---6@--455-46@GGHEGFHH@HCFGF>@EHG25-4IHEHHHD@55-6---HDHHHGGEHIHHG@-:CHDDEHIFIIHHHGCHIHEGE-HIHHIIIHGIIIHHAHIIIHEIIHHGF@IIIIHIIGIIIIIIHHEGCIHGIIIIIHIIIIHEHHHCIIIIIHFIIIHIHIIHCE<IIIIIIIIIIIIIIIIGIIHHHIIIIIHHIHIIIIIIIHHFIIIFIIIIIIIIIIIIIIIIIIIIIIHI
@HWI-D00621:649:HN7J3BCX2:2:1101:3368:9874
GTGGGGAATATTGCACAATGGGCGCAAGCCTGATGCAGCCATGCCGCGTGTATGAAGAAGGCCTTCGGGTTGTAAAGTACTTTCAGCGGGGAGGAAGGTGTTGAGGTTAATAACCTCAGCAATTGACGTTACCCGCAGAAGAAGCACCGGCTAACTCCGTGCCAGCAGCCGCGGTAATACGGAGGGTGCAAGCGTTAATCGGAATTACTGGGCGTAAAGCGCACGCAGGCGGTCTGTCAAGTCGGATGTGAAATCCCCGGGCTCAACCTGGGAACTGCATTCGAAACTGGCAGGCTAGAGTCTTGTAGAGGGGGGTAGAATTCCAGGTGTAGCGGTGAAATGCGTAGAGATCTGGAGGAATACCGGTGGCGAAGGCGGCTCCCTGGACAAAGACTGACGCTCAGGTGCGAAAGCGTGGGGAGCAAACAGG
+
IIIIIIIIIIIIIIIIIIIIIIIIIIIIIIIIIIIIIIIIIIIIIIIIIIIIIIIIGIIIIIIIIIIIIIIIIIIHHIIIIIFHIIIIIIIHIIIIIIHHIIIIIIGHHHHIIIIIIIIIIIIHIIIIHIHIIIIIGHHIIHIIIHIHICHDEHH?@HHHIHHIIIHHFHHIIICHFFHHE@4CDDHIGHHHG@@G-@-@HHGCEG@@EGHIIIDHIHGIIHHDGIHIHIIHHHCG@--HH=HHHEFHIIIIIIIIHIIIHHIHHHGGIIIHHIHEHHHHEFIHHHEIIIHIIHIIIHHHFHEIIIIIIIIHHHIIIIIIHCIIIIIIIHIIIIIIIHHIIIIIIIHGFHHIIIIIIIIIIIHIIIIIIIIIIIIIIIHIIHIIIIIIIIIIIIGIIIIIIIIIIIIIIIIIIIIHIIIIIIIIIIIIII
@HWI-D00621:649:HN7J3BCX2:2:1101:12359:9824
GTGGGGAATATTGCACAATGGGCGCAAGCCTGATGCAGCCATGCCGCGTGTATGAAGAAGGCCTTCGGGTTGTAAAGTACTTTCAGCGGGGAGGAAGGTGTTGTGGTTAATAACCGCAGCAATTGACGTTACCCGCAGAAGAAGCACCGGCTAACTCCGTGCCAGCAGCCGCGGTAATACGGAGGGTGCAAGCGTTAATCGGAATTACTGGGCGTAAAGCGCACGCAGGCGGTCTGTCAAGTCGGATGTGAAATCCCCGGGCTCAACCTGGGAACTGCATTCGAAACTGGCAGGCTAGAGTCTTGTAGAGGGGGGTAGAATTCCAGGTGTAGCGGTGAAATGCGTAGAGATCTGGAGGAATACCGGTGGCGAAGGCGGCCCCCTGGACAAAGACTGACGCTCAGGTGCGAAAGCGTGGGGAGCAAACAGG
+
IIIIIIHIIIIIIIIIIIIHIIIIIIIIIIIIHHIIIIIIIIHIIIIIIIIIIIGHHIIIIIIIIIIIIIIIIIIIIIIIIIHIIIIIIIIIIIIIIIHGHHIIIIEGHHHIIIIIIHIIHHIIHIIIHHIIHIIIIHDHIHIIIIIIIHGIHIHHIIIIHEECFHHHHGIIIHH:EHHHHHHHIHEHHIIHHG4@GEHHHGDHEHHHHHIGHIFIHFHHHHEDHIIHHHHHHECH@HH:D=HHHEHE@@?F-HHHHHHHECIHHGIHHIHIHHIIIIHFHHHGGEEIIHEIHGHFHGHIHHGHHGIIIIIIIHIIHIIIHHHIIHHIIHEHHHIIHHHHHHIIHHFCDHCIHIIHIIHIHIIIIIIIIHEDGIIHIGIIIIIHIIHIHHHIIIHIIIIHIHIIIIGHHIIIIIIIIIHEIHIIIIIIII
@HWI-D00621:649:HN7J3BCX2:2:1101:14889:9951
GTGGGGAATATTGCACAATGGGCGCAAGCCTGATGCAGCCATGCCGCGTGTATGAAGAAGGCCTTCGGGTTGTAAAGTACTTTCAGCGGGGAGGAAGGTGTTGTGGTTAATAACCGCAGCAATTGACGTTACCCGCAGAAGAAGCACCGGCTAACTCCGTGCCAGCAGCCGCGGTAATACGGAGGGTGCAAGCGTTAATCGGAATTACTGGGCGTAAAGCGCACGCAGGCGGTCTGTCAAGTCGGATGTGAAATCCCCGGGCTCAACCTGGGAACTGCATTCGAAACTGGCAGGCTAGAGTCTTGTAGAGGGGGGTAGAATTCCAGGTGTAGCGGTGAAATGCGTAGAGATCTGGAGGAATACCGGTGGCGAAGGCGGCCCCCTGGACAAAGACTGACGCTCAGGTGCGAAAGCGTGGGGAGCAAACAGG
+
IIIIIIIIIIIIHIIIGIIIIIIIIIIIIIIIIIIIIIIIIIIIIIIIIIHIIIIIIIIIIIIIIIIIIIIIIIIIIIIIIIHHHIIIIIIGHIHIIIIIIIIIIIIGIIIIIIHIIIIIIIIIIIIIGHHHIIIIIIIIIHIIIIIIIIIIIIHIIIIIIIHHIIIIIIIIIIHHHHHHHGHHHHGHIF?HHHHFH?CHIIIIIHHIIHHHEDEGHGHCHHHHHHIIIHHHIIIIHHEHIHIIHEGHECHIIHIGHHHHIHHEIHIIHIIIIIIIIGHHIHHHIHGGIIIIIIIIIIHHHECIIIIIIIIIIHIIIIIIHHHIIIIIIIIIIIIIIIIIIIIIIIHG<HIIHHIHIIIIGIIIIIIIIIIIIIIIIIIIIIIHIIIIIIIHEIIIIIIIIHIIIIHIIIIIIIIIIIIIIIIIIIIIII
@HWI-D00621:649:HN7J3BCX2:2:1101:7366:10209
GTGGGGAATATTGCACAATGGGCGCAAGCCTGATGCAGCCATGCCGCGTGTATGAAGAAGGCCTTCGGGTTGTAAAGTACTTTCAGCGGGGAGGAAGGTGTTGTGGTTAATAACCGCAGCAATTGACGTTACCCGCAGAAGAAGCACCGGCTAACTCCGTGCCAGCAGCCGCGGTAATACGGAGGGTGCAAGCGTTAATCGGAATTACTGGGCGTAAAGCGCACGCAGGCGGTCTGTCAAGTCGGATGTGAAATCCCCGGGCTCAACCTGGGAACTGCATTCGAAACTGGCAGGCTAGAGTCTTGTAGAGGGGGGTAGAATTCCAGGTGTAGCGGTGAAATGCGTAGAGATCTGGAGGAATACCGGTGGCGAAGGCGGCCCCCTGGACAAAGACTGACGCTCAGGTGCGAAAGCGTGGGGAGCAAACAGG
+
IIIIIIHIIIIIIIIIIIIIIIIIIIIIIIIIIIIIIIIIIIIIIIIIIIIIIIIIIIIIIHIIIIIIIIIIIIIIIIIIIIFHHIIIIIIIIIIIIIIIIIIIIIIIIIIIIIIIIIIIIIHIIHIIHFHIIEIHHIHHIIIIIIIIIIIIIIIGIIIHGGHHHHHIIIIHIHIIIIIIHGHIHIEHHEHHIG@@GHIIIIHHEGEHIGIHII@EHHHIIIIIIIHIIGHGHIIIIIIDHIIIIIIHIIHEDCHDDHIHHIIHFIHHHIIIIIHIIIIHHIIIIIIIIHIIIIIIIIHHIHHEIIGIIHIIIIIHIHHHIHHIIIHHIHIIIIIIIIIIIIIIIHHF<IIIIIIIIIIIIIIIIIIIIIIIIIIIIIIIIIGIIIIGIIIIIIIIIIIIHEIIIIIIIIIIIIHIIIIIIIIHIIIIII
@HWI-D00621:649:HN7J3BCX2:2:1101:2501:10503
GTGGGGAATATTGCACAATGGGCGCAAGCCTGATGCAGCCATGCCGCGTGTATGAAGAAGGCCTTCGGGTTGTAAAGTACTTTCAGCGGGGAGGAAGGTGTTGTGGTTAATAACCGCAGCAATTGACGTTACCCGCAGAAGAAGCACCGGCTAACTCCGTGCCAGCAGCCGCGGTAATACGGAGGGGGCAAGCGTTAATCGGAATTACTTGGCGGAAAGCGCACGCAGGCGGTCTGTCAAGTCGGATGTGAAATCCCCGGGCTCAACCTGGGAACTGCATTCGAAACTGGCAGGCTAGAGTCTTGTAGAGGGGGGTAGAATTCCAGGTGTAGCGGTGAAATGCGTAGAGATCTGGAGGAATACCGGTGGCGAAGGCGGCCCCCTGGACAAAGACTGACGCTCAGGTGCGAAAGCGTGGGGAGCAAACAGG
+
HIIHHI0CGHHIHIIEIFHIHH1C?C/CEH1GHIHHGHIHCGHHIIIICH0C@GH?FFHHIIE1FHH=H@C/EH1DEHFHIHDHGHIIHHI/CHCHH=DFFHHHGH<<GHHIIIIHD-CCC@G..BHHHIHHGHCDHHIAEG?HHI@GCDD,-B66@GHHH@E@--@HHHDCHIH+-6BHHCHHDD:D++-6-@G--6@FGHH@-@GF@+@F++)6+;GGD);+5:+:::H?E@-E@G5:C=G@-6--C@---+CD3+46-8-8-F-E?GA6--66.G??IHHHGHEHAEA.AD.7.HF:.HG@?@CC,IHHG?HCEGD<</HEHIIHHHEC=?H?EG@D0<ED1HGFD<<E?EHHCF?G??DCC@HHGIIHIGHHHHHHIIFIHHHIIHHHIIIHCE1HHG?HHEEFHHGCCCC1G<HIHGD1IIIIIH
@HWI-D00621:649:HN7J3BCX2:2:1101:16672:10580
GTGGGGAATATTGCACAATGGGCGCAAGCCTGATGCAGCCATGCCGCGTGTATGAAGAAGGCCTTCGGGTTGTAAAGTACTTTCAGCGGGGAGGAAGGCGATAAGGTTAATAACCTTGTCGATTGACGTTACCCGCAGAAGAAGCACCGGCTAACTCCGTGCCAGCAGCCGCGGTAATACGGAGGGTGCAAGCGTTAATCGGAATTACTGGGCGTAAAGCGCACGCAGGCGGTCTGTCAAGTCGGATGTGAAATCCCCGGGCTCAACCTGGGAACTGCATTCGAAACTGGCAGGCTAGAGTCTTGTAGAGGGGGGTAGAATTCCAGGTGTAGCGGTGAAATGCGTAGAGATCTGGAGGAATACCGGTGGCGAAGGCGGCCCCCTGGACAAAGACTGACGCTCAGGTGCGAAAGCGTGGGGAGCAAACAGG
+
IIHIIIIIIIIIGHCFFHHICHIIIHHDEH1GHIIHFIIIIHFHHIIIHDHIIGEHIIIIHIIHHHHHHFHIICHHIHHHIIFHHHIIHHIHHIHEHIIDHHHHCEDGHFGHHHFFEHHCGHEE?GEG9@FHI@GHCDDE?HF?FHIEIIHD=GHHFGHHHIHIIGIFHED,3:D:8FEHE-4>DD@@@E@HH=4@--6FHG@@E7E?GHFFG6-G@@6-/D::DHHHG>-F66----@+35-6--EF@HG?E6+++>-66--@6.4A-HEAEHFGIHEHEDHEGBA.H@.C7D:.CCHEC:D?EHEGDHHEC/HGHG</F@HHIHHEHHE.<@GCHFFGHH?@@EHFDCHECGHGGF<CCC</GGD00EE0HHHE?CHEHEGCEG<FEHGC<HCEHHGEHEHHDIHHHHHE<C<HHEIIHHHHHG<CIH
@HWI-D00621:649:HN7J3BCX2:2:1101:1977:10875
GTGGGGAATATTGCACAATGGGCGCAAGCCTGATGCAGCCATGCCGCGTGTATGAAGAAGGCCTTCGGGTTGTAAAGTACTTTCAGCGGGGAGGAAGGTGTTGTGGTTAATAACCGCAGCAATTGACGTTACCCGCAGAAGAAGCACCGGCTAACTCCGTGCCAGCAGCCGCGGTAATACGGAGGGTGCAAGCGTTAATCGGAATTACTGGGCGTAAAGCGCACGCAGGCGGTCTGTCAAGTCGGATGTGAAATCCCCGGGCTCAACCCGGGAACTGCATTCGAAACTGGCAGGCTAGAGTCTTGTAGAGGGGGGTAGAATTCCAGGTGTAGCGGTGAAATGCGTAGAGATCTGGAGGAATACCGGTGGCGAAGGCGGCCCCCTGGACAAAGACTGACGCTCAGGTGCGAAAGCGTGGGGAGCAAACAGG
+
IIIIIIIIIIIIIIIIIIIHIIIIIIIIIIIHIIIIIIIIIIIIIIIIHHIIIHHIIIIIIIIIIIIIIIIIIIIIIIIIIHDHCGIIIGIHHIIIIGHHHIHIIIHHIHIIIIIIGHHHHIGIIIGHGHIIIIIGDHHHHIIIHHIIHIICC.8?G?@GEFHHFHHEHHHHCDDD@@FECEGHII@CEEEHHH4GHEEHIIIGHDFI?GHFEH>+4G@-CHIH:41DHDFE@6---EEC:@@66-?CF@@--+:H>36?@6FHGHC5-FEAAF8-86..@6..FB@?FEA@CB:.HG@DC@HHH@HHHHIHHFD/HCIHHIHHCFHHHHCCEEG?HHHHEDEEHECD0?CG?CEGFF1HHHHDCHCHIIHIHHIIIIHHHEH?HIIIIIHHHHHIHIIHIIIIIIIIIIIIIIIHIIIHIIIHIIIIII
@HWI-D00621:649:HN7J3BCX2:2:1101:3399:10913
GTGGGGAATATTGCACAATGGGCGCAAGCCTGATGCAGCCATGCCGCGTGTATGAAGAAGGCCTTCGGGTTGTAAAGTACTTTCAGCGGGGAGGAAGGTGTTGTGGTTAATAACCGCAGCAATTGACGTTACCCGCAGAAGAAGCACCGGCTAACTCCGTGCCAGCAGCCGCGGTAATACGGAGGGTGCAAGCGTTAATCGGAATTACTGGGCGTAAAGCGCACGCAGGCGGTCTGTCAAGTCGGATGTGAAATCCCCGGGCTCAACCTGGGAACTGCATTCGAAACTGGCAGGCTAGAGTCTTGTAGAGGGGGGTAGAATTCCAGGTGTAGCGGTGAAATGCGTAGAGATCTGGAGGAATACCGGTGGCGAAGGCGGCCCCCTGGACAAAGACTGACGCTCAGGTGCGAAAGCGTGGGGAGCAAACAGG
+
IIIIIIIIIIIIIIIIIIIIIIIIIIIIIIIIIIIIIIIIIIIIIIIIHIIIIIIIIHIIIHIIIIIIIIIIIIIIIIIIIIHHIIIIIIIHIIIIIIIIIIIIIIIIIIIIIIIIHHIIIIIIHIHIHIIIIHHIIIHHHIIIEHIIGIIHIIIHIIHHHHHFHHHHHHHHHHHHHIIIEEGHHD@G@G-@GGHHHE?FEHHHHIIHEHEHHICHCHI?:CHDHIIIIHHHHCHGIHHDHHE@EEHIIHH?IHHD;5-E?HHHEHFHIIIIIIIIIHGIHHHHHIIIIIIHIIHHCIHH@HHGIIIIIHHHHHIIHEHHHGIIIIIIIIHGIIHHIIIIIIIIIIHG<HHIHIIHIIIIHIIIIIIIIIIIIIIIIIIIGIIIIIHIIIIIIIIIIIIHHIIIIIIIIIHIIIIIIIIIIIIIIIIIII
@HWI-D00621:649:HN7J3BCX2:2:1101:4804:11154
GTGGGGAATATTGCACAATGGGCGCAAGCCTGATGCAGCCATGCCGCGTGTATGAAGAAGGCCTTCGGGTTGTAAAGTACTTTCAGCGGGGAGGAAGGTGTTGAGGTTAATAACCTCAGCAATTGACGTTACCCGCAGAAGAAGCACCGGCTAACTCCGTGCCAGCAGCCGCGGTAATACGGAGGGTGCAAGCGTTAATCGGAATTACTGGGCGTAAAGCGCACGCAGGCGGTCTGTCAAGTCGGATGTGAAATCCCCGGGCTCAACCTGGGAACTGCATTCGAAACTGGCAGGCTAGAGTCTTGTAGAGGGGGGTAGAATTCCAGGTGTAGCGGTGAAATGCGTAGAGATCTGGAGGAATACCGGTGGCGAAGGCGGCTCCCTGGACAAAGACTGACGCTCAGGTGCGAAAGCGTGGGGAGCAAACAGG
+
IIIIIIIIIIIIIIIIIIIIIIIIIIIIIIIIIIIIIIIIIIIIIIIIIIIIIIIIIIIIIIIIIIIIIIIIIIIIIIIIIIDHIHHIIIIHIIHIIIIHIIIHHHIIIIHHIIIHHHIIIIIIIIIIHHIIIIIIIIIIIIIHHIIIIIIIHIIIIIIIGIIHIGIGHHG<CHC:HIIIHHGH;+46EHH?@EECHHGEHIIHHHEHHEEHGHHHHHIGIGEHCCIIHIIIIHFHHHEDHG@-GCIHIHFHGDIIHC?HIIHEHGFGIHHIHHEHHGHCIIIIIIIIIIIIIIIIIHHHHCHGIIIIIIIIIIIIIIIIHGIHIIIIIHIGIIIIIIIIIIIIIHHGDHGHGIIIIIIIIIIIIIIIIIIIIGIIIIIIIIIIIIIIIIIIHIIIIIIIIIIIIIIIIIIIHIIIIIIIIIIIIIIIII
@HWI-D00621:649:HN7J3BCX2:2:1101:8988:11146
GTGGGGAATATTGCACAATGGGCGCAAGCCTGATGCAGCCATGCCGCGTGTATGAAGAAGGCCTTCGGGTTGTAAAGTACTTTCAGCGGGGAGGAAGGTGTTGTGGTTAATAACCGCAGCAATTGACGTTACCCGCAGAAGAAGCACCGGCTAACTCCGTGCCAGCAGCCGCGGTAATACGGAGGGTGCAAGCGTTAATCGGAATTACTGGGCGTAAAGCGCACGCAGGCGGTCTGTCAAGTCGGATGTGAAATCCCCGGGCTCAACCTGGGAACTGCATTCGAAACTGGCAGGCTAGAGTCTTGTAGAGGGGGGTAGAATTCCAGGTGTAGCGGTGAAATGCGTAGAGATCTGGAGGAATACCGGTGGCGAAGGCGGCCCCCTGGACAAAGACTGACGCTCAGGTGCGAAAGCGTGGGGAGCAAACAGG
+
IHIIGHHHIIIIIGIIIHIIIIIIIIIHGGIIIIIIIIIIIHIIIIIIIIHIIIIIIHHIIIIIIIIIIIIIIHIIIICHIIHHIHHIIIIEHHDEHIEGHHIIIIIIGGHIIIIIIHHIIEHIHIIIIHGIIIIIGHDHIHIIHIHHIHGHGHHHIGHGHIFHHIIIIIIHIIICEHHIIHCHHH4@HHECHHG@=GIHHHHGHHHFE@HEHG?GHHFHHHGIHIHDDHH@-C@E@@@+HEG@-GH@@@EG=HIIIIHIIHIIIIHHHHHHHEIHEHIIHIIIIIHGIIIHHGIIIHHIIHIHHHFIIHIIIIIGHHHIHIIIIIH?E<IHIIIHHHDGIIIHIHHFCECHIHG?IIIIIIGIIIIHIIIIIIIIIIHHFHIHHIIIIIIIIIIIIIIIIHIIIIIIIIIIIIIIIIHIIIIIGIIIII
@HWI-D00621:649:HN7J3BCX2:2:1101:17603:11034
GTGGGGAATATTGCACAATGGGCGCAAGCCTGATGCAGCCATGCCGCGTGTATGAAGAAGGCCTTCGGGTTGTAAAGTACTTTCAGCGGGGAGGAAGGCGATAAGATTAATAACCTTGTCGATTGACGTTACCCGCAGAAGAAGCACCGGCTAACTCCGTGCCAGCAGCCGCGGTAATACGGAGGGTGCAAGCGTTAATCGGAATTACTGGGCGTAAAGCGCACGCAGGCGGTCTGTCAAGTCGGATGTGAAATCCCCGGGCTCAACCTGGGAACTGCATTCGAAACTGGCAGGCTAGAGTCTTGTAGAGGGGGGTAGAATTCCAGGTGTAGCGGTGAAATGCGTAGAGATCTGGAGGAATACCGGTGGCGAAGGCGGCCCCCTGGACAAAGACTGACGCTCAGGTGCGAAAGCGTGGGGAGCAAACAGG
+
IIIHIIHIIIIIIIIIIIIGIIIIHIIIIIIIIHIIIIIIIIIIIIGIIIIIIIIIIIIIIIIIIIIIHHHIIGHIIIIIIIDHHIIIIIIIIHIIIIIIIIIIIIHIIIIHHIGIIIIIIIHIIIIIAHHIIIIIIIIIHIIIIIIIIIHIIIIHIIIHHIE-GHHHHIIIIGDHIIIHIHHDHH@HHHHIGH-6@EEHIHIHHHHHIIIHIIIHECHHDHHHIIHIHCHHEGEHF@@C:HHEIIHIHHIIIHHHDHHGIHGHFHHIHIIIIIHEEIIGFIIIIIGIIIIIIIHIIHIIIHCHHIIIIIIIIHIIIIIIIHGIIIIIIHIIIIIIIIIIIIHHEHGCDEIIIIIIIIIIIIIIIIIIIIIIIIIIIIHCIFFIIIIIIIIIIIIIIIIIIIIIIIIHIIIIIIIIIIIIIIIIIIIIII
@HWI-D00621:649:HN7J3BCX2:2:1101:18951:11005
GTGGGGAATATTGCACAATGGGCGCAAGCCTGATGCAGCCATGCCGCGTGTATGAAGAAGGCCTTCGGGTTGTAAAGTACTTTCAGCGGGGAGGAAGGTGTTGTGGTTAATAACCGCAGCAATTGACGTTACCCGCAGAAGAAGCACCGGCTAACTCCGTGCCAGCAGCCGCGGTAATACGGAGGGTGCAAGCGTTAATCGGAATTACTGGGCGTAAAGCGCACGCAGGCGGTCTGTCAAGTCGGATGTGAAATCCCCGGGCTCAACCTGGGAACTGCATTCGAAACTGGCAGGCTAGAGTCTTGTAGAGGGGGGTAGAATTCCAGGTGTAGCGGTGAAATGCGTAGAGATCTGGAGGAATACCGGTGGCGAAGGCGGCCCCCTGGACAAAGACTGACGCTCAGGTGCGAAAGCGTGGGGAGCAAACAGG
+
IIIIIIIIIIIIIIIIIIIIIIIIIIIIIIIIIIIIIIIIIIIIIIIIIIIIIIIIIIIIIIIIIIIIIIIIIIIIIIIIIIHHIIIIIIIIIIIIIIIIIIIIIIHHIIIIIIIIIHIIHHIIIIIIHIIIIIIIIIIIHIHIIIIHIIIIHIIIIIIIIIIIIIIIIIIIIIIIIIIIIGIIHIHHIIIIHIIGHIIIIGFEEHIG?IHIIHHCEGHHHGHHIIIIIIHEHHGF@@@CCEECEIIHHHHEE:HDHDG?HEECHHEG?HHIHIIIHHE@HIIIHGHEHIIIIHGCIIHHHHEHHHIIIIIHHHHHHHHHG?HIIIIHHDIIIIIHHHIIHIHHIHG<<1FIHIIIIIIIHHIIIIIIHIIIIIIIIIIIGIIHIIIIIIIIIIIIIIIHHIIIIIIIIIIIIIIIIIIIIIIIIIIIII
@HWI-D00621:649:HN7J3BCX2:2:1101:10518:11484
GTGGGGAATATTGCACAATGGGCGCAAGCCTGATGCAGCCATGCCGCGTGTATGAAGAAGGCCTTCGGGTTGTAAAGTACTTTCAGCGGGGAGGAAGGCGATAAGGTTAATAACCTTGTCGATTGACGTTACCCGCAGAAGAAGCACCGGCTAACTCCGTGCCAGCAGCCGCGGTAATACGGAGGGTGCAAGCGTTAATCGGAATTACTGGGCGTAAAGCGCACGCAGGCGGTCTGTCAAGTCGGATGTGAAATCCCCGGGCTCAACCTGGGAACTGCATTCGAAACTGGCAGGCTAGAGTCTTGTAGAGGGGGGTAGAATTCCAGGTGTAGCGGTGAAATGCGTAGAGATCTGGAGGAATACCGGTGGCGAAGGCGGCCCCCTGGACAAAGACTGACGCTCAGGTGCGAAAGCGTGGGGAGCAAACAGG
+
IIIIIIIIIIIIHIIIIIIIIIIIIIHIIIIIIIIIIIIIIIIIIIIIHIIIIIIIIHHIIIIIIIIIIIIIIHIIIIHIHHDGHIIIIIIIHIIIIIIIIIIIIIGHIIIIIIIIIIIIIEEHIIHIHHIIIIIIHIIIIIIIHHIIIIHIIIIIIIIHHIIIHIGIIIIHIIDHIIIIIGIIIG=GHHHHIH-5@GEHHHHHHIGIIHHIIIIHHHHFEHHHIIIHHIGIHIHHIIGIIHHIIHHHHHIIHDCHHIHIIIHCG@IHIHHIIIHHGIIIIIIHIIIIIHIGIIIIIIIIHHGIIGIIIIIIIIIIHHHIIIIIIIIIIIIIHIIIHHHIIIIIHHHD<IHIIIHIHHIIHIIIIIIIIIIIHGIIIIIHIIIIIIIIIIIIHIIIIIIIHHIIIIIIIIIIIIIIIIHIIHIIIIIIII
@HWI-D00621:649:HN7J3BCX2:2:1101:11860:11680
TGGGGAATATTGCACAATGGGCGCAAGCCTGATGCAGCCATGCCGCGTGTATGAAGAAGGCCTTCGGGTTGTAAAGTACTTTCAGCGGGGAGGAAGGCGATAAGGTTAATAACCTTGTCGATTGACGTTACCCGCAGAAGAAGCACCGGCTAACTCCGTGCCAGCAGCCGCGGTAATACGGAGGGTGCAAGCGTTAATCGGAATTACTGGGCGTAAAGCGCACGCAGGGGGTCTGTCAAGTCGGATGTGAAATCCCCGGGCTCAACCTGGGAACTGCATTCGAAACTGGCAGGCTAGAGTCTTGTAGAGGGGGGTAGAATTCCAGGTGTAGCGGTGAAATGCGTAGAGATCTGGAGGAATACCGGTGGCGAAGGCGGCCCCCTGGACAAAGACTGACGCTCAGGTGCGAAAGCGTGGGGAGCAAACAGG
+
H1DGHIHHHHIHHGHGHHHHHHHIIIHIIIIIIIIIIGFIHIHHIIIEHHIHHHCGHHIIIIHHHHHHHIIIHHGHIIIIIIHIIIHIIIIIIHIHHHHHIGIIIIIGHHHCFHIIIIIHHHHIEEHHHIIIIIICHIIIIHHHHIHIDHH-AHHHHIGHHIGHHHIIEHIIHICHFEHGCGHDHHHIH?FHHHH-@@EHEEHCHIGHGIHGFEHH@GHDDHCDHGHD+G@?HFHEHHDCE=@HIHHHE@G5DCD:HHGIIHHHHGCHIHHHHHFIGIHHGHHHEHGBIHIHHHHEHHIIHHHGIIIHHD@HHEIHHEHHG?HIHHHE.DDHHHEGHHHGHHHHEF<<HIHHIFEHIIHEIIIIHIIIHIHIHGIIIHCIIIHIIIHHEHFIHHIIIIIHHIIIIIIIIIIIIIIIIIHHHEHIIIIIH
@HWI-D00621:649:HN7J3BCX2:2:1101:15429:11611
GTGGGGAATATTGCACAATGGGCGCAAGCCTGATGCAGCCATGCCGCGTGTATGAAGAAGGCCTTCGGGTTGTAAAGTACTTTCAGCGGGGAGGAAGGTGTTGTGGTTAATAACCTTGTCGATTGACGTTACCCGCAGAAGAAGCACCGGCTAACTCCGTGCCAGCAGCCGCGGTAATACGGAGGGTGCAAGCGTTAATCGGAATTACTGGGCGTAAAGCGCACGCAGGCGGTCTGTCAAGTCGGATGTGAAATCCCCGGGCTCAACCTGGGAACTGCATTCGAAACTGGCAGGCTAGAGTCTTGTAGAGGGGGGTAGAATTCCAGGTGTAGCGGTGAAATGCGTAGAGATCTGGAGGAATACCGGTGGCGAAGGCGGCCCCCTGGACAAAGACTGACGCTCAGGTGCGAAAGCGTGGGGAGCAAACAGG
+
IIIIIIIIIIIIIIHIIIIIIIGIIIHIIIIIIIIHIIIIIIIIIIIIIIHIIIIGHIIIIHGHIIIIIFHHIHHHIIIIIIGHHGGHHIIHIIIHIIHHFHIHIIHIHIHHHHIIIIIIIIIIIIIHGHHIIHHIIIHHIIIIHIIIIHHHHHIHIIIIIIHFHGHEHIII:HDHCFFFE4@DHIHH=FGHGE-@=@EHIIHIHGIFHHFHHH@G@@HHH@@HGIIIIIHHF@6@?IIIHHCG@66E@CIH@:HHIIIHHCHCF@@A-HIIHGIHHGHIHFHGB6@CHECIHIIIIIHHE@EIIHIIIIIIIIIIIIIIIHIIIIIHIIIIIIIIIIIIIIIIIHHC<IHIIIIIHIHHDIIIIIIIIIIHIIIHCDIIIIHIIIIIIIIHHIIIHHHHGDIIIIGIIIIIIHDIIIHIIHIIHIIIIH
@HWI-D00621:649:HN7J3BCX2:2:1101:16466:11583
GTGGGGAATATTGCACAATGGGCGCAAGCCTGATGCAGCCATGCCGCGTGTATGAAGAAGGCCTTCGGGTTGTAAAGTACTTTCAGCGGGGAGGAAGGTGTTGTGGTTAATAACCGCAGCAATTGACGTTACCCGCAGAAGAAGCACCGGCTAACTCCGTGCCAGCAGCCGCGGTAATACGGAGGGTGCAAGCGTTAATCGGAATTACTGGGCGTAAAGCGAACGCAGGCGGTCTGTCAAGTCGGATGTGAAATCCCCGGGCTCAACCTGGGAACTGCATTCGAAACTGGCAGGCTAGAGTATTGTAGAGGGGGGTAGAATTCCAGGTGTAGCGGTGAAATGCGTAGAGATCTGGAGGAATACCGGTGGCGAAGGCGGCCCCCTGGACAAAGACTGACGCTCAGGTGCGAAAGCGTGGGGAGCAAACAGG
+
HIHIHHIHCHHIHHHHHIGHICHHCDHIGHHHIHIIIIHHHEHHIGHHHIHHHIIIIIIIFFE@FHHGHHHGHHHHCHIHIHFHHHIIICHDHDHIHGIIHHIIHIHIHGEEHIGHHHHHFEHEFHHIEE@EH..E?CHEGEE@86BBC,77GG@CH?-8-@B--@GGH?+>CD>>HHHH@--+6+6-4F-6--5@E@-@@-5@@@@@EH?@GHF@@6+--+-+6--D:+@?EIHHC@HD6-46@--EHGF@@>+CDHGF-66AA6---CHA6-A-A-HG8-@C.8CGEHEEGFG?CEGD:.7@GCCHDIHEC@@G<FHGC//H@HCHGIHD@HGC<@HIHDHEHF<C<CEF@@IIIIIHHIIHHIHHCHEDFIIHC/F?CF11?HG@HED1<GC0FC1CF1HCHHECEHGE<H<GIHCHH?HHHIHFHH
@HWI-D00621:649:HN7J3BCX2:2:1101:18452:11703
GTGGGGGATATTGCACAATGGGGGGAACCCTGATGCAGCGACGCCGCGTGAGCGATGAAGTATTTCGGTATGTAAAGCTCTATCAGCAGGGAAGAAGATGACGGTACCTGACTAAGAAGCCCCGGCTAACTACGTGCCAGCAGCCGCGGTAATACGTAGGGGGCAAGCGTTATCCGGATTTACTGGGTGTAAAGGGAGCGTAGACGGCGATGCAAGCCTGGAGTGAAAGGCGGGGGCTCAACCCCCGGACTGCTTTGGGAACTGCATGGCTGGAGTGTCGGAGAGGCAGGCGGAATTCCTAGTGTAGCGGTGAAATGCGTAGATATTAGGAGGAACACCAGTGGCGAAGGCGGCCTGCTGGACGATGACTGACGTTGAGGCTCGAAAGCGTGGGGAGCAAACAGG
+
IIIIIIDHIIIIHE@HIIIIIIHH<FHHHIIIIHHIIIIIIIIIIIIIIIIIIIIHIHII@GGHIIIIEFEHIIIIIIIIIIFHGH?HHIIIHIIIIIHH/DECHH=AEHHHEHCGHEHHH@HHIIDHGHHHHEFCCHFFHHIIHHGDIDD@HHHGBHHEEHII<-@EG-6-F@HGH@BF@IIIIHG@H?HHFHDFGHHIHFHEHEHID@>HFHG6@@-HHHIIHF-HHGHDHHGIIH:HH>:3+HHHHHHAF.HA?CIIHH?G@?HGFHH@IIHDD<CIIIHEHIHHDHGHIIIHIIHFIIIIIIIIIIIIIIIIIIIIIHGFHIIHIIIIIIIHIIHHIIIIIIIIIIIIHHCH?HIIIIHHEHEIIIIIHIHHIIIHHEIIIIHIIHHIIIIIIIHIIIIII
@HWI-D00621:649:HN7J3BCX2:2:1101:8513:11854
GTGGGGAATATTGCACAATGGGCGCAAGCCTGATGCAGCCATGCCGCGTGTATGAAGAAGGCCTTCGGGTTGTAAAGTACTTTCAGCGGGGAGGAAGGTGTTGTGGTTAATAACCGCAGCAATTGACGTTACCCGCAGAAGAAGCACCGGCTAACTCCGTGCCAGCAGCCGCGGTAATACGGAGGGTGCAAGCGTTAATCGGAATTACTGGGCGTAAAGCGCACGCAGGCGGTCTGTCAAGTCGGATGTGAAATCCCCGGGCTCAACCTGGGAACTGCATTCGAAACTGGCAGGCTAGAGTCTTGTAGAGGGGGGTAGAATTCCAGGTGTAGCGGTGAAATGCGTAGAGATCTGGAGGAATACCGGTGGCGAAGGCGGCCCCCTGGACAAAGACTGACGCTCAGGTGCGAAAGCGTGGGGAGCAAACAGG
+
GHHIIGHHHIIIIIIGIIIHIIIIIIIIIGHIIHIIHFHHHIHIIIIHDHHHHIIGGHIIHIIIIHHHHHIIIIIHIHHHHGDHHHIIIIIIGIIHHIHHHHHEHGHIHHHIHIIIGHHHIIHHIIIIGCGH@HIIGDHIFHIIEHHHHCH<EHICHHHFEFIGEHHG@GHHDD:DHHI?E6@+33@@EHHIID@@G46@H?@@EC36GGE@?>6CCF@-6>CDDHG::DH??CEF-@@HC@--66-6F6@@-+HD:HGFCIIIHHGF66A-@FECHF6AA-IIHHFGGA.AFCHEIFHEG8HCH@IHHDC/IHHIIIIHIIIHEFGC<<DHHHHH?IIHHHEHG<C101ED1CIIIHHHHCDHHDHHHEIIIHGHHHD<HIHHHIHHEH@HGHHHIHGF@DCIIIGGIIHEDIGIHIIHHHIIHHF<GE
@HWI-D00621:649:HN7J3BCX2:2:1101:9507:11782
GTGGGGAATATTGCACAATGGGCGCAAGCCTGATGCAGCCATGCCGCGTGTATGAAGAAGGCCTTCGGGTTGTAAAGTACTTTCAGCGGGGAGGAAGGTGTTGTGGTTAATAACCGCAGCAATTGACGTTACCCGCAGAAGAAGCACCGGCTAACTCCGTGCCAGCAGCCGCGGTAATACGGAGGGTGCAAGCGTTAATCGGAATTACTGGGCGTAAAGCGCACGCAGGCGGTCTGTCAAGTCGGATGTGAAATCCCCGGGCTCAACCTGGGAACTGCATTCGAAACTGGCAGGCTAGAGTCTTGTAGAGGGGGGTAGAATTCCAGGTGTAGCGGTGAAATGCGTAGAGATCTGGAGGAATACCGGTGGCGAAGGCGGCCCCCTGGACAAAGACTGACGCTCAGGTGCGAAAGCGTGGGGAGCAAACAGG
+
IIIIIIIIIIIIIIIIIIIIIIIIIIIIIIIIIIIIIIIIIHIIIIIIIIIIIIIHIHIIIIIIIIIIIIIIIIIIIIIIIIDHIIIIIIIHIIIIIIIIIIIIIIIIIIIIIHIIIHIIIEHIIIIIHHIIIIIIHIHIIIGIIIIIIIIIIIIIIIIIIIHIIIHIIIIIIIHIHIIIIIHHHIHEDEHIIIIIIEE@IHHHHIHIIECFEDCEHHHHHHHIIHIICHIIIIHEHHHDD@GHGIIHIIIHIGGIIIIIIIHIIIIIIIHHHIIHHIIIIIIIIHHIIIIIHHIIIHHGE@CIIIIIIIIIFIHEHF/HIHGHIIHGHIIIHIIIHHEIIIIHHIHEDFHHIIIHHIIHHIHIIIIHIIIIIGIIIIIIIHHIIIIIIIIHIIIIIIIIIIIIIIIIIIIIIIIIIIHIIIIIIIIIII
@HWI-D00621:649:HN7J3BCX2:2:1101:13745:11820
GTGGGGAATATTGCACAATGGGCGCAAGCCTGATGCAGCCATGCCGCGTGTATGAAGAAGGCCTTCGGGTTGTAAAGTACTTTCAGCGGGGAGGAAGGTGTTGTGGTTAATAACCGCAGCAATTGACGTTACCCGCAGAAGAAGCACCGGCTAACTCCGTGCCAGCAGCCGCGGTAATACGGAGGGTGCAAGCGTTAATCGGAATTACTGGGCGTAAAGCGCACGCAGGCGGTCTGTCAAGTCGGATGTGAAATCCCCGGGCTCAACCTGGGAACTGCATTCGAAACTGGCAGGCTAGAGTCTTGTAGAGGGGGGTAGAATTCCAGGTGTAGCGGTGAAATGCGTAGAGATCTGGAGGAATACCGGTGGCGAAGGCGGCCCCCTGGACAAAGACTGACGCTCAGGTGCGAAAGCGTGGGGAGCAAACAGG
+
IIIIIIIIIIIIIIIIIIIIIIIIIIIIIIIIIIIIIIIIIIIIHIIIIIIIIIIIIIIIIIIIIIIIIIIIIIIIIIIIIIHHIIIIIIIHIIIIIIIIHIIIIIGHHIHIIIIIIIIIIIIIIIIHGHIIIIIIIIHIIIIIIIIIIHIIIIIIHHIHIIIIIIIIIIIIIIHHHIHIII=HHHHHHFHIIHGHHHIHHF=HHIIHIGHIIIIHHHHEIHIIIIIIIHHFCFIIHIHIIIIHIIIIIIGIHDHCHDA8IIHHIHHG?IIIHIHFIIIIHIIIIIIIHIIIHHHHHGHHHG.IHIIIIIIEHHHHIIIIIIIHIIIIIHIIIIIIHHGIIIIIIIHGDHIIHIIIIIGIHIIIIIIIIIIHIIIIIIIIIIIIIIIIIIIIIIIIIIIHHGIIIIIIIIIIIIIIIIIIIIIIIIIIII
@HWI-D00621:649:HN7J3BCX2:2:1101:15920:11992
GTGGGGAATATTGCACAATGGGCGCAAGCCTGATGCAGCCATGCCGCGTGTATGAAGAAGGCCTTCGGGTTGTAAAGTACTTTCAGCGGGGAGGAAGGTGTTGTGGTTAATAACCGCAGCAATTGACGTTACCCGCAGAAGAAGCACCGGCTAACTCCGTGCCAGCAGCCGCGGTAATACGGAGGGTGCAAGCGTTAATCGGAATTACTGGGCGTAAAGCGCACGCAGGCGGTCTGTCAAGTCGGATGTGAAATCCCCGGGCTCAACCTGGGAACTGCATTCGAAACTGGCAGGCTAGAGTCTTGTAGAGGGGGGTAGAATTCCAGGTGTAGCGGTGAAATGCGTAGAGATCTGGAGGAATACCGGTGGCGAAGGCGGCCCCCTGGACAAAGACTGACGCTCAGGTGCGAAAGCGTGGGGAGCAAACAGG
+
IIHGIIIIIIHIIIIIIIIIIIIIIIIIGIIIHIHIIIIIIIIIIIIIIIIIIIIIIIIIIIIIIIIIIIIIIIIIHHHIIIHHIIIGIIIEHIHEHHHFHIIIIIGHIIIHIIIIIHHHHGHIIIIIHHHHHHHIHHIIIIGHHIIIIGHHHHIFHGIIIIIIIHIIIIIIIHHIGIIIHEEHDDHHIHEHIG@GHEEHHIIHIEHHHECGEHHHCHHHHHHIHHIHDDHHGHHE?EIHIHE@-GFECEHF@+:HHHCHHHHHIHHHEIHIIHHHIHHHHDHIIIHGFIHIEHHHFHIIIHIHIIIIHDHHHEIHHHCHHHHIHF<0CGIIIIIIIIIIDIIIHHFHDIIIHIIGIIIIIIIHIIIIIIIIGIGIIIIHIIIHIIIIIIIHGIIIIIIHHEIIIGIIIIIIHIIHIIIIIHIHIIIHII
@HWI-D00621:649:HN7J3BCX2:2:1101:18859:11798
GTGGGGAATATTGCACAATGGGCGCAAGCCTGATGCAGCCATGCCGCGTGTATGAAGAAGGCCTTCGGGTTGTAAAGTACTTTCAGCGGGGAGGAAGGTGTTGTGGTTAATAACCGCAGCAATTGACGTTACCCGCAGAAGAAGCACCGGCTAACTCCGTGCCAGCAGCCGCGGTAATACGGAGGGTGCAAGCGTTAATCGGAATTACTGGGCGTAAAGCGCACGCAGGCGGTCTGTCAAGTCGGATGTGAAATCCCCGGGCTCAACCTGGGAACTGCATTCGAAACTGGCAGGCTAGAGTCTTGTAGAGGGGGGTAGAATTCCAGGTGTAGCGGTGAAATGCGTAGAGATCTGGAGGAATACCGGTGGCGAAGGCGGCCCCCTGGACAAAGACTGACGCTCAGGTGCGAAAGCGTGGGGAGCAAACAGG
+
IIIIIIGHIIIIIGIIIIIIIHFHHIIIIIIIHIIIIIIIHIIIIIDIIIHIIIIIIIIII?HIIIIIIIIIIIHEHHIIIIFHHHIIIIIIIIHHIH<DGIIHHHHHIHIIIIIIIHHIFHH.FHFH8EFGHHIDCH?HHIIIIIIIIIIIII?HIFHIIIIIIIIFHIIIHICHEHHHIIIIHH@HH?HHII@G@?GHIIIFH?HGHGHHHIIIIFHIIGHHHHIIIHHHEFHHE@@IIHIHHEFCIIHHHDHCDCEIIHIIIHHIIHHIHGFEHHHHHHIIIIIIIGHHIIIIIIIHG?HFIIIIIIIIIIIIIIIIIIIIIIIIIHIIIIIIIIIIIIIIIIHF<1IIIIIIIIIIIIIIIIIIIIIIIIIIIIHDIGIIIIIHHCIHHIIIIIIIGHIIIIIIIIIIIIIIIIIIIIIIIIIIII
@HWI-D00621:649:HN7J3BCX2:2:1101:3895:12017
GTGGGGAATATTGCACAATGGGCGCAAGCCTGATGCAGCCATGCCGCGTGTATGAAGAAGGCCTTCGGGTTGTAAAGTACTTTCAGCGGGGAGGAAGGTGTTGTGGTTAATAACCGCAGCAATTGACGTTACCCGCAGAAGAAGCACCGGCTAACTCCGTGCCAGCAGCCGCGGTAATACGGAGGGTGCAAGCGTTAATCGGAATTACTGGGCGTAAAGCGCACGCAGGCGGTCTGTCAAGTCGGATGTGAAATCCACGGGCTCAACCTGGGAACTGCATTCGAAACTGGCAGGCTAGAGTCTTGTAGAGGGGGGTAGAATTCCAGGTGTAGCGGTGAAATGCGTAGAGATCTGGAGGAATACCGGTGGCGAAGGCGGCCCCCTGGACAAAGACTGACGCTCAGGTGCGACAGCGTGGGGAGCAAACAGG
+
IIIIIIIIIIIIIIIIIIIIIIIIIIIIIHIIIIIIIIIGHIIIIIIIEHIHIIIIIIIHIIIIHHIIIIIIIIIGIIIIIIHIIIIIIIIIIIIIIIIIIIIIIIIIEHHIIIIIIIIIEGHIIIIIHHIIIIHIIHIIIIHIGGFHHIHIIIIHIHHEHIIHHHHHHHHHIHHHEHEHH=@DHHEEI?GHEHH@@-@HHIHEHIH?E-DHHHHHHD@G53C+>HGHHIIG?EF6-EG:>--66-HFCGF?F@+6+;@-?@F4GAHHA?IHHHGFA6.EAHB.B6B.BGHAA?GCIHHHH@EGHIHDIIIIGIHGHGF</HHIIIHHHHIHHHHIHHHFHIIIHHHHDIHEHHHHHFGH<GIIIIHIIHIIIIIIIIHHHIIHIIIIIIIHIHIIIIIIHIIIIIIHHE0IIIIIIIIIIHHGHHHHII
@HWI-D00621:649:HN7J3BCX2:2:1101:5349:12043
GTGGGGAATATTGCACAATGGGCGCAAGCCTGATGCAGCCATGCCGCGTGTATGAAGAAGGCCTTCGGGTTGTAAAGTACTTTCAGCGGGGAGGAAGGCGATAAGGTTAATAACCTTGTCGATTGACGTTACCCGCAGAAGAAGCACCGGCTAACTCCGTGCCAGCAGCCGCGGTAATACGGAGGGTGCAAGCGTTAATCGGAATTACTGGGCGTAAAGCGCACGCAGGCGGTCTGTCAAGTCGGATGTGAAATCCCCGGGCTCAACCTGGGAACTGCATTCGAAACTGGCAGGCTAGAGTCTTGTAGAGGGGGGTAGAATTCCAGGTGTAGCGGTGAAATGCGTAGAGATCTGAAGGAATACCGGTGGCGAAGGTGGCCCCCTGGACAAAGACTGACGCTCAGGTGCGAAAGCGTGGGGAGCAAACAGG
+
IIIIIIIIIIIIIIIIIIIIIIIIHIIIIIIIIIIIIIIIIIIIIIIIHIHHIIIHHIIIIIIIIIHIIIIIIIIHIIIIIIHIIIIIIIICHIHHIIIIIIIIIIIIIIHHHIHIIGIIIIIGHHHIIIIIHIHIHHIHHGHHIIIIIIIIIIIIHHHGHIIGCHIIIIIHIIHHEGHH@@5DHD-@HHHIGIHHGHEHIIEGHHFHHHHEFHCHIHHHHHCHHHHHHGIHHH@@-HH>>6--HFHH?G?CHDDHIIIHIHIIIHIHHHIIIIHHHHIHHIHIHIIIIIIIIIIIIHIIHIIIIIIIIIIIIHIHHHHHIHHIIIIIHHIIIIIGIIIHIIIIIIHEDEHIIHHHHH@HDIIIHHIIIIIIIIIHIGIIIIIIIIIIIIIIIIIIIIGIHHIIIIIIIIIIIIIIIIIIIGIIIIIIII
@HWI-D00621:649:HN7J3BCX2:2:1101:11591:12047
GTGGGGAATATTGCACAATGGGCGCAAGCCTGATGCAGCCATGCCGCGTGTATGAAGAAGGCCTTCGGGTTGTAAAGTACTTTCAGCGGGGAGGAAGGTGTTGTGGTTAATAACCGCAGCAATTGACGTTACCCGCAGAAGAAGCACCGGCTAACTCCGTGCCAGCAGCCGCGGTAATACGGAGGGTGCAAGCGTTAATCGGAATTACTGGGCGTAAAGCGCACGCAGGCGGTCTGTCAAGTCGGATGTGAAATCCCCGGGCTCAACCTGGGAACTGCATTCGAAACTGGCAGGCTAGAGTCTTGTAGAGGGGGGTAGAATTCCAGGTGTAGCGGTGAAATGCGTAGAGATCTGGAGGAATACCGGTGGCGAAGGCGGCCCCCTGGACAAAGACTGACGCTCAGGTGCGAAAGCGTGGGGAGCAAACAGG
+
IIIIIIIIIIIIIIIIIHHIIIIIIIIHIIHIIIIIIHHIIIIGHIHHHHIIIIIIIHIIIIIIIHIIIIIIIIIIIHHIIIHIIIIIIIIIIIIFHIIHHIIIIIHIHIIIGIIIHIIIHIIGHIII8EHHIHCHGHCHIHIIIGHIICHIIIIIIIIIIIGIIIIIIGHIHIHHEHHGIIHHIIHI-EHEHI6@CHHHIIHHHHHHIHHIHHHCHEHIHIIIIIIIIHHG?FCHEEFIIIHHHG?IHHHHE5HIIIIIIHHHHHHEEGIIIIIHIIIHIIIHGBCHHIHEHHCHIHGE?HHHIIIIIIIIIIIIIIIIHIHHIIIHIDIIIIIHHHFIIIIIHIHEDHIIHIIIIIIIIIIIIIIIIIIIIIIIIIIIHIIIIHIIHIIIIIIIHIIHIHIIIHGIIIIIIIIHIIIIIIIIIIIIII
@HWI-D00621:649:HN7J3BCX2:2:1101:20078:12181
GTGGGGAATATTGCACAATGGGCGCAAGCCTGATGCAGCCATGCCGCGTGTATGAAGAAGGCCTTCGGGTTGTAAAGTACTTTCAGCGGGGAGGAAGGTGTTGTGGTTAATAACCGCAGCAATTGACGTTACCCGCAGAAGAAGCACCGGCTAACTCCGTGCCAGCAGCCGCGGTAATACGGAGGGTGCAAGCGTTAATCGGAATTACTGGGCGTAAAGCGCACGCAGGCGGTCTGTCAAGTCGGATGTGAAATCCCCGGGCTCAACCTGGGAACTGCATTCGAAACTGGCAGGCTAGAGTCTTGTAGAGGGGGGTAGAATTCCAGGTGTAGCGGTGAAATGCGTAGAGATCTGGAGGAATACCGGTGGCGAAGGCGGCCCCCTGGACAAAGACTGACGCTCAGGTGCGAAAGCGTGGGGAGCAAACAGG
+
IIIIIIIIIIIIIIIIIIIIIIIIIIIIIIIIGIIIIIIIIIIIIIIIIIIIIIIIIIIIIIIHIIIIHIIIIIEHHIIIIHGHIIIIIIIHIIGHHIIIHIIIIIHIHIIIIIIIIHIIHIIIHIIIGHFHIHIIHIHHIIGHIIIIGIDIFHHHHHHGHIIIIIIIIIHIIIHCEHIIGC@DDDHHCGIHIIH-4@@GHHEGHHEHHGFHIICHHGHIII@CHH:DD:@-?HG?E@5HHHCF@-G??@@@@3:CC:EA@EHCEHCF-EIHEIHHGHHGHHHIIHHEHHEFIHFIIIIHE?HIIHFHHIHHGHIIIIIIHHIIIIHEHIHIIIIHIHIHIIGIHGHEDIIHIIIIIIIIIIIIIIIIIIIIHGIIIIHIIIIIHHIIIIIIIIIIIIIIIIIIIIIIIHIIIIIIIIIIIIIIIIIIII
@HWI-D00621:649:HN7J3BCX2:2:1101:20115:12211
GTGGGGAATATTGCACAATGGGCGCAAGCCTGATGCAGCCATGCCGCGTGTATGAAGAAGGCCTTCGGGTTGTAAAGTACTTTCAGCGGGGAGGAAGGCGATAAGGTTAATAACCTTGTCGATTGACGTTACCCGCAGAAGAAGCACCGGCTAACTCCGTGCCAGCAGCCGCGGTAATACGGAGGGTGCAAGCGTTAATCGGAATTACTGGGCGTAAAGCGCACGCAGGCGGTCTGTCAAGTCGGATGTGAAATCCCCGGGCTCAACCTGGGAACTGCATTCGAAACTGGCAGGCTAGAGTCTTGTAGAGGGGGGTAGAATTCCAGGTGTAGCGGTGAAATGCGTAGAGATCTGGAGGAATACCGGTGGCGAAGGCGGCTCCCTGGACAAAGACTGACGCTCAGGTGCGAAAGCGTGGGGAGCAAACAGG
+
IIIIIIIIIIIIIIIIIIIIIIIIIIIIIIIIIIIIIIIIIIIIIIIIIIIIIIIHIHIIIHIIIIIHHHHIIIIGIIIIIHFHHIIIIIIIIIIIIIIIIIIIIIHHIHHIHHHIIGHHIGEHHGGHHIHIIHHD<EGIHIIIIHIGHGGHIIEFHEG@E@EHIIHIEHHCHHDH-@6@EEHHHDHHC-F@HHGCHH-6EHHG@HHHFHEC-DD:=@36>DHD@-HGHHHHCG??FEEIIHHG66@-EIHHCHD::CA-IHHCIIHGEHFA88IIIIGHEHGIHHC@HHHIHGHHIIHHG.EEIGIIIIIGHCHEIIHHHIGIIIIIIIIIIIIIIGIIIIIIIHHGDIIGIIIIIHHHDIHIHHGIIIIIIIIIIIIIHHG1@HIIHHGIIIIIIIIIIHIIIHHIIIIIIIIIIIIIIHHHIIIIII
@HWI-D00621:649:HN7J3BCX2:2:1101:15530:12256
GTGGGGAATATTGCACAATGGGCGCAAGCCTGATGCAGCCATGCCGCGTGTATGAAGAAGGCCTTCGGGTTGTAAAGTACTTTCAGCGGGGAGGAAGGCGATAAGGTTAATAACCTTGTCGATTGACGTTACCCGCAGAAGAAGCACCGGCTAACTCCGTGCCAGCAGCCGCGGTAATACGGAGGGTGCAAGCGTTAATCGGAATTACTGGGCGTAAAGCGCACGCAGGCGGTCTGTCAAGTCGGATGTGAAATCCCCGGGCTCAACCTGGGAACTGCATTCGAAACTGGCAGGCTAGAGTCTTGTAGAGGGGGGTAGAATTCCAGGTGTAGCGGTGAAATGCGTAGAGATCTGGAGGAATACCGGTGGCGAAGGCGGCCCCCTGGACAAAGACTGACGCTCAGGTGCGAAAGCGTGGGGAGCAAACAGG
+
IIIIIIIIIIIIIIIIIIIGIIIIIIIIIIIIIIHIIIIHIIIIIIIIIIIHIIHHIIHIIIIIIIIIIHIHIIIIIIIIIIFHHIIIIIIHIIHIIIIHIIIIIIIHHGIIIIIHIIIIIHHHHIIIHHGHIIIIHIIIIIIIHIIIIIIIHIIIIIIIGIIIIIIIGIIIIIHIGIHHIHHHIIIIIHHIIIHIHHIHIIEHHIIIHHIIIH?CHFHCEHDHHIIIIIIIHGHIIIHIHCHFEF?HFIHHEDDGIIIHIIIHHIHFHIHHGIHHHIIHHHIIIIIIIIIIIHIIIIIHHGHHIIIIIIGHGEIIIIHIIGIIIIIHIIIIIIIIIIIIIIIIIIHHDIHHIHIIIIIIIIIIIIIIIIIIIIIIIIIIIIIIIIIIIIIIIIIHIIIIHFIIIIIIIIIIIIIIIIIIIIIIIIIIII
@HWI-D00621:649:HN7J3BCX2:2:1101:8238:12698
GTGGGGAATATTGCACAATGGGCGCAAGCCTGATGCAGCCATGCCGCGTGTATGAAGAAGGCCTTCGGGTTGTAAAGTACTTTCAGCGGGGAGGAAGGTGTTGTGGTTAATAACCGCAGCAATTGACGTTACCCGCAGAAGAAGCACCGGCTAACTCCGTGCCAGCAGCCGCGGTAATACGGAGGGTGCAAGCGTTAATCGGAATTACTGGGCGTAAAGCGCACGCAGGCGGTCTGTCAAGTCGGATGTGAAATCCCCGGGCTCAACCTGGGAACTGCATTCGAAACTGGCAGGCTAGAGTCTTGTAGAGGGGGGTAGAATTCCAGGTGTAGCGGTGAAATGCGTAGAGATCTGGAGGAATACCGGTGGCGAAGGCGGCCCCCTGGACAAAGACTGACGCTCAGGTGCGAAAGCGTGGGGAGCAAACAGG
+
IHIIIIIIIIIIIIIIIIIIII@HHIIHIIIIIIIIIIIGIEHIIIIIIID?GHIIIIIIGEEHIIIH<F=CHHIIHFHHIF<DGHIHHHIH?HHI@<<<GE?/<<FGE<@<F@C--:?E?.FCFG?B-;.6F?7???,B@F@.8G@HDCHD-8G--6@@EHH-84@@FH+<+>>DH---84GDHH-@@G@-@H4@@6@EHH@4@F@@@CC@-CECGHHHEEGC4-=C:DF4@-6F-HHHDE@66--HFGEHE6>;+:HHHHEHIHG6-@IHHHHHIHGGG-HEIHHFHHEGECHHIHHHC.FCHHIHHHC<//E?GIIIIHIHEIIIIIIIIIIIIIIIHIIIIIHD<IHC?IHHIHHG?IIIIIHIIIIIIIIIIHC/=EIIIIHGDC1HIIIIHHHCF<IIH@HIIIIIIIIIIIIIIIIIIIIIII
@HWI-D00621:649:HN7J3BCX2:2:1101:15327:12508
GTGGGGAATATTGCACAATGGGCGCAAGCCTGATGCAGCCATGCCGCGTGTATGAAGAAGGCCTTCGGGTTGTAAAGTACTTTCAGCGGGGAGGAAGGCGATAAGGTTAATAACCTTGTCGATTGACGTTACCCGCAGAAGAAGCACCGGCTAACTCCGTGCCAGCAGCCGCGGTAATACGGAGGGTGCAAGCGTTAATCGGAATTACTGGGCGTAAAGCGCACGCAGGCGGTCTGTCAAGTCGGATGTGAAATCCCCGGGCTCAACCTGGGAACTGCATTCGAAACTGGCAGGCTAGAGTCTTGTAGAGGGGGGTAGAATTCCAGGTGTAGCGGTGAAATGCGTAGAGATCTGGAGGAATACCGGTGGCGAAGGCGGCCCCCTGGACAAAGACTGACGCTCAGGTGCGAAAGCGTGGGGAGCAAACAGG
+
IIIIIHIIIIIIIIIIIIIIIIIIIIIHIIIIIIIIIIIIIFHIHIIIFHHHIIIIIIIIIHIHGHIIIIIIIGIHIIIIIIFHCHHIIGIGHHHIIHGIGIIIIIHICGHHIIHIIHIIIIHIIIIIGHHHIIIGHDHIHIGHHIIIIGII@GHIIII@GFHIHIIIIHIIGHHCHHIHHIEHHHCHHHIIIHEH=@GHIHEEEFFHHIIIHH@?EEHHHDDDEHHDGHHHEHH@ECEGHHHG?F-HEHFCHDCDDDE?IIIHIIIIHGHIIIIHIHHCIIIHHIIIIHGIIIHHIIIIIHHIHIIIHIHIGHHIIIIIHGIIIIIHIHIIIIIHHHHIIIIHHHHC<EIIIHHEIIHHGIIIIIHIIIIIIIIIIIIIIHEHIIIIIIIHHIIIIIIIIHIIIIIIIIIIIIIIIIIIIIIIIIIIII
@HWI-D00621:649:HN7J3BCX2:2:1101:17073:12660
GTGGGGAATATTGCACAATGGGCGCAAGCCTGATGCAGCCATGCCGCGTGTATGAAGAAGGCCTTCGGGTTGTAAAGTACTTTCAGCGGGGAGGAAGGCGATAAGGTTAATAACCTTGTCGATTGACGTTACCCGCAGAAGAAGCACCGGCTAACTCCGTGCCAGCAGCCGCGGTAATACGGAGGGTGCAAGCGTTAATCGGAATTACTGGGCGTAAAGCGCACGCAGGCGGTCTGTCAAGTCGGATGTGAAATCCCCGGGCTCAACCTGGGAACTGCATTCGAAACTGGCAGGCTAGAGTCTTGTAGAGGGGGGTAGAATTCCAGGTGTAGCGGTGAAATGCGTAGAGATCTGGAGGAATACCGGTGGCGAAGGCGGCCCCCTGGACAAAGACTGACGCTCAGGTGCGAAAGCGTGGGGAGCAAACAGG
+
IIIIIIIIIIIIIIIIIIIGIIIIIIIIIIIIIIIIIIIIIIIIIIIIIIIIIIIIIIIIIIIIIIIIIIIIIIIIHHGIIIIIIIIIIIIIIHIIIIIIIIIIIHIIIHHGHIIIIIIIIIIIIIIIGHHHIIIIIIIIIGIIIIIIIIIIIIIIIIIIIIHIHIIIIIIIHGIIHIIGHGCDD>@HHHEEHGGHIIHHIHFHIIIIHDGIIIIHHHIIHGHIIIGHIDHCF-EIHHHHDH@EHGGIIHHHGHHHHHIHFHHIHHHIHHIIIIIIIIIIIHIHIIHHIIGIIHIIIIIIIHIHIIIIIIIIIHGIIIIIHIIIHIIIIIIIIIHHGIIIIIIIIIHGDCHHIIIIIIIIGIIIIIIIIIIIIIIIIHIIIIIIIIIIIIIIHIIIIIIIHIIIIIIIIIIIIIGIIIIIIIIIIIIIHI
@HWI-D00621:649:HN7J3BCX2:2:1101:3945:12929
GTGGGGAATATTGCACAATGGGCGCAAGCCTGATGCAGCCATGCCGCGTGTATGAAGAAGGCCTTCGGGTTGTAAAGTACTTTCAGCGGGGAGGAAGGTGTTGTGGTTAATAACCGCAGCAATTGACGTTACCCGCAGAAGAAGCACCGGCTAACTCCGTGCCAGCAGCCGCGGTAATACGGAGGGTGCAAGCGTTAATCGGAATTACTGGGCGTAAAGCGCACGCAGGCGGTCTGTCAAGTCGGATGTGAAATCCCCGGGCTCAACCTGGGAACTGCATTCGAAACTGGCAGGCTAGAGTCTTGTAGAGGGGGGTAGAATTCCAGGTGTAGCGGTGAAATGCGTAGAGATCTGGAGGAATACCGGTGGCGAAGGCGGCCCCCTGGACAAAGACTGACGCTCAGGTGCGAAAGCGTGGGGAGCAAACAGG
+
IHIIIIIIGIIIIIIFIIIHIIIIIIIHIIIICHHIIIIIHHIGIIIHIIEHIIIHIIGHHHIFHIIIIIIIIHHIIIIIIIHHHHHIIIIHHHEHIIDGHHHHHI@EEHIIIIHIIIIIIGEHHHIIEHH=HHHHHHHIIIGHIHHHDCHICEHIIHCGHH?-@GHHFHHHHIIGHEHIEEEDHC@HHHHHHI@-@G-@EE=F-646FHHEHHHDHE?-D<EDGEHCD>@5-6-6---3+-G@-6-GCGFEEDDDDGHFAFG?GA-HHEEHFA.6.FA.HIFHFFEHAA.EHF@HHEG:@:.FIHFEDDHHGF@?CE@ECCHHHFHEC.HE<DIIIHHEE.@C<<<10CEEIHH@CEDIGIIIIHIHH@F<CEHHHHC/CCHHHGIIIIHF<H@ECC1F@<F/H@=CIIIHDHH@CEHHCEHHIIHHEH
@HWI-D00621:649:HN7J3BCX2:2:1101:4344:12935
GTGGGGAATATTGCACAATGGGCGCAAGCCTGATGCAGCCATGCCGCGTGTATGAAGAAGGCCTTCGGGTTGTAAAGTACTTTCAGCGGGGAGGAAGGTGTTGTGGTTAATAACCGCAGCAATTGACGTTACCCGCAGAAGAAGCACCGGCTAACTCCGTGCCAGCAGCCGCGGTAATACGGAGGGTGCAAGCGTTAATCGGAATTACTGGGCGTAAAGCGCACGCAGGCGGTCTGTCAAGTCGGATGTGAAATCCCCGGGCTCAACCTGGGAACTGCATTCGAAACTGGCAGGCTAGAGTCTTGTAGAGGGGGGTAGAATTCCAGGTGTAGCGGTGAAATGCGTAGAGATCTGGAGGAATACCGGTGGCGAAGGCGGCCCCCTGGACAAAGACTGACGCTCAGGTGCGAAAGCGTGGGGAGCAAACAGG
+
IIIIIIIIIIIIIIIIIIIIIIIIIIIIIIIIIIIIIIIIIIIIIIIIIIHHIIIIIIIIIIIIIIIIIIIIIIIIHIIIIIDHIIIIIIIHIIIIIICGHHIHIIIIIIIIIIIIIIIHIIIIIIIIHHHIHIIIIIGFHHIHIGHIHHIHHIIIGIIIIIIIIIIIIHHGDH:HHGIIIHGIIIHICHIIIG4@HHGHEHFHHIIHHHIIHH;DHIEHH:ECEHHHIHHHG@EHH@-CIHHCHGEHHHFIHCHCIIIIHGIIHGIIIHIIIIIHIHF.HGIIIIGIIIIIHEEIIHFECIHIIIIIGIIIHGHIIIIIIHIIIIIIIIIIIIIIIHIHIIIIHIHGDEIIGIIIIIIHIIIIIIIIIHIIIIIIIIIIIIIIIHHIIGIIHIIIIIIIIHIIIIIIIIIIIIIIIIIIIIIIIIIIII
@HWI-D00621:649:HN7J3BCX2:2:1101:3710:13098
GTGGGGAATATTGCACAATGGGCGCAAGCCTGATGCAGCCATGCCGCGTGTATGAAGAAGGCCTTCGGGTTGTAAAGTACTTTCAGCGGGGAGGAAGGTGTTGTGGTTAATAACCGCAGCAATTGACGTTACCCGCAGAAGAAGCACCGGCTAACTCCGTGCCAGCAGCCGCGGTAATACGGAGGGTGCAAGCGTTAATCGGAATTACTGGGCGTAAAGCGCACGCAGGCGGTCTGTCAAGTCGGATGTGAAATCCCCGGGCTCAACCTGGGAACTGCATTCGAAACTGGCAGGCTAGAGTCTTGTAGAGGGGGGTAGAATTCCAGGTGTAGCGGTGAAATGCGTAGAGATCTGGAGGAATACCGGTGGCGAAGGCGGCCCCCTGGACAAAGACTAACGCTCAGGTGCGAAAGCGTGGGGAGCAAACAGG
+
IIIIIIIIIIIIIIIIIIIHIIIIIIIIIIIIIIIIIIIIIIIIIIIIIIHHIIHEHIIIIIIHIIIIIIIIIIIIIIIIIIHHIIIIIIIIIIIIIIIIHHGHHIIIGHFHIIHIIHIHHHHHHIIIAGHIIIIIIIDGHHIHIIIIHGIDHHIHHIIIIIIHIIGIIIHHIHHHIHIGIIIGHHIHIEEHG4@HIGHGHHHHHGHHIGHIGHHGHDHCEDHDCCCHDHHHEF@HHCHHD-EEIHHIHIHHGIIHHHA?HIGHHA-HGHHHHFHEGHFA-HEHHHHFHFGHHEHHIIHHHHHGIIIIIIIIHHIIHHEIIIIIHIIIIIIIIIIIIIHIIIIIIIHG<IIIIIIHIHHHDIHIIHCIIIIIIIIIIHIIIIIIIHIIIIIIIIIIIIIIHHIIIIHIIIIIIIIIIIIIIIIIIIIIII
@HWI-D00621:649:HN7J3BCX2:2:1101:15510:13411
GTGGGGAATATTGCACAATGGGCGCAAGCCTGATGCAGCCATGCCGCGTGTATGAAGAAGGCCTTCGGGTTGTAAAGTACTTTCAGCGGGGAGGAAGGTGTTGTGGTTAATAACCGCAGCAATTGACGTTACCCGCAGAAGAAGCACCGGCTAACTCCGTGCCAGCAGCCGCGGTAATACGGAGGGTGCAAGCGTTAATCGGAATTACTGGGCGTAAAGCGCACGCAGGCGGTCTGTCAAGTCGGATGTGAAATCCCCGGGCTCAACCTGGGAACTGCATTCGAAACTGGCAGGCTAGAGTCTTGTAGAGGGGGGTAGAATTCCAGGTGTAGCGGTGAAATGCGTAGAGATCTGGAGGAATACCGGTGGCGAAGGCGGCCCCCTGGACAAAGACTGACGCTCAGGTGCGAAAGCGTGGGGAGCAAACAGG
+
IIHIHIIIIIIIIIHIIIIIHIIIIIIIIIIIIIIIIIIIIHIIGIIIHIIIIIHHIIIIHIIIIIIIIIIIIIIGHIIIIHHHIIIIIIIHIHIIIIIIIIHIIIFHHIIIIIIIIIIIHIIIIHIIHIIIIIIIIIIIIIIIIIIIIHIHHHHIIIIIIIIIIIIIIHIIIICH?EGEFH=DHIIHHHHHIIFHFHHHHHHHHFHIIHHFHHH@GHE?DHIIIHIIIIIHF@@HIHCHHFGH@-?IHGHIHIHHDCCIH@CHGHHHHHCE?IIHIIIIIIIIIIIHGHHIIIHHHIHHHA?IIIIIIIIHHDIHIIIIHIIIGIIIIIHDHHIHGIIIHDIHIHGD<GEHHIIIIIIIHHIIIIIIIIIGIIIIHIHHIIIGIIIIIIIIIHIIIIHIGIIIIIIIIIHIIIIIIIIIIHHEIIIIII
@HWI-D00621:649:HN7J3BCX2:2:1101:12966:13576
GTGGGGAATATTGCACAATGGGCGCAAGCCTGATGCAGCCATGCCGCGTGTATGAAGAAGGCCTTCGGGTTGTAAAGTACTTTCAGCGGGGAGGAAGGTGTTGTGGTTAATAACCGCAGCAATTGACGTTACCCGCAGAAGAAGCACCGGCTAACTCCGTGCCAGCAGCCGCGGTAATACGGAGGGTGCAAGCGTTAATCGGAATTACTGGGCGTAAAGCGCACGCAGGCGGTCTGTCAAGTCGGATGTGAAATCCCCGGGCTCAACCTGGGAACTGCATTCGAAACTGGCAGGCTAGAGTCTTGTAGAGGGGGGTAGAATTCCAGGTGTAGCGGTGAAATGCGTAGAGATCTGGAGGAATACCGGTGGCGAAGGCGGCCCCCTGGACAAAGACTGACGCTCAGGTGCGAAAGCGTGGGGAGCAAACAGG
+
IIIIIIIIIIIIIIIIIIIIIIIIIIIIIIIIIIIHIIIIIHIIIIIIHHHIIIIIIHIIIIIIHIIIIIIIIIIIIIIIIIDGHIIIIIIHHIHIIIHHHHHIIIIHHIHIIIIIIIIIIIIIIGHIHIIIIIHIIICHHIHIHIIIIIIIHHIIIIIIIIIIIIIIIIIIHGIIEHHIH-6C>>5GHEHIHIHH-5FHIIHIIIIII?=HHH@@5@GFHHDHI-:HHHIFC@6--@@+HE@@F-H?IH?E@>++:+E?HHE?G@CA@EIIEGEEHCHGHDIHHAGIHHAGA.A?HGF:..F?HHEIIHHD/GIIHHEHGC<EIHHHHHCEC@F1HIHHHDIHEFD<<<11@FHFHEHGCCCDH@D0HHHGG<IHECHEHHECCF<HIIHHCHHIHHEF@EHHC0CCIIHHDHCCH@HIHGEHIHGHGF
@HWI-D00621:649:HN7J3BCX2:2:1101:14476:13604
GTGGGGAATATTGCACAATGGGCGCAAGCCTGATGCAGCCATGCCGCGTGTATGAAGAAGGCCTTCGGGTTGTAAAGTACTTTCAGCGGGGAGGAAGGTGTTGTGGTTAATAACCGCAGCAATTGACGTTACCCGCAGAAGAAGCACCGGCTAACTCCGTGCCAGCAGCCGCGGTAATACGGAGGGTGCAAGCGTTAATCGGAATTACTGGGCGTAAAGCGCACGCAGGCGGTCTGTCAAGTCGGATGTGAAATCCCCGGGCTCAACCTGGGAACTGCATTCGAAACTGGCAGGCTAGAGTCTTGTAGAGGGGGGTAGAATTCCAGGTGTAGCGGTGAAATGCGTAGAGATCTGGAGGAATACCGGTGGCGAAGGCGGCCCCCTGGACAAAGACTGACGCTCAGGTGCGAAAGCGTGGGGAGCAAACAGG
+
IIIIIIIIIIIIIIIIIIIIIIIIIIIIIIIIIIIIIIIIIIIIIIIIHIIIIIIIIIIIIIIIIHIIHIIIIIIIIIIIIIGHIIIIIIIIIIIIIIIIIIIIIIHIIIIIIIHIIIIIIIHIIIIIHIIIIIIIIIIIIIIIIIIIIIIIIIIIIIIIIIIHIIIIIIIIIIIHIHIIIIIIGIIHHHIIHIEHHGIIHHIGHIHHIIHIHHCCHHHHHDHIIIHHHIIIIIIIGIHHGIIIIIIIHIHIFHGHIIIIHHHGG@IHHHHHH@IIIIIHGIIHHHIIIIIIIIIIIIIIHHHIIIIIIIIIIHIIIIHHHFIIIIIIIIHIIIIIIHHHIIIIIHHF<HIIIIIIIIIIGIIIIIIIIIIIIIIIIIIIHIIGHIIIIIIIIIIIIIIIHGIIIIIIIIIIHIHIIIIIIIIIIIIIII
@HWI-D00621:649:HN7J3BCX2:2:1101:3395:13762
TGGGGAATATTGCACAATGGGCGCAAGCCTGATGCAGCCATGCCGCGTGTATGAAGAAGGCCTTCGGGTTGTAAAGTACTTTCAGCGGGGAGGAAGGCGATAAGGTTAATAACCTTGTCGATTGACGTTACCCGCAGAAGAAGCACCGGCTAACTCCGTGCCAGCAGCCGCGGTAATACGGAGGGTGCAAGCGTTAATCGGAATTACTGGGCGTAAAGCGCACGCAGGCGGTCTGTCAAGTCGGATGTGAAATCCCCGGGCTCAACCTGGGAACTGCATTCGAAACTGGCAGGCTAGAGTCTTGTAGAGGGGGGTAGAATTCCAGGTGTAGCGGTGAAATGCGTAGAGATCTGGAGGAATACCGGTGGCGAAGGCGGCCCCCTGGACAAAGACTGACGCTCAGGTGCGAAAGCGTGGGGAGCAAACAGG
+
ICFHIHHIIIIIIIIIIIIIIIIIIIIIIHIIIIIIIIIIIIIIIIHEHIIIIIIIIIIIIIIIHIIIGHIIIIIIIIIIIHFHHHHIHIEHIIIIIIIIIIIIIIIEGHIIHIIIIIIIHIIIIIGHEIIGHIIIIIIIIIIHIIGIHHHIIHFHHHHIIH?GHIIIIIIIHHHE?EEHHIIIIHHHIIGHHIHC-@GHC@EE@HF6>@HHH@-HCGHHEHIHHGDIIHE@?HEGCIHH@CGE?IHHHEGE+DHC:HHHHGHEHEHEHHHHHEHHFEHEHHIIHIIHHEBHEHHHHEHG8CEHFIHIIIIHIIIIIIIIIIIIIIIIHHGIIIIIIIGIIIIIHHC<@HIIIIHIHFHCIGIIIIIIIIIIIHIIIIGIIIIIIIIIIIIIIIHIIHIHHIIIIIIIIIIIIIIIIIIHIIIHIHEII
@HWI-D00621:649:HN7J3BCX2:2:1101:3576:13829
GTGGGGAATATTGCACAATGGGCGCAAGCCTGATGCAGCCATGCCGCGTGTATGAAGAAGGCCTTCGGGTTGTAAAGTACTTTCAGCGGGGAGGAAGGTGTTGTGGTTAATAACCGCAGCAATTGACGTTACCCGCAGAAGAAGCACCGGCTAACTCCGTGCCAGCAGCCGCGGTAATACGGAGGGTGCAAGCGTTAATCGGAATTACTGGGCGTAAAGCGCACGCAGGCGGTCTGGCAAGTCGGATGTGAAATCCCCGGGCTCAACCTGGGAACTGCATTCGAAACTGGCAGGCTAGAGTCTTGTAGAGGGGGGTAGAATTCCAGGTGTAGCGGTGAAATGCGTAGAGATCTGGAGGAATACCGGTGGCGAAGGCGGCCCCCTGGACAAAGACTGACGCTCAGGTGCGAAAGCGTGGGGAGCAAACAGG
+
IHIIIIIIIIIIIFIIIIIIIHIIIIIIIIIIII?HHIIIIIHIIIHIIIEHHIHEHHIIIIIHIIIIIIIIIHIIHIFHIHGH@C@CHHHIIIIIGEDGHEHHFHIIHIIIIHHHH-EHFFCCHIII6GFHHE@CHIIHIHFHIIIIIHIGHGIFCHHHIIIIHECHH@DDHHHHIFHIHEHHII=GHIHHFHGHHHHEHFHGHHEHIHHHHHH@@GHHIDHDHIIHIHEG@-66--GD>-@?@-HIHHIHH:DC:IHHEEIIGIGHEIIHGIHIIIHIHHFE?IHCHG@?B@GGAHHEG:.GHHHIHIIIIHEHHGIIIHGEFIIIIIIIIIIIIHHIIIIIIIHGFEHCCHHIIIHHDHIIHGIIIIIIIIIHGIHIIIIIIHCG@IIIIIIIIIIIGHHCHEHIIIIIIIIIIIIIIIIIIIIIGI
@HWI-D00621:649:HN7J3BCX2:2:1101:4497:13765
GTGGGGAATATTGCACAATGGGCGCAAGCCTGATGCAGCCATGCCGCGTGTATGAAGAAGGCCTTCGGGTTGTAAAGTACTTTCAGCGGGGAGGAAGGCGATAAGGTTAATAACCTTGTCGATTGACGTTACCCGCAGAAGAAGCACCGGCTAACTCCGTGCCAGCAGCCGCGGTAATACGGAGGGTGCAAGCGTTAATCGGAATTACTGGGCGTAAAGCGCACGCAGGCGGTCTGTCAAGTCGGATGTGAAATCCCCGGGCTCAACCTGGGAACTGCATTCGAAACTGGCAGGCTAGAGTCTTGTAGAGGGGGGTAGAATTCCAGGTGTAGCGGTGAAATGCGTAGAGATCTGGAGGAATACCGGTGGCGAAGGCGGCCCCCTGGACAAAGACTGACGCTCAGGTGCGAAAGCGTGGGGAGCAAACAGG
+
IIIIIIIIIIIIIIIIIIIIIIIIIIIIIIIIIIIIIIIIIIIIIIIIHIIIIIIIIIIIIIIIIIIIIHIIIIIIIEGHFIGHIIIIHIIIIIIIIIHHIIIHIIIHIIHIIHHIIIIIIHHIIIHHIIIIIIIIGCHHHHEHEHHHIIIIIHIHEHHHIHIIIIIHHFHDDHICEE@?@GGHHC-4EHHH4@GHHIE?@HIIHHHHCDGIHHHE4HHGD-@5FIHHCD6F@EHHCHHDHG=IH?HHHGHEH:IHHHHH?GHFH@HHIIIIHEIHEHHHIHIGIIIGIIIHIIIIIHFHG?IIIIIIIIIIHGIHHHHIGHIIIIIHHHDIIIHFIGIGIIIIIIHGDIIIIIIIIIIIIIIIIIIIIIIIIIIIHIIIIIIHIIIIIIIIIIIIIIIIIIIIIIHIIIIIIIIIIIIIIIIIIIIIII
@HWI-D00621:649:HN7J3BCX2:2:1101:9116:13845
GTGGGGAATATTGCACAATGGGCGCAAGCCTGATGCAGCCATGCCGCGTGTATGAAGAAGGCCTTCGGGTTGTAAAGTACTTTCAGCGGGGAGGAAGGTGTTGTGGTTAATAACCGCAGCAATTGACGTTACCCGCAGAAGAAGCACCGGCTAACTCCGTGCCAGCAGCCGCGGTAATACGGAGGGTGCAAGCGTTAATCGGAATTACTGGGCGTAAAGCGCACGCAGGCGGTCTGTCAAGTCGGATGTGAAATCCCCGGGCTCAACCTGGGAACTGCATTCGAAACTGGCAGGCTAGAGTCTTGTAGAGGGGGGTAGAATTCCAGGTGTAGCGGTGAAATGCGTAGAGATCTGGAGGAATACCGGTGGCGAAGGCGGCCCCCTGGACAAAGACTGACGCTCAGGTGCGAAAGCGTGGGGAGCAAACAGG
+
IIIIIIIIIIIIIIIIIIIIIIIIIIIIIIIIIIIIIIIIIIIIIIIIIIIIIIIIIHIIIIIIIIIIIIIIIIIIHIIIIIDHHIIIIIIHHIHIIIHHIIHIIIIIIHIIIIIIIHIIEHIIIIIIHIIIIHIIGIIIIIIHIIIIIIIIHIIFHHIHIIIIIIIIIIIIGIHDHIHIIHGDGIHIIHEEEE@HHHHHIHIHHIHIIIIIHIIEHHHHIIIIIHIHIIHG@@-HHIHIHHC@IHHHGHHIHHIHHIIIHIIHHHHHHHIIIIHHIHH?IIHIIIIIIHIIIGHIHIIHHGHIIHIIIIIIHIIIIHHHIHHHIIGIIIIIIIIIIIIIIIIIIHHC<CIHHHIIIHIIIIHHIIIIIIIIIIIIIIIIIIIIIIIIIIIIIIIIIIIIHHIIIIIIIIIIIIHIIIIIIHIIIIIIII
@HWI-D00621:649:HN7J3BCX2:2:1101:11548:13865
GTGGGGAATATTGCACAATGGGGGAAACCCTGATGCAGCGACGCCGCGTGAGTGAAGAAGTAATTCGTTATGTAAAGCTCTATCAGCAAGGAAGAAAAAAGACGGTACTTGACTAAGAAGCCCCGGCTAAATACGTGCCAGCAGCCGCGGTAATACGTATGGGGCAAGCGTTATCCGGATTTACTGCGTGTAAAGGGAGCGTAGACGGCATGGCAAGTCTGATGTGAAAGCCCAGGGCTCAACCCTGGGACTGCATTGGAAACTGTCTAGCTAGAGTGCGGGAGAGGTAAGTGGAATTCCTAGTGTAGCGGTGAAATGCGTAGAGATCTGGAGGAATACCGGTGGCGAAGGCGGCCCCCTGGACAAAGACTGACGCTCAGGTGCGAAAGCGTGGGGAGCAAACAGG
+
IIIIIIHGIIHHHIIIIIIIIIIIIIIIIIIIIIIIIIIIIIHIIIIIHHIIIIIGHHIIIHIIIIHIHIIIIIIIIGHIHIHIIIIIIIIIIIIIIIIIIHHHIHIIIIIIHIIIIGIIIIHIIIIHDEHHIIIHHHHIHIGIIIIIGHD<EGHFFFHHHHHH=DHHGHG@GHHGHHHHIEHHIE#F6GCHCEHHF=HIIIII=HHGDHIHIHH-66@HE@6G@@GH?GHA-AGAA@G+HF=ECCIHCF?HFHF?GIHIHHHHH?GB.FHIHIHHCCC.HIHIIHHEC<HHIHGGD/C</?HHIHDIIHGHHD0IIIIHHHHF<G?G@GHHIHG@/<HHHIIIHFG=IIIHDIIGIGIHHHEFHIHHHIIIHIHHF?IHHHIIIIIIGIIIIIIIIIIEIIIIII
@HWI-D00621:649:HN7J3BCX2:2:1101:20527:13855
TGGGGAATATTGCACAATGGGCGCAAGCCTGATGCAGCCATGCCGCGTGTATGAAGAAGGCCTTCGGGTTGTAAAGTACTTTCAGCGGGGAGGAAGGCGATAAGGTTAATAACCTTGTCGATTGACGTTACCCGCAGAAGAAGCACCGGCTAACTCCGTGCCAGCAGCCGCGGTAATACGGAGGGTGCAAGCGTTAATCGGAATTACTGGGCGTAAAGCGCACGCAGGCGGTCTGTCAAGTCGGATGTGAAATCCCCGGGCTCAACCTGGGAACTGCATTCGAAACTGGCAGGCTAGAGTCTTGTAGAGGGGGGTAGAATTCCAGGTGTAGCGGTGAAATGCGTAGAGATCTGGAGGAATACCGGTGGCGAAGGCGGCCCCCTGGACAAAGACTGACGCTCAGGTGCGAAAGCGTGGGGAGCAAACAGG
+
IIIIIIIIIIIEHHIIIIIIHIIIIIIIIIIIIIHIIIIIIHIIIIIHIHIIIIIIIIFHIIIII1EHHIIIIHIIIHGIIIHIIHHIIIHIIHIIIIIHIIIIFDCGHIHIIGIIIHIHHHHGHIIEHHIIIIIDHHIIFHIIIIIHGHHHGHHHGHHHHIIHIHIIIHC>DHCEGEHIIIIIIHC@FEHIF@@@E?FHIH@FFHHEGDHHHHEHHIEHIIDHCEIHHGF-CCHHIHHHDHE@-CHIIIG@+:IGIIHHHHHEIHHIIHHCIIIIHHEIIHIIHIIIIIHF?FEIIHF.:.IIIIHHHHHFHHHHHIIIIIIIHIIHGIIIIIHECIIHIIIIHHC<?IIIHGIIIIIHIIIIIIIHHHHEIIIIIIIIIIHIIIIIIIIIIIIIHIIIIIIIIIIIIIIIIIIIHEIIIIHIIIIII
@HWI-D00621:649:HN7J3BCX2:2:1101:5229:14589
GTGGGGAATATTGCACAATGGGCGCAAGCCTGATGCAGCCATGCCGCGTGTATGAAGAAGGCCTTCGGGTTGTAAAGTACTTTCAGCGGGGAGGAAGGTGTTGTGGTTAATAACCGCAGCAATTGACGTTACCCGCAGAAGAAGCACCGGCTAACTCCGTGCCAGCAGCCGCGGTAATACGGAGGGTGCAAGCGTTAATCGGAATTACTGGGCGTAAAGCGCACGCAGGCGGTCTGTCAAGTCGGATGTGAAATCCCCGGGCTCAACCTGGGAACTGCATTCGAAACTGGCAGGCTAGAGTCTTGTAGAGGGGGGTAGAATTCCAGGTGTAGCGGTGAAATGCGTAGAGATCTGGAGGAATACCGGTGGCGAAGGCGGCCCCCTGGACAAAGACTGACGCTCAGGTGCGAAAGCGTGGGGAGCAAACAG
+
IIIIIIIIIIIIIIIIIIIIIIIIIIIIIIIIIIIIIIIIIIIIIIIIEHHHHIIIIIIIIIIIIIHIIIIIIHHHICHHIIGHIIIIIIIDHIIIIIIIHIHIIIIIIIIIIIIIIIIIIIIIIHHHBHHIIIIIHHIIIIIIIIEHHIIIIHGIHIHGHIH-@G@GIIIIII>+EEHHII=:>D@EEFEGIIEDH-@EHHHGHEHHHFHGIH;EHEFHHICIFHHHGDHH@@EG@HHHCIHHGHGHG@-6@DDHGIIIIIGIIHHHGHIHIIHEIHHCHGIHIIIHHHHHIIIIIHIHHHEHEGHFIHHCHHHFGIHGHGIIIIHCIHHIIHHHHIHHEIIHFHG<HFFIGIIIIHFECHHEHGCIIIIHDIIIIIIIIHIHIIIIIHIIHHHIHIIIIIGIIHHEIIHHHDIHIIIIIIIIIIIII
@HWI-D00621:649:HN7J3BCX2:2:1101:9242:14642
GTGGGGAATATTGCACAATGGGCGCAAGCCTGATGCAGCCATGCCGCGTGTATGAAGAAGGCCTTCGGGTTGTAAAGTACTTTCAGCGGGGAGGAAGGTGTTGTGGTTAATAACCGCAGCAATTGACGTTACCCGCAGAAGAAGCACCGGCTAACTCCGTGCCAGCAGCCGCGGTAATACGGAGGGTGCAAGCGTTAATCGGAATTACTGGGCGTAAAGCGCACGCAGGCGGTCTGTCAAGTCGGATGTGAAATCCCCGGGCTCAACCTGGGAACTGCATTCGAAACTGGCAGGCTAGAGTCTTGTAGAGGGGGGTAGAATTCCAGGTGTAGCGGTGAAATGCGTAGAGATCTGGAGGAATACCGGTGGCGAAGGCGGCCCCCTGGACAAAGACTGACGCTCAGGTGCGAAAGCGTGGGGAGCAAACAGG
+
IIIIIIIIIIIIIIHIGIIIIIIIIHIIIIIIIIIIIIIIIIIIIIIIDHHIIIIEHIIIIIIIIGIIIIHIICGHHHHIHHDFGHIIHIIIIIIIIIHIIIHIIIIHIIIIIIIIHIIGHCHIIIIIEHHIIIIIIIGIIHEHHHIIIIIHIEHH@GHIFGHFHIIHHIIGHHHGHHGHIIGIIHHIIHII@=@@E@EHHHGHHGHIIIHGHH@>EHEHIDH>GHHHHIIEHHFHHHHHC4@@@F6G-@HHECD:HHE@EIHHHFAEEHHIHHHHGGFGEEHHFIHHHIIIHHHC.DEHFCFHIIIIIIIHHHHHGHFGHEHIGIIIIHIHHHHEIIHHIIIIIHHGFIFIIIHIHHHCHIIIHHHECGHGIHIGIIIIIIIHIIIIIIIIHIIIIIIHHHIIHIIIIIIIIIIHIHIHHHHIHHHIII
@HWI-D00621:649:HN7J3BCX2:2:1101:9586:14586
GTGGGGAATATTGCACAATGGGCGCAAGCCTGATGCAGCCATGCCGCGTGTATGAAGAAGGCCTTCGGGTTGTAAAGTACTTTCAGCGGGGAGGAAGGCGATAAGGTTAATAACCTTGTCGATTGACGTTACCCGCAGAAGAAGCACCGGCTAACTCCGTGCCAGCAGCCGCGGTAATACGGAGGGTGCAAGCGTTAATCGGAATTACTGGGCGTAAAGCGCACGCAGGCGGTCTGTCAAGTCGGATGTGAAATCCCCGGGCTCAACCTGGGAACTGCATTCGAAACTGGCAGGCTAGAGTCTTGTAGAGGGGGGTAGAATTCCAGGTGTAGCGGTGAAATGCGTAGAGATCTGGAGGAATACCGGTGGCGAAGGCGGCCCCCTGGACAAAGACTGACGCTCAGGTGCGAAAGCGTGGGGAGCAAACAGG
+
IIIIIIIIIIIIIIIIIIIIIIIIIIIIIIIIIIIIIIIIIIIIIIIIIIIIIIIIIIIIIIIIIIIGHHIIIIIIIIIIIIDGHIIIIIIIIIIIIIIIIIIIIIHIIIHIIIIIIIIIIHIIHHIIHIHIIIIIHIIIIIIIIIIIIIIIIIIIIIIIIIGHIIIIIHIIIIHGHCGHHHHIIIGHIHIHIHHHFIIIIHHHHGIIIHIIIHCIHHGHIIHHHIHIIIHHG??IHHHIIHHF?FEIHHG65:GHHGHGIIHIGIHHIIHHHIIIHGHIIIGHIHGIIIIIIHFIIIIHEHHHIIGHIIIIIHHCIIIIIIIIIIIHIHIHIIHIHF0IIIIIIIHEGIIIIIIIIHIIIIIIIIIHIIIIIIIHIIIIIIIIHIIIIIIIIIIIIIIIIGIIIIIIIIGIIIIIIIIIIIIIIIIIII
@HWI-D00621:649:HN7J3BCX2:2:1101:14568:14738
GTGGGGAATATTGCACAATGGGCGCAAGCCTGATGCAGCCATGCCGCGTGTATGAAGAAGGCCTTCGGGTTGTAAAGTACTTTCAGCGGGGAGGAAGGCGATAAGGTTAATAACCTTGTCGATTGACGTTACCCGCAGAAGAAGCACCGGCTAACTCCGTGCCAGCAGCCGCGGTAATACGGAGGGTGCAAGCGTTAATCGGAATTACTGGGCGTAAAGCGCACGCAGGCGGTCTGTCAAGTCGGATGTGAAATCCCCGGGCTCAACCTGGGAACTGCATTCGAAACTGGCAGGCTAGAGTCTTGTAGAGGGGGGTAGAATTCCAGGTGTAGCGGTGAAATGCGTAGAGATCTGGAGGAATACCGGTGGCGAAGGCGGCCCCCTGGACAAAGACTGACGCTCAGGTGCGAAAGCGTGGGGAGCAAACAGG
+
IIIIIIIIIIIIIIIIIIIHIIIIIIIIIIIIIIIIIIIIIIIIIIIICHHIIHIIIIIIIIIIFIIIIHHIIGIIIIIIIHFHFHIIIIIIHHCHIIIIIIIIIIHIHIIGHIIIIGIIIIHHHIGHHIHIIGIIHIGIIGIIIHGHIIIIHIIIIIIIIIIHIIIIIIIIIIHIIIHGHG=CDHHHHHHIGIEHHHHIIIIIIIIIHHHHGHHHHHHHIGIIIIHHIIIIHG@CHFGIIHHHGHHIIIHGIIIIIHHHEHEGIIHIHIIIIHHHIIIIHIIIIIIIIIIIIIIIIHHIIHHIIIIIIIIHGDIHHIIIIIIIIIIIIIIIHIIIIIIIIIIIIHHEDHGIIIHGIIIIGIIHIIIIIHHIIIIIIIIIHEHCIIIIIIIIIIIIIIIIHIIIIIIIIIIIIIIIIIIHIIIIIIIIII
@HWI-D00621:649:HN7J3BCX2:2:1104:16038:18589
GTGGGGAATATTGCACAATGGGCGCAAGCCTGATGCAGCCATGCCGCGTGTATGAAGAAGGCCTTCGGGTTGTAAAGTACTTTCAGCGGGGAGGAAGGCGATAAGGTTAATAACCTTGTCGATTGACGTTACCCGCAGAAGAAGCACCGGCTAACTCCGTGCCAGCAGCCGCGGTAATACGGAGGGTGCAAGCGTTAATCGGAATTACTGGGCGTAAAGCGCACGCAGGCGGTCTGTCAAGTCGGATGTGAAATCCCCGCGCTCAACCTGGGAACTGCATTCGAAACTGGCAGGCTAGAGTCTTGTAGAGGGGGGTAGAATTCCAGGTGTAGCGGTGAAATGCGTAGAGATCTGGAGGAATACCGGTGGCGAAGGCGGCCCCCTGGACAAAGACTGACGCTCAGGTGCGAAAGCGTGGGGAGCAAACAGG
+
HIIHHIIIHHHEHEHHIIIIECHHIIIIIIHHHIIEHHIHEHHHGHHIDHGGFGHECGHFHIIIIHICHIIHIIGIGHHHHH<DHHHIIIIIIDGCHGHHIIEHI?GHF?GHHHGFHFHHHHHGEDEHGCH8GGEH?DHIHHFHHEHAC,?HEHH?G-BHHEHEHHHHF?6=DH,5--BEEF@C>C8EHF--@@8-4@@HE@C@@@-FHHC@4:>CHHHGHFGHHE>::DF5--HE?@43+-4-F@@--?F@HC+:;D>,CGA@8.EEA..GAGFCB6?IHGHFEG@6EAEFCEHIHHC:.@8.EC.ECCC@H@HG@D//HEHF<<0<??C<<<CEFGECHDHGECGD<H@HCCCHHHHE<EC<HE=FHHHHHHCHE/HIHEFCFEIIGIIIIHCHHDEHC@@DF<0@CCEGCC/CCGD1HHIHHFCCHH
@HWI-D00621:649:HN7J3BCX2:2:1104:3826:18815
GTGGGGAATATTGCACAATGGGCGCAAGCCTGATGCAGCCATGCCGCGTGTATGAAGAAGGCCTTCGGGTTGTAAAGTACTTTCAGCGGGGAGGAAGGCGATAAGGTTAATAACCTTGTCGATTGACGTTACCCGCAGAAGAAGCACCGGCTAACTCCGTGCCAGCAGCCGCGGTAATACGGAGGGTGCAAGCGTTAATCGGAATTACTGGGCGTAAAGCGCACGCAGGCGGTCTGTCAAGTCGGATGTGAAATCCCCGGGCTCAACCTGGGAACTGCATTCGAAACTGGCAGGCTAGAGTCTTGTAGAGGGGGGTAGAATTCCAGGTGTAGCGGTGAAATGCGTAGAGATCTGGAGGAATACCGGTGGCGAAGGCGGCCCCCTGGACAAAGACTGACGCTCAGGTGCGAAAGCGTGGGGAGCAAACAGG
+
IIIIIIIIIIIIIIIIIGGIIIIIIIIIIIIIIIIIIIIIIIIIIIIIIIIIIIIIIIIIIIIIIIIIIHIIIIIGIIIIIIHIIIHIIIIIIIIIIIIHIIIIIIHIHHHHIIIIIIIIIIHIIIIIHHIIIIIIIIIIIIIIIGIIIIIIIHIIIHIIIIIIIIHHIFHIIHHHHIIHHCEHIIHHIEHI?EHGHIIGIIIFEIIIHHHHCHDCEEE>@@:HHDED:CHGHH@@--@IHEIHIHIHHHHCE,IHIHHHHEHGIIIHEIIIIHGHIHFE@HEHIIIIHIIIHHEHIIIIHHEHHEFIIHIHEHIIIIIHEIIIIIIIHHIIIIIIIIHFHIIIIHHHDIGHGIHEH@1D/HGIHHEIIIIHHIIIIIIIIIHEIIIHIIIIIIIIIIIHHHIIIIHIHIIIIIIIIIIIIIIIHIHHIH
@HWI-D00621:649:HN7J3BCX2:2:1104:13782:18775
GTGGGGAATATTGCACAATGGGCGCAAGCCTGATGCAGCCATGCCGCGTGTATGAAGAAGGCCTTCGGGTTGTAAAGTACTTTCAGCGGGGAGGAAGGTGTTGTGGTTAATAACCGCAGCAATTGACGTTACCCGCAGAAGAAGCACCGGCTAACTCCGTGCCAGCAGCCGCGGTAATACGGAGGGTGCAAGCGTTAATCGGAATTACTGGGCGTAAAGCGCACGCAGGCGGTCTGTCAAGTCGGATGTGAAATCCCCGGGCTCAACCTGGGAACTGCATTCGAAACTGGCAGGCTAGAGTCTTGTAGAGGGGGGTAGAATTCCAGGTGTAGCGGTGAAATGCGTAGAGATCTGGAGGAATACCGGTGGCGAAGGCGGCCCCCTGGACAAAGACTGACGCTCAGGTGCGAAAGCGTGGGGAGCAAACAGG
+
IIIIIIIIIIIIIIIIIIIIIIIIIIIIIIIIIIIIIIIIIIIIIIIIIIIIIIIIIIIIIIIIIIIIIIIIIIIIIIIIIIDGHIIIIIIIIIHIIIHIIIIIHIHHIIIIIIIIIIIIHIHIIIIIHHHIIHIIIIIIIIIIIIIIIIIIIIIIIIIIIGIIIIIIIIIIIIDHHEHIIIHIIIEHHHIIIIGCHIHHIIHHIHIIIIHHIIHHEHHIIHHHHIIHHHIHEIIIHHHIIGHHIHF@-@EHHDIHGIIHIHIHHHIIIIIIIIIIIHHHIIIHHGIIIIIIIIFIIIIIIHHGIIIIIIIIIHIIIIIIIIIIIIIIIIIIIIIHHFIIIIIIIIHF<?IIHIIIIIIIIIIIIIIIIIIIHIHEIIIGIIIIIIIIIIIIIIIIIIIIHHIIIIIIIIIIIIIIIIIIIIIIIIIIII
@HWI-D00621:649:HN7J3BCX2:2:1104:15207:18756
GTGGGGAATATTGCACAATGGGCGCAAGCCTGATGCAGCCATGCCGCGTGTATGAAGAAGGCCTTCGGGTTGTAAAGTACTTTCAGCGGGGAGGAAGGCGATAAGGTTAATAACCTTGTCGATTGACGTTACCCGCAGAAGAAGCACCGGCTAACTCCGTGCCAGCAGCCGCGGTAATACGGAGGGTGCAAGCGTTAATCGGAATTACTGGGCGTAAAGCGCACGCAGGCGGTCTGTCAAGTCGGATGTGAAATCCCCGGGCTCAACCTGGGAACTGCATTCGAAACTGTCAGGCTAGAGTCTTGTAGAGGGGGGTAGAATTCCAGGTGTAGCGGTGAAATGCGTAGAGATCTGGAGGAATACCGGTGGCGAAGGCGGCCCCCTGGACAAAGACTGACGCTCAGGTGCGAAAGCGTGGGGAGCAAACAGG
+
IIIIIIIIIIIGIIIIIIIHGHIIIIIHIIIIIIIIIIIIIIIIIIIIHIHHIIIIIIIIIIIIIIHIIHHIIIIIIIIIIHGHIFGIHIHHHHIIHIIIIIGIIIFEHIIIIIIIIIHIIIHFIIIIGHHIIIIGHIHIIFHIIIHIIIIICHHHHHHHHHFHHHHIIIIH,>C<?EHHGHHDHIHHIFHIGI8@-@HEHGDEHHFHE>@HCG?E@IHHIIHIIHGD:DIHH?HHEHHDHFIHEGIHHHF@5CHCHIHHGG@EF@HHHHHIIIIIHHHHEDIIIHIIHEIHIHIIHHHCIIHIHHHIHHIIHGIIHIHHIIIIIIIIHHHIHGHHHHGEIIIHIGHF<HHIIIIIIIHFHHIIIIIIIIIIIIIIIIIIIIIIHHIIIIIHIIIIIIIIIHIIIIIIIHIIIIIIIIIIIHIIIIIIIH
@HWI-D00621:649:HN7J3BCX2:2:1104:9159:19141
GTGGGGAATATTGCACAATGGGCGCAAGCCTGATGCAGCCATGCCGCGTGTATGAAGAAGGCCTTCGGGTTGTAAAGTACTTTCAGCGGGGAGGAAGGTGTTGTGGTTAATAACCGCAGCAATTGACGTTACCCGCAGAAGAAGCACCGGCTAACTCCGTGCCAGCAGCCGCGGTAATACGGAGGGTGCAAGCGTTAATCGGAATTACTGGGCGTAAAGCGCACGCAGGCGGTCTGTCAAGTCGGATGTGAAATCCCCGGGCTCAACCTGGGAACTGCATTCGAAACTGGCAGGCTAGAGTCTTGTAGAGGGGGGTAGAATTCCAGGTGTAGCGGTGAAATGCGTAGAGATCTGGAGGAATACCGGTGGCGAAGGCGGCCCCCTGGACAAAGACTGACGCTCAGGTGCGAAAGCGTGGGGAGCAAACAGG
+
IIIIIIIIIIIIHHIIHIIIIIIIIIIIIIIIIIIIIIIIIIIIIIIIHIIIIIIIIIIIIHIIIIIIIIIIIHIIIIIIIIGHIIIIIIIIIIHIIIGEHIIIIIIIIGIIIIHIIIIGHHIIIIIIHHIIIIIIIIHIIIIIIIIIIIIIHIIIIIIHIIIIIIIIIHIIIIIGHHIIIIIIIIIIIIIIHHHHHICGHIHHHIIIIIIHIIHEHHHHEEHIIHHIIHIHIHGHEIIIHHIHGFHHHFHHHGIIIHIHGHIH@IIIIIHIIHHFHIIIIIHHIHGHIIIIIH?IHHGG.HCHHHIIHIIIIHIHHIHHEGIHIHIIIHIIIIIIHIIHIIIHHGHGDIHIIIIIIIIIIIHIIIIIIHIIIIIIIIIIIIIIHIHIIIIIIIIIIIIIIIIIIHIIIIIIIIIIIIIIIIIIIIIIII
@HWI-D00621:649:HN7J3BCX2:2:1104:15482:19041
GTGGGGAATATTGCACAATGGGCGCAAGCCTGATGCAGCCATGCCGCGTGTATGAAGAAGGCCTTCGGGTTGTAAAGTACTTTCAGCGGGGAGGAAGGCGATAAGGTTAATAACCTTGTCGATTGACGTTACCCGCAGAAGAAGCACCGGCTAACTCCGTGCCAGCAGCCGCGGTAATACGGAGGGTGCAAGCGTTAATCGGAATTACTGGGCGTAAAGCGCACGCAGGCGGTCTGTCAAGTCGGATGTGAAATCCCCGGGCTCAACCTGGGAACTGCATTCGAAACTGTCAGGCTAGAGTCTTGTAGAGGGGGGTAGAATTCCAGGTGTAGCGGTGAAATGCGTAGAGATCTGGAGGAATACCGGTGGCGAAGGCGGCCCCCTGGACAAAGACTGACGCTCAGGTGCGAAAGCGTGGGGAGCAAACAGG
+
IIIIIIIIIIHE@HHIIIIIIIIIIIIIIIIIIIIIIIIIIIIIHIIIIIIIIIIHHIIIHHHIIGIIIIIHIIIIGIIIHHGHIIIIIIIHIIHIIIIIIHHHIHEHHGHHIIIIIHIHHIIIFHIIEHHIIHIHIIHIIGIIFHIIIIIIGFHIGHHHEHHHHHHHHIIIHH<C-FHHIIHHHH@G=GHHGH-G=@G@HHHCHHHHHEIIIHHHGHHIIHHIIIDHHHGHIIHGEHHDHHHGIHHHHHGHEDDD:HHEFHHHHHIIHHIIIIIHHHGFHIIHGFIIHEIIHIIGIHHHFHHIIIHIIIIIHHIIIIHIIIIIIIIHHCIIIIIIHHHGIIIIHHHFCIIIHIIIIIIIHIGIIIIIIIIIIIHHIIIIIIHIIIIIIIIIIHIIIIIIHHIIIIHIIIIIIIIIIIHHIIIHHIIIII
@HWI-D00621:649:HN7J3BCX2:2:1104:20132:19199
GTGGGGAATATTGCACAATGGGCGCAAGCCTGATGCAGCCATGCCGCGTGTATGAAGAAGGCCTTCGGGTTGTAAAGTACTTTCAGCGGGGAGGAAGGTGTTGTGGTTAATAACCGCAGCAATTGACGTTACCCGCAGAAGAAGCACCGGCTAACTCCGTGCCAGCAGCCGCGGTAATACGGAGGGTGCAAGCGGTAATCGGAATTACTGGGCGTAAAGCGAACGCAGGCGGTCTGTCAAGTCGGATGTGAAAGCCCCGGGCTCAACCTGGGAACTGCATTCGAAACTGGCAGGCTAGAGTCTTGTAGAGGGGGGTAGAATTCCAGGTGTAGCGGTGAAATGCGTAGAGATCTGGAGGAATACCGGTGGCGAAGGCGGCCCCCTGGACAAAGACTGACGCTCAGGTGCGAAAGCGTGGGGAGCAAACAGG
+
IHGHHHEGCHHIHH@FCHHG?GEHCDHHEGGCEHIFHHHHCEHHIIIH<CCFFEEFHHIIHEF1GHIC?F0CGHE@CCGEEFCCD@CHIHDCFHHGHEGHCEFHHEDEH@HIIHE<-CCDGHEHI?FH;:8B8F=EHCDHIIIEEHFH?DH,8FFBEFHIG@@?@GHIGIIICH,55BFGC--7C5-8-@@FCD,-3@GHEG@-F@@@HE@H@>?HEFHG-#6+5>HD;;C@@---CF@D;-E@E@IIHG@-6,H>+5E8.-A-CG4.ACEHHFHHHF.HIIHHHGECHFGHGIHHHGHHG@EFEHHHCHEE<<@EHC@G/CEEIIHHHHIHIIIHEHHHIHHF<CD<111C1HGGCC1</<//HCGEHEHEHCHHDHHDHFCHGHHIHIHHCHG@CE?HCCFEE@ECEGECCCD@E@HIIHEGEHHHFH
@HWI-D00621:649:HN7J3BCX2:2:1101:20619:14636
GTGGGGAATATTGCACAATGGGCGCAAGCCTGATGCAGCCATGCCGCGTGTATGAAGAAGGCCTTCGGGTTGTAAAGTACTTTCAGCGGGGAGGAAGGTGTTGTGGTTAATAACCGCAGCAATTGACGTTACCCGCAGAAGAAGCACCGGCTAACTCCGTGCCAGCAGCCGCGGTAATACGGAGGGTGCAAGCGTTAATCGGAATTACTGGGCGTAAAGCGCACGCAGGCGGTCTGTCAAGTCGGATGTGAAATCCCCGGGCTCAACCTGGGAACTGCATTCGAAACTGGCAGGCTAGAGTCTTGTAGAGGGGGGTAGAATTCCAGGTGTAGCGGTGAAATGCGTAGAGATCTGGAGGAATACCGGTGGCGAAGGCGGCCCCCTGGACAAAGACTGACGCTCAGGTGCGAAAGCGTGGGGAGCAAACAGG
+
IIIIIIIIIIIIIIIIIIIIIIIIIIIIIIIIIIIIIIIIIIIIIIIIIIIIIIIIIIIIIIIIIIIIIIIIIGIIIIIIIIHHHIIIIIIIIIHHIIHFHIIIIIFHEHIIIIIIICHIIHCGHIIHEHHIIIHHHHHIIIIIHIIIIII<HHHGEHIFHIGFHIIIIIIHIDCHHIIIIHHHHIHHEHGHIIHII?HHHEG?HHGHHHFEEHHE@HHEHC@DHHHIIHHGHHEHFGHIIHDG?@HIHHHCGCGHHIFH?EHFEHHH?HGCIHHHEEHHHIIHIHHGFEIHEGIHIIGHHHE?HEHGIIHHGGCFHIIHG@EHHIIIIIIIIIIHHCGDIIIHHHHGDHIIIIIIIIIIIIHIIIIIHIIIHHIIIIIIHIIIIHIIIIIIIIIIIIIIIIIIIIIIIIIIIIIIIIHIIHIIIIIIII
@HWI-D00621:649:HN7J3BCX2:2:1101:5469:15029
GTGGGGAATATTGCACAATGGGCGCAAGCCTGATGCAGCCATGCCGCGTGTATGAAGAAGGCCTTCGGGTTGTAAAGTACTTTCAGCGGGGAGGAAGGCGATAAGGTTAATAACCTTGTCGATTGACGTTACCCGCAGAAGAAGCACCGGCTAACTCCGTGCCAGCAGCCGCGGTAATACGGAGGGTGCAAGCGTTAATCGGAATTACTGGGCGTAAAGCGCACGCAGGCGGTCTGTCAAGTCGGATGTGAAATCCCCGGGCTCAACCTGGGAACTGCATTCGAAACTGGCAGGCTAGAGTCTTGTAGAGGGGGGTAGAATTCCAGGTGTAGCGGTGAAATGCGTAGAGATCTGGAGGAATACCGGTGGCGAAGGCGGCCCCCTGGACAAAGACTGACGCTCAGGTGCGAAAGCGTGGGGAGCAAACAGG
+
IIIIIIIIIIIIIIHIHIIIIIIIIIIIIIIIIIIIIIIIIIIIIIIIIIIIIIIIIIIIIIIIIIIIIIIIIIIIIHHIIIHIIIIIIIIHIIIIIIIIIIIIIIIIIIIIIIIIIIIIIIIIIIIIEHHHIIIIIIIIIIIIIIIIHIGIIHIIIIIIIIH?GHHIGIIIIIHHIIIIIIGHIHCHIHHHHIHHHCHHIIIHIIHHIIIGIHDHHEIHHHIGIIHHDHIF-E@IIHEDHEHCHECHHHHCH>DD+HIHGIHIIIHH?CGIIIHEIHEB-HIIIFIIIIIIHIIGIIIIIHFHIHHIIIHIIIIHIIIIHHGIIIIIHHIIIIIIIHIHIIIIHIHHCIIIHIIHIIIHHIIIIIIIIIIIIIIIIIIIIIIIIIIIIIIIIIIIIIIIIHIIIIIIIIIIIIIIIIIIIIIIIIIIII
@HWI-D00621:649:HN7J3BCX2:2:1101:11888:15090
GTGGGGAATATTGCACAATGGGCGCAAGCCTGATGCAGCCATGCCGCGTGTATGAAGAAGGCCTTCGGGTTGTAAAGTACTTTCAGCGGGGAGGAAGGTGTTGTGGTTAATAACCGCAGCAATTGACGTTACCCGCAGAAGAAGCACCGGCTAACTCCGTGCCAGCAGCCGCGGTAATACGGAGGGTGCAAGCGTTAATCGGAATTACTGGGCGTAAAGCGCACGCAGGCGGTCTGTCAAGTCGGATGTGAAATCCCCGGGCTCAACCTGGGAACTGCATTCGAAACTGGCAGGCTAGAGTCTTGTAGAGGGGGGTAGAATTCCAGGTGTAGCGGTGAAATGCGTAGAGATCTGGAGGAATACCGGTGGCGAAGGCGGCCCCCTGGACAAAGACTGACGCTCAGGTGCGAAAGCGTGGGGAGCAAACAGG
+
IHIIIIIIIIIIIIGIIIIIIIIIIIIIIIIIIIIIIIIIIIIIIIIIHIHIGIIHIIIIIIIIIEHIIIIHIHIIIIIIHIGHIIIIIIIHHHEHIHIHHHIHIIIIIIIIIIIIHGHHIHIHIIIIGHIIIIIIIIIIIIIIIIIIIIIIIIIIIIIIIIIHIIIHHHHHIIIGHHIIIIEHHHHHIIHIII@HHHIHIHHGHFHHIIHHHHHGHHIFHIIIIIHIIIIHFHCIHHIHHCCFG?HIHIIHHDHDHDHHIIHGIIIIGIIIIHHCGIHIHIIIIIHIHHGHGIIHIIIIHEGHIIIIIHIHEEIIIIIIHHIIIIIIIIIIIGIIIIHIGIIIIIHGDHIIIIIIIIHHCIGIIHIIIIIIIIIIIIHHIIIIIIIIHIIIIIIIIIIHHGIIIIHIIIIIIIIIIIIIIIHGHIIIII
@HWI-D00621:649:HN7J3BCX2:2:1101:17249:15208
GTGGGGAATATTGCACAATGGGCGCAAGCCTGATGCAGCCATGCCGCGTGTATGAAGAAGGCCTTCGGGTTGTAAAGTACTTTCAGCGGGGAGGAAGGTGTTGTGGTTAATAACCGCAGCAATTGACGTTACCCGCAGAAGAAGCACCGGCTAACTCCGTGCCAGCAGCCGCGGTAATACGGAGGGTGCAAGCGTTAATCGGAATTACTGGGCGTAAAGCGCACGCAGGCGGTCTGTCAAGTCGGATGTGAAATCCCCGGGCTCAACCTGGGAACTGCATTCGAAACTGGCAGGCTAGAGTCTTGTAGAGGGGGGTAGAATTCCAGGTGTAGCGGTGAAATGCGTAGAGATCTGGAGGAATACCGGTGGCGAAGGCGGCCCCCTGGACAAAGACTGACGCTCAGGTGCGAAAGCGTGGGGAGCAAACAGG
+
IIIIIIIIIIIIIIIIIIIIIIIIIIIIIIIIIIIIIIIIIHIIIIIIIIIIIIIIIHIIIIIIIIIIIIIIIIIIIHIIIHGHGIIIIIIHIIIIIHIIIIIIIIIIIIIIIIIIIIIIHIIHHGHHHIIIHFHHDHHIHIIIIIIIIIIIIIIIIIIIIIIHHIIIIIHIHHDHHIHIIIIIIIHHIH@HIIHGHIHHHIH?HFGIIHHHHIHFIGIIIHHHIHGIHIIIIIHHHIHHHHHIHFHHFEGIIDIHIHHFGIIIHIIHEIIIIHIHEFHHAIHHHIIHIIHIHIIGIIHHGHHFHHEIHHIHHGIHIIIHHFIIIIIGIHIHIIIIIIIIIIIIHIHGDHHIIHIHIHHHIIIIGIIIIIIIIIIIIIIIIHIIIIIIIIIIHIIIIIIIHHIIIHIIIIIIIIIIIIHHIHIIIIIIII
@HWI-D00621:649:HN7J3BCX2:2:1101:8499:15414
GTGGGGAATATTGCACAATGGGCGCAAGCCTGATGCAGCCATGCCGCGTGTATGAAGAAGGCCTTCGGGTTGTAAAGTACTTTCAGCGGGGAGGAAGGCGATAAGGTTAATAACCTTGTCGATTGACGTTACCCGCAGAAGAAGCACCGGCTAACTCCGTGCCAGCAGCCGCGGTAATACGGAGGGTGCAAGCGTTAATCGGAATTACTGGGCGTAAAGCGCACGCAGGCGGTCTGTCAAGTCGGATGTGAAATCCCCGGGCTCAACCTGGGAACTGCATTCGAAACTGGCAGGCTAGAGTCTTGTAGAGGGGGGTAGAATTCCAGGTGTAGCGGTGAAATGCGTAGAGATCTGGAGGAATACCGGTGGCGAAGGCGGCCCCCTGGACAAAGACTGACGCTCAGGTGCGAAAGCGTGGGGAGCAAACAGG
+
IIGIIHHIIIIIIIIIIIIIIIIIIIIIIIGIIHIIIIIHHIIIIIIIHHHHHIHHHHIIIHIHHHHIIHIIIIHIHIIIEH<GHHIIIHIIIIIIIIIIIHIIIIHIIIIIIIIIIGHHHIIIHHIIA.GHHFHHDHDEHHIIIIIIHIIIIHIGHIIHIIIIIIIIIIHIIIH:HHIIIGGDHD@GHHIIIH4E=@-@HHI@GGHHHFHE@FF?FHH@CHIIICHHHDHHHFHEHHE:IIHHH@HF@@@G@+HHD>CGCEA?HHEHHGCEF@CGIHIHHGHHIHFG?HHHIHHHFGIHGHHBF.EECHCHHHHHGD?HHEHHGIHFCCHCG?F0G@HIHIHEHFEC<1EG@GD1HEHGCCHGIIIHIGIHIIIIGIHIIIIHEIIIIIIIIHHHDHFH?GIIDHGE@HHHIIIHIIGIIIIIIIIIII
@HWI-D00621:649:HN7J3BCX2:2:1101:8852:15449
GTGGGGAATATTGCACAATGGGCGCAAGCCTGATGCAGCCATGCCGCGTGTATGAAGAAGGCCTTCGGGTTGTAAAGTACTTTCAGCGGGGAGGAAGGTGTTGTGGTTAATAACCGCAGCAATTGACGTTACCCGCAGAAGAAGCACCGGCTAACTCCGTGCCAGCAGCCGCGGTAATACGGAGGGTGCAAGCGTTAATCGGAATTACTGGGCGTAAAGCGCACGCAGGCGGTCTGTCAAGTCGGATGTGAAATCCCCGGGCTCAACCTGGGAACTGCATTCGAAACTGGCAGGCTAGAGTCTTGTAGAGGGGGGTAGAATTCCAGGTGTAGCGGTGAAATGCGTAGAGATCTGGAGGAATACCGGTGGCGAAGGCGGCCCCCTGGACAAAGACTGACGCTCAGGTGCGAAAGCGTGGGGAGCAAACAGG
+
HFHHF<EHHIHHCC1CCGHHGHHHGHHHHHIHIIHI?HHI?HHGHIIGEDHHIIHCECGG?HHHFEGHDGGHEHH?HFHIC?DFE?HHIDHCHHG?GE@C@DHF/<<DG?ECHIHGIDDH@FE.B..B8.ABEHGHDHHHIGIG...BDGDHDEH@GCHF?G@?@GGHH?:<DH:H-F-8@HHI:D@446-6@G-5-5@FG-@G-6@FCHEEHF6;E3CFHHCDHHDHDHHHEF6IHIGHHHIHEE?IHHIHG+DCHCG?GA6?GGA8-?HHHGEEHG?HEHFGHIH?IIHHGEIHIHHHFG.EFHHFHDHCFEEHHHFIIIIIHHIHHHIIIIIGIIIGIHGIHHEF<G@EGIIHHEG?DHHHHHHHHGHGIHIIIIIHHEHHHHIIIIIHIIIIIIIIHHIHHHHGHIHIIIHHHIIIIIIIIIIIII
@HWI-D00621:649:HN7J3BCX2:2:1101:11787:15288
GTGGGGAATATTGCACAATGGGCGCAAGCCTGATGCAGCCATGCCGCGTGTATGAAGAAGGCCTTCGGGTTGTAAAGTACTTTCAGCGGGGAGGAAGGTGTTGTGGTTAATAACCGCAGCAATTGACGTTACCCGCAGAAGAAGCACCGGCTAACTCCGTGCCAGCAGCCGCGGTAATACGGCGGGTGCAAGCGTTAATCGGATTTACTGGGCGTAAAGCGCACGCAGGCGGTCTGGCAAGTCGGATGTGAAAGCCCCGGGCTCAACCTGGGAACTGCATTCGAAACTGGCAGGCTAGAGTCTTGTAGAGGGGGGTAGAATTCCAGGTGTAGCGGTGAAATGCGTAGAGATCTGGAGGAATACCGGTGGCGAAGGCGGCCCCCTGGACAAAGACTGACGCTCAGGTGCGAAAGCGTGGGGAGCAAACAGG
+
IIIIIIIIIIIIIIIIIIIIIIII/FHICHIIIIIIIIICH1FHIIIIHI<<<FHIIIIICCDGHHIID1DHIIIIIECGH<<GHII?HIIIDHI///FH<<DCCC<<<<<//</C-EHII..8B.;8-.69C695,5??6A.6B.G@HCC=-BH-8@GFH---84-58@3=D;++8@-85-+6>H+;--@6?E--64-6F@6#-?HF@HHHEGFIHB>+@4-HHEIIIHG@4--@-F@HIIIGIIIIHHGF>+DH>+IIHHFAIHHA66HHEIHIHHGBB-IIIIHHH@9..?IIIIHG:.DCD.GD,HC<//D</HHIIHHD<0IIIHIIIIIHIIIIIIIIHHF<0FD<1IHHIHHE/IHHCIIIIIIHIIIIHEC/0HIIIIHF1D1@IIIIIIIHD1IHFC=IIIIIIIIIIIIIIIIIIIIIII
@HWI-D00621:649:HN7J3BCX2:2:1101:8464:15616
GTGGGGAATATTGCACAATGGGCGCAAGCCTGATGCAGCCATGCCGCGTGTATGAAGAAGGCCTTCGGGTTGTAAAGTACTTTCAGCGGGGAGGAAGGTGTTGTGGTTAATAACCGCAGCAATTGACGTTACCCGCAGAAGAAGCACCGGCTAACTCCGTGCCAGCAGCCGCGGTAATACGGAGGGTGCAAGCGTTAATCGGAATTACTGGGCGTAAAGCGCACGCAGGCGGTCTGTCAAGTCGGATGTGAAATCCCCGGGCTCAACCTGGGAACTGCATTCGAAACTGGCAGGCTAGAGTCTTGTAGAGGGGGGTAGAATTCCAGGTGTAGCGGTGAAATGCGTAGAGATCTGGAGGAATACCGGTGGCGAAGGCGGCCCCCTGGACAAAGACTGACGCTCAGGTGCGAAAGCGTGGGGAGCAAACAGG
+
HHIIIIIIIIIIHHIIIIIIGHIIIIHIIIIIHIIIIIIIIIIIIIIIIIIIIIIHIIIIIGIIIIIHIIIIIIIIIIIIEHCGHIHIIIIHIIHIIIHHIIIIIIIIIGHHIIHIIIIIIIIHIGIIHHHIIGIHDHHIIIIIHHEHHHIGIIIHHIIHHIHHHIIHIHHHIIHHIGIIIIH:CHEEHHHHIHGCHIEHEHHECHHGHHIIGIDHHFHIIIHHIIHIHIIHCE@@-HECIIIHHHEHG?HFHHHD:HIHFFCEHHG?HHHCHIIIIIHIIIIIHHGGGIIIIIIIIIIHGHIIHIHDIIIIIHHCHHHHIGHIIIIIIHHIIIIHIGGHHIIIIIHGDIHIIIIIIIIIHIIIIIIIIIIHIIIIIHIIIGIIHIIIIIHHIIIIIIIIHGIIIHIIIHHIIIIIIHHIIIIIIIIIII
@HWI-D00621:649:HN7J3BCX2:2:1101:11998:15598
GTGGGGAATATTGCACAATGGGCGCAAGCCTGATGCAGCCATGCCGCGTGTATGAAGAAGGCCTTCGGGTTGTAAAGTACTTTCAGCGGGGAGGAAGGTGTTGTGGTTAATAACCGCAGCAATTGACGTTACCCGCAGAAGAAGCACCGGCTAACTCCGTGCCAGCAGCCGCGGTAATACGGAGGGTGCAAGCGTTAATCGGAATTACTGGGCGTAAAGCGCACGCAGGCGGTCTGTCAAGTCGGATGTGAAATCCCCGGGCTCAACCTGGGAACTGCATTCGAAACTGGCAGGCTAGAGTCTTGTAGAGGGGGGTAGAATTCCAGGTGTAGCGGTGAAATGCGTAGAGATCTGGAGGAATACCGGTGGCGAAGGCGGCCCCCTGGACAAAGACTGACGCTCAGGTGCGAAAGCGTGGGGAGCAAACAGG
+
IIIIIIIIIIIIIIIIIIIIIIIIIIIIIIIIIIIIIIIIIIIIIIIIIIIIIIIIIIIIIIIIIHIIIIIIIIIIIIIIIIGHIIIIIIIHIIHHIHHIIIIIIIHHHIIIIIIIIIIIHIIIIIIIIIIIHHIIIIIIIIIIIIIIICHIIIIIIIIIIIIIIIIIIIIIIIIIHIEHHHGHHIIIHIIHIHHHIHIIIGHFHGHHIHGHHHIIIFHFIIIHIHHHIIIHFCGIIIIHIHHHIIIIIIHCCHHHDIHHHEHEIHCG?GIIIIHIIIIHHIIHHHHIHIIHIHHIIIIIHG?HIIIIIIHIIHHHFIIIHHEHIIIIIIIIIIIHGIHIIIIIIIHFDEHHHFIIIIIIIIIIIIIIIIIIIIIIHIIIIIIGIIIIIIIIIIIIIIIHHEIIIIGIIIIIIIIIIIIIIIIIIIHIII
@HWI-D00621:649:HN7J3BCX2:2:1101:13607:15615
GTGGGGAATATTGCACAATGGGCGCAAGCCTGATGCAGCCATGCCGCGTGTATGAAGAAGGCCTTCGGGTTGTAAAGTACTTTCAGCGGGGAGGAAGGTGTTGTGGTTAATAACCGCAGCAATTGACGTTACCCGCAGAAGAAGCACCGGCTAACTCCGTGCCAGCAGCCGCGGTAATACGGAGGGTGCAAGCGTTAATCGGAATTACTGGGCGTAAAGCGCACGCAGGCGGTCTGTCAAGTCGGATGTGAAATCCCCGGGCTCAACCTGGGAACTGCATTCGAAACTGGCAGGCTAGAGTCTTGTAGAGGGGGGTAGAATTCCAGGTGTAGCGGTGAAATGCGTAGAGATCTGGAGGAATACCGGTGGCGAAGGCGGCCCCCTGGACAAAGACTGACGCTCAGGTGCGAAAGCGTGGGGAGCAAACAGG
+
IIHIIIIIIIIIHGHHIIIIIIIIIIHIIIIIIHIIIIIIIIIIIIIIHIHHIIIIIIIIHHIIHGHIGHIIIIIIIIIIIIGGG?GHIHIIIGIIHIHIIIGIIG<E@CHHHIFHHDHHHHEHHHHI8GHABEHHHHIIIIIIIIIIIIIIIIII@HHIIIIIIIIIHIIIHIIIIHIIIIIIIDEHEHHFHIHIH46FHIHF-CHHHIHHHIDHHHF?;:;CHHHHHIHG@EFHEHIGHE@@F@EHIIHHHDCHDHE6-HEA?IFIGHHEEFGHIIIIIIIIIIIIHHHGHIIIIIHGEHGHHIIIIIHHHIHIIHIIIIIIIHHHIIIIIIIHHGIIHIIIIIHFCCIFIIIHIIIHDIIIHIHIHIIIIIIIIIGIIIIIIIHHHHIIIIIIIHHHHFHHIHGIIIIIIIIIIIIIIHIIIIIIII
@HWI-D00621:649:HN7J3BCX2:2:1101:15391:15575
GTGGGGAATATTGCACAATGGGCGCAAGCCTGATGCAGCCATGCCGCGTGTATGAAGAAGGCCTTCGGGTTGTAAAGTACTTTCAGCGGGGAGGAAGGCGATAAGGTTAATAACCTTGTCGATTGACGTTACCCGCAGAAGAAGCACCGGCTAACTCCGTGCCAGCAGCCGCGGTAATACGGAGGGTGCAAGCGTTAATCGGAATTACTGGGCGTAAAGCGCACGCAGGCGGTCTGTCAAGTCGGATGTGAAATCCCCGGGCTCAACCTGGGAACTGCATTCGAAACTGGCAGGCTAGAGTCTTGTAGAGGGGGGTAGAATTCCAGGTGTAGCGGTGAAATGCGTAGAGATCTGGAGGAATACCGGTGGCGAAGGCGGCCCCCTGGACAAAGACTGACGCTCAGGTGCGAAAGCGTGGGGAGCAAACAGG
+
IIIIIIIIIIIIIIIIIIIIIIIIIIIIIIIIIIIIIIIIIIIIIIIIIIIIIIIIIIIIHIIIHIIIHIIIIIIIIIIIIIFHIIIIIIIHIIIIIIIIIIGHHIHIHIHIIIIIIIIIIIIIIIIIHHEHHHIIID<EHIIIIIIIIIGIHIIIIIIIIIIHIIIIIIIIIII+@GHHIHHIIIIH@HHIEHHHEEHIIIHGHIIIIIHHHIHHHIIIHHDHIHHHGIIHEIHIIIHHH=HEHEHHIIHHHD+HHHE?EIGHFHE?IIIIIIIGIIHHHHHIIIIIIIIIIIHHIHHIH@EHIIIIIHHHGHHIIIIIHEIIIIIIIIHIHIIHFIIIIIIIIIHGDIHFIIIIIIIIHIIIIIIIIIIIIIIIIIIIIIHIIIIIIIIIIIIIIIHIHHIIIIHIIIIIIIIIIIIIIIIHIIIIII
@HWI-D00621:649:HN7J3BCX2:2:1101:5640:15905
GTGGGGAATATTGCACAATGGGCGCAAGCCTGATGCAGCCATGCCGCGTGTATGAAGAAGGCCTTCGGGTTGTAAAGTACTTTCAGCGGGGAGGAAGGCGATAAGGTTAATAACCTTGTCGATTGACGTTACCCGCAGAAGAAGCACCGGCTAACTCCGTGCCAGCAGCCGCGGTAATACGGAGGGTGCAAGCGTTAATCGGAATTACTGGGCGTAAAGCGCACGCAGGCGGTCTGTCAAGTCGGATGTGAAATCCCCGGGCTCAACCTGGGAACTGCATTCGAAACTGTCAGGCTAGAGTCTTGTAGAGGGGGGTAGAATTCCAGGTGTAGCGGTGAAATGCGTAGAGATCTGGAGGAATACCGGTGGCGAAGGCGGCCCCCTGGACAAAGACTGACGCTCAGGTGCGAAAGCGTGGGGAGCAAACAGG
+
IIIIIIIIIIIIIIIIIIIIIIIIIIIIIIIIIIIIIIIIIIIIIGIIIIIIIIIIIIIIIIIIIIIHIHHIIIIIIHHIIIHIIIIIIIIIIIIIIIIHIIIIIIHGHIIIIIIIIIIIIIIIHEFHHIIHIHIIHIGIIIIIGIIIIDHHIIHHIIHIIIIIIHHIIHHHHIHI?HFHIHCHCDEHHHEHHHEHEE@GHIHGHHHHHHHGCHHE@HHIHHIIHHIHIHH@-CFF664>:CHIIHFHHFHHGCHIHHHHHGA@HHEHFHIHCHCIIIIIIIIIIHGHHHHHIIIIIIHHCHHEIIIIGHGHHHHEIIIIHIIIIIHIIHGGIIHCHGIGIIIIIIHEFIGIHIIIIIHGHIIIIHIIIIIIIIIIIIIGHIIIHIIIIIIIIIIIIIIIGIIIIIIIIIIIIIIIIIIIIIIIIIIIII
@HWI-D00621:649:HN7J3BCX2:2:1101:2067:16189
GTGGGGAATATTGCACAATGGGCGCAAGCCTGATGCAGCCATGCCGCGTGTATGAAGAAGGCCTTCGGGTTGTAAAGTACTTTCAGCGGGGAGGAAGGTGTTGAGGTTAATAACCTCAGCAATTGACGTTACCCGCAGAAGAAGCACCGGCTAACTCCGTGCCAGCAGCCGCGGTAATACGGAGGGTGCAAGCGTTAATCGGAATTACTGGGCGTAAAGCGCACGCAGGCGGTCTGTCAAGTCGGATGTGAAATCCCCGGGCTCAACCTGGGAACTGCATTCGAAACTGGCAGGCTAGAGTCTTGTAGAGGGGGGTAGAATTCCAGGTGTAGCGGTGAAATGCGTAGAGATCTGGAGGAATACCGGTGGCGAAGGCGGCTCCCTGGACAAAGACTGACGCTCAGGTGCGAAAGCGTGGGGAGCAAACAGG
+
IIIIIIIIIIIIIIGIIIIIIIIIIIHIIIIIIIIIIIIIIIIIIIIIIIIIIIIGIIIIIIIHIIHIIIIIIIIIIIIIIIHIHIIIIIIHIIIIIIIIIIHHIIIIIIIIIIHIIIIIIIIIIIIIIIGHIIIIIIIIIIHHHIHHHIIIIIIIIIIIIHGEHIIGHIIIIIDIICHHIHIIIIHHHI?GCDHIHHHHHIHFHHFHHECGHHHEHHHDDHIDHHHIHHDEGHEH@@ECC-HIHHHF-HEGEDDHHCA6HHGGIHHB--HCEA@CIHFHAHIIIIGIIHGHEHHIIIIIHG@GIIHHIIIHHHHHGIGIIHHHIHIIIIIIIIHHHIIIIIIIIIHG<HEIIIIIIIIIGIIIIIIIIHIIIIIIIIIHHIHIIIIIIIIIIIHHIIIIIIIIIIIIIIIIIIIIIIIIIIIIIIIIII
@HWI-D00621:649:HN7J3BCX2:2:1101:4675:16249
GTGGGGAATATTGCACAATGGGCGCAAGCCTGATGCAGCCATGCCGCGTGTATGAAGAAGGCCTTCGGGTTGTAAAGTACTTTCAGCGGGGAGGAAGGTGTTGTGGTTAATAACCGCAGCAATTGACGTTACCCGCAGAAGAAGCACCGGCTAACTCCGTGCCAGCAGCCGCGGTAATACGGAGGGTGCAAGCGTTAATCGGAATTACTGGGCGTAAAGCGCACGCAGGCGGTCTGTCAAGTCGGATGTGAAATCCCCGGGCTCAACCTGGGAACTGCATTCGAAACTGGCAGGCTAGAGTCTTGTAGAGGGGGGTAGAATTCCAGGTGTAGCGGTGAAATGCGTAGAGATCTGGAGGAATACCGGTGGCGAAGGCGGCCCCCTGGACAAAGACTGACGCTCAGGTGCGAAAGCGTGGGGAGCAAACAGG
+
IIIIIIIIIIIIIIIIIIIIIIIIIIIIIIIIIIIIIHIIIIIIIIIIIIGHIIIIIIIIIIHIHHIIIIIIIIIIIGHIIIHHIIHIIIIIIIIIIIIIIIHIIGIIIGIIIHIIIHIIHIIEHIIHEHHIIIIGIHIGIHIIHIIIIIIIIHIHIIIIHHIHIIGFIHIIDHHDHHCH@EHHIHEHIIIH-@G-5-FFEEG-G@@HH>FHHH<?HHIHC>4;HHHHHGG-?@-6-GIHHG=HHHHF@HH?@+DHHDEGHF?HHFHA-FGHIHFFGCHF-EHHIHHHEHCHHHIHIHHGE?G?IIIIGHIHF/IIIIIHIIHIIIIIHIIHIIIIIHIHIIIIIHHG<HIHHIIIIIIHGIIIIIIIIIIIIIHIIHGIIGIIIIIIIIIIIIIIIIIIIHIIIIIIIIIIIIIIIIIIIIIIIIIIII
@HWI-D00621:649:HN7J3BCX2:2:1101:14054:16174
GTGGGGAATATTGCACAATGGGCGCAAGCCTGATGCAGCCATGCCGCGTGTATGAAGAAGGCCTTCGGGTTGTAAAGTACTTTCAGCGGGGAGGAAGGTGTTGAGGTTAATAACCTCAGCAATTGACGTTACCCGCAGAAGAAGCACCGGCTAACTCCGTGCCAGCAGCCGCGGTAATACGGAGGGTGCAAGCGTTAATCGGAATTACTGGGCGTAAAGCGCACGCAGGCGGTCTGTCAAGTCGGATGTGAAATCCCCGGGCTCAACCTGGGAACTGCATTCGAAACTGGCAGGCTAGAGTCTTGTAGAGGGGGGTAGAATTCCAGGTGTAGCGGTGAAATGCGTAGAGATCTGGAGGAATACCGGTGGCGAAGGCGGCTCCCTGGACAAAGACTGACGCTCAGGTGCGAAAGCGTGGGGAGCAAACAGG
+
IHIIIIIIIIIIIIIIIIIIIGIIIIIIIIIIIHHIIIIIIIIHIIIIIIIIIIGHIIIIIHIIIHIIIIIIIIIIIIIIIIHHIIIIIIIIHIIHIIHIIIIIIIHIIHIIIIGHIIHHIIIIIIIIHIIIIHIIHIIHIHHIIIIIIIIGHHHIIIGHHHIIHIIIIGHHHII:EHHHHIDHHICCDEFHIIEEHH@HHHH@HHIIHHHIHHEHHGHGHIIIHHIHIHCIHG@G?EHDHHHHHCEGEHHHIHC3HDAIHHEIIIHHGHHIHHHHHEFHHIIIIIFHIGIIIHEGIIIIIHHHHIIIIIIIIHHIIHHGIHIHHFIIIIIIIIIIIIIIIIIHIIHGDIIHHIIIIIIIHIIIIIHHIIIIIIIIHHIHIHFHIIHIIIIIIIIIIIHGHEIIIIHIIIIIIIIIIIIIIIIHIIIIIH
@HWI-D00621:649:HN7J3BCX2:2:1101:5029:16465
GTGGGGAATATTGCACAATGGGCGCAAGCCTGATGCAGCCATGCCGCGTGTATGAAGAAGGCCTTCGGGTTGTAAAGTACTTTCAGCGGGGAGGAAGGCGATAAGGTTAATAACCTTGTCGATTGACGTTACCCGCAGAAGAAGCACCGGCTAACTCCGTGCCAGCAGCCGCGGTAATACGGAGGGTGCAAGCGTTAATCGGAATTACTGGGCGTAAAGCGCACGCAGGCGGTCTGTCAAGTCGGATGTGAAATCCCCGGGCTCAACCTGGGAACTGCATTCGAAACTGGCAGGCTAGAGTCTTGTAGAGGGGGGTAGAATTCCAGGTGTAGCGGTGAAATGCGTAGAGATCTGGAGGAATACCGGTGGCGAAGGCGGCCCCCTGGACAAAGACTGACGCTCAGGTGCGAAAGCGTGGGGAGCAAACAGG
+
IIIIIIIIIIIIGIIIIIIIHIIIIIIIIIIIIIIIIIIIIIIIIIIIHIHHIIIIIIIIIIIIIIIGIIIIIIIIIGFHHIDHHIIIIIIHHHIIIIGHIIIIIIHIGIIIIIIIGIIHIIIIIIIIHIHIHHHHIIIIIHIIIIIIIIIIHIIHIIHHHHHHHHIIIIIIIIIIHICHHIHIDHHIIIHFHH=EHEHHIEHEIHIIIIIIIHCEHHHHIIGHIHHIHGIEG@@IIIHCD@=FHIH@-GHHE+IIHHH@IHHHA.GIIIIIIHGIIIHIIIIIIHGIIIIIIHHFIIIIIGIIIIIIIIIIHGGIIIIIHIIHIIIHHHIIIGIIHGIHIIIIIHCGDEIIIIIGIIIIHIIIIHIHG1IIHHIIIHHIHHIIIIIIIIIIHIIIIIIIIIHIIIIIIIIIGIIIIIIIIIIIHIIIII
@HWI-D00621:649:HN7J3BCX2:2:1101:6661:16483
GTGGGGAATATTGCACAATGGGCGCAAGCCTGATGCAGCCATGCCGCGTGTATGAAGAAGGCCTTCGGGTTGTAAAGTACTTTCAGCGGGGAGGAAGGCGATAAGGTTAATAACCTTGTCGATTGACGTTACCCGCAGAAGAAGCACCGGCTAACTCCGTGCCAGCAGCCGCGGTAATACGGAGGGTGCAAGCGTTAATCGGAATTACTGGGCGTAAAGCGCACGCAGGCGGTCTGTCAAGTCGGATGTGAAATCCCCGGGCTCAACCTGGGAACTGCATTCGAAACTGGCAGGCTAGAGTCTTGTAGAGGGGGGTAGAATTCCAGGTGTAGCGGTGAAATGCGTAGAGATCTGGAGGAATACCGGTGGCGAAGGCGGCCCCCTGGACAAAGACTGACGCTCAGGTGCGAAAGCGTGGGGAGCAAACAGG
+
IIIIIIIIIIIIIHIIIIIIHIIIIIIIIIIIIIIIIIIIIIIIHIIIIIIIIIIIIIIIIIIIHIIIIFIIIIHIIIHIIIDGHIIHIIIIIIIHIIIIIIHIIIHIHIIIIIHIIHIIICCHHHIIHHFGHIIHIIIIIHIIIIIIGHCHHFFHHIIHHIHHGGIIE@:DHH5CHIIGGIHGHHEHIHHHHF6EE4@HHIHEEHHHEHC@HHDHHHFHIHI:CHHDH:?H@EHHHG=HGIHCHHHHHHHCIHIIHDCIIHIHHHGIHIH?GIIIIGIIIHIIIHEHEIHIHG?HFHGHEHIHIIIIIIIIHEIIIIIIHGGIIIIIIIIIIIIGIIIGIIIIIIHF<CIIHIIIIIIIHIIIIIIIIIIIIHIIIIIIHCIIHIIGIIIIIIIIIIIHHEIIIIHHIIIIIIIIIIIIIIIIIIIHII
@HWI-D00621:649:HN7J3BCX2:2:1101:7067:16276
GTGGGGAATATTGCACAATGGGCGCAAGCCTGATGCAGCCATGCCGCGTGTATGAAGAAGGCCTTCGGGTTGTAAAGTACTTTCAGCGGGGAGGAAGGCGATAAGGTTAATAACCTTGTCGATTGACGTTACCCGCAGAAGAAGCACCGGCTAACTCCGTGCCAGCAGCCGCGGTAATACGGAGGGTGCAAGCGTTAATCGGAATTACTGGGCGTAAAGCGCACGCAGGCGGTCTGTCAAGTCGGATGTGAAATCCCCGGGCTCAACCTGGGAACTGCATTCGAAACTGGCAGGCTAGAGTCTTGTAGAGGGGGGTAGAATTCCAGGTGTAGCGGTGAAATGCGTAGAGATCTGGAGGAATACCGGTGGCGAAGGCGGCCCCCTGGACAAAGACTGACGCTCAGGTGCGAAAGCGTGGGGAGCAAACAGG
+
IIIHIIIIIIIIIIIIIIIIHIIIIIIHIIHIIIIIIIHIIIIIIIIIIIIIIHHFHIIIIIIIIIIIIIHHIIIIIIIIHIFHHIIIIGI?EHIHIHHHIIIIIIHIIIHHIIIIIIHEHHHIIIIIGHHIIIIIIIIHHIIIHIIIGIIHGIIIHIHHHHIHEHHHIIIHHHHHIIIIIIGIIIIIIICHHHHFHHHIFHGE@GIIIEHEHD:EHHHIHFHHEEIIIIIHHHHHHECHHIHGIHGHHHHE=HCHHHEEHIIHEIHGEHIIIIIGIIHHIFIIIIIIGIIIIIIHIIHIIHEIIIIIIIIIIIIIIHGIIHHGIIHHE<IIHIIHIGIHHIIIIHHFD?IIHIIIIIIIGIIIHIIIIHHHIIIHIIIIIIIHIIIIIIIIIIIIIIIIIHIIIIIIIIIIIIIIIIHIIIIIIIIIII
@HWI-D00621:649:HN7J3BCX2:2:1101:10499:16339
GTGGGGAATATTGCACAATGGGCGCAAGCCTGATGCAGCCACGCCGCGTGTATGAAGAAGGCCTTCGGGTTGTAAAGTACTTTCAGCGGGGAGGAAGGTGTTGGGGTGAATAACCGCAGCAATTGACGTTACCCGCAGAAGAAGCACCGGCTAACTCCGTGCCAGCAGCCGCGGTAATACGGAGGGTGCAAGCGTTCATCGGAATTACTGGGCGTAAAGCGAACGCAGGCGGTCTGTCAAGTCGGATGTGAAAGCCCCGGGCTCAACCTGGGAACTGCATTCGAAACTGGCAGGCTAGAGTCTTGTAGAGGGGGGTAGAATTCCAGGTGTAGCGGTGAAATGCGTAGAGATCTGGAGGAATACCGGTGGCGAAGGCGGCCCCCTGGACAAAGACTGACGCTCAGGTGCGAAAGCGTGGGGAGCAAACAGG
+
II1FHIIIICHI?FHHIIIIIHEHHHIIHIIIIHH?GHI1F1<FHIIIHI<1DGHIIIIIIE1DGHHICH@FHIIIC11<F@<11<<<?/CH/CHI@<G?GC//-C--.88FEE@-:EHH@EGCEHHI6.F-9B@<<,?E.GHIH..@CCHHGFHHCHHHI@GCGHHHFHGHHH+>HHIEE4=+>H-@EF?HCEG----@GH=@GHF>HHEEFH-6=@EHH#@:>HEDHFH@6-6-6-66;@@?IHHHGF6-7+C5+GHEGIH?HAEA-----A?HIHEFA-GHCIH?HB?H@.HHHHGGF.8.D.IHHHC<</HE@GH@?IIIHHHHIHHGIIIIIH=IFIIIIHHD<IIHIIHGEHHG/HHHGIIIHIIHHHHHHDF<HCIHHF<<1@D@IIIIIIIHF1IHE0HIIIIIIIHIIIIHIHIHIIIIII
@HWI-D00621:649:HN7J3BCX2:2:1101:15782:16453
GTGGGGAATATTGCACAATGGGCGCAAGCCTGATGCAGCCATGCCGCGTGTATGAAGAAGGCCTTCGGGTTGTAAAGTACTTTCAGCGGGGAGGAAGGTGTTGTGGTTAATAACCGCAGCAATTGACGTTACCCGCAGAAGAAGCACCGGCTAACTCCGTGCCAGCAGCCGCGGTAATACGGAGGGTGCAAGCGTTAATCGGAATTACTGGGCGTAAAGCGCACGCAGGCGGTCTGTCAAGTCGGATGTGAAATCCCCGGGCTCAACCTGGGAACTGCATTCGAAACTGGCAGGCTAGAGTCTTGTAGAGGGGGGTAGAATTCCAGGTGTAGCGGTGAAATGCGTAGAGATCTGGAGGAATACCGGTGGCGAAGGCGGCCCCCTGGACAAAGACTGACGCTCAGGTGCGAAAGCGTGGGGAGCAAACAGG
+
IIIIIIIIIIIIIIIIIIIIIIIIHIIIIIIIGIIIIIIIIIIIIIIIIIIEHIIIIGIIIIIIIIIIIIIIIIIIIIIIIIHHHIIIIIIHHIIIIHIHIIHIIIHEFHHHEHHHIIHDHHHIIIIHGHIHHIIIIHIIIIIIIIHIIIIIIIIIGHIIIIHIIIHIIIIIIIDHHIIIIHIIIIHHHHH@CHGHIHIHIHIEECHIIHHHHIIHEHHHHHIIIIHHIIIIHHHHHHHGIIIIHHGIIHHHHDIHDIGHHIHIHHHG?EEGIHHHIHEHEIIIIHGIIHHIIIIIIIHHGB?GIHIIIIIHEIIIIIIIIIIIIIIIIIIIIIIIHIIIHIHIIIIHDIIIIIIIIHGIIIIIIIIIIIIIIIIIIIIIHIIHIIIIIIIIIIIIIIGIHFIIIIHIIIIIIIIIIIIIIIIIIIIIII
@HWI-D00621:649:HN7J3BCX2:2:1101:7858:16608
GTGGGGAATATTGCACAATGGGCGCAAGCCTGATGCAGCCATGCCGCGTGTATGAAGAAGGCCTTCGGGTTGTAAAGTACTTTCAGCGGGGAGGAAGGCGATAAGGTTAATAACCTTGTCGATTGACGTTACCCGCAGAAGAAGCACCGGCTAACTCCGTGCCAGCAGCCGCGGTAATACGGAGGGTGCAAGCGTTAATCGGAATTACTGGGCGTAAAGCGCACGCAGGCGGTCTGTCAAGTCGGATGTGAAATCCCCGGGCTCAACCTGGGAACTGCATTCGAAACTGGCAGGCTAGAGTCTTGTAGAGGGGGGTAGAATTCCAGGTGTAGCGGTGAAATGCGTAGAGATCTGGAGGAATACCGGTGGCGAAGGCGGCCCCCTGGACAAAGACTGACGCTCAGGTGCGAAAGCGTGGGGAGCAAACAGG
+
IIIIIIIIIIIIIHIIIIIIIIIIIIIIIIIIIIIIIIIIIIHIIIIIIIHIIHIHIIIIIIIIIIIIIIIDHIIIIIHIIIGHIIIIIIIHIIIIIIIIIIIIIGIIIIHIIIIIIIIIIHHIIIIIEHHIHGHHIIIIIIIGEHIIIGIHIEH@GHC@@HIIIGHIIHIIHIHHHICEHH-CHHCHHIG@-@EHDE@GHHD@EEHHECC@EHEHHFDCC=HHHHDHC;@HFHIIGIIIIIH@HIHIIIGIHDIHDIHIHHCIIHGF-?IIHIIIHHCGIIIIHHIHFIFIIHHGIIHHCHGIIIIIHIIIIIIHIIIIIHHIIIIIIIIIIIIGIIIIIIIIIHHG<1IIIIIIIIIIIIHIIIIHIIIGIIIIIIIHIIIIIIIIIIIIHIIIIIIIIIIIIIIIHIIIIIIIIIIIIIIIIIIIII
@HWI-D00621:649:HN7J3BCX2:2:1101:12202:16519
GTGGGGAATATTGCACAATGGGCGCAAGCCTGATGCAGCCATGCCGCGTGTATGAAGAAGGCCTTCGGGTTGTAAAGTACTTTCAGCGGGTAGGAAGGTGTTGTGGTTAATAACCGCAGCAATTGACGTTACCCGCAGAAGAAGCACCGGCTAACTCCGTGCCAGCAGCCGCGGTAATACGGAGGGTGCAAGCGTTAATCGGAATTACTGGGCGTAAAGCGCACGCAGGCGGTCTGTCAAGTCGGATGTGAAATCCCCGGGCTCAACCTGGGAACTGCATTCGAAACTGGCAGGCTAGAGTCTTGTAGAGGGGGGTAGAATTCCAGGTGTAGCGGTGAAATGCGTAGAGATCTGGAGGAATACCGGTGGCGAAGGCGGCCCCCTGGACAAAGACTGACGCTCAGGTGCGAAAGCGTGGGGAGCAAACAGG
+
IIIIIIIIIIIIIIIIIIIIIIIIIIIIIIIIIIIIIIIIIIIIHHIIIIHIIIIIIIIIIIIIHHIIIIIIIIIIIIIIIIFHHHIIIIHHIIHIHIIIIIIIIIHIIHHHIIIIIIIIIIIIIIIHEHIIHHHIHIIIIIIIIIIIIIIIIIIIIIIIIIIIIIIIIIIHIIHHHIIIGIGHHIIEHHIIGHIGEGGHIIIIIIIIIIHDHEFCHHHHHEHHHHGIIHIHHGEIFHGHDEGFGHIIIIHIHGHHHHGGIIIHHHHGEHHIIIIHHHF?HIHIIIIIIIGIIIIIHIIHHFGIIIIIIIIIHHIIHHIHIIHHIIIIIGIIIIIHIIIIHIIIIIHGDHHHHHHHIHIHDIIIIIIIIIIIIIIIIGIIIHIIIIHIIHIIIIIIIIIIHHIIIHIIIIIIIIIIIIIHIIIHHIIIII
@HWI-D00621:649:HN7J3BCX2:2:1101:12940:16536
GTGGGGAATATTGCACAATGGGCGCAAGCCTGATGCAGCCATGCCGCGTGTATGAAGAAGGCCTTCGGGTTGTAAAGTACTTTCAGCGGGGAGGAAGGTGTTGTGGTTAATAACCGCAGCAATTGACGTTACCCGCAGAAGAAGCACCGGCTAACTCCGTGCCAGCAGCCGCGGTAATACGGAGGGTGCGAGCGTTAATCGGAATTACTGGGCGTAAAGCGGACGCAGGCGGTCTGTCAAGTCGGATGTGAAAGCCCCGGGCTCAACCTGGGAACTGCATTCGAAACTGGCAGGCTAGAGTCTTGTAGAGGGGGGTAGAATTCCAGGTGTAGCGGTGAAATGCGTAGAGATCTGGAGGAATACCGGTGGCGAAGGCGGCCCCCTGGACAAAGACTGACGCTCAGGTGCGAAAGCGTGGGGAGCAAACAGG
+
IIIHIIIIIIIIIHFHIHIIIIIIHEHHIIIIIHCHIIIIIIIFHIIIHHGGGHIIIIHIIIIHH?GHIIIDECHIHECHEHDDGHHCHHI<CF/DHDCHCCHGEE<D/<DDCH@CE-CCGCHE@EHI9GHIF.BDHD?AF?EEEHIH=<<C@@E?FHHH@5@H-@HHHHHHII+5-@?@EHE:HH5@E:@D:+>-5@FFE@5HHHHGHCCHEG@GHHD>6#>+>@HDD:G@-E@F6-4DC@G@@@-F6?G@7++:::HHGA65?F?GA6-EGHEEHGA.HGIIIIIHFFAF@HIIHIHD?C..@.IHHHDCCIHCIIHGC/CCHIIHIHIIIIHGHHIIIHEFHIHD<1HGD<HHHIHIHIIHHCHCIIIIIIHIIHHHHHHFHEEHHGFHIIIIIIIIHHHDHEEIIIIIIIIIIIH?HHHGIIIIII
@HWI-D00621:649:HN7J3BCX2:2:1101:14834:16559
GTGGGGAATATTGCACAATGGGCGCAAGCCTGATGCAGCCATGCCGCGTGTATGAAGAAGGCCTTCGGGTTGTAAAGTACTTTCAGCGGGGAGGAAGGTGTTGTGGTTAATAACCGCAGCAATTGACGTTACCCGCAGAAGAAGCACCGGCTAACTCCGTGCCAGCAGCCGCGGTAATACGGAGGGTGCAAGCGTTAATCGGAATTACTGGGCGTAAAGCGCACGCAGGCGGTCTGTCAAGTCGGATGTGAAATCCCCGGGCTCAACCTGGGAACTGCATTCGAAACTGGCAGGCTAGAGTCTTGTAGAGGGGGGTAGAATTCCAGGTGTAGCGGTGAAATGCGTAGAGATCTGGAGGAATACCGGTGGCGAAGGCGGCCCCCTGGACAAAGACTGACGCTCAGGTGCGAAAGCGTGGGGAGCAAACAGG
+
IIIIIIIIIIIIIIIIIIIIIIIIIIIIIIIIIIGIIIIIHIIIIIIIIIIIIIIIIIIIIGIIHHIIIIIIIHIIIIIIIIGHHIHIIIIHIIIIIHIIIIIIIIIIIIIIHIHIIIIIIGIIIIIIHIIHHHIIHIIHIIIIIIIIGIIIIIIIIIIIIGIHGIIIIHHIIIIHEHIIHHHIIHIIIGIHIIIC@@GHIHEHEHHIIICHIHHDHIHIIHHDIHHHHHHHGIHECG@HHGHIHIHHFHCHGIIIDHGIIIHHIIIIIIHGHIIHIIGIIIIIIHIIIIIIIIFHIIIIHGFIHIIIIHIIIHIHIIIIIIIIIIIIIIIIHFIHGIHIIIIIIIHFDGIIIIIGIIHIIIIIIIIHIIIIIIIIIIIIIIIGIIIIIIIIIIIIIIIIHHIIHIIIIIIIIIIIIIIIIIIIIIIIHI
@HWI-D00621:649:HN7J3BCX2:2:1101:4174:16765
GTGGGGAATATTGCACAATGGGCGCAAGCCTGATGCAGCCATGCCGCGTGTATGAAGAAGGCCTTCGGGTTGTAAAGTACTTTCAGCGGGGAGGAAGGCGATAAGGTTAATAACCTTGTCGATTGACGTTACCCGCAGAAGAAGCACCGGCTAACTCCGTGCCAGCAGCCGCGGTAATACGGAGGGTGCAAGCGTTAATCGGAATTACTGGGCGTAAAGCGCACGCAGGCGGTCTGTCAAGTCGGATGTGAAATCCCCGGGCTCAACCTGGGAACTGCATTCGAAACTGGCAGGCTAGAGTCTTGTAGAGGGGGGTAGAATTCCAGGTGTAGCGGTGAAATGCGTAGAGATCTGGAGGAATACCGGTGGCGAAGGCGGCCCCCTGGACAAAGACTGACGCTCAGGTGCGAAAGCGTGGGGAGCAAACAGG
+
IIIIIIIIIIIIIIIIIIIIIIIIIIIHIIIIIIIIIIIIIIIIIIIIIIIIIIIIIIIIIIIIIIIIIHIIIIIIICGHIIHHIIIIIIIIIIIIIIIIIIIIIHGHIIIHIIIIIIIIIHGIIIIIHHIIIIHHIIIIIIIIIIIIIGHHHIHHIHHHIIIIIHIIIHIICDHIIG?HHDHHHHHHHHHEHHGECHHFHHHHIIHIICEHIIIIFHH?4>>HHIHHHHHHF@@F-@ED>4=HIHH@@-HCHDHGIHEFA-F@CG?IHIIIHGAEHHEIIHHHHH?FHHHHIHHEHHHHGD@IHHFIIIIIIIIIIIIIHIIHHIIIIIHIIIIIIHIGIIIIIIHG<HIIIIHIIIHHHIHHIIHHHCIIIIIHIIHIHIIIIIIIIIIIIHIIIIIHFHIIIIIIIIIIIIIIIIIIIIIIIIHIII
@HWI-D00621:649:HN7J3BCX2:2:1101:12419:16893
GTGGGGAATATTGCACAATGGGCGCAAGCCTGATGCAGCCATGCCGCGTGTATGAAGAAGGCCTTCGGGTTGTAAAGTACTTTCAGCGGGGAGGAAGGTGTTGTGGTTAATAACCGCAGCAATTGACGTTACCCGCAGAAGAAGCACCGGCTAACTCCGTGCCAGCAGCCGCGGTAATACGGAGGGTGCAAGCGTTAATCGGAATTACTGGGCGTAAAGCGCACGCAGGCGGTCTGTCAAGTCGGATGTGAAATCCCCGGGCTCAACCTGGGAACTGCATTCGAAACTGGCAGGCTAGAGTCTTGTAGAGGGGGGTAGAATTCCAGGTGTAGCGGTGAAATGCGTAGAGATCTGGAGGAATACCGGTGGCGAAGGCGGCCCCCTGGACAAAGACTGACGCTCAGGTGCGAAAGCGTGGGGAGCAAACAGG
+
IIIIIIIIIIIIIIIIIHHHIIIIIIIIIIIIIIIIIIIIIIIIIIIIIIIIIIIIIIIIIIIIIEHIIIIIIIIIIIIIIIFHIIIIIIIHIIHIIIHHIIIIIIIIIIIIIIIIIIIIIIIIIIIIHHIIIIIIIIIIIHIIIIIIIIIIIHFHHIIIIIHIHHIIHIIIHHHHHIIIIIIIIIEEHHIIIIHHDHHHHFIHHIHHIIHHEHHHHHHIIIHIIIHIGDIHFIIIIIHGIHHHIIHIIHEHIHDGGIHEHIIIIIIHECIHIHEHHIIIHIIIIHFHIIIIIIHIHHGHIHHFIIIIIIIHIIIIIIIIIIIIHIIIIIIIIIIIIIIIIIIIIIHD<?IIIIIIIIIIIIIIIIIIIIIIIIIIIIIIIIIIIIIIIIIIIIIIIIIIIHIIIIIIIIIIIHIIIIIIIIIIIIHIII
@HWI-D00621:649:HN7J3BCX2:2:1101:12722:16936
GTGGGGAATATTGCACAATGGGCGCAAGCCTGATGCAGCCATGCCGCGTGTATGAAGAAGGCCTTCGGGTTGTAAAGTACTTTCAGCGGGGAGGAAGGTGTTGTGGTTAATAACCGCAGCAATTGACGTTACCCGCAGAAGAAGCACCGGCTAACTCCGTGCCAGCAGCCGCGGTAATACGGAGGGTGCAAGCGTTAATCGGAATTACTGGGCGTAAAGCGCACGCAGGCGGTCTGTCAAGTCGGATGTGAAATCCCCGGGCTCAACCTGGGAACTGCATTCGAAACTGGCAGGCTAGAGTCTTGTAGAGGGGGGTAGAATTCCAGGTGTAGCGGTGAAATGCGTAGAGATCTGGAGGAATACCGGTGGCGAAGGCGGCCCCCTGGACAAAGACTGACGCTCAGGTGCGAAAGCGTGGGGAGCAAACAGG
+
IIIIIIIIIIIIIIIIIIIIIIIIIIIIIIIIIIIIIIIIIIIIIIIIIIIIIIIIIIIIIIIIIIIIIIIIIIIIIIIIIIGHHIIIIIIIIIIIIIIIIIIIIIHIIIIIIIIIIIIIIIIIIIIIGHIIIHIIHHIIIIIIIIIIIIIIIIIIHIIIIIIHIIIIIFHIIIIHIHIIIIIIIIIIIHHIII=EHEHIIIIHIIHIIGEHIIEGHHHIIHIIHIHHHCHHC@@@HIHDIHHHIHHIIHHGCIIIIHIIIIGIIIGIHGIIIIIIIIHEIHIIIIHGIIIIIIHHIIIIIHHHIIHIIIIIHHIIIIIIIHIIIIIIIIIIIIIIIIIIIIIIIIHG<FIIGIIIIIIIGIIIIIIIIIHIIIIIIIIIIIIIIIIIIIIIIIIIIIIIHGIIIIIIIIIIIIIIIIIHIIIIIIIIII
@HWI-D00621:649:HN7J3BCX2:2:1101:16910:16880
GTGGGGAATATTGCACAATGGGCGCAAGCCTGATGCAGCCATGCCGCGTGTATGAAGAAGGCCTTCGGGTTGTAAAGTACTTTCAGCGGGGAGGAAGGCGATAAGGTTAATAACCTTGTCGATTGACGTTACCCGCAGAAGAAGCACCGGCCAACTCCGTGCCAGCAGCCGCGGTAATACGGAGGGTGCAAGCGTTAATCGGAATTACTGGGCGTAAAGCGCACGCAGGCGGTCTGTCAAGTCGGATGTGAAATCCCCGGGCTCAACCTGGGAACTGCATTCGAAACTGGCAGGCTAGAGTCTTGTAGAGGGGGGTAGAATTCCAGGTGTAGCGGTGAAATGCGTAGAGATCTGGAGGAATACCGGTGGCGAAGGCGGCCCCCTGGACAAAGACTGACGCTCAGGTGCGAAAGCGTGGGGAGCAAACAGG
+
IIIIIIIHIIIIIIIIIIIIIIIHHDHIIGHIIIIHHGHIIIIIIIIIIHHHIHIIIHIIHGIIIHIHIGHHIIIIIIIIIIHHIIIIIIIHIIIIIIIHDHIHHIHIHIHHIIIIIHIHIHHIIHIIHIEHIHHGDHIIIIIIIIIIHHHCDHHFHHHHGHHHHHHIIGIIIHH:?HFHHIEHIIFEEE@HCHHCHEF?G@@H@@HIIGHHIHCHG@FCHGIIIHDHDDC@---EEG@CD=G66--EFFGHGGHHHHEAGHEHGFG6EIIHHHHGIHHEHDIHHIIHIHFHEHHGEFHIIHHEIHHHDHHHHEIHIHEGHCHIHHIHHHHIIHH@IHHHEHHIHHGFDHEF1HIHEGHG/IIHHGHEHHFIIIIIHHIIIIIHHIIIIIIIIIIIIIIIIHIIIHIIIIIIHHHIHHGFIIIIIIIIIH
@HWI-D00621:649:HN7J3BCX2:2:1101:2279:17217
GTGGGGAATATTGCACAATGGGCGCAAGCCTGATGCAGCCATGCCGCGTGTATGAAGAAGGCCTTCGGGTTGTAAAGTACTTTCAGCGGGGAGGAAGGTGTTGTGGTTAATAACCGCAGCAATTGACGTTACCCGCAGAAGAAGCACCGGCTAACTCCGTGCCAGCAGCCGCGGTAATACGGAGGGTGCAAGCGTTAATCGGAATTACTGGGCGTAAAGCGCACGCAGGCGGTCTGTCAAGTCGGATGTGAAATCCCCGGGCTCAACCTGGGAACTGCATTCGAAACTGGCAGGCTAGAGTCTTGTAGAGGGGGGTAGAATTCCAGGTGTAGCGGTGAAATGCGTAGAGATCTGGAGGAATACCGGTGGCGAAGGCGGCCCCCTGGACAAAGACTGACGCTCAGGTGCGAAAGCGTGGGGAGCAAACAGG
+
IIIIIIIIIIIIIHIIHIIIIIIIIGIIIIIIIIIHIIIIIHHHHHHIHI@GHHHHIIHIIGHIHHHFIIIIIIFHIHIHEGCHIHIIIDHIIDIIHE@ECHHHIE/GEHHIHIGHHCHIIH?E.GFHHIH@HE.EHHDHHF?GHG@G,=C=E?HCHHFIEHEHHHHIIIH,35>CEHIIHDEDHH@GE@@@HCEEH-GEC--52G6FHG3-@@CDH@@@GDHHHG;CCD:@66---?HHDHHHH@EHHHHG@::>+>-HHAHA-@E?EHFHHG?EHEH@G@.FHB.6.B..?HHGB6-.AAG@GHHEDGIHG??HG@?HHHCD/HHHHCCCDHHHIHHHIIHHGHFC<1HIIHHHEG<HHHHIIIIHH@CEECHIIHIIIIHGEHHEHEHEHIHHHIHHIHGIIIIIIHHIIGIIIIHHHIHFGHGCHH
@HWI-D00621:649:HN7J3BCX2:2:1101:11938:17072
GTGGGGAATATTGCACAATGGGCGCAAGCCTGATGCAGCCATGCCGCGTGTATGAAGAAGGCCTTCGGGTTGTAAAGTACTTTCAGCGGGGAGGAAGGCGATAAGGTTAATAACCTTGTCGATTGACGTTACCCGCAGAAGAAGCACCGGCTAACTCCGTGCCAGCAGCCGCGGTAATACGGAGGGTGCAAGCGTTAATCGGAATTACTGGGCGTAAAGCGCACGCAGGCGGTCTGTCAAGTCGGATGTGAAATCCCCGGGCTCAACCTGGGAACTGCATTCGAAACTGGCAGGCTAGAGTCTTGTAGAGGGGGGTAGAATTCCAGGTGTAGCGGTGAAATGCGTAGAGATCTGGAGGAATACCGGTGGCGAAGGCGGCCCCCTGGACAAAGACTGACGCTCAGGTGCGAAAGCGTGGGGAGCAAACAGG
+
IIIIIIIIIIIIHIIIIIHHIIIIIIIIIIIIIIIIIIIIIIIIIIIIIIIHHIIHIIIIIIHIEGEHHHIIIIIIIIIIIIHIIIIIIIIHIIIIHHIHIIIIIIIGIIIIIIIHIHHIIIIIIIIIIIIIIIIIIHHHIIIIIIIIIIIIIIIIIGHGHIIIIIHIIHIIIIIHHIIIHGHHIIIIIGHIIHEEHCEGIHIHIHIIIIHHHIHGIIIIHIIIIHIIHHHIHIHHIIHHHHHHHIIIHIIHHIHIIIHHHIHGIHEEA?HHIHHHGGIGIIIIIIHIIIIHHHCIIIHHIHIHIIIIIHDEFIHIIIIIHHHHIIHIIHIIIIIHHHIHIIIHHHHGDCIIIIHHFIIIHIIIIIIIIIIHIHIIIIIIIIIHHHIIIIIIIIIIIIIIHCIIHIHHIIIIIIIIIIHHIIHIIIIIII
@HWI-D00621:649:HN7J3BCX2:2:1101:12485:17137
GTGGGGAATATTGCACAATGGGCGCAAGCCTGATGCAGCCATGCCGCGTGTATGAAGAAGGCCTTCGGGTTGTAAAGTACTTTCAGCGGGGAGGAAGGCGATAAGGTTAATAACCTTGTCGATTGACGTTACCCGCAGAAGAAGCACTGGCTAACTCCGTGCCAGCAGCCGCGGTAATACGGAGGGTGCAAGCGTTAATCGGAATTACTGGGCGTAAAGCGCACGCAGGCGGTCTGTCAAGTCGGATGTGAAATCCCCGGGCTCAACCTGGGAACTGCATTCGAAACTGGCAGGCTAGAGTCTTGCAGAGGGGGGTAGAATTCCAGGTGTAGCGGTGAAATGCGTAGAGATCTGGAGGAATACCGGTGGCGAAGGCGGCCCCCTGGACAAAGACTGACGCTCAGGTGCGAAAGCGTGGGGAGCAAACAGG
+
IIIIIIIIIIIIIIIIIIIHIIIIIIIHIIIIIIIIIIIIIGIIIIIIIIHIHHIIIIIIHIIIHHIIIHIIIIIIIIIIIIFHIIIIIIIFHIGHIIHIIIIIIIHEHEGHHHIIIHIIIGHHIIIIIIIIIIIIHIHIIIIIGEHHIIIIIIIHIIIIIIIIIIIHIHIHIIIHIHIIIHIHHHHHHHIIIIHHEF?HIHHHHHHHHGIIIHHIIIHHIHHHIIIIIIIIHE-HGIIIIHHIIIIIIHHHCDIIHIIGHHIIHHHFHHIHIIIIHGIIIIIIIIIIIIGIIIHIIIIIHHHHIHIHIIIIHHHGIIIGIIIIIIHIIIIIIIIIIIIIIIIIIIIHDHIIIIIIIIIHGIIIIIIIIIIIIIIIIIIIHFIIIIIIIIIIIIIIIIIIHHIIIIIIIIIIIIIIIIIIIIIIIIIIII
@HWI-D00621:649:HN7J3BCX2:2:1101:20386:17080
TGGGGAATATTTCACAATGGGCGCAAGCCTGATGCAGCCATGCCGCGTGTATGAAGAAGGCCTTCGGGTTGTAAAGTACTTTCAGCGGGGAGGAAGGTGTTGTGGTTAATAACCGCAGCAATTGACGTTACCCGCAGAAGAAGCACCGGCTAACTCCGTGCCAGCAGCCGCGGTAATACGGAGGGTGCAAGCGTTAATCGGAATTACTTGGCGTAAAGCGCACGCAGGCGGTCTGTCAAGTCGGATGTGAAATCCCCGGGCTCAACCTGGGAACTGCATTCGAAACTGGCAGGCTAGAGTCTTGTAGAGGGGGGTAGAATTCCAGGTGTAGCGGTGAAATGCGTAGAGATCTGGAGGAATACCGGTGGCGAAGGCGGCCCCCTGGACAAAGACTGACGCTCAGGTGCGAAAGCGTGGGGAGCAAACAGG
+
F<GGICHHHEH1DCC@FF<GHHHCHIIEGC<CHECGHHHIEFGI<?/<CDHHHCHHFH@FFHCHF1DEFHHH?HHCCGHHHHC<GGHIIICEHCHFFDFCGHIHICG?<EHHECCHCECHE@D.CC9:E?GHHIDHD,BHHIGHHHA<H<,6BHE.B@G?-@-68-54@>3,>3+-@EEHHF:CH@G--6@GD-@-5@GCH-@GGGG6#HIHF@@@@GEC;>HHEIHD>?@CG?@@-EIHEE@HF@6-@F-8+:HCIHHHFHHAHEF6-A-@68?HIHHGEHHIHHHHIHHG.HECFHGD87CHGIIHDC/<@G@HHIIHEIIHFIIHHIIIIIIHHHIIIIIIIHG<IHFIIIIIHHG/IIIHIIIGIIIIIIIIHHHHHIHHHHHEFHHIIIIIIIIIHIIH=IIIIIIIIIIIIIHIIIIIIIIII
@HWI-D00621:649:HN7J3BCX2:2:1101:13031:17309
GTGGGGAATATTGCACAATGGGCGCAAGCCTGATGCAGCCATGCCGCGTGTATGAAGAAGGCCTTCGGGTTGTAAAGTACTTTCAGCGGGGAGGAAGGTGTTGTGGTTAATAACCGCAGCAATTGACGTTACCCGCAGAAGAAGCACCGGCTAACTCCGTGCCAGCAGCCGCGGTAATACGGAGGGTGCAAGCGTTAATCGGAATTACTGGGCGTAAAGCGCACGCAGGCGGTCTGTCAAGTCGGATGTGAAATCCCCGGGCTCAACCTGGGAACTGCATTCGAAACTGGCAGGCTAGAGTCTTGTAGAGGGGGGTAGAATTCCAGGTGTAGCGGTGAAATGCGTAGAGATCTGGAGGAATACCGGTGGCGAAGGCGGCCCCCTGGACAAAGACTGACGCTCAGGTGCGAAAGCGTGGGGAGCAAACAGG
+
IIIIHIIHIHIIIIIIHHIIIIHIIIIIIEHHHHIIIHIIEHIIIIIHFCEHHEHHHIIIHIHIIHIIIIIIIIIIIIIIIIFHIIIIIIIHIIHFHHHGFHIHIIHHHEGHIIHIIIIIIIHHHIIHBGHHHIIIHHHIIFGHHIIIIIIIGHIIIIIIIGIIIHHIIIIIHHC:5@GF@EEHII@HDCHIIIIDDEEHHCHEH@FGGHHGEHC@EHHFH:55?EHHHHHHFIHIIIHIGHHHGHCHHHFFGD>:CIHGHFHHHGHHIHHGHGIIHHF.?@IHHIIIIIIHIIHHIIGHHGCHIIIHIIIHIHIIIHHHEIHIIIIIIHHIIIIIIIIIIIIIHHHD<1IIIIIIIIIIHIIIIIIIIIIIIIIIIIIIIIIHIIIIIIIIHIIIIIIIHGIIIHIIIIIIIIGIIIIIIIHHHIIIII
@HWI-D00621:649:HN7J3BCX2:2:1101:15013:17334
GTGGGGAATATTGCACAATGGGCGCAAGCCTGATGCAGCCATGCCGCGTGTATGAAGAAGGCCTTCGGGTTGTAAAGTACTTTCAGCGGGGAGGAAGGCGATAAGGTTAATAACCTTGTCGATTGACGTTACCCGCAGAAGAAGCACCGGCTAACTCCGTGCCAGCAGCCGCGGTAATACGGAGGGTGCAAGCGTTAATCGGAATTACTGGGCGTAAAGCGCACGCAGGCGGTCTGTCAAGTCGGATGTGAAATCCCCGGGCTCAACCTGGGAACTGCATTCGAAACTGTCAGGCTAGAGTCTTGTAGAGGGGGGTAGAATTCCAGGTGTAGCGGTGAAATGCGTAGAGATCTGGAGGAATACCGGTGGCGAAGGCGGCCCCCTGGACAAAGACTGACGCTCAGGTGCGAAAGCGTGGGGAGCAAACAGG
+
IIIIHIIIIIHIIIIIIIIIIIIIHIGHGIHIGHIHIIIIIIIHIIIIHIIIIGHIIGHIIIIIHHHIIIIIIIIIIIIIIIIIIIIIHIIHHIHIIIIIIIHIIHEHGHIHIIIIIIIHIFHHIIIHHIIHIIIIHIHEHHIIIIHIIIIIIIIIIHIIGIEHHIIIIEHIHIHHHIIIHIIIIIHHIIIIIHH==-@GHHHGEH<GIHD@GHHHHIIGICHHEEIIIIIIIIHHIIIIIGHHHIIIIIIIIHHGIHHEHGHHHA-EGEHIHHIHIHGIHEEHIIHHHG@.E@EIIHGHCHCIIHIIIIHIIHHHHGGHHIIHIIIIIIIIIIIIIIIIIIIIHIHG<IIIIIIIHHEIHHIIIHHEIIHHHEFIHIIIIIIIIIIIIIIIIIIIIIIHIHIIIIIIIIIIIIIIIIHIIIIFIIIIII
@HWI-D00621:649:HN7J3BCX2:2:1101:19802:17309
GTGGGGAATATTGCACAATGGGCGCAAGCCTGATGCAGCCATGCCGCGTGTATGAAGAAGGCCTTCGGGTTGTAAAGTACTTTCAGCGGGGAGGAAGGTGTTGTGGTTAATAACCGCAGCAATTGACGTTACCCGCAGAAGAAGCACCGGCTAACTCCGTGCCAGCAGCCGCGGTAATACGGAGGGTGCAAGCGTTAATCGGAATTACTGGGCGTAAAGCGCACGCAGGCGGTCTGTCAAGTCGGATGTGAAATCCCCGGGCTCAACCTGGGAACTGCATTCGAAACTGGCAGGCTAGAGTCTTGTAGAGGGGGGTAGAATTCCAGGTGTAGCGGTGAAATGCGTAGAGATCTGGAGGAATACCGGTGGCGAAGGCGGCCCCCTGGACAAAGACTGACGCTCAGGTGCGAAAGCGTGGGGAGCAAACAGG
+
IIIIIIIIIIIIIIIIIIIIIIIIIIIIIIIIIIIIHIIIIIIIIIHHIIHIHIIIIIIIIIIIIIIHIIIIIGIIHIIIIHGHIIIIIIIIIIHIIIIIIGIIIIIIIHHEGHIIIHIHHHIIGIIHHIIIIIIIGHIIIHIIIIIIDHIIGHIIIHIIHIIIIIIIIIIIIIHIEHIIIGIHIGGHIEHIHC-EEG?GEGHHHIIHHHHHHIHHHHHIIDHDHHHHHHH@EEEHFHIHD@4-@--F-FHG@++CCIGIHHHFHHHIIIHHHHHHG@.AHIIHIIHIHIHFHFCIIIHG?HG?IHIIIIIIIHIIIIIIIGIIIIHIIHIIIIIGIHHHIIIIIIHHDIIIIIIHIIIIIIIIIIIIIIIIHHIIIGIIFIIIIIIIIIIIIIIHIIIIIIIIIHIIIIIIIIIIGIIIIIIIHIIIII
@HWI-D00621:649:HN7J3BCX2:2:1101:3760:17888
GTGGGGAATATTGCACAATGGGCGCAAGCCTGATGCAGCCATGCCGCGTGTATGAAGAAGGCCTTCGGGTTGTAAAGTACTTTCAGCGGGGAGGAAGGCGATAAGGTTAATAACCTTGTCGATTGACGTTACCCGCAGAAGAAGCACCGGCTAACTCCGTGCCAGCAGCCGCGGTAATACGGAGGGTGCAAGCGTTAATCGGAATTACTGGGCGTAAAGCGCACGCAGGCGGTCTGTCAAGTCGGATGTGAAATCCCCGGGCTCAACCTGGGAACTGCATTCGAAACTGGCAGGCTAGAGTCTTGTAGAGGGGGGTAGAATTCCAGGTGTAGCGGTGAAATGCGTAGAGATCTGGAGGAATACCGGTGGCGAAGGCGGCCCCCTGGACAAAGACTGACGCTCAGGTGCGAAAGCGTGGGGAGCAAACAGG
+
IIIIIIIIIIIIIIHIIIIIIIIIHIIIIIIIIIIIIIIIIIIIIIIIIIIIIIIIIIIIIIIIIIIIIIIIIIIIIIIIIIHIIIIIIIIDHIHIIIGIIIGHHIHHHFHHIIHHIHIIIIIHHIIIE?GHI?B?EHHGIIGHHGHHHDHIIIIHIIIII=BHHIHHGIIIIID:HHIHIIHHII454@@GFH4-E?@EFHGHGF@FDDHGEHHCHHI?H>>GHH7CC;C---@FHH=HDGHHEEFHHCHG=D>+D:EG?-IIIHAHGHHEGIHGHGA.H@GIIIIIHHHIIIIIGGHGCECHIIIHHHHG?HHCHIIIIHHHGIIIIHIIIIIIHGHEHIIIHIHD<HIIIIIIIIHIGIHIIIIIIIIIIIIIIHIHGIIIIIIIIIIIIIIIIIIIIIIIHDIIIIIIIIIIIIIIIIIIIIHHII
@HWI-D00621:649:HN7J3BCX2:2:1101:4050:17921
GTGGGGAATATTGCACAATGGGCGCAAGCCTGATGCAGCCATGCCGCGTGTATGAAGAAGGCCTTCGGGTTGTAAAGTACTTTCAGCGGGGAGGAAGGCGATAAGGTTAATAACCTTGTCGATTGACGTTACCCGCAGAAGAAGCACCGGCTAACTCCGTGCCAGCAGCCGCGGTAATACGGAGGGTGCAAGCGTTAATCGGAATTACTGGGCGTAAAGCGCACGCAGGCGGTCTGTCAAGTCGGATGTGAAATCCCCGGGCTCAACCTGGGAACTGCATTCGAAACTGGCAGGCTAGAGTCTTGTAGAGGGGGGTAGAATTCCAGGTGTAGCGGTGAAATGCGTAGAGATCTGGAGGAATACCGGTGGCGAAGGCGGCCCCCTGGACAAAGACTGACGCTCAGGTGCGAAAGCGTGGGGAGCAAACAGG
+
IIIIIIHIIIIIIIHHHIIIIIIIIIIHIIIIHIIIIIGIIIIIIIIGHIIIIHHCHIHIIIIIIHIIIHHHIIIHIHHIHHFHHIHIIIIHIIHIIIIIGIIIIIGHIIIIIIHIIIIIIGIIIHGII?GHIIIIGIGHHHIIIHIHHIIIIEHGHIHEHHIIIIGIIHIIIG3DGHHC?ECDDD5EGEHH-46EHGCHHHHCHHHHGGHHHH@DHHICDHICHDHHIHIH@@6--HECD=IHH?EG@??HE+DCH:HIHHHIIHHGCFHHFHEHEEHHGHHHIHGHHB@?HHHHGFFHHF?IIHHEHHHIIIHGHEF?IHGHIIIIGIIIIIIIIHHDIHHHHEH@CFIIIHHFIIIGIIIIIIIIIHIIIIIIIIGHHHGHIIIIHIIIHIHHIIIHIHIGIIIIIIIIIIIIIIIIHIIIIIIHII
@HWI-D00621:649:HN7J3BCX2:2:1101:20089:17857
GTGAGGAATATTGGTCAATGGACGAGAGTCTGAACCAGCCAAGTAGCGTGAAGGATGACTGCCCTATGGGTTGTAAACTTCTTTTATATGGGAATAAAGTGCAGTATGTATACTGTTTTGTATGTACCATACGAATAAGGATCGGCTAACTCCGTGCCAGCAGCCGCGGTAATACGGAGGATCCGAGCGTTATCCGGATTTATTGGGTTTAAAGGGAGCGTAGGCGGATTATTAAGTCAGTTGTGAAAGTTTGCGGCTCAACCGTAAAATTGCAGTTGATACTGGTAGTCTTGAGTGCAGCAGAGGTAGGCGGAATTCGTGGTGTAGCGGTGAAATGCTTAGATATCACGAAGAACTCCGATTGCGAAGGCAGCTTACTGGACTGTAACTGACGCTGATGCTCGAAAGTGTGGGTATCAAACAGG
+
IIIHIIIIIIIHIIHIIIIIIIIIGIIIIIIIIIIIIIGIIIIHIIIIIIIIIIIIIIIIIIIIIIIIIIIIIIIIIIIIIIHIIIIIIIIIIIIIIIIIIIIIHIHIIHIIIHHIIIIIIIIIIIIHIIEHIIIHHIIHHEHHIIIIHIIIIIIIIIGIIGIIIIIIIDHHHHHCCE=C@FHHHCHHGD@@FHHHCEHHEEHIHEECF?GIIHHHHEGEHIHGHCFAF+FGIIGIHHHIHHB-IHHGECD:HHHHHEHCHIHHEIIIHHFEA/CEGIIIHFGIIGHIIHCIIHIHIIHFHIIIIIIIIHIFIHIIIIIHIIIIIIIIGIIIHGIIIIIIIHHDHIIIIIIIIIIIHIIGIIIIIIIIIIIIIGIIIIIIIIIIIIHGIIIHIIIIIIIIIIIIIIIIIIIIIIIIIIIIIIIIH
@HWI-D00621:649:HN7J3BCX2:2:1101:5583:18160
GTGGGGAATATTGCACAATGGGCGCAAGCCTGATGCAGCCATGCCGCGTGTATGAAGAAGGCCTTCGGGTTGTAAAGTACTTTCAGCGGGGAGGAAGGTGTTGTGGTTAATAACCGCAGCAATTGACGTTACCCGCAGAAGAAGCACCGGCTAACTCCGTGCCAGCAGCCGCGGTAATACGGAGGGTGCAAGCGTTAATCGGAATTACTGGGCGTAAAGCGCACGCAGGCGGTCTGTCAAGTCGGATGTGAAATCCCCGGGCTCAACCTGGGAACTGCATTCGAAACTGGCAGGCTAGAGTCTTGTAGAGGGGGGTAGAATTCCAGGTGTAGCGGTGAAATGCGTAGAGATCTGGAGGAATACCGGTGGCGAAGGCGGCCCCCTGGACAAAGACTGACGCTCAGGTGCGAAAGCGTGGGGAGCAAACAGG
+
IHIIIIHIIIIIIIIIIIIIIIIIIIIIIIIIIIIIIIIIIIIIIIIIIIIIIIIIIIIIHIIIIIIIIIIIIIIIIHIIII<FHIIIIIIIIIIIIIGHIHIIIIHIIIIIIIIIIIIIHIIIIIIIAGHIIIIIIIIIIIIIIIIIIIIIIIHIIIIHIIHFIHHIIIIIIIHDHIIIIIHHGHEHHHHIIIEHIHHHHIHIIHIIHEEECHHHIHIIIHDC:IHHHIHFHHEH@?GHC-DHHGEHIIIIHHIIHIIHE?IHHIGHHHHIIIHHGIIHHIHHIH?HHHHHHHCIIIHHEIGIIIIIIIIIGIIHIIIIHHHIIIIIIIIIIIIIIHHIIIIIIIHGDIIIIIIIIIHH<IIIIIIIIIIIIHIIIIIIIIGIIIIIIIIIIIIIIIIIIHIIIIIIIIIIIIIIIIIIIIIIIIIIIH
@HWI-D00621:649:HN7J3BCX2:2:1101:6954:18144
GTGGGGAATATTGCACAATGGGCGCAAGCCTGATGCAGCCATGCCGCGTGTATGAAGAAGGCCTTCGGGTTGTAAAGTACTTTCAGCGGGGAGGAAGGTGTTGTGGTTAATAACCGCAGCAATTGACGTTACCCGCAGAAGAAGCACCGGCTAACTCCGTGCCAGCAGCCGCGGTAATACGGAGGGTGCAAGCGTTAATCGGAATTACTGGGCGTAAAGCGCACGCAGGCGGTCTGTCAAGTCGGATGTGAAATCCCCGGGCTCAACCTGGGAACTGCATTCGAAACTGGCAGGCTAGAGTCTTGTAGAGGGGGGTAGAATTCCAGGTGTAGCGGTGAAATGCGTAGAGATCTGGAGGAATACCGGTGGCGAAGGCGGCCCCCTGGACAAAGACTGACGCTCAGGTGCGAAAGCGTGGGGAGCAAACAGG
+
IIIIIIIIIIIIIIIIIIIIIIIIIIIIIIIIIIIIIIIIIIIIIIIIIIIIIIIIIIIIIIIIIIIIHIIIIIIIIHIIIIGHIIIIIIIEHIHHIIHHHIIIIIIIGHHIIIIIIIIIGIHIIIHIGEHIIIIIIIHHIIIIIIIIIIIGHIIHHHIIGIHIIIGIIHIIIHH:HHIHIIIIIHHHIIH@GFHHFHHIIIEHHHIHHHHIHHEHHCFCDHHHIIIIHHF66----CHGIIIHHHHIHHIHH>HGIHHIHHE?IIIIHIHHHG.-HEHH?EHIIIHIHIIIHHHHHIIHIHHIIFIIIIIHHIIIIIIIHIIIIIIIIIIIIIIIIHGIIIIIIIHEDHIIIIIIIHIIIIIIIIIIIIIIIIIIIIHIIIIIIIIIIIIIIIIIIHIIIIIIIIIIIIIIIIIIIIIIIIIIIIIIII
@HWI-D00621:649:HN7J3BCX2:2:1101:17207:18069
GTGGGGGATATTGCACAATGGGGGAAACCCTGATGCAGCAACGCCGCGTGAAGGAAGAAGGTCTTCGGATTGTAAACTTTTGTCCTCAGTGAAGATAATGACGGTAGCTGAGGAGGAAGCTCCGGCTAACTACGTGCCAGCAGCCGCGGTAATACGTAGGGAGCGAGCGTTGTCCGGATTTACTGGGTGTAAAGGGTGCGTAGGCGGACTAGCAAGTCAGTGGTGAAAACTATGGGCTTAACCCATAGACTGCCATTGAAACTGTTGGTCTTGAGTGAAGTAGAGGTAGGCGGAATTCCCGGTGTAGCGGTGAAATGCGTAGAGATCGGGAGGAACACCAGTGGCGAAGGCGGCCTACTGGGCTTTAACTGACGCTGAGGCACGAAAGTGTGGGTAGCAAACAGG
+
IIIIIIIHHHIHIIIIIGHHGHIIIGGIIGIHIIICCHHHCHDHIIIHHIEHHGEHHIHHHHIEHHHIHCEHHIIII?HHHHF@HHEHIGHHIIIIIIIIHIIIIHI?CHHEEHHHHHIH?F@HDD<@@CFHHGEGGGHIIIIIIIIHGC,EHHEE6@GHIEGHHGHIICED4@GGF@E@GHHHIGH@GHH?HG;HDHGEH-EHG:8:-8#A@EAF@FEG@HHFHEAA@A@-?IHFIIHEHGC6---ED77C@?C7G@G?IGHHHHHG?HH?H?CC@?@HEFGIHH=IHIHHHEHCIHGHIHGHE.HGIIIIHIIIIHIHHHGCGHEHGIHFIHIIHH?FEHHHGHHHHIIIIHIHIIHIIIHEFGHIIIIHIIIIHIIIHHIIH?HHGIIIIHHIIIHHIIIII
@HWI-D00621:649:HN7J3BCX2:2:1101:4519:18474
GTGGGGAATATTGCACAATGGGCGCAAGCCTGATGCAGCCATGCCGCGTGTATGAAGAAGGCCTTCGGGTTGTAAAGTACTTTCAGCGGGGAGGAAGGCGATAAGGTTAATAACCTTGTCGATTGACGTTACCCGCAGAAGAAGCACCGGCTAACTCCGTGCCAGCAGCCGCGGTAATACGGAGGGTGCAAGCGTTAATCGGAATTACTGGGCGTAAAGCGAACGCAGGCGGTCTGTCAAGTCGGATGTGAAATCCCCGGGCTCAACCTGGGAACTGCATTCGAAACTGGCAGGCTAGAGTCTTGTAGAGGGGGGTAGAATTCCAGGTGTAGCGGTGAAATGCGTAGAGATCTGGAGGAATACCGGTGGCGAAGGCGGCCCCCTGGACAAAGACTGACGCTCAGGTGCGAAAGCGTGGGGAGCAAACAGG
+
IHHIIIIIIIIIIIIIIIIHIIIIIHHIIIIIHIIIGHIIIIIIHHIIHHHHIIIIIGIIIIEHH1<GHHHIIHHHEEGHHIEHIHIGHIHCHIHIIIIIIIIIIIIIIIHIIIIGIIIIIGEHHHHHHHIHICHIDIIIHIIG?HHIIGIHHHHIIGIGHHIIIIIIG?CHHHHC@HIIHHGHDDEHDH@@FHIHHHEHHIICH?GHEEEC-C6E@@@H9#>HHE>+CCE@@--HHHE+;@EHH@?F-?FG@55+::-HEIHHHF5-ECHHGAAEG?GAB-AHHEACGB.IIH?EHEEGFGHEIIHHHHHHF<FEEIHHEF?IHHIIHDDHIHHHIHFGIIIIHHFC<GEIIHHHFIIIIIHHHIIIIIIIHIIIIGHDGIHGIIIIIIHHIIIIIHGIHIIIHIIIIHIIIIIIHIIIIIIIIIIIIH
@HWI-D00621:649:HN7J3BCX2:2:1101:13467:18463
GTGGGGAATATTGCACAATGGGCGCAAGCCTGATGCAGCCATGCCGCGTGTATGAAGAAGGCCTTCGGGTTGTAAAGTACTTTCAGCGGGGAGGAAGGTGTTGTGGTTAATAACCGCAGCAATTGACGTTACCCGCAGAAGAAGCACCGGCTAACTCCGTGCCAGCAGCCGCGGTAATACGGAGGGTGCAAGCGTTAATCGGAATTACTGGGCGTAAAGCGCACGCAGGCGGTCTGTCAAGTCGGATGTGAAATCCCCGGGCTCAACCTGGGAACTGCATTCGAAACTGGCAGGCTAGAGTCTTGTAGAGGGGGGTAGAATTCCAGGTGTAGCGGTGAAATGCGTAGAGATCTGGAGGAATACCGGTGGCGAAGGCGGCCCCCTGGACAAAGACTGACGCTCAGGTGCGAAAGCGTGGGGAGCAAACAGG
+
IHIIIIIIHIIIIIIIIIIIIIIIIIIIIIIIIIIIIIIIIIIIIIIIIIIHIGIFHIIIIIIIIIHIGIIIIIIIIIHIIIGHIIIIGIIHIIGHHIFHIGIIIIHIIIIIIIIIHIIIGIIIIIHIHIIIIHHHHH?FHIIIHHHHIIIIIGGHHIHHHHGHHHGHIHIHHGIHIIIIIIDDHIFHG?HHHHHHH?HHHIIGHHHHHDHHHIGGGGIHDHE;ECDCDHIE@6CEC@-DCDHG?F@HFEH@-HD::IIHHHHCIHHGHIIIIHHHIIIHCHHHHIIHHHHHIHCIIIHHIHHEIHIIIIGIIGIIIIHHH?HFIIIHHEIIIHIHHHIHHIIHHIGC<1?IIHIIIIIHHIGIIGIHIIIHHIIHHIIIGIGIIIIGIIIHIIIIIIGHHEHIHIHIIIHIIIIIIIIIIIIHHHIIHH
@HWI-D00621:649:HN7J3BCX2:2:1101:21123:18390
GTGGGGAATATTGCACAATGGGCGCAAGCCTGATGCAGCCATGCCGCGTGTATGAAGAAGGCCTTCGGGTTGTAAAGTACTTTCAGCGGGGAGGAAGGCGATAAGGTTAATAACCTTGTCGATTGACGTTACCCGCAGAAGAAGCACCGGCTAACTCCGTGCCAGCAGCCGCGGTAATACGGAGGGTGCAAGCGTTAATCGGAATTACTGGGCGTAAAGCGCACGCAGGCGGTCTGTCAAGTCGGATGTGAAATCCCCGGGCTCAACCTGGGAACTGCATTCGAAACTGGCAGGCTAGAGTCTTGTAGAGGGGGGTAGAATTCCAGGTGTAGCGGTGAAATGCGTAGAGATCTGGAGGAATACCGGTGGCGAAGGCGGCCCCCTGGACAAAGACTGACGCTCAGGTGCGAAAGCGTGGGGAGCAAACAGG
+
IIGIIHIIHIIEHGHIIIIIIHIIHIIIIIIIIIHHGI?GHHHHIIHIHHIIIIHIIHHIIHIIIIIIIGHHHHIHHI@@FFFFDHIIIHIEHDEGHHHICHDHIG<FH?FFH/@CHHGHG.@FGFIIGEHIHHIIGHHIHFHHIHHHIDHH-8FAGGHHHHHIIIIHIHHIIIHH--FHEHHDCC-@-@-6@-6-6-6FGHDCHHEHDHFEHFGG56@>>:-HG@@DHHHG@@?EEHHGIIHF@-6@HHCEHCHDHIIHH?HHHHHIIHHHGFIHHHHHBHEHHIIIIIIHHHHHIHIIHGIHIHHHDIIIHGIHIIIIIIIIHGIHIHHHIHHFEF0@IIIIIHHD<FIIHHHEIIIIHIIIHHHHDIIGIIIHIIIIIHIIFIIIIIHHEIHIIIIIIHIHHIIIIIIIIIIHIIIIIIIHHIIHHF
@HWI-D00621:649:HN7J3BCX2:2:1101:9104:18741
GTGGGGAATATTGCACAATGGGCGCAAGCCTGATGCAGCCATGCCGCGTGTATGAAGAAGGCCTTCGGGTTGTAAAGTACTTTCAGCGGGGAGGAAGGCGATAAGGTTAATAACCTTGTCGATTGACGTTACCCGCAGAAGAAGCACCGGCTAACTCCGTGCCAGCAGCCGCGGTAATACGGAGGGTGCAAGCGTTAATCGGAATTACTGGGCGTAAAGCGCACGCAGGCGGTCTGTCAAGTCGGATGTGAAATCCCCGGGCTCAACCTGGGAACTGCATTCGAAACTGGCAGGCTAGAGTCTTGTAGAGGGGGGTAGAATTCCAGGTGTAGCGGTGAAATGCGTAGAGATCTGGAGGAATACCGGTGGCGAAGGCGGCCCCCTGGACAAAGACTGACGCTCAGGTGCGAAAGCGTGGGGAGCAAACAGG
+
IIIIIIIIIIIIIIIIIIIIIIHIIIIHIIIIIIIIIIIIIIIIIIIIIIIIIIIIIIIIIIIIIIIIIIIIIIIIIIIIIIHHIIIIIIIIIIIIIIIIIIHIIIIIIIIIIHIIIIHHHEHHIIIIHIIIHHIIIIIIIIIIIIIIIIIIIIIHIIIHIIIIIIHIIIIGIHIDIHGIIIHIIHHIIIIIIIIGHGFHHIHHHHIIIHIGGHDHHEHIIIDIHHIIIIHIHEEHHIIHCECHIIHHGHHG=CHHHDCHHIIHEIIHHHIIHIHCIHIIHIIIHGCHIIIIIGHHIIIHGHHIHCIHCHDHHIIIIHHHIIIIIIIIIIIIIIIIIHCIIIIIIIHGDIIIIIIHHHIIIIIIIIIIIIIIIIIIIIIHIIIIIIIIIIIIIIIIIIIIIIIIIIIIIIIIIIIIIIIIIIIIIIIIII
@HWI-D00621:649:HN7J3BCX2:2:1101:15364:18574
GTGGGGAATATTGCACAATGGGCGCAAGCCTGATGCAGCCATGCCGCGTGTATGAAGAAGGCCTTCGGGTTGTAAAGTACTTTCAGCGGGGAGGAAGGCGATAAGGTTAATAACCTTGTCGATTGACGTTACCCGCAGAAGAAGCACCGGCTAACTCCGTGCCAGCAGCCGCGGTAATACGGAGGGTGCAAGCGTTAATCGGAATTACTGGGCGTAAAGCGCACGCAGGCGGTCTGTCAAGTCGGATGTGAAATCCCCGGGCTCAACCTGGGAACTGCATTCGAAACTGGCAGGCTAGAGTCTTGTAGAGGGGGGTAGAATTCCAGGTGTAGCGGTGAAATGCGTAGAGATCTGGAGGAATACCGGTGGCGAAGGCGGCCCCCTGGACAAAGACTGACGCTCAGGTGCGAAAGCGTGGGGAGCAAACAGG
+
IIIIIIIIIIIIIIHIIIIIIIIIIIIIIIIIIIIIIIIIIIIIIIIIIIIIIIIIIIIIIIIIHIIIGIIIIIIIIIIIIIGHHIHIIIIIIIIIIIIIIIIIIIHHIIIHIIIIHCHIIHIIIIIIHIIIIIHHHIIIIHIIIIIIIHIDHHIGIIIHIHIIHIIIIHIICHIHIHIHIIIIHIHHIIIIIHIGIGIHIIIHGGHCHHGHHDCHHIIHHGHIIHHHIGHHEGHHIIHDHEHHIIHHIHIIGHHHHDHCIIHHGIHIGIIIIIIIIIIIIIIIIIHIHIIIIIIIIIIIHHGHIIIIIIHIIHIIIIIGIIIIIIIIIHGIIIIIHHIIIIIIIIHGDIIIIIIIIIIHIIIIIIIIIIIIIIIIIIIIIIIIIIIIIIIIIIIIIIIIHHIIIIIIIIIIIIIIIIIIIIIIIIIIII
@HWI-D00621:649:HN7J3BCX2:2:1101:18589:18676
GTGGGGAATATTGCACAATGGGCGCAAGCCTGATGCAGCCATGCCGCGTGTATGAAGAAGGCCTTCGGGTTGTAAAGTACTTTCAGCGGGGAGGAAGGTGTTGTGGTTAATAACCGCAGCAATTGACGTTACCCGCAGAAGAAGCACCGGCTAACTCCGTGCCAGCAGCCGCGGTAATACGGAGGGTGCAAGCGTTAATCGGAATTACTGGGCGTAAAGCGCACGCAGGCGGTCTGTCAAGTCGGATGTGAAATCCCCGGGCTCAACCTGGGAACTGCATTCGAAACTGGCAGGCTAGAGTCTTGTAGAGGGGGGTAGAATTCCAGGTGTAGCGGTGAAATGCGTAGAGATCTGGAGGAATACCGGTGGCGAAGGCGGCCCCCTGGACAAAGACTGACGCTCAGGTGCGAAAGCGTGGGGAGCAAACAGG
+
IIIIIIIIIIIIIIIIIIIIIIGHIIIIIIHIIIIIIIIIHIIIIIIIIIIIIIICHHIIIIIHIIIIIIIHIHHIIEHHIIFHHHIIIIIHIIHIIGFHIIHHIIFHIGHIIIIHIDHHIFIIHIIIGHIHEEIIHIHHGIIIIGIIIHIIIECHHIIIIHH?HIIIIGIIID+>@GHHGHHHHGHGGEHIHI-@H-@HHHIFF@F@E?GHHIGEEFC?HIIHDHIHCDD4F66----DDCHFIIHHGIHHG:HIHD@CGGHFCGHHGF-HCEIGIIHGBHIHHHEEIIIIIGHHHHEEGIHEIGIIIHIIIIIIIHGHFHGIIHIIIHHIIIIIHHIIHHHHHHED<EIIHIHFIHIIGIIIHIHHIIIIHHIIIIIHGHHHGIIIIHHIHGCIIIIIIHIHHIIIIIFIHIHIIIIIIIIIIIHIII
@HWI-D00621:649:HN7J3BCX2:2:1101:9381:18753
GTGGGGAATATTGCACAATGGGCGCAAGCCTGATGCAGCCATGCCGCGTGTATGAAGAAGGCCGTCGGGTTGTAAAGTACTTTCAGCGGGGAGGAAGGCGATAAGGTTAATAACCTTGTCGATTGACGTTACCCGCAGAAGAAGCACCGGCTAACTCCGTGCCAGCAGCCGCGGTAATACGGAGGGTGCAAGCGGTAATCGGAATTACTAGGCGGAAAGCGCACGCAGGCGGTCTGTCAAGTCGGATGTGAAATCCCCGGGCTCAACCTGGGAACTGCATTCGAAACTGGCAGGCTAGAGTCTTGTAGAGGGGGGTAGAATTCCAGGTGTAGCGGTGAAATGCGTAGAGATCTGGAGGAATACCGGTGGCGAAGGCGGCCCCCTGGACAAAGACTGACGCTCAGGTGCGAAAGCGTGGGGAGCAAACA
+
HGHHHHC@CH1FC@<FHHHHCHHEC<FDHIHEHHHHEFHHIHH@FHI/</<<<@HHFHHHFFG/<EC/E<CEHECC@<GHFF@FG@@FCCH/EHIIIGFHHHHFE.:FC?FHIHHHHEDFB.;FEHHG8BHHEEHICDHIIIIIGH?H=DHCB6@@-B@5858@-@EHGHIIGI>:?GH-@4->::@E@66@@-+435G?4--54@HHH+6@-5)+53@E###DHE=HC>-HE@-FIHHD>6-6----@@F6@>+:+;E@A-AFA6-6--A---HHHA?FHEEHH@@EGHHA6A:?EC-EGD.?@C7ECD,E</<CD<//</EHGC00<.CHDEHHEHHHGCED1C<<01HC1@IHEG@<<HEDF0E<0GE@CCHE</HHHFF1CF@C1IHHHHHHCHF<1<FC/0=@HEH@DDHEG@?HHFG@HFCD
@HWI-D00621:649:HN7J3BCX2:2:1101:15889:18957
TGGGGAATATTGCACAATGGGCGCAAGCCTGATGCAGCCATGCCGCGTGTATGAAGAAGGCCTTCGGGTTGTAAAGTACTTTCAGCGGGGAGGAAGGTGTTGTGGTTAATAACCGCAGCAATTGACGTTACCCGCAGAAGAAGCACCGGCTAACTCCGTGCCAGCAGCCGCGGTAATACGGAGGGTGCAAGCGTTAATCGGAATTACTGGGCGTAAAGCGCACGCAGGCGGTCTGTCAAGTCGGATGTGAAATCCCCGGGCTCAACCTGGGAACTGCATTCGAAACTGGCAGGCTAGAGTCTTGTAGAGGGGGGTAGAATTCCAGGTGTAGCGGTGAAATGCGTAGAGATCTGGAGGAATACCGGTGGCGAAGGCGGCCCCCTGGACAAAGACTGACGCTCAGGTGCGAAAGCGTGGGGAGCAAACAGG
+
HGHIIGHIFFHIHIIIII1GHIIIIIIIIHIIHFGHHHHIIIIHIIIIIIIIIGIIIHIIGIIIIHHHHIIHIIIHHHHIIIGHIIGIIIHHIGHIIFHIIIIIH?GHEHHHIIIIHIIHHHIIIGG8GHHIIIIGIIEHHIIIIIIIGHIIGIIHHHIIHHHHHEHIIIIIHI:HHHIIHHHDHGGH?GHGFHIIGIGEH@FE-@EEHGHEH@CGFEEHIIHIIIIHIHHHHCHCHDHHHGIIIHHGHHHE:GHIHHGGHHG?HEGHHHHHGEEIIIHFIIHHGHHEHHGHHCHHHHGHGHFHHEIHHHCG?IIIHIIGHGIIIIIIHCIIIIIGIIIIHIIIIH@<HIIHIIIHHEHIIIIIIIIIIIHIIIIIHIIIIIIIIHHHIIIIIIIIIIHHHIIIIIIIIIIIHIIIIIIHHHHIHHHII
@HWI-D00621:649:HN7J3BCX2:2:1101:10446:19061
GTGGGGAATATTGCACAATGGGCGCAAGCCTGATGCAGCCATGCCGCGTGTATGAAGAAGGCCTTCGGGTTGTAAAGTACTTTCAGCGGGGAGGAAGGTGTTGTGGTTAATAACCGCAGCAATTGACGTTACCCGCAGAAGAAGCACCGGCTAACTCCGTGCCAGCAGCCGCGGTAATACGGAGGGTGCAAGCGTTAATCGGAATTACTGGGCGTAAAGCGCACGCAGGCGGTCTGTCAAGTCGGATGTGAAATCCCCGGGCTCAACCTGGGAACTGCATTCGAAACTGGCAGGCTAGAGTCTTGTAGAGGGGGGTAGAATTCCAGGTGTAGCGGTGAAATGCGTAGAGATCTGGAGGAATACCGGTGGCGAAGGCGGCCCCCTGGACAAAGACTGACGCTCAGGTGCGAAAGCGTGGGGAGCAAACAGG
+
IIIIIIIIIIIIIIIIIIIIIIIIIIIIIIIIIIIIIIIIIIIIIIIIHHIIIIIIIIIIIIIIIIIIIIIIIIIIIIIIIIFHIIIIIIIIIIIIIIHHIIIIIHHIIIIIIIIIIIIIHIHIIIIIHIIIIIIIIIIIIIHIIIIIIIIIIIIIIIIIIHIGIHHHIIIIIIHIIHIIIGHHHHHHIIIIIGHCHH-FHHHIHIIHHIIIIHIIHGIHIIIHHHIIIIHIHHHHHIIIIIGIIIIIIIHFHGIIIHIIIIHHHHGGIIIIIIHHIIIIHHHIHIIIHIIHIIIIIIIHHHHIIIIIIIIIIIIIHHEIIHIIIIIIIIIIIIIIIIIIIIIIIIHF<FIHIIHHIIIIIIIIIIIIIIIIIIIIIIIIIIIIIIIIIIIIIIIIIIIIHEIIIIHIIIIIIIIIIIIIIIIIIIIIII
@HWI-D00621:649:HN7J3BCX2:2:1101:15200:19073
GTGGGGAATATTGCACAATGGGCGCAAGCCTGATGCAGCCATGCCGCGTGTATGAAGAAGGCCTTCGGGTTGTAAAGTACTTTCAGCGGGGAGGAAGGCGATAAGGTTAATAACCTTGTCGATTGACGTTACCCGCAGAAGAAGCACCGGCTAACTCCGTGCCAGCAGCCGCGGTAATACGGAGGGTGCAAGCGTTAATCGGAATTACTGGGCGTAAAGCGCACGCAGGCGGTCTGTCAAGTCGGATGTGAAATCCCCGGGCTCAACCTGGGAACTGCATTCGAAACTGGCAGGCTAGAGTCTTGTAGAGGGGGGTAGAATTCCAGGTGTAGCGGTGAAATGCGTAGAGATCTGGAGGAATACCGGTGGCGAAGGCGGCCCCCTGGACAAAGACTGACGCTCAGGTGCGAAAGCGTGGGGAGCAAACAGG
+
IIIIIIHIIIIIIIIIIIIIIIIIIIIIIIIIHIIIIIIIIIIIIIIIHIIIIIIHIIIIIIIIFHIIIIIIIIIIIIIIIIFHIIIIIIIIIIIIIIIIIIEHHHGHIIIIIIIIIIIIIHHIIIIHEHIIIIIIIIIIIIGHIHIHIHIIIIIIIIIGHHIIIIIIHIIIIIICHHIIIIIHHIHHHHIIIIIIIGHIHIIIHHIFHHHHIIHEHHHHH:HHHHIIIHIHCGIIIIHHHFHHHHEIHHHGEHCHHHEEHIIGHIHHEIIHGGGHIIHH?GHHEHHIIIIHIIIIIIIHIIHEIIIIIHHIIIIIIIIIIHIIIIIHIHHIIHIIIIIIIIIIHHHF<CIIIIIHIHG@DIIIIIIIIIIIIIIIIIIGIIIIIIIIIHIIHIIIIIIIHIIIIIIIIIIIIIHIIIIIIIIIIIIIII
@HWI-D00621:649:HN7J3BCX2:2:1101:18393:19221
GTGGGGAATATTGCACAATGGGCGCAAGCCTGATGCAGCCATGCCGCGTGTATGAAGAAGGCCTTCGGGTTGTAAAGTACTTTCAGCGGGGAGGAAGGCGATAAGGTTAATAACCTTGTCGATTGACGTTACCCGCAGAAGAAGCACCGGCTAACTCCGTGCCAGCAGCCGCGGTAATACGGAGGGTGCAAGCGTTAATCGGAATTACTGGGCGTAAAGCGCACGCAGGCGGTCTGTCAAGTCGGATGTGAAATCCCCGGGCTCAACCTGGGAACTGCATTCGAAACTGTCAGGCTAGAGTCTTGTAGAGGGGGGTAGAATTCCAGGTGTAGCGGTGAAATGCGTAGAGATCTGGAGGAATACCGGTGGCGAAGGCGGCCCCCTGGACAAAGACTGACGCTCAGGTGCGAAAGCGTGGGGAGCAAACAGG
+
IIIIIIIIIIIIIIIIIIIIIIHIIIIIIIIIIIIIIIIIIIIIIIIIIIIIIIIIIIIIIIIIIIIHIHHHIIIIIHIIIIHIIIIIIIIIIIIIIIIIIIHIIIGHIIIIIGIIIIIGIHHIHHHIEHHIIHHIIHHIIIIIIIIIIIIIHIIHHHHHIIIIIIIIIIIIIIIGHIIGI=HHIHEHDEHIIIHGHHHIHHHHGIHHIHHGHHHHHIIHIIIIHDHIHIIHGHEHEIIIIIIIIIHECE-HHDIIIIIIIIIHIHGHHIGIIIIIIHEHIIIIIIIIIHIIIIH?HGHIIHHHHIIIIHIIIHIIIIIIGIIIIIIIIHHGIIIIIHIIIIIIIIHFDHIIIIIIIIIIGIIIIIIIIIIIIIIIIIHIIIIIHIIIIIIIIIHIIIIIIIIIIIHIIHCIHIIIIIIIIIIIIIIIII
@HWI-D00621:649:HN7J3BCX2:2:1101:9939:19518
GTGGGGAATATTGCACAATGGGCGCAAGCCTGATGCAGCCATGCCGCGTGTATGAAGAAGGCCTTCGGGTTGTAAAGTACTTTCAGCGGGGAGGAAGGTGTTGTGGTTAATAACCGCAGCAATTGACGTTACCCGCAGAAGAAGCACCGGCTAACTCCGTGCCAGCAGCCGCGGTAATACGGAGGGTGCAAGCGTTAATCGGAATTACTGGGCGTAAAGCGCACGCAGGCGGTCTGTCAAGTCGGATGTGAAATCCCCGGGCTCAACCTGGGAACTGCATTCGAAACTGGCAGGCTAGAGTCTTGTAGAGGGGGGTAGAATTCCAGGTGTAGCGGTGAAATGCGTAGAGATCTGGAGGAATACCGGTGGCGAAGGCGGCCCCCTGGACAAAGACTGACGCTCAGGTGCGAAAGCGTGGGGAGCAAACAGG
+
IIIIIIHHIIIIHIIIIIIIIIGIIHHIIGHHIIIIIIIIIIHIIEHIEDEHIIIIIIIIIIHHHHIIHHHGIIIIIIIIIIFHHHIIIIHEHIHIIIIIIIHIIIHHIIHIHIIIIIIGHIIIHHIHGEHHHIIIHIIGHIHHIIIIIIGGIGIIIIIF@=EHIIHHIIIGHIDHGC66EH@DDHGGHHEHGIEEGHEFHIIEHIIFEGIHFHEGEHCE;>CIIIIIIHGF-EHHEEHGIGHGIHHHEHHHEHIIIHHIHHHIIHGEHFGCHCEHIHHEIIIIHHFCIIHGHHIHIIIIIHEEGIIHIIIIHEIIHGFIHHIHIIHHHHHIIIGIHGIIHIIIIIHGDHIIHHHGHHHIIIIIIHIIGIHHIIIIIIIIIIIHGIIIGIIIIIIIIHIIIFIIIIIIIIIIIIIIIIIIIIIIIHHHII
@HWI-D00621:649:HN7J3BCX2:2:1101:6363:20076
GTGGGGAATATTGCACAATGGGCGCAAGCCTGATGCAGCCATGCCGCGTGTATGAAGAAGGCCTTCGGGTTGTAAAGTACTTTCAGCGGGGAGGAAGGTGTTGTGGTTAATAACCGCAGCAATTGACGTTACCCGCAGAAGAAGCACCGGCTAACTCCGTGCCAGCAGCCGCGGTAATACGGAGGGTGCAAGCGTTAATCGGAATTACTGGGCGTAAAGCGCACGCAGGCGGTCTGTCAAGTCGGATGTGAAATCCCCGGGCTCAACCTGGGAACTGCATTCGAAACTGGCAGGCTAGAGTCTTGTAGAGGGGGGTAGAATTCCAGGTGTAGCGGTGAAATGCGTAGAGATCTGGAGGAATACCGGTGGCGAAGGCGGCCCCCTGGACAAAGACTGACGCTCAGGTGCGAAAGCGTGGGGAGCAAACAGG
+
IHIIIIHIIIIIIIIIIIIHIHIIIIIIIIIIIIIIHIIIIIIIIIIIIIIIIIIIIIIIIIIIIIIIIHIIIIIIIIIIHIDGHIIIIIIIIIIIIIHHGHIIIIHGIHIIIIIIIIIIIIEHIIIHGHIIIIIIHHIIHIIIIHEHIHHIFHHIIIICHGIIIIIIIIIIIIHIIIIIIHEHHHHGHHHIIHEHIIHIIIIIHHHIIHHHED5EHC@HDH@:@EDHHIIGFEGHH@-CHFH@EF@G?G-IHDHHD>-HHHHEEGHHEIIIHHHHHE?EIHHHHG6.HIIHIIHIIIIHEIIIIIIIIIIIIIIFHIIGIIHIIHHGHGIIIIIHIHGHHIIIIHHD<?EHHHHHIIHHHIHIIIIHIIHHIIIIIHEHIIHHHIIIHIIIIIIIIHGIIHIIIIIIIIIIIIIIIIIIHHIIHIIHII
@HWI-D00621:649:HN7J3BCX2:2:1101:7627:20300
GTGGGGAATATTGCACAATGGGCGCAAGCCTGATGCAGCCATGCCGCGTGTATGAAGAAGGCCTTCGGGTTGTAAAGTACTTTCAGCGGGGAGGAAGGTGTTGTGGTTAATAACCGCAGCAATTGACGTTACCCGCAGAAGAAGCACCGGCTAACTCCGTGCCAGCAGCCGCGGTAATACGGAGGGTGCAAGCGTTAATCGGAATTACTGGGCGTAAAGCGCACGCAGGCGGTCTGTCAAGTCGGATGTGAAATCCCCGGGCTCAACCTGGGAACTGCATTCGAAACTGGCAGGCTAGAGTCTTGTAGAGGGGGGTAGAATTCCAGGTGTAGCGGTGAAATGCGTAGAGATCTGGAGGAATACCGGTGGCGAAGGCGGCCCCCTGGACAAAGACTGACGCTCAGGTGCGAAAGCGTGGGGAGCAAACAGG
+
GIIIIIIIIHIIIIIIIIIIIIIIIIIIIIIIIIHIIIIIIIIIIIIHEHIIIIIGHIIHIHIHIIIIHIIIIIIIIIIIHHGHIIIIIGIHIIIIIIIIHHIIIHIIIIIIIIIIIIIIFHHIIIIIIIIIIIIIIHHIHHIIIIIIIIIIIIIIIIIHIIIIIIIIIHH<C>DC@GIIHI=>+>@HIICHHIH=GEHGH@CHHHGHIGHIHIGIIHHHIGIHGHIHHGHHHH?HHHHDHHGIIIHHHGHHEHDHHHHIIIGIIHFHHHGHIIHIIIGHIIIIHHHEHIHHHHHHFIHHFF?HIIIHDIIIIIHIIHHHH?GIIHHHIHIIIIIIHHCGHIIHHIHGDIHIIIIGIIHIHHIIIIIIIIIIIIHIIIIIIIIIIIIIIIIIIGIIIIIIIHIIIIIIIIIIIIIIIIIIIIIHIIIIII
@HWI-D00621:649:HN7J3BCX2:2:1101:18425:20388
GTGGGGAATATTGCACAATGGGCGCAAGCCTGATGCAGCCATGCCGCGTGTATGAAGAAGGCCTTCGGGTTGTAAAGTACTTTCAGCGGGGAGGAAGGCGATAAGGTTAATAACCTTGTCGATTGACGTTACCCGCAGAAGAAGCACCGGCTAACTCCGTGCCAGCAGCCGCGGTAATACGGAGGGTGCAAGCGTTAATCGGAATTACTGGGCGTAAAGCGCACGCAGGCGGTCTGTCAAGTCGGATGTGAAATCCCCGGGCTCAACCTGGGAACTGCATTCGAAACTGGCAGGCTAGAGTCTTGTAGAGGGGGGTAGAATTCCAGGTGTAGCGGTGAAATGCGTAGAGATCTGGAGGAATACCGGTGGCGAAGGCGGCCCCCTGGACAAAGACTGACGCTCAGGTGCGAAAGCGTGGGGAGCAAACAGG
+
IIIIIIIIIIIIIGIIIIIIIIIIIIIIIIIIIIIHIIIIIIIIIIIIIIIIIHIHHIIIIHIIIIIIIHHHIIIIIEFHIIGHIIHIIIIHIIIIGIIIGHIIIIHEHEHHIIIIIIIHHDDHEHII@HIIIIHHIIHHHIIIIIIHIIIHHHHIHGHII=GFHHIIGIIGHIDHCHFIIHEHHHHHCGEEEH4@G?GHHHHHHIHEHHHIHIHHEIHHHHICHHIIICHG6-66-?@+C@6-HHHHHHF?@6+H>+EEH?IIHF-EEIHHIHHIH@B@HHH?IHEEE?EHHIIIIHHHEHHHHEHHHHHH@GEIHEFHIHHIIHHHHHIHIIHHIIIIIIIIHGF1<GHHHCG@CIHIIIIIHHIIHIIHIIIHHIHHHHIGIIIIIHHHIHGIIHFIIIIIIIIIIIHIGIIIIIIIIIIIHGGIII
@HWI-D00621:649:HN7J3BCX2:2:1101:18506:20297
GTGGGGAATATTGCACAATGGGCGCAAGCCTGATGCAGCCATGCCGCGTGTATGAAGAAGGCCTTCGGGTTGTAAAGTACTTTCAGCGGGGAGGAAGGCGATAAGGTTAATAACCTTGTCGATTGACGTTACCCGCAGAAGAAGCACCGGCTAACTCCGTGCCAGCAGCCGCGGTAATACGGAGGGTGCAAGCGTTAATCGGAATTACTGGGCGTAAAGCGCACGCAGGCGGTCTGTCAAGTCGGATGTGAAATCCCCGGGCTCAACCTGGGAACTGCATTCGAAACTGGCAGGCTAGAGTCTTGTAGAGGGGGGTAGAATTCCAGGTGTAGCGGTGAAATGCGTAGAGATCTGGAGGAATACCGGTGGCGAAGGCGGCCCCCTGGACAAAGACTGACGCTCAGGTGCGAAAGCGTGGGGAGCAAACAGG
+
IIIIIIIIIIIIIIIIIIIIIIIIIIIIIIIIIIIIIIIIIIIIIIIIIIIIIIIIIIIIIIIIIIIIIIIIIIIIICHIIIGHHIIIIIIHIIIIIIIIGHHIIIGHIHGFHIHIIHIIIIIHIIIIEHIIIIHIIHCHHIIIIIIIIIIIIIIIGIIIIIIIIIHIIIIIIIIDHIHHIIIIHHHIHIIIGGHHCEHHIGIHHHHIHHIHCHHHGHIIIIIIIIHIHHIIHHEHHIIIIIHIIIIHGIIIHHDHCIIHHHFFHIHHFHHHIIIIIHHEEIIIIIIIIIIIIIIIIIIHHEHHHHHIHIIHIIIHHGGIHHHIHIIIIHHIIIIIIHIIIIIIIIHG<CHIIIIIIIIIGIIIIIIIIIIIIIIIIIIIHIIIIIIIIIIIIIIIIIIIIIIIIIIIIIIIIIIIIIIIIIIIIIIIII
@HWI-D00621:649:HN7J3BCX2:2:1101:11911:20606
GTGGGGAATATTGCACAATGGGCGCAAGCCTGATGCAGCCATGCCGCGTGTATGAAGAAGGCCTTCGGGTTGTAAAGTACTTTCAGCGGGGAGGAAGGTGTTGTGGTTAATAACCGCAGCAATTGACGTTACCCGCAGAAGAAGCACCGGCTAACTCCGTGCCAGCAGCCGCGGTAATACGGAGGGTGCAAGCGTTAATCGGAATTACTGGGCGTAAAGCGCACGCAGGCGGTCTGTCAAGTCGGATGTGAAATCCCCGGGCTCAACCTGGGAACTGCATTCGAAACTGGCAGGCTAGAGTCTTGTAGAGGGGGGTAGAATTCCAGGTGTAGCGGTGAAATGCGTAGAGATCTGGAGGAATACCGGTGGCGAAGGCGGCCCCCTGGACAAAGACTGACGCTCAGGTGCGAAAGCGTGGGGAGCAAACAGG
+
IIIIIIIIIIIIIIIIIIIIIIIIIIIIIIIIIIIIIIIIIIIIIHHIIHHIIIIIIIIIIIIIIIIIIIIIIIIIIHIIIIDHHIIIIIIIHIIHIIIIIIGIIIIIIHIIIIHIIIHHIHHIHIIIHIIIGIIIHIGIIHIHIIIIIIHHIIIIIIIIIHHGFHIIIIIIHIHHCHGHCF4;DHHH@@GHGEHHCEHIIGHIHHIIIFIIIHD@GHHIIIHIIIHIHDHHEHEGIIHHHIHHIIIHIIHHIIHDGIHIIHGIIIIIIIIIIIIIIHHGIIIHIIIIIIHIIIIIIIIIIHHIIIIIIIIIIHIIIIIHGCIIHIIIHE<IIIIIIIIGIIIIIIHFDEIIHIIIIIIHHIIIIIIIIIIIIIIIIIIIIHIIIIIIIIIHIIIIIHIIHCIIIIIIIIIIIIIIIIIIIIIIIIIIII
@HWI-D00621:649:HN7J3BCX2:2:1101:4840:20802
GTGGGGAATATTGCACAATGGGCGCAAGCCTGATGCAGCCATGCCGCGTGTATGAAGAAGGCCTTCGGGTTGTAAAGTACTTTCAGCGGGGAGGAAGGTGTTGTGGTTAATAACCGCAGCAATTGACGTTACCCGCAGAAGAAGCACCGGCTAACTCCGTGCCAGCAGCCGCGGTAATACGGAGGGTGCAAGCGTTAATCGGAATTACTGGGCGTAAAGCGCACGCAGGCGGTCTGTCAAGTCGGATGTGAAATCCCCGGGCTCAACCTGGGAACTGCATTCGAAACTGGCAGGCTAGAGTCTTGTAGAGGGGGGTAGAATTCCAGGTGTAGCGGTGAAATGCGTAGAGATCTGGAGGAATACCGGTGGCGAAGGCGGCCCCCTGGACAAAGACTGACGCTCAGGTGCGAAAGCGTGGGGAGCAAACAGG
+
IHIIIIIIIIIIIIIIIIIHIIIIIIIIIIIIIIIIIIIIIIIIIIIIIIIIIIHHHEHIIIIIIHHIHIIIIIIIIIIIIIFHIHIHHIIHIIIEHHHHHIIIIIIIIGIIIIIIGIIHGHHIIGIICHHIHGHIGIIHIIHIIIIIIIGHIIGHIIIGHGIHIIHHI->DDD;CHHIIGHHHIIHHC-GEHHHHII?@HHEHF@66EHFE4E@DHHHD@CEIHHHH:DEHF@@HG?HDHDHHHHHHE@66-+IHIIIHHHHHGF?EHIHHHFEIHHHFEHHHFA?IIIHHIHEHIHF?GHHFHIHEDHHHHIIHIIHHHHHHCIIHHGIIIIIHIHDHIHGIIHHF<FCGIIIIIGIIIIIIHGIHIIIGIIIHHIIIIHHHHIIIGIIIIIHGHGIIHCHIIIIIIIIIIHIIIIIIIHIHIIIIII
@HWI-D00621:649:HN7J3BCX2:2:1101:7402:20903
GTGGGGAATATTGCACAATGGGCGCAAGCCTGATGCAGCCATGCCGCGTGTATGAAGAAGGCCTTCGGGTTGTAAAGTACTTTCAGCGGGGAGGAAGGCGATAAGGTTAATAACCTTGTCGATTGACGTTACCCGCAGAAGAAGCACCGGCTAACTCCGTGCCAGCAGCCGCGGTAATACGGAGGGTGCAAGCGTTAATCGGAATTACTGGGCGTAAAGCGCACGCAGGCGGTCTGTCAAGTCGGATGTGAAATCCCCGGGCTCAACCTGGGAACTGCATTCGAAACTGGCAGGCTAGAGTCTTGTAGAGGGGGGTAGAATTCCAGGTGTAGCGGTGAAATGCGTAGAGATCTGGAGGAATACCGGTGGCGAAGGCGGCCCCCTGGACAAAGACTGACGCTCAGGTGCGAAAGCGTGGGGAGCAAACAGG
+
IIIIIIIIHHIIHIIIIIIIIIIIGIIIIIIIIIIIIIIIIIIIHIIIHIIIIIIHHHIIIIIIIIIIIHIIIGHIHHIHIHDEHHIIIIIIHIIIIIIIIIIIIIHHIIIHIGIIIIIIIHHIIIIIIIIIIHIIIIIIIIIHGHEHIDHHHGIHHHIIICHHHHGHFGDHHIHHHHHIIHHGIGEGHHIHIHEHDGHHGHHFHHIGHGHIIHHH@:@:66>DEHHHHHGHF?GHHHHHHDHIHCGEIIHHCGHIIIIHFEH?HEEHIIIIHHIIIIIIHIIIIIIIIHHEGHCHHIHG?F@IIHIGIIHHHIHHHHEHHFIIIIIIHDIIIIIIIHFIHIIHHIHHDHEHEIIIIIIIHIIIHIIIIIIIIIIIHIIIIIIIIIIIIIHHIIIIIIFIIIIIIIIIIIIIIIIIIIIIIIIIIIIIII
@HWI-D00621:649:HN7J3BCX2:2:1101:21268:20826
GTGGGGAATATTGCACAATGGGCGCAAGCCTGATGCAGCCATGCCGCGTGTATGAAGAAGGCCTTCGGGTTGTAAAGTACTTTCAGCGGGGAGGAAGGCGATAAGGTTAATAACCTTGTCGATTGACGTTACCCGCAGAAGAAGCACCGGCTAACTCCGTGCCAGCAGCCGCGGTAATACGGAGGGTGCAAGCGTTAATCGGAATTACTGGGCGTAAAGCGCACGCAGGCGGTCTGTCAAGTCGGATGTGAAATCCCCGGGCTCAACCTGGGAACTGCATTCGAAACTGGCAGGCTAGAGTCTTGTAGAGGGGGGTAGAATTCCAGGTGTAGCGGTGAAATGCGTAGAGATCTGGAGGAATACCGGTGGCGAAGGCGGCCCCCTGGACAAAGACTGACGCTCAGGTGCGAAAGCGTGGGGAGCAAACAGG
+
IIIIIIIIIIICHIIIIHIIIIIIIIIIIIIIIIIIIIGIIIIIIIIIIIIIIIIIHHIIIHIHIHIIIHIIIIH?GHIIIHCHHIIIIIIHIIHIIIIIGIIIIIGCHEHEHHHHIHEHHHCHHCHHHHIFEHHIIH<HHHIIHHHHIGHGHHIHIIIH@GHIIHIHHHIIIIDHCHHHIGHIIIHHDHHIHH@ECHHHH=CHH4@HE>6HHH6-@EHEHECHHHHHHHIHCHG@-HHIHHH@EG@EG@-F@HIHGDA8HIHG?IHIHGHHHHHEEA.ECIIIHFIIIIIIHGHIIHFHIIIHIIHIDHGHHCHGIHHHIIIIIHHHHHHIIIHEGG<CHIHIGHHD<1GIIHHFEEIHDIIHGIHHCIIHGIIIHIIIFHG<1IIIHEEHHHFHHIIIIIIIGIIIIIIIIIIIIIIIIIIIIIIIHE
@HWI-D00621:649:HN7J3BCX2:2:1101:4517:21190
GTGGGGAATATTGCACAATGGGCGCAAGCCTGATGCAGCCATGCCGCGTGTATGAAGAAGGCCTTCGGGTTGTAAAGTACTTTCAGCGGGGAGGAAGGCGATAAGGTTAATAACCTTGTCGATTGACGTTACCCGCAGAAGAAGCACCGGCTAACTCCGTGCCAGCAGCCGCGGTAATACGGAGGGTGCAAGCGTTAATCGGAATTACTGGGCGTAAAGCGCACGCAGGCGGTCTGTCAAGTCGGATGTGAAATCCCCGGGCTCAACCTGGGAACTGCATTCGAAACTGGCAGGCTAGAGTCTTGTAGAGGGGGGTAGAATTCCAGGTGTAGCGGTGAAATGCGTAGAGATCTGGAGGAATACCGGTGGCGAAGGCGGCCCCCTGGACAAAGACTGACGCTCAGGTGCGAAAGCGTGGGGAGCAAACAGG
+
IIIIIIIIIIIIHIIIIIIIIIIIIIIIIIIIIIIIIIIIIIIIIIIIIIIIIIGIIIIIIIIIIHIIIIIIIIIIGHHIIIGHIIIHIHI?HHHHIIHIIIIHIIIIIIIIIIIHHHIHHHIHHIIIGHIHHCEHHHIIHHGIIIIIIIIIFEHHIHI@EHIIIIIIIGHIGHIGHIHIIGHIGH-EHIHI?EHI=--6HH@@HCECHEC@EHEHCEFEC8@HIIIHDDHE@@EHHIIIIHHHHHEHEEGHG:HIHIGIHHF?HHHEIIIIIIIIHGHEHFIHHIGIIGIHIIIIIHFEGCECIIIIIIIIHIIHIIIIIHGIIIIIIIIIIHIIHHEIHIIIIIHGDGIIIIIHIIIIHIIIIIIIIIIHIIIIIIIIIIIIIIIIIIIIIIIIIIIIHIIIIIIIIIIGIIIIIIIIIIIIIIIIII
@HWI-D00621:649:HN7J3BCX2:2:1101:10541:21029
GTGGGGAATATTGCACAATGGGCGCAAGCCTGATGCAGCCATGCCGCGTGTATGAAGAAGGCCTTCGGGTTGTAAAGTACTTTCAGCGGGGAGGAAGGCGATAAGGTTAATAACCTTGTCGATTGACGTTACCCGCAGAAGAAGCACCGGCTAACTCCGTGCCAGCAGCCGCGGTAATACGGGGGGTGCCAGCGTTAATCGGAATTACTGGGCGTAAAGCGCACGCAGGCGGTCTTTCAAGTCGGATGTGAAATCCCCGGGCTCAACCTGGGAACTGCATTCGAAACTGGCAGGCTAGAGTCTTGTAGAGGGGGGTAGAATTCCAGGTGTAGCGGTGAAATGCGTAGAGATCTGGAGGAATACCGGTGGCGAAGGCGGCCCCCTGGACAAAGACTGACGCTCAGGTGCGAAAGCGTGGGGAGCAAACAGG
+
IIIIIIIIIIIII1FHHIIIIIHHHHIIIIIGIIHIIHIIIIIIIIIIIIHFHIIIIIIIIIIIH@CHHHIIIIIIIFHHIID<GHIIDHIDHIIHIE/<?CC/DE<DGHIHHIIC@HG.EH.GHC7B8GGAF.7,,,,8A.FE6A@GDH<C@H?.BBE@@@@--564-6+,3>3>C6@-5-+66C3>-----36@@G@-HIIIIHHHECIIIFGIIH>5---:F?IIHD@66----@HHIIHIIHFHH@IHH:HHHHHHHEA-HHHIIIIIHHAHHIHHHHIHGIIHHHFB.HIIIIHIH?D.G.IIIIHCIHIIIHHIIIIIIIHHHDIIIIIIIIIIGIIIIIIHFIIIIIIIIHIIIIIHH@IIIIHIIIIHCIHHEEIIHHCHCIHEIIIIIIIHF1IIIHCIIIIIIHDIIIIIIIIIIIIIII
@HWI-D00621:649:HN7J3BCX2:2:1101:17571:21218
GTGGGGAATATTGCACAATGGGCGCAAGCCTGATGCAGCCATGCCGCGTGTATGAAGAAGGCCTTCGGGTTGTAAAGTACTTTCAGCGGGGAGGAAGGTGTTGTGGTTAATAACCGCAGCAATTGACGTTACCCGCAGAAGAAGCACCGGCTAACTCCGTGCCAGCAGCCGCGGTAATACGGAGGGTGCAAGCGTTAATCGGAATTACTGGGCGTAAAGCGCACGCAGGCGGTCTGTCAAGTCGGATGTGAAATCCCCGGGCTCAACCTGGGAACTGCATTCGAAACTGGCAGGCTAGAGTCTTGTAGAGGGGGGTAGAATTCCAGGTGTAGCGGTGAAATGCGTAGAGATCTGGAGGAATACCGGTGGCGAAGGCGGCCCCCTGGACAAAGACTGACGCTCAGGTGCGAAAGCGTGGGGAGCAAACAGG
+
IIIIIIIIIIIIIIIIIIIIIIIIIIIIIHIIIIIIIIIIIIIIIIIIHIIIIIIIIIIIIIIIIIIIIIIIIIHIIFHIIIHHHIIIIIIIIIHHIIEHGHHIIHHHHIIIIIIIIIIIIHIIIIIIHHIHHHIIHIHFIIIIIIIIIIIIIIIIIIIIIIIIIIIIIHIIIIICHIIIIGIIIIHFHGHHGI@GCEFHIIHGHHIIHIGIIIFHDHHHHHIIIGHIGGGF-G@@-?HHDHHHHH?E@EHEHCGHDHHHFHA4-HCHHIHHHIIGIGIHHHIIIIIHIIHHEIHHHG@HHEHGB.IIIIIIIHHEIHHHEIGHHHIHIHIIHHHHHHIHHHGHHHGD<FCHCIIHIIHHHHDHGIIHIHHHIIIIHIHGIIHHHHEHHHHGCC0IIIHEHHIHHGIHIIIIIIIHIIIIHHIIIHHEII
@HWI-D00621:649:HN7J3BCX2:2:1101:5076:21396
GTGGGGAATATTGCACAATGGGCGCAAGCCTGATGCAGCCATGCCGCGTGTATGAAGAAGGCCTTCGGGTTGTAAAGTACTTTCAGCGGGGAGGAAGGTGTTGTGGTTAATAACCGCAGCAATTGACGTTACCCGCAGAAGAAGCACCGGCTAACTCCGTGCCAGCAGCCGCGGTAATACGGAGGGTGCAAGCGTTAATCGGAATTACTGGGCGTAAAGCGCACGCAGGCGGTCTGTCAAGTCGGATGTGAAATCCCCGGGCTCAACCTGGGAACTGCATTCGAAACTGGCAGGCTAGAGTCTTGTAGAGGGGGGTAGAATTCCAGGTGTAGCGGTGAAATGCGTAGAGATCTGGAGGAATACCGGTGGCGAAGGCGGCCCCCTGGACAAAGACTGACGCTCAGGTGCGAAAGCGTGGGGAGCAAACAGG
+
IIIIIIIIIIIIIIIIIIIIIIIIIIIIIIIIIIIIIIIIIIIIIIIIHIHIIIIIIIIIIIIIIIIIHIIIIIIIIIIIGIFHHHII<HIIHEHIII/D/D//<GHHHIHIIII<-:-C.;FHIIIHGHII.BHHHIIIIIIIGHIIIIIIGHIIIIIIIGIIIIIII?HHIIIIIIIIHGHIHHHEDEHIHIIHIHIHIIIIGHIIIIIIIIDGIHIIHHGHHIIIHHHIIHEG?HHHIHHHHHHIIHHGE3HIH:?HEG@HGH@HAEGHFHAHFIIIIIIIHIHEHIGHHIHIIIIIHHGEIIIIHIIGIIHGIIIIHHIHIIIIIIIIIIIGIHHIIIIIIIHGDGIHHHIIHIIIHIIHIIIIIIIIIIIIIIIIHHIIIIIIIIIIIIIHIIIIIHIIIIIIIIIIIIIIIIIIIIIIIIIIIH
@HWI-D00621:649:HN7J3BCX2:2:1101:8258:21378
GTGGGGAATATTGCACAATGGGCGCAAGCCTGATGCAGCCATGCCGCGTGTATGAAGAAGGCCTTCGGGTTGTAAAGTACTTTCAGCGGGGAGGAAGGCGATAAGGTTAATAACCTTGTCGATTGACGTTACCCGCAGAAGAAGCACCGGCTAACTCCGTGCCAGCAGCCGCGGTAATACGGAGGGTGCAAGCGTTAATCGGAATTACTGGGCGTAAAGCGCACGCAGGCGGTCTGTCAAGTCGGATGTGAAATCCCCGGGCTCAACCTGGGAACTGCATTCGAAACTGGCAGGCTAGAGTCTTGTAGAGGGGGGTAGAATTCCAGGTGTAGCGGTGAAATGCGTAGAGATCTGGAGGAATACCGGTGGCGAAGGCGGCCCCCTGGACAAAGACTGACGCTCAGGTGCGAAAGCGTGGGGAGCAAACAGG
+
IIIIIIHIIIIIHHHHIIIIIIIIIIIIIIIIIIIIIIIIHIIIIIIIHIHIIIIHIIIIIIIIIIIIIIHDHHIIHIIIHIDHHHHIIHDHHIIIIIIHIIIIIIIIIHHIIIIIIIIIHIIHIIIHEGGHHHIIIIHIIIIIIIIADHHHHIHHEEHHFHHHEHIIIIHIIIHDEHIHIHHDHH@GHEEHGH@EE@HE?EGEHFHHFFFEHIHD=-@@HD@:G?@>DHHHEHFEHIHHHG@-IHHIIHHEIHHD;DHCFH?EHG?@?CFFCA?HHHIHIHCHHG?HHHA.HGIGIIHHEFHIIHIIIIIIHHHEHHGIHF?FIIIGIHHGIIIIHH@IIIIIIIHHDHGH@DFIHCCHCHIIIIIHHIIIHHD<IHHHHHGIIIIIIIIGIIIIIIIIIIIIIIIIHH@EHIHIIIIIHIIIGIIIII
@HWI-D00621:649:HN7J3BCX2:2:1101:10266:21328
GTGGGGAATATTGCACAATGGGCGCAAGCCTGATGCAGCCATGCCGCGTGTATGAAGAAGGCCTTCGGGTTGTAAAGTACTTTCAGCGGGGAGGAAGGCGATAAGGTTAATAACCTTGTCGATTGACGTTACCCGCAGAAGAAGCACCGGCTAACTCCGTGCCAGCAGCCGCGGTAATACGGAGGGTGCAAGCGTTAATCGGAATTACTGGGCGTAAAGCGCACGCAGGCGGTCTGTCAAGTCGGATGTGAAATCCCCGGGCTCAACCTGGGAACTGCATTCGAAACTGGCAGGCTAGAGTCTTGTAGAGGGGGGTAGAATTCCAGGTGTAGCGGTGAAATGCGTAGAGATCTGGAGGAATACCGGTGGCGAAGGCGGCCCCCTGGACAAAGACTGACGCTCAGGTGCGAAAGCGTGGGGAGCAAACAGG
+
GHIIIIHIHIHIIIIEHIIIIIHIHIHDHIHHHHEHHFHIHIIIIHID<CGHIIIIE@HHGIIIIIIHHHIIIIGIIICCGHFHEEHHIIIDDHIIIHGCEEHD@CCGHHHFHGEFHHIIIIIIIIIIIIIIIGHDHIGHIGHHEHHIHHHIIIHHIIHH?-5FHFHGFH><DHDHHFEHE--+>:-@GH6@GH@@5EHH@@E6EIHFEHC@HH>GEDG.@@?+-CGCC>-@-6-@-GHHHCHHHHHHHIHG=D:HHH?HHE@HCHEA6CHHHFEHCEGAA=IIHHHHGIIHHHHHHHFHF7.HIIHGHIHHHCHGHF?HCIIIIIHEHCIHIHHHHHFHEIIIIIHGDHCIHHHEIHHIIIIIIGIIIIIIIIIIIIIHIHFF1IHIHIHIIIIHHHHEIHIIIIIIIIIIIIIIIIIIIIIIIIIIII
@HWI-D00621:649:HN7J3BCX2:2:1101:13174:21451
GTGGGGAATATTGCACAATGGGCGCAAGCCTGATGCAGCCATGCCGCGTGTATGAAGAAGGCCTTCGGGTTGTAAAGTACTTTCAGCGGGGAGGAAGGTGTTGTGGTTAATAACCGCAGCAATTGACGTTACCCGCAGAAGAAGCACCGGCTAACTACGTGCCAGCAGCCGCGGTAATACGGAGGGTGCAAGCGTTAATCGGAATTATTGGGCGTAAAGCGCACGCAGGCGGTCTGTCAAGTCGGATGTGAAATCCCCGGGCTCAACCGGGGAACTGCATTCGAAACTGGCAGGCTAGAGTGTTGTAGAGGGGGGTAGAATTCCAGGTGTAGCGGTGAAATGCGTAGAGATCTGGAGGAATACCGGTGGCGAAGGCGGCCCCCTGGACAAAGACTGACGCTCAGGTGCGAAAGCGTGGGGAGCAAACAGG
+
IIHIIIIII@HIFHIIIIIIIIIIIIIIIIIIIIIGHII@G@GFIIIIII0FHIIIIIIIIEHIIHHIDH@EHIIIFG1FHHFE<@G<F?HHHIIIC/CFC@C/<C<//D@/<F/<CEDE.D.FGEHI6EC8F8A,,?E6.BHIEF@GHHHIIIIG-BHHHHHIGHHHIIIIIHHIIIIIIIGIIH@GHIIGIIGH@@-FHHH4GHG#FIHHHIHHHIIDG-HIIIIIHDHH@-CE@-HD:E@-HHGHGHH@8+C+++EIHGA+HD:>-H?HA-?IIIHGB-IIHIIIIHCCG?IHGHHE:...HEIIIHD<HCHH@FHIHGGHG?IIIHDHHHIIIIHIIIIIIHHF<HIHIIHHEIHE/HGHEIIIIIHHHDIIIHHDHEIHHG@HECCCHIIIIHGDC1IHHGDIIIIIIIHIIIHCIHHEIIIIII
@HWI-D00621:649:HN7J3BCX2:2:1101:19932:21363
GTGGGGAATATTGCACAATGGGCGCAAGCCTGATGCAGCCATGCCGCGTGTATGAAGAAGGCCTTCGGGTTGTAAAGTACTTTCAGCGGGGAGGAAGGTGTTGTGGTTAATAACCGCAGCAATTGACGTTACCCGCAGAAGAAGCACCGGCTAACTCCGTGCCAGCAGCCGCGGTAATACGGAGGGTGCAAGCGTTAATCGGAATTACTGGGCGTAAAGCGCACGCAGGCGGTCTGTCAAGTCGGATGTGAAATCCCCGGGCTCAACCTGGGAACTGCATTCGAAACTGGCAGGCTAGAGTCTTGTAGAGGGGGGTAGAATTCCAGGTGTAGCGGTGAAATGCGTAGAGATCTGGAGGAATACCGGTGGCGAAGGCGGCCCCCTGGACAAAGACTGACGCTCAGGTGCGAAAGCGTGGGGAGCAAACAGG
+
IHIIIIIIIIIFHIIIIIIIIIHIIIIIIIIIIIIIIIIIGIIIIIIIIIIIIIIIIIIIIGIHHHIGIIIIIIIIGHHIIIFHFIGIIIIHIIIIIIHHEHIIIIIGIIHHHHIHIHIGHHHIIHIHHHHIIEHIHIHHIIIIIIIHHHHHHHH?HIHF-8BGHHIHHIIHHH:H?EE?GHHIHHHHGEHHHIIHGHF?CIHHHIIIEFHECHD;HHHHIHEHIHHHCHF@FIHE@@ECHFFH@@FGHIHF@+::HHGEIHH@HGGEIHGIHHEHCB.IHFIHIIIIIIHHGIIIIIHHG@ECGIHG<HDGIHIHIHIIIIIIIIIIIIIIIIHHHHHHHIIGIIHG<@HEIIIHEEHIIIHIHHHHFIHIHHHIIIIIIIIHFIIIIHHIHIIIIIIIIHIIHIIIIIIIIHIIIIIIIIIIIIIIIH
@HWI-D00621:649:HN7J3BCX2:2:1101:2607:21749
GTGGGGAATATTGCACAATGGGCGCAAGCCTGATGCAGCCATGCCGCGTGTATGAAGAAGGCCTTCGGGTTGTAAAGTACTTTCAGCGGGGAGGAAGGTGTTGTGGTTAATAACCGCAGCAATTGACGTTACCCGCAGAAGAAGCACCGGCTAACTCCGTGCCAGCAGCCGCGGTAATACGGAGGGTGCAAGCGTTAATCGGAATTACTGGGCGTAAAGCGCACGCGGGCGGTCTGGCAAGTCGGATGTGAAATCCCCGGGCTCAACCTGGGAACTGCATTCGAAACTGGCAGGCTAGAGTCTTGTAGAGGGGGGTAGAATTCCAGGTGTAGCGGTGAAATGCGTAGAGATCTGGAGGAATACCGGTGGCGAAGGCGGCCCCCTGGACAAAGACTGACGCTCAGGTGCGAAAGCGTGGGGAGCAAACAGG
+
IIIIIIIIIIIIIIIIIIIIIIIIHIIIIIIIIIIIIIIIIIIIIIIIIIIIIIIHHIGIIIIIIIIIIIIIIHHHIIIIIHDGHHIHIIIIIIIIIIHHHIHCEHGHIHIIHIHGIIIIIGIEGHGIHHIIIHIIIIIHIIEHHIIHIDHHIIIIFHHHHGEEHIFHII+DHHHD-FHHE-@CHHIHGHEHEH6-4E6@EC-HFC@H9HIIHIHHE@HHID>CCH);>+@@4-F6---HD4IHHHIIIHF@-:HH>5HHHF--IIHF?CEHHF?HHBA6-DHIHHGIHHFIIIHHHIHHHF.HIHHHHHHHHIIIIHIHEIIIHIIHHHIIIIIIIHIIHIHIHEGD<C@IHIIIIHIIHIIHHHIIHIIIIIIIIHIIIIIIIIIIHIIIIIIIIIIIIIIIIIIIHIIIIIIIIIIIIIIIIIIIII
@HWI-D00621:649:HN7J3BCX2:2:1101:12341:21619
GTGGGGAATATTGCACAATGGGCGCAAGCCTGATGCAGCCATGCCGCGTGTATGAAGAAGGCCTTCGGGTTGTAAAGTACTTTCAGCGGGGAGGAAGGCGATAAGGTTAATAACCTTGTCGATTGACGTTACCCGCAGAAGAAGCACCGGCTAACTCCGTGCCAGCAGCCGCGGTAATACGGAGGGTGCAAGCGTTAATCGGAATTACTGGGCGTAAAGCGCACGCAGGCGGTCTGTCAAGTCGGATGTGAAATCCCCGGGCTCAACCTGGGAACTGCATTCGAAACTGGCAGGCTAGAGTCTTGTAGAGGGGGGTAGAATTCCAGGTGTAGCGGTGAAATGCGTAGAGATCTGGAGGAATACCGGTGGCGAAGGCGGCCCCCTGGACAAAGACTGACGCTCAGGTGCGAAAGCGTGGGGAGCAAACAGG
+
IIIIIIIIIHIIHIIIIIIIIIIICHIIHIIIIIIIIIIHIIIIIIIIIIE@GHIIIIIIIIHIIIIIHIIIIIIIH?GHHF<CCGHIIIIHHIHIHHHDHHHHGHEFHHC@ECFGHHE@EHGHHFIIBHIF@HHCDHICHHIIIHHHHHIIIIIIEHHIIIIIHIIIIIIIIHHHHHIIIHHIID@GHHGHIIHG=@GHIHHHEIHIIIIIIIIHIIHHI;@DHIIIHIIHG@HHFFIIHE=CIHHGGHGFE:HHHHEIHEIIIIGHGG@IHHFHGHHEEHIIIIIIIHEIHHIIHIHGC.8@IIIHIIHEEEIHHIHHG?HHHGIIIHDIIIIIIIIIIIIIHHHF<IIIIIHHGHIHCIIIIIIIIIIIIIIIIIIIIGIIIIIIIIIIIIIIIHIIHFIIHDIHIIIIIIHIIIHHIIIIIIIIII
@HWI-D00621:649:HN7J3BCX2:2:1101:19715:21614
GTGGGGAATATTGCACAATGGGCGCAAGCCTGATGCAGCCATGCCGCGTGTATGAAGAAGGCCTTCGGGTTGTAAAGTACTTTCAGCGGGGAGGAAGGCGATAAGGTTAATAACCTTGTCGATTGACGTTACCCGCAGAAGAAGCACCGGCTAACTCCGTGCCAGCAGCCGCGGTAATACGGAGGGTGCAAGCGTTAATCGGAATTACTGGGCGTAAAGCGCACGCAGGCGGTCTGTCAAGTCGGATGTGAAATCCCCGGGCTCAACCTGGGAACTGCATTCGAAACTGGCAGGCTAGAGTCTTGTAGAGGGGGGTAGAATTCCAGGTGTAGCGGTGAAATGCGTAGAGATCTGGAGGAATACCGGTGGCGAAGGCGGCCCCCTGGACAAAGACTGACGCTCAGGTGCGAAAGCGTGGGGAGCAAACAG
+
IIIIIIIIIIIIIIIIIIIIIIHIHIIIIIIIGIIIIIIHIEHIIIIIIIHEHIIIIIIIH?FHHIIIHGHIIIIIIHHIIEDHIIIIIIIIHIIIFHHHIHEEHE<DGEFHHFEHFHIII.;FHHIEA.F-B@GHDCDHEGBCHHIHIHDDHIGCBGHHHIFEHHHHEF+,53+>5FHHHHCDHI-5-6GECH5-@-6@HHGHE6@GEE<DCGCEH?GGH:@C?G@CDCEG6@6@?GHHD@HIHHEG@-HE@DDC+CHHGG?HIHHF?HHEHFA?HG?F-@IHHGHHIIHHEHIHFHGG?G:CGH@CCHHHFHEHEHHED/IIIHE@C<HHEIIIHHEHCEEHF1D0EFH?GF<1GFIHHHIIIIHIHEHHHHHHHDHC0HGCIIHIHGHFF<ECECC@<<HCCHHEHIHEH<CCIIHIIHHIHHHEH
@HWI-D00621:649:HN7J3BCX2:2:1101:20278:21518
TGGGGAATATTGCACAATGGGCGCAAGCCTGATGCAGCCATGCCGCGTGTATGAAGAAGGCCTTCGGGTTGTAAAGTACTTTCAGCGGGGAGGAAGGCGATAAGGTTAATAACCTTGTCGATTGACGTTACCCGCAGAAGAAGCACCGGCTAACTCCGTGCCAGCAGCCGCGGTAATACGGAGGGTGCAAGCGTTAATCGGAATTACTGGGCGTAAAGCGCACGCAGGCGGTCTGTCAAGTCGGATGTGAAATCCCCGGGCTCAACCTGGGAACTGCATTCGAAACTGTCAGGCTAGAGTCTTGTAGAGGGGGGTAGAATTCCAGGTGTAGCGGTGAAATGCGTAGAGATCTGGAGGAATACCGGTGGCGAAGGCGGCCCCCTGGACAAAGACTGACGCTCAGGTGCGAAAGCGTGGGGAGCAAACAGG
+
HIIIIHHIIIIC<<F?HHIIIIIIIIIIIIIIIHGIIIIIIEHIIIICHGHHHFHIIIIIIIIIIIIIIIHHHHICDFGHIHHIHHIIHIHIIDHIHIIIIGIIHDGHHHHHIIIIIIIIGHHIIIHBGEEHIHCHIHHIHIIHIGIIGCHFHHHGEEHIHHHHHIIIHIIIGHGEECEE--+6C@EEE@HEH@@4GHHHIHHHFHHHHHHIHEE@;DIHECHICIIIIIIHIHHHHHDIHIHIIHHEIHEHHCDIIIIHIIGHHIHIIHIGIHIGHEEHIIHHIIIIIHEHFGHIIIIIIIHIIIIIIIIIHHIIIIHHCHIIIHGIHIIIIIHHHHIIIIIIIHFFIFIFIIIIIIIIIHDFIHHHEIIIHIIIIIGIHIIIHHEIIIIIHIIHGIIHIIIIHIHIIIIIIIIIIHHIIIIIIIIIH
@HWI-D00621:649:HN7J3BCX2:2:1101:14693:21868
GTGGGGAATATTGCACAATGGGCGCAAGCCTGATGCAGCCATGCCGCGTGTATGAAGAAGGCCTTCGGGTTGTAAAGTACTTTCAGCGGGGAGGAAGGTGTTGTGGTTAATAACCGCAGCAATTGACGTTACCCGCAGAAGAAGCACCGGCTAACTCCGTGCCAGCAGCCGCGGTAATACGGAGGGTGCAAGCGTTAATCGGAATTACTGGGCGTAAAGCGCACGCAGGCGGTCTGTCAAGTCGGATGTGAAATCCCCGGGCTCAACCTGGGAACTGCATTCGAAACTGGCAGGCTAGAGTCTTGTAGAGGGGGGTAGAATTCCAGGTGTAGCGGTGAAATGCGTAGAGATCTGGAGGAATACCGGTGGCGAAGGCGGCCCCCTGGACAAAGACTGACGCTCAGGTGCGAAAGCGTGGGGAGCAAACAGG
+
IIIIIIIIIIIIIIIIIIIIIIIIHIIHIIHIIIIIIIIIIIIIIIIIIIHGHIIIIIIIIHIIHIIIHIIIIIIIIHHHHIFHGIIIIHIIHIIIFHHIHEHHHHHEEHHEHHHIIDHIFE@CF.AG9AGHIFHD?EHFEHHHIIIHIIHHHHIHHFHHIHIIHIHHIIHHIDCHE-BGHF=HIIHHGHHHFH-@EG-@GHHHGHIIHHHIHH?E@@E@@5@DHHIIGHE@@-@--IHHD@56EE?HHG@HH>5:HDHHGF6FCHGAAAHHHEIIIGHGH@IIIIHIIHCIIIIHEIIHF7@8HEGHHHHEHEIIHHIIIHGIIIIIIIGHIIIIIIHIIIIIIIHG<CGHCIIIIGHEHIIIIIIIIIIIIIIIIHHCHFIIIIIIHHHIIIIIIIHEHEIIIHHIIIIFIIHIIIIIIIIHIIIIII
@HWI-D00621:649:HN7J3BCX2:2:1101:16803:21993
GTGGGGAATATTGCACAATGGGCGCAAGCCTGATGCAGCCATGCCGCGTGTATGAAGAAGGCCTTCGGGTTGTAAAGTACTTTCAGCGGGGAGGAAGGTGTTGTGGTTAATAACCGCAGCAATTGACGTTACCCGCAGAAGAAGCACCGGCTAACTCCGTGCCAGCAGCCGCGGTAATACGGAGGGTGCAAGCGTTAATCGGAATTACTGGGCGTAAAGCGCACGCAGGCGGTCTGTCAAGTCGGATGTGAAATCCCCGGGCTCAACCTGGGAACTGCATTCGAAACTGGCAGGCTAGAGTCTTGTAGAGGGGGGTAGAATTCCAGGTGTAGCGGTGAAATGCGTAGAGATCTGGAGGAATACCGGTGGCGAAGGCGGCCCCCTGGACAAAGACTGACGCTCAGGTGCGAAAGCGTGGGGAGCAAACAGG
+
IIIIIIIHIIIIIIIIIIIGIIIIIIHIIIIIHHIHIIIIIIIIIDHGHHIHHGHIIIHIGHIIIIHHGHIIIIIIIIIIIIDHHIHIIIIIIHCHIFFEGHIIEHFHGHHIIHIIIHIHEHHHFHIIGHIIHHHDHHIIIIHGFEEHIDHIIHHEHIGIIGIEHGHIHIGHHDDHCHIIHHEHH:@GHCGFHHHGHIIIGIGGHHIIHEGIHHFGGH>CDHHHHIHIDHHE@@-?@HGHIHEFIIHHHHE?HHHHHHHHHHGIHHHGA6-HHHHEIIIH@IIIIIHHEHIIIHFIIHIHGHEIIIIHHDGIHIIHIIIIIIGHIIHIIIHIIIIIHHHHHHIIIIHF<CIIIHIIIIHHGIIIIIIIHIIIIIHIIIHDIGIHHIIIIIIIIIIIIHIIIHIIIIHIIIHHGIIIIHHHIHEIIIHIII
@HWI-D00621:649:HN7J3BCX2:2:1101:14502:22241
GTGGGGAATATTGCACAATGGGCGCAAGCCTGATGCAGCCATGCCGCGTGTATGAAGAAGGCCTTCGGGTTGTAAAGTACTTTCAGCGGGGAGGAAGGCGATAAGGTTAATAACCTTGTCGATTGACGTTACCCGCAGAAGAAGCACCGGCTAACTCCGTGCCAGCAGCCGCGGTAATACGGAGGGTGCAAGCGTTAATCGGAATTACTGGGCGTAAAGCGCACGCAGGCGGTCTGTCAAGTCGGATGTGAAATCCCCGGGCTCAACCTGGGAACTGCATTCGAAACTGGCAGGCTAGAGTCTTGTAGAGGGGGGTAGAATTCCAGGTGTAGCGGTGAAATGCGTAGAGATCTGGAGGAATACCGGTGGCGAAGGCGGCCCCCTGGACAAAGACTGACGCTCAGGTGCGAAAGCGTGGGGAGCAAACAGG
+
IIIIIHIIHIIIIHHIIIIIIHFHHIIHIIIIIHIIIIIGIIIIIIIIHIIIIIIHHIIIIHIIHIIIIIEHIIIHIHHIHIGHHIIIHIGFHHHHHHGHIIIIHIDGHHHIHGEHHCHIIIECEHHIBAGHHHHIIIIIHIIIGIIIHIGDHEHEHHHIIHIHHEEHHHII+C+C?GHE@G->DHHHHFHIGG@EGHIIIG=GHHIFHIHHHHCCGCHHID:>FHHDHIG6---E@-ED>--@F6-@6--HHD:HCHEHHAA@IIIHHGA?GGIHHFHG-HGIIIHIHIHIIGIIHHFHFEGHHFIIIHDH?IIIIHIIIIIIIIIIHE.IIIIHEHHHIHIIIIHG<IIIGIHIIIHGCIIIIIHHHIGCIIIIIIIIHIIIIHHEIIIHHIIIIIIIHHIIIIIIIIIIIIIIIIIIIIIIIIIHII
@HWI-D00621:649:HN7J3BCX2:2:1101:20018:22146
GTGGGGAATATTGCACAATGGGCGCAAGCCTGATGCAGCCATGCCGCGTGTATGAAGAAGGCCTTCGGGTTGTAAAGTACTTTCAGCGGGGAGGAAGGCGATAAGGTTAATAACCTTGTCGATTGACGTTACCCGCAGAAGAAGCACCGGCTAACTCCGTGCCAGCAGCCGCGGTAATACGGAGGGTGCAAGCGTTAATCGGAATTACTGGGCGTAAAGCGCACGCAGGCGGTCTGTCAAGTCGGATGTGAAATCCCCGGGCTCAACCTGGGAACTGCATTCGAAACTGGCAGGCTAGAGTCTTGTAGAGGGGGGTAGAATTCCAGGTGTAGCGGTGAAATGCGTAGAGATCTGGAGGAATACCGGTGGCGAAGGCGGCCCCCTGGACAAAGACTGACGCTCAGGTGCGAAAGCGTGGGGAGCAAACAGG
+
IIIIIIIIIIIIHIIIIIIIIIIIIIIIIIIIHIIIIIGIIIIIIIIIIIHGHHIIIHIHIIIIIIIIIIIHHEHEHIHHIHGHHIIIIIGHHIHIIIIIGIHHHHGHHHHIHIHIIHIIIHHGHIIH@GFEHIIHHHHHIIHIIIIGHIHHEEEHHIIHHHH?FHIFEE:D:D:>HHIHEC46:C@GHHFHIG@-E@GEF@FEF@HEHIHGHHD455F?:E;:DHDHD;DCF@?FG@@:D@-HG-IHHF--H:>+DHEHE@AA-A-@HHEA-A.CA6.EHCIHIHHHH@HGCF7C.CHGHHHCHHFHCIIIHGIHHHGCHC@HHFIHIHIIIIIHHHG=IIIHHHHG<HHHIHIIHEIHIIIHFIHHHEHIHIIIIHDGIIIHEIHIIIIIHGHHIHIHIHIIIIHIIIIIIIIIIIIIIIIIIIIIII
@HWI-D00621:649:HN7J3BCX2:2:1101:4217:22407
GTGGGGTATATTGCACAATGGGCGCAAGCCTGATGCAGCCATGCCGCGTGTATGAAGAAGGCCTTCGGGTTGTAAAGTACTTTCAGCGGGGAGGAAGGTGTTGTGGTTAATAACCGCAGCAATTGACGTTACCCGCAGAAGAAGCACCGGCTAACTCCGTGCCAGCAGCCGCGGTAATACGGAGGGTGCAAGCGTTAATCGGAATTACTGGGCGTAAAGCGCACGCAGGCGGTCTGTCAAGTCGGATGTGAAATCCCCGGGCTAAACCTGGGAACTGCATTCGAAACTGGCAGGCTAGAGTCTTGTAGAGGGGGGTAGAATTCCAGGTGTAGCGGTGAAATGCGTAGAGATCTGGAGGAATACCGGTGGCGAAGGCGGCCCCCTGGACAAAGACTGACGCTCAGGTGCGAAAGCGTGGGGAGCAAACAGG
+
IHHIHIEHIIIIIGIIIIIIIIIIIIIIHHIIIIIHIIIIIHHHIIIIIIIIIIIIIIIIHIIIIGIIIIIIIIIIIFHIHIFHIIIIIIHCHHIIIGHHIIIIGIIIIIIIIHIIIHHIHHHEHIIIIIIIIGHIIHIIIIIHIIIIGIHDHIHFEHHHH@GHIIIIIGHGHIIIHHIHEGEHGHHHII-@HHC-E5@@HE@EFEFH@@@@EHECGHHC:DHHDC-;C>@FHG@HHHEDHHGHHEHIIEF-HDDIHHIHA6--@H@?GIHG@HEG@-HFH@@CIIFHHHEFHHCHGG@H@IIHGIHIIIIIIHHGHHEHHFHIIHHIIIIIHIIHHHHGHIIIHHGDCIHIIIIIHGIIHHHHIIIIHEHHIHIIIIGIIIIIHIHGIIIIHEIHIHEIIHHIIHHHIIIIIHIIIIIIHHHHIIHHIH
@HWI-D00621:649:HN7J3BCX2:2:1101:11712:22499
GTGGGGAATATTGCACAATGGGCGCAAGCCTGATGCAGCCATGCCGCGTGTATGAAGAAGGCCTTCGGGTTGTAAAGTACTTTCAGCGGGGAGGAAGGCGATAAGGTTAATAACCTTGTCGATTGACGTTACCCGCAGAAGAAGCACCGGCTAACTCCGTGCCAGCAGCCGCGGTAATACGGAGGGTGCAAGCGTTAATCGGAATTACTGGGCGTAAAGCGCACGCAGGCGGTCTGTCAAGTCGGATGTGAAATCCCCGGGCTCAACCTGGGAACTGCATTCGAAACTGGCAGGCTAGAGTCTTGTAGAGGGGGGTAGAATTCCAGGTGTAGCGGTGAAATGCGTAGAGATCTGGAGGAATACCGGTGGCGAAGGCGGCCCCCTGGACAAAGACTGACGCTCAGGTGCGAAAGCGTGGGGAGCAAACAGG
+
IIIIIIIIIIIIIIHIIIIIIIIIIIIIIIIIGIIIIIIIIIIIIIIIIIHIIIIIIIIIIIIIHHIIIIIIIIIIIIIIIIFHIIIIIIIIIIIIIIIIIIIIIIIIIIIIIIIIIHIIIIIIIIIIHIIIIIIIIIGHIIIIIIIIIIIIIIIHIIIIIIIIIHHIIIIIIIIIEHIIIIFHIIIHHHIIIIHIIGHHHIHIIIIIIIHHHHIIIGHHHDCDHICHIHEGEH@EGG@HIGIIIIIHIIIHIIIIIIIHG?GIHIIIIIHIIIIHHIIHGIIIIIIIIIHIIIHIIIIIHHHGIIIIIIIIIIIIHIIIIIIIIIIIIHCIIIIIIIIIIIIIIHHEFIIIIIIIIIIIIIGIIIIIIHHEIIIIIIIIIIHIIIIIIIIIIIIIIIIIHGIIIIIIIIIIIIIIIIIIIIIIIIHIII
@HWI-D00621:649:HN7J3BCX2:2:1101:10742:22531
GTGGGGAATATTGCACAATGGGCGCAAGCCTGATGCAGCCATGCCGCGTGTATGAAGAAGGCCTTCGGGTTGTAAAGTACTTTCAGCGGGGAGGAAGGTGTTGTGGTTAATAACCGCAGCAATTGACGTTACCCGCAGAAGAAGCACCGGCTAACTCCGTGCCAGCAGCCGCGGTAATACGGAGGGTGCGAGCGTTAATCGGAATTACTGGGCGTAAAGCGCACGCAGGCGGTCTGTCAAGTCGGATGTGAAATCCCCGGGCTCAACCTGGGAACTGCATTCGAAACTGGCAGGCTAGAGTCTTGTAGAGGGGGGTAGAATTCCAGGTGTAGCGGTGAAATGCGTAGAGATCTGGAGGAATACCGGTGGCGAAGGCGGCCCCCTGGACAAAGACTGACGCTCAGGTGCGAAAGCGTGGGGAGCAAACAGG
+
IIIIIIIIIGIHI@HIIIIIIIEHIIICHIIIII@HIIIIIIIIIIIIIIIEHIIIIIIIIIIIIIIIIIIIIIIIIGHIHIDHEHH<FHCH?HIIEH@GC<<<GHIIIIFH/GHD?-CC..CGHIIIAHHHH..7EHIIHIIIIIIIIGIIIIII-@HIIIIIIHHIIIIIDHHHIIII@HHHHIHHH+@DHIHHHIHHIHIIIIIIIEH@EIHGIIHHII@DHDEHHHH@--6---HCHEE@F-IIHGHIHHDGHIHIHHFE?HEFHHHGIIHIHGA6HIIIIIHIHFH@EIHF.IH@:.:.CEIIIIHHC@IIIIIIHFCD0IIHHHIIIIIIIIIIGGHHEHHGCIHHEHHIIIHE/E<E1IIHIIIIIHHE</EFDHIHHHED1IHCIIIIIIHIIHHIIIIIIIIIIIIIIIIIIIIIIIIIII
@HWI-D00621:649:HN7J3BCX2:2:1101:10980:22701
GTGGGGAATATTGCACAATGGGCGCAAGCCTGATGCAGCCATGCCGCGTGTATGAAGAAGGCCTTCGGGTTGTAAAGTACTTTCAGCGGGGAGGAAGGCGATAAGGTTAATAACCTTGTCGATTGACGTTACCCGCAGAAGAAGCACCGGCTAACTCCGTGCCAGCAGCCGCGGTAATACGGAGGGTGCAAGCGTTAATCGGAATTACTGGGCGTAAAGCGCACGCAGGCGGTCTGTCAAGTCGGATGTGAAATCCCCGGGCTCAACCTGGGAACTGCATTCGAAACTGGCAGGCTAGAGTCTTGTAGAGGGGGGTAGAATTCCAGGTGTAGCGGTGAAATGCGTAGAGATCTGGAGGAATACCGGTGGCGAAGGCGGCCCCCTGGACAAAGACTGACGCTCAGGTGCGAAAGCGTGGGGAGCAAACAGG
+
IIIIIIIIIIIIHIIIHIIIIIIIIIIIIIIIHIIIIIIIIIIIIIIIIIHIIIIHIIIIIIIHHHIIGHIIIIIIIIIIHIFHHIIIIIIIIIIIIIIIIIDHIIIIEHHIIIIIGEHHHHIGHIIIEHIIIIDHIHIIIHIIIIIIIIHHIIIIIGHHIIIIHIIIIIIIIDCHHEFHHHHIHHEHHGHHIHI@ECHHHGHHEFHHIHIHHHHE@@HIGHHHHHHHDIHHHHEHHHHHCCHFHHHHHFHHIHHHIHHHHEHIIHFIHIFIHFIIIIIIGHIIIIIIHIIHHHFIIIHIHHFIIIIIIIHIIHIIHHIIIIIIIIIIIIIIIIIIIHHFIIIIIIHHFIIIIIIIIHEIIIIIIIIHIIIIIIIIIIIIHIIIIIIIIHGIIIIIIIIIIIIIIIIIIIIIIIIIIIIIIIIIIIIIII
@HWI-D00621:649:HN7J3BCX2:2:1101:13215:22575
GTGGGGAATATTGCACAATGGGCGCAAGCCTGATGCAGCCATGCCGCGTGTATGAAGAAGGCCTTCGGGTTGTAAAGTACTTTCAGCGGGGAGGAAGGCGATAAGGTTAATAACCTTGTCGATTGACGTTACCCGCAGAAGAAGCACCGGCTAACTCCGTGCCAGCAGCCGCGGTAATACGGAGGGTGCAAGCGTTAATCGGAATTACTGGGCGTAAAGCGCACGCAGGCGGTCTGTCAAGTCGGATGTGAAATCCCCGGGCTCAACCTGGGAACTGCATTCGAAACTGGCAGGCTAGAGTCTTGTAGAGGGGGGTAGAATTCCAGGTGTAGCGGTGAAATGCGTAGAGATCTGGAGGAATACCGGTGGCGAAGGCGGCCCCCTGGACAAAGACTGACGCTCAGGTGCGAAAGCGTGGGGAGCAAACAGG
+
IHIIIIIIIIIIIIIIIIIIIIIIIIIIIIHHIIIIIIIIIIIIIIIIHIIIIHIIIGHIIIIIIIIIIHIIIIIII@GHIIHHHIIIIIIIIIIIIIHIGIIIIIHFIIIIIIIIIIIIIHIIIIIHGHEHIHIHHIGHHIIIIIIIIIIIIIIIHIIIIIIIIIIHIIIIIID:CFGHIGEHHHHHIEFFIIHIGH-GHGHG@EGHIIHGHIEEHHIIIE@:IHIIIHHIHHIHIHGCIHIHIHGE@HGIIIHIIGGIHIHGHHHHHIIIIIHIIIIIIHIIIIIIIIIIIIIIHHHHHEHHHGIIHIIIIIIIIIIHIIIIIIIHHIHIIIIIIIIIIIIIIIHFDHHIIIIHIIHIIIIIIIIIIIHHIIIIIIIGIIIIIIIIIIIIHIIIIIIIHHIIIIIIIIIIHHIIIIIIIIIIIIIIII
@HWI-D00621:649:HN7J3BCX2:2:1101:17343:22728
GTGGGGAATATTGCACAATGGGCGCAAGCCTGATGCAGCCATGCCGCGTGTATGAAGAAGGCCTTCGGGTTGTAAAGTACTTTCAGCGGGGAGGAAGGCGATAAGGTTAATAACCTTGTCGATTGACGTTACCCGCAGAAGAAGCACCGGCTAACTCCGTGCCAGCAGCCGCGGTAATACGGAGGGTGCAAGCGTTAATCGGAATTACTGGGCGTAAAGCGCACGCAGGCGGTCTGGCAAGTCGGATGTGAAATCCCCGGGCTCAACCTGGGAACTGCATTCGAAACTGGCAGGCTAGAGTCTTGTAGAGGGGGGTAGAATTCCAGGTGTAGCGGTGAAATGCGTAGAGATCTGGAGGAATACCGGTGGCGAAGGCGGCCCCCTGGACAAAGACTGACGCTCAGGTGCGAAAGCGTGGGGAGCAAACAGG
+
IIIIIIIIIIIIIIIIIIIIIIHHHIIIIIIIIIIIIIIIIHIIIIIIIIHHHIIIIIIIIGIIIIIIIHIIIIIIIIIIIGDHHIIHIIGI<HHGHGIICHHHHHDC?GGHHEC@@CCGG.DCHHHI?AGHHIIG??,BHIHIIIIHIHICHIIIIIC-@HH@-@EHIHHIHH++EEHIIIIDHIHII-EEHF---6FHHIIHGG?G@HC?@:>HHHGGHHHHHIGHHD@E-6-6-HIIHE=HFIHFIIHIHDIIHDIHHEHHGIIHHHHHFEHEHAIIIIIIHIIIIIHIHHIIIIIHHCFHIHIHHDHE</@CIIIIHGIIIIIIIIIHIIIHIHHHHIIHGHHGEHHG?IGIIIHGIIIIIIIIIIIIIIIIIIHGIHIIIIIIIHHHCIIIIIIIHGIIHHIIIIIIIIIIIIIIIIIIIIIIIH
@HWI-D00621:649:HN7J3BCX2:2:1101:19303:22589
GTGGGGAATATTGCACAATGGGCGCAAGCCTGATGCAGCCATGCCGCGTGTATGAAGAAGGCCTTCGGGTTGTAAAGTACTTTCAGCGGGGAGGAAGGCGATAAGGTTAATAACCTTGTCGATTGACGTTACCCGCAGAAGAAGCACCGGCTAACTCCGTGCCAGCAGCCGCGGTAATACGGAGGGTGCAAGCGTTAATCGGAATTACTGGGCGTAAAGCGCACGCAGGCGGTCTGTCAAGTCGGATGTGAAATCCCCGGGCTCAACCTGGGAACTGCATTCGAAACTGGCAGGCTAGAGTCTTGTAGAGGGGGGTAGAATTCCAGGTGTAGCGGTGAAATGCGTAGAGATCTGGAGGAATACCGGTGGCGAAGGCGGCCCCCTGGACAAAGACTGACGCTCAGGTGCGAAAGCGTGGGGAGCAAACAGG
+
IIIIIIIIIIIIIIIIIIIIIIIIHIIIIIIIIGHIIIIIIHIIIIIHIIHIIIIIIIFHHIIIIIIGIHIIIIIIGIHIIIHIIGHIIIIHIIGHIIIGDHHEHHFCHEGCHHHIHHHFHFHHIHHHBGHIIIIIC<?GCHIIIIIGIIIDHIIHGHG@GDHHIIC?GHHIIIHC@EFG?GEDDHHHH-@G---546FHIIIFIHEHGHGHHHEEHHHHI5GHFGHDDHHHEHIIHIHIIIIIIHIIIHGGIHGIIIIIIIIIIIIIIIIIIIIIIIIHHIIIIIIIIIIIIIIIIIIIIHHHIIGIHIIIIIIHIIIIIHIIIIIIIHIHIIIIHHCIIIIIIIHGCHIIIIIIIIIIIIHIHIIIIIIIIIIIIIIIIIIIIIIIIIIHCIIIIIIIIHIIIIIIIIIIIIIIIIIIIIIIIIIIII
@HWI-D00621:649:HN7J3BCX2:2:1101:16950:22829
GTGGGGAATATTGCACAATGGGCGCAAGCCTGATGCAGCCATGCCGCGTGTATGAAGAAGGCCTTCGGGTTGTAAAGTACTTTCAGCGGGGAGGAAGGCGATAAGGTTAATAACCTTGTCGATTGACGTTACCCGCAGAAGAAGCACCGGCTAACTCCGTGCCAGCAGCCGCGGTAATACGGAGGGGGCAAGCGTTAATCGGAATTACTGGGCGTAAAGCGCACGCAGGCGGTCTGTCAAGTCGGATGTGAAATCCCCGGGCTCAACCTGGGAACTGCATTCGAAACTGGCAGGCTAGAGTCTTGTAGAGGGGGGTAGAATTCCAGGTGTAGCGGTGAAATGCGTAGAGATCTGGAGGAATACCGGTGGCGAAGGCGGCCCCCTGGACAAAGACTGACGCTCAGGTGCGAAAGCGTGGGGAGCAAACAGG
+
IIIIIIIIIIIIIIIIIIIIIIIIHIIIIIIII?HIIIIEHHIIIIIIIIH?CGHFGHIIIIHIIIIIHFHIIIIIEFHHIFDGHIFHIIIIIIII?@FD?HHEE?<GHCHIHHC?GFGHH?CGEEE@BG@6FHEH<CHHIHEG.@FHH<CC@AF?GHHGHHHEHHHHH@+7C:3+86@?GG=HDH+>D:CHHGE@H--@EE@@G6@@@FCH@D->GHHIIICDHH@>C:H@-F66--HGHE@@-HHH@@HE@+HDHHHHH?EGEFHH?HFHHH@HHHF6-IHGAIIHIIIHIIIIHHHFC:.?IIHGDIHHGC<?IIIIIIHHEIIIIIIIIIIIHCHGIIIIHHIHGIHG?IIHGIHHCIIIIIIIIIIIIIIIIHHC@CHHEHEH@CF<1IIIIHHIIHIHCHIIIHDIIIIIIIIIIIIIIIIIII
@HWI-D00621:649:HN7J3BCX2:2:1101:3951:23071
GTGGGGAATATTGCACAATGGGCGCAAGCCTGATGCAGCCATGCCGCGTGTATGAAGAAGGCCTTCGGGTTGTAAAGTACTTTCAGCGGGGAGGAAGGTGTTGTGGTTAATAACCGCAGCAATTGACGTTACCCGCAGAAGAAGCACCGGCTAACTCCGTGCCAGCAGCCGCGGTAATACGGAGGGTGCAAGCGTTCATCGGAATTACTGGGCGTAAAGCGCACGCAGGCGGTCTGTCAAGTCGGATGTGAAATCCCCGGGCTCAACCTGGGAACTGCATTCGAAACTGGCAGGCTAGAGTCTTGTAGAGGGGGGTAGAATTCCAGGTGTAGCGGTGAAATGCGTAGAGATCTGGAGGAATACCGGTGGCGAAGGCGGCCCCCTGGACAAAGACTGACGCTCAGGTGCGAAAGCGTGGGGAGCAAACAGG
+
IIIIIIIIIIIIIIIIIIIIIHIIIIIIIIIIIIIIIIIIIIIIIIIIFHHHIIIIIIIIIIIGHHIIIIIIIIIGIIHIIIHHHIIHIIIIIIIHIIHHHIIIIIHIFHIIIIHIIIII.FDGHHHIHHIIIHFHDH<AHHIHHIHHIGIHI?HHIIIHHIIGHIHIIGHHHDCDHHCHH@GHHHHHH-F-@G---6@?GFG66@EHIHHIHHE@@GHHHGHI@D>HHHHHEFG@6?ECHCHHHEIIHH@6@++C:HGECCIIFHCG?HFHEHEEHHEH?HIIHHHFHGHEHHEHIHHHHEFGHEHHHHHIIIIHHGHIHCHIHHIIHIIIHIIIIHEIIIIIIIHD<GHHEIIIHIHHCIIHIIIIIIIIIIIIIIHIGHIIIIIIIIIHHHHIIIIIHHIIIIIIIIIIIIIIIIIIIIIIHIIHII
@HWI-D00621:649:HN7J3BCX2:2:1101:5849:23157
GTGGGGAATATTGCACAATGGGCGCAAGCCTGATGCAGCCATGCCGCGTGTATGAAGAAGGCCTTCGGGTTGTAAAGTACTTTCAGCGGGGAGGAAGGTGTTGTGGTTAATAACCGCAGCAATTGACGTTACCCGCAGAAGAAGCACCGGCTAACTCCGTGCCAGCAGCCGCGGTAATACGGAGGGTGCAAGCGTTAATCGGAATTACTGGGCGTAAAGCGCACGCAGGCGGTCTGTCAAGTCGGATGTGAAATCCCCGGGCTCAACCTGGGAACTGCATTCGAAACTGGCAGGCTAGAGTCTTGTAGAGGGGGGTAGAATTCCAGGTGTAGCGGTGAAATGCGTAGAGATCTGGAGGAATACCGGTGGCGAAGGCGGCCCCCTGGACAAAGACTGACGCTCAGGTGCGAAAGCGTGGGGAGCAAACAGG
+
IIIIIIIIIIIIIIIIIIIIIIIIIIIIIIIIIIIIHIIIIIIIIIIIIIIIIIIIIIIIIIIIIIIIIIIIIIIIIIIIIIGHIIIIIIIIIIIIIIHHHIIIIIHIGIIIIIIIIIIIIIHIIIHIHHIHIIHIGIIIIIHIIIIIHIHIHIIIIIIIIIIHHIIIIIIIIIHIHHIIIIIIIIHHE-@EHIIC-@EHHHFEHHIHHIIIIHEHHHHHGHHHHHGIHHHHHGHG?H@HHGHHIIIIIHHGCGIHCHHHIIIIIIIIHHIIIHHIIIHHCIIIIIIIIIIIIIIIIIIHIFGIIIIIIIIHIIIHIHIHHIHIHIIGIHHIHIIIIIIIIIIIIIHGDHIIIIIHIIIHHIIIIIIIIIIIIIIIIIIIHIIIIIIIIIIIIIIIIIIHIHIIIHIIIIHIIIIIIIIIIIIIIIHEII
@HWI-D00621:649:HN7J3BCX2:2:1101:5651:23349
GTGGGGAATATTGCACAATGGGCGCAAGCCTGATGCAGCCATGCCGCGTGTATGAAGAAGGCCTTCGGGTTGTAAAGTACTTTCAGCGGGGAGGAAGGTGTTGTGGTTAATAACCGCAGCAATTGACGTTACCCGCAGAAGAAGCACCGGCTAACTCCGTGCCAGCAGCCGCGGTAATACGGAGGGTGCAAGCGTTAATCGGAATTACTGGGCGTAAAGCGCACGCAGGCGGTCTGTCAAGGCGGATGGGAAATCCCCGGGCTCAACCTGGGAACTGCATTCGAAACTGGCAGGCTAGAGTCTTGTAGAGGGGGGTAGAATTCCAGGTGTAGCGGTGAAATGCGTAGAGATCTGGAGGAATACCGGGGGCGAAGGCGGCCCCCTGGACAAAGACTGACGCTCAGGTGCGAAAGCGTGGGGAGCAAACAGG
+
IDFGHIEEHIIIHIEGHHHEEHIHDEEDFHEGH<GHHIIIHIHHIHIHEHHHIHIHIIIIHGHHIHHHHIIIIEHHHHHHIFFHEFHHHHIEHIIEHHCGCHHIIII?<CFHI@D-E:EHH?@CBEHHAGEHAF@E<H5GHIGIEH.G>HHCEAF-@HH@EGEHGGHIIEHHCHC:8FHFHHIHHH@EE@F-@@@--4FG@-4---6@>6@-->6+55@@>)+5>C)>D##@@-E@66--5-@?@-@6-F6-8+DC+>6-86-4-A@F@EE??@G?GA??HEFGGB..GFHHEHHIIHEF6G@EHHHHDHHHCEIHIHIHHEIIIHGCC.CEEHGCHGHEC<?HHGF<0@EHD@HGEC@<?DEHC<0HHIIIHIHCHDIIFHF1HHHIHIHHFHCIHHCHHFHHDGCH@@CHHHE?HHHFHHHHEFC@HH
@HWI-D00621:649:HN7J3BCX2:2:1101:8864:23641
GTGGGGAATATTGCACAATGGGCGCAAGCCTGATGCAGCCATGCCGCGTGTATGAAGAAGGCCTTCGGGTTGTAAAGTACTTTCAGCGGGGAGGAAGGCGATAAGGTTAATAACCTTGTCGATTGACGTTACCCGCAGAAGAAGCACCGGCTAACTCCGTGCCAGCAGCCGCGGTAATACGGAGGGTGCAAGCGTTAATCGGAATTACTGGGCGTAAAGCGCACGCAGGCGGTCTGTCAAGTCGGATGTGAAATCCCCGGGCTCAACCTGGGAACTGCATTCGAAACTGGCAGGCTAGAGTCTTGTAGAGGGGGGTAGAATTCCAGGTGTAGCGGTGAAATGCGTAGAGATCTGGAGGAATACCGGTGGCGAAGGCGGCCCCCTGGACAAAGACTGACGCTCAGGTGCGAAAGCGTGGGGAGCAAACAGG
+
IIIIIIIIIIIIIIIIIIIIIIIIIIIIIIIIIIIIIIIIIIIIIIIIIIIHIIIIIIIIIIIIIIIIIIIIIIIIIIIIIIFHIIIIIIIIIIIIHIIIIIHIIIHIIIIIIIIIIIIHIIIIHIIIHHHHIIH?EHHIIIHIIHHIIIIIIIIIIIIIHHIIIIIIHHHHIHHIHIHHIIIHDHE-@GFHHHHHHGHFHDGGHIIIHCEEHIDHHEHE:+CHH?HCDCD5---GE@4HDG4CIIIIIHFHEHIHCIIHHEA-CIHGEGIIIIGGHHFHEFHGCF?G@HIGIIIIIIIHHGGIIHIIIIIIIIIHHHGIHHHHIIIHIHIIIIIIHEHDIIIHIHG1<EIIIIIIIHEHHIIHIIIIIIIIIIHHIHIHHHIHCIIHIHHIIIIIIIIIIHIIIIHIIIIIIIIIIIHIIIHIIIIIII
@HWI-D00621:649:HN7J3BCX2:2:1101:14372:23812
GTGGGGAATATTGCACAATGGGCGCAAGCCTGATGCAGCCATGCCGCGTGTATGAAGAAGGCCTTCGGGTTGTAAAGTACTTTCAGCGGGGAGGAAGGTGTTGTGGTTAATAACCGCAGCAATTGACGTTACCCGCAGAAGAAGCACCGGCTAACTCCGTGCCAGCAGCCGCGGTAATACGGAGGGTGCAAGCGTTAATCGGAATTACTGGGCGTAAAGCGCACGCAGGCGGTCTGTCAAGTCGGATGTGAAATCCCCGGGCTCAACCTGGGAACTGCATTCGAAACTGGCAGGCTAGAGTCTTGTAGAGGGGGGTAGAATTCCAGGTGTAGCGGTGAAATGCGTAGAGATCTGGAGGAATACCGGTGGCGAAGGCGGCCCCCTGGACAAAGACTGACGCTCAGGTGCGAAAGCGTGGGGAGCAAACAGG
+
IIHIIIIIIIIIIIIIIIIIIIIIIIIIIIIIIIIIIIIIIHHIIIIIFHHHIIIIIIIIIHIIIIIIGIIIIIIIHGHIIIFGHHHHHHHIHIIIIHHHIGIIIHFEHGIIIHHHIII<FHIIIIIHBGHHIIIIIHIGFHIIIIGIHIIGIIIIGGHIIIHGIIIIIHIIIIIGEHHIHHHIHI-EGEHIGIHH@EHHHIHHHHIGHHDHHHFDIHHIIHHHIIHHHIIIIHHEG@=D>--HHEHIHHHHEHDDHCGEHHEHIH?G?@HHGGGHIHHB?HIIIIHGEIIIGF@HGIHHF?@CHCHIIIHHG?IIHHHIIIHHEIIIIIHHHIIIIIHHIIIIIHHFCHIIIIHEDHFHHIIHHIIHIHHHIIIIIHH?HFHGHIIHGEEHIIIIIIIIHEIHHHCIIIHHIHIIIHIIHHIIIIIIII
@HWI-D00621:649:HN7J3BCX2:2:1101:4462:24071
GTGGGGAATATTGCACAATGGGCGCAAGCCTGATGCAGCCATGCCGCGTGTATGAAGAAGGCCTTCGGGTTGTAAAGTACTTTCAGCGGGGAGGAAGGCGATAAGGTTAATAACCTTGTCGATTGACGTTACCCGCAGAAGAAGCACCGGCTAACTCCGTGCCAGCAGCCGCGGTAATACGGAGGGTGCAAGCGTTAATCGGAATTACTGGGCGTAAAGCGCACGCAGGCGGTCTGTCAAGTCGGATGTGAAATCCCCGGGCTCAACCTGGGAACTGCATTCGAAACTGGCAGGCTAGAGTCTTGTAGAGGGGGGTAGAATTCCAGGTGTAGCGGTGAAATGCGTAGAGATCTGGAGGAATACCGGTGGCGAAGGCGGCCCCCTGGACAAAGACTGACGCTCAGGTGCGAAAGCGTGGGGAGCAAACAGG
+
IIIIIIIIIIIII?@HIIIIIIIIGIIIIIIIIH@HIIIHIHHHIIIIIIEG1GHHIIGIHHH<FC@GHCGHGFHIEGHHHIDF1FFHIII<CDCHH=/CCC@/DECCGFHHEHII?GE.DG@FCF?GBB.B.8.?EEHEGH@BC@AHDCDHC@EHHHD5EGHCEH?G@-+6::HD-@-@GH=DH;@E----6GHH--6@?HEH@HG@EHHHGC-CED>+65-+--->>5-G-?@6-@-;3---66-HIIHG@6+HCIIHHAGHFA-8--6A6A8-A8..EEEHIHGIHHH@HGHIFHGD...CCHHIHHDE@CHHHIIIH@HEIIIIIDIIIIIIIIIHHIIHIHGC<IHHHFHCIIHE/HIIIIIIIIIIIIIIHHE<HCHEIHCHEEHHIIIIIIIHHCIIHDIIIIHIIIIIIIIIIHHCIIIHII
@HWI-D00621:649:HN7J3BCX2:2:1101:4889:24046
GTGGGGAATATTGCACAATGGGCGCAAGCCTGAGGCAGCCATGCCGCGTGTATGAAGAAGGCCTTCGGGTTGTAAAGTACTTTCAGCGGGGAGGAAGGCGATAAGGTTAATAACCTTGTCGATTGACGTTACCCGCAGAAGAAGCACCGGCTAACTCCGTGCCAGCAGCCGCGGTAATACGGAGGGTGCAAGCGTTAATCGGAATTACTGGGCGTAAAGCGCACGCAGGCGGTCTGGCAAGGCGGATGTGAAATCCCCGGGCTCAACCTGGGAACTGCATTCGAAACTGGCAGGCTAGAGTCTTGTAGAGGGGGGTAGAATTCCAGGTGTAGCGGTGAAATGCGTAGAGATCTGGAGGAATACCGGTGGCGAAGGCGGCCCCCTGGACAAAGACTGACGCTCAGGTGCGAAAGCGTGGGGAGCAAACAGG
+
HHIHIIEEHIIIHEGCHGEEHIFFC<FHHHHHH1<EHHHHEEEHIHIICHIEHIEGEHHHHIHHIIHEH<CCHEGHHIHIIIDCFHHHHDDCEHIHHHIGH/EEHHFHHHHIHH?HIHFEECHIE?@E8B@BHI=??HHAFEEH?.GHHHHHEHIIIHC@EHE-@GHCCHHHI+6+-6B@E=-;CH-@E@@6@E@==GCHHGE-5CHHHCFHHHG?HHHCHD414@HC>6-@6------E6-5-G@-HHH@68+3+DDGA8--?AFA6--FE-GA8.-.@H@FF@F@.GHIHEG.EHG-B.8.@HHEDHDC/CC</HD@?FHCIIHG/H<HIHHHCGGGEEDEHHHF<<<1GEIIHG@D1/DHHHIHHHHHHHHH?DCF/IIHHHHHIIIIHEHHHHDCHEEHIHHGIHEGE?EC@HEHHIHHHGC?HHF
@HWI-D00621:649:HN7J3BCX2:2:1101:19304:24182
GTGGGGAATATTGCACAATGGGCGCAAGCCTGATGCAGCCATGCCGCGTGTATGAAGAAGGCCTTCGGGTTGTAAAGTACTTTCAGCGGGGAGGAAGGTGTTGTGGTTAATAACCGCAGCAATTGACGTTACCCGCAGAAGAAGCACCGGCTAACTCCGTGCCAGCAGCCGCGGTAATACGGAGGGTGCAAGCGTTAATCGGAATTACTGGGCGTAAAGCGCACGCAGGCGGTCTGTCAAGTCGGATGTGAAATCCCCGGGCTCAACCTGGGAACTGCATTCGAAACTGGCAGGCTAGAGTCTTGTAGAGGGGGGTAGAATTCCAGGTGTAGCGGTGAAATGCGTAGAGATCTGGAGGAATACCGGTGGCGAAGGCGGCCCCCTGGACAAAGACTGACGCTCAGGTGCGAAAGCGTGGGGAGCAAACAGG
+
IIIIIIIIIIIIIIIIIIIIIIIIIIIIIIIIIIIIIIIIIIIIIIIIIIIIIIIIIHIIIIIIIIIIHIIIIIIIIIIIIHHIIIIIIIIIIIIGHIIIIIIIHIIIIIHIIHIHHHHIHHIIHIIIHIIIIIIIHIIHHIIIIIIIHIIIGHHFIIIIIIIIIIIIIIIIIIHDEHHHIIHHIIIHIFHFHHHHIIGHIHHHHHIIHHHHIHIHIHHIHHIIIIIIIIHIIIHHHEHHHHHGHIHHHGHIHHIIHIHHIHIIIHGHGIIGIIIFIIIIIIIIIIIIIIIIIIHIIIHIHHEIIIIIHIIIHHHIIHIIIIIIIIIIIIIIIIIIHGGIHIIIHIHGDIIIIIIIIIIIHHIIIIIIHIIIIIIIIIIIIIIIIIIIIIIIHIIIIIIIIHIIIIIHIH@IIIIIIIIIIIIIIIIIII
@HWI-D00621:649:HN7J3BCX2:2:1101:19552:24010
GTGGGGAATATTGCACAATGGGCGCAAGCCTGATGCAGCCATGCCGCGTGTATGAAGAAGGCCTTCGGGTTGTAAAGTACTTTCAGCGGGGAGGAAGGCGGTGAGGTTAATAACCTCATCGATTGACGTTACCCGCAGAAGAAGCACCGGCTAACTCCGTGCCAGCAGCCGCGGTAATACGGAGGGTGCAAGCGTTAATCGGAATTACTGGGCGTAAAGCGCACGCAGGCGGTCTGTCAAGTCGGATGTGAAATCCCCGGGCTCAACCTGGGAACTGCATTCGAAACTGGCAGGCTAGAGTCTTGTAGAGGGGGGTAGAATTCCAGGTGTAGCGGTGAAATGCGTAGAGATCTGGAGGAATACCGGTGGCGAAGGCGGCCCCCTGGACAAAGACTGACGCTCAGGTGCGAAAGCGTGGGGAGCAAACAGG
+
IIIIIIIIIIIIIIIIIIIIIIIIIIIIIIIIIIIIIIIIIIIIIIIIIIIIIIIIIIIIIIIIIIIIIHIIIIIIIHHIIIHIIIIIIIIIIIIIIIIIIIIIIIIIIIIIIHIIIIIIIIIIIIIIHIHHIHIIHIIHHIIHHHIIIIIIHIIHIHIIIIIGHHIIIIIHGIDD@GHIHHHIIHHIGHHHHFEHHHHIIIHIIIIIIH@GHIHCGHIHIHIHHIEHIHIC@FCCG@IIHG=FGIHEIIHHHCHIIGHIIIHIHHIGHIHIIIIGIIIHHIIIHHHIIIIIHHHIIIGIHHIHIIIIHIHHHFIIIIIIIIHIIIIIIIIIIIIGIHHGIIIIIIHGDIIIIIIIIHHIIIIIIIIIIIIIIIIIIIIIHIIIIIIIHIIIIIIIIIIIHHIIIIIIIIIIIIIIIIIIIIIIIIIIII
@HWI-D00621:649:HN7J3BCX2:2:1101:2687:24366
GTGGGGAATATTGCACAATGGGCGCAAGCCTGATGCAGCCATGCCGCGTGTATGAAGAAGGCCTTCGGGTTGTAAAGTACTTTCAGCGGGGAGGAAGGTGTTGTGGTTAATAACCGCAGCAATTGACGTTACCCGCAGAAGAAGCACCGGCTAACTCCGTGCCAGCAGCCGCGGTAATACGGAGGGTGCAAGCGTTAATCGGAATTACTGGGCGTAAAGCGCACGCAGGCGGTCTGTCAAGTCGGATGTGAAATCCCCGGGCTCAACCTGGGAACTGCATTCGAAACTGGCAGGCTAGAGTCTTGTAGAGGGGGGTAGAATTCCAGGTGTAGCGGTGAAATGCGTAGAGATCTGGAGGAATACCGGTGGCGAAGGCGGCCCCCTGGACAAAGACTGACGCTCAGGTGCGAAAGCGTGGGGAGCAAACAGG
+
IIIIHIIIIIIIIIIIIIIIIIIIIIIIIIIIIIIIIIIIIIIIIIIIIIIIIIIIIIIIIIIIIIIIHIIIIIIIIIIIIIDGHIIIIIIHIIIIIIGHIIIFCGGHHIIIIIIIII<CFHHHIIIIIIIIIHECHHHHIIHHICHHIHHHHIIGIIIIGIHIIICHIHCHHICCGHHHEHHHHIHIIFGHEG@HHEG?GH@GEEF@6D@FEH:;GHIG3#5IIHHHHDHH@6-6--->3-@6FIHIIHHHHDH:HD6-HA--G@A6-EHHHG?CIIIHBIIIHHHHHHIIIIIHIIGHIHCIIHIHIIIIIIIHHHGHGIIIIIIIIIIIIIIIIIIIIIIIIGHFDIHIIIIIIHHHCHHIIIIIIIIIIIIIIGHIIHIHIIIIIIIHEIIIIIIIIIIIIHIIIIIIIIIIIIIIIIIIIIIIII
@HWI-D00621:649:HN7J3BCX2:2:1101:17772:24507
GTGGGGAATATTGCACAATGGGCGCAAGCCTGATGCAGCCATGCCGCGTGTATGAAGAAGGCCTTCGGGTTGTAAAGTACTTTCAGCGGGGAGGAAGGCGATAAGGTTAATAACCTTGTCGATTGACGTTACCCGCAGAAGAAGCACCGGCTAACTCCGTGCCAGCAGCCGCGGTAATACGGAGGGTGCAAGCGTTAATCGGAATTACTGGGCGTAAAGCGCACGCAGGCGGTCTGTCAAGTCGGATGTGAAATCCCCGGGCTCAACCTGGGAACTGCATTCGAAACTGGCAGGCTAGAGTCTTGTAGAGGGGGGTAGAATTCCAGGTGTAGCGGTGAAATGCGTAGAGATCTGGAGGAATACCGGTGGCGAAGGCGGCCCCCTGGACAAAGACTGACGCTCAGGTGCGAAAGCGTGGGGAGCAAACAGG
+
IHHHIIIIIIIIIIIIIIIIIIIIHHHIIIIIIEHIIIIIIIIIIIIHIHHIHHHIIIIIGIIHHHIIIFHIIIIHIIIHIHGHIHIIIGHIGHHHIIIIHHIIIIDF?HHHGHHHHIIGHEEHHIEEBGHIHHHHHHGHHIHIGIIIIIIHHHHHIIFHHIIIIIIGFGHHIIDCHHHIIIIIGIHEDG@64@EECGEE@EFHHHGHGI@HEHDHHHD@EDHHIHHHGHHHHCIIHIHHDHDCEIIIHG6@-+IHHDIIHEHIIIGHHFHHHFIHH??EEIIIHIHIHGCIIHIGIHHHG?HEIIIIHIHHHCIHHIHHF?IIIIHIIIHHIIIIIHIHIIIIIIHGDHH?HFIIIIIIHHIIIIIIIIIIHHGIIIHIGIIIHHHIHIHEFIIIIIIHHHIIIIIIHIIIHGIIIIIHIHIHIIIIII
@HWI-D00621:649:HN7J3BCX2:2:1101:3050:24797
GTGGGGAATATTGCACAATGGGCGCAAGCCTGATGCAGCCATGCCGCGTGTATGAAGAAGGCCTTCGGGTTGTAAAGTACTTTCAGCGGGGAGGAAGGTGTTGTGGTTAATAACCGCAGCAATTGACGTTACCCGCAGAAGAAGCACCGGCTAACTCCGTGCCAGCAGCCGCGGTAATAAGGAGGGTGCAAGCGTTAATCGGAATTACTGGGCGTAAAGCGCACGCAGGCGGTCTGTCAAGTCGGATGTGAAATCCCCGGGCTCAACCTGGGAACTGCATTCGAAACTGGCAGGCTAGAGTCTTGTAGAGGGGGGTAGAATTCCAGGTGTAGCGGTGAAATGCGTAGAGATCTGGAGGAATACCGGTGGCGAAGGCGGCCCCCTGGACAAAGACTGACGCTCAGGTGCGAAAGCGTGGGGAGCAAACAGG
+
IIIIIIIIIHIIIIIIIIIIIIIIIIIIIIIIIIIIIIIIIIIIIIIIHIIIIIIIIIIIIIIIIIIIIIIIIIIHIHHIHIFHIIIIIIIIIIHIHIHIHHIIIIHHEEHIIIIIIGIIGHIIIIIHGHHIIHHHCEHIIIIIHIHIIIIIIIIIIIHHIIIIIIIII?;D;H>HEF--8@EHIIHEH?@GHHEH-@HICEE@@GHHG@GHHH:-EEE?>:CHHHDHHC@EHHGH@GE:>6--F-?IHIIGHHHHCHHHHH?HHHFHEHIHHF?HIHGHCIIIIHHEHIIIIHHEIIIHGEHHHIIIHIIIIIIIIIIIHIIIIIIIIIIIIIIIIIGIIIIIHHGD<@CIHIIHHEIHCDIIIIGIHIIIIIIIIIIIIIIIIIIIIIIHHIIIIIIIIIIIIIIIIIIIIIIIIIIIIIIIIIIIII
@HWI-D00621:649:HN7J3BCX2:2:1101:10202:25150
GTGGGGAATATTGCACAATGGGCGCAAGCCTGATGCAGCCATGCCGCGTGTATGAAGAAGGCCTTCGGGTTGTAAAGTACTTTCAGCGGGGAGGAAGGTGTTGTGGTTAATAACCGCAGCAATTGACGTTACCCGCAGAAGAAGCACCGGCTAACTCCGTGCCAGCAGCCGCGGTAATACGGAGGGTGCAAGCGTTAATCGGAATTACTGGGCGTAAAGCGCAAGCAGGCGGTCTGTCAAGTCGGATGTGAAATCCCCGGGCTCAACCTGGGAACTGCATTCGAAACTGGCAGGCTAGAGTCATGTAGAGGGGGGTAGAATGCCAGGTGTAGCGGTGAAATGCGTAGAGATCTGGAGGAATACCGGTGGCGAAGGCGGCCCCCTGGACAAAGACTGACGCTCAGGTGCGAAAGCGTGGGGAGCAAACAGG
+
I@HIFH=EHIIHEFHHIIIHHEEHDDDDHIGHGIIHEHHHGHHIFHHIHIIIF?FFHIIGIHHGEEHIIIHHHIIHFHHHFHDDCHHHHDHI<CCGEEFHCHHHHC@GCGEHIFFCDHHHHGHIIEEGGHIIGH@EHDCHHIIHEH.BC<HHIIIC@HEEEG@GEEHHIIIIDH:DEGIHIGHHCH@E@--@HHH-45@GHF6@EHI<H-CE--6:E4@EC.-#@EE;:>3HF-@-@6@HC@6--6-6--F@5+++D>-@A-8--8-?AEAGHGA-8-A6A-.G?GHEHIIHGHHIIHH?A..HCD7=DCHED/@@GC<D</HHHHGGDHHHGIIIIHHIIHECF@<<<CCE@CGD1CGE?IHHHCHH=IHEHHCCE?HE<1CDCF@FCC@<<HHHE<EH@?IHHGH=HHEG?C/ECIIHIHHFHHHFEI
@HWI-D00621:649:HN7J3BCX2:2:1101:15036:25197
GTGGGGAATATTGCACAATGGGCGCAAGCCTGATGCAGCCATGCCGCGTGTATGAAGAAGGCCTTCGGGTTGTAAAGTACTTTCAGCGGGGAGGAAGGTGTTGTGGTTAATAACCGCAGCAATTGACGTTACCCGCAGAAGAAGCACCGGCTAACTCCGTGCCAGCAGCCGCGGTAATACGGAGGGTGCAAGCGTTAATCGGAATTACTGGGCGTAAAGCGCACGCAGGCGGTCTGTCAAGTCGGATGTGAAATCCCCGGGCTCAACCTGGGAACTGCATTCGAAACTGGCAGGCTAGAGTCTTGTAGAGGGGGGTAGAATTCCAGGTGTAGCGGTGAAATGCGTAGAGATCTGGAGGAATACCGGTGGCGAAGGCGGCCCCCTGGACAAAGACTGACGCTCAGGTGCGAAAGCGTGGGGAGCAAACAGG
+
IHIIIIIIIIIIIIIIIIIIIIIIIIIIIIIIIIIIIIIIIIIIIIIIIIIIIIIIIIIIIIIIIIIIIIIIIIIIIIIIIIDHHIIIIIIHIIHIIIHIHIIIIIIIHGHIIIHIIIIIIIIIIIIIHIHHIHIIIIIIIIIIIIHHIIIIFHIIIIHHHHHIEFHHIHIIIIIICHIIHGFHIIHIHGHEHHHHHC-GHIGGEGHHHFHFIHHHHHHHIHHHHHHIIGIHHHFHHHDIIIHHHEEIIHHF-:HHCDGIHIIEIHIIIIIIIIIHHIIIHIIIIIHIIIHIIIIIHIIIHCIHHIIIIIIIHHHHHHGIIIIIIIHIIHIIIIIIHIIIIIIIIHIGDHIGHIIIIIHIIIIIIIIIIIIIIIIIIIIIIIIIIIIIIIIIIIIIIIIIHHIIIIIIIIIIIIIIIIIIIIIIIIIIII
@HWI-D00621:649:HN7J3BCX2:2:1101:16101:25011
GTGGGGAATATTGCACAATGGGCGCAAGCCTGATGCAGCCATGCCGCGTGTATGAAGAAGGCCTTCGGGTTGTAAAGTACTTTCAGCGGGGAGGAAGGTGTTGTGGTTAATAACCGCAGCAATTGACGTTACCCGCAGAAGAAGCACCGGCTAACTCCGTGCCAGCAGCCGCGGTAATACGGAGGGTGCAAGCGTTAATCGGAATTACTGGGCGTAAAGCGCACGCAGGCGGTCTGTCAAGTCGGATGTGAAATCCCCGGGCTCAACCTGGGAACTGCATTCGAAACTGGCAGGCTAGAGTCTTGTAGAGGGGGGTAGAATTCCAGGTGTAGCGGTGAAATGCGTAGAGATCTGGAGGAATACCGGTGGCGAAGGCGGCCCCCTGGACAAAGACTGACGCTCAGGTGCGAAAGCGTGGAGAGCAAACAGG
+
IHIIIIIIIIIHIIIIIIIIIIIIIIIIIIIIIIIIIIIIIGIIIIIIHHHHIIIIIIIIIIIIGIIIIIIIIIHIHIIIGIDGHIIHIHHEHHIHHIHHGHIIIIIIIIHHHHHIIIIH?EEGHHIIEHIIIIIIII<HHICHIIIIIIIIIIHIIIHIIIIIIIGIIIIIIIIG@GEFGD@HHCGHF@FHIHGHHGIGIHGEH?EFHHFHHHIGEEHEDDEHGHHGHHH-?GHE?EEDHG=@?EFEHHFG@>:HCCHIHG?HIHCF?GHIIHHHHEGEBEHHEHCHEHHGHGIIIHHHHFDEIIIIIHHIIIIHIHHH@D?FHHHHIDHIIIIHHHCIHIIIIHHF<HEGCFHIGIHHCHHHHHIGIIIIIIHHHIHIIHHHHHIHIHHHFHIIIHHEGDHIIIIIHHHIHIIIIHEHIHEHHHEIII
@HWI-D00621:649:HN7J3BCX2:2:1101:3444:25425
GTGGGGAATATTGCACAATGGGCGCAAGCCTGATGCAGCCATGCCGCGTGTATGAAGAAGGCCTTCGGGTTGTAAAGTACTTTCAGCGGGGAGGAAGGTGTTGTGGTTAATAACCGCAGCAATTGACGTTACCCGCAGAAGAAGCACCGGCTAACTCCGTGCCAGCAGCCGCGGTAATACGGAGGGTGCAAGCGTTAATCGGAATTACTGGGCGTAAAGCGCACGCAGGCGGTCTGTCAAGTCGGATGTGAAATCCCCGGGCTCAACCTGGGAACTGCATTCGAAACTGGCAGGCTAGAGTCTTGTAGAGGGGGGTAGAATTCCAGGTGTAGCGGTGAAATGCGTAGAGATCTGGAGGAATACCGGTGGCGAAGGCGGCCCCCTGGACAAAGACTGACGCTCAGGTGCGAAAGCGTGGGGAGCAAACAGG
+
HIIIIHIIIIIIIIIIHHHHHGHCHHIIHHGIGIIIIIIGIFHIIIIGHGHIIIIIIIGHIIIIIIIIDHHDHHHHH?FHHI<DHH??FHIEHHHEHCFGGHHE<DCE@GGHFHHHD<EDHHC.A?.EHIFIHHIIGHEHIGIIIIHIIIIGCHHHFHD-@@HEG@@HHIHHHIHDHGHIII-:D:HH-66@-GEEEH-@HHFECHG@H@?CGHIIHCGHE=E+HGC:DHH--H@6@--+C@-E@6-@-F6--::CD>-@GAA4-8-66-6FG88-FHG6HE?FGG?HHHHHGGFFGDA.:D.HHCGHHHHECCIHHFG<FEIIIIHHCCHIGEHFHHHHCIHHHCCF<<@1?HHGEGHIIIIHGHEIHGIHHH<DHCH?IIIGGEIIIIHGD=IHHHHEGFHCCIIIIIIHDHIGE1IIIHHGIIHHHI
@HWI-D00621:649:HN7J3BCX2:2:1101:12424:25420
GTGGGGAATATTGCACAATGGGCGCAAGCCTGATGCAGCCATGCCGCGTGTATGAAGAAGGCCTTCGGGTTGTAAAGTACTTTCAGCGGGGAGGAAGGCGATAAGGTTAATAACCTTGTCGATTGACGTTACCCGCAGAAGAAGCACCGGCTAACTCCGTGCCAGCAGCCGCGGTAATACGGAGGGTGCAAGCGTTAATCGGAATTACTGGGCGTAAAGCGCACGCAGGCGGTCTGTCAAGTCGGATGTGAAATCCCCGGGCTCAACCTGGGAACTGCATTCGAAACTGGCAGGCTAGAGTCTTGTAGAGGGGGGTAGAATTCCAGGTGTAGCGGTGAAATGCGTAGAGATCTGGAGGAATACCGGTGGCGAAGGCGGCCCCCTGGACAAAGACTGACGCTCAGGTGCGAAAGCGTGGGGAGCAAACAGG
+
IIIIIIIIIIIIHHGHIIIIIGIIIIIIIIIIIIHEHIIII?GHIIIIII@HHIIIIIIII?HEHFHHHHEDEFHH1FGGHIC@1G1/CCHH/EGH/<DED//D<</<<C///<DGC.CEGHCHHHII-7B=BB.,,75BE@BGE..@DHDD=FHHEHGIIGFIF?@HH@DDHHD>HIGHHHHCHH5@GHFHCH=--6FFHIGHGHHEHHHEHH?HHDHHH@HHHCCHHHHHG?F---HC6-E?6?EIGIIHE+DC:DGIIHHAEHEF-AAG-8.AFA8A9-FCIHFHGB.FB.HF.IHGD...F:FIHHC/FCHHEIIIHIHEHIIIIHDIIIIIGIIIIIIIIHHD<IHHHEFC1HHD/HIIHIHHIHHHHDHHDE<<<1HFCF<D1<EHIIIIIIIHGEHIIIHIIIIIHDGIIHG<HHC1IIIIII
@HWI-D00621:649:HN7J3BCX2:2:1101:19669:25350
GTGGGGAATATTGCACAATGGGCGCAAGCCTGATGCAGCCATGCCGCGTGTATGAAGAAGGCCTTCGGGTTGTAAAGTACTTTCAGCGGGGAGGAAGGTGTTGTGGTTAATAACCGCAGCAATTGACGTTACCCGCAGAAGAAGCACCGGCTAACTCCGTGCCAGCAGCCGCGGTAATACGGAGGGTGCAAGCGTTAATCGGAATTACTGGGCGAAAAGCGCACGCAGGCGGTCTGTCAAGTCGGATGTGAAATCCCCGGGCTCAACCTGGGAACTGCATTCGAAACTGGCAGGCTAGAGTCTTGTAGAGGGGGGTAGAATTCCAGGTGTAGCGGTGAAATGCGTAGAGATCTGGAGGAATACCGGTGGCGAAGGCGGCCCCCTGGACAAAGACTGACGCTCAGGTGCGAAAGCGTGGGGAGCAAACAGG
+
IIIIIIIIIIIIIIIIIIIIHHIIIIIIIIIIIIIIIIIIIIIIIIIIIIIIIIIIIIIIIIIIIIIIIIIIIIIIHIIIIIFHIIIHHHIIIIIIIIIIHIIIIIFHIHIIIIIHIIIHHIGHHIIHGHHHIIIHIIIIHIIIIIIIIGHHIIIHHHIIIIGHIIIIIHIIDHDHCHHHHH@>HDHHEHIIC45-GHIIHIIHH@HEHHHIII#HH@HHGHIIIHIIIDHF-HHCCIHIHIIIIHHEEGHHHIIHHDIHIIIIIHEHEIIIIHHEHHIIIHIIHHIGIIHHHIGIIIHIH?HHHGIIHIIIHHIIIIIIHGGIIIIIIGIIHHIIHHG=HIIIIIHFDHGIIIIIIHEHIIIIIIIIIIIIIIIIIIIIIIIIIIIIIIIHGIIIIIIHIIIIIHGIIIIIIHIIIIIIIIIIIIIIII
@HWI-D00621:649:HN7J3BCX2:2:1101:1724:25661
GTGGGGAATATTGCACAATGGGCGCAAGCCTGATGCAGCCATGCCGCGTGTATGAAGAAGGCCTTCGGGTTGTAAAGTACTTTCAGCGGGGAGGAAGGTGTTGTGGTTAATAACCGCAGCAATTGACGTTACCCGCAGAAGAAGCACCGGCTAACTCCGTGCCAGCAGCCGCGGTAATACGGAGGGTGCAAGCGTTAATCGGAATTACTGGGCGTAAAGCGCACGCAGGCGGTCTGTCAAGTCGGATGTGAAATCCCCGGGCTCAACCTGGGAACTGCATTCGAAACTGGCAGGCTAGAGTCTTGTAGAGGGGGGTAGAATTCCAGGTGTAGCGGTGAAATGCGTAGAGATCTGGAGGAATACCGGTGGCGAAGGCGGCCCCCTGGACAAAGACTGACGCTCAGGTGCGAAAGCGTGGGGAGCAAACAGG
+
IHIIIIIIIIIIIIIIIIIIIIIIIIIIIIIIIIIIIIIIIIIIIIIIIIIIIIIIIIIIIIIIIIIIIIHIIIIIIIIHIIFHIIIIIIIIIIIIIIHIIIIIIIIIIIIIIIHIIIIIIIIHIIIIIIIIIIHHIIIIIIIIIIIIIIIIFHICHHHGHIIHFHHEHHIIIICHHIIHIHDHHHIHHHIIIHHHGH@GHIDGGHC@@D@G@DCHHHIHIGHIIIHHDCHGF?@??IIGHG@6FHHF-IHF-DDHHDHEA6AAHHEHEFIIIIHIHGEGCHIIHIIIHGEIIIHIHIHG88.IIIHIHIHHIHHHHHIIIIIIHHHEHHHHIIIIIIIGIIIIIHGD<EHIIIIIHIIIHIIIHIIIIIIIIIIIHIIHIIHIIIIIHIIIHIIIIIIIIIIIIIIIIIIIIIIIIIIIIIIIIIIIII
@HWI-D00621:649:HN7J3BCX2:2:1101:14696:25512
GTGGGGAATATTGCACAATGGGCGCAAGCCTGATGCAGCCATGCCGCGTGTATGAAGAAGGCCTTCGGGTTGTAAAGTACTTTCAGCGGGGAGGAAGGTGTTGTGGTTAATAACCGCAGCAATTGACGTTACCCGCAGAAGAAGCACCGGCTAACTCCGTGCCAGCAGCCGCGGTAATACGGAGGGTGCAAGCGTTAATCGGAATTACTGGGCGTAAAGCGCACGCAGGCGGTCTGTCAAGTCGGATGTGAAAACCCCGGGCTCAACCTGGGAACTGCATTCGAAACTGGCAGGCTAGAGTCTTGTAGAGGGGGGTAGAATTCCAGGTGTAGCGGTGAAATGCGTAGAGATCTGGAGGAATACCGGTGGCGAAGGCGGCCCCCTGGACAAAGACTGACGCTCAGGTGCGAAAGCGTGGGGAGCAAACAGG
+
IDCHGIIIHHIHHGHHHIIIGHHIIIIIIIIIHHHIIIIHI?HGHHIIGICGHIIHHIIIIGHHHIIIIIHHIIIIHHHIIIFHEEH<HHHHCHGHEH<<<CHHEH<C?/FE@CFHGIIIIIHFHHGHBAHE@FCCDHHHFHHHIIHII<<CHHII?HHHEHGCH@HFHEHHIIHH-6B@-@->DCHHI?@HGH@@@-6-@=@@HCFCHEHGH:3D-GHFDHD:C3DHCHH#########HH=E@6-F-G66,++CHHHHAGG@HFCHF??GFAIHHHCEHHIHHECFIH?HGCHGHHACC.CF@?IIHDCECEG/HGCHHHHD0EHHIIHIIHF?HHIIHIIIFHHD<HHF?HHIIHGD/HHHEIHIIIHEIIIHDHDHCHHHIHHIIIIIHHEIIIHGD1H<IGIIIIIIIIIIIIIIHGHHHHHIII
@HWI-D00621:649:HN7J3BCX2:2:1101:16194:25573
GTGGGGAATATTGCACAATGGGCGCAAGCCTGATGCAGCCATGCCGCGTGTATGAAGAAGGCCTTCGGGTTGTAAAGTACTTTCAGCGGGGAGGAAGGTGTTGTGGTTAATAACCGCAGCAATTGACGTTACCCGCAGAAGAAGCACCGGCTAACTCCGTGCCAGCAGCCGCGGTAATACGGAGGGTGCAAGCGTTAATCGGAATTACTGGGCGTAAAGCGCACGCAGGCGGTCTGTCAAGTCGGATGTGAAATCCCCGGGCTCAACCTGGGAACTGCATTCGAAACTGGCAGGCTAGAGTCTTGTAGAGGGGGGTAGAATTCCAGGTGTAGCGGTGAAATGCGTAGAGATCTGGAGGAATACCGGTGGCGAAGGCGGCCCCCTGGACAAAGACTGACGCTCAGGTGCGAAAGCGTGGGGAGCAAACAGG
+
IIIIIHIIIIIIIIIIIIIIIIIIHIIIIIH1DGFHIIIIIIIIIIIIIIIHHIIIIIIIIGIHIHHHDHHIIHHIHIIIIHFHHHIIHIIHIIHHHHGHFGHHHHGCEHGHIHIIDHIHIIGEHHIHABFHIIHIHHIHEHIIIICHDHICEHHICGHIHHEHIHHIHIIHIHH:G@H@GHEHDCGG-@-@@EGG@-@GGE?FGHGGHIIHIICHHIHHHI73HHHHHDIHHCHG6@6IIHIIHHHF@@@EG63+CHHHF?IHHGCF?HIHEHHCEHH@CHHHFHGGAHEFIIIIHHHHG?G?HHIHDHC/F/IIIIIIIHIIIIIIIIIIIIIIHIIIIIIIIIHF<HHHCIHIIIIHDHIHEEHHIIIIIIIIHIHIIIIHHHEHIIIIIIIIIIHGF<ECIIIIIIIIIIIIIIIIIHIGIIIIII
@HWI-D00621:649:HN7J3BCX2:2:1101:3954:25789
GTGGGGAATATTGCACAATGGGCGCAAGCCTGATGCAGCCATGCCGCGTGTATGAAGAAGGCCTTCGGGTTGTAAAGTACTTTCAGCGGGGAGGAAGGTGTTGTGGTTAATAACCGCAGCAATTGACGTTACCCGCAGAAGAAGCACCGGCTAACTCCGTGCCAGCAGCCGCGGTAATACGGAGGGTGCAAGCGTTAATCGGAATTACTGGGCGTAAAGCGCACGCAGGCGGTCTGTCAAGTCGGATGTGAAATCCCCGGGCTCAACCTGGGAACTGCATTCGAAACTGGCAGGCTAGAGTCTTGTAGAGGGGGGTAGAATTCCAGGTGTAGCGGTGAAATGCGTAGAGATCTGGAGGAATACCGGTGGCGAAGGCGGCCCCCTGGACAAAGACTGACGCTCAGGTGCGAAAGCGTGGGGAGCAAACAGG
+
IIIIIIIIIIIIIIIIHIIIIIIIIIHIIHIIIIIIIIIIIFHIIIIIEHIIIIIIIHIIIIIHIIIIIIIIIIIHIIIHIIIHHIIIIIIIIIIIIIEHIIIIIIIIIHIHIIIIIGIHHGEHHIIIGHHHIIIIIIIIIIHIIIHHHDHHIEE-BF-@GHIIIIGHIFHIHHH+@@FCHEGHIIEEHIHEFHE-@EHHHHIHH?FHEDGHHHCGEEHGDH->HHHHHDCHG?@6-EG+D@=GHEHHFECHCHDHHHFFHHHEHGEHEHG-FHHHHHG?G=IHHGEGCHHHHGHGHGGF@?HCHFIIIIIIIHHHIHHIHCIIIIIIIHDIIIIIIHHIIIIIIHGC<1IIIIIIIHHG<IHIIIIIIHIHHGIIGHDHIIIGIIHGIIIHHIIIIIIIIHIIIHIIIHHIIIIIIIIIIHIIHIHHIH
@HWI-D00621:649:HN7J3BCX2:2:1101:5785:25927
GTGGGGAATATTGCACAATGGGCGCAAGCCTGATGCAGCCATGCCGCGTGTATGAAGAAGGCCTTCGGGTTGTAAAGTACTTTCAGCGGGGAGGAAGGTGTTGTGGTTAATAACCGCAGCAATTGACGTTACCCGCAGAAGAAGCACCGGCTAACTCCGTGCCAGCAGCCGCGGTAATACGGAGGGTGCAAGCGTTAATCGGAATTACTGGGCGTAAAGCGCACGCAGGCGGTCTGTCAAGTCGGATGTGAAATCCCCGGGCTCAACCTGGGAACTGCATTCGAAACTGGCAGGCTAGAGTCTTGTAGAGGGGGGTAGAATTCCAGGTGTAGCGGTGAAATGCGTAGAGATCTGGAGGAATACCGGTGGCGAAGGCGGCCCCCTGGACAAAGACTGACGCTCAGGTGCGAAAGCGTGGGGAGCAAACAGG
+
IIIIIIHIIIIIGIIIIIIIIIIIIIIIIIIIIHIHIIIIIIIIIIIIIIIIIIIIIIIIIIIIIIIIIIIIIIIIIIIHIHFHIIIIIIIIHIGHIIIIHIIIIIGHIIIIIIIIIIIIIIIEHIIIGHIIIIIIIDHHIIIIIIHIIIIIGHIHHCG@HHB-FHIIIIIIIIHHHIHHHH-DHHHHHFEHH=@HHEHIIIIGIIIII>FHHH-@G@HHIHC:HHCHHIHIGHIIIIIIIGHHF@?HHF-?E::D>DFHIIHHEAAGAAHHAH?EIHHEIIIHFHEGIIIIIHHHIIIIIIHIHHIIHHHHIIHHHHIHGHHHIIHIIHIIIGIIIIHIIIIIHHEF<CEIHIIIIIHEHIIIFIIIIIIIHIIIIGIIIIIIIIIIIIIIIIIIIIIIIIIIIGIIIHEIGIIIIIIIIIIHHIIIIH
@HWI-D00621:649:HN7J3BCX2:2:1101:9453:25983
GTGGGGAATATTGCACAATGGGCGCAAGCCTGATGCAGCCATGCCGCGTGTATGAAGAAGGCCTTCGGGTTGTAAAGTACTTTCAGCGGGGAGGAAGGTGTTGTGGTTAATAACCGCAGCAATTGACGTTACCCGCAGAAGAAGCACCGGCTAACTCCGTGCCAGCAGCCGCGGTAATACGGAGGGTGCAAGCGTTAATCGGAATTACTGGGCGTAAAGCGCACGCAGGCGGTCTGTCAAGTCGGATGTGAAATCCCCGGGCTCAACCTGGGAACTGCATTCGAAACTGGCAGGCTAGAGTCTTGTAGAGGGGGGTAGAATTCCAGGTGTAGCGGTGAAATGCGTAGAGATCTGGAGGAATACCGGTGGCGAAGGCGGCCCCCTGGACAAAGACTGACGCTCAGGTGCGAAAGCGTGGGGAGCAAACAGG
+
IIIHHHGIIIIIIIIIIIIIIIHHHIHIGIIHIHIIHIIIIHHEGEHIHIIIIHIHIIHHIIEH@FHIIIHIHHFHIIIIHI<CFGHHIIH<HIIIIIHEHHIHIIGEHHHIIHIII<HHHHHE..AGBEHIHHHHHHIIGIHE@8AGHGH>@GH?FHHF@EEGH@GHHIIGHC3>E?B?-@-5665E@@-FH@-G=G@@EHEH@EHGHFCGHEEEEHHHFHGHHHHCIGHHG@6@--@:CCGG@H@?HHG?GCCHIHEF?HGHIIIHHF-IHHIIIHEFEIHHHHHIGIHHIHEHIHG?.G@GHFIHIHHHHIHGHHHHHIIIIIHEIIIIIIIIIIIHIIIIIIHF<HHHHHHHGIIIGIIIIIIIIGIIIIIHIIHHIHIHFIIIIIIHHIHIIIIHHFIIIIIIIIIIIHHIIIIIIIIIIIIIII
@HWI-D00621:649:HN7J3BCX2:2:1101:13394:25844
TGGGGAATATTGCACAATGGGCGCAAGCCTGATGCAGCCATGCCGCGTGTATGAAGAAGGCCTTCGGGTTGTAAAGTACTTTCAGCGGGGAGGAAGGCGATAAGGTTAATAACCTTGTCGATTGACGTTACCCGCAGAAGAAGCACCGGCTAACTCCGTGCCAGCAGCCGCGGTAATACGGAGGGTGCAAGCGTTAATCGGAATTACTGGGCGTAAAGCGCACGCAGGCGGTCTGTCAAGTCGGATGTGAAATCCCCGGGCTCAACCTGGGAACTGCATTCGAAACTGGCAGGCTAGAGTCTTGTAGAGGGGGGTAGAATTCCAGGTGTAGCGGTGAAATGCGTAGAGATCTGGAGGAATACCGGTGGCGAAGGCGGCCCCCTGGACAAAGACTGACGCTCAGGTGCGAAAGCGTGGGGAGCAAACAGG
+
IFHIIHHIIIIIIIIIII<GHIIIIIIIIIIIIIIIIIIIIHIIIIIHHHHIIIIIHGHHIIIIHIIIIIIIIIIIIIIIIIHIIIIIIIHIIIIIIIIIIHIIIIIIGHIIIIIIIIIIHIIIIIIHHIHIHIIIIGIIIIIHIIIIHIIHIIHIIIIIHHHIIIIIHGIDHHDHHHIIHFHHIHHIHIIGHHHEHIIIIIIIIIIIIIIIIHIEHIHHDEDHIHDCHIIIIIIHIIIIIIIIIEHGEHHHCGIIIIIHHIIIIIIIIIIIIHIIHIHGIIIIIHHGIIIIIIIIIIIIIIIIIIHIIHIIIIIIIIIIIIIHIIIIIIIIIIIHIIIIIIIIIHGDHGIIIIIIIIIIIIIIIIIIIIIIIIIIIIIGIHIIIIIIIIIIIIIIIIIHHIIIIIIIIIIIIIIIIIIIIIIIIIIII
@HWI-D00621:649:HN7J3BCX2:2:1101:9523:26109
TGGGGAATATTGCACAATGGGCGCAAGCCTGATGCAGCCATGCCGCGTGTATGAAGAAGGCCTTCGGGTTGTAAAGTACTTTCAGCGGGGAGGAAGGCGATAAGGTTAATAACCTTGTCGATTGACGTTACCCGCAGAAGAAGCACCGGCTAACTCCGTGCCAGCAGCCGCGGTAATACGGAGGGTGCAAGCGTTAATCGGAATTACTGGGCGTAAAGCGCACGCAGGCGGTCTGTCAAGTCGGATGTGAAATCCCCGGGCTCAACCTGGGAACTGCATTCGAAACTGGCAGGCTAGAGTCTTGTAGAGGGGGGTAGAATTCCAGGTGTAGCGGTGAAATGCGTAGAGATCTGGAGGAATACCGGTGGCGAAGGCGGCCCCCTGGACAAAGACTGACGCTCAGGTGCGAAAGCGTGGGGAGCAAACAGG
+
IFHIIHHIIIIIIIIIIHIHHIHHHIIIIIIIIIIIHIIIHIIIIGHFHEHHIHIIFHHIHIIIGEHHFHII?GE@GGHHIIDHIIGIIICHIHIIIIIIIIIIGCHHHHIIHIIIIIIIHHIIIHGHIIHFHHI<EDHIIGGCHHHHIIIGHIHIIHCGH@GHIHIFHHHDCHC@HEHHHIHHHEHH?@F@H-@-@GHIHFCHHHH>HHFHHGHEEC5CHH:IIIHD>>H-F-HIHE+HE@-@@-@--?HCHIHIHHH??AEGAE@CIHIIHHHHGHHGIIIIIIHHIIHIHEHGHHF.@EIIIHGIIIIIHIHHHHEHF?EHHHEHDIHHHHIHHIHEIIIHFHGD@CHHHHHIHHHEIIIIHIHIIIIIHHDIIHHIHHCIIIIHIIIHIIIIHHGHFIIHDHIIIIIIIGIIIIIIHFHHHHIII
@HWI-D00621:649:HN7J3BCX2:2:1101:19097:26008
GTGGGGAATATTGCACAATGGGCGCAAGCCTGATGCAGCCATGCCGCGTGTATGAAGAAGGCCTTCGGGTTGTAAAGTACTTTCAGCGGGGAGGAAGGTGTTGTGGTTAATAACCGCAGCAATTGACGTTACCCGCAGAAGAAGCACCGGCTAACTCCGTGCCAGCAGCCGCGGTAATACGGAGGGTGCAAGCGTTAATCGGAATTACTGGGCGTAAAGCGCACGCAGGCGGTCTGTCAAGTCGGATGTGAAATCCCCGGGCTCAACCTGGGAACTGCATTCGAAACTGGCAGGCTAGAGTCTTGTAGAGGGGGGTAGAATTCCAGGTGTAGCGGTGAAATGCGTAGAGATCTGGAGGAATACCGGTGGCGAAGGCGGCCCCCTGGACAAAGACTGACGCTCAGGTGCGAAAGCGTGGGGAGCAAACAGG
+
HFFHIIIIIIIIIIIIIIIIIGHIHCHHHIHHIGHHHHIHHIIIIIGHIIHHHHIHHHHIIIIIHIIIHIIIIIIIHHFHIGDC@CHHIIIIIGHIGIHHC=FHHE<DCCEHHIIIC-EDHCEGHIIG-BFHHFAEHH?.BE.FEHHH<HIH-AGHIH@@@EH?@-6FGHD,;+5C?@EHIIIHHC@@@F?-6565-@E@@@CIHEEGHGHHFH@>HIH;GHCHFD@HHHHG@F@@-?GHGHHH@FIHIIGHH:;C:CIHHHHCEHHHE@G-HIIHHHHGHGIIHIIIIHHCHIHHEIHF@7D.HHHHDDDEHCHEHIHHG?HFHIIIIHIIIIIHHFHGIIIIIIHG<HGHHIIIIIHIHDIIIIIHIIIIIIIHHHHCE@IGIHF?IIHEHIIIIIIIHCHHHHHIIHEIIIIIIIHEHHHCIIIIII
@HWI-D00621:649:HN7J3BCX2:2:1101:2217:26475
GTGGGGAATATTGCACAATGGGCGCAAGCCTGATGCAGCCATGCCGCGTGTATGAAGAAGGCCTTCGGGTTGTAAAGTACTTTCAGCGGGGAGGAAGGCGATAAGGTTAATAACCTTGTCGATTGACGTTACCCGCAGAAGAAGCACCGGCTAACTCCGTGCCAGCAGCCGCGGTAATACGGAGGGGGCAAGCGTTAATCGGAATTACTGGGCGTAAAGCGCACGCAGGCGGTCTGTCAAGTCGGATGTGAAATCCCCGGGCTCAACCTGGGAACTGCATTCGAAACTGGCAGGCTAGAGTCTTGTAGAGGGGGGTAGAATTCCAGGTGTAGCGGTGAAATGCGTAGAGATCTGGAGGAATACCGGTGGCGAAGGCGGCCCCCTGGACAAAGACTGACGCTCAGGTGCGAAAGCGTGGGGAGCAAACAGG
+
IIIIIIIIIIIIIIIIIIIIIIIIIGIIIIIIIGHIIIIIIIHIIIIIHHHHIIIIIGHIIHIIIIHIIHIIIIEHIEFHHIHIFHIHIIIHHHIIIIHIIDDHHIIIIIIIIIFEFH.DE@EHHHHIHIHIHEGHEEHEHHIIIIGHIIIIHHHHIIIEHIHIIGIIHIIIIIHD??GHHD-CHH+>33@@5E--4@--HEGG?HHHGC>CHH-E@@C6;'-+@>5HCCC56-FG6?G:HHHEHIGHGIIGHDHHHDAGECGECHEHFIIHGHG?IGIHIHIIIIIHCHF.??.HEH?F@IIIHHIHIIIHHFGFHHEHHCHH?HHFHH<IHHEIHHGHHIHGIHGC<EIIHIHIIIHIIIIIHHHIHHIHHCIIHIHDHIIHEHGFIHHHHHIHIIHHHHHIIIIIIIHIIIHIIIIIIIIIIIGIII
@HWI-D00621:649:HN7J3BCX2:2:1101:4359:26340
GTGGGGAATATTGCACAATGGGCGCAAGCCTGATGCAGCCATGCCGCGTGTATGAAGAAGGCCTTCGGGTTGTAAAGTACTTTCAGCGGGGAGGAAGGTGTTGTGGTTAATAACCGCAGCAATTGACGTTACCCGCAGAAGAAGCACCGGCTAACTCCGTGCCAGCAGCCGCGGTAATACGGAGGGTGCAAGCGTTAATCGGAATTACTGGGCGTAAAGCGCACGCAGGCGGTCTGTCCAGTCGGATGTGAAATCCCCGGGCTCAACCTGGGAACTGCATTCGAAACTGGCAGGCTAGAGTCTTGTAGAGGGGGGTAGAATTCCAGGTGTAGCGGTGAAATGCGTAGAGATCTGGAGGAATACCGGTGGCGAAGGCGGCCCCCTGGACAAAGACTGACGCTCAGGTGCGAAAGCGTGGGGAGCAAACAGG
+
IHIIIIHIIIIIIIHIIIIIIIIIIIIIHIIIIIIIIIIIIIIIIIIIHHIIIIIIIIIIGIGHIIIGIIIIIIIHHIIIIIFHIIIIIIIIIHIIIICHHIIIIIIIIIIIIIHIHIIIIIIHIIIIEHIIIIHHHIIHIIGHEHIIIHIIIHIIIIIHIHIIHGHHIECHHHDDHCHHIHGHHIHIGH@CGHEHE@@GHEHHHGCHHHGHHI2EH:DE::CHHGCD3+DG@-6@6-+CHEHEF@GGHG@F-D:HHDHHHECHHGE?GIIHAHCHG?HAHEHHGHGIHHFHHEHHGE@HCHIIIIIIHHIHHEIIHIIHEHGIIIIIIHIHIHIHEHHGIIIHHEG@FGIIHHIHHEEECCCHHIHHGIIIIHIIHIGIIHGIGIIIIIIIIGIIIHHEFHIIIGIIIIIIIIIIIIIIIIIIIIHHIH
@HWI-D00621:649:HN7J3BCX2:2:1101:9409:26414
GTGGGGAATATTGCACAATGGGCGCAAGCCTGATGCAGCCATGCCGCGTGTATGAAGAAGGCCTTCGGGTTGTAAAGTACTTTCAGCGGGGAGGAAGGCGATAAGGTTAATAACCTTGTCGATTGACGTTACCCGCAGAAGAAGCACCGGCTAACTCCGTGCCAGCAGCCGCGGTAATACGGAGGGTGCAAGCGTTAATCGGAATTACTGGGCGTAAAGCGCACGCAGGCGGTCTGTCAAGTCGGATGTGAAATCCCCGGGCTCAACCTGGGAACTGCATTCGAAACTGGCAGGCTAGAGTCTTGTAGAGGGGGGTAGAATTCCAGGTGTAGCGGTGAAATGCGTAGAGATCTGGAGGAATACCGGTGGCGAAGGCGGCCCCTGGACAAAGACTGACGCTCAGGTGCGAAAGCGTGGGGAGCAAACAGG
+
IIIIIIIIIIIIIIIIIIIIIIIIIIIIIIIIIIIIIIIIIIIIIHIIHIIIIIIIIIIIIIIIIIIIIGHIIIIIIIIIIIDGHIIIIIIHIIHIIIIIHIHHIIHIIIIIIIIIIIIIIHHIIIIHHIHIIIIIIIIGIIIIIIIIIIIGIGIIIIIHIIIIHIHGGIIIHIDHHHIIIIIHHIGGEHHIEHHHCGGHHIIHHIHHIIHIIIDHHFEGD>IIIHHIIIHHHHHHG@=DCEHHHGHG?IHFH:GIIIIHGIGFHG?EHHIHEHEIHIHIHHHHHHHEIHHIIIHGIIIHHHEGIIIIIIIIIHIIHIHGHEIIIHHGIIHIHIIHHHIHIIIGIHGFIHHFIIIIHGIIIHIIIIHIIIIIIIIIIIIIHHHIIIIIIIIHIHIIIIIIIIIIIIIIIIIIIIIIIIIIIIIIIIIII
@HWI-D00621:649:HN7J3BCX2:2:1101:14388:26274
GTGGGGAATATTGCACAATGGGCGCAAGCCTGATGCAGCCATGCCGCGTGTATGAAGAAGGCCTTCGGGTTGTAAAGTACTTTCAGCGGGGAGGAAGGCGATAAGGTTAATAACCTTGTCGATTGACGTTACCCGCAGAAGAAGCACCGGCTAACTCCGTGCCAGCAGCCGCGGTAATACGGAGGGTGCAAGCGTTAATCGGAATTACTGGGCGTAAAGCGCACGCAGGCGGTCTGTCAAGTCGGATGTGAAATCCCCGGGCTCAACCTGGGAACTGCATTCGAAACTGGCAGGCTAGAGTCTTGTAGAGGGGGGTAGAATTCCAGGTGTAGCGGTGAAATGCGTAGAGATCTGGAGGAATACCGGTGGCGAAGGCGGCCCCCTGGACAAAGACTGACGCTCAGGTGCGAAAGCGTGGGGAGCAAACAGG
+
IHIIIIIIIIIIIIIIIIIIIIIIIIIIHIHIIIIIIIIIIIIIIIIIIIDHHIIIIIIIIIIIIIIIIHIIGHHIIIHHIIGGHIHHIIIHHHHIIHHIIHHEHIFEHHHHIGHIFHIHGCHHIIIIEHIIHHIIIIHEHHFHHIIHHDD<H?E@GHGHHDHEHHFHHE>HIII:GHHHIIHHHDHHHFEHHHGH@4FHHHHGHGHEEHEHIIIFIHIHHHHHHHIIIHIH@?HF@@DHHCHGIIGIIHHHECIIHIHHHGHHCIGHHHAIIHIHHG.HHHIHIIHHHHGIIIIHFIIHIFHHIIIIIHHHFIIIIIIIIIHHHHHIHIHIIIIIIIIIIIHHHIIHGIIIHHHHCIIHGIIIIIIHIIIIIIIIIIHIHHIHGIHIIHIIIIIIIIIIHEIHIHHIIIIIIIIIIIIIIIIHIIIIII
@HWI-D00621:649:HN7J3BCX2:2:1101:7036:26537
GTGGGGAATATTGCACAATGGGCGCAAGCCTGATGCAGCCATGCCGCGTGTATGAAGAAGGCCTTCGGGTTGTAAAGTACTTTCAGCGGGGAGGAAGGTGTTGTGGTTAATAACCGCAGCAATTGACGTTACCCGCAGAAGAAGCACCGGCTAACTCCGTGCCAGCAGCCGCGGTAATACGGAGGGTGCAAGCGTTAATCGGAATTACTGGGCGTAAAGCGCACGCAGGCGGTCTGTAAAGTCGGATGTGAAATCCCCGGGCTCAACCGGGGAACTGCATTCGAAACTGGCAGGCTAGAGTCTTGTAGAGGGGGGTAGAATTCCAGGTGTAGCGGTGAAATGCGTAGAGATCTGGAGGAATACCGGTGGCGAAGGCGGCCCCCTGGACAAAGACTGACGCTCAGGTGCGAAAGCGTGGGGAGCAAACAGG
+
IIIIHIIIIIIIIIIIIIIIIIIIIIIIIIHIIIIIIIIIIIGIIIIIIIIIIIIIIIIIIIIIHIIIIIIHHIHIIIIIIIDHHIIIIIIIIIIIIIIIIIIIIIGHIIIIHIIIIIIIIGHEGHHH8GHIIHCHDHIIIIIHHIIIIHIIHIIIIIIIIIIIIIIIIIIIIIHH?HGEHIEHIHHGHH?GHH-EEGEEHIHFIIHIGIHC?HHHIHIIIHHIDCCHDDH@6-----GC:--@66-6-EGHE+HD:;E6---:HC>6-CH@A-.EH@?HHECHGAA6F.6GGCE@AF6.7GF??C@HHGHHHHHG@HHFG?FHEGC/HCCHHHC0@HG<@EEHCGC<<D<<1IIIIHHE<DIHGEEIEEEE0HC<DCIIIHHEHHHHHHHDCED@CHGHF<HHC@@GHIHGCCHIIIIIIIIIIIIIII
@HWI-D00621:649:HN7J3BCX2:2:1101:18135:26668
GTGGGGAATATTGCACAATGGGCGCAAGCCTGATGCAGCCATGCCGCGTGTATGAAGAAGGCCTTCGGGTTGTAAAGTACTTTCAGCGGGGAGGAAGGTGTTGTGGTTAATAACCGCAGCAATTGACGTTACCCGCAGAAGAAGCACCGGCTAACTCCGTGCCAGCAGCCGCGGTAATACGGAGGGTGCAAGCGTTAATCGGAATTACTGGGCGTAAAGCGCACGCAGGCGGTCTGTCAAGTCGGATGTGAAATCCCCGGGCTCAACCTGGGAACTGCATTCGAAACTGGCAGGCTAGAGTCTTGTAGAGGGGGGTAGAATTCCAGGTGTAGCGGTGAAATGCGTAGAGATCTGGAGGAATACCGGTGGCGAAGGCGGCCCCCTGGACAAAGACTGACGCTCAGGTGCGAAAGCGTGGGGAGCAAACAGG
+
IIIIIIIIIIIIIIIIIIIIIIIIHIIIIIIIIIIIIIIIIIIIIIIIIIIIIIIIIIIIIHHIIIIIIIIIIIIIIIIIIIDHFHIIIIIDHIFHIGHIHIIIIIHHIHIIIIIIIGIIIIIIIIIIHIHIHHIIHIHIIIIIHHIIIIIHEHIHIIIIIIIIIIIHIHIIIHI:HIIIHHHIIHHIII?FHIGHDEGHIIIHIHGHEHGGIIIHGHHIIHIHIGHIGHHIHHHHHHHIIIGGIIHHIHHCHHHGIIHHHGIHHIHHHHHHHHHHIHH?HIIIIIHHIIIIIIIIIIHHCHHHHIHHIIIIIHIIIIIIHFHIIIHHIIIIIIIIHHFIHH?HGIHGDHHHEIIIIHIIIIIIIIIIIIIIIIIIIIIIIIIIHIIHIIIHFIIIIIIIIIIIIIIIIIIIIIIIIIIIIIIIIIIIII
@HWI-D00621:649:HN7J3BCX2:2:1101:19066:26731
GTGGGGAATATTGCACAATGGGCGCAAGCCTGATGCAGCCATGCCGCGTGTATGAAGAAGGCCTTCGGGTTGTAAAGTACTTTCAGCGGGGAGGAAGGCGATAAGGTTAATAACCTTGTCGATTGACGTTACCCGCAGAAGAAGCACCGGCTAACTCCGTGCCAGCAGCCGCGGTAATACGGAGGGTGCAAGCGTTAATCGGAATTACTGGGCGTAAAGCGAACGCAGGCGGTCTGTCAAGTCGGATGTGAAATCCCCGGGCTCAACCTGGGAACTGCATTCGAAACTGGCAGGCTAGAGTCTTGTAGAGGGGGGTAGAATTCCAGGTGTAGCGGTGAAATGCGTAGAGATCTGGAGGAATACCGGTGGCGAAGGCGGCCCCCTGGACAAAGACTGACGCTCAGGTGCGAAAGCGTGGGGAGCAAACAGG
+
IIIIIIIIIIIIIIIIIIIIIIIIIIIIIIIIIIIIIIIIIIIIIIIIHIIIIIIIIHIIIIIIIIIIIIIIIIHHIIHIIIGHCHIIIIIIIIIIIIIIIIIIIIGHHIHIIIIIIIIIHHIIIIFHEHHIIHIIHIIGAGHHGIHIHIIIIIIIIIIIIIIIIIIIHHIIHD>:EHHHFII:DHEHGFFHGF64EHEHIHGHHHIIIIIHGIEGHIHGH#@CHHHHD:HHFEGHHEEHHEFIHHCIIHGHE:HHHDHEIHHEHHAHHIIIIIIGIIHHEHHHHIHHIIHHGHHHHIHIIHEHIIIHGIIIIHIIIIIIHHIIIIIIHHHIIIIIIHHHIIIIHIHG<HIIIIIIIIHIDIGIIIIIIIIIIIIIIHDIIIIIIIIIIIIHCIIIIIIIIHIIIIIIIHEIIIIIIIIIIIIIIIIIII
@HWI-D00621:649:HN7J3BCX2:2:1101:4737:26780
GTGGGGAATATTGCACAATGGGCGCAAGCCTGATGCAGCCATGCCGCGTGTATGAAGAAGGCCTTCGGGTTGTAAAGTACTTTCAGCGGGGAGGAAGGCGATAAGGTTAATAACCTTGTCGATTGACGTTACCCGCAGAAGAAGCACCGGCTAACTCCGTGCCAGCAGCCGCGGTCATACGGAGGGTGCAAGCGTTAATCGGAATTACTGGGCGTAAAGCGCACGCAGGCGGTCTGTCAAGTCGGATGTGAAATCCCCGGGCTCAACCTGGGAACTGCATTCGAAACTGGCAGGCTAGAGTCTTGTAGAGGGGGGTAGAATTCCAGGTGTAGCGGTGAAATGCGTAGAGATCTGGAGGAATACCGGTGGCGAAGGCGGCCCCCTGGACAAAGACTGACGCTCAGGTGCGAAAGCGTGGGGAGCAAACAGG
+
IIIIIIIIIIIIIIIIHIIIIIIIIIHIIIIIIIIIIIIIIIIIIIIIHIIIIIGGIIIIIHGHIIIIIIIIIIIHIIHHIIHHIIGHIHIFHIHIIIGHIIIIIIHHHIIIIIIIIIIIIEHFHEHIHIIIGGHIDIIIHHHHIIIHIIGIIEHFHHIHEHIEHH-@HHHIII:+@GHIHHEHGGGHIF@6@HHCEHH@EHH@@FFHFCGFHH6-HHHHIHIIIHCIIHGG@-@@6--CD4H@@HGH@IIEHDC+HHAHHF6?GA-HHIIIIHFHE@CAHIHFGIHIIIHHEGFIIIIHEEC@H?HG<HDHHIHEHIHIHEEHIHHEE<HGIIHHEHIIIIIIHIHGDEHHHHHHIIIHIIHHHIIHIIIHIIIIIIHGIIIIIIHHIIIIIIIIIIGIIIIIHIIIIHFHGIIIIIIIIIIIIIIGII
@HWI-D00621:649:HN7J3BCX2:2:1101:16927:26766
GTGGGGAATATTGCACAATGGGCGCAAGCCTGATGCAGCCATGCCGCGTGTATGAAGAAGGCCTTCGGGTTGTAAAGTACTTTCAGCGGGGAGGAAGGTGTTGTGGTTAATAACCGCAGCAATTGACGTTACCCGCAGAAGAAGCACCGGCTAACTCCGTGCCAGCAGCCGCGGTAATACGGAGGGTGCAAGCGTTAATCGGAATTACTGGGCGTAAAGCGCACGCAGGCGGTCTGTCAAGTCGGATGTGAAATCCCCGGGCTCAACCTGGGAACTGCATTCGAAACTGGCAGGCTAGAGTCTTGTAGAGGGGGGTAGAATTCCAGGTGTAGCGGTGAAATGCGTAGAGATCTGGAGGAATACCGGTGGCGAAGGCGGCCCCCTGGACAAAGACTGACGCTCAGGTGCGAAAGCGTGGGGAGCAAACAGG
+
IHIIIHHIIIIIIIIIIIIIIIIIIIIHIIHIIGGIIHIIIIIIIIHIHHHEHHIIIHIIIEHHIGHHIIIIIIIIIIIHIHDHHIIIIIIHIIGHIIIIHHHIIHHHHIHIIIFHHHIHEHII?HHHGHIIIIIIDHHHHHGIEHHH<CDHEEEEHHHEGH@6FHIIHIDDCHHCGHHHHDGHHHIHHHIH?E@HHFE@H@ECHIHHIIIIIHDE@GHIHHIHIIIIDCH@-F@@-@-:HH@G@?EG@66@H:>;++EHEFA-AAHEEEHCHAHHHHGIIHHHIHHEFH@HEEHHHHIGIHHCHHGGCDCIIHIIHGEH@HGHIIHEHCHGIIIIIHFIHDHHHHGF<HFEGIIIHIHHDHHIHHHEIHHHIIIIIHDCHHEEGHHHCHHG1HIIIIIHHFIIIIH@IIHHIHHIIIHIIHIHIIIHIH
@HWI-D00621:649:HN7J3BCX2:2:1101:2839:27063
GTGGGGAATATTGCACAATGGGCGCAAGCCTGATGCAGCCATGCCGCGTGTATGAAGAAGGCCTTCGGGTTGTAAAGTACTTTCAGCGGGGAGGAAGGTGTTGTGGTTAATAACCGCAGCAATTGACGTTACCCGCAGAAGAAGCACCGGCTAACTCCGTGCCAGCAGCCGCGGTAATACGGAGGGTGCAAGCGTTAATCGGAATTACTGGGCGTAAAGCGCACGCAGGCGGTCTGTCAAGTCGGATGTGAAATCCCCGGGCTCAACCTGGGAACTGCATTCGAAACTGGCAGGCTAGAGTCTTGTAGAGGGGGGTAGAATTCCAGGTGTAGCGGTGAAATGCGTAGAGATCTGGAGGAATACCGGTGGCGAAGGCGGCCCCCTGGACAAAGACTGACGCTCAGGTGCGAAAGCGTGGGGAGCAAACAGG
+
IIIIHIHIIIIIIIIIIIIIIIIIIIIIHIIIGIIGEHIIIIIIHHIHHIHHIHHIIIIIIIIIIIIIIIIHHIIIIIEHGI1DHHIIGIIIHHHHHIGHEHFHHHIEHHHIIHHIHCEHH?CHIIIIHHHIIHIIIHIIHIIIIIIIIII<-BGHIIIIHIGHHGIIIIIICH::GH@@@ECCC+5@GEC?@@@-@46@HFGHHGHHFEHIHHCE@GCHH@4>HGHHHDG?-HEHHHHHIGHHHHFHCF@FCCHHHDHG?HGAGIHEGAGIHGIIHEHHHHHIHHGHEB.GIIHIIIHG?GEEGIHG,H<FHEHGHIH@HHG</IGIIHIHIIHHEFHCIIIIIHG@<@HIHHIIHHHIGIIIIHHGIIHIIDIIIIGIHIHGIIIIIIHHHIIGIIIIHIIIIIGIIHIHHIHHIHHIIIHHHIIIHI
@HWI-D00621:649:HN7J3BCX2:2:1101:9030:27103
GTGGGGAATATTGCACAATGGGCGCAAGCCTGATGCAGCCATGCCGCGTGTATGAAGAAGGCCTTCGGGTTGTAAAGTACTTTCAGCGGGGAGGAAGGTGTTGTGGTTAATAACCGCAGCAATTGACGTTACCCGCAGAAGAAGCACCGGCTAACTCCGTGCCAGCAGCCGCGGTAATACGGAGGGTGCAAGCGTTAATCGGAATTACTGGGCGTAAAGCGCACGCAGGCGGTCTGTCAAGTCGGATGTGAAATCCCCGGGCTCAACCTGGGAACTGCATTCGAAACTGGCAGGCTAGAGTCTTGTAGAGGGGGGTAGAATTCCAGGTGTAGCGGTGAAATGCGTAGAGATCTGGAGGAATACCGGTGGCGAAGGCGGCCCCCTGGACAAAGACTGACGCTCAGGTGCGAAAGCGTGGGGAGCAAACAGG
+
IIIIHIIIIIIIIIIIIIIIIIIIIIIIIIIIHIIIIHIIIIIIHHIHHIIIIIIIIIIIIIIIIIIIIIIIIIIIIIIIHIFHIIIIIIIIIIIIIIIIIIIIIIHHIIIIIIIIIIIIHIIIIIIIGHHIIIIIDHGIIIIIIIHH<HHIIIIIIIIHIIHIFHGHHIIIHIHIEHIIIIIHHIHIIEGHHHEEHE@HHIHHHHHIHIHFHHHGIDHHHEIHIIIIHIIH@-@--IIHHDIHHEIIHF-EHDCDDCFHHHH?IHIIIIIIHHHEHECIIHIIHHHIIIHIIHHIIIHHFD.HH?IIGIHIHIIIIIIIIFHEIIIIHDHEDIIIIIIIIIIIHHD<<1?HHIIIIIIIHIIIIIIIIIIIIIIIIIIIIIIIIIIIIIIIIIIIIIHIIIIIIIHIIIIIIIIIIIIIIIIIIIIIII
@HWI-D00621:649:HN7J3BCX2:2:1101:10530:27087
TGGGGAATATTGCACAATGGGCGCAAGCCTGATGCAGCCATGCCGCGTGTATGAAGAAGGCCTTCGGGTTGTAAAGTACTTTCAGCGGGGAGGGAGGCGATAAGGTTAATAACCTTGTCGATTGACGTTACCCGCAGAAGAAGCACCGGCTAACTCCGTGCCAGCAGCCGCGGTAATACGGAGGGTGCAAGCGTTAATCGGAATTACTGGGCGTAAAGCGCACGCAGGCGGTCTGTCAAGTCGGATGTGAAATCCCCGGGCTCAACCTGGGAACTGCATTCGAAACTGGCAGGCTAGAGTCTTGTAGAGGGGGGTAGAATTCCAGGTGTAGCGGTGAAATGCGTAGAGATCTGGAGGAATACCGGTGGCGAAGGCGGCCCCCTGGACAAAGACTGACGCTCAGGTGCGAAAGCGTGGGGAGCAAACAGG
+
FGHIIHHHHIIHHIE?GHHHHHHHICHHHHHECHH@EHHIHHHIHHIHHIIHFHHEFHHIEHEH@@GH<EDHIHE1FCHHHG<DG<EHHHCEHHGHHFHHHIHIH<C@HHHIIHCHFHHHHGEFEHHIHIHHIHHHIGHHHIEHHHIGHIH-BHHHIIFGHHEHHCHHGD+>DHCG-6-8855C>@@-@-@GH--54G@HHHHHGHIHIHGE@6EEFHHG=@CGIIIIIHHH@EFFFFHHHG@HH@H?HHHG:HDHHEHHHHFIIIHHHIIIIIGHGAGHIIIIIIIIIIIHHIIIIHHHHHCIIHIHIIIIIIGHGHHIHHHIIIIIIIIIIIIIIIIIIIIIIHGDD?HFIIIIIHIIHHIIIIIIIIIIIIIIIHHIFIIIIIIIIIIIHIIIIHIHGIIIIIIIIIIIIIIIIIIIIIIIIIIII
@HWI-D00621:649:HN7J3BCX2:2:1101:7781:27472
GTGGGGAATATTGCACAATGGGCGCAAGCCTGATGCAGCCATGCCGCGTGTATGAAGAAGGCCTTCGGGTTGTAAAGTACTGTCAGCGGGGAGGAAGGTGTTGTGGTTAATAACCGCATCAATTGACGGTACCCGCAGAAGAAGCACCGGCTAACTACGTGCCAGCAGCCGCGGTAATACGGAGGGTGCAAGCGTTGATCGGAATTACTGGGCGTAAAGCGCACGCAGGCGGTCTGTCAAGTCGGATGTGAAATCCCCGGGCTCAACCTGGGAACTGCATTCGAAACTGGCAGGCTAGAGTCTTGTAGAGGGGGGTAGAATTCCAGGTGTAGCGGTGAAATGCGTAGAGATCTGGAGGAATACCGGTGGCGAAGGCGGCCCCCTGGACAAAGACTGACGCTCAGGTGCGAAAGCGTGGGGAGCAAACAGG
+
IICHHIIII1GHGHIIIIIII1DF/CHICHIIIIICHII@H1GHIIIIII<1DHHIIIIIH11FHIII/D<FHIIII@@HF1<<1<1/F/FHEHHI?GC@</<<D/<</D/</</<C8.-;8DGHIII<HH-...7,,7..8FH.6.8CHIIIHII-@EGHHHHIIHHHIIIIIIIIIIIIHDDH+-6@?GHE@4@+666HEF@EHCFHHIHIHGEHGHHD5-5HHIIHD:@6----?IHIHH@IIIIIIIHE+D>6+-HHIHIHHHGAA-HHHHIHGGB6EIIIHHHGA.BAHFF.HGF:..CH?IIIHH@G/HH@HHF/HIHF0HGIIIIIIIIIHGIIIIIIHG<0EF?IIIHEHGH<IIHEIIHGHIIH?IIIHC/GDIHEG<<1111IIIIIIHGD1IIIHFIIIIIIIIHIHHGIIIIIIIIII
@HWI-D00621:649:HN7J3BCX2:2:1101:8329:27414
GTGGGGAATATTGCACAATGGGCGCAAGCCTGATGCAGCCATGCCGCGTGTATGAAGAAGGCCTTCGGGTTGTAAAGTACTTTCAGCGGGGAGGAAGGCGATAAGGTTAATAACCTTGTCGATTGACGTTACCCGCAGAAGAAGCACCGGCTAACTCCGTGCCAGCAGCCGCGGTAATACGGAGGGTGCAAGCGTTAATCGGAATTACTGGGCGTAAAGCGCACGCAGGCGGTCTGTCAAGTCGGATGTGAAATCCCCGGGCTCAACCTGGGAACTGCATTCGAAACTGGCAGGCTAGAGTCTTGTAGAGGGGGGTAGAATTCCAGGTGTAGCGGTGAAATGCGTAGAGATCTGGAGGAATACCGGTGGCGAAGGCGGCCCCCTGGACAAAGACTGACGCTCAGGTGCGAAAGCGTGGGGAGCAAACAGG
+
IIIIIIIIIIIIIIIIIIIIIIIIIIIIIIIIIIIIIIIIIIIIIIIIIIIIIIIIIIIIHIIIIIIIHIIIIIIIIIIIHHFHIIIIIIIIIIIIIIIIIIIIIIHIIIIIIIIIIIIIIIIHGFHIHHIIIFHHHIDIIIIHIIIIHIIIIIIIIIGIIIIHHHIIIIIIII+C@GHIIHIIGGIIHIHHIIHHGHEHHDEEFHHHFHHGII;HHHIHHIHIIIHHDCDHEEHHFHEIDCCEHHHG?HGG=HIIIIIIIHIIIIIIHIIIIIIIIIGIHIIIIIIIIIIIHHIIHIIHIHIIIHIIIIIIIIIIIHIIIIIIIHHIIIIIIIIIIIIIIIIIIIHF<EIIIIHGIIFGIIHIHIIIIHIIIIIIIIDIIIIIGIIIIIIIIIIIIIIHIIIIIIIIIIIIIIIIIIIIIHIIIIIIII
@HWI-D00621:649:HN7J3BCX2:2:1101:20752:27280
GTGGGGAATATTGCACAATGGGCGCAAGCCTGATGCAGCCATGCCGCGTGTATGAAGAAGGCCTTCGGGTTGTAAAGTACTTTCAGCGGGGAGGAAGGTGTTGTGGTTAATAACCGCAGCAATTGACGTTACCCGCAGAAGAAGCACCGGCTAACTCCGTGCCAGCAGCCGCGGTAATACGGAGGGTGCAAGCGTTAATCGGAATTACTGGGCGTAAAGCGCACGCAGGCGGTCTGTCAAGTCGGATGTGAAATCCCCGGGCTCAACCTGGGAACTGCATTCGAAACTGGCAGGCTAGAGTCTTGTAGAGGGGGGTAGAATTCCAGGTGTAGCGGTGAAATGCGTAGAGATCTGGAGGAATACCGGTGGCGAAGGCGGCCCCCTGGACAAAGACTGACGCTCAGGTGCGAAAGCGTGGGGAGCAAACAGG
+
IIIIIHIIIIIIIIIIIIIIIIIIIIIIIIIIIIIIIIIIHIIIIIIIIIHIIHIIIIIIIIIIIIIIHIIIIHHHIIIIII@HHHIIIIIIIIIIIIIIGHGIHIGHHHHIEHHHIGIIIIIIIIIIAHHIHHIIDD?GHIIIIHHIIIIGFFHHIIHHIIHIEEHHIGD<CD:3-@E@GHCHDH@HGG6F@@-@-@-@GEH-E-@GHH?@@C+E@GFHHECHHHHHIHHE-HEC@@HIIIIHIIHH@IHHECDHD:CHEFHHEFIIHIIIIIIIIIHCHHHGHIIHIIIIHGCFIIIHFHHHHIIIIHHHHIIHHHIIGIIIIIIGIIHHHEIGIHE0GIHIIIHG<IIIGIHIIHHIIIHIIIHHHHIIIIIHHDIIIIIIIIIIIIIHEIIIHIGIIIIIIIIIIIIIIIIIIIIIIIIHHIIIIH
@HWI-D00621:649:HN7J3BCX2:2:1101:11381:27745
GTGGGGAATATTGCACAATGGGCGCAAGCCTGATGCAGCCATGCCGCGTGTATGAAGAAGGCCTTCGGGTTGTAAAGTACTTTCAGCGGGGAGGAAGGCGATAAGGTTAATAACCTTGTCGATTGACGTTACCCGCAGAAGAAGCACCGGCTAACTCCGTGCCAGCAGCCGCGGTAATACGGAGGGTGCAAGCGTTAATCGGAATTACTGGGCGTAAAGCGCACGCAGGCGGTCTGTCAAGTCGGATGTGAAATCCCCGGGCTCAACCTGGGAACTGCATTCGAAACTGGCAGGCTAGAGTCTTGTAGAGGGGGGTAGAATTCCAGGTGTAGCGGTGAAATGCGTAGAGATCTGGAGGAATACCGGTGGCGAAGGCGGCCCCCTGGACAAAGACTGACGCTCAGGTGCGAAAGCGTGGGGAGCAAACAGG
+
IHIIIIIIIIIIIIIIIIIIIIIIIIIIIIIIIIIIIIIIIIIIIIIIHHHIIIIIIIIIIIIIIIIIIHIIIIIIIIHIIIGHHIIIIIIHIIIIIIIIIIIIIIDHHIHIIIHIIIIIIIIGHIIHBHIIIIIIIIGGHIHIHIIIIIIIHHHIIIIIHIIIIIHIHIIIHCDC-FHHIIHHHHHHCHHHFHHIIIFFHHHCHHHHIGIIIIGHHHIIGHIGGHEHHIIIIHG@IHHIIIIIHHHHHEIIG:GIIHGHIIHHHHGHGIHIIIIIIIIIHIHGGHIIIHHIIIIIHFIHHHGHIHIHIIIIHHIIIIIIIIIIIHIIIIHIIIIIIIIHIIIIIHHHDHHGIIIHIIIIGIIIIHIHIGHCIIIIIIIIIHIIIIIIIIIIHIIIIIIIHHIIHIIIIIIIIIIHIIIIIIIIIIIIII
@HWI-D00621:649:HN7J3BCX2:2:1101:11607:27714
GTGGGGAATATTGCACAATGGGCGCAAGCCTGATGCAGCCATGCCGCGTGTATGAAGAAGGCCTTCGGGTTGTAAAGTACTTTCAGCGGGGAGGAAGGCGATAAGGTTAATAACCTTGTCGATTGACGTTACCCGCAGAAGAAGCACCGGCTAACTCCGTGCCAGCAGCCGCGGTAATACGGAGGGTGCAAGCGTTAATCGGAATTACTGGGCGTAAAGCGCACGCAGGCGGTCTGTCAAGTCGGATGTGAAATCCCCGGGCTCAACCTGGGAAATGCATTCGAAACTGGCAGGCTAGAGTCTTGTAGAGGGGGGTAGAATTCCAGGTGTAGCGGTGAAATGCGTAGAGATCTGGAGGAATACCGGTGGCGAAGGCGGCCCCCTGGACAAAGACTGACGCTCAGGTGCGAAAGCGTGGGGAGCAAACAGG
+
IIIGGIIIIIIIIIIIIIIIIIIIIIIIIIHIIIIIIIIHIIIIHIIIIIHIIIIIIIHIIGHHHIIIHIIIIIIIHIIIIIHHIIIIIIIIIIIIIIIIIIHHHGGF/GHHIIIIIIIGHHECHHHHGHIIIHIIIIGIIIIIHHIIGIGHHHIIIGIHHIIIIIIIHIIIIIHIEHH@GHHHID@HFHHIGH-@GE-6@DH@-HGFGIHHIHCFFHF@:>>C>D>D;:EHHFHHF6@>5-@6FG@HHHEF8+CHHHEHFAAACG@H?IHF68.?HEA@EIIHHH?HHHHEEECCHD-7?FCCF.EEHGIIIIIIIIHHHHFIHIIHHCC<EHHHHHHEEE@<1CCC<CHHEIHEEG@E/HHC?D<ED1C0G<E?GHHDHEECHG<C1HFCCEHHC?D@C<HDHEG=HEHIHHHFGIIHECC?HGHHHH
@HWI-D00621:649:HN7J3BCX2:2:1101:16090:27602
GTGGGGAATATTGCACAATGGGCGCAAGCCTGATGCAGCCATGCCGCGTGTATGAAGAAGGCCTTCGGGTTGTAAAGTACTTTCAGCGGGGAGGAAGGTGTTGTGGTTAATAACCGCAGCAATTGACGTTACCCGCAGAAGAAGCACCGGCTAACTCCGTGCCAGCAGCCGCGGTAATACGGAGGGTGCAAGCGTTAATCGGAATTACTGGGCGTAAAGCGCACGCAGGCGGTCTGTCAAGTCGGATGTGAAATCCCCGGGCTCAACCTGGGAACTGCATTCGAAACTGGCAGGCTAGAGTCTTGTAGAGGGGGGTAGAATTCCAGGTGTAGCGGTGAAATGCGTAGAGATCTGGAGGAATACCGGTGGCGAAGGCGGCCCCCTGGACAAAGACTGACGCTCAGGTGCGAAAGCGTGGGGAGCAAACAGG
+
IIIIIIIIIIIIIIIIIIIIIIIIIIIIIIIIIIIIIIIIIIIIIIIICHIIIIIIIIIIIIIIIIIIIIIIIIIII@HHIIHIIIIIIIIIIGHIIIIIIIIIIIIIIIIIIHIIICHHHFHIIIIIHHIIIIIIIIIIIIIIIIHIIIIIIIIIIIIIIFEHIIIIIIHGIIIHCHHFHH=HHHHHHHHIIIHHI?GGIIHHHIIIIHCEEH@CEIHHHIHIHHHHHHHG@GECEHIIH@4-IHGIFHHHE:IIGIIIHIIHHHHHHIHIIHIIIHHHHIIHHHEGIIIIIHEHHIIIHECIIIIIIIIIIIHHIHHIIHIIIIIIIIIIIIIIIIHCIIIIIIHFDHIIIIIIIIIIGIGIIIIIIIIIIIIIIIIIHIIIIIIIIIHIIIIIIIIIHHIIIIIIIIIIIIIIIIIIIIIHIIIIII
@HWI-D00621:649:HN7J3BCX2:2:1101:2455:28000
GTGGGGAATATTGCACAATGGGCGCAAGCCTGATGCAGCCATGCCGCGTGTATGAAGAAGGCCTTCGGGTTGTAAAGTACTTTCAGCGGGGAGGAAGGCGATAAGGTTAATAACCTTGTCGATTGACGTTACCCGCAGAAGAAGCACCGGCTAACTCCGTGCCAGCAGCCGCGGTAATACGGAGGGTGCAAGCGTTAATCGGAATTACTGGGCGTAAAGCGCACGCAGGCGGTCTGTCAAGTCGGATGTGAAATCCCCGGGCTCAACCTGGGAACTGCATTCGAAACTGGCAGGCTAGAGTCTTGTAGAGGGGGGTAGAATTCCAGGTGTAGCGGTGAAATGCGTAGAGATCTGGAGGAATACCGGTGGCGAAGGCGGCCCCCTGGACAAAGACTGACGCTCAGGTGCGAAAGCGTGGGGAGCAAACAGG
+
IHIIIIIIIIIIGIIIIIIIIIIIIIIIIIIIIIIIIIIIIIIIIIIIIIIIIIIIIIIIIIIIIIIIIIIIIIIIIIIIIIIIIIHIIIIIIIIHIIIIIIIIIHIHIHIHIIIHHIHHIHHHHHHIIHHHHHHHGIIGIHCHHHIIIIIII?..8BHHHHIIIGHIHH:>HHD:?HHHHIHIHC@E@@HHHII-@@@FHHE@@GHH@>@H@@E@@5;>CH=HE@@+++EIH@HHF@HDDHHCGHHIIIIIHGIHHDHEHHIHCAEEIIIIFHFECHH?EIIHGHHIHIIIIHCHEHEHEIIIIIIHCHHHHEIIIIIHHGHIIIHEIIHIIIIIIIIHIIHIIIIGDIIIHIIIIIFIIIIIIIIIIIIIIIIIIHHHIIHHIIIHIIIIIIIIIIIIGIIIIIHIIIHIIIIIIIIIIIIIIIIHII
@HWI-D00621:649:HN7J3BCX2:2:1104:6987:32046
GTGGGGAATATTGCACAATGGGCGCAAGCCTGATGCAGCCATGCCGCGTGTATGAAGAAGGCCTTCGGGTTGTAAAGTACTTTCAGCGGGGAGGAAGGCGATAAGGTTAATAACCTTGTCGATTGACGTTACCCGCAGAAGAAGCACCGGCTAACTCCGTGCCAGCAGCCGCGGTAATACGGAGGGTGCAAGCGTTAATCGGAATTACTGGGCGTAAAGCGCACGCAGGCGGTCTGGCAAGTCGGGTGTGAAATCCCCGGGCTCAACCTGGGAACTGCATTCGAAACTGGCAGGCTAGAGTCTTGTAGAGGGGGGTAGAATTCCAGGTGTAGCGGTGAAATGCGTAGAGATCTGGAGGAATACCGGTGGCGAAGGCGGCCCCCTGGACAAAGACTGACGCTCAGGTGCGAAAGCGTGGGGAGCAAACAGG
+
IIIIIIEEH@HHIEHIIIIIIIFHHIIHHIIIHIEHIIIGIHHHIIIIIIEHHIIIIGIIIIIIIIIIDDGHHIGII<@GHHDHHIHDHIHGDHGH<GEDHH=HEH<FHH?CFGH?.:88C@G?EE@E.BGEHCAHCHCAGHHHGEHIH<5?BHCH@GGEGH-FHHC-B?5<CC7C-EHEE@EHGDHG-6@@@E8@-58@HEC@G?GEEHFH@H:+@@HFHH+HEEHHHHFE@-6---EIIHHE4-@HFH@@8,+>++4HHA.F?AA8.8@GEIH@?A..G=IHGHIHH@..?HHCCG@F:..?E?IHDEC/</FF?IIIHHEHHGHHIGHIGIIHHGEIIIHED1FCCHF<1HHFHHHH?HGHFHIHHIHHHGIIHHF<CCIIHIIHHHHEEHIHHHGCG@IIHEIIHIHHHHIIHIHHIIIIIIIIII
@HWI-D00621:649:HN7J3BCX2:2:1104:10842:32127
GTGGGGAATATTGCACAATGGGCGCAAGCCTGATGCAGCCATGCCGCGTGTATGAAGAAGGCCTTCGGGTTGTAAAGTACTTTCAGCGGGGAGGAAGGTGTTGTGGTTAATAACCGCAGCAATTGACGTTACCCGCAGAAGAAGCACCGGCTAACTCCGTGCCAGCAGCCGCGGTAATACGGAGGGTGCAAGCGTTAATCGGAATTACTGGGCGTAAAGCGCACGCAGGCGGTCTGTCAAGTCGGATGTGAAATCCCCGGGCTCAACCTGGGAACTGCATTCGAAACTGGCAGGCTAGAGTCTTGTAGAGGGGGGTAGAATTCCAGGTGTAGCGGTGAAATGCGTAGAGATCTGGAGGAATACCGGTGGCGAAGGCGGCCCCCTGGACAAAGACTGACGCTCAGGTGCGAAAGCGTGGGGAGCAAACAGG
+
IIIIIIIIIIIIIIIIIIGIIIIHIIIHIIHIHIHHHIIIIIHIHIIIEHHEEHIIIIHIGIIIIIIIIIIIIIIIIEGHIIIIHGHHIIIGHIIGHIHHHEHHFHFHIIIIIIIICHHHIIIIIIII@HEHIHHIGHDEHHIIGFHHIIIIIEH?EGHEHHH?EHCFHEHHHIHHGIIHHGHHII@HHGCHCH-GHFHHIHHEHHGHEH?IHHHDHHHFHEDHHHHHDCFG@@66-IIIHDHEHHGHIIHEHHHHHDHHHIGIHBEA.@HHHEIGIIHIHIHHHHHIIIIHHHHGIIIIHGDHHEIIIIIIIHIHIIIIIIIIIIIIIIIIIIIIHHHGIHIHHHEF<GHIHIIIHHHHDHHIHIIIIHHHHHHIIHHGIHHEGIHIHIIHHIIIIHHHG1IIHHHIIIHIIIIIIIIIIIIIIIIIII
@HWI-D00621:649:HN7J3BCX2:2:1104:4300:32290
GTGGGGAATATTGCACAATGGGCGCAAGCCTGATGCAGCCATGCCGCGTGTATGAAGAAGGCCTTCGGGTTGTAAAGTACTTTCAGCGGGGAGGAAGGTGTTGTGGTTAATAACCGCAGCAATTGACGTTACCCGCAGAAGAAGCACCGGCTAACTCCGTGCCAGCAGCCGCGGTAATACGGAGGGGGCAAGCGTGAATCGGAATTACTGGGCGTAAAGCGCACGCAGGCGGGCTGGCAAGTCCGATGGGAAATCCCCGGGCTCAACCTGGGAACTGCATTCGAAACTGGCAGGCTAGAGTCGTGTAGAGGGGGGTAGAATTCCAGGTGTAGCGGTGAAATGCGTAGAGATCTGGAGGAATACCGGTGGCGAAGGCGGCCCCCTGGACAAAGACTGACGCTCAGGTGCGAAAGCGTGGGGAGCAAACAGG
+
IGHIIIIIIIIIIIGHIIIIIGIGICHIEEHHIHHHFHIIIIIIIHHIEHHHIIIIHFHIIHII?FHFHHGGHHII?GHHHHHEEHIHHIIIIIIHHHIGHIHIHG@EEHHHHIIIGHGHECFEHHIHIHIIHCGDIIHCGIIHFAHHHHE6EHHCEHHEEHGHEHHHHH>DCC<C@FCHHHID<,,7><@@FEH-5EFF--@??FCHEC>FEHG?DHDC@44+--->>645---6-@-63-4-@666--6-G5CDCHA.AE?@EB-A8.?HGHIHHH8.A-IIIIIHIHHHGEHG?IHEC:..@?H@C<EE?HIIFHHHGCHFCIIHIIIIIIIIIGIIHHG?HHHGD@FFCCHGCIHG?CHHFCE0IIIIIIHC/EC/GEHEHHD<11HHIIIFIIIHD1GC<00G?IIIGIIIIHF<D1G@HIHHEI
@HWI-D00621:649:HN7J3BCX2:2:1101:2718:27873
GTGGGGAATATTGCACAATGGGCGCAAGCCTGATGCAGCCATGCCGCGTGTATGAAGAAGGCCTTCGGGTTGTAAAGTACTTTCAGCGGGGAGGAAGGTGTTGTGGTTAATAACCGCAGCAATTGACGTTACCCGCAGAAGAAGCACCGGCTAACTCCGTGCCAGCAGCCGCGGTAATACGGAGGGTGCAAGCGTTAATCGGAATTACTGGGCGTAAAGCGCACGCAGGCGGTCTGTCAAGTCGGATGTGAAATCCCCGGGCTCAACCTGGGAACTGCATTCGAAACTGGCAGGCTAGAGTCTTGTAGAGGGGGGTAGAATTCCAGGTGTAGCGGTGAAATGCGTAGAGATCTGGAGGAATACCGGTGGCGAAGGCGGCCCCCTGGACAAAGACTGACGCTCAGGTGCGAAAGCGTGGGGAGCAAACAGG
+
HCFHHHCCFHHE@GHEEHIHIIIIDHDDHHHFHIEHGCFHHIHIHIHD/FCGGHHHIEECHIHIGIEEDHHHHEHIIHHHHE<<G@HHHHIDHCGEHH/FHHGHHHDGECCEHHIIHHIHHEFEH@FHHHIHHHHHCHIFHIHIHEHIIIHHECHHHCHHGHHHIGHEH@>,>DC:E@G6G=@::D4E=H-6-@H=E@6@G@HGEHF@HFH@HE@>GE>+@-G:FE@>3+4@-?@@6655+-GCHF?E@-@@@;HDH>-A?CHAG84A--IHFF.G@6B.6-.HEHHHHB..AB:.8:-..@@HFHD-CC<ED/EFD/EF?/ECHHCC/CHHE1GCH?HHHHEF@HGCEEFCFF1HCHHHGHHHFDHGIIHHE?HD?HIIHHHHHCHHEHEECE@HHHEIHHHE?HGCEHHGCEE1HHEIIGIIIIHHFH
@HWI-D00621:649:HN7J3BCX2:2:1101:3587:28198
GTGGGGAATATTGCACAATGGGCGCAAGCCTGATGCAGCCATGCCGCGTGTATGAAGAAGGCCTTCGGGTTGTAAAGTACTTTCAGCGGGGAGGAAGGCGATAAGGTTAATAACCTTGTCGATTGACGTTACCCGCAGAAGAAGCACCGGCTAACTCCGTGCCAGCAGCCGCGGTAATACGGAGGGTGCAAGCGTTAATCGGAATTACTGGGCGTAAAGCGCACGCAGGCGGTCTGTCAAGTCGGATGTGAAATCCCCGGGCTCAACCTGGGAACTGCATTCGAAACTGGCAGGCTAGAGTCTTGTAGAGGGGGGTAGAATTCCAGGTGTAGCGGTGAAATGCGTAGAGATCTGGAGGAATACCGGTGGCGAAGGCGGCCCCCTGGACAAAGACTGACGCTCAGGTGCGAAAGCGTGGGGAGCAAACAGG
+
IIIIIIIIIIIIIIIIHHIIIIIIIIIIIIIIIIIIIIIIIIIIIIIIHIIIIIIIIIIIIHIIIIIIIHIIIIIIFHHIIIFHIIIIIIIHHIIIIIIIHIIHIIHIGHHIIIIIHIIIIIIIIIHIGHHIIHCHDHHIIIHHIHIIIIHHHIIHHIIIICHHHGHIHHHHHI;HIHCHHIHHHHEHH?E?@@@@HHIIHCEHGHCF@HGHIHEHHHIHHICHHHEHDHIG@E66??EH>6@CHFGHHCHEE::C:IIIHIIIHHHHHGIIIHFHFA.HEIIIIHHEHHIGIIIHHIGHIIIIIIIHHIIIIIIIIIIHGIIIIIIIIIIIIHIIHIIIIIIIIHHG<IIIIIIIIIHIHIIIIIIIIGIIIIIIIHIIIIIFIIIIIIIIIIIIIIIIIIIIIIIIIIIIIIIIIIIIIIIIIIIIII
@HWI-D00621:649:HN7J3BCX2:2:1101:4740:28223
GTGGGGAATATTGCACAATGGGCGCAAGCCTGATGCAGCCATGCCGCGTGTATGAAGAAGGCCTTCGGGTTGTAAAGTACTTTCAGCGGGGAGGAAGGTGTTGTGGTTAATAACCGCAGCAATTGACGTTACCCGCAGAAGAAGCACCGGCTAACTCCGTGCCAGCAGCCGCGGTAATACGGAGGGTGCAAGCGTTAATCGGAATTACTGGGCGTAAAGCGCACGCAGGCGGTCTGTCAAGTCGGATGTGAAATCCCCGGGCTCAACCTGGGAACTGCATTCGAAACTGGCAGGCTAGAGTCTTGTAGAGGGGGGTAGAATTCCAGGTGTAGCGGTGAAATGCGTAGAGATCTGGAGGAATACCGGTGGCGAAGGCGGCCCCCTGGACAAAGACTGACGCTCAGGTGCGAAAGCGTGGGGAGCAAACAGG
+
IIIIIIIIIHIIIIHIIIIIHIHIIIIHIIIIIIIIGIIIIIIIIIIHIGHHIIIGHFIIIGIG@FHHIIIIIIIIIHHIHICGHHIIIIICEH=GHIFHCHFHHIIHGHHIIIHIIHHIHHGEHIHIEHHIIIHIDHIFHFHIIGHHIIIIGIEHFHHEHIGIHIGIHIICDH:DHHIIIHHHIIIIFHEHIHHCHE-@HGIHHHGHHIHGHHEIIIIIIIIDIHFIIIIH@?6@CF@:HGG@GGIHHG?HE+GGHDE?HHIIHG-HIHHHHFIHIHIHGIHIIIIGIIHGIIHIIHHHHHHHIIIEHHIIIHHEHHGC/EIIIIIHHCIGHHHIHHHEIIIIHHHFD?IIHIIIHHIIIIIIHHHIIIIIIGHIHIGIIHHHHGEIIHIIHIIIIIIIIIIIIIIIIIIIIIIIIIIIIIIHIIIIIH
@HWI-D00621:649:HN7J3BCX2:2:1101:4893:28199
GTGGGGAATATTGCACAATGGGCGCAAGCCTGATGCAGCCATGCCGCGTGTATGAAGAAGGCCTTCGGGTTGTAAAGTACTTTCAGCGGGGAGGAAGGCGATAAGGTTAATAACCTTGTCGATTGACGTTACCCGCAGAAGAAGCACCGGCTAACTCCGTGCCAGCAGCCGCGGTAATACGGAGGGTGCAAGCGTTAATCGGAATTACTGGGCGTAAAGCGCACGCAGGCGGTCTGTCAAGTCGGATGTGAAATCCCCGGGCTCAACCTGGGAACTGCATTCGAAACTGGCAGGCTAGAGTCTTGTAGAGGGGGGTAGAATTCCAGGTGTAGCGGTGAAATGCGTAGAGATCTGGAGGAATACCGGTGGCGAAGGCGGCCCCCTGGACAAAGACTGACGCTCAGGTGCGAAAGCGTGGGGAGCAAACAGG
+
HIIIIICHHIIIIIIIHHIIIIGHIIHIIIIIGIHIIIIIIHIHIIHHHICGHIIIIIIIIIIIIHIHIIGIIIIIIH@GHHFHIHHIIIIGIIIIIIHIIIDHHHIHIIIIIIIIIIIHIIGHIIIIIIIHHEHIDHHHHIGIGHIIHHIIIHHFGIHHHIIIIIIIIHIHIIIH@EHEHIHD>HIE@HGE-6@GD@@G2H@@GEHHIGGIEH6E4@F@>)>C646HC:@--HGE@-@3>4-@6--HG?GCGCCHCC@@A6-CFA-8-6FA-GG?GA.8E-IIHGEG.IHHHHHHCC-CC7F.IHHE,IHIIHIHG@FC</CGIIHHHECD@EF1HHHDHHHHEEHGDHHHGEGCEDDHHHHIIIHIIIIIHE<HIIHE=HHC?IIIIIGIIHEIHHHHHHIIHH=HIIIIIHDIIIHHIHHFIIIIHH
@HWI-D00621:649:HN7J3BCX2:2:1101:11618:28247
GTGGGGAATATTGCACAATGGGCGCCAGCCTGATGCAGCCATGCCGCGTGTATGAAGAAGGCCTTCGGGTTGTAAAGTACTTTCAGCGGGGAGGAAGGTGTTGTGGTTAATAACCGCAGCAATTGACGTTACCCGCAGAAGAAGCACCGGCTAACTCCGTGCCAGCAGCCGCGGTAATACGGAGGGTGCAAGCGTTAATCGGAATTACTGGGCGTAAAGCGCACGCAGGCGGTCTGTCAAGTCGGATGTGAAATCCCCGGGCTCGACCTGGGAACTGCATTCGAAACTGGCAGGCTAGAGTCTTGTAGAGGGGGGTAGAATTCCAGGTGTAGCGGTGAAATGCGTAGAGATCTGGAGGAATACCGGTGGCGCAGGCGGCCCCCTGGACAAAGACTGACGCTCAGGTGCGAAAGCGTGGGGAGCAAACAGG
+
IHHIHIEHHIHIIIHGHHHGH?HCD/<C@11C1<FHEHIIIHHHHHIC//<DHEHHEHHIGECHCGHH<<@EHHHCFFEHH11<1FE/FDE<CHHHHGCGGE?C@EGGH?GHHIE-:--CHHEHGCCHHEGHCHHHDHHFHHHHEHIHHHHHEFH-BG=85EH?-5GHI@DHDH>+@@8-@-6CCHEEHE6@H-5-@EH@@---@@@@GCHGHF?@=C5+6-4+GECIH>-@-F6G@-@DD=@H@6HHCHH@@++D>5E;-:3>-A-HGAAEFIH@EF8.@EEHHG@IHHEEGB9.FCD:.CC@HEEHHDC?GFHGHH@?C/EHHHHEIHCHHIHHF1CHCDIHHEGD<<F<1CGCD1D@<<<FC0EC<ED1DIHDHCCCED@<1GGF@HEHIHHGCDGFD1IIHHHEIHHG<H<HIHGGHHH?HF@DF<
@HWI-D00621:649:HN7J3BCX2:2:1101:17609:28060
GTGGGGAATATTGCACAATGGGCGCAAGCCTGATGCAGCCATGCCGCGTGTATGAAGAAGGCCTTCGGGTTGTAAAGTACTTTCAGCGGGGGGGAAGGCGATAAGGTTAATAACCTTGTCGATTGACGTTACCCGCAGAAGAAGCACCGGCTAACTCCGTGCCAGCAGCCGCGGTAATACGGAGGGTGCAAGCGTTAATCGGAATTACTGGGCGTAAAGCGCACGCAGGCGGTCTGTCAAGTCGGATGTGAAATCCCCGGGCTCAACCTGGGAACTGCATTCGAAACTGGCAGGCTAGAGTCTTGTAGAGGGGGGTAGAATTCCAGGTGTAGCGGTGAAATGCGTAGAGATCTGGAGGAATACCGGTGGCGAAGGCGGCCCCCTGGACAAAGACTGACGCTCAGGTGCGAAAGCGTGGGGAGCAAACAGG
+
IIIIIIIIIIIIIIIIIIIIIIIIIIIIIIIIIIIIIIIIIIIIIIIIIIIIIIIIIIIIIIIIIIHIGHIIIIIIIFHIIIHIHIIIIIIHIIIIIIIIHIIIIIGHIIHHIIIIIIIIIIIIIIIIGHIIHIIIHHIHIIIIIIIIIIHIIIIIIHIHIIIIIIIIIIIIHIHHIHFHIIICHGIIEHIIIII@GHHHIIHHGHIIIIHIIHHHHIIHGHHHHIIIIIIIHHHHFIIHIHGIGIIHIIIHIGHHIIIIIIIGHHHEFIIIIIIIIIIIHGIIHIIIIIIIIIIIIIIHEIHHGIIIIIIIIHIIHHIIFIGIIIIHIIIIIIHHHEIGIIIIIHHF<?IHIIIIHIIIHIIHEIIIGIIIIIIIIIIIHIIHIIIIIIHHFIIIIIIGIIIIIIIIIHEIIHIIIIIIIIIIIIIIII
@HWI-D00621:649:HN7J3BCX2:2:1101:18732:28053
GTGGGGAATATTGCACAATGGGCGCAAGCCTGATGCAGCCATGCCGCGTGTATGAAGAAGGCCTTCGGGTTGTAAAGTACTTTCAGCGGGGAGGAAGGCGATAAGGTTAATAACCTTGTCGATTGACGTTACCCGCAGAAGAAGCACCGGCTAACTCCGTGCCAGCAGCCGCGGTAATACGGAGGGTGCAAGCGTTAATCGGAATTACTGGGCGTAAAGCGCACGCAGGCGGTCTGTCAAGTCGGATGTGAAATCCCCGGGCTCAACCTGGGAACTGCATTCGAAACTGGCAGGCTAGAGTCTTGTAGAGGGGGGTAGAATTCCAGGTGTAGCGGTGAAATGCGTAGAGATCTGGAGGAATACCGGTGGCGAAGGCGGCCCCCTGGACAAAGACTGACGCTCAGGTGCGAAAGCGTGGGGAGCAAACAGG
+
IIIIIIIIIIIIIIIIIIIIIIIIIIIIIIIIIIIIIIIIIIIIIIIIIIIIIIIIIIIIIIIIIIIIIIIIIIIIIIIIIIGHIIIIIIIIIIIIIIIIIIIIIHGHIHIIIIIIIIIIIHHIIIIIHIIIIIIIIIIIIIGIIIIIIHIIIIHIIIIIIIIIIIIIIIHHIIIIIIIIIHIIIHHIIHHIGHHHIIEHHIIHIEHIHHIIIIHIIHHHIGIIHHHHHHHHEIHIHIGHIIHEEG?@HHEG@:GIIHIIIIIHHHHHCHGIIIIIHHEHHIIIHFEHGIIHIIHIIIIIIIIIIIIIIIIIHIIIIIIIIHIIIIIIIHHCHIIIIHIIIIIIHHIHDHIIIIIIIIHIHIIIIIIIIIIIIIIIIIIIIIIIHIIIIIIIHIIIIIIIIIIIIIIIHHEIIIIIIIIIIIIIIIIIII
@HWI-D00621:649:HN7J3BCX2:2:1101:20825:28069
GTGGGGAATATTGCACAATGGGCGCAAGCCTGATGCAGCCATGCCGCGTGTATGAAGAAGGCCTTCGGGTTGTAAAGTACTTTCAGCGGGGAGGAAGGCGATAAGGTTAATAACCTTGTCGATTGACGTTACCCGCAGAAGAAGCACCGGCTAACTCCGTGCCAGCAGCCGCGGTAATACGGAGGGTGCAAGCGTTAATCGGAATTACTGGGCGTAAAGCGCACGCAGGCGGTCTGTCAAGTCGGATGTGAAATCCCCGGGCTCAACCGGGGAACTGCATTCGAAACTGGCAGGCTAGAGTCTTGTAGAGGGGGGTAGAATTCCAGGTGTAGCGGTGAAATGCGTAGAGATCTGGAGGAATACCGGTGGCGAAGGCGGCCCCCTGGACAAAGACTGACGCTCAGGTGCGAAAGCGTGGGGAGCAAACAGG
+
IIEHIIIIIIII@HIIIIIIIHIIHIIIHHIIIIIEHIIHIFHIIIIIHIGCHHIIIIIIIFGHIIIIHIDHIIIIIHHII?DCFHHDHHHHHHIIEHEEH?HGHHF/<GHHEE?@@GHHIGIIHIII-BHGE@GE?CHCCHIIECEHHIDHHIIHEHIIHIIIIIIIIIIIIIHDHHHFH-@CH:-4E@HIII5E4-6@EEH6IHHHHHDGHHHGGHHHIH@>HHEHIGH@6--6-CHIHHH@FEIHHHFGH;HC+CEIIIGIIHC5-F6HFH?IIIHF-CHHIIHIHF.AE?HHCHHHD.C7HEIHDHD<H@IIHHHHFHIIIHIIIIIIIIIIIIIHIIIIIIHHCIH?IIIIIIIHCIIIHIIIIIIIIIIIIIHCIGIIIHHHHHCHHIIIIIIHHCIIHCHIIIIIIHDIIIHEIIHHIIIIII
@HWI-D00621:649:HN7J3BCX2:2:1101:11594:28275
GTGGGGAATATTGCACAATGGGCGCAAGCCTGATGCAGCCATGCCGCGTGTATGAAGAAGGCCTTCGGGTTGTAAAGTACTTTCAGCGGGGAGGAAGGCGATAAGGTTAATAACCTTGTCGATTGACGTTACCCGCAGAAGAAGCACCGGCTAACTCCGTGCCAGCAGCCGCGGTAATACGGAGGGTGCAAGCGTTAATCGGAATTACTGGGCGTAAAGCGCACGCAGGCGGTCTGTCAAGTCGGATGTGAAATCCCCGGGCTCAACCTGGGAACTGCATTCGAAACTGGCAGGCTAGAGTCTTGTAGAGGGGGGTAGAATTCCAGGTGTAGCGGTGAAATGCGTAGAGATCTGGAGGAATACCGGTGGCGAAGGCGGCCCCCTGGACAAAGACTGACGCTCAGGTGCGAAAGCGTGGGGAGCAAACAGG
+
IGIIIIIIIGIIHIIIIIHIIIIIIIIIIIIIIIIIIIIIIIIIIIIIHIIIIIIIHIIIIIHIIIIIIIIIIIIIIIIIIIEHHIGIIHIIIIIIIIIIIIHIIGFHHHIIIGGIIEHEHHHHHIIIGHHIIIIIIIIHIIIIIIIIIIIIGEHG?GHHIHFHIGGI?HHHHIID@GHI@HHDHHHIDEHEHCGIC@GHIICEHHHHGDGHHH>@@HGHIEECHHHIIIHHHFHHEHIHHG@@HHFHCHHHHCDHDCHHCEEHHFG6-HGFHEIHHHHCIIIIIIIHHG.IIIIGIIHHG?C?HGIIIIHHEGIHIIHHHIIIIHGIHDHHIIIHHHHIIIIIIHHC<CC?EHHGIIHHHIIIIIHGIHH=HHIIIIIHGIIIIIIIHIIIHGIHHHC@@GIIHHIIIIIIIHIGIIIHIIIIIHIHHH
@HWI-D00621:649:HN7J3BCX2:2:1101:8917:28693
GTGGGGAATATTGCACAATGGGCGCAAGCCTGATGCAGCCATGCCGCGTGTATGAAGAAGGCCTTCGGGTTGTAAAGTACTTTCAGCGGGGAGGAAGGCGATAAGGTTAATAACCTTGTCGATTGACGTTACCCGCAGAAGAAGCACCGGCTAACTCCGTGCCAGCAGCCGCGGTAATACGGAGGGTGCAAGCGTTAATCGGAATTACTGGGCGTAAAGCGCACGCAGGCGGTCTGTCAAGTCGGATGTGAAATCCCCGGGCTCAACCTGGGAACTGCATTCGAAACTGGCAGGCTAGAGTCTTGTAGAGGGGGGTAGAATTCCAGGTGTAGCGGTGAAATGCGTAGAGATCTGGAGGAATACCGGTGGCGAAGGCGGCCCCCTGGACAAAGACTGACGCTCAGGTGCGAAAGCGTGGGGAGCAAACAGG
+
IIIIIIIIIIIIIIIIIIIIIIIIIIIIIIIIIIIIIHIIIIIIIIIIIIIIIIIFIIIIIIIIIHIIIIIIIHIIIIIIIIDHHIIHHIIIIIIIIIIIIIIIHIHHIIIIIIIIIHHIIIGIIIIIHIIIIIIIIIIIIHIIIIIIIIIIHIHIIIIIHIIIIGIIIIIIIIHIHHIIIIHIIIIIIIHHIIHCHEFCHHHEHGHHHH@GEHFHEHHHHIIIIHHIHDHE??EHHHGHHGHHHIIIIHHEE:HHH;-A?HIHHHGIHHEIIIIIIGIIIGIIIIIIIIIIIIIIIIIHEFHEIIIIIIHHHHIIIIHIIIIIIIIIIGIIIIIIIIIIIIIIIIHHDIIIIIIIIIHIIIIIIIIHHIIIIIIHHIIGIIHIHIIIIIIIIIIIIIHIIIIIIIIIIIIIIIIIIIIIIIIIIIHCII
@HWI-D00621:649:HN7J3BCX2:2:1101:10347:28678
GTGGGGAATATTGCACAATGGGCGCAAGCCTGATGCAGCCATGCCGCGTGTATGAAGAAGGCCTTCGGGTTGTAAAGTACTTTCAGCGGGGAGGAAGGCGATAAGGTTAATAACCTTGTCGATTGACGTTACCCGCAGAAGAAGCACCGGCTAACTCCGTGCCAGCAGCCGCGGTAATACGGAGGGTGCAAGCGTTAATCGGAATTACTGGGCGTAAAGCGCACGCAGGCGGTCTGTCAAGTCGGATGTGAAATCCCCGGGCTCAACCTGGGAACTGCATTCGAAACTGGCAGGCTAGAGTCTTGTAGAGGGGGGTAGAATTCCAGGTGTAGCGGTGAAATGCGTAGAGATCTGGAGGAATACCGGTGGCGAAGGCGGCCCCCTGGACAAAGACTGACGCTCAGGTGCGAAAGCGTGGGGAGCAAACAGG
+
IIIIIIIIIIIIIIIIIIIIIIIIIIIIIIIIIIIIIIIIIIIIIIIIHIHHIIIIIIIIIIIIIIIIIHIIIIIIIIIIIIDHEHIIIIIHHIIIIIHIIIIIIIGHIFHHIHIHIIHIIIHHHIIIEHHIIIIIHIIIIIHHHIIIIIIICHCHHEHHIHIIIIHIGIHDDC>H?EHIII=>>CGHH?@GHHHGFHF@HHGHHIHHHHDFHF?HCGHEHHHDHIGHHIHF@-@FHGHHDHHEHHFHGHIHGDDDDDHIHEEHGHHHHEHHIIH?IIIGHIIIIHHIIIIIHIIIIIHHHFHHHHIIIIHIHFIIIIIIHIIIIIIIIGIIIIIIIGHHIIHIIHGGDHFHHIIHHIIHIIIIHIHIIIIHIIIIIIIHIHIHIIIIIIIIIIIIIIIIHHIIHIHIIIIIIIIIIIIIIIIIIIIIII
@HWI-D00621:649:HN7J3BCX2:2:1101:14066:28506
GTGGGGAATATTGCACAATGGGCGCAAGCCTGATGCAGCCATGCCGCGTGTATGAAGAAGGCCTTCGGGTTGTAAAGTACTTTCAGCGGGGAGGAAGGTGTTGTGGTTAATAACCGCAGCAATTGACGTTACCCGCAGAAGAAGCACCGGCTAACTCCGTGCCAGCAGCCGCGGTAATACGGAGGGTGCAAGCGTTAATCGGAATTACTGGGCGTAAAGCGCACGCAGGCGGTCTGTCAAGTCGGATGTGAAATCCCCGGGCTCAACCTGGGAACTGCATTCGAAACTGGCAGGCTAGAGTCTTGTAGAGGGGGGTAGAATTCCAGGTGTAGCGGTGAAATGCGTAGAGATCTGGAGGAATACCGGTGGCGAAGGCGGCCCCCTGGACAAAGACTGACGCTCAGGTGCGAAAGCGTGGGGAGCAAACAGG
+
IHIIIIIIIIIIIIIIIIIIIIIIIIIIIIIIIIIIIHIIIIIIIIIIIIIIIIIIIHIIIIIIIIIIIIIIIIIIIIIIIIHIIGHIHIIIHIHIIIIIIIIIIIHHIIIIIIIIIIIIIIIIGIIIHIIIIHIIIIIIIIIIIIIIIIIIHHIIIIIIIIIIIIIIIIIIIIHGHHHHIIHHGIHIIIIGIIHHIIGHHHHIIFIIIDIHDHCDCIIIIIHIHIIIIHIGHG@--G=DHEHHIHEEIIIIHD:C+HGIIIIHHHEIHIIIIIIIIIIIIIIIIHHIIIIIIIIHIIIHF@EFHGIIIHCGHIIIIIIIIHIIHIIIIHGIIIIIHHDFIIIIHHGC<HFIHIHHIIHIIIHHHHIIHCG=IIIIIIIIHIIIIIIIHIIIIIIIIIFIIIIIIIHIIIIIIIIIIIIIIIIIHIHIII
@HWI-D00621:649:HN7J3BCX2:2:1101:12100:28975
GTGGGGAATATTGCACAATGGGCGCAAGCCTGATGCAGCCATGCCGCGTGTATGAAGAAGGCCTTCGGGTTGTAAAGTACTTTCAGCGGGGAGGAAGGTGTTGTGGTTAATAACCGCAGCAATTGACGTTACCCGCAGAAGAAGCACCGGCTAACTCCGTGCCAGCAGCCGCGGTAATACGGAGGGTGCAAGCGTTAATCGGAATTACTGGGCGTAAAGCGCACGCAGGCGGTCTGTCAAGTCGGATGTGAAATCCCCGGGCTCAACCTGGGAACTGCATTCGAAACTGGCAGGCTAGAGTCTTGTAGAGGGGGGTAGAATTCCAGGTGTAGCGGTGAAATGCGTAGAGATCTGGAGGAATACCGGTGGCGAAGGCGGCCCCCTGGACAAAGACTGACGCTCAGGTGCGAAAGCGTGGGGAGCAAACAGG
+
IHHIIIIIIIIIIIIIIIIIIIIIIIIIIIIIIIIIIIIIIIIIIIIIHIIIIIIFHIIIIIIIIIIIIIIIIIHHIHIIIHDHHIIHIIIIIIHHIIHHHHIIIIHHGIIIIIGHIIHEHIIIHHIHGHHIEFHIHIIIIIIIIIIIIIHHIFHIIIIIIIIGCEHIIIHIIIHDCHHIHHIIIIHHDHHIIIHIIEHIIIIFIIIIIIIIHHEFIIIIIHDDHIIIHIIG@-EGEHG:DHGIIIIIIIIHECDCCCEHEIIHHEHHF-HIIIHIHHHFHHHHIIIIIIHIIGIIIHIHEHH?IIIIIIHHFDIIHHIIHHIIHEEEHIHIIIIFHIIHIHIIIHH@DIIIHIIIIHIGIIIIIIIIIIIIIIIIIIHIHIHHIIIIIIHIHIIIIIIIHHIHIIHIIIIIIIIIHIIHIIIIIIIIII
@HWI-D00621:649:HN7J3BCX2:2:1101:12607:28899
GTGGGGAATATTGCACAATGGGCGCAAGCCTGATGCAGCCATGCCGCGTGTATGAAGAAGGCCTTCGGGTTGTAAAGTACTTTCAGCGGGGAGGAAGGCGATAAGGTTAATAACCTTGTCGATTGACGTTACCCGCAGAAGAAGCACCGGCTAACTCCGTGCCAGCAGCCGCGGTAATACGGAGGGTGCAAGCGTTAATCGGAATTACTGGGCGTAAAGCGCACGCAGGCGGTCTGTCAAGTCGGATGTGAAATCCCCGGGCTCAACCTGGGAACTGCATTCGAAACTGGCAGGCTAGAGTCTTGTAGAGGGGGGTAGAATTCCAGGTGTAGCGGTGAAATGCGTAGAGATCTGGAGGAATACCGGTGGCGAAGGCGGCCCCCTGGACAAAGACTGACGCTCAGGTGCGAAAGCGTGGGGAGCAAACAGG
+
IIIIIIIIIIIIIIIIIIIIIIIIIIIIIIIIIIIIIIIIIIIIIIIIHIIIIIIIIIIIIIIIII1EHHIIIIIIIIIIIIGHHIIIIIIHIIIIIIIIIIIIIIHIIIIIIIIIIIIIIIIIIIIHEGHHIIHIIIIIIIIIHIIIIIIIIIIIIIIIIIIIIIIIIIIIIIIIHIIHIIHIIHIIIHHHIIHHIHIIIIIIHIIIIHIGIIEHHHHDHHHIIHIHHHH@-6HHE@5CHEG?GIIIHHHIHIHGHGHHHE?HIIHIIIIIIIIHIHIIIIIIIIIHHGIIIIIIIIIIH?HHIIIIIIIIIIIIIIIIHIIIIIIIIIIIIIIHHHEHIIIIIIHF<IIIIIIIIIIIIIIIIIIIIIIHIIIIIHGIIIHHIIIIIHIIIIIIIIIIIHIIIIIIIIIIIIIIIIIIIIIHIIIIII
@HWI-D00621:649:HN7J3BCX2:2:1101:4290:29047
GTGGGGAATATTGCACAATGGGCGCAAGCCTGATGCAGCCATGCCGCGTGTATGAAGAAGGCCTTCGGGTTGTAAAGTACTTTCAGCGGGGAGGAAGGCGATAAGGTTAATAACCTTGTCGATTGACGTTACCCGCAGAAGAAGCACCGGCTAACTCCGTGCCAGCAGCCGCGGTAATACGGAGGGTGCAAGCGTTAATCGGAATTACTGGGCGTAAAGCGCACGCAGGCGGTCTGTCAAGTCGGATGTGAAATCCCCGGGCTCAACCTGGGAACTGCATTCGAAACTGGCAGGCTAGAGTCTTGTAGAGGGGGGTAGAATTCCAGGTGTAGCGGTGAAATGCGTAGAGATCTGGAGGAATACCGGTGGCGAAGGCGGCCCCCTGGACAAAGACTGACGCTCAGGTGCGAAAGCGTGGGGAGCAAACAGG
+
IIIIIIIIIIIIIIIIIIIIIIIIIIIIIIIIIIIIIIIIIIIIIIIIHIIIIIIIIIIIIIIIIIIHIHIIIIIHIHHIIIHIIIIIIIIHIHIIIIIIIIIIIIIIIIIIIIIIIIIIIHGGHHHIHIIIIFHIIIIIIIIIIIIIIGGHIIIHIGHHIIIGIIIIIIIH+DDDHGHHHGHHII-6@HIEHIHI=HFHHHIHHIHIIHFIIH>FHGHC:-@IGIHHGHIIHHHH@HIIIHIIHEHHIHFIHDIHHHGHGEHEFHGHIHIHIHHEHCIIIIIIIIHEHHHFIHHHHHHIHEIIIIHIIIIIIHIGIIIIIIIHIIIIIIHGHIIIHIHHIIIIIIHGDIIIHIIIIIIIHIIIIIIIIIIIIIIIIIIIHIIIIIIIIIIIIIIIIIIIIIIIIIIIIIIIHIIIIIIIIIIIHIIIII
@HWI-D00621:649:HN7J3BCX2:2:1101:9426:29051
GTGGGGAATATTGCACAATGGGCGCAAGCCTGATGCAGCCATGCCGCGTGTATGAAGAAGGCCTTCGGGTTGTAAAGTACTTTCAGCGGGGAGGAAGGTGTTGTGGTTAATAACCGCAGCAATTGACGTTACCCGCAGAAGAAGCACCGGCTAACTCCGTGCCAGCAGCCGCGGTAATACGGAGGGTGCAAGCGTTAATCGGAATTACTGGGCGTAAAGCGCACGCAGGCGATCTGTCAAGTCGGATGTGAAATCCCCGGGCTCGACCTGGGAACTGCATTCGAAACTGGCAGGCTAGAGTCTGGTAGAGGGGGGTAGAATTCCAGGTGTAGCGGTGAAATGCGTAGAGATCTGGAGGAATACCAGTGGCGAAGGCGGCCCCCTGGACAAAGACTGACGCTCAGGTGCGAAAGCGTGGGGAGCAAACAGG
+
IIIIHGCEHHI@FF?GHHIIGIHHHHIIHHHHIIHIIIFFEHIHHHIHCCEGHIIEHIIIIGHHIIIHHHIIIFHHHHHIEHDFHI?FHHDDDHEEGHFEFHHIEH<ECGHFHHHHHHIIHHIGGHHHHHIIGIHGH<DHICAGFCHHH<CDG?GHEHIEGCB@@HHIIHIIIH+C-FFHIIHIGI@HCH-6FH@G=?@FGHEEHIHG@-HHGGDCHFHHDDHDH7C@HH:-EHEF-HHDCCGHCEHG@HHCH:+:5+4+E>5+-F?A-?GF8-FAHC@A--EEIHHHHG.HF6GHGEFEF78.CHHHHHD?HCGC?CFGC/GEHHFGE<HHHEHIHEIHHIGIHHHGFHH@DHHEHGCHHGC<1C<0ECIHHHHHGHHDGCFCHH?IHHF?CFHHHHHFD<?C/<0CHHCD/E/@IH@IIHEIHHD<1I
@HWI-D00621:649:HN7J3BCX2:2:1101:11256:29077
GTGGGGAATATTGCACAATGGGCGCAAGCCTGATGCAGCCATGCCGCGTGTATGAAGAAGGCCTTCGGGTTGTAAAGTACTTTCAGCGGGGAGGAAGGTGTTGTGGTTAATAACCGCAGCAATTGACGTTACCCGCAGAAGAAGCACCGGCTAACTCCGTGCCAGCAGCCGCGGTAATACGGAGGGTGCAAGCGTTAATCGGAATTACTGGGCGTAAAGCGCACGCAGGCGGTCTGTCAAGTCGGATGTGAAATCCCCGGGCTCAACCTGGGAACTGCATTCGAAACTGGCAGGCTAGAGTCTTGTAGAGGGGGGTAGAATTCCAGGTGTAGCGGTGAAATGCGTAGAGATCTGGAGGAATACCGGTGGCGAAGGCGGCCCCCTGGACAAAGACTGACGCTCAGGTGCGAAAGCGTGGGGAGCAAACAGG
+
IIIIIIIIIIIIIIIIIIIIIIIIHIIHIIIIIIIIIIIIIIIIIIIIDHHIIIIHIIIIIIHIHHIHIIIIHHIIIIHIIHFHHHIGHGHDHIHIIIHIIIHIGIHIIHIIIHIHIIIIIHHHCEHIBGHIIHFHDHHHIFFGHHIHHIIHHG?FHFGGHCHHEHIIIIIIIIHHHIIG@--6:>@HGHHHHIEEH@H?HGCG6@FFEGEFHD?HHHIHIHGHIIHIHDHHEG@HHG-HDHG@?F-HHIHG8+DHIHIIIIHHHHEF?EHIGIIHHHIHHIHHHIHHIIIIHGCIIHIHFHGCIIHIIIIIHEIIIHHHEHHIHHHFIGHHIIIIIGIIIGIIIIHGDHIHEGHHIIHHDIHIIIIGHIIHIIIIHHIIIIIIIIIIIIIIHIIHIHHF1DIIIIIIIIIIIHHIIIIIIIIIIIGIII
@HWI-D00621:649:HN7J3BCX2:2:1101:17445:29250
GTAGGGAATATTGCTCAATGGGGGAAACCCTGAAGCAGCAACGCCGCGTGGAGGATGAAGGTTTTCGGATTGTAAACTCCTTTTGTTAGAGAAGATAATGACGGTATCTAACGAATAAGCACCGGCTAACTCCGTGCCAGCAGCCGCGGTAATACGGAGGGTGCAAGCGTTACTCGGAATCACTGGGCGTAAAGAGCGCGTAGGCGGGATAGCAAGTCAGATGTGAAATCCTATGGCTTAACCATAGAACTGCATTTGAAACTGTTATTCTAGAGTATGGGAGAGGTAGGTGGAATTCTTGGTGTAGGGGTAAAATCCGTAGAGATCAAGAGGAATACTCATTGCGAAGGCGACCTGCTAGAACATAACTGACGCTGATGCGCGAAAGCGTGGGGAGCAAACAGG
+
IIIIIIIIIIIIIIIIIIIIIIIIIIIIIIIIIIIIIIIIIIIIIIIIIIIIIIIIIIIIIIIIIIIIHHIIIIIIIIIIIIFHIIIIIIIIIIIIIIIIIIIIIIIIIHHIIIIIIIIIIIIIIIIIIIIIHIIIIIIIIIIIIIHHIHIHIIIIGIIHIHIIIIIIIHIIHHHIIIHIIIIIIGIIIIIIIHIIHIIIIIIIIIHHHEHIIIIIHHIIHIIHIIIIIHIIHHFHCEACHHIIIHHGF:-GIIIIIIIIIIHHFFHEIIIIIIIIIIIIIIIHIIIHGIIHIIIIIIIIIIIIIIIIIIIIHIIIIIIIIHGDIIIIIIIIIIIHGD1<IIIIIIIHIIIIIIIIIIH@HIHIIIIHIIIIIIIIHIIIIIIIH@IIIIIIIIIIIIIIIIIII
@HWI-D00621:649:HN7J3BCX2:2:1101:6143:29481
GTGGGGAATATTGCACAATGGGCGCAAGCCTGATGCAGCCATGCCGCGTGTATGAAGAAGGCCTTCGGGTTGTAAAGTACTTTCAGCGGGGAGGAAGGCGATAAGGTTAATAACCTTGTCGATTGACGTTACCCGCAGAAGAAGCACCGGCTAACTCCGTGCCAGCAGCCGCGGTAATACGGAGGGTGCAAGCGTTAATCGGAATTACTGGGCGTAAAGCGCACGCAGGCGGTCTGTCAAGTCGGATGTGAAATCCCCGGGCTCAACCTGGGAACTGCATTCGAAACTGGCAGGCTAGAGTCTTGTAGAGGGGGGTAGAATTCCAGGTGTAGCGGTGAAATGCGTAGAGATCTGGAGGAATACCGGTGGCGAAGGCGGCCCCCTGGACAAAGACTGACGCTCAGGTGCGAAAGCGTGGGGAGCAAACAGG
+
IIIIIIIIIIIIIIIIIIIIIIIIHIIIIIIIIIIIIIIIIIIIIIIIIIIIIIIIIIIIIIHIIIIIIHIIIIIIIIIIIHDGHIIIIIIHHIIIHIIIHHIHIIIHIIHHHHIHIIHIIHHIIIIHEHIIIIHIICHCEHCECHHIIDHCHCHHIFGFHIIHHIGHGIIHDHIDFFEGHHFHHD4@HHHHHH45@@FHFGHHEF@F@D@GHIH?HHC>CHD6@6>C;IHHF6-@@HHHH@CCFE@F6@@-@+CIHGIIIIHEHGGA-AHIIIIHIHIIIIIIHIIIIHF@IIIIIIIHG@HEHGIIIIHGCHIHHHGHHIIIIIIIHEHIIIIIIIIHIIIIIIHFCCHGFIIIHIIIHIIIIIIIIIIIIIIIIIHGIHIIIIIIIIIIIIIIIIHHHHIIIIIIIIIIIIIIIIIIIHIIIIIIII
@HWI-D00621:649:HN7J3BCX2:2:1101:7637:29623
GTGGGGAATATTGCACAATGGGCGCAAGCCTGATGCAGCCATGCCGCGTGTATGAAGAAGGCCTTCGGGTTGTAAAGTACTTTCAGCGGGGAGGAAGGCGATAAGGTTAATAACCTTGTCGATTGACGTTACCCGCAGAAGAAGCACCGGCTAACTCCGTGCCAGCAGCCGCGGTAATACGGAGGGTGCAAGCGTTAATCGGAATTACTGGGCGTAAAGCGCACGCAGGCGGTCTGTCAAGTCGGATGTGAAATCCCCGGGCTCAACCTGGGAACTGCATTCGAAACTGGCAGGCTAGAGTCTTGTAGAGGGGGGTAGAATTCCAGGTGTAGCGGTGAAATGCGTAGAGATCTGGAGGAATACCGGTGGCGAAGGCGGCCCCCTGGACAAAGACTGACGCTCAGGTGCGAAAGCGTGGGGAGCAAACAGG
+
IGHIIIIIIIIIIIIIIIIIIIIIIIIIIIIIIIIIIIIIIIIIIIIGIIIIIIIIHIIIHIIIIIIIIIIIIIIHIIIIIIFHHIIIIIIIIIIIIIIIIIIIIIHHHHHIIIIIIIIHHHHGHIIIIIIIIHIIIIIIIIIIIIIIIGIIHGIIHIIIIGIIIIIIIFIIHHHDHIIIIIIIIIHGEHIIIIHDGECHGHHEHHHIHHIIIHHEH@HHGHHHIIIIHIIHH@@F@--HIH@EHF?HHG?IIHHHIIIH?IIIIHHFHIIIIIIIHHEIIIIIIIHHIIHIIIIIHHHEGHHFFIIIIIIIHHIIIIIIIIIIIIIIIIIIIIIIIIIIIIIIIHHGDEEHHIHIIIIIHHIIHIIIIIIIIIIIHHIIIFIIIIIIIIIHHIGHIHGIIIIIIIIIIIIIHIIIIIIIIIIIIIIHII
@HWI-D00621:649:HN7J3BCX2:2:1101:10638:29584
GTGGGGAATATTGCACAATGGGCGAAAGCCTGATGCAGCAACGCCGCGTGAAGGAAGACGGTTTTCGGATTGTAAACTTCTATCAATAGGGAAGAAAAAAATGACGGTACCTAAATAAGAAGCCCCGGCTAACTACGTGCCAGCAGCCGCGGTAATACGTAGGGGGCAAGCGTTATCCGGAATTACTGGGTGTAAAGGGAGAGTAGGCGGCAAGGTAAGCGATATGTGAAAGCCTTAGGCTTAACCTGAGGATTGCATAACGAACTATCTAGCTAGAGTACAGGAGAGGAAAGCGGAATTCTTAGTGTAGCGGTGAAATGCGTAGATATTAGGAAGAACACCAGTGGCGAAGGCGGCTTTCTGGACTGAAACTGACGCTGAGGCTCGAAAGCGTGGGGAGCGAACAGG
+
IHIIIIIIIIIIIIIIIIIIIIIIHIIIIIIIIIIIIIIIIIIIIIIIIIIIIIIIIIIIIH@HHIIIIIIIIIIIIIIIIIFHIIGIIIIIIIIIIIIIIIIIIIIHIIIHIIGIIIIIIIIIIIIIIIIIIIIIIHIIIIIIIIIIIIHIHDHIIIHF@HGIIIIIFHHIHEHHIIIIIIEHHHIIIHEHDIIHHHHFHFIHIIIHHIHIIIIGIHIIIIIIGIIIHIIIIH?IHIIHHGIIIIIIHIIHHIIHHFHGGIIIIIIIIHGIHIIIIIHIIIIIIIIIIIIGIIIHIGIHHHIHIIIHIIIIIIIIIIIIHIIIHHCIIIIIIIIIIIIIIIIIIIIIIHIIIIIIIIIIIIHIIIIIIIIIIIIIIIIIIIIIIIIIIIIIIIIIIIIIIIIIIIII
@HWI-D00621:649:HN7J3BCX2:2:1101:14590:29671
GTGGGGAATATTGCACAATGGGCGCAAGCCTGATGCAGCCATGCCGCGTGTATGAAGAAGGCCTTCGGGTTGTAAAGTACTTTCAGCGGGGAGGAAGGCGATAAGGTTAATAACCTTGTCGATTGACGTTACCCGCAGAAGAAGCACCGGCTAACTCCGTGCCAGCAGCCGCGGTAATACGGAGGGTGCAAGCGTTAATCGGAATTACTGGGCGTAAAGCGCACGCAGGCGGTCTGTCAAGTCGGATGTGAAATCCCCGGGCTCAACCTGGGAACTGCATTCGAAACTGGCAGGCTAGAGTCTTGTAGAGGGGGGTAGAATTCCAGGTGTAGCGGTGAAATGCGTAGAGATCTGGAGGAATACCGGTGGCGAAGGCGGCCCCCTGGACAAAGACTGACGCTCAGGTGCGAAAGCGTGGGGAGCAAACAGG
+
IIIIIIIIIIIIIIIIIIIIIIIIIIIIIIIIIIIIIIIIIIIIIIIIIIIIIIIIIIIIIIIIIHIIIIIIIIIIIIHIIIGHIIIIIIIHHIIIIIIIIIIIIIFHHIHIIIHIIIHIIHHIHIIIHIHIIIIIIIIIIIIIIIHIIIIHIIIIIIHIIIIIIIIIIIIIIIHHHIIIIIIIIHHIH?HHHHHHHIIIIHHHHIIIIIIIIIIIIHHIIHIIHIIIHHHHIIHHIIIIHIIGIIIIIIIIIHIIIIIIHIIHIHGIIIIIIHIGIIIHIIIIIIIHFHHIIIHHIIIIIIHHHIIIIIIIHFIIIHIIHIIIIIIIIIIIIIIIIIIHIIIIIIHGDIIIIIIHIIHHCIHIIIIIIIIIIIIIIIIIIIIIIIIIIIIIIIIIIIIIHHIIIIIIIIIIIIIIIIIIIIIIIIIIII
@HWI-D00621:649:HN7J3BCX2:2:1101:19811:29619
GTGGGGAATATTGCACAATGGGCGCAAGCCTGATGCAGCCATGCCGCGTGTATGAAGAAGGCCTTCGGGTTGTAAAGTACTTTCAGCGGGGAGGAAGGTGTTGTGGTTAATAACCGCAGCAATTGACGTTACCCGCAGAAGAAGCACCGGCTAACTCCGTGCCAGCAGCCGCGGTAATACGGAGGGTGCAAGCGTTAATCGGAATTACTGGGCGTAAAGCGCACGCAGGCGGTCTGTCAAGTCGGATGTGAAATCCCCGGGCTCAACCTGGGAACTGCATTCGAAACTGGCAGGCTAGAGTCTTGTAGAGGGGGGTAGAATTCCAGGTGTAGCGGTGAAATGCGTAGAGATCTGGAGGAATACCGGTGGCGAAGGCGGCCCCCTGGACAAAGACTGACGCTCAGGTGCGAAAGCGTGGGGAGCAAACAGG
+
IIIIIIIIIIIIIIIIIIIIIIIIIIIIIIIIIIIIIIIIIIIIIIIIIIIIIIIIIIIIIIIIIIIIIIIIIIIIIIIIIGDGHIIIIIIHIIIIIIHHGHIIIIHHHHHIGHIIIIIIIIIHHIIHBHIIIGHIHIHIIIIIIIIHIIIDHIIHIIIIIIIIIIIIIHHIIIHH?GHHIIHIIIIIIHHIGE@GC@6@GIHGH@GEHHIIIIIHFIIHIHIHHIHIIIIHG?IHIIHDHGHIIIHFHIHHG:H>C>IIIIGHIIHGIHCIIIIIIHFIFIIIIIIIIHIIIIIIIIHHHCIHIIIIIIIIIIIIIIIIGGIIIIIIIIIHIIIIIHIIIIIIHHHHDIIHIIIIIIIIIIIIIIIIIIIIIIIIIIIIIIIIIIIIIIIIIIIIIIIIHGHIHIIIIIIIIIIIIIIIIIIIIIIIII
@HWI-D00621:649:HN7J3BCX2:2:1101:13378:29947
GTGGGGAATATTGCACAATGGGCGCAAGCCTGATGCAGCCATGCCGCGTGTATGAAGAAGGCCTTCGGGTTGTAAAGTACTTTCAGCGGGGAGGAAGGCGATAAGGTTAATAACCTTGTCGATTGACGTTACCCGCAGAAGAAGCACCGGCTAACTCCGTGCCAGCAGCCGCGGTAATACGGAGGGTGCAAGCGTTAATCGGAATTACTGGGCGTAAAGCGCACGCAGGCGGTCTGTCAAGTCGGATGTGAAATCCCCGGGCTCAACCTGGGAACTGCATTCGAAACTGGCAGGCTAGAGTCTTGTAGAGGGGGGTAGAATTCCAGGTGTAGCGGTGAAATGCGTAGAGATCTGGAGGAATACCGGTGGCGAAGGCGGCCCCCTGGACAAAGACTGACGCTCAGGTGCGAAAGCGTGGGGAGCAAACAGG
+
IIIIIIIIIIIIIIIIIIIIIIIIIIIIIIIIIIIIIIIIIIIIIIIIIIIIIHIIIIIIIIIIIIIIHIIIIIIIIIIIIIGHIIIIIIIIIIHIIIIIIIIIIIGHHIHIIIIIIIIIIIIIIIII9EHIIIIIIIIIIIIIIIIIIIIHHIIIIIIHIIIIIIIHIIHIIIHCEHIIIIGHHHGHIHIIGHGCHEHIIIIIIIIGHHHGIIHIIHHCEHIIIIDHDHH6@-?CCHGHIHHIHHIHHF?HHHHHCHHIIIIHHHHGIIIIIHHHIIGIHHIIIIHIIIIIIIGIIIIIFHHHHHFHHHIIIIIIIIIIIIIIHIIIIHGIIIIIHHHDIIIIIHHD<HIIIIIIIIIHGIIIIIHHIHHDIIIIIIIIIIIIIIIIIIIIHIIIIIIIIHIIIIIIIIIIIIIIIIIIIHIIHIIIII
@HWI-D00621:649:HN7J3BCX2:2:1101:14785:29917
GTGGGGAATATTGCACAATGGGCGCAAGCCTGATGCAGCCATGCCGCGTGTATGAAGAAGGCCTTCGGGTTGTAAAGTACTTTCAGCGGGGAGGAAGGTGTTGTGGTTAATAACCGCAGCAATTGACGTTACCCGCAGAAGAAGCACCGGCTAACTCCGTGCCAGCAGCCGCGGTAATACGGAGGGTGCAAGCGTTAATCGGAATTACTGGGCGTAAAGCGCACGCAGGCGGTCTGTCAAGTCGGATGTGAAATCCCCGGGCTCAACCTGGGAACTGCATTCGAAACTGGCAGGCTAGAGTCTTGTAGAGGGGGGTAGAATTCCAGGTGTAGCGGTGAAATGCGTAGAGATCTGGAGGAATACCGGTGGCGAAGGCGGCCCCCTGGACAAAGACTGACGCTCAGGTGCGAAAGCGTGGGGAGCAAACAGG
+
IIIIIIIIIIIIIIIIIIIIIIIIIIIIIIIIIIIIIIIIIIIIIIIIHIHIIIIIIIIIIIIIIIIIIIIIIIIIIEHIIIFHHIIIIIIHIIIIIIIHHHIIIIIIHIIIIIIIIIIIHHIIIIIIHIIIIHIIIIHIIIIIIIIIIIIIHIIIIIIIIIIIIIIIIHIIIHIGEHIIIHIIGHHHIHHIGC4@G?HIGIIHIIIIIIHIIHCIHGHGI=IIIIIHIIIHHIHHHHHCHGIIIHHIHHHCGDHIIHHIGIIIIIIGIIHIIIIIIIIHHIIIIIIHHIIIIIIIIIHGHHHFIHIIIIIIIHIIIIIIGHGIIIHIHIIIIIIIIIIHIIIIIHHFDHIIIIIIIIIIHHHIHIHIIIIIIIIIIIIHIIIIIIIIIIIIIIIIIIIIHHIIIIIIIIIIIIIIIIIIIIIIHIIIII
@HWI-D00621:649:HN7J3BCX2:2:1101:15327:29763
GTGGGGAATATTGCACAATGGGCGCAAGCCTGATGCAGCCATGCCGCGTGTATGAAGAAGGCCTTCGGGTTGTAAAGTACTTTCAGCGGGGAGGAAGGCGATAAGGTTAATAACCTTGTCGATTGACGTTACCCGCAGAAGAAGCACCGGCTAACTCCGTGCCAGCAGCCGCGGTAATACGGAGGGTGCAAGCGTTAATCGGAATTACTGGGCGTAAAGCGCACGCAGGCGGTCTGTCAAGTCGGATGTGAAATCCCCGGGCTCAACCTGGGAACTGCATTCGAAACTGGCAGGCTAGAGTCTTGTAGAGGGGGGTAGAATTCCAGGTGTAGCGGTGAAATGCGTAGAGATCTGGAGGAATACCGGTGGCGAAGGCGGCCCCCTGGACAAAGACTGACGCTCAGGTGCGAAAGCGTGGGGAGCAAACAGG
+
IIIIIIIIIIHIIIIIIIIIIIIIIIIIIIIIHIIIIIIIIIIIIIIIFHIIIIGIIIIIIIIIIHIIIIIIIIIIIHHIIIHIIIIIIIIHIIIIIIIIIIGHIHFHIIHHIIIHIIIIIIHHIIIIHHHGHHHIHHHIIIIIIIIIIHHHIIIIIIIHHIHHIHHIHIIIIHDHHIIIIIIHIHHHHHHEHH4@E@HHHHFEHHHFIIIGHH=E=HHHIDHIIIIIIHHG?@CHGIIIIHE@EHGIGIHHHDIIIIIHGHIIIIHHIIHGIIIIGIIIIIIHIHIIIIIIIIIIIIIIIHHHIIIIIIIIIIIIIIIIHGIHIIIIIIIIIIIHIIIIIIIIIIHFDIHIHIIIIIIIIIIIIIIIIIIIIIIIIHIIIIIIIIHIHIIIIHIIIIIIHFIIIIIIIIIIIIIIIIIIIIIHIIIHII
@HWI-D00621:649:HN7J3BCX2:2:1101:20596:30208
GTGGGGAATATTGCACAATGGGCGCAAGCCTGATGCAGCCATGCCGCGTGTATGAAGAAGGCCTTCGGGTTGTAAAGTACTTTCAGCGGGGAGGAAGGTGTTGAGGTTAATAACCTCAGCAATTGACGTTACCCGCAGAAGAAGCACCGGCTAACTCCGTGCCAGCAGCCGCGGTAATACGGAGGGTGCAAGCGTTAATCGGAATTACTGGGCGTAAAGCGCACGCAGGCGGTCTGTCAAGTCGGATGTGAAATCCCCGGGCTCAACCTGGGAACTGCATTCGAAACTGGCAGGCTAGAGTCTTGTAGAGGGGGGTAGAATTCCAGGTGTAGCGGTGAAATGCGTAGAGATCTGGAGGAATACCGGTGGCGAAGGCGGCTCCCTGGACAAAGACTGACGCTCAGGTGCGAAAGCGTGGGGAGCAAACAGG
+
IIIIIIIIIIIIIIIIIIIIIIIIIIIIIIIIIIIIIIIIIIIIIIIIIHIHIHIHIIIIIHIIHHIIIGHIIIIIHIIIIHHHIIIIIIIIIIIIIHIIIIGHIIHHIGIIIIGIIHIIIIIIIIIIEHHIIIIIIIHIIIIIIIIHIIIIHIIIHHHHIIIIHIHIIFH<DHH;GEHHIIFHHGIIIIIIIHEHHHHHHHH@FGHFHIIGFF>HEHCEH-653EDHIHHHHGFHCFHDIIHHHFIIIIHFG:HGHHE@EG@GHGHHHIIHHAHIHHHGIHFIIHHIIIIIIIIIIHHEHHIGIHIHHIIIIIHHIIIHHEIIIIIIIIIHIIIIIIIIIIIIHIIHDIIIGIIIHIHIIIIIIIIIIIIIIHIIIIIIIIIIIIIIIIIIIIIIIHIIIHIIIIIIIIIIIIIIIIIIIIIIIIIIII
@HWI-D00621:649:HN7J3BCX2:2:1101:4021:30366
GTGGGGAATATTGCACAATGGGCGCAAGCCTGATGCAGCCATGCCGCGTGTATGAAGAAGGCCTTCGGGTTGTAAAGTACTTTCAGCGGGGAGGAAGGCGATAAGGTTAATAACCTTGTCGATTGACGTTACCCGCAGAAGAAGCACCGGCTAACTCCGTGCCAGCAGCCGCGGTAATACGGAGGGTGCAAGCGTTAATCGGAATTACTGGGCGTAAAGCGCACGCAGGCGGTCTGTCAAGTCGGATGTGAAATCCCCGGGCTCAACCTGGGAACTGCATTCGAAACTGGCAGGCTAGAGTCTTGTAGAGGGGGGTAGAATTCCAGGTGTAGCGGTGAAATGCGTAGAGATCTGGAGGAATACCGGTGGCGAAGGCGGCCCCCTGGACAAAGACTGACGCTCAGGTGCGAAAGCGTGGGGAGCAAACAGG
+
IIIIIIIIIIIIIIIIIIIIIIIIIIIIIIIIIIIIIIIIIIIIIIIIFHIIIIIIIIIIIGIIIIIHIHIIIIIIIIIIIIHHIIIIIIIHHIIGHIIHHHIIIIIGHIIIIIIIGHHIIHFIHHHHEEHIIIIIHHCHIHIHIEHHHHHH=GHHIII-EHE@HHGHIID,CHCHEHIIII=DHH@HFFHIG@@GHHEEHHDHIEHHGHHC-?EDHHDDDD-+?ECHCCH@E@-HHIGCDGIIHHFEHIIIHDHDCHIHIHHCEFGA-?HIIIHEIIIHFIHHIHFIIIIIIHGIIHHGHFEIIIHIIIIHHHHHHHIHHHIIIIIHHCIIIHIIIIHIHIIHIIIHFHHIIIIIIIIHHHHIIIIIIIIIIGIIIIIHIIIHHIIIIIIHHIIIIIIIIIIIIIIIIIIIIIIIIIHIIIIIIIIIII
@HWI-D00621:649:HN7J3BCX2:2:1101:7639:30355
GTGGGGAATATTGCACAATGGGCGCAAGCCTGATGCAGCCATGCCGCGTGTATGAAGAAGGCCTTCGGGTTGTAAAGTACTTTCAGCGGGGAGGAAGGTGTTGTGGTTAATAACCGCAGCAATTGACGTTACCCGCAGAAGAAGCACCGGCTAACTCCGTGCCAGCAGCCGCGGTAATACGGAGGGTGCAAGCGTTAATCGGAATTACTGGGCGTAAAGCGCACGCAGGCGGTCTGTCAAGTCGGATGTGAAATCCCCGGGCTCAACCTGGGAACTGCATTCGAAACTGGCAGGCTAGAGTCTTGTAGAGGGGGGTAGAATTCCAGGTGTAGCGGTGAAATGCGTAGAGATCTGGAGGAATACCGGTGGCGAAGGCGGCCCCCTGGACAAAGACTGACGCTCAGGTGCGAAAGCGTGGGGAGCAAACAGG
+
IIIIIIIIIIIIIIIIIIIIIIIIIIIIIIII?GHIIIHIIIIIIIIIIIIIIIIHIIIIIIIIIIIIIIIIIIHIIIIIIHDHHHIIIIIIIIIGIIHIIHIIIIHHHIIIIIIIIHIIHIIIHIIIHHHIIHIIIIIGIIIHIIIIIIIDHEHFHIIHCDHHHHIIIEHIII:HEHHHIGIHIHDHIIHHEH@GC@HHIIIHHIHIHHHHHHIHG@D@=GHIHHHIIIIHHCEHFFH:C@@?IIIIIHIIHDDCC5-HEFEHHHHHHHFIIHHFHGG@IIIHHHHGIIIIIIIHHHHHCGHIIHIIIIIIHHIIHC?HHGIIIIIHIIIIIIIIIIHIIIIIHHHCFHHIIIIIIIHIIIIIIHIHIIIIIIIIIIIIHHIIIIIIIIIIIIIIIIIIIIIIIIIIIIIIIIIIIIIIIIIHHHF?II
@HWI-D00621:649:HN7J3BCX2:2:1101:4179:30661
GTGGGGAATATTGCACAATGGGCGCAAGCCTGATGCAGCCATGCCGCGTGTATGAAGAAGGCCTTCGGGTTGTAAAGTACTTTCAGCGGGGAGGAAGGTGTTGTGGTTAATAACCGCAGCAATTGACGTTACCCGCAGAAGAAGCACCGGCTAACTCCGTGCCAGCAGCCGCGGTAATACGGAGGGTGCAAGCGTTAATCGGAATTACTGGGCGTAAAGCGCACGCAGGCGGTCTGTCAAGTCGGATGTGAAATCCCCGGGCTCAACCTGGGAACTGCATTCGAAACTGGCAGGCTAGAGTCTTGTAGAGGGGGGTAGAATTCCAGGTGTAGCGGTGAAATGCGTAGAGATCTGGAGGAATACCGGTGGCGAAGGCGGCCCCCTGGACAAAGACTGACGCTCAGGTGCGAAAGCGTGGGGAGCAAACAGG
+
IHIIIIIIIIIIIIIIIIIIIIIIHIIIIIIIIIIIIIIIIIIIIIIIIIHIIIIIIHIHIIIIIHIGIIIIIIIIIIIIEHCGHHIIIHIEHIIIIIFHHIHIIIIHIGHIIIIIHDH<HIHIFCHHB@HHHHHIHDHHHHHIEHHIIHIDHII@HII?CHHIHEFHHHCHIIIHHIIIIE@HDHE@@@@HIHGCHHHHEHEEG@EHHIHDHH6-@-HIHHGDHEHIIIHH@@G@EF=HIHIIIIHFE@CHDHDD;CHHIHFHHAA?IHHHHFFHHHECHIIIHHFIIIIIIHEIIIIHHHCHIIHHHIIHIIHIIIIIIHHCIIIIIGHIIIIIIIHGIIHHE@HF<?HHHIHHFIHIIIIIHHIGHIIIIHIIIIIIIIHIIIHHIIIIIIHIIIIIHHIIDHIIIIIHIIHIHIIIIIHHGIIIII
@HWI-D00621:649:HN7J3BCX2:2:1101:3255:30817
GTGGGGAATATTGCACAATGGGCGCAAGCCTGATGCAGCCATGCCGCGTGTATGAAGAAGGCCTTCGGGTTGTAAAGTACTTTCAGCGGGGAGGAAGGCGATAAGGTTAATAACCTTGTCGATTGACGTTACCCGCAGAAGAAGCACCGGCTAACTCCGTGCCAGCAGCCGCGGTAATACGGAGGGTGCAAGCGTTAATCGGAATTACTGGGCGTAAAGCGCACGCAGGCGGTCTGTCAAGTCGGATGTGAAATCCCCGGGCTCAACCTGGGAACTGCATTCGAAACTGTCAGGCTAGAGTCTTGTAGAGGGGGGTAGAATTCCAGGTGTAGCGGTGAAATGCGTAGAGATCTGGAGGAATACCGGTGGCGAAGGCGGCCCCCTGGACAAAGACTGACGCTCAGGTGCGAAAGCGTGGGGAGCAAACAGG
+
IIIIIIIIIIIIIIIIIIIHIIIIIIIIIIIIIIHIIIIIIIIIIIIIIIIIIIIIIIIIIIIIIIIIIIIIIIHIIIIIIIGHIIIIIIIHHHIHIIIHIIGIIIIIIIIIIIIIIIIHG.DHHHIIIIIIIHHIIIIGIIHIIIIHIIHIGHGHIIIIHHEEEGHIIIIGIIIDHHHIIGHHIGG@HHE?@GH-E?FHHHDGHHHHH@CGHIHIIHGIHGFIHHGIHDCEFHHIIIHIIFHHFIIHG@@HH:HHD5-GEF@EIIHFCHIHIIIHIHIHEIHIIHHCIHHCHHECIHCHGIIIHIIIGIIIHGIHIHHIHEIIGHIIIIIIIIIIIIIHIIIIHIHGHIIIIHIIIHGIIIHIIIHIIIIIIGIIIIIIHIIHIHIIIIIIIIHIIIIIIIIIIIIIIIIIIIIIHIIIIIIIIIIHII
@HWI-D00621:649:HN7J3BCX2:2:1101:5826:30924
GTGGGGAATATTGCACAATGGGCGCAAGCCTGATGCAGCCATGCCGCGTGTATGAAGAAGGCCTTCGGGTTGTAAAGTACTTTCAGCGGGGAGGAAGGTGTTGTGGTTAATAACCGCAGCAATTGACGTTACCCGCAGAAGAAGCACCGGCTAACTCCGTGCCAGCAGCCGCGGTAATACGGAGGGTGCAAGCGTTAATCGGAATTACTGGGCGTAAAGCGCACGCAGGCGGTCTGTCAAGTCGGATGTGAAATCCCCGGGCTCAACCTGGGAACTGCATTCGAAACTGGCAGGCTAGAGTCTTGTAGAGGGGGGTAGAATTCCAGGTGTAGCGGTGAAATGCGTAGAGATCTGGAGGAATACCGGTGGCGAAGGCGGCCCCCTGGACAAAGACTGACGCTCAGGTGCGAAAGCGTGGGGAGCAAACAGG
+
IIIIIIIIIIIIIIIIIIIIIIIIIHIIIIIIIIIIIIIIIIIIIIIIHIIIIIIIIIIIIIIIHIIIIIIIIHIIIHHIHIGHIIIIIIIHIIIIIIIIIHIIIIIIIIIIIIIIIIIIIIHIIIIIHIIIIIIIHIHHIHIIIIIF<DHHIIHEHHHHIIIIIIEHIHIIIICH?GHIIIGIIGHIIIIFGGHHHFHHIIH@EGCHHIIHHHH?HHHHDFHHHHHIIIIHIIHIGIIIHHEFHIHHHHH@E:HC:CEAHIHHIIHHEFHG@GCHHGH?HIIIIIHIHIHHIIIIIIHIIIIIIHHECIIHHGIIIGHIIHHHHIIIIIIIIHHGGIHIIIIIIHHF<CHIIIIIIHIIHIIIIIIIIIIIIIIIIIIIIIIIIIIIIIIIIIIIIIIIIIHIIIIIIIIIIIIIIIIIIIIIIIIIII
@HWI-D00621:649:HN7J3BCX2:2:1101:9140:30943
TGGGGAATATTGCACAATGGGCGCAAGCCGGATGCAGCCATGCCGCGTGTATGAAGAAGGCCTTCGGGTTGTAAAGTACTTTCAGCGGGGAGGAAGGCGATAAGGTTAATAACCTTGTCGATTGACGTTACCCGCAGAAGAAGCACAGGCTAACTCCGTTCCAGCAGCCGCGGTAATCCGGAGGGTGCAAGCGTTAATCGGAATTACTGGGCGTAAAGCGCACGCAGGCGGTCTGTCAAGTCGGATGTGAAATCCCCGGGCTCAACCTGGGAACTGCATTCGAAACTGGCAGGCTAGAGTCTTGTAGAGGGGGGTAGAATTCCAGGTGTAGCGGTGAAATGCGTAGAGATCTGGAGGAATACCGGTGGCGAAGGCGGCCCCCTGGACAAAGACTGACGCTCAGGTGCGAAAGCGTGGGGAGCAAACAGG
+
ICDHHGHIEGCCGHFHHHC?D1<E<EHHH/CHHHHHCE?HFEH<EHDDCGFHHICHGH?GH@1FHHEHCHG<@1111D@HHH<1<CEHHH/CHHHICHIHH@=GHC/C@C?G/@?E@.C@7E.C@GHG?HHHHH<,7CCHHHG.BA.8F-.866.8@H..8.68@EHI?DHHH;+6F-8@CEDHHE---6-4@4----6IIIHHHHEIHHHIIHHEIHED=HIHG>+HCGIIHHHF?IHHDHFIHHIIIIHCDIHGIHHIIIIIIIIHHEIHEHIIHHHEHIHHHHIIIIIIIHIIIHHHIIHIIIIHIIIIIIIIIIIHHHIIIIIIIIIIIIGIHHIIIIHIHHD<DHIIIIIIIIIHIIIIIIIIIIIHIIIHIHHIIIIIIIIIIHIIIIIIIIIIIIIIIIIIIIIIIIIIIIIIIIIHIH@II
@HWI-D00621:649:HN7J3BCX2:2:1101:14156:31166
GTGGGGAATATTGCACAATGGGCGCAAGCCTGATGCAGCCATGCCGCGTGTATGAAGAAGGCCTTCGGGTTGTAAAGTACTTTCAGCGGGGAGGAAGGTGTTGAGGTTAATAACCTCAGCAATTGACGTTACCCGCAGAAGAAGCACCGGCTAACTCCGTGCCAGCAGCCGCGGTAATACGGAGGGTGCAAGCGTTAATCGGAATTACTGGGCGTAAAGCGCACGCAGGCGGTCTGTCAAGTCGGATGTGAAATCCCCGGGCTCAACCTGGGAACTGCATTCGAAACTGGCAGGCTAGAGTCTTGTAGAGGGGGGTAGAATTCCAGGTGTAGCGGTGAAATGCGTAGAGATCTGGAGGAATACCGGTGGCGAAGGCGGCTCCCTGGACAAAGACTGACGCTCAGGTGCGAAAGCGTGGGGAGCAAACAGG
+
IHHHHHHIIIIIIIIIIIHHHHIIIIIHIIIIIIIIIHIHIEHHIIHIIIIHHIGHHHIIHIIIHIIGGIIIIIHHHHHHIHFHIIIIIHIIIIIHIIHIIIIIIIHHHGHHIIIIHHHIIIIEHHIIEEHHHCHHGHIHEEHIHHHHIHHIHHFHHHHIIIGIHFHIIIHHHD:;-@GHIGHIHHIHGHHFHH5@@@FHHEE?HIHIIIGIIHHHHIIHIIIHIIHHCDHG?EHIHIIHIGIIIIIHHHIHHHCIIIIIIIIIHHGIIIIIIHIIIIIIIIIIIIIIIHIIIHGHHHGHHHGHHHEIHIIHIIIIIHHIIIIIIIIIIHDIIIHEED0EIHIIIHHC<GGIHHDCIIIHDHCDHIIIIHHEHIIIIHHGIIIHIHHHIHHIIIHHIHHHHGIHIHIIHHHEIIIIIIIHHHIIHHGIII
@HWI-D00621:649:HN7J3BCX2:2:1101:7836:31448
GTGGGGAATATTGCACAATGGGGGAAACCCTGATGCAGCGACGCCGCGTGAGTGAAGAAGTAATTCGTTACGTAAAGCTCTATCAGCAGGGAAGAAAATGACGGTACCTGAGTAAGAAGCCCCGGCTAACTACGTGCCAGCAGCCGCGGTAATACGTAGGGGGCAAGCGTTATCCGGATTTACTGGGTGTAAAGGGAGCGTAGACGGTGCGCCAAGTCTGGAGTGAAATGCCGCAGCTTAACTGCGGAACTGCTTTGGAAACTGGCGAACTAGAGTGCGGGAGGGGTAAGCGGAATTCCTAGTGTAGCGGTGAAATGCGTAGATATTAGGAGGAACACCGGTGGCGAAGGCGGCTTACTGGACCGTAACTGACGTTGAGGCTCGAAAGCGTGGGGAGCAAACAGG
+
IHIIIIIIIIIIIIIIIIIIIIIIIIIIIIIIIIIIIIIIIIIIIIIIIIHIIIIIIIIIIIIIIIHGHHIIIIIIIIIIIIDGHIIIIIIHIIIIIIIIIIIIIIIIIIIIIIIIIIHIHIIIIIIIIIIIIIHIIIICHHIIIIIIH>DEHHHHFHHHHHCHHFHIHIIHIIICDH@HIHIFHIIE@:HHHHHCHIIIIFHHEHIGHDGDED@HHHIHHHIHHHHIEHH56CEEHEIGHHDHDIHFHHEGB.IHHIHG@IIIIIIHHG?IIHHIIHIIIIIIIHEIHGIIIIIIIHHIHIIIIGIIIHEIIHIIIHIHIIHDIHGGFHIIIHIIHIIIIIIIIIHDIGHEIIIIIIHIIIIIIIIIHIIIIIIIIIIIIIIIIIIIIIIIIIIHIIIIHG?II
@HWI-D00621:649:HN7J3BCX2:2:1101:15648:31435
GTGGGGAATATTGCACAATGGGCGCAAGCCTGATGCAGCCATGCCGCGTGTATGAAGAAGGCCTTCGGGTTGTAAAGTACTTTCAGCGGGGAGGAAGGTGTTGTGGTTAATAACCGCAGCAATTGACGTTACCCGCAGAAGAAGCACCGGCTAACTCCGTGCCAGCAGCCGCGGTAATACGGAGGGTGCAAGCGTTAATCGGAATTACTGGGCGTAAAGCGCACGCAGGCGGTCTGTCAAGTCGGATGTGAAATCCCCGGGCTCAACCTGGGAACTGCATTCGAAACTGGCAGGCTAGAGTCTTGTAGAGGGGGGTAGAATTCCAGGTGTAGCGGTGAAATGCGTAGAGATCTGGAGGAATACCGGTGGCGAAGGCGGCCCCCTGGACAAAGACTGACGCTCAGGTGCGAAAGCGTGGGGAGCAAACAGG
+
IIIIIIIIIIIIIIIIIIIIIIIIIIIIIIIIIIIIIIIIIIIIIIIIIIIIIIIIIIIIIIIIIIIIIIIIIIIIIEHIIIHIIIIIIIIIIIIIIIHIIIIIIIIIIIIIIIIIIIIIIIIIIIIIIIIIIIIIIIIIIIIIIIIIIIIIIIIIIIIIHEHHHIIIIIIIIIICHIIHIHDHIIEHHIIIHIIGICHHHFIHHHCHIIHHHIHH@DHIHHGHHHHHHIHFIIIIHIIIIHHHEHHHIHHEIHDH;HHIHECIIIGIIIHIIGIIIIIIHIIIIIIIIIIIIIIIIHIHIHHGIIHIIIIIHGIIIIIIHIIIIIIIIIIIIIIIIIIIIIIIIHHGDIIIIIIHIIIIIIIIIIIIIHIIIHIIIIIIIIIIIIIIIIIIIIIIIIIIHHIIIIIHIIIIIIIIIIIIIIIIIIIIII
@HWI-D00621:649:HN7J3BCX2:2:1101:9150:31690
GTGGGGAATATTGCACAATGGGCGCAAGCCTGATGCAGCCATGCCGCGTGTATGAAGAAGGCCTTCGGGTTGTAAAGTACTTTCAGCGGGGAGGAAGGTGTTGTGGTTAATAACCGCAGCAATTGACGTTACCCGCAGAAGAAGCACCGGCTAACTCCGTGCCAGCAGCCGCGGTAATACGGAGGGTGCAAGCGTTAATCGGAATTACTGGGCGTAAAGCGCACGCAGGCGGTCTGTCAAGTCGGATGTGAAATCCCCGGGCTCAACCTGGGAACTGCATTCGAAACTGGCAGGCTAGAGTCTTGTAGAGGGGGGTAGAATTCCAGGTGTAGCGGTGAAATGCGTAGAGATCTGGAGGAATACCGGTGGCGAAGGCGGCCCCCTGGACAAAGACTGACGCTCAGGTGCGAAAGCGTGGGGAGCAAACAGG
+
IIIIIIIIIIIIHIIIIIIIIIIIIIIIIIIIIIIIIHIIIHIIIIIIIIHHIIIIIIIIIIIIGHHIHIIIIIIHIIIIIIGHIIHIIIIIIIIIIIIIIHHIIIHGIIHIIHHHIIIIHHHHIIIIIFFHHFHIGIIIGHHIHIIIHHIIIIIFHIG-EGEFHHHIIGHIHI5C@6?-EHIHDHEHF?GHIGEHFCHE@E@GHIHIHHIHHHFHHHIHEDHHDDEHGIIIHIIIHHGDDGIIIIGIIIHIH:IHHIGIIIHHHIHIIIIIIHGIHIHIHHIIIIHIIIHIIHIIIIHHIHEIIIIIIHHIHHIHHIIIIIIIIIIGIIIIIIIIIIIIHIIIHIHHDIGIIIIIIIIIHIIIIIIHIIIIIIIIHIIIIIIIIIIIIIIIIIIIIIIIIIIIIIIIIIIIIIIIIHIIIIIIIIHHII
@HWI-D00621:649:HN7J3BCX2:2:1101:10545:31731
GTGGGGAATATTGCACAATGGGCGCAAGCCTGATGCAGCCATGCCGCGTGTATGAAGAAGGCCTTCGGGTTGTAAAGTACTTTCAGCGGGGAGGAAGGCGATAAGGTTAATAACCTTGTCGATTGACGTTACCCGCAGAAGAAGCACCGGCTAACTCCGTGCCAGCAGCCGCGGTAATACGGAGGGTGCAAGCGTTAATCGGAATTACTGGGCGTAAAGCGCACGCAGGCGGTCTGTCAAGTCGGATGTGAAATCCCCGGGCTCAACCTGGGAACTGCATTCGAAACTGTCAGGCTAGAGTCTTGTAGAGGGGGGTAGAATTCCAGGTGTAGCGGTGAAATGCGTAGAGATCTGGAGGAATACCGGTGGCGAAGGCGGCCCCCTGGACAAAGACTGACGCTCAGGTGCGAAAGCGTGGGGAGCAAACAGG
+
IIIIIIIIIIIIIIIIIIIHIIIIIIIIIIGIIIIIIIIIIHIIIIIIIIIIIIIHIIIIIIHIIIIIIIHHIIIIHHGIIIDHHIIIIIIIIIIIIHHIIIIIIIHHHIIIIIIIHHHHHIIIHHIIHHHIIIIHHHIIHHIHHIIIIIIDHHHIIIHHHIGCHHHIGIIIIIHHIHHIIHGIIIHHHHEHFH---E@@GHIHGHC@@DHIHHGHHIIIIIDCDDHDDHIIHFHHHCHHIIHHGCHHHIHIHHIHIIIIIHIHHIHIGIIIIIIIIIHIIIIIIIIIHIIIIIIIIIIIIHFIIIIIHIIIIIIIIHIHHFIIIIIIIIIIIIIIIIIIIIIIIIHHDIIIIIIHIIIIIIIIIIIIIIIIIIIIIIIIIIIIGIIIIIIIIIIIIIIIIHIIIIIIIIIIIIIIIIIIIIIIIIIIII
@HWI-D00621:649:HN7J3BCX2:2:1101:18935:31583
TTGGGAATATTGCACAATGGGCGCAAGCCTGATGCAGCCATGCCGCGTGTATGAAGAAGGCCTTCGGGTTGTAAAGTACTTTCAGCGGGGAGGAAGGTGTTGTGGTTAATAACCGCAGCAATTGACGTTACCCGCAGAAGAAGCACCGGCTAACTCCGTGCCAGCAGCCGCGGTAATACGGAGGGTGCAAGCGTTAATCGGAATTACTGGGCGTAAAGCGCACGCAGGCGGTCTGTCAAGTCGGATGTGAAATCCCCGGGCTCAACCTGGGAACTGCATTCGAAACTGGCAGGCTGGAGTCTTGTAGAGGGGGGTAGAATTCCAGGTGTAGCGGTGAAATGCGTAGAGCTCTGGAGGAATACCGGTGGCGAAGGCGGCCCCCTGGACAAAGACTGACGCTCAGGTGCGACAGCGTGGGGAGCAAACAGG
+
<1<CE?GHHHE1<@?FH1DGHHIIIIC@DEH<1<1FEHFE@@GHDHIHDHHEEHH@EHEEHEHHI?0/DDCHH1<1<DGHEH<1<FDDDH///<0CD<CCHHII/<DCC<@GH@CCHHC.F.C.:@@AGHFEHC?C,,886BFHIEHHIHI=6B...@HEHH-@5FH-@DHH:>:G-6-8E-CCHEHHHFH--66EE@GFHD?-66666?FHH@6456FEH@C6-4)6+--@6-@@6-C3-@66-?@E@---++6+C--A---8.-A?HF-A6.A866.B-.6..?B..?EHED:.7-7.7.HEC7-C,DD//<<<//FD</CC0IIIHE<01<111HEG<D<D<1<<1FCC<1D<1HHC<//1=HHE@HD0E<C/<//01111GHEHG<D1DGGCCG@G@<C/HD<1<00//CFHED@D1<1F<<1EC
@HWI-D00621:649:HN7J3BCX2:2:1101:18758:31643
TGGGGAATATTGCACAATGGGCGCAAGCCTGATGCAGCCATGCCGCGTGTATGAAGAAGGCCTTCGGGTTGTAAAGTACTTTCAGCGGGGAGGAAGGTGTTGTGGTTAATAACCGCAGCAATTGACGTTACCCGCAGAAGAAGCACCGGCTAACTCCGTGCCAGCAGCCGCGGTAATACGGAGGGTGCAAGCGTTAATCGGAATTACTGGGCGTAAAGCGCACGCAGGCGGTCTGTCAAGTCGGATGTGAAATCCCCGGGCTCAACCTGGGAACTGCATTCGAAACTGGCAGGCTAGAGTCTTGTAGAGGGGGGTAGAATTCCAGGTGTAGCGGTGGAATGCGTAGAGATCTGGAGGAATACCGGTGGCGAAGGCGGCCCCCTGGACAAAGACTGACGCTCAGGTGCGAAAGCGTGGGGAGCAAACAGG
+
H1DFHIIIIIIHIIIIIIIIIIIIIIIIIIIIFHIIHIIIIIIIIIIIIIIIIIIIIIIIIIIIIHIIIIIIIIIHIGIIIIHGIIIIIIIIIIIIIIIIIIIHIIIHHIIIIIIIDHIHHIIIIIIEHHIIIIHIIHHHIIIIIIIHHIHIIIHIIIIIIIIIIEHIIIIIIHHHIHHIHIIHHHHIF@HGGGHCGHIHHHCHHHHIHHIIIGHGHIIIHIIIHDHIIFH--?IHEE:DGEHG--HCHIIIHHIHHFHHG@-HIHA-HIIIIIIIIIIHHIIIHHHHGHGHIIIIHIHFHHHIIIIHIHIIIIIIHIIIGIHHIIHIHHHIIIHG?IIIIIIIIHFDFHIHHIIIIHIIHHE?IIIIIHHHIIIIIIIGIIIHIHIIIHHEHIIIIIIIHHIHHHHEE0IIIIIIIIIIIIIIIIIII
@HWI-D00621:649:HN7J3BCX2:2:1101:6076:32143
GTGGGGAATATTGCACAATGGGCGCAAGCCTGATGCAGCCATGCCGCGTGTATGAAGAAGGCCTTCGGGTTGTAAAGTACTTTCAGCGGGGAGGAAGGCGATAAGGTTAATAACCTTGTCGATTGACGTTACCCGCAGAAGAAGCACCGGCTAACTCCGTGCCAGCAGCCGCGGTAATACGGAGGGTGCAAGCGTTAATCGGAATTACTGGGCGTAAAGCGCACGCAGGCGGTCTGTCAAGTCGGATGTGAAAGCCCCGGGCTCAACCTGGGAACTGCATTCGAAACTGGCAGGCTAGAGTCTTGTAGAGGGGGGTAGAATTCCAGGTGTAGCGGTGAAATGCGTAGAGATCTGGAGGAATACCGGTGGCGAAGGCGGCCCCCTGGACAAAGACTGACGCTCAGGTGCGAAAGCGTGGGGAGCAAACAGG
+
IIIIIIIIIIIIIIIIIIIIIIIIIIIIIIIIIIIIIIIIIIIIIIIIIIIIIIIIIGIIIIIIIGIIIHIIIIGIIIHIHIDHIIIHIIIHIIIIIIIIIHIIIIHHIIHIIIIIIIIIIHHIHIIIAHHIIIIIIIIGHHFEHIIIIIHDHHIIIIIIIIHIHIIIHIICHIICGHHGHIHHIGIGIHIHIHGHDHHHHHHGHHHH>IIIHHHH@FHIIHCHHGCHHHIF6--E?F@+>-HHG-GHHGHF<+IIHHHFEHHHE?EHEIHHFHFHIIHHEHIHHHCHHHGHIIHHIIHHEEG?IIIIIIIIHGHEHGHHEGHIHIIIHCIIIIIHGIHIIIIIHHHF<CIHHHGGIHHIIIIIIIIIIIIHHIIIIIIGIHIIIIHIIIIIHIIIIIIIIIIIIIIIIIIIHIIHIIIHHIIIIIIHII
@HWI-D00621:649:HN7J3BCX2:2:1101:12470:32484
GTGGGGAATATTGCACAATGGGCGCAAGCCTGATGCAGCCATGCCGCGTGTATGAAGAAGGCCTTCGGGTTGTAAAGTACTTTCAGCGGGGAGGAAGGCGATAAGGTTAATAACCTTGTCGATTGACGTTACCCGCAGAAGAAGCACCGGCTAACTCCGTGCCAGCAGCCGCGGTAATACGGAGGGTGCAAGCGTTAATCGGAATTACTGGGCGTAAAGCGCACGCAGGCGGTCTGTCAAGTCGGATGTGAAATCCCCGGGCTCAACCTGGGAACTGCATTCGAAACTGGCAGGCTAGAGTCTTGTAGAGGGGGGTAGAATTCCAGGTGTAGCGGTGAAATGCGTAGAGATCTGGAGGAATACCGGTGGCGAAGGCGGCCCCCTGGACAAAGACTGACGCTCAGGTGCGAAAGCGTGGGGAGCAAACAGG
+
IIIIIIIIIIIIHHIIIIIIIIIIIIIIIIIIIIIIIIIIIIIIIIIIHIIIIIIIIIIIIIIIIIIIIIIIIIIHFHHHIIFHHIIIIHIIIIIIIIIIHHHICHFGHHIIIIIIIIHHIIIIIIIIHHHHHHHIIIIGIHIIIIIIIIIHHIIIIIHIHIEFHIIIIIIIIIHHIHIHHHIHDHEHIIIIIIHHHIHIIGIHEHIHHHHHIIIHHHIHH;H:IIHIIIHF@@F@--IIIHHHIHGF-@?F=H:HDGIIHHGIIHHHHHIHIIIIIIHEEIGIIIIIIHHIIIHHIIIHHEFCHIIIIIIHEHIHIIIIIIIIIIGIHDDDHEIIHE=GIIIHIHHC<GEHIIIIIIIIHH<IHHIIIIIGIIIIIHIIIIIIIIIIIIIIIIIIIIIHHGHIIIIIIIIIIHHIIIIIIIIIIIHIII
@HWI-D00621:649:HN7J3BCX2:2:1101:12644:32264
GTGGGGAATATTGCACAATGGGCGCAAGCCTGATGCAGCCATGCCGCGTGTATGAAGAAGGCCTTCGGGTTGTAAAGTACTTTCAGCGGGGAGGAAGGTGTTGTGGTTAATAACCGCAGCAATTGACGTTACCCGCAGAAGAAGCACCGGCTAACTCCGTGCCAGCAGCCGCGGTAATACGGAGGGTGCAAGCGTTAATCGGAATTACTGGGCGTAAAGCGCACGCAGGCGGTCTGTCAAGTCGGATGTGAAATCCCCGGGCTCAACCTGGGAACTGCATTCGAAACTGGCAGGCTAGAGTCTTGTAGAGGGGGGTAGAATTCCAGGTGTAGCGGTGAAATGCGTAGAGATCTGGAGGAATACCGGTGGCGAAGGCGGCCCCCTGGACAAAGACTGACGCTCAGGTGCGAAAGCGTGGGGAGCAAACAGG
+
IIIIIIIIIIIIIIIIIIIIHIIHHIIIIIIIIIIIIIIIIIIIIIIIIIIIIIGHHIHIHIIIIIIIIIIIIIIIIIHIIIGHIIIIIIHHIIHHFHHHIIIHIIHHIIIIIIIHHHHGIIIIIIIIGHHHIIHICHIGIIIIIHHHIIDHEHIIHHIIHHIGHHCHIIIHIIHIHIIIHICDHD-@@HEHII@GHEEHHIIHHFHFHHHHHIIHHECFDHHIIHHIIIHEEHHGE-GHDDIHEHEF@-HEH;>D:H@6@A-AIHHHG@FA@EHEIIHG?@HIHHIIHEEHIIIIIIIHC?HIIHIIIIIHGIIIIIIIIHIIIIIHIIIIIIIHFGFIIIIIIIHF<IIIIIIIIIIIIIIIIIIIIHG@IIIIHDIIIIIIIHIIIIIHIIIIIIIIIHIIIIIIIIIIIIIIHIIIIIIIIIIIII
@HWI-D00621:649:HN7J3BCX2:2:1101:14956:32486
TTGGGAATATTGCACAATGGGCGCAAGCCTGATGCAGCCATGCCGCGTGTATGAAGAAGGCCTTCGGGTTGTAAAGTACTTTCAGCGGGGAGGAAGGTGTTGTGGTTAATAACCGCAGCAATTGACGTTACCCGCAGAAGAAGCACCGGCTAACTCCGTGCCAGCAGCCGCGGTAATACGGAGGGTGCAAGCGTTAATCGGAATTACTGGGCGTAAAGCGCACGCAGGCGGTCTGTCAAGTCGGATGTGAAATCCCCGGGCTCAACCTGGGAACTGCATTCGAAACTGGCAGGCTAGAGTCTTGTAGAGGGGGGTAGAATTCCAGGTGTAGCGGTGAAATGCGTAGAGATCTGGAGGAATACCGGTGGCGAAGGCGGCCCCCTGGACAAAGACTGACGCTCAGGTGCGAAAGCGTGGGGAGCAAACAGG
+
I1DHIHIIIIIIIIIIIIEHHIIIIIIIIIIIIIIIIIIIIHHIIIIIIIIIIHIIIIIIHIIIIHIIIIIIIIIIIHIIIIFHIIIIIHHIIIIIIHIIIIIIIIIIIIIIIIIIIIIIIHIIIIIIIIIIIIIDHIIIIIIIIIIIIIIIFHHIHHHIIIIIIIIIIIIIIHIIIIIIHIIIHHIIIHIIHHI@C@@HHHHHHIHHIIIIHHHHHIHIIHHHIIIIIHIIIHHIIIGIIHHHHHHHHIHCHIIIIIIIIIIHIGHIIIIIIIIIIIIIIIIIIIIIIIIIIIIIIIIIIIHIIIIHIIIHIIIIHIIIGIHIIIIIIIIIIIIIIIIIIIIIIHD<HHIHIIIIIIIIIIIIIIIIIIIIIIIIIIIIIIIIIIIIIIIIIIIIIIIHHIIIIHIIIIIIIIIIIIIIIIIIIIIII
@HWI-D00621:649:HN7J3BCX2:2:1101:20188:32354
GTGGGGAATATTGCACAATGGGCGCAAGCCTGATGCAGCCATGCCGCGTGTATGAAGAAGGCCTTCGGGTTGTAAAGTACTTTCAGCGGGGAGGAAGGTGTTGTGGTTAATAACCGCAGCAATTGACGTTACCCGCAGAAGAAGCACCGGCTAACTCCGTGCCAGCAGCCGCGGTAATACGGAGGGTGCAAGCGTTAATCGGAATTACTGGGCGTAAAGCGCACGCAGGCGGTCTGTCAAGTCGGATGTGAAATCCCCGGGCTCAACCTGGGAACTGCATTCGAAACTGGCAGGCTAGAGTCTTGTAGAGGGGGGTAGAATTCCAGGTGTAGCGGTGAAATGCGTAGAGATCTGGAGGAATACCGGTGGCGAAGGCGGCCCCCTGGACAAAGACTGACGCTCAGGTGCGAAAGCGTGGGGAGCAAACAGG
+
IIIIIIIIIIIIIIIIIIIIIIIIIIIIIIIIIIIIIIIIIIIIIIIIIIIIIIIIIIIIIIIIIIIIIIIIIIIIIIHIIIGHIIIIIIIIIIIIIIIHHHIIIIIIIIIIIIIIIIIHIIIIIIIIGHHIIIIIIIIIIIIIIIIIIIIIIGHIIIIIIII?FHIIIGIIIGIGHHIGIFHHIHHIIIEHHIHIIFHHHGI@@FHHHGHHGIHHHIIHHHIIIIHIIHHIHHHECIIGIIIHHHHHCGHHHDHGIHHIIHHGIIIIHHHIIHIIIIHHGHGIIIHIIIIIHHIIIIIIIHIGIIIIIIHHHIIIIIIIIIGIIIIIIIIIIIIIIIIGIIIIIIHGDIIIIIIIIIIIIIIIIIIIIIIIIIIIIIIIIIIIIIIIIIIIIIIIIIIHHHIIIIHIIIIIIIIIIIIIIIIIIIIIII
@HWI-D00621:649:HN7J3BCX2:2:1101:20034:32370
GTGGGGAATATTGCACAATGGGCGCAAGCCTGATGCAGCCATGCCGCGTGTATGAAGAAGGCCTTCGGGTTGTAAAGTACTTTCAGCGGGGAGGAAGGCGATAAGGTTAATAACCTTGTCGATTGACGTTACCCGCAGAAGAAGCACCGGCTAACTCCGTGCCAGCAGCCGCGGTAATACGGAGGGTGCAAGCGTTAATCGGAATTACTGGGCGTAAAGCGCGCGCAGGCGGTCTGTCAAGTCGGATGTGAAATCCCCGGGCTCAACCTGGGAACTGCATTCGAAACTGGCAGGCTAGAGTCTTGTAGAGGGGGGTAGAATTCCAGGTGTAGCGGTGAAATGCGTAGAGATCTGGAGGAATACCGGTGGCGAAGGCGGCCCCCTGGACAAAGACTGACGCTGAGGTGCGAAAGCGTGGGGAGCAAACAGG
+
IIIIIIIIIIIIGIIIIIIHIIIIIIIIIIIIIIIIIIIIIGIIGIIIHIEHHIIIIIIHIHIIIIIIGFHIIIIII@GHHHDEHIIIHGIH<FHI/CEHECHH@G<C@HEHCHI?FHGHFEH?GECE87F=HHHH5,7@GHCAHHAF=,5>-BEE?F@FEHHHHHHHG?3>3C;H?@GHHHGDHH@GEH-6@@--4-@-@@G@?H@CHH-@FHHHC@@6DD#>C:<H>HE@---H@EIHDHE@HHHIIIHEG:HHD+@IIHA5?H@HEHIIHHFHHF8.HGIHFHEIHEA?EEIHHHHF:.@@F.EG<IHH@@C/?HHIIHIHEHIHHIGIIIIIHIHEHIGHHGG<0HHCCIIIIHHE/IIIIIIHIIIIIIIIDHE/FHHHIHFC1<EHIIIIIHG?D1IHEC@IIIIIIIIIIIIIHEIIHIIIII
@HWI-D00621:649:HN7J3BCX2:2:1101:20992:32390
GTGGGGAATATTGCACAATGGGCGCAAGCCTGATGCAGCCATGCCGCGTGTATGAAGAAGGCCTTCGGGTTGTAAAGTACTTTCAGCGGGGAGGAAGGTGTTGTGGTTAATAACCGCAGCAATTGACGTTACCCGCAGAAGAAGCACCGGCTAACTCCGTGCCAGCAGCCGCGGTAATACGGAGGGTGCAAGCGTTAATCGGAATTACTGGGCGTAAAGCGCACGCAGGCGGTCTGTCAAGTCGGATGTGAAATCCCCGGGCTCAACCTGGGAACTGCATTCGAAACTGGCAGGCTAGAGTCTTGTAGAGGGGGGTAGAATTCCAGGTGTAGCGGTGAAATGCGTAGAGATCTGGAGGAATACCGGTGGCGAAGGCGGCCCCCTGGACAAAGACTGACGCTCAGGTGCGAAAGCGTGGGGAGCAAACAGG
+
IIIIIIIIIIIIHIIIIIHHHIIIIIIIIIHIIIHIIIIIIIIIIIIIHIHHIIIIIIIHIIIIIIIIIIIIIIIIIIIIHHDHHIIIIIIIIIIIIIIIHIIIIIHHIIIIIIIIIHIIIIIIGIII@GHHIHHHIHIHHIIIHIIIHIHHHIIHHHIIIHIIIIIIIGDHIIHHIIIHEDHHCHE@EGH-@@6@HCEHHHIIHCGHGHHHGHGHHIIIHIIIIHHGHHHHG?HE@GHHHH@-HIIHHGHE@>+CHGIIIIHIHHHHIHHHHHHHIIHHFHIIHE?IHEIIGIIIIHHHEEHIHIIHHHDHHHHIIIIIIHEIIIIIIIIIIIIIIHG@HIIIHIHGDHIHHIIIIIIIHHIIIIIIIIIIHHIIIIIGHGIIIIIIIIIIIIIIIIIIHEIIIIIIIIIIIIIIIIIIIIIHHIIIII
@HWI-D00621:649:HN7J3BCX2:2:1101:11468:32585
GTGGGGAATATTGCACAATGGGCGCAAGCCTGATGCAGCCATGCCGCGTGTATGAAGAAGGCCTTCGGGTTGTAAAGTACTTTCAGCGGGGAGGAAGGTGTTGTGGTTAATAACCGCAGCAATTGACGTTACCCGCAGAAGAAGCACCGGCTAACTCCGTGCCAGCAGCCGCGGTAATACGGAGGGTGCAAGCGTTAATCGGAATTACTGGGCGTAAAGCGCACGCAGGCGGTCTGTCAAGTCGGATGTGAAATCCCCGGGCTCAACCTGGGAACTGCATTCGAAACTGGCAGGCTAGAGTCTTGTAGAGGGGGGTAGAATTCCAGGTGTAGCGGTGAAATGCGTAGAGATCTGGAGGAATACCGGTGGCGAAGGCGGCCCCCTGGACAAAGACTGACGCTCAGGTGCGAAAGCGTGGGGAGCAAACAGG
+
IIIIIIIIIIIIIIIIIIIIIIIIIIIIIIIIIIIIIIIIIIIIIIIIHIHHIHIIIIIIIIIIIIIGIIIIIIIIIIIIIIDHIIIIIIIIIIIIIIIIIIIIIIGHHIHIIIIHIIGHIIIIIIIIHGHIIIIIHIIIIIIIIIIIIIIGIIIIIIIIIIIIIIIIIHIIIHHIHIIIIIHHIIIIIIIIIIIDDHFHHHGEEHIIIIGHIIIHIIIIHHHIIHHIGHHHF-@E@EHHH@=HIHHHHIIHCHIIHGHIHHF@EHHA@HIIIIIIIHHIIIIIHHIHIIIIIIIIIIIIIIHHHHIHHIIIIHIIIIIIIIHIIIIIIIHIIIIIIIIIIIIIIHHFDHIIIIIIIIIIIIIIIIIIHGD0IIIIIIIIIIIIIIIIIIIIIIIIIIIHHDIIIIIIIIIIIIIIIIIIIIIIHIIIII
@HWI-D00621:649:HN7J3BCX2:2:1101:4704:32965
GTGGGGAATATTGCACAATGGGCGCAAGCCTGATGCAGCCATGCCGCGTGTATGAAGAAGGCCTTCGGGTTGTAAAGTACTTTCAGCGGGGAGGAAGGCGATAAGGTTAATAACCTTGTCGATTGACGTTACCCGCAGAAGAAGCACCGGCTAACTCCGTGCCAGCAGCCGCGGTAATACGGAGGGTGCAAGCGTTAATCGGAATTACTGGGCGTAAAGCGCACGCAGGCGGTCTGTCAAGTCGGATGTGAAATCCCCGGGCTCAACCTGGGAACTGCATTCGAAACTGGCAGGCTAGAGTCTTGTAGAGGGGGGTAGAATTCCAGGTGTAGCGGTGAAATGCGTAGAGATCTGGAGGAATACCGGTGGCGAAGGCGGCCCCCTGGACAAAGACTGACGCTCAGGTGCGAAAGCGTGGGGAGCAAACAGG
+
IHIIIIIIHHIIIGIIIIIIGIIIIHIIIIIIIIIIFIIIIIIIIIIIIIIIIIIHIHIHIHIHIIIIIIIIIIIIIIIIIIFH?GHIIIIHHIIIIIGGHIIIIIHIFIHIIIIIIIIIIIIIIIIIEHHIIIHGHGHEHHIII?@HHIIGCHIGHHG-5EHH@EHHHCHCDH:D?@F@EH@;DH6@E-@----@-@-@GHHHHHHH@HHGHHHIIGHIHHEHHGFIHHIEGIHHHHIIHCIHHFHG@HHEG:HC:HA6IIHHIIHHCHIHHFFIGHHHIIIHIIIIIHHHHHHFIIIHIHHIIHIIIIIIHHGHIIIHIIIIIIIIIIHIIIIIHIIIIIIIGHHGEIIHHHGIHGIGIIIIIIIIIIIIIIIIIHHIIHIIHIIHIIIIIIIHIIHFHHIIIIIIIIHIHHIIIIHIIIIIIIIHII
@HWI-D00621:649:HN7J3BCX2:2:1101:6223:32803
GTGGGGAATATTGCACAATGGGCGCAAGCCTGATGCAGCCATGCCGCGTGTATGAAGAAGGCCTTCGGGTTGTAAAGTACTTTCAGCGGGGAGGAAGGTGTTGTGGTTAATAACCGCAGCAATTGACGTTACCCGCAGAAGAAGCACCGGCTAACTCCGTGCCAGCAGCCGCGGTAATACGGAGGGTGCAAGCGTTAATCGGAATTACTGGGCGTAAAGCGCACGCAGGCGGTCTGTCAAGTCGGATGTGAAATCCCCGGGCTCAACCTGGGAACTGCATTCGAAACTGGCAGGCTAGAGTCTTGTAGAGGGGGGTAGAATTCCAGGTGTAGCGGTGAAATGCGTAGAGATCTGGAGGAATACCGGTGGCGAAGGCGGCCCCCTGGACAAAGACTGACGCTCAGGTGCGAAAGCGTGGGGAGCAAACAGG
+
IHIIIIHHIIIIIHIIIIIIIIHIHIIHIIHIIIIIIIIIIIIIIIIDCHIIIIIHIIIIIGHHIHFHIHIIHFHIIIIIIIHHHIIIIIH?HHHHHIIIIIFHIHFHHHHCEHHIIIIIHHHIIIHIEEHIHIIIGCHGHIHHHIIIGHGHIIE-FHH-EHHCHHIIIHHIII:;@?FHHGHHHH@EHCF@HH@@EE@FHHECFFHHFHCFHH>@4FH-HECHHIIGHHHEGF?HEHG:HG@@F@--?G@?G:+DHCEEA-HHAHEHHGHCG-HHGA6.EHHHEIHHIHHHAHFEH?F@?FBFGHHHIIHHCEFCFD</</EHIHHCHCHHE@HIHHHHHIHECEHF<<@CCIIIIHF?E?HHIIIIIHHHHIIIIIIIHIHGHHEIHIHGCH=IHIHH?GIIIHIHIHHHHHIIIHHIHGHHIHFIIH
@HWI-D00621:649:HN7J3BCX2:2:1101:9241:32853
GTGGGGAATATTGCACAATGGGCGCAAGCCTGATGCAGCCATGCCGCGTGTATGAAGAAGGCCTTCGGGTTGTAAAGTACTTTCAGCGGGGAGGAAGGCGATAAGGTTAATAACCTTGTCGATTGACGTTACCCGCAGAAGAAGCACCGGCTAACTCCGTGCCAGCAGCCGCGGTAATACGGAGGGTGCAAGCGTTAATCGGAATTACTGGGCGTAAAGCGCACGCAGGCGGTCTGTCAAGTCGGATGTGAAATCCCCGGGCTCAACCTGGGAACTGCATTCGAAACTGGCAGGCTAGAGTCTTGTAGAGGGGGGTAGAATTCCAGGTGTAGCGGTGAAATGCGTAGAGATCTGGAGGAATACCGGTGGCGAAGGCGGCCCCCTGGACAAAGACTGACGCTCAGGTGCGAAAGCGTGGGGAGCAAACAGG
+
IIIIIIIIIIIIIIIIIIIIIIIIIIIIIIIIIIIIIIIIIHIIIIIIIIIHIIIIIIHIIIIIIHIIIHIIIHIIIIIIIIDGIIIIIIIIIIIIIIIIIIHHIIIIIIHHIIIIIIIIIGHHHIIIHIIIIIHIIIIHHHEHIIIIIIIIHIIIIHHHHGHIIIHIIIIIIIH:HIIGHIIHCHGHHFHIIIHIEHHHIHIIHHHIIHHIIDDDHHHIIIIIHEHHIIF4@CHFG?EHC@--H?GFCHFHG:>+:DHHHCHCHFHEGHHHHHHFHECHGHHHHIIGIIIIIIHHHHEG@.?IIHIIIIIHHHHIHIHHCEIFIIHEHDIIIHHHIHHFHHFIHHED<1GHHHHFHHHG<IHHHIIHHIIIIIIIHHD?HHHEHHIHIIIHHHEHIIGIHGIIIIIIIIHIIIIIHHIHIHHHIIIHEH
@HWI-D00621:649:HN7J3BCX2:2:1101:14016:33213
GTGGGGAATATTGCACAATGGGCGCAAGCCTGATGCAGCCATGCCGCGTGTATGAAGAAGGCCTTCGGGTTGTAAAGTACTTTCAGCGGGGAGGAAGGTGTTGTGGTTAATAACCGCAGCAATTGACGTTACCCGCAGAAGAAGCACCGGCTAACTCCGTGCCAGCAGCCGCGGTAATACGGAGGGTGCAAGCGTTAATCGGAATTACTGGGCGTAAAGCGCACGCAGGCGGTCTGTCAAGTCGGATGTGAAATCCCCGGGCTCAACCTGGGAACTGCATTCGAAACTGGCAGGCTAGAGTCTTGTAGAGGGGGGTAGAATTCCAGGTGTAGCGGTGAAATGCGTAGAGATCTGGAGGAATACCGGTGGCGAAGGCGGCCCCCTGGACAAAGACTGACGCTCAGGTGCGAAAGCGTGGGGAGCAAACAGG
+
IIIIIIIIIIIIIIIIIHHHIIIIIIIIIIIIIIIIIIIIIIIIIIIIIIIIIIIIIIIIIIIIIHIIIIIIIIIIHHHIIIHHHIIIIIIHIIIIIIIIIIIIIIHHIIIIIIIIIIIIIIIIHHIIHHIIIIIIIIIIIIIIIIHIIHHIIGIIIIHHHIIIIHIIIIIIIIIIIHIIIHHHIIIIIIIIHHGIIHFHHHGEGHHGHHHHIIFHHGHHHHHIIHIIHHIIHHHIHFHGHHIHHHGIIIHIIHHDHDHGHFIIHHHHHHIIHHHHIHEIHHHIIIIIIIIHIIIIIIIIIH@EIIIIIIHHIIIIIIIIIIIIIIIIIIIIIHIIIHHIIIIIIIHF<HHHIIIIIIHIIIIIIIIIIIIIIIIIIIIIIIIIHIIIIIIIIIHIIIIIIHIIIIIIIIIIIIIIIIIIIIIIIIIIII
@HWI-D00621:649:HN7J3BCX2:2:1101:20671:33151
GTGGGGAATATTGCACAATGGGCGCAAGCCTGATGCAGCCATGCCGCGTGTATGAAGAAGGCCTTCGGGTTGTAAAGTACTTTCAGCGGGGAGGAAGGTGTTGTGGTTAATAACCGCAGCAATTGACGTTACCCGCAGAAGAAGCACCGGCTAACTCCGTGCCAGCAGCCGCGGTAATACGGAGGGTGCAAGCGTTAATCGGAATTACTGGGCGTAAAGCGCACGCAGGCGGTCTGTCAAGTCGGATGTGAAATCCCCGGGCTCAACCTGGGAACTGCATTCGAAACTGGCAGGCTAGAGTCTTGTAGAGGGGGGTAGAATTCCAGGTGTAGCGGTGAAATGCGTAGAGATCTGGAGGAATACCGGTGGCGAAGGCGGCCCCCTGGACAAAGACTGACGCTCAGGTGCGAAAGCGTGGGGAGCAAACAGG
+
IIIIIIIIIIIIIIIIIIIIIIIIIHIIIIIIIIIIIIFIIIIIIIIIHICHIIIIIIIIIIIIIIIIIIIIIIIIIIIIIIGHIIIIIIIIIIIIIGIIIIIIIIGHHIIIIIHIIIIIIGIFHIIHACFHIHHIHI<GHIHIHEEGHICDHHGIIHIIIIIIIHIIGHIIII+5E@GHHEHDCH4EEEHEHH-E@ECGGHFHH?@FHGHIG??GHFHHHIHHIHHDHD@H@6-@@CHDHE@@FEHFFHHEG+>DDHGIHG@-CGIHIHHIIHEHHHHCG=HFIIGIIIIHIHGEHCHHEIIIIIHIIHIIHHIIIIIHHIIIIIIGIHIIIIIIIGIIHIIIIIIHFHIIIIIIIHHIHIGIHHEHIIIIIHIIIGIIHHHGHIIIIIIIIIIHIIHIIIIIIIIIIIIIIIIIIIHIIIIIIIIIIH
@HWI-D00621:649:HN7J3BCX2:2:1101:16846:33439
[truncated: 54,987,321 more chars]
