# Supplementary material for: Diversity of the gut microbiome in three grasshopper species using 16S rRNA and determination of cellulose digestibility
Source: PeerJ. 2020 Nov 5;8:e10194. doi: 10.7717/peerj.10194 (PMC7649011; doi:10.7717/peerj.10194)
Supplement: Supplemental Information 11 [file peerj-08-10194-s011.zip › Od1.fastq]

@HWI-D00621:567:H7NJCBCX2:1:1101:3199:2187
GTGGGGAATATTGCACAATGGGCGCAAGCCTGATGCAGCCATGCCGCGTGTATGAAGAAGGCCTTCGGGTTGTAAAGTACTTTCAGCGGGGAGGAAGGTGTTGAGGTTAATAACCTCAGCAATTGACGTTACCCGCAGAAGAAGCACCGGCTAACTCCGTGCCAGCAGCCGCGGTAATACGGAGGGTGCAAGCGTTAATCGGAATTACTGGGCGTAAAGCGCACGCAGGCGGTCTGTCAAGTCGGATGTGCAATCCCCGGGCTCAACCTGGGAACTGCATTCGAAACTGGCAGGCTAGAGTCTTGTAGAGGGGGGTAGAATTCCAGGTGTAGCGGTGAAATGCGTAGAGATCTGGAGGAATACCGGTGGCGAAGGCGGCCCCCTGGACAATGACTGACGCTCAGGTGCGAAAGCGTGGGGAGCAAACAGG
+
IHIIIHHIEHIICGHEHHIEHIFHHHIICEHHGHHIGHIIC<GHIIIIIGIHIIHHHCEHEHHHECHHIIHIIGH?GHEHEHDGHIIIIIHII<CGHHIIIIHHIEGHIIIIHIHIIGHH?H0DGEHHCGHIIHIIIIIHIICHEHEHIIIDGHCHIIIIIIIIIHIIHIIIIHHHHCHHII.?EH.;GHEH?HH@GEHCHEHHHHIGHEDCHHIIIEE7?HHCDDHIH>?8-E?HCF5=68--HF@-F6--HECIIHHHHHHB.FEG7HIHIIHGA;.@B.@GC8FHCEB@IIIHF.HG?EHHGC/HGIHD<<//HEHC?HGIIHHIIHHHHGHHCGCCIHEFEG@EDHIGHFHEIFHHCC?IHFIIHIIIIIIHCHEHHD<@CHHCG1GIIHHHE<F?CHHHIIHIHG=HEHE?DHEG1HHHF<1<?D
@HWI-D00621:567:H7NJCBCX2:1:1101:12377:2058
GTGGGGAATATTGCACAATGGGCGCAAGCCTGATGCAGCCATGCCGCGTGTATGAAGAAGGCCTTCGGGTTGTAAAGTACTTTCAGCGGGGAGGAAGGTGTTGAGGTTAATAACCTCAGCAATTGACGTTACCCGCAGAAGAAGCACCGGCTAACTCCGTGCCAGCAGCCGCGGTAATACGGAGGGTGCAAGCGTTAATCGGAATTACTGGGCGTAAAGCGCACGCAGGCGGTCTGTCAAGTCGGATGTGAAATCCCCGGGCTCAACCTGGGAACTGCATTCGAAACTGGCAGGCTAGAGTCTTGTAGAGGGGGATAGAATTCCAGGTGTAGCGGTGAAATGCGTAGAGATCTGGAGGAATACCGGTGGCGAAGGCGGCCCCCTGGACAAAGACTGACGCTCAGGTGCGAAAGCGTGGGGAGCAAACAGG
+
IIIIIIIIIIIIIIIIIIIIIIIIIIIIIIIIIIIIIIIIIIIIIIIIHIIIIIIIIIIIIIIIIIIIIIIIIIIIIIIIIIGHIIIIIIIHHIHIIIIIIIIIIIIIIIIIIIIIIIIIIIIIIIIIHIIIIIIIIIIIIIIIIIIIIHIIIIIIIIIIIIIIIIIIIIIIIHCHHGIIIIIHIIIIHIIIIHHIIIIIIIIIIHIIIHIIHIHIHIHIIIIDHIIIIIIEEEEHB-IIIIIIIHIIIIIIIIIIGIIHIIIIIIIHIHHHIHHIHIHFGIIIIIHIIIHIIIIIIIIIIHHIIIIIIIIIIIIIIIIIIIIIIIIIIIIIIIIIIIIIIIIIHHHHDIIIIIIIIIHIIIIIIIIIIIIIIIIIIIIHIHIIIIIIIIIIIIIIIIIIHIIIIIIHIIIIIIIIIIIIIIIIIIIIII
@HWI-D00621:567:H7NJCBCX2:1:1101:17855:2430
GTGGGGAATATTGCACAATGGGCGCAAGCCTGATGCAGCCATGCCGCGTGTATGAAGAAGGCCTTCGGGTTGTAAAGTACTTTCAGCGGGGAGGAAGGTGTTGAGGTTAATAACCTCAGCAATTGACGTTACCCGCAGAAGAAGCACCGGCTAACTCCGTGCCAGCAGCCGCGGTAATACGGAGGGTGCAAGCGTTAATCGGAATTACTGGGCGTAAAGCGCACGCAGGCGGTCTGTCAAGTCGGATGTGAAATCCCCGGGCTCAACCTGGGAACTGCATTCGAAACTGGCAGGCTAGAGTCTTGTAGAGGGGGGTAGAATTCCAGGTGTAGCGGTGAAATGCGTAGAGATCTGGAGGAATACCGGTGGCGAAGGCGGCCCCCTGGACAAAGACTGACGCTCAGGTGCGAAAGCGTGGGGAGCAAACAGG
+
IIIIIHIIIFHHCGCHIIIGHIIIIIIIIIHIIEHEEHIIIIIHHIHHFH<CFHCGHHEEHHICCCEDHI=HGCHHHHCEHFFH?FGHIHD?EHIIHCE?F=FHHGIII?GECGHHC0<E0=FHHCCEEHIIHEC?<EC@HHIGGHH?DDDHIIHHHIHIHHEHIIIHHHDEC8??H?/:AEA?-?:ABG.FAGH.@9FHFI?HHEHHIHHIIHHHIHDAHGIIHEHDHHHHHF@@@@HDHE@?G6-E@-FECHDCHCHA?HHHIHHB.CHHFEGHHC..9.9@EIHGAAECFHHEDEFH?EC.EHHEHIHHEIIIIHFEHEHF0HF@C/HHHIIIHEHIIIIHGCF<DHHC?G@CCCHE<IHEEIHHHGHEC<HHEC/C0GFHHGCIHEG@HGIIHHH@?FHHCIHHIIIIHHE?IHIIIHD<?G1@HH
@HWI-D00621:567:H7NJCBCX2:1:1101:19417:2304
GTGGGGAATATTGCACAATGGGCGCAAGCCTGATGCAGCCATGCCGCGTGTATGAAGAAGGCCTTCGGGTTGTAAAGTACTTTCAGCGGGGAGGAAGGTGTTGAGGTTAATAACCTCAGCAATTGACGTTACCCGCAGAAGAAGCACCGGCTAACTCCGTGCCAGCAGCCGCGGTAATACGGAGGGTGCAAGCGTTAATCGGAATTACTGGGCGTAAAGCGCACGCAGGCGGTCTGTCAAGTCGGATGTGAAATCCCCGGGCTCAACCTGGGAACTGCATTCGAAACAGGCAGGCTAGAGTCTTGTAGAGGGGGGTAGAATTCCAGGTGTAGCGGTGAAATGCGTAGAGATCTGGAGGAATACCGGTGGCGAAGGCGGCCCCCTGGACAAAGACTGACGCTCAGGTGCGAAAGCGTGGGGAGCAAACAGG
+
IHIIIIIIIIIIIIIIGHIIHIIIIIIIIGHIIIIIIIIIIIIIHIIIHIIIIIIIHIIHIIIHIIIIIIIIIHIHGHIIH?DFHHIIHIIGIIHIIIIFHIIIIIIIIIIIIIIIIGHIHIIIIIIIHHHIIIIIGHIIIIIIIIIHIIIIIIIIGIHDGEHHHIIGHIHHHIIHIHGIHHIIGIIIHEHHEEEHHIHIHIIIIHIIIHHFGIHGDEDHHHIHHIHDHHIIIIIHHHGHHG@EHIHIIIIIHCHGGIIHGFHHHIIIIIIIIHGIHGIIHHIHHIIIIIIHHHCHIHHHFHHIIIIIIIIIIIIIIHIIIIIHIIIIHIIIHIIIIIIIIIHIIIHGDEIIIIIIIIIIIIHIIIIIIIIIIIIIIIIGIHGIIIIHIHHIIIIIIIHHHHIIIIIIIIIIIIIIIIIIIHIIIIIIII
@HWI-D00621:567:H7NJCBCX2:1:1101:3973:2598
GTGGGGAATATTGCACAATGGGCGCAAGCCTGATGCAGCCATGCCGCGTGTATGAAGAAGGCCTTCGGGTTGTAAAGTACTTTCAGCGGGGAGGAAGGTGTTGAGGGTAATAAACTCAGCAATTGACGTTACCAGCAGAAGAAGCACCGGCTAACTCCGTGCCAGCAGCCGCGGTAATACGGAGGGTGCAAGCGTTAATCGGAATTACTGGGCGTAAAGCGCACGCAGGCGGTCTGTCAAGTCGGATGTGAAATCCCCGGGCTCAACCTGGGAACTGCATTCGAAACTGGCAGGCTAGAGTCTTGTAGAGGGGGGTAGAATTCCAGGTGTAGCGGTGAAATGCGTAGAGATCTGGAGGAATACCGGTGGCGAAGGCGGCCCCCTGGACAAAGACTGACGCTCAGGTGAGAAAGCGTGGGGAGGAAACAGG
+
III1CHIII1GHII1GHHIII1DHIHII1DHII1GHIII1D<GHIIIIII<1DHH1FHIHIIIIIIIIII0FHHIIIHEHI1DGHI1<CHIH/CGH?G11<D1D<F0<1CCH10<D<0000==FHHIIEHIII00DHIH0GHIIIIIIIIHIIIIIIIIIIIIIIIIIIIIIIIIHIIIII.EHHI@HH.;GHEBE.99BGHIHIIIHIIEHHHHHHHI6758>H-EDHHIG@B@8-F@>,5@@8@EH@?IIHHCHD>6B86?AEF.HH@EB6AGA;7..GHHHGF8.?HGC;...C.::/</@C/IHHHHE<@CCEH@GHHEGC0C0CC?<01G11HHE<<1<1<1<1C<1<1G<1G<EC</F<D0<D1CEE<CC<C/C<<1<@D<11@HFD00<</D<1<C1D111C?HC<//@HIHGC<11GD1@?D
@HWI-D00621:567:H7NJCBCX2:1:1101:5916:2652
GTGGGGAATATTGCACAATGGGCGCAAGCCTGATGCAGCCATGCCGCGTGTATGAAGAAGGCCTTCGGGTTGTAAAGTACTTTCAGCGGGGAGGAAGGTGTTGAGGTTAATAACCTCAGCAATTGACGTTACCCGCAGAAGAAGCACCGGCTAACTCCGTGCCAGCAGCCGCGGTAATACGGAGGGTGCAAGCGTTAATCGGAATTACTGGGCGTAAAGCGCACGCAGGCGGTCTGTCAAGTCGGATGTGAAATCCCCGGGCTCAACCTGGGAACTGCATTCGAAACTGGCAGGCTAGAGTCTTGTAGAGGGGGGTAGAATTCCAGGTGTAGCGGTGAAATGCGTAGAGATCTGGAGGAATACCGGTGGCGAAGGCGGCCCCCTGGACAAAGACTGACGCTCAGGTGCGAAAGCGTGGGGAGCAAACAGG
+
II?HIIIIIIIIIIEHIIIIIIIIDHIIIIIIIEHIIIICH1<DHHIIIICGCHI1FHCH1<<1DCEH/<<FHIII1G@GH@DHCHI?HIII<CHH1CGG<C1CGHCC@C11F0<<CH@FEH?0D@GE0<CC<GHGCD/DH0FHH0DHHIIDHGD@/://=AGEHEHIIGGHI-8::8FBGCH?EHGGH@E8..:AAHHEHHH@CH@.FIIIIIHGDIHFEDHHH?HHH=H@C8--B?IIHHHEIIIHF-HBE?,HC,@.HHB.IH?@G6HGAG?HIIIHG.IIIIIIHG?HIIHIHIHHF:..F?IIHHC///@HEIIIIIHG?IIIIIIIIIIIIIIIIIIIIHHH@IHF1IIIIIIH?IIIGIIIIIHHE<IHC<//0CIHGD<11EEGIIIIIH?HD1IIHEFIIIIIHC<IIIIIHGC1GD1EII
@HWI-D00621:567:H7NJCBCX2:1:1101:8972:2603
GTGGGGAATATTGCACAATGGGCGCAAGCCTGATGCAGCCATGCCGCGTGTATGAAGAAGGCCTTCGGGTTGTAAAGTACTTTCAGCGGGGAGGAAGGTGTTGAGGTTAATAACCTCAGCAATTGACGTTACCCGCAGAAGAAGCACCGGCTAACTCCGTGCCAGCAGCCGCGGTAATACGGAGGGTGCAAGCGTTAATCGGAATTACTGGGCGTAAAGCGCACGCAGGCGGTCTGTCAAGTCGGATGTGAAATCCCCGGGCTCAACCTGGGAACTGCATTCGAAACTGGCAGGCTAGAGTCTTGTAGAGGGGGGTAGAATTCCAGGTGTAGCGGTGAAATGCGTAGAGATCTGGAGGAATACCGGTGGCGAAGGCGGCCCCCTGGACAAAGACTGACGCTCAGGTGCGAAAGCGTGGGGAGCAAACAGG
+
IIIIIHGIIIIIHIIIIHIGHIIIIIIIIIIIIIIIIIIIIIHIIIIIIIIIIGIHIHIIIIIIIHIIHIIIIIIHHIIIIHGHHIGIIIIHIIGIIIIIIHHIIIIIIIHHIIIIIIIIIIHIIIIIIIIIIIHIIIIIIHIIIIHIIIIIIIIIIIIIIIIIIIIGIIIIIHIHIIIIHHHCHHGCHIIIIII=EHHIIIIGIHHHHHFHEHHHHIIHIIIIHIIIIIHIIIHGIIHHDIHIHHGHIIIHHHIIIIIIIIIIHHEIIIIIIIHHHHHIHHIIIIHGHIIIIHHIIIIIIHIIIIIIIIIIIIIHIIIHIIIIIIHEHIIHIIIIIIIIIIIIIIHG<IHIHHHHGIIIIIIIIIIIIIIIHGIIIIIIIIIIHIIIIIIIIIIIIIIIIGIIIIIHHIIIIIIIHHIIIIIHHIIIII
@HWI-D00621:567:H7NJCBCX2:1:1101:10289:2510
GTGGGGAATATTGCACAATGGGCGCAAGCCTGATGCAGCCATGCCGCGTGTATGAAGAAGGCCTTCGGGTTGTAAAGTACTTTCAGCGGGGAGGAAGGTGTTGAGGTTAATAACCTCAGCAATTGACGTTACCCGCAGAAGAAGCACCGGCTAACTCCGTGCCAGCAGCCGCGGTAATACGGAGGGTGCAAGCGTTAATCGGAATTACTGGGCGTAAAGCGCACGCAGGCGGTCTGTCAAGTCGGATGTGAAATCCCCGGGCTCAACCTGGGAACTGCATTCGAAACTGGCAGGCTAGAGTCTTGTAGAGGGGGGGTAGAATTCCAGGTGTAGCGGTGAAATGCGTAGAGATCTGGAGGAATACCGGTGGCGAAGGCGGCCCCCTGGACAATGACTGACGCTCAGGTGCGAAAGCGTGGGGAGCAAACAGG
+
IIIIIGIIIIIIIIIIIIIIIIIIIIIIIIIIIIIIIIHIIIIHIHIIIIIIIHIIIIIIHIHHIIIIIIIIIHIIIIIIIIFHHHIIIIGHIIIIIIIIIIIIIIIHIIHIIIHIIIIIHIIIIIIIHIGHIIIIIIHHFHHIIIIHIIIIIIIHIIIIIIIHIIIIIIGHIIIHIIIIIIHIHIHHFHHHEE.B=GHHHHHI?GGGHHIHHIHHHIHHIGIIIHIIIHHHFHGG?HH<HIIHHIIIHHCF-HGHIIIHEIIIIHHGEHIHHIIIIHIHHHHHEHHIIIHIIHIIIIHHEFCIIIIIIIIIIIHHIIIIIIIGIIIIIHDIIIIIIIIIIIIIIIIHGDIHIIIIHIIHGHIHIIIIIIHIHIIIIIIIHIIGIIIIIIIIIIIIIIIIHHIIIIIIIIIIIIIHIIIIIIIIIIIIIII
@HWI-D00621:567:H7NJCBCX2:1:1101:15783:2534
GTGGGGAATATTGCACAATGGGCGCAAGCCTGATGCAGCCATGCCGCGTGTATGAAGAAGGCCTTCGGGTTGTAAAGTACTTTCAGCGGGGAGGAAGGCGATAAGGTTAATAACCTTGTCGATTGACGTTACCCGCAGAAGAAGCACCGGCTAACTCCGTGCCAGCAGCCGCGGTAATACGGAGGGTGCAAGCGTTAATCGGAATTACTGGGCGTAAAGCGCACGCAGGCGGTCTGTCAAGTCGGATGTGAAATCCCCGGGCTCAACCTGGGAACTGCATTCGAAACTGGCAGGCTAGAGTCTTGTAGAGGGGGGTAGAATTCCAGGTGTAGCGGTGAAATGCGTAGAGATCTGGAGGAATACCGGTGGCGAAGGCGGCCCCCTGGACAAAGACTGACGCTCAGGTGCGAAAGCGTGGGGAGCAAACAGG
+
IIIIGIIIIIIIIGIIIIIHIHIIIIIIIIIIIIGIIIIIIIIIIIIIIIIFHIIIIIIIIIIIIIHIIIIIIIHIIHHHIIHIIIEDHHHHIIIIIIHGDFEEEHHIIIIIHIIIHIIHIHHIIIIIIIIHIIIIIIIIIIIIIIIIIIIIIIIIIIIIHHIIIHIIIIIIIIHHHHHIIIIIIGIIHHHIIIHIHIHIHHIHIIHIIIIIIIIIIIIIGIIHHIIIIIIGIIIIHEHGHIHIIGIHIIIHHCHHCGIIIHHGHIHHGHIHHHEFFIIIHIIHIHFIIHIIIGHFIHHGHEHIHHIIIIIIIHIIIIIHHHFIIIIIIIIIIIHIIIIIIIHIIIFGDGIIIIIIIIIIGIIIIIIIIIIIIIIIIIIIHIIIIIIIIIIHIIIIIIIIIIIHCIIIIIIIIIIIIIIIIIHIIIHIII
@HWI-D00621:567:H7NJCBCX2:1:1101:3417:2943
GTGGGGAATATTGCACAATGGGCGCAAGCCTGATGCAGCCATGCCGCGTGTATGAAGAAGGCCTTCGGGTTGTAAAGTACTTTCAGCGGGGAGGAAGGTGTTGAGGTTAATAACCTCAGCAATTGACGTTACCCGCAGAAGAAGCACCGGCTAACTCCGTGCCAGCAGCCGCGGTAATACGGAGGGTGCAAGCGTTAATCGGAATTACTGGGCGTAAAGCGCACGCAGGCGGTCTGTCAAGTCGGATGTGAAATCCCCGGGCTCAACCTGGGAACTGCATTCGAAACTGGCAGGCTAGAGTCTTGTAGAGGGGGGTAGAATTCCAGGTGTAGCGGTGAAATGCGTAGAGATCTGGAGGAATACCGGTGGCGAAGGCGGCCCCCTGGACAAAGACTGACGCTCAGGTGCGAAAGCGTGGGGAGCAAACAGG
+
IIIIIIIIIIIIIIIIIIIIIIIIIIIIIIIIIIIIIHIIIIIIHIIIIIIIIIIIIIIIIIIIIIIIIIIIIIIIIIIIIIFHIIIIIIIHIIIIIIIHIIIIIIHIIIIIIIIIIIIIIIIIIIIIIIIIIIIGIIIIIIIIIIIHIIHIHIIIIIIHIIIGIIIIIIIIHIIIIIIHIIIIII@GHIHIIIHIDHHIIIIIIIIHIIHIIIIIIIIIIIIIHIHIIHHIIHHIIHIHIHGIIIIIIIIIIIIIIIIIIIIHIHHHIIHGIHGIIHHGIIIIIIIHIIHIIHIIIIIIGIIIIIIHIIGIIIIIIIIIIIIIIIIIIIIIIIIGIHIIIIIIIIIHFIIIIHHHIIHHGIHIIIIIIHIIIIIIIIGIIIHIIIIHIIIIHIIIIIIIIIIIIIIIIIIIHIIIIIIIIIIIHIHIIH
@HWI-D00621:567:H7NJCBCX2:1:1101:1752:3603
GTGGGGAATATTGCACAATGGGCGCAAGCCTGATGCAGCCATGCCGCGTGTATGAAGAAGGCCTTCGGGTTGTAAAGTACTTTCAGCGGGGAGGAAGGTGTTGAGGTTAATAACCTCAGCAATTGACGTTACCCGCAGAAGAAGCACCGGCTAACTCCGTGCCAGCAGCCGCGGTAATACGGAGGGTGCAAGCGTTAATCGGAATTACTGGGCGTAAAGCGCACGCAGGCGGTCTGTCAAGTCGGATGTGAAATCCCCGGGCTCAACCTGGGAACTGCATTCGAAACTGGCAGGCTAGAGTCTTGTAGAGGGGGGTAGAATTCCAGGTGTAGCGGTGAAATGCGTAGAGATCTGGAGGAATACCGGTGGCGAAGGCGGCCCCCTGGACAAAGACTGACGCTCAGGTGCGAAAGCGTGGGGAGCAAACAGG
+
IIHIIIIIHIIGHFCHHHIIIHFHIDHIGH<FFHHG11FHHEHEHDDH<?@@DFFHHGHHH1DCGHHHHDEHH?1G@GHHHICCCGHEHHH/<?<CGE<CHECGHFGHHCGEHHIHHHEEHIIEHHIHHEHFCCHD<C/DDFEHHIFHDHID0DGGG/DGHHHEHIGHIGIIID?HHH?FHHIIGHHIGIC?FGE=GGHHEHFFGHHFEHIGIHECHHFHHGHDHHHHHHHF6FCB68-=,CEEEG?HHCG@EDGHHHHEFEIIHHIHHHHHHIHGHHHHIIIHIHIHHHHEFF8IIIHHHEGHCFGHDHHGIHG?IIIIIHHG0HFHIIIIIHIIIHIIIIIIIHHCHIHGIIHIIIFHHHIIHHIHFHIIIHDHHIIIIIIIIIHHGHG@G=IHHGHIHHHHHHHHIIIIIHIIHIIHGIIHHGGCHE
@HWI-D00621:567:H7NJCBCX2:1:1101:12759:3555
GTGGGGAATATTGCACAATGGGCGCAAGCCTGATGCAGCCATGCCGCGTGTATGAAGAAGGCCTTCGGGTTGTAAAGTACTTTCAGCGGGGAGGAAGGTGTTGAGGTTAATAACCTCAGCAATTGACGTTACCCGCAGAAGAAGCACCGGCTAACTCCGTGCCAGCAGCCGCGGTAATACGGAGGGTGCAAGCGTTAATCGGAATTACTGGGCGTAAAGCGCACGCAGGCGGTCTGTCAAGTCGGATGTGAAATCCCCGGGCTCAACCTGGGAACTGCATTCGAAACTGGCAGGCTAGAGTCTTGTAGAGGGGGGTAGAATTCCAGGTGTAGCGGTGAAATGCGTAGAGATCTGGAGGAATACCGGTGGCGAAGGCGGCCCCCTGGACAAAGACTGACGCTCAGGTGCGAAAGCGTGGGGAGCAAACAGG
+
IIIIIIIIIIIIHIIIIIIIIIIIHIIIIIHIIIHIIIIIIIIIIHHIHIIIHIHIIIIIIIHIIIIHIIIIIIIIIIIGIIDFHIIIIIIHIHIHIIIIIIHIIIHHIIIIIIGIIIIIIIIIIIIIHIHIIHIIIIHIIIIIHHIIHIIIGIIIIIHHHIIHHIIIIIHIHI-EHIIIIIHIHIIIIHIIII=GHIIIIIIIIHHIHHIHIIHIIIIIIHIIIGHHHHHH@E@HCIHDHIIHIIIIHIFHE?HD<IIIHHHHHIIIHGHHIIHIIIGIIHHHIIIIIIIIHGDGIIHFHIIIIIIIIIIIIIIIIIIIIIIHIIIIIGHIIIIIIIGIIHHIHIHGFHHIHHIIIIIIIIIIIIIIHHIIIIIIIIIHHIIIIIIHIHHHFIIIIIIIIIIIIIIGIIIIHIGGIIIIIIIHIIHIII
@HWI-D00621:567:H7NJCBCX2:1:1101:5095:3755
GTGGGGAATATTGCACAATGGGCGCAAGCCTGATGCAGCCATGCCGCGTGTATGAAGAAGGCCTTCGGGTTGTAAAGTACTTTCAGCGGGGAGGAAGGTGTTGAGGTTAATAACCTCAGCAATTGACGTTACCCGCAGAAGAAGCACCGGCTAACTCCGTGCCAGCAGCCGCGGTAATACGGAGGGTGCAAGCGTTAATCGGAATTACTGGGCGTAAAGCGCACGCAGGCGGTCTGTCAAGTCGGATGTGAAATCCCCGGGCTCAACCTGGGAACTGCATTCGAAACTGGCAGGCTAGAGTCTTGTAGAGGGGGGTAGAATTCCAGGTGTAGCGGTGAAATGCGTAGAGATCTGGAGGAATACCGGTGGCGAAGGCGGCCCCCTGGACAAAGACTGACGCTCAGGTGCGAAAGCGTGGGGAGCAAACAGG
+
IIIIIIIIIIIIIIIIIIIIHIIIIIIIIIIIIIIIIIIIIIIIIIIIIIIIIIIIIIIIIIHIIIIIIIIHIIIIIIIIIIGHIIIIIIIIIIIIIIIIIIIIIIHIHHIIIIIIIIIIIIIIIIIIIIIIIHIIIIIIIIIIIIIIIIIIGIIIIIIIIIIIIIIIIIIIIIDHIIHIIIIIIHHHIIIIIIIIIHEHIIIIIIIIIIIIIIHHHHIIIIIIIIHIHHHHEIHHEHHHIHEHIHFHHIIHHHCIGIIIIHIIHIHHGIHIHHEHHIIHIIIIIIIIIIIIIIIIIIGHE@.IIIIIIIIIIIIIIIIIHHEIIIIIIIIIIIIIIHEIIIIIIIIHFIIIIIIIIIIIHIIIIIIIIIIGIIIIIIIIIIIIIIIIIIIHHIIIIIIIIIIIIIIIIIIIIIIIIIIIIIIIIIIIII
@HWI-D00621:567:H7NJCBCX2:1:1101:19986:3767
GTGGGGAATATTGCACAATGGGCGCAAGCCTGATGCAGCCATGCCGCGTGTATGAAGAAGGCCTTCGGGTTGTAAAGTACTTTCAGCGGGGAGGAAGGTGTTGAGGTTAATAACCTCAGCAATTGACGTTACCCGCAGAAGAAGCACCGGCTAACTCCGTGCCAGCAGCCGCGGTAATACGGAGGGTGCAAGCGTTAATCAGAATTACTGGGCGTAAAGCGCACGCAGGCGGTCTGTCAAGTCGGATGTGAAATCCCCGGGCTCAACCTGGGAACTGCATTCGAAACTGGCAGGCTAGAGTCTTGTAGAGGGGGGTAGAATTCCAGGTGTAGCGGTGAAATGCGTAGAGATCTGGAGGAATACCGGTGGCGAAGGCGGCCCCCTGGACAAAGACTGACGCTCAGGTGCGAAAGCGTGGGGAGCAAACAGG
+
H<CF1CE0@<@@?@GDCCHHC?CD?D/?HE1<<FEHHHHHEH?GG?/</<<D1F?C<CFE?HH@FE1<?F@EHC@@HH?H1D<F@CH/?<E/CE@EEHHHCCHHHF1FEHHFEEHIHFIHCHHCFFCHCGHHIG=EDD?FFHG/?FHEC/:<E@@/DDH/:@GAE@G/AHHGIDIIIHIHHHF<HDAAAGHHI@GHEEEEHH@HFFFH7AC@5CF?B@HEEHG=E4->7,EEGEBB8--=58-F@@8EEB6-@HCHHDHFC@AB.A.HHEH@EHIHHG87.HB?GF.@GB.EEEG@C;....HEHEFC<C<<EFEEF@<<<<0D<?FEHC/EGC1HGEEHEF1EC<F<<1F@F<<1<11E<<<<FHHCHD<0<///HHHHEE@@HIHHHFHGDC<<</111EGC/E0HHHEHCHE1D<11<11<<<1HCD
@HWI-D00621:567:H7NJCBCX2:1:1101:20189:3843
GTGGGGAATATTGCACAATGGGCGCAAGCCTGATGCAGCCATGCCGCGTGTATGAAGAAGGCCTTCGGGTTGTAAAGTACTTTCAGCGGGGAGGAAGGTGTTGAGGTTAATAACCTCAGCAATTGACGTTACCCGCAGAAGAAGCACCGGCTAACTCCGTGCCAGCAGCCGCGGTAATACGGAGGGTGCAAGCGTTAATCGGAATTACTGGGCGTAAAGCGCACGCAGGCGGTCTGTCAAGTCGGATGTGCACTCCCCGGGCTCAACCTGGGAACTGCATTCGAAACTGGCAGGCTAGAGTCTTGTAGAGGGGGGTAGAATTCCAGGTGTAGCGGTGAAATGCGTAGAGATCTGGAGGAATACCGGTGGCGAAGGCGGCCCCCTGGACAAAGACTGACGCTCAGGTGCGAAAGCGTGGGGAGCAAAAAGG
+
@DFH1EHCFHHE1DGHHGHH<@1CH<HC111<C@C1<C@GHHHGEHHDHHEFH@HHHGHF1CE1FE?0C<ECGHI?HECGHHDHHHH??///<<0DFHGGCHIH?@11<DFGHGEHHGH@0@CHHEHIIGCHEHIHCDHHHE?@GFHGHHHH0D?HECGDEHHH@HHE?GHH?E?-DFAA@GDH?HHHCE.;A.AGAHAH??C7EHFGH@.5AHEHHHECDHBD<C#######EHGCGB,C8--@@B-B6-8,,,,CC@.?GGB..HEEF.?F@EHFEEHHEA7?HB.HHIHHEHGFCF8.IHHD.D=DEC/<</HF/<00D0@@EIHHHCEC<1GCHG0C<DC@HEEEF11<<11FEIHCCFC<0=H=HEHHEHHEC/C0D<<1EGEG@?HHCE0E?D<D11/<00HEHGC/CC?FHIIHFC1<<11HG
@HWI-D00621:567:H7NJCBCX2:1:1101:12684:4585
GTGGGGAATATTGCACAATGGGCGCAAGCCTGATGCAGCCATGCCGCGTGTATGAAGAAGGCCTTCGGGTTGTAAAGTACTTTCAGCGGGGAGGAAGGTGTTGAGGTTAATAACCTCAGCAATTGACGTTACCCGCAGAAGAAGCACCGGCTAACTCCGTGCCAGCAGCCGCGGTAATACGGAGGGTGCAAGCGTTAATCGGAATTACTGGGCGTAAAGCGCACGCAGGCGGTCTGTCAAGTCGGATGTGAAATCCCCGGGCTCAACCTGGGAACTGCATTCGAAACTGGCAGGCTAGAGTCTTGTAGAGGGGGGTAGAATTCCAGGTGTAGCGGTGAAATGCGTAGAGATCTGGAGGAATACCGGTGGCGAAGGCGGCCCCCTGGACAATGACTGACGCTCAGGTGCGAAAGCGTGGGGAGCAAACAGG
+
IIHGIIIIIIIIIIIIIIIIIGHDHHIH1ECCCG1DF1<FHHHFIDHDCH<CFH@HHCH?GEEFHEEHHCHHHCGHFHCGCHGGFE1CEHICDH=F1EHFHEHE?<<<<GHHIEHHEHH0GH0<FHIIHE=CEFHHDHD0DDGHGH/FCHIDDDEF@@E/:A@EHE?AEHHIIGHIHIIHGA.?<8EHHF88:7.:B..BGHH?G@D@AHH@HCE,-FG@,?F,CC@6CHFF6CB---8CCE@CF@-E@EHHE?,HDHHHGA?@CB.IIIIIHH@EHHHIHAIHHIIIHHEG@IHIHIIHHFFHG?IIIIHIIIHEIIIHHHFIIHIIIIHHHIHIIHIIIIIIIIHF<CEFHHEIIIIIHCIIHFHHG?IIIIGIIIIHHCIIIIIHHH?EIIIIIIIHGEH?IGIIIIIIIIIIIIIIIGIIIIIIII
@HWI-D00621:567:H7NJCBCX2:1:1101:15078:4598
GTGGGGAATATTGCACAATGGGCGCAAGCCTGATGCAGCCATGCCGCGTGTATGAAGAAGGCCTTCGGGTTGTAAAGTACTTTCAGCGGGGAGGAAGGTGTTGAGGTTAATAACCTCAGCAATTGACGTTACCCGCAGAAGAAGCACCGGCTAACTCCGTGCCAGCAGCCGCGGTAATACGGAGGGTGCAAGCGTTAATCAGAATTACTGGGCGTAAAGCGCACGCAGGCGGTCTGTCAAGTCGGATGTGAAATCCCCGGGCTCAACCTGGGAACTGCATTCGAAACTGGCAGGCTAGAGTCTTGTAGAGGGGGGTAGAATTCCAGGTGTAGCGGTGAAATGCGTAGAGATCTGGAGGAATACCGGTGGCGAAGGCGGCCCCCTGGACAAAGACTGACGCTCAGGTGCGAAAGCGTGGGGAGCAAACAGG
+
IIIIHGEHIIIIHGHHIIIIFHIHIDHHHIIIIIIIIIIIIHIHHHIIHHHHIIIIIIGHIHIEHHIIIIIIIIIIIIIIHIHHIHIIHHIDHIIIIIIIIIIIIIIIHIIIHHHIHIIIIIHHHIIIIIIIIHIIIHHIHHHHHHHIHIIIIFFHHHIHHIIFHIHHFFHIIHHHHHHHHHHIIIIIHHCHHIIIHHHHHFFHIIGIHHGHIHHIIGHHH-IDIHDHHHHHHG@F@B-HD=GBF@-HFHCHEE<HGIHHHHBEHFHCHCHHHGIIIHE?IHFHCHF@HHHHGHHGEHGC.?IIIIIIIHHHHFIHHHIGHHFEHIIIIHE<EHIHGHHHHHGECHFD<CF1GHGC<GCHHHIIIIIIIHHEEHC?HDIGHG1HGHGHHIIHHHFIHGIHHHIIIHIIIHIHHGHHIFHIHIHHHHIIHH
@HWI-D00621:567:H7NJCBCX2:1:1101:15267:4718
GTGGGGAATATTGCACAATGGGCGCAAGCCTGATGCAGCCATGCCGCGTGTATGAAGAAGGCCTTCGGGTTGTAAAGTACTTTCAGCGGGGAGGAAGGTGTTGAGGTTAATAACCTCAGCAATTGACGTTACCCGCAGAAGAAGCACCGGCTAACTCCGTGCCAGCAGCCGCGGTAATACGGAGGGTGCAAGCGTTAATCGGAATTACTGGGCGTAAAGCGCACGCAGGCGGTCTGTCAAGTCGGATGTGAAATCCCCGGGCTCAACCTGGGAACTGCATTCGAAACTGGCAGGCTAGAGTCTTGTAGAGGGGGGTAGAATTCCAGGTGTAGCGGTGAAATGCGTAGAGATCTGGAGGAATACCGGTGGCGAAGGCGGCCCCCTGGACAAAGACTGACGCTCAGGTGCGAAAGCGTGGGGAGCAAACAGG
+
IIIHIIIIIIIIIIIIIIIIIIIIIIIIIIIIIIHIIIIHIIIIIIIIHIIIIIIIIIIIIIIIIIIIIIIIIIIIIIIIIIHIIIHIIIIIIIEHIIIIIIIIIIIIHIHIIIIIHIIIIIIIIIIIIIIIIIHIIIHIIIIIIIIIIIIIIIIIIIIIIIIIIGIIIIIIIIIHIIIIIIGHIIIIHHHEHIAHHHIIIHIHIIIIIIIIIIIHFIIIIHIIHIIIHHH?E?HEHEG<HHIHFIHIIHIIIIIHIIHHHEIIIHG?CHHHFA.HIHHCHHHHHHEEFHHIHHHIIHIIIIIIIIHHIIIIHHIIIIIIIHIIIIHIIIIIIHHIIIIIHHIIIIHHDIIIIIIHHIIIHIIIIIIIIIIIIIIIIIIHHHGIIIIIIIIIIIIIIIIIIIIIIIIIIIHIIIIIIIIIIIIIIIIIII
@HWI-D00621:567:H7NJCBCX2:1:1101:16019:4520
GTGGGGAATATTGCACAATGGGCGCAAGCCTGATGCAGCCATGCCGCGTGTATGAAGAAGGCCTTCGGGTTGTAAAGTACTTTCAGCGGGGAGGAAGGTGTTGAGGTTAATAACCTCAGCAATTGACGTTACCCGCAGAAGAAGCACCGGCTAACTCCGTGCCAGCAGCCGCGGTAATACGGAGGGTGCAAGCGTTAATCAGAATTACTGGGCGTAAAGCGCACGCAGGCGGTCTGTCAAGTCGGATGTGAAATCCCCGGGCTCAACCTGGGAACTGCATTCGAAACTGGCAGGCTAGAGTCTTGTAGAGGGGGGTAGAATTCCAGGTGTAGCGGTGAAATGCGTAGAGATCTGGAGGAATACCGGTGGCGAAGGCGGCCCCCTGGACAAAGACTGACGCTCAGGTGCGAAAGCGTGGGGAGCAAACAGG
+
IIIIIIIGHIIIIIIIIIIIHHIIIIIIIIIIIIIIIIIIIIIIHIIIHIIIIIIHHIIIIIIIIIIIHIIIIIIIIIIIIIHIIIIIIIIIIIIIIIIIIIIIIIIHIIIIIIIIIIIIIIIIIIIIIIIIIIIGIIHHHIIIIIIHIHIIIIIIIHIIIIIIIIIIIIHIIIIGIIIHIIHHIIHIGIGIIIIIIHHHIIHHIHIHHHHHHHHIIIIHIIIHIIIIIIIGIHHHF?EIIIIHHHIIIIIIIHIHHHHGGHE?IHCIIHIIIIIIIIIIIIIIIHH@HIIIIIIIIIIIIIIIHIIIHIHIIIIIIHIIIIIIIIIIIHIIIHIIIIIIIIIIIIHG<IIIIIIIIHIIHIGIIIIIHIIIIIIIIIIIIIIIIIIIIIIIIIIIIIHIIIIIIHIIHIIIIIIIIIIIIIIIIIIIII
@HWI-D00621:567:H7NJCBCX2:1:1101:1874:4899
GTGGGGAATATTGCACAATGGGCGCAAGCCTGATGCAGCCATGCCGCGTGTATGAAGAAGGCCTTCGGGTTGTAAAGTACTTTCAGCGGGGAGGAAGGTGTTGAGGTTAATAACCTCAGCAATTGACGTTACCCGCAGAAGAAGCACCGGCTAACTCCGTGCCAGCAGCCGCGGTAATACGGAGGGTGCAAGCGTTAATCGGAATTACTGGGCGTAAAGCGCACGCAGGCGGTCTGTCAAGTCGGATGTGAAATCCCCGGGCTCAACCTGGGAACTGCATTCGAAACTGGCAGGCTAGAGTCTTGTAGAGGGGGGTAGAATTCCAGGTGTAGCGGTGAAATGCGTAGAGATCTGGAGGAATACCGGTGGCGAAGGCGGCCCCCTGGACAAAGACTGACGCTCAGGTGCGAAAGCGTGGGGAGCAAACAGG
+
EHGIIHHIIIIIIIIIIIIHHIHHHIIHIIHHIIIIIIIIIIIHIIHDEHHHHGIIHHIIIIIIIIIHDHIHIGHIIIIIIFFGHIIIIIIGHHHIIIIIIIHHIHIHHIIIIIIIIIIIIIGHHIIIHHHIIIGIIGHIFHHEHIIIIHHHEIIIIIIIIIIIHIIHIHIIIGIIGIIIHIIGHIHHIIIHHIIIHIII@HDHHHIGIIIIIGCEGFHHHIIHHIIHHHIIIHIHGF@HHHHIHHHHEHEIIHH<D<G@G?GGHG?IIIIHHHHHHEEIIIH?HHGHGIHHEFDIGHGHGHHIIIIIIIIIIIIIHIHIIIIHIIHHIGIIIIHIIIIIIIIIIIHGDHEHIIIIIHIHHF<IIIHIHHIIIIHHHHDGHG1HIIHHIIIHIIIIHHIIIIIIIIIHIIIIIHIIIIIIIIHHHHCIGH
@HWI-D00621:567:H7NJCBCX2:1:1101:9785:4980
GTGGGGAATATTGCACAATGGGCGCAAGCCTGATGCAGCCATGCCGCGTGTATGAAGAAGGCCTTCGGGTTGTAAAGTACTTTCAGCGGGGAGGAAGGTGTTGAGGTTAATAACCTCAGCAATTGACGTTACCCGCAGAAGAAGCACCGGCTAACTCCGTGCCAGCAGCCGCGGTAATACGGAGGGTGCAAGCGTTAATCGGAATTACTGGGCGTAAAGCGCACGCAGGCGGTCTGTCAAGTCGGATGTGAAATCCCCGGGCTCAACCTGGGAACTGCATTCGAAACTGGCAGGCTAGAGTCTTGTAGAGGGGGGTAGAATTCCAGGTGTAGCGGTGAAATGCGTAGAGATCTGGAGGAATACCGGTGGCGAAGGCGGCCCCCTGGACAATGACTGACGCTCAGGTGCGAAAGCGTGGGGAGCAAACAGG
+
GIIHIIIIIIIIIIIIIHHIIIIHIIHIHIIIHIIIIIIIIIHIHHHIIIIIIIIIIHHIIGIIIIIIIHIHHHIIIIIIIIDGHIIIGIHHHIHIIIHHIIIHIHHIGHHHHHHHHIIHIIIIIIIIGHIIIIIIIIIIIIIIIGIIIIIIHIIIIIHHHIIIIIIIIIIHIGHHHIHGIHHIIHIHI?HHIIBHHHIIHIIIIIIIIHHIHHHIHHIIIIHCHHHIHIIIIH?EECIHHCIIIIIHIIHHDHIIIIIHIIHEIIIIIIIIIIIHHCIIIIIIHHIIIIIIIIHIIHIGIIIIIIIHIIIIIIIHHIIIHHGIIIIHDCHIIIIIIIIIIIIIIIIHDHIIIIIIIIIIIIHIIIIIIIIIHIIIHIIHIGIGHIIIIIIIIIIIIIIIHHIIIIHIIIIIIIIHIIIIIIIIIIIIII
@HWI-D00621:567:H7NJCBCX2:1:1101:15957:4926
GTGGGGAATATTGCACAATGGGCGCAAGCCTGATGCAGCCATGCCGCGTGTATGAAGAAGGCCTTCGGGTTGTAAAGTACTTTCAGCGGGGAGGAAGGTGTTGAGGTTAATAACCTCAGCAATTGACGTTACCCGCAGAAGAAGCACCGGCTAACTCCGTGCCAGCAGCCGCGGTAATACGGAGGGTGCAAGCGTTAATCAGAATTACTGGGCGTAAAGCGCACGCAGGCGGTCTGTCAAGTCGGATGTGAAATCCCCGGGCTCAACCTGGGAACTGCATTCGAAACTGGCAGGCTAGAGTCTTGTAGAGGGGGGTAGAATTCCAGGTGTAGCGGTGAAATGCGTAGAGATCTGGAGGAATACCGGTGGCGAAGGCGGCCCCCTGGACAAAGACTGACGCTCAGGTGCGAAAGCGTGGGGAGCAAACAGG
+
IIIIIIIIIIIIIHIIIIIIIIIIIIIIHHIIIIIHIIIIIIIIIIIIHHHIIIIIIIIIIIIIIIIIIHIIIIIIIIIIHIIHIIIIIIIHIIIIIIIIIIHIIIIIIHIIIIHIIIIIIIIIIIIIIIIIIIIIIIIIIIIHGIHIIIIIGIIIIIIHIIIIIIIIIIIIHIHHHEHIIIHHGDGHIAHIIIIIHIIIIIIIIIIIIHHHIIIIHGIIIIIIIIHIIIIIHIHFHGIIHGIIIIIFGIHIIHIIIIHIIIIIIHIHIIIIIHIIIIIIIGIIIIIIIHIIIHFIIIIIGIIIIIHIIIIIIIIIIIHIHIIHHIHIIIIIIIHHIIIIIHIIIHHGCIIIIIIHIIIIHHIIIIIIGIIIIIIIIIIIIIIHIIIHIIIHHIIIIIIIIIIIIIIIIIIIIIIIIIIGIIHIIIHIII
@HWI-D00621:567:H7NJCBCX2:1:1101:17554:4819
GTGGGGAATATTGCACAATGGGCGCAAGCCTGATGCAGCCATGCCGCGTGTATGAAGAAGGCCTTCGGGTTGTAAAGTACTTTCAGCGGGGAGGAAGGTGTTGAGGTTAATAACCTCAGCAATTGACGTTACCCGCAGAAGAAGCACCGGCTAACTCCGTGCCAGCAGCCGCGGTAATACGGAGGGTGCAAGCGTTAATCGGAATTACTGGGCGTAAAGCGCACGCAGGCGGTCTGTCAAGTCGGATGTGAAATCCCCGGGCTCAACCTGGGAACTGCATTCGAAACTGGCAGGCTAGAGTCTTGTAGAGGGGGGTAGAATTCCAGGTGTAGCGGTGAAATGCGTAGAGATCTGGAGGAATACCGGTGGCGAAGGCGGCCCCCTGGACAATGACTGACGCTCAGGTGCGAAAGCGTGGGGAGCAAACAGG
+
IEHHIGIGIIIHIIIIIIIIHIHIIIIIIIIHHIIIIII@GGHIIIIIIIIFHIIIIIHIIHHFFHHIIIIHIIIIIIIICHGHHIIIIIIHHHHIIIHIIIIHIIHIHGHIIIHIIIIHIIIIIHIIIIIIGHIIIIGIIIIIGIIIIIIHHIIHIIIIHHIIIIIIIHIHIIIIHFHIGHFHHIHIFHIIGHEGEHIHFHHGIHIIIHDFHIHHIH?FHHHHGHIIIHHHB?GIIHHHCIIHIIHIIHIIHHHIIIIIHEGIIIIHHEEIHHHIHHIIIIHHHHIIIIIHIHGHIIIIIHGIIIIIIIIHIFHGIIGIIIIIIHHIIIHHIIIIIIIIHIIIIHHGCHIHIIIIIHFEHIHIIIIIIIIIGIHIIIGIHIHIIIHGHHIIIIIIIIIHIIIIIIIIIIIIHIIIHHHIIHHIIIIHII
@HWI-D00621:567:H7NJCBCX2:1:1101:17879:4851
GTGGGGAATATTGCACAATGGGCGCAAGCCTGATGCAGCCATGCCGCGTGTATGAAGAAGGCCTTCGGGTTGTAAAGTACTTTCAGCGGGGAGGAAGGTGTTGAGGTTAATAACCTCAGCAATTGACGTTACCCGCAGAAGAAGCACCGGCTAACTCCGTGCCAGCAGCCGCGGTAATACGGAGGGTGCAAGCGTTAATCGGAATTACTGGGCGTAAAGCGCACGCAGGCGGTCTGTCAAGTCGGATGTGAAATCCCCGGGCTCAACCTGGGAACTGCATTCGAAACTGGCAGGCTAGAGTCTTGTAGAGGGGGGTAGAATTCCAGGTGTAGCGGTGAAATGCGTAGAGATCTGGAGGAATACCGGTGGCGAAGGCGGCCCCCTGGACAAAGACTGACGCTCAGGTGCGAAAGCGTGGGGAGCAAACAGG
+
IIIIIIIIIIIIIIIIIIIIIIIIIIIIIIIHIIHHIIIIIIIIIIIIIIIIIIIGHIIIIIIIIIIIIHIIIIIHIIIIIIDHHIIIIIIIIIIIIIIIIIIIIIIGIIIIIIIIIIIIIIIIIHIIIIIIIIIIIIIIIIIIIIIIIIIIIIIIHIIIIIIIIIIIIIGIGIIIHIIIIIHHIIIIIIIGIIIIIIIIIIHHHHHHIIIIIIIIIIIIIIIIIIHIIIIIIIIHEIIHHHGHFHEHHHGHHCHDGHHIHGEHHHGGIHIIIIIHIIHIHIIIIIIHIIIIIIIIIIIIHGIIIIIIIIIHIIIIIIIIIIIHIIIIIIIIIIIIIIIIIIIIIIIHDHHHIIIHIIIIGIIIIIIIIIIIIIIIIIIIIIIIIIIIIIIIHIIIIIIIGIIIIIIIIIIIIIIIIIIIIIIIIIIIII
@HWI-D00621:567:H7NJCBCX2:1:1101:19343:4885
ATGCCGCGTGTATGAAGAAGGCCTTCGGGTTGTAAAGTACTTTCAGCGGGGAGGAAGGTGTTGAGGTTAATAACCTCAGCAATTGACGTTACCCGCAGAAGAAGCACCGGCTAACTCCGTGCCAGCAGCCGCGGTAATACGGAGGGTGCAAGCGTTAATCGGAATTACTGGGCGTAAAGCGCACGCAGGCGGTCTGTCAAGTCGGATGTGAAATCCCCGGGCTCAACCTGGGAACTGCATTCGAAACTGGCAGGCTAGAGTCTTGTAGAGGGGGGTAGAATTCCAGGTGTAGCGGTGAAATGCGTAGAGATCTGGAGGAATACCGGTGGCGAAGGCGGCCCCCTGGACAAAGACTGACGCTCAGGTGCGAAAGCGTGGGGAGCAAACAGG
+
IIIIIIIIHHIIIIIIIIIIIIIIIIIIIIHIIIIIIIIIIIIIIIIIIIIIIIIIIIIIIIIIIIHIHIIIIIIIIIIIIIIIIIIIEHHIIIIIIIIIHIIIIIIIIHIIIIIHIIIIIIIIIIIIIIIIIIIIIIIIIIIIIIIIIIIHIIHHIIIIIIIIIIIIIIHIIIHDHIHIIIIIIIIHHIIIHIIIIIHIIIIIIIIIIIIIIIIIIIIIHIHHCHHIHIIIIIHHGHGEHIIIIHIIIIHIIIHIIIIIHHFHHEHIIIIIIIIIHIIIIIHGIIIIIIIIIIIIIIIIIIIIIIIHDIIIIIHIIIIIIIIIIIIIIIIHHIIIIHIIHIIIIIIIIHIHGIIIIIIIIIIIIIIIIIHIIIIIIIIIIIIIIIIIII
@HWI-D00621:567:H7NJCBCX2:1:1101:16082:5413
GTGGGGAATATTGCACAATGGGCGCAAGCCTGATGCAGCCATGCCGCGTGTATGAAGAAGGCCTTCGGGTTGTAAAGTACTTTCAGCGGGGAGGAAGGTGTTGAGGTTAATAACCTCAGCAATTGACGTTACCCGCAGAAGAAGCACCGGCTAACTCCGTGCCAGCAGCCGCGGTAATACGGAGGGTGCAAGCGTTAATCGGAATTACTGGGCGTAAAGCGCACGCAGGCGGTCTGTCAAGTCGGATGTGAAATCCCCGGGCTCAACCTGGGAACTGCATTCGAAACTGGCAGGCTAGAGTCTTGTAGAGGGGGGTAGAATTCCAGGTGTAGCGGTGAAATGCGTAGAGATCTGGAGGAATACCGGTGGCGAAGGCGGCCCCCTGGACAATGACTGACGCTCAGGTGCGAAAGCGTGGGGAGCAAACAGG
+
IHIIIIIIIIIIIIIIIIIIIIIIIIIIIIIIIIIIIIIIIIIIIIIIIIIIIIIIIIIIIIHIIIIIIIIIIIIIIIIIIIHIIIIIHIIIIIIIIIIIIIIIIIIIIIIIIIIIIHIIIIIIIIIIIIHIIIIIIIIIHIHHIIIIIGHIIIIIIIIHHIIIIIIIIIIIIIHHIIIIIIGHIIIIIIIHHIIHIIGHIIIHIIIIHHIHHHIHHHIIGHIIIIIIIHIIIIIIHHGDIIIHHGIHGIIHHHHHHHHIIHHHHHHIIIIIIHHIHIIIIHIIIIGIIIIIIIHIIIIHHIHIIIIIIHIIIIIHIIIIIIHIIIIIIIIIGIIIIIIIIIIIIHHF<GHIIIIIIHIIIIIIIIIIIIIGIIIIIIGIIIIIIIIIIIIIIIIHIIIIIIIIIIIIIIIIIIIIIIIIIIIIIIIIII
@HWI-D00621:567:H7NJCBCX2:1:1101:12898:5719
GTGGGGAATATTGCACAATGGGCGCAAGCCTGATGCAGCCATGCCGCGTGTATGAAGAAGGCCTTCGGGTTGTAAAGTACTTTCAGCGGGGAGGAAGGTGTTGAGGTTAATAACCTCAGCAATTGACGTTACCCGCAGAAGAAGCACCGGCTAACTCCGTGCCAGCAGCCGCGGTAATACGGAGGGTGCAAGCGTTAATCGGAATTACTGGGCGTAAAGCGCACGCAGGCGGTCTGTCAAGTCGGATGTGAAATCCCCGGGCTCAACCTGGGAACTGCATTCGAAACTGGCAGGCTAGAGTCTTGTAGAGGGGGGTAGAATTCCAGGTGTAGCGGTGAAATGCGTAGAGATCTGGAGGAATACCGGTGGCGAAGGCGGCCCCCTGGACAAAGACTGACGCTCAGGTGCGAAAGCGTGGGGAGCAAACAGG
+
IIIIIIIIIIIIIIIIIIIHIIIIIIIIIIIIIIIIIHIIHIHIIIIIEHIIIHHIIIIIIIIHIIIIIHHIIIIHIIIHIIHIIIIIIHIIIIIIHIIIIIIIIIIIHIIIIIIIIIIIIIIIIIHIHHIIIIIIIIHIHIIIIIHIIHIIIIIIIIIIIIIIIIIIIIIIIIHIIIGIIIHIIIIIGIIHFHHHHIIIIIHIIHIIIIIIIIIIIIIIHHIHIHHIIIIIGHIHHGHIIIIIIIIIIIHGIIIIHGIIHIIIIHHHIIGHIIIIIIIIIIIIHIHIIIIIIIIIIIIIIIIIIIIIIIIIIIIIIIIIIIIIIIIIIIIHD1IIIIIIIIIIIIIHDIIIIIIIIIIIIIIIIIIIIIIIIIIIIIIIGIIIIIIIIIIIIIIIIIIIIIIIIIIIIIIIIIIIIIIIIIIIIIIIII
@HWI-D00621:567:H7NJCBCX2:1:1101:20912:5528
GTGGGGAATATTGCACAATGGGCGCAAGCCTGATGCAGCCATGCCGCGTGTATGAAGAAGGCCTTCGGGTTGTAAAGTACTTTCAGCGGGGAGGAAGGTGTTGAGGTTAATAACCTCAGCAATTGACGTTACCCGCAGAAGAAGCACCGGCTAACTGCGTGCCAGCAGCCGCGGTAATACGGAGGGTGCAAGCGTTAATCGGAATTACTGGGCGTAAAGCGCACGCAGGCGGTCTGTCAAGTCGGATGTGAAATCCCCGGGCTCAACCTGGGAACTGCATTCGAAACTGGCAGGCTAGAGTCTTGTAGAGGGGGGTAGAATTCCAGGTGTAGCGGTGAAATGCGTAGAGATCTGGAGGAATACCGGTGGCGAAGGCGGCCCCCTGGACAAAGACTGACGCTCAGGTGCGAAAGCGTGGGGAGCAAACAGG
+
FHIGIIG@EFE@HGEEHCEGHHHD//<<<DEGHHHE<FDCCFH?<CEHEHH@GHHHHH@FGG1<DFEHHECH@G?FHGHD?ED1<GGHIIHCDHC@GHGHHHH@HH<@FEEGH0<@CEHEHCHHIC0D0=C@DFGHDFDDG@HHHH//DHHDHE/D/=DDHA?@FBEH8FEDHIDEH/A/;@.EHHGE..F@.B8@.BE?EH=?@FF8;A?BG?8@E?GHHHG6DHEDHDFEHFEHEHFHDGHHEGB-G@HHE<HDDC?HIHEG?HCB@A8.HFIHHHHHBHF?HA?CEEHEHFGEEC.D.HCFHGEHHHHD<<EEGFEECEIHEHHHHDHHD11CECG@E<C1HG<<1@?C<<1HEFHEDIHEGCECCHGHE?CEDDIIFEHECCHHEHHE@GCCEHGHFIECCEHIHHEG<GHHEE<CEGHHFGE?GF
@HWI-D00621:567:H7NJCBCX2:1:1101:1330:5854
GTGGGGAATATTGCACAATGGGCGCAAGCCTGATGCAGCCATGCCGCGTGTATGAAGAAGGCCTTCGGGTTGTAAAGTACTTTCAGCGGGGAGGAAGGTGTTGAGGTTAATAACCTCAGCAATTGACGTTACCCGCAGAAGAAGCACCGGCTAACTCCGTGCCAGCAGCCGCGGTAATACGGAGGGTGCAAGCGTTAATCGGAATTACTGGGCGTAAAGCGCACGCAGGCGGTCTGTCAAGTCGGATGTGAAATCCCCGGGCTCAACCTGGGAACTGCATTCGAAACTGGCAGGCTAGAGTCTTGTAGAGGGGGGTAGAATTCCAGGTGTAGCGGTGAAATGCGTAGAGATCTGGAGGAATACCGGTGGCGAAGGCGGCCCCCTGGACAAAGACTGACGCTCAGGTGCGAAAGCGTGGGGAGCAAACAGG
+
HHHCEHHHHHGIHHIHIIGH@FDEHHICHHHCHIHHIFHIIHEFHCE?FHGFFHHE1DGH1DEDHHCEDHHIIGICGHHHHHIHHIIIHIHCHIIIIIIIIHIHHHHHHEHIIIHIIIIIIHHEHHHC=EGHFFHHHHHI0DH=DHIHH/DFHHHHHHHHFGHIHHIHGHHHHC-<@FHEHHIIHGHGHFH@GH.BHHHHHEHHIHHHGDDEGHCEHIHEHHDDHGCIHHIIHHGHEEHIIHHGIHIIHEHHHC7<<HBHHHHHHEEHFHIIIIHFE.GAEE?AHG.HIHHHHGDHGIIIIIIGHFGIHIIIIIHIHGHIIHHIIIIIIHGHHIIIIIIIHIIIHHHC<HHHCEGCHHCHIIHHIIIIIIHHIIGHIIHIHIIIIIIHIIHHIHIIHHHHHHIHHHHEIIIIHHHHHHHIIIIIHD1GII
@HWI-D00621:567:H7NJCBCX2:1:1101:17007:5953
GTGGGGAATATTGCACAATGGGCGCAAGCCTGATGCAGCCATGCCGCGTGTATGAAGAAGGCCTTCGGGTTGTAAAGTACTTTCAGCGGGGAGGAAGGTGTTGAGGTTAATAACCTCAGCAATTGACGTTACCCGCAGAAGAAGCACCGGCTAACTCCGTGCCAGCAGCCGCGGTAATACGGAGGGTGCAAGCGTTAATCGGAATTACTGGGCGTAAAGCGCACGCAGGCGGTCTGTCAAGTCGGATGTGAAATCCCCGGGCTCAACCTGGGAACTGCATTCGAAACTGGCAGGCTAGAGTCTTGTAGAGGGGGGTAGAATTCCAGGTGTAGCGGTGAAATGCGTAGAGATCTGGAGGAATACCGGTGGCGAAGGCGGCCCCCTGGACAAAGACTGACGCTCAGGTGCGAAAGCGTGGGGAGCAAACAGG
+
IIHHIHIIIIIIIIIIIIIIIIIIIIIHIGIIHHIIHIIIHIHFHIIIHIHIIIIIIIGHHIGIIIIIIIIHIHIIHIIIIIGHHIIIIIIGIIHIIIHIHIGHIHHIIIIIIIIHIHIIIIIIEHIIEHHHIIIIIIIIIIIIIHIGIICHCHHIIHHIIIIIIIIHIIIIIIHDIIHHIGHIDDHHHHGIIIIIIIHHHIIIIIIHIHHIIHHHIIIIICHDHHIHHDHE?EEFFHIHHHHIIHHEEGBGFHDCDDEFGEEHIIIIHHIIIIIIIIHCIHHIIIIHHIHIHHGIIIHHEGHIHEIHIIGGHIIIHIIHGHFHIIIIIIIHHIIIIIIIHHIIIHHG<IHHIIIIHFIIGIHIIHGHIHIIIIIIHIIIIHIIIIIIIIIIIIIIIIIIIIIIIIIIIIIIHIIIIIIIIHGIIIIHII
@HWI-D00621:567:H7NJCBCX2:1:1101:4692:6233
GTGGGGAATATTGCACAATGGGCGCAAGCCTGATGCAGCCATGCCGCGTGTATGAAGAAGGCCTTCGGGTTGTAAAGTACTTTCAGCGGGGAGGAAGGTGTTGAGGTTAATAACCTCAGCAATTGACGTTACCCGCAGAAGAAGCACCGGCTAACTCCGTGCCAGCAGCCGCGGTAATACGGAGGGTGCAAGCGTTAATCGGAATTACTGGGCGTAAAGCGCACGCAGGCGGTCTGTCAAGTCGGATGTGAAATCCCCGGGCTCAACCTGGGAACTGCATTCGAAACTGGCAGGCTAGAGTCTTGTAGAGGGGGGTAGAATTCCAGGTGTAGCGGTGAAATGCGTAGAGATCTGGAGGAATACCGGTGGCGAAGGCGGCCCCCTGGACAAAGACTGACGCTCAGGTGCGAAAGCGTGGGGAGCAAACATG
+
IIIIIHIIIIHIIIIIIIIHHIIIHIIIIIIIIIIIIIHIIIIIIIIIIIIIIIIIHIIIIIGHIIIIIIIIIIHIIIIIIIFHIIIGIIIIIIIIIHIIIIIHIIIIIIIIIIIIIIIHHHHIIIIIIIIIIIIIIIIHIIHIIIEHHIIIIIIIIIIIIIIIIIHIIIIIDHHIIIIIIHIIIHHHHHIIIIHHHFFGHIIHIIGIIIIIHIIIGHHIHGIIIHIIIIIEHHGHIHIIIHEIIHHIHEIIGHHIIIHIHIIIHIIGIIIIIIIIHHIIIHIIIHHIHIIIIHHIHHHHIIHIIGIIIIIIIIIIIIIIIIIIIIIIIIIIIIIIIIIIIIIIIIIHFIIHEIHGIIIIHHEIIIIIIIIIIIIIIIHHIIIIIIIIIIIIHHIIH?GGIIIHH@FHIIIIIIIHIHIIIIIIIHEIII
@HWI-D00621:567:H7NJCBCX2:1:1101:16905:6000
GTGGGGAATATTGCACAATGGGCGCAAGCCTGATGCAGCCATGCCGCGTGTATGAAGAAGGCCTTCGGGTTGTAAAGTACTTTCAGCGGGGAGGAAGGCGATAAGGTTAATAACCTTGTCGATTGACGTTACCCGCAGAAGAAGCACCGGCTAACTCCGTGCCAGCAGCCGCGGTAATACGGAGGGTGCAAGCGTTAATCGGAATTACTGGGCGTAAAGCGCACGCAGGCGGTCTGTCAAGTCGGATGTGAAATCCCCGGGCTCAACCTGGGAACTGCATTCGAAACTGGCAGGCTAGAGTCTTGTAGAGGGGGGTAGAATTCCAGGTGTAGCGGTGAAATGCGTAGAGATCTGGAGGAATACCGGTGGCGAAGGCGGCCCCCTGGACAAAGACTGACGCTCAGGTGCGAAAGCGTGGGGAGCAAACAGG
+
HIIHGHIIIIHIIIIIIIIIGIGIIIIGIIIIIIIIIIGIIIIIIHIIIIIGHCHHGIGHIIIIIIIIGDGHHIIIHIHIIIHHIIIIIIHHIIFHIIIIIIHIIIIFHIIIIHIHIIIHIIIIIHIIHIIIHIIIIIIIIIHHFHIIIIGIIIIIHIIFHIIIIIIIIIIIHGHICHHIIICHH<HEGFGHIIEEHEHHGHHHHIHIIHHIIHGIIIIIIIIIIHHIIIIIIIHIGIIIIIIIIIHIHHGEHCHHIIIHHHEGIIIIIHEGGFHGIHIHHCHHIIHHEH@HHE.HIHIHHGHIIIIIIIIIIIIIHIIIIIIHIHHIIIIIIIHIIIIIIIIHCHHGDHIHFHIIIIIIIIIIIIIIIIIIHHHDHIIIIIEIHIIIIIIHGIIIIIHHGIHHIHIIIHIIIIIIHFIIIHHIHIIIIH
@HWI-D00621:567:H7NJCBCX2:1:1101:6962:6440
GTGGGGAATATTGCACAATGGGCGCAAGCCTGGTGCAGCCATGCCGCGTGTATGAAGAAGGCCTTCGGGTTGTAAAGTACTTTCAGCGGGGAGGAAGGTGTTGAGGTTAATAACCTCAGCAATTGACGTTACCCGCAGAAGAAGCACCGGCTAACTCCGTGCCAGCAGCCGCGGTAATACGGAGGGTGCAAGCGTTAATCAGAATTACTGGGCGTAAAGCGCACGCAGGCGGTCTGTCAAGTCGGATGTGAAATCCCCGGGCTCAACCTGGGAACTGCATTCGAAACTGGCAGGCTAGAGTCTTGTAGAGGGGGGTAGAATTCCAGGTGTAGCGGTGAAATGCGTAGAGATCTGGAGGAATACCGGTGGCGAAGGCGGCCCCCTGGACAAAGACTGACGCTCAGGTGCGAAAGCGTGGAGAGCAAACAGG
+
IIIIIIIIIIHIIHIIIIIIIIIIIIIIIIIIIIIIIHIIIIIIIIIIHIIIIIIIIIIIIIIIIIIIIIIIIIIIIIIIIIHIIIIIIIIIIIIIIIIIIIIIIIIIIIIIIHIIIIHIIIIIIIIIHIIIIIIIIIHIHIIIIIIIHIHIIHIIIIIIIIIHIHIIIIIIIHIIGIHIIIHIIIIIIHIIIIIHHHIIHIIHIIIIIHIHIIHIHHIIIIIIIIIHIIIHEHIIHGIHIHIIIIHIIIIHHGIIIHIIIHEHHIHIIIHHIHHIIGIIHIIIIIHHFIIIIIHIIIHHHCIHIIIIIIIIIIIIIIIGIHGIIIIIHHIIIIIIIIIHIIGIIIIHGIIIIIIIIIIIIIIIIIIIIIIIIIIIIIIIIGIIIIIIIIIIIIIIIIIHHIIIIIIHIIIIIIIIIIIIIIIIIIIIII
@HWI-D00621:567:H7NJCBCX2:1:1101:7639:6481
GTGGGGAATATTGCACAATGGGCGCAAGCCTGATGCAGCCATGCCGCGTGTATGAAGAAGGCCTTCGGGTTGTAAAGTACTTTCAGCGGGGAGGAAGGTGTTGAGGTTAATAACCTCAGCAATTGACGTTACCCGCAGAAGAAGCACCGGCTAACTCCGTGCCAGCAGCCGCGGTAATACGGAGGGTGCAAGCGTTAATCGGAATTACTGGGCGTAAAGCGCACGCAGGCGGTCTGTCAAGTCGGATGTGAAATCCCCGGGCTCAACCTGGGAACTGCATTCGAAACTGGCAGGCTAGAGTCTTGTAGAGGGGGGTAGAATTCCAGGTGTAGCGGTGAAATGCGTAGAGATCTGGAGGAATACCGGTGGCGAAGGCGGCCCCCTGGACAAAGACTGACGCTCAGGTGCGAAAGCGTGGGGAGCAAACAGG
+
IIIIEDHHHHIIIGHHGIIEHIIIIIIHHHGIIIHIIHHIHHHHHHIIGGEGEHHHHHGHGHIIIIIIIHHIIIHIEHGIHCFEEHHHHIIIIIIIHIHHHIIIIIHIHIIIGGEFHGFE?GGHIIIIHHHHIHICHHCG@HHHIII?<FHHHHIGIIIIGIIIIIIIH@HHHGHHIIIIIIIIIHHHIIICCHBEHHHEHHGHHIIIIHHFG@EGHIIIIIIIGHIIIIEEHEEGB-ED<GGGEIIIIIHG=,DDHHHHHHEIIIIIIIIIIIIIIHHHEEHEHHHCIHIIHEFEIHHHCEHHFHIIGHIHHHHIHGHEHH?IHHHHDDIGHCIHIIIIIHHIIIHGDHHGIIIIIIIHGHIHHCHHGIIHIHHFHIHE0@H?IHG1EHHIIIHGHIIIIIIIHHHFFIHCHDIHCGHEIHEIIHGIIH
@HWI-D00621:567:H7NJCBCX2:1:1101:3859:6537
GTGGGGAATATTGCACAATGGGCGCAAGCCTGATGCAGCCATGCCGCGTGTATGAAGAAGGCCTTCGGGTTGTAAAGTACTTTCAGCGGGGAGGAAGGTGTTGAGGTTAATAACCTCAGCAATTGACGTTACCCGCAGAAGAAGCACCGGCTAACTCCGTGCCAGCAGCCGCGGTAATACGGAGGGTGCAAGCGTTAATCGGAATTACTGGGCGTAAAGCGCACGCAGGCGGTCTGTCAAGTCGGATGTGAAATCCCCGGGCTCAACCTGGGAACTGCATTCGAAACTGGCAGGCTAGAGTCTTGTAGAGGGGGGTAGAATTCCAGGTGTAGCGGTGAAATGCGTAGAGATCTGGAGGAATACCGGTGGCGAAGGCGGCCCCCTGGACAAAGACTGACGCTCAGGTGCGAAAGCGTGGGGAGCAAACAGG
+
IIIIIIIIIIIIIIIIIIIIIIIIIIIIIIIIIIIIIIIIIIIIIIIIIIIIIIIIIIIIIHGHIIGHIIIIIGIIIIIIIIHIIHIIIIIIIIIIIIIIIIIIIIIIIIIIIIIIIIIIIIIIIIIIHIIIIIIIIIIIIIIIHIIIHIIIIIIIIIIHIIIIIIIIIIIIIIHIIIIIIIGIGIIHHIIIHIHHHHHHHHHIIIIIIIIIIIIIGIIIHHIIIIIIIIIIIIIHGHCHGIIIGIHHHIHFGCHD<DIIIIIIGHHIIIHEHIGIIHCIIIHHIIIIIHIIHHHIIIIIIIIIIIIIGIHIIIHIIIIIIIIIIHIIIIIIIIIIIIIIIIIIIIIHFHIIHIIIIIGIIIIIIIIIIIIIIIHHIIIIIIIIHIHIIIIIIIIIIHIIIIIHIIIIIIIIIIIIIIIIIIIIIIIIII
@HWI-D00621:567:H7NJCBCX2:1:1101:10686:6538
GTGGGGAATATTGCACAATGGGCGCAAGCCTGATGCAGCCATGCCGCGTGTATGAAGAAGGCCTTCGGGTTGTAAAGTACTTTCAGCGGGGAGGAAGGTGTTGAGGTTAATAACCTCAGCAATTGACGTTACCCGCAGAAGAAGCACCGGCTAACTCCGTGCCAGCAGCCGCGGTAATACGGAGGGTGCAAGCGTTAATCGGAATTACTGGGCGTAAAGCGCACGCAGGCGGTCTGTCAAGTCGGATGTGAAATCCCCGGGCTCAACCTGGGAACTGCATTCGAAACTGGCAGGCTAGAGTCTTGTAGAGGGGGGTAGAATTCCAGGTGTAGCGGTGAAATGCGTAGAGATCTGGAGGAATACCGGTGGCGAAGGCGGCCCCCTGGACAATGACTGACGCTCAGGTGCGAAAGCGTGGGGAGCAAACAGG
+
HHHHHIIIIIIHIIIIIIIHIIGIIIIIIIIIIIEHGIIIIIIGHIIIHIIIGFHIHIIIHHIIIIIIIIIHIIIIIIHIIIHIIIIIIIIIIIIIIIIIIIHHIIIIHIIIIHGHHHIIIGHIIHIIIIHHIHIIGHHHHHIIHHHGHHGIHHIHIHIIIFHHIGHHEGHHIHECHHHIIHGIIHIIIIHF?EBGHHIIFHHHHHIHHHGHIIIHFHHIIIHHIHIDDHHIHH-GGHIIIEHHHHFHEEHHHHCD<HFIIHHHHEEEHIHIHHHHGHIIIIIIHHIIIHEIIIHIIIIIIIIIIIIIHIHHIIIIIHIIHHIIIIIIHDIGIIHIIIHIIIIIIHFGHIIHHGIIIIIHDIIIIIIIIIIIIIIIHHHDHE?HIIIIHIIHHIHIIIIIIIIIIIIIIIIIIIIIIIIIIIIIIIIIII
@HWI-D00621:567:H7NJCBCX2:1:1101:11561:6521
GTGGGGAATATTGCACAATGGGCGCAAGCCTGATGCAGCCATGCCGCGTGTATGAAGAAGGCCTTCGGGTTGTAAAGTACTTTCAGCGGGGAGGAAGGCGATAAGGTTAATAACCTTGTCGATTGACGTTACCCGCAGAAGAAGCACCGGCTAACTCCGTGCCAGCAGCCGCGGTAATACGGAGGGTGCAAGCGTTAATCGGAATTACTGGGCGTAAAGCGCACGCAGGCGGTCTGTCAAGTCGGATGTGAAATCCCCGGGCTCAACCTGGGAACTGCATTCGAAACTGGCAGGCTAGAGTCTTGTAGAGGGGGGTAGAATTCCAGGTGTAGCGGTGAAATGCGTAGAGATCTGGAGGAATACCGGTGGCGAAGGCGGCCCCCTGGACAAAGACTGACGCTCAGGTGCGAAAGCGTGGGGAGCAAACAGG
+
IIIIIIIIIHIIIIIIIIIIIIIIIIIIIIIIGIHIIHIIIIIIIIHIIIIIIIIIIIIIIGHIIIIHICGHIHIIIIIIIIDHIIIIIIIIIIIIIIIIIHHIIIHHHIIIIIIIIIIIIIIIIHIIHHHIIIIIIIGHHIIIIIEHHHIIIIIIHIIIHIIIIIIIIIIIIGHIIH?HHHHIIIIICHHIIIHHHHHIEHHHEHHIIGEEHIHIIIIIIIIIHHFHHIIIHHHIIHHIIHGCIIIHHF?HHHCIHIIIIHHEGHIIIIIHGHFIHHIHEH@IIIIIIIGHEIIIIIIIHHCIHIHIIIIIHGIIIIIIIIHIIIIHGIIIHIIIIHIIIIIIHIHGDFIIIIIIIHIHIIHIIIHHIIIHIIIIIIHIIGIIIIIIIIIHGIIIIIIIIGIIIIIIIIIIIHIIIIIIIIIIIIIIII
@HWI-D00621:567:H7NJCBCX2:1:1101:9809:6993
GTGGGGAATATTGCACAATGGGCGCAAGCCTGATGCAGCCATGCCGCGTGTATGAAGAAGGCCTTCGGGTTGTAAAGTACTTTCAGCGGGGAGGAAGGTGTTGAGGTTAATAACCTCAGCAATTGACGTTACCCGCAGAAGAAGCACCGGCTAACTCCGTGCCAGCAGCCGCGGTAATACGGAGGGTGCAAGCGTTAATCAGAATTACTGGGCGTAAAGCGCACGCAGGCGGTCTGTCAAGTCGGATGTGAAATCCCCGGGCTCAACCTGGGAACTGCATTCGAAACTGGCAGGCTAGAGTCTTGTAGAGGGGGGTAGAATTCCAGGTGTAGCGGTGAAATGCGTAGAGATCTGGAGGAATACCGGTGGCGAAGGCGGCCCCCTGGACAAAGACTGACGCTCAGGTGCGAAAGCGTGGGGAGCAAACAGG
+
IIIIHIIIIIIIIIIIIIIIIIHIIIIIFHHIEHHIIIGIIHIIHDHIIIIIHHHEHHHHIHIIIIIIIHHIIIIHEGHHIIHHHIIIIIIIIIIIIIIIIIIIIIFEHIIIIIIIIIIHIIIHHHHHHFIIIIIIHIHIIIIIIIIIHDHIHIIIIIIIIIIHIIIHIIHHIIEHHGIIHGEDHHEHIIIIIIDEFGHIHHGHHIHIHIHICHHIIHIIHHIIGHHIIIIIIHHHEHHHDHHHHHEEIIIHG<HHIIHHHAHHIIIHHIIIIIHGIIHIIHIIIIHHHGGIIHHIIHIIIIIGIIIHHIIIIHIIHIIIIIIIIIIIIHIIIIIIIIGIIIIIHHHF<HHHEIIHIIIIHIHIIIIIIHEIIIIIIHIIIGIIIIIIIIIIGIIIIGIIIHIIHIIIIIIIIIIIIIIHIIIIIIIIII
@HWI-D00621:567:H7NJCBCX2:1:1101:20189:6813
GTGGGGAATATTGCACAATGGGCGCAAGCCTGATGCAGCCATGCCGCGTGTATGAAGAAGGCCTTCGGGTTGTAAAGTACTTTCAGCGGGGAGGAAGGTGTTGAGGTTAATAACCTCAGCAATTGACGTTACCCGCAGAAGAAGCACCGGCTAACTCCGTGCCAGCAGCCGCGGTAATACGGAGGGTGCAAGCGTTAATCGGAATTACTGGGCGTAAAGCGCACGCAGGCGGTCTGTCAAGTCGGATGTGAAATCCCCGGGCTCAACCTGGGAACTGCATTCGACACTGGCAGGCTAGAGTCTTGTAGAGGGGGGTAGAATTCCAGGTGTAGCGGTGAAATGCGTAGAGATCTGGAGGAATACCGGTGGCGAAGGCGGCCCCCTGGACAATGACTGACGCTCAGGTGCGAAAGCGTGGGGAGCAAACAGG
+
HHI?EHIFEGHH<GF?1FHIC<1<C/C/1<DF@GIHGI?FE?FGHEHDCCE@FHGIIGIICH?1FCHHGHFHHCHE<FGHHIHIHIICE?D<EHG?HHIEHEHGE@GHHCCHHHIIGEHIFIIIHIEHHHEH@GHH</FHC0D=@G/=DDHHCHIFHCEHDH@@@G/8FHIC<E?-@GEFHIEEHHIFHIHHHEH.A.@.GEHCE7....;--HGHC<HGI8@DC=HD=DHFCEEG@6-<>5-HHHGEB8--8,C,H>-GHFH?EHFF?CHA?FG8.HCFG.F9.FACGCEEHHHHHHHHFHHCHGEECIHG@HHEG?HHEHHIIIHFHEC/CHHCGFC0IIHGD<1C<FCC<1EHHCEHC<HDGIHHIIIHHECEC//E=FIIH?EGHHHHG=EHCEHGC1C/<HEECGHIHHH@EE1@CE@CCD<11F
@HWI-D00621:567:H7NJCBCX2:1:1101:3018:7136
GTGGGGAATATTGCACAATGGGCGCAAGCCTGATGCAGCCATGCCGCGTGTATGAAGAAGGCCTTCGGGTTGTAAAGTACTTTCAGCGGGGAGGAAGGTGTTGAGGTTAATAACCTCAGCAATTGACGTTACCCGCAGAAGAAGCACCGGCTAACTCCGTGCCAGCAGCCGCGGTAATACGGAGGGTGCAAGCGTTAATCGGAATTACTGGGCGTAAAGCGCACGCAGGCGGTCTGTCAAGTCGGATGTGAAATCCCCGGGCTCAACCTGGGAACTGCATTCGAAACTGGCAGGCTAGAGTCTTGTAGAGGGGGGTAGAATTCCAGGTGTAGCGGTGAAATGCGTAGAGATCTGGAGGAATACCGGTGGCGAAGGCGGCCCCCTGGACAAAGACTGACGCTCAGGTGCGAAAGCGTGGGGAGCAAACAGG
+
IHIIIHHCGHHIHIEHHIIIEHIGIIIIIGIIIHHHIHIIHIIGHHIIIIHIIEHIIHHHHHIIIIIIHCHHIIIIEHIGIIDGHIIIHHIC?DEHIIIIIGFHHHGCHHHIIEHIHIIIIHHHGHHHCHHHHHIIIIIHEHIIII?HHIGIIIIIHIHEHIIIHIIIIHHHIIIIIIHFHHCHHHIIHGCHG.:@GHHHIIIHHIHHIIHHHII<EHIGGIIHIHHIHGIHHHHE@B-HD==CIIHHHH?IHE7,,HIIHHCFHHEHEIHIIIIIIIIIIHHHHH?IIIHHIHHIIIIIIIIIIHIIHHDIIIIIIGHHHHEIIIIHHEGIHIIIHIIGIIIIHHFF<IIIIHHFIHHFHHGHIIIIIIIIIIIHHIHHHHIHHIIHHHHGDIIIIHHHHIHHE0C=IIIIIIIIIIIIIIIIIHGIII
@HWI-D00621:567:H7NJCBCX2:1:1101:8834:7001
TGGGGAATATTGCACAATGGGCGCAAGCCTGATGCAGCCATGCCGCGTGTATGAAGAAGGCCTTCGGGTTGTAAAGTACTTTCAGCGGGGAGGAAGGTGTTGAGGTTAATAACCTCAGCAATTGACGTTACCCGCAGAAGAAGCACCGGCTAACTCCGTGCCAGCAGCCGCGGTAATACGGAGGGTGCAAGCGTTAATCGGAATTACTGGGCGTAAAGCGCACGCAGGCGGTCTGTCAAGTCGGATGTGAAATCCCCGGGCTCAACCTGGGAACTGCATTCGAAACTGGCAGGCTAGAGTCTTGTAGAGGGGGGTAGAATTCCAGGTGTAGCGGTGAAATGCGTAGAGATCTGGAGGAATACCGGTGGCGAAGGCGGCCCCCTGGACAAAGACTGACGCTCAGGTGCGAAAGCGTGGGGAGCAAACAGG
+
IIIIIHHIIIIIIIIIIIIIHIHIIIIIIIHHIIIIIIIIIIIIIIIEHIGIIIIIIIHHIIIIIHGHGHIIIIIIIIIIIIGHIHHIIIHIIHHHIIIIIHHIIIIIIHHIHIIIIIIGIIHIIIIIIHIIIIIIIHIIIIIIHIIIIHIGHIIIHIIIHIGIIHIHIIIIIIIHIIIHHHHIIIHIIIIIIIIFGHHHGHHHIIIIIIHHHIIHIHHGGDHDHHHIHIIIIIIHIHHD=FHHHEHFHH@@,HCGIHEIHIIIHHHIIHIIIHGGIHIHIIIIIHGIIIGIGIIIIIIIIIHIHIHIIIIIIIIIIIHGIHIIIIIIIIIIIIIIIIIIIHIIHIHDIIHIIIIHIIIIIIIIHFIIIIIIIIHHIIHIIHHIIHIIHIIIIHIIIIIHIIIIIIIHIIIIIIIIIIIIIIIIIIIII
@HWI-D00621:567:H7NJCBCX2:1:1101:14655:7204
GTGGGGAATATTGCACAATGGGCGCAAGCCTGATGCAGCCATGCCGCGTGTATGAAGAAGGCCTTCGGGTTGTAAAGTACTTTCAGCGGGGAGGAAGGTGTTGAGGTTAATAACCTCAGCAATTGACGTTACCCGCAGAAGAAGCACCGGCTAACTCCGTGCCAGCAGCCGCGGTAATACGGAGGGTGCAAGCGTTAATCAGAATTACTGGGCGTAAAGCGCACGCAGGCGGTCTGTCAAGTCGGATGTGAAATCCCCGGGCTCAACCTGGGAACTGCATTCGAAACTGGCAGGCTAGAGTCTTGTAGAGGGGGGTAGAATTCCAGGTGTAGCGGTGAAATGCGTAGAGATCTGGAGGAATACCGGTGGCGAAGGCGGCCCCCTGGACAAAGACTGACGCTCAGGTGCGAAAGCGTGGGGAGCAAACAGG
+
HII?HH@EHHGIH@?@FCEEH?GDHICD1CEHCHHEFHHGIIHHH?HHHCCCEEHEHFCHEEHHIIIHHHFHIHIIHHFHCHDFEEFHHDHCC?HIHIHIIIC@CHHIHEHEGHHHHIGIHIIECHHCC<GFEHHHDH<@DD?HHFDFDDHICHHH?FDGHII@HHIHHHHHID:?HFH/BEHHHDHGEHGIGHHIEHIFEEEGHEH@FHI?4EGCG><<@?DHHHHHH<6?FGHE??G<HIHFIIHEF?@B-CGHIHEC@HEHHGCGBCIHHHIIIIIHGGHHHHFA@?HEG?HCHHGCDHEEHCGIIHHD/F<?HHIHF@0HHIIIHCHHHCHHGHHIHHHGG1<<<?HD<FFHGHHHDHHDHHHIGEG=CIHHIHDCEFHIHHHEHEFEHCHEHCEHGEHHHHIHHHHGIHHEHEEIIHIHIIHHHI
@HWI-D00621:567:H7NJCBCX2:1:1101:6244:7491
GTGGGGAATATTGCACAATGGGCGCAAGCCTGATGCAGCCATGCCGCGTGTATGAAGAAGGCCTTCGGGTTGTAAAGTACCTTCAGCGGGGAGGAAGGTGTTGAGGTTAATAACCTCAGCAATTGACGTTACCCGCAGAAGAAGCACCGGCTAACTCCGTGCCAGCAGCCGCGGTAATACGGAGGGTGCAAGCGTTAATCGGAATTACTGGGCGTAAAGCGCACGCAGGCGGTCTGTCAAGTCGGATGTGAAATCCCCGGGCTCAACCTGGGAACTGCATTCGAAACTGGCAGGCTAGAGTCTTGTAGAGGGGGGTAGAATTCCAGGTGTAGCGGTGAAATGCGTAGAGATCTGGAGGAATACCGGTGGCGAAGGCGGCCCCCTGGACAAAGACTGACGCTCAGGTGCGAAAGCGTGGGGAGCAAACAGG
+
IIIIIIIIIIIIIIIIIIIHIIIIIIIIIIIIIIHIIIIIIIIHHIIIIIIIIIIIIIGIIIIIIIIHIIIIIIIIIIIIHHHHIIIIIIIIIIHIGHHIIIIIIIIIIIHIIHHHIIIIIIIIIIIIIIHIIIIIIIIIIIIIHIIIIIIIIIIIIIIIIIIIIIIIIIIIIHHIIIIIIIHHIHIHHHIIHIIHIIIIIIIIHIIIIHHFHIIGIIHIIIIHIIIIIIIHCIHHGIIIIIIHIHEIIIHHG<DHHIHHHIHHHHEIHECF?IIIIFIIHDIHHIIIIHFHFHEIIIIIIHIIIIIIIIIIIHIIIIIIHHHHHEIIHDIIIIIIHIIHIIHIIHFD<HEIIIIHIIIIIIIIIIIIIIIIIIIIIIIIHIIIIHIHIHIHGHIIIHIIHIIIIIIIIIIIHIIHIIIIIIIIIIIIII
@HWI-D00621:567:H7NJCBCX2:1:1101:13842:7275
GTGGGGAATATTGCACAATGGGCGCAAGCCTGATGCAGCCATGCCGCGTGTATGAAGAAGGCCTTCGGGTTGTAAAGTACTTTCAGCGGGGAGGAAGGTGTTGAGGTTAATAACCTCAGCAATTGACGTTACCCGCAGAAGAAGCACCGGCTAACTCCGTGCCAGCAGCCGCGGTAATACGGAGGGTGCAAGCGTTAATCGGAATTACTGGGCGTAAAGCGCACGCAGGCGGTCTGTCAAGTCGGATGTGAAATCCCCGGGCTCAACCTGGGAACTGCATTCGAAACTGGCAGGCTAGAGTCTTGTAGAGGGGGGTAGAATTCCAGGTGTAGCGGTGAAATGCGTAGAGATCTGGAGGAATACCGGTGGCGAAGGCGGCCCCCTGGACAATGACTGACGCTCAGGTGCGAAAGCGTGGGGAGCAAACAGG
+
IIHIIIIIIIIIIIIIIIIIIIIIIIHIIIIIIIIIIIIIIIIIIIIIHIIIIIIIIIIIIIIIIIHIIIIIIIIIIIIIIIHHHIIIIIIIIIGIIIIIIIIIIIHIIIIIIIIIIIIIIIIIIIIIHHHIIIIIIIIIIIIIIIIGHICHIIIIIIIIIGIHIIIIIIHHIIHHIIIIIIIIHHHHHCHHIIEGHHGHIIIIIHIIIIIIIHHIIHIIIIIIIIIIIIIIIIIIHHIHIIIIHHIIIHHHIIIHHHIIIIIIHIIHGHHIIIIIIIIIIHHHIIIIHIIIIIHHIIIIIIHIIIIIIIIIIIIIIIIIHGIIIIIIIIIIHHGIIIIIIIIIIIIHHIIHIIHIIIIHIIHIIIIGIIIIIIIIIHGIIIIIIIIIIIIIIIIIIIIIIIIIIHIIIIIIIIIIIHIIIIIIIIIIII
@HWI-D00621:567:H7NJCBCX2:1:1101:15070:7416
GTGGGGAATATTGCACAATGGGCGCAAGCCTGATGCAGCCATGCCGCGTGTATGAAGAAGGCCTTCGGGTTGTAAAGTACTTTCAGCGGGGAGGAAGGTGTTGAGGTTAATAACCTCAGCAATTGACGTTACCCGCAGAAGAAGCACCGGCTAACTCCGTGCCAGCAGCCGCGGGAATACGGAGGGTGCAAGCGTTAATCGGAATTACTGGGCGTAAAGCGCACGCAGGCGGTCTGTCAAGTCGGATGTGAAATCCCCGGGCTCAACCTGGGAACTGCATTCGAAACTGGCAGGCTAGAGTCTTGTAGAGGGGGGTAGAATTCCAGGTGTAGCGGTGAAATGCGTAGAGATCTGGAGGAATACCGGTGGCGAAGGCGGCCCCCTGGACAATGACTGACGCTCAGGTGCGAAAGCGTGGGGAGCAAACAGG
+
II@HHHGHIIIIIIIGHHIIIHHIIICH@HIIIIHEHIIHIIFIIHCHHHHHIHIIIIGIIHHEHEHIHIHIIIEHIH@FHHHIIHEHIII/FDEHHHHCHIHHHHIIIGIGHHEHGHGHGCGFHIGHHHIHH?GHIHIHIIIEHIHIIIIIGIHHEGHFGGHHHHIIEEHDHH--FHHHHIHDHCHHIGHI?7EEGHHIF@HHHHGFEIHIFHFEGHHIHHGC@-@CCCEHFHHHHIHDCEGHIGHHFHHG=CIIIIIHEFFACHEEEIIIIIIGIHHHIIIIHIIGGIIIHHHIHHGIIIIIIHIIIIIHGIIIIIIIIIGIIIIIIIIIIIHIIIIIHDIIIHHHFIHHIHIIIIIIHHHIIIIIIIIGIIIHIIHDHHIIIIIHIIIIIIIIIIIGHIHHIIIIIIIIHIIIIIIIIIIIIIIIIH
@HWI-D00621:567:H7NJCBCX2:1:1101:17296:7329
GTGGGGAATATTGCACAATGGGCGCAAGCCTGATGCAGCCATGCCGCGTGTATGAAGAAGGCCTTCGGGTTGTAAAGTACTTTCAGCGGGGAGGAAGGTGTTGAGGTTAATAACCTCAGCAATTGACGTTACCCGCAGAAGAAGCACCGGCTAACTCCGTGCCAGCAGCCGCGGTAATACGGAGGGTGCAAGCGTTAATCGGAATTACTGGGCGTAAAGCGCACGCAGGCGGTCTGTCAAGTCGGATGTGAAATCCCCGGGCTCAACCTGGGAACTGCATTCGAAACTGGCAGGCTAGAGTCTTGTAGAGGGGGGTAGAATTCCAGGTGTAGCGGTGAAATGCGTAGAGATCTGGAGGAATACCGGTGGCGAAGGCGGCCCCCTGGACAAAGACTGACGCTCAGGTGCGAAAGCGTGGGGAGCAAACAGG
+
IIIHIIIIIIIIIIIIIIIIIIIIIIIIIIIHHIIIIIIGIIIHHIIIDHIIIIHHHIIHIIIIIHIHIHIIIIIIIIIHIIHHIIIIIGIFHIHHHIIHIIIIIIIIIIHHHHGHIIIIIIIIIIHIIIIIIIIIIIGIGIIIIIIIIIIIIIIHIIIIIIIIEHIIIHHHHHIIIIIHHIHIHIIIIIFHHHHIIIIIIIHHHIIIIIFHIIIIHIIIIIIIIIIIIIIIGHGIHHHDHIIIIHGIHHHGIIIIHHHHEHHHHG?IIIIIHIIHIIHE?IIIIHIIIIIIIIIIIIIIIHIIIIIIIIIIIIIIIIIIIIIIIIIIIHIIHHIHIHDIHIIIGIHGDHHHIIIIIHFHDHIIIIHIIIIIIIIIIHGIIIIIIIIIIIIIIHIIIIIIHIIIIIIIIIIIIIIIIIIIIIIIIIIIII
@HWI-D00621:567:H7NJCBCX2:1:1101:17395:7660
GTGGGGAATATTGCACAATGGGCGCAAGCCTGATGCAGCCATGCCGCGTGTATGAAGAAGGCCTTCGGGTTGTAAAGTACTTTCAGCGGGGAGGAAGGTGTTGAGGTTAATAACCTCAGCAATTGACGTTACCCGCAGAAGAAGCACCGGCTAACTCCGTGCCAGCAGCCGCGTTAATACGGAGGGTGCAAGCGTTAATCAGAATTACTGGGCGTAAAGCGCAGGCAGGCGGTCTGTCAAGTCGGATGTGAAATCCCCGGGCTCAACCTGGGAACTGCATTCGAAACTGGCAGGCTAGAGTCTTGTAGAGGGGGGTAGAATTCCAGGTGTAGCGGTGAAATGCGTAGAGATCTGGAGGAATACCGGTGGCGAAGGCGGCCCCCTGGACAAAGACTGACGCTCAGGTGCGAAAGCGTGGGGAGCAAACAGG
+
EF@HH<HCHC@EHCECHI?GFHIIGCHHEH1DC?CFHHIIHCHHHH?DC/<FHHIFHHH1D?GCEHHICHFH0@GC1F?DHHH?GHGHHD<?CCD1FDDGC<FCGHC@E1C@<FG@H@CHEHI?0@0EHEGEDE0</<<GHGHHEHCHIDHC<FCE?FHHCHCA8EH?C/:?E-:@E?B/:E@E?CEC=.@8AAHA@EE.B.B.BFGH..9@?EG?@E-B?EH#8CED>=-G?F@6-HG,7-HGEGEHEFB-8,,,,CEGF8..6...?HHB6@EHG@F.@AB7.;..EG8EHHC@HHFD.@@HHHCHCDHECHCHHG?HECEHEHEIIHHHECGCHFEGCCFHH@FC<D1<EHHH??HHHDDDHE=EHCHIEDGHE/<HGHHHHHF<ECHFDEEEC<F<1HHIIH=E@HGCC?EH=HHCHGCHIHCH@F
@HWI-D00621:567:H7NJCBCX2:1:1101:15168:7990
GTGGGGAATATTGCACAATGGGCGCAAGCCTGATGCAGCCATGCCGCGTGTATGAAGAAGGCCTTCGGGTTGTAAAGTACTTTCAGCGGGGAGGAAGGTGTTGAGGTTAATAACCTCAGCAATTGACGTTACCCGCAGAAGAAGCACCGGCTAACTCCGTGCCAGCAGCCGCGGTAATACGGAGGGTGCAAGCGTTAATCGGAATTACTGGGCGTAAAGCGCACGCAGGCGGTCTGTCAAGTCGGATGTGAAATCCCCGGGCTCAACCTGGGAACTGCATTCGAAACTGGCAGGCTAGAGTCTTGTAGAGGGGGGTAGAATTCCAGGTGTAGCGGTGAAATGCGTAGAGATCTGGAGGAATACCGGTGGCGAAGGCGGCCCCCTGGACAAAGACTGACGCTCAGGTGCGAAAGCGTGGGGAGCAAACAGG
+
IHIIIIIIIIIIIIIIIIIIIIIIIIIIGIIIIIIIIIIIIIIIIIIICHHHIIIIHIIIIIIIIIIIHIHIIIIIIIIIIIHIIIIIIIIFHIIIIIIHHIIIIHIGIIIIIIIHIHIIIIIHIIIIIIIIIIGDHIGIIIIIIIIIIHIIIIHHHHIIGIIIIGHHIHIIIHHGIGIIIHFCC?GHHHIIIIIIHIGGIIIIIIIIIIIHHIIIIHHEHIHHIIIIIIIIIIHIHHHHHHEHHIIIIHEIIGGIIIIHHHIIIHGHIIHFGHIIIIIIIHIIIIIIIIIIIIHHIIIIIHHIIHIIIIIIIIIIIIIIIIIIIIIIIHIIHHIIIIIIIIIIIIIHDIIIIIHIIIIGIIIIIIIIIIIIIIIHIIIIHIIHIIIHIIIHHIIIIIGIIIIIIIIIIIIIIIIIIIIIIIHHHIIIII
@HWI-D00621:567:H7NJCBCX2:1:1101:19491:7800
GTGGGGAATATTGCACAATGGGCGCAAGCCTGATGCAGCCATGCCGCGTGTATGAAGAAGGCCTTCGGGTTGTAAAGTACTTTCAGCGGGGAGGAAGGTGTTGAGGTTAATAACCTCAGCAATTGACGTTACCCGCAGAAGAAGCACCGGCTAACTCCGTGCCAGCAGCCGCGGTAATACGGAGGGTGCAAGCGTTAATCGGAATTACTGGGCGTAAAGCGCACGCAGGCGGTCTGTCAAGTCGGATGTGAAATCCCCGGGCTCAACCTGGGAACTGCATTCGAAACTGGCAGGCTAGAGTCTTGTAGAGGGGGGTAGAATTCCAGGTGTAGCGGTGAAATGCGTAGAGATCTGGAGGAATACCGGTGGCGAAGGCGGCCCCCTGGACAAAGACTGACGCTCAGGTGCGAAAGCGTGGGGAGCAAACAGG
+
IIIIIIIIIIIIIIIIIIIIIIIIIHIHIIIIIIHHHHIIIIIIIIIIIIIIIFIIIIIIIIIIIIIHHIIIHIIHIIIHIIHIIIIIIIIIIIIIIIIIIIIIIIIIHIIIIIIIIIIIIIIIIIIIIIIIIIIIIIHIIIIIIIIIHIIIIIIIIHIEHIHIHHIEHIIIHHHIGHIHHIHIIIIIIHIIG=EHEHEHHHHIHFHIHHHHHIHIGEHFHHHIHEDHHHHIIHHHHCHIHCIHHIIIHHEEIIGHHDIIIHHHIHHIIIIIHIIHIIIIIIIIHIIIIIIIIIIIIIIHHF?IIIIIIIIIIIIIIIIIHIHIIIIIIIIIIIIIIIIIIIIIIHHHDIIIHIIIIIIIHIIIGIIIIHIIIIIIIIIHHIIIIIHHIIHIHIIIIHIHHHIHIIIIIIHHIIIIIIIIIIHIIIIIII
@HWI-D00621:567:H7NJCBCX2:1:1101:5587:8354
GTGGGGAATATTGCACAATGGGCGCAAGCCTGATGCAGCCATGCCGCGTGTATGAAGAAGGCCTTCGGGTTGTAAAGTACTTTCAGCGGGGAGGAAGGTGTTGAGGTTAATAACCTCAGCAATTGACGTTACCCGCAGAAGAAGCACCGGCTAACTCCGTGCCAGCAGCCGCGGTAATACGGAGGGTGCAAGCGTTAATCGGAATTACTGGGCGTAAAGCGCACGCAGGCGGTCTGTCAAGTCGGATGTGAAATCCCCGGGCTCAACCTGGGAACTGCATTCGAAACTGGCAGGCTAGAGTCTTGTAGAGGGGGTAGAATTCCAGGTGTAGCGGTGAAATGCGTAGAGATCTGGAGGAATACCGGTGGCGAAGGCGGCCCCCTGGACAAAGACTGACGCTCAGGTGCGAAAGCGTGGGGAGCAAACAGG
+
GIIIIIIIIIIIIGIIIIHIHIIIIIIIIIHIIIIIIIIIIIIIIIIIHEHIIIIIIIIIGIIIIIIIIIIIIIIIIIIIIIHIIIIIIIIHIIIIIIIIIIHIIIGIHIIHGHIIIHIIIII@GIIIIIIIIIIIGIIIHHHIHHIEHHHIHIIIIIIEEHIIIIIHIHIIHD?HHFHIIIGHCHHHGIHHIIHIGIIIIIIIIHIIIIIIHFHIFHIIIHHDIIIIHHDHG@?EFHIIIIFHHHIIGHHHH<HHIIHHIHIIIHHHEIHIHIHHHIHEIIIHIH@@HGIIIIHIIIHHIIGIIIIIIIHIIHHIIIHFIIHIIIIIIHIIHHIIIIIGGIIIIIHCIHIHIIIIIHIIIIIIIIIIIIHIIIIIIIIIIIIIIIIIIIHIIIIIIIIIHIIIIIIIIIIIIIIIIIIIIIIIIIIII
@HWI-D00621:567:H7NJCBCX2:1:1101:12547:8446
GTGGGGAATATTGCACAATGGGCGCAAGCCTGATGCAGCCATGCCGCGTGTATGAAGAAGGCCTTCGGGTTGTAAAGTACTTTCAGCGGGGAGGAAGGTGTTGAGGTTAATAACCTCAGCAATTGACGTTACCCGCAGAAGAAGCACCGGCTAACTCCGTGCCAGCAGCCGCGGTAATACGGAGGGTGCAAGCGTTAATCGGAATTACTGGGCGTAAAGCGCACGCAGGCGGTCTGTCAAGTCGGATGTGAAATCCCCGGGCTCAACCTGGGAACTGCATTCGAAACTGGCAGGCTAGAGTCTTGTAGAGGGGGGTAGAATTCCAGGTGTAGCGGTGAAATGCGTAGAGATCTGGAGGAATACCGGTGGCGAAGGCGGCCCCCTGGACAATGACTGACGCTCAGGTGCGAAAGCGTGGGGAGCAAACAGG
+
IIIIHHHIIIIHIIIHHIIIIHEHIIGIIIHIIIIHIHHIIHIIIHGHHHIIHHIGIIIIIIIIIHIIIIIHIIHIIIIHIIIIIIHHIIHEHHHHHHIIIIIIIIIIIIIIIIIIIHIGHIHIIIIIIIIHHIIHIIIIHHIIGHIIHHIHCHIIGIHHHEHIIIIIG@DHHHIIIIIIHGCHHHHIIIHHEAGHHGIHIIIIIGHIHIHIIHDHHHIGHHHIIHIHIIHIFEGIGIHDIIHIIIGIIHFGHEHHHC@.HHHHIHIHHEHAGGGFIHHIIIIIHIIIHGIHIGGIIIIHGEHHH?IIIIIIIHIFIIIHIHIHIIIIIHIIIHIIIIIHHHHHIHHHHIHHHHHGHEIHHIIHGIIIGIHDHHDHCHHCIHEIHIHIIHIHHGGIHGHHEIIHHHCHHIHHHHIHIHHEHCHIHHIIII
@HWI-D00621:567:H7NJCBCX2:1:1101:13688:8329
GTGGGGAATATTGCACAATGGGCGCAAGCCTGATGCAGCCATGCCGCGTGTATGAAGAAGGCCTTCGGGTTGTAAAGTACTTTCAGCGGGGAGGAAGGTGTTGAGGTTAATAACCTCAGCAATTGACGTTACCCGCAGAAGAAGCACCGGCTAACTCCGTGCCAGCAGCCGCGGTAATACGGAGGGTGCAAGCGTTAATCGGAATTACTGGGCGTAAAGCGCACGCAGGCGGTCTGTCAAGTCGGATGTGAAATCCCCGGGCTCAACCTGGGAACTGCATTCGAAACTGGCAGGCTAGAGTCTTGTAGAGGGGGGTAGAATTCCAGGTGTAGCGGTGAAATGCGTAGAGATCTGGAGGAATACCGGTGGCGAAGGCGGCCCCCTGGACAATGACTGACGCTCAGGTGCGAAAGCGTGGGGAGCAAACAGG
+
IIIIIIIIIIIIIIIIIIIIIIIIIIIIIIIIIIIIIHIIIIIIIIIIIIIIIIIIIIIIIIIIIIIIIIIIIIIIIIHHIIGHIIIIIIIHIIIIIIIIIIIIIIIIHIIIIIIIIIIIIIIIIIIIIIIIIIIIIIIHIIIIIIIIIIIIIIIHIIGIIIIIIIIIIIIIIIIHIIIIIIIIIIIIIIIIIIGHHIIHIIHIIIIIIIIIIIIIHHHHIHIIIIIIIIIIIIIIGIIIIGIHIHFIIIIIHHGIIIIIIIHIIHHGHGIHIIIIIIIIIIIIHHHIGIIHHIIIIIIIIIIIIIIIIIIIIHIIIIIIIIIIIIIIIIIIIIIIIIIIIIIIIIIGDIIIIIIIIIIIIIIIIIIIGIIIIIIIIIIHIIIIIIIIIIIIIIIIIIIIIIIIIIIIIIIIIIIIIIIIIIIIIIIIII
@HWI-D00621:567:H7NJCBCX2:1:1101:18071:8347
GTGGGGAATATTGCACAATGGGCGCAAGCCTGATGCAGCCATGCCGCGTGTATGAAGAAGGCCTTCGGGTTGTAAAGTACTTTCAGCGGGGAGGAAGGTGTTGAGGTTAATAACCTCAGCAATTGACGTTACCCGCAGAAGAAGCACCGGCTAACTCCGTGCCAGCAGCCGCGGTAATACGGAGGGTGCAAGCGTTAATCGGAATTACTGGGCGTAAAGCGCACGCAGGCGGTCTGTCAAGTCGGATGTGAAATCCCCGGGCTCAACCTGGGAACTGCATTCGAAACTGGCAGGCTAGAGTCTTGTAGAGGGGGGTAGAATTCCAGGTGTAGCGGTGAAATGCGTAGAGATCTGGAGGAATACCGGTGGCGAAGGCGGCCCCCTGGACAATGACTGACGCTCAGGTGCGAAAGCGTGGGGAGCAAACAGG
+
IIIIIIHIIHHGGHIIIIIFIIHIIDHHIHIIHIHIIIIIIIIIIGIIIIHIIIIIIIIEHIIIHIIIIIIHIHIIIIHIIHHHIGIGGHIHHIGHIIHIIGHIIIIGFHIIIIIIIIHHIHIIHIIIIIIIIIIIIIIIIHHIGIHIIIIIIHIIIIIIIIHIHHIIIIHIIIII?EHHIIIHHHHHHCHIGIHH@EHHIIIHIIIGHIDFHHIHEDIHGHHIIIIIIIIIIIHIIIHIHHHCIIHIHHHHHIIIIHFHIIIIFGEHEHHEHIHIHIIHGIIIIIIIHIIIGHIIIIIHHIHHHGIHIIGIHIIIIIIIHIHHHHIIIHIIIIIIIIHIIIIIIIHGDGIIIIHEIIIIIIIIIIIIIIIIIIHIIIHHHIIHHIIIIIIIIIIIIHIIIIIIHIIIIIHFIIIIIHIIIIIIIIIIHI
@HWI-D00621:567:H7NJCBCX2:1:1101:5552:8604
GTGGGGAATATTGCACAATGGGCGCAAGCCTGATGCAGCCATGCCGCGTGTATGAAGAAGGCCTTCGGGTTGTAAAGTACTTTCAGCGGGGAGGAAGGTGTTGAGGTTAATAACCTCAGCAATTGACGTTACCCGCAGAAGAAGCACCGGCTAACTCCGTGCCAGCAGCCGCGGTAATACGGAGGGTGCAAGCGTTAATCGGAATTACTGGGCGTAAAGCGCACGCAGGCGGTCTGTCAAGTCGGATGTGAAATCCCCGGGCTCAACCTGGGAACTGCATTCGAAACTGGCAGGCTAGAGTCTTGTAGAGGGGGGTAGAATTCCAGGTGTAGCGGTGAAATGCGTAGAGATCTGGAGGAATACCGGTGGCGAAGGCGGCCTCCTGGACAAAGACTGACGCTCAGGTACGAAAGCGTGGGGAGCAAACAG
+
D<DGE<001<FH1DH?1FHHC1C//C/C?<G?<@FCHEFE?@FHHH?/C<DHH@H?F<CCGH?H1C1E<CG?HFCCFGHE1<<DCG1CCH/FCH0CD<DCHE@1FE<@CHGEHC@@0FFHIIIGC@CE00CEED0CHHIE0=/D:DF:EHGDE0=G@/D:/AB@GH/:A8?-E-8-;ABA.EHICHI?8G.:.7:AEE779@EEEHB5BCFHC?785BG-@E@>@DHIGHEGFCEFB-@=7-B..G.@HGA.@<DDHHHCA6.EB7.FB.AHFEHGE?EHD99.CHH@HHEC??F?CHHF?HDHFC@CGIHFHEEG<0CHFHHIHHHHCDC/0?CD11EE@HECC<1<<1<11@?GC?HC?C<HHEEEE<10<CDF<<<01FC<11<1<1<1<0<0//1<11C<HFD<1<00C</HE<@CF<11EG<1<
@HWI-D00621:567:H7NJCBCX2:1:1101:12578:8628
GTGGGGAATATTGCACAATGGGCGCAAGCCTGATGCAGCCATGCCGCGTGTATGAAGAAGGCCTTCGGGTTGTAAAGTACTTTCAGCGGGGAGGAAGGTGTTGAGGTTAATAACCTCAGCAATTGACGTTACCCGCAGAAGAAGCACCGGCTAACTCCGTGCCAGCAGCCGCGGTAATACGGAGGGTGCAAGCGTTAATCGGAATTACTGGGCGTAAAGCGCACGCAGGCGGTCTGTCAAGTCGGATGTGAAATCCCCGGGCTCAACCTGGGAACTGCATTCGAAACTGGCAGGCTAGAGTCTTGTAGAGGGGGGTAGAATTCCAGGTGTAGCGGTGAAATGCGTAGAGATCTGGAGGAATACCGGTGGCGAAGGCGGCCCCCTGGACAAAGACTGACGCTCAGGTGCGAAAGCGTGGGGAGCAAACAGG
+
IIIIIIIIHHHIIIIHHHIIIHHIIIIIIIIIIIGHHHHIHIIHHHIIIIGHIIIIIIIIIIHIHIIIIHIGHFHHIHIIIIEHHIIIIIICHHHIIIIGIIGIIIIIIIIIIFHIIIIGHIIHIIGIIIIIGHIIIHHIIHHHHHHCDHHIIIIHIIHIICHEGHEHHHHHIHCHGHHEEHGHHHHGHHIIIIHCEHHFEHHIIHGHHHHHIIEHHHHHIHGDHHIIIIIB-6@6--ED>--HHHHB6?EHG?<CHHBAB?EHHIHGEGHIHGHFHHFHHIIIIHEIHHEHHE?HHHCHHHGIIIHIHIIHHHHHIHIIIIGHIHHFHDIIIIIIHHGIHHHIIIHGDHFIHIHGHHCH<IIHIIIHG1HHFGIIIHF<CGFHIIIIIHEF<HGHHIIHCIIIHHHIIIIIGIIIGIIIIIIIIHHEHE
@HWI-D00621:567:H7NJCBCX2:1:1101:12912:8656
GTGGGGAATATTGCACAATGGGCGCAAGCCTGATGCAGCCATGCCGCGTGTATGAAGAAGGCCTTCGGGTTGTAAAGTACTTTCAGCGGGGAGGAAGGTGTTGAGGTTAATAACCTCAGCAATTGACGTTACCCGCAGAAGAAGCACCGGCTAACTCCGTGCCAGCAGCCGCGGTAATACGGAGGGTGCAAGCGTTAATCGGAATTACTGGGCGTAAAGCGCACGCAGGCGGTCTGTCAAGTCGGATGTGAAATCCCCGGGCTCAACCTGGGAACTGCATTCGAAACTGGCAGGCTAGAGTCTTGTAGAGGGGGGTAGAATTCCAGGTGTAGCGGTGAAATGCGTAGAGATCTGGAGGAATACCGGTGGCGAAGGCGGCCCCCTGGACAAAGACTGACGCTCAGGTGCGAAAGCGTGGGGAGCAAACAGG
+
IIHIIIIIHIIIIIIIGIIIIHIIIIIHIIHIIIIIIIIIHIIIIIHIHIHIIHIIIIIHIIIGIIIIGIIIIGGIIIIIGHHIIIGIIIIIHHHIIIIHIIIIIIIIHIIIIHHIIHHHHIIIGHIIIHHIIIIIIIIIIIIHEHIIIGIIIIIIIIIIIIIIGIIIIIIIIGHIIIIIHHHHIIIIIGIIHIHHIGHIHHIHIIIIIIIIIIIIIIIIHIIIIIIIHIIHIHIIIHHHIIIIIIIHIHIIHCHHCHGHIIHHIIIIHHHHIHGIHIIHIIIIHHEIHEGHHIHIIIIIIHCIIIIIIIIIIGIIIIIIIHHHIGIHIIIIIHIIIIIIIIGIHHEFFIHGIIIIIIIIIIIIIIHHIIIIIIGIIIIHIHIIHIIIIIHHEIHIIHIH?GHHIIIIIIIIIIIIIIIIIIIHHIIIII
@HWI-D00621:567:H7NJCBCX2:1:1101:19691:8515
GTGGGGAATATTGGACAATGGGCGAAAGCCTGATCCAGCCATGCCGCATGAGTGAAGAAGGCCTTCGGGTTGTAAAGCTCTTTTAGTGAGGAAGATAATGACGGTACTCACAGAAGAAGTCCTGGCTAACTCCGTGCCAGCAGCCGCGGTAATACGGAGAGGGCTAGCGTTATTCGGAATTATTGGGCGTAAAGGGCGCGTAGGCGGATTAGTAAGTTAAAAGTGAAATCCCAAGGCTCAACCTTGGAATTGCTTTTAAAACTGCTAATCTAGAGATTGAAAGAGGATAGAGGAATTCCTAGTGTAGAGGTGAAATTCGTAAATATTAGGAGGAACACCAGTGGCGAAGGCGTCTATCTGGTTCAAATCTGACGCTGAGGCGCGAAGGCGTGGGGAGCAAACAGG
+
IGHHIIIIIIIIIIIIIIIIIIIHIIIIIIIIIIIIIHIIIIIIHIIIIIIIIIIIIIIIIIIIIIHIIGDHIIIIIIIIIIHFHHIIIIIIIIIIIIIIIIIIIIIIIIIIIIIIGIIIIIIIIIIIIIIIIIIIIIIIIIIIIIIHIIHIIIIIIIIGIIIIIIIIIHIIIIIIIIIIHHIIIHDHHHHIHIHIIIHIIIHIIIIIIIHIIIIIIIIIIIIIIIIIIIHC/IFHCHHHHIHHGIIIIIIIIIIIIHHIIIHGHIIIIHIIHHIIIHGIIIHIHHHHHHHIGIFFIIIIHIHIIIIIIIIIIIIIIIIIIIIHIIIHIIIIIIHIHHIHIIIHIIIIIHIIIIIHIIIIIIIIHIIIIIIHGIHIIIIIHIHIIIHIIIIIIHIHGGEIIIIHI
@HWI-D00621:567:H7NJCBCX2:1:1101:10428:8944
GTGGGGAATATTGCACAATGGGCGCAAGCCTGATGCAGCCATGCCGCGTGTATGAAGAAGGCCTTCGGGTTGTAAAGTACTTTCAGCGGGGAGGAAGGTGTTGAGGTTAATAACCTCAGCAATTGACGTTACCCGCAGAAGAAGCACCGGCTAACTCCGTGCCAGCAGCCGCGGTAATACGGAGGGTGCAAGCGTTAATCGGAATTACTGGGCGTAAAGCGCACGCAGGCGGTCTGTCAAGTCGGATGTGAAATCCCCGGGCTCAACCTGGGAACTGCATTCGAAACTGGCAGGCTAGAGTCTTGTAGAGGGGGGTAGAATTCCAGGTGTAGCGGTGAAATGCGTAGAGATCTGGAGGAATACCGGTGGCGAAGGCGGCCCCCTGGACAAAGACTGACGCTCAGGTGCGAAAGCGTGGGGAGCAAACAGG
+
IIIIIHIHIIIIIIIIIIIIIIIHIHIIIIIIIIIIIIIIIIIIIIIIIIIIIIIHIIIIIIIIIIIIIIIIIIIIIIHIIHHHGIIIIIIIIIIIIIHIIHIIIIIIIIIIGIHIIGIIIHIGHIHIIIIIIIIIIIIIIIIIIGIHIGGIGIIIIIDEHHHHIIIIIIIIIHHHGHIIHIHIIIIHIHIIIHHEDHHHIIHHIIHIHIHIIIIHIIIIIIIIIIIHHDHHEHIIIIIIIHIIIIIIIHHHH<IHDHEIIIIHHH?HIIIIIIIHIIIIIIIIIHHIIIHIIIHIIIHIIIIIIIIIIIIHIIIIIIIIIIIIIIIIIIIIIIIIIIIHIIIIIIHG<HIIHGIGIIIIIIIIIIIIIIHIIIIIIIIIIIIIIIIIIIIIIIIIIIIIIIIIIIIIIIIIIIIIIIIIIIIIIIIIII
@HWI-D00621:567:H7NJCBCX2:1:1101:14008:8983
GTGGGGAATATTGCACAATGGGCGCAAGCCTGATGCAGCCATGCCGCGTGTATGAAGAAGGCCTTCGGGTTGTAAAGTACTTTCAGCGGGGAGGAAGGTGTTGTGGTTAATAACCACAGCAATTGACGTTACCCGCAGAAGAAGCACCGGCTAACTCCGTGCCAGCAGCCGCGGTAATACGGAGGGTGCAAGCGTTAATCGGAATTACTGGGCGTAAAGCGCACGCAGGCGGTCTGTCAAGTCGGATGTGAAATCCCCGGGCTCAACCTGGGAACTGCATTCGAAACTGGCAGGCTAGAGTCTTGTAGAGGGGGGTAGAATTCCAGGTGTAGCGGTGAAATGCGTAGAGATCTGGAGGAATACCGGTGGCGAAGGCGGCCCCCTGGACAAAGACTGACGCTCAGGTGCGAAAGCGTGGGGAGCAAACAGG
+
IIIIHIIIIIIIIIHIIIIIIIIIIIIIIIIIHIIIIHIIIIIIIIIIDHIIIIHIIIIIIGIIIIIIIIIIIIIIIHIIIIHHIIIIIIIHIIHIIIIIIIIHIIIIIIIIIHIIIIIIIIIIHIIIIIIIIIIIIIIIIIIIIIIIIIGHIIIHIIIIIIIIIIIIIIIIIIIIIGIHIIHIIIIIIIGIIIHIFIHIIHIHHHIIIIIIIIHIHIHIIIIIIIHIIIIIIIIIHIIIHEIIIIIHIIIIHDIHGHFGB8?HGIIIIIIIIIIIIIIIIIIIIIIIIIIIIIIHIIIIHHEHIIIIHIIIIIIIIIHIIIIIIIIIIIIIIIIIIIIIIIIIHIHHDHEIIIIIIHIHHIIIIIIIIIIIIIIIIIIIIHIIHIIIIIIIHIIIIIIIIIIIIIIIIIIIIIIIIIIIIIHIIIIIII
@HWI-D00621:567:H7NJCBCX2:1:1101:13828:9005
GTGGGGAATATTGCACAATGGGCGCAAGCCTGATGCAGCCATGCCGCGTGTATGAAGAAGGCCTTCGGGTTGTAAAGTACTTTCAGCGGGGAGGAAGGTGTTGAGGTTAATAACCTCAGCAATTGACGTTACCCGCAGAAGAAGCACCGGCTAACTCCGTGCCAGCAGCCGCGGTAATACGGAGGGTGCAAGCGTTAATCGGAATTACTGGGCGTAAAGCGCACGCAGGCGGTCTGTCAAGTCGGATGTGAAATCCCCGGGCTCAACCTGGGAACTGCATTCGAAACTGGCAGGCTAGAGTCTTGTAGAGGGGGGTAGAATTCCAGGTGTAGCGGTGAAATGCGTAGAGATCTGGAGGAATACCGGTGGCGAAGGCGGCCCCCTGGACAAAGACTGACGCTCAGGTGCGAAAGCGTGGGGAGCAAACAGG
+
IHIIHIIIIIIIIIIIIIHIIGIIIIIIIIIIIIIIIIIIIIIIIIIIHIIIIIIIIIIIIIIIIIIIIHIIIIIIIIIIIIGHIIIIIIIIIIHIIIIIIIIIIIHGHHIIIIIIIIIIHIGHIIIIIIIIIIIIIIIHIGIIIIIIIIIIGIIGHIIIIHIIIIIIIIHIIHCDHIIIIIIHIIHHIHIIHIHHHHIIIIIIIIIIIIHHIHHHHIHIIIIIIIIIIHIIHIIIHHIIIHIHHHHIIIIHFHIIHIIIIIIHHHGIIIIIIIIHHHIGIHIIIIIIIHHGIIIIIIIIIHHIIHIIIIIIIIIIIIIHIHIIIIIHIIIIIIIIIIIHIIIIIIHHDIIIIIIHIHIIIIIIIIIIIIIIIIIIIIIIIIIIIIIIIIIIHIIIIIIIIIIIIIIIIIIIIIIIIIIIIIIIIIIIHI
@HWI-D00621:567:H7NJCBCX2:1:1101:14873:9547
GTGGGGAATATTGCACAATGGGCGCAAGCCTGATGCAGCCATGCCGCGTGTATGAAGAAGGCCTTCGGGTTGTAAAGTACTTTCAGCGGGGAGGAAGGTGTTGAGGTTAATAACCTCAGCAATTGACGTTACCCGCAGAAGAAGCACCGGCTAACTCCGTGCCAGCAGCCGCGGTAATACGGAGGGTGCAAGCGTTAATCGGAATTACTGGGCGTAAAGCGCACGCAGGCGGTCTGTCAAGTCGGATGTGAAATCCCCGGGCTCAACCTGGGAACTGCATTCGAAACTGGCAGGCTAGAGTCTTGTAGAGGGGGGTAGAATTCCAGGTGTAGCGGTGAAATGCGTAGAGATCTGGAGGAATACCGGTGGCGAAGGCGGCCCCCTGGACAATGACTGACGCTCAGGTGCGAAAGCGTGGGGAGCAAACAGG
+
IIIECDCEHHHEFHHIHHIIGIIICHHIHGIIHHGHHIHIIIIIIHIGCHHCHEFHHIGHH@EHHHIIIIHIIIIIIHIHICDG?GHHIHH<CHHHIHEEHHEHHHFHIIIIIIHHIIIIIGIHHEHHIIGIHIIGHI?HHIHHEFHHIHHGHI?FEGGG/A8FGHHHHEHHICCDCEHICHI<?DGHGEEFEHHHEE@CIHFCEGFEHC=AACIHIHHHHHHHHIHDHCBB-6-HEG@HDDHHHHHHHHHG@C,HDHHGCHAA.FCHFEEGA;.HECCIHHHEHIHGGCHHFEHGEE@GGHHEGHHHIIGIIHIIIIHHE?EGGHGHHHHDHEFIIHEIHDEEHHFCEHHEHHHHHHEIHHDCEIIHHIIHH?H<DCCHIHEEF?IHEGCFC@HHIHCGIIIIIIIIHIIIIIIHIHHHHFHFCIHIIH
@HWI-D00621:567:H7NJCBCX2:1:1101:5829:9824
GTGGGGAATATTGCACAATGGGCGCAAGCCTGATGCAGCCATGCCGCGTGTATGAAGAAGGCCTTCGGGTTGTAAAGTACTTTCAGCGGGGAGGAAGGTGTTGAGGTTAATAACCTCAGCAATTGACGTTACCCGCAGAAGAAGCACCGGCTAACTCCGTGCCAGCAGCCGCGGTAATACGGAGGGTGCAAGCGTTAATCGGAATTACTGGGCGTAAAGCGCACGCAGGCGGTCTGTCAAGTCGGATGTGAAATCCCCGGGCTCAACCTGGGAACTGCATTCGAAACTGGCAGGCTAGAGTCTTGTAGAGGGGGGTAGAATTCCAGGTGTAGCGGTGAAATGCGTAGAGATCTGGAGGAATACCGGTGGCGAAGGCGGCCCCCTGGACAAAGACTGACGCTCAGGTGCGAAAGCGTGGGGAGCAAACAGG
+
IIIIIIIIIIIIIEIIIIIIIIIHDDHC@HECEHCHHHGHIEH@HHCC/<<@GECHEFHEHEG@GG@ECCHD<<FHE<CC<G<CEG1ECHHCHD@ECH<@FCGEE<<<DGG?EFHC<GECHI?0DHHIG0CHHCD/<D?0=0DHIIEH?EH?0<DD:@@:D@EFGHECG/?CHHIIHF?8EGHCHHHHH@@H@EB.B9.9GH@HHFF@GFHG@??GGHH<?HHDHC5>D==B-@8-8-@D<B8-B8--B@8HE7,,CIHHB.CGB;.HIEIIHHCIHF.HE=IIIIIHHB.FCFIGIIIHF.EHF?IIHHH@IHH@HIHFCC?IHEIGIIIHDIIIIIIHGDIIIIHD1IH@HHFIIIIHE?HHH=IHG?IIIHGHHIHDIHHFIIIIHEIIIIIIIIIIHFHDHGIIIIIIIIIIIIIIIIIIIIIIII
@HWI-D00621:567:H7NJCBCX2:1:1101:7576:9960
GTGGGGAATATTGCACAATGGGCGCAAGCCTGATGCAGCCATGCCGCGTGTATGAAGAAGGCCTTCGGGTTGTAAAGTACTTTCAGCGGGGAGGAAGGTGTTGAGGTTAATAACCTCAGCAATTGACGTTACCCGCAGAAGAAGCACCGGCTAACTCCGTGCCAGCAGCCGCGGTAATACGGAGGGTGCAAGCGTTAATCGGAATTACTGGGCGTAAAGCGCACGCAGGCGGTCTGTCAAGTCGGATGTGAAATCCCCGGGCTCAACCTGGGAACTGCATTCGAAACTGGCAGGCTAGAGTCTTGTAGAGGGGGGTAGAATTCCAGGTGTAGCGGTGAAATGCGTAGAGATCTGGAGGAATACCGGTGGCGAAGGCGGCCCCCTGGACAAAGACTGACGCTCAGGTGCGAAAGCGTGGGGAGCAAACAGG
+
IGHHIIIIIIIIEHHHGIIIIIGIIIIIIIHIIIIIHIIIIIIIIIIIHHHIIIHIIIIIIGHIHHIIIFHHHIIIIIIIIIHHHIIIIIIHHHHIIGIIIHIHIIIIIIIIIIHIIIIIIIIHIIIIEHHHGIIIIIIIHIIIIHIHGHIIIIIHIIIIIIIIGIIGIIIIIIIHIHIIIHHICHHIFHIHEH@EHIHHIIHGHHIIIICGIIDHGEHHHHIGHIHIIIIIHECGFHGIIHIIIIIIHHEIHIIHHIIGIIIHHEEHIIIHIHHIIIIHHGIIIIIHHHIIIIIIIIIIIIIIIGIIIIIIIIIIIIIIHGHIIIIIIIIIIIIIIIIIIIIIIIIHDIIIIIHIIIIHHIHIIIIIIIIIHIIHIHHHGIIIIIIHHIIIIIIIIIIIHHHDIIHIIIIIIIIIIIIIIIHIIHFIHI
@HWI-D00621:567:H7NJCBCX2:1:1101:8413:9850
GTGGGGAATATTGCACAATGGGCGCAAGCCTGATGCAGCCATGCCGCGTGTATGAAGAAGGCCTTCGGGTTGTAAAGTACTTTCAGCGGGGAGGAAGGTGTTGAGGTTAATAACCTCAGCAATTGACGTTACCCGCAGAAGAAGCACCGGCTAACTCCGTGCCAGCAGCCGCGGTAATACGGAGGGTGCAAGCGTTAATCGGAATTACTGGGCGTAAAGCGCACGCAGGCGGTCTGTCAAGTCGGATGTGAAATCCCCGGGCTCAACCTGGGAACTGCATTCGAAACTGGCAGGCTAGAGTCTTGTAGAGGGGGTAGAATTCCAGGTGTAGCGGTGAAATGCGTAGAGATCTGGAGGAATACCGGGGGCGAAGGCGGCCCCCTGGACAAAGACTGACGCTCAGGTGCGAAAGCGTGGGGAGCAAACAGG
+
IIIIIIHIIIIIIIIIIIIHIIIIIIIIIIIIIIIIIIIIIIIIIIHHEHHIIIIIIGHIIIIGHIIHHHEHIHIIGH1GHHEHHIHIIIIHHIHIIIHIIIIIIIIIIIIIIHHIIIIIIIIIIGIIHHHIIICCHHIIIIIHIIHIIIIIHHIIIIIIIGHHIIIIIIIIIGIHIIIIID@EDHHHHIIIIIHHHHIHIIIHEHIHIIHHHHHHHIHIHIIIIHIIIHI@@GHEF@HD>-HHHHEF-ECEG<HDD>-FC?FFGF.HHG@8HIHHF@HHEHIHIIIIIIHFIHEIIIHGIIIIIIIHIIHIIIIIHIHHGIHHHIIIIIIIIIIIIIIIIIHIIIHFIIIGHHHIIIIIHHIIHEHIHIHHHDIIIIIIIIHIIIIIHIIIIHIIIIIIHHHIHHHHHIIIIIIIIIIIIIIIIIIHI
@HWI-D00621:567:H7NJCBCX2:1:1101:11404:9810
GTGGGGAATATTGCACAATGGGCGCAAGCCTGATGCAGCCATGCCGCGTGTATGAAGAAGGCCTTCGGGTTGTAAAGTACTTTCAGCGGGGAGGAAGGTGTTGAGGTTAATAACCTCAGCAATTGACGTTACCCGCAGAAGAAGCACCGGCTAACTCCGTGCCAGCAGCCGCGGTAATACGGAGGGTGCAAGCGTTAATCGGAATTACTGGGCGTAAAGCGCACGCAGGCGGTCTGTCAAGTCGGATGTGAAATCCCCGGGCTCAACCTGGGAACTGCATTCGAAACTGGCAGGCTAGAGTCTTGTAGAGGGGGGTAGAATTCCAGGTGTAGCGGTGAAATGCGTAGAGATCTGGAGGAATACCGGTGGCGAAGGCGGCCCCCTGGACAATGACTGACGCTCAGGTGCGAAAGCGTGGGGAGCAAACAGG
+
GIIIIIIHIIIIIIIIIIIIIIIIIIIIIIIIHHIIIIIIIIIIIIIIIIIIIIIIIIIIIIIHIIIIIGHHIIIIIIIIIIHHIIIIIIIHIIHHHHHIIIIIIIIIIIHIIIIIIHIHIIIIIHIIHIIIIIIIIIIIIIIIIIIIIIIIIHIIIIIIIIIIIHIIIHIIIIIIIIGIIIIIGHIIIIIIGIGHIIIIIHHIIIHIIIHIIIIIIIIHHIIIIIIIIIIIHHHIHFIIIGIIIIHIIIIGHDGHHHIIIIIIIIIGHHHHGHHIIIIIHIIIHIHHFHIIIIIIIIHHIGIIIIIIIIIIHIIIIIIIIIIIIIIHHIIIIIIIIIIIIIIIHIHHDIIIIIIGIIIIGIIIIIGIIIIIHIIIIIIHIIIIIHIIIIIIIIIIIIIIIIIIIIIHIIIIIHIIIIIIIIIIIIIIII
@HWI-D00621:567:H7NJCBCX2:1:1101:12968:9810
GTGGGGAATATTGCACAATGGGCGCAAGCCTGATGCAGCCATGCCGCGTGTATGAAGAAGGCCTTCGGGTTGTAAAGTACTTTCAGCGGGGAGGAAGGTGTTGAGGTTAATAACCTCAGCAATTGACGTTACCCGCAGAAGAAGCACCGGCTAACTCCGTGCCAGCAGCCGCGGTAATACGGAGGGTGCAAGCGTTAATCGGAATTACTGGGCGTAAAGCGCACGCAGGCGGTCTGTCAAGTCGGATGTGAAATCCCCGGGCTCAACCTGGGAACTGCATTCGAAACTGGCAGGCTAGAGTCTTGTAGAGGGGGGTAGAATTCCAGGTGTAGCGGTGAAATGCGTAGAGATCTGGAGGAATACCGGTGGCGAAGGCGGCCCCCTGGACAAAGACTGACGCTCAGGTGCGAAAGCGTGGGGAGCAAACAGG
+
IHIIIGHIIIIIIIIIIIIIIIIIIIIHIIIIIIIIIHIIIIIIHIIIHHHIHIIIIIIIIIIHIIHIIIIIIIIIIIIIIIHHIIIIIIIHIIIIIIIIIIIIIIIIIIIIIIIHIGHHHIIIIIIIIIHIIIIIIIIHIIIHIHHHIHIIIIIH?HIIHIIIIIHIIIIIIIIHIHIIIHIIIIIIIIGIFHGHIHHFIHHIIIHIHGHGHIIIIIHHIIIHIIHDIIHHEIIHHHIHIHHHGIHGFGIIHDC<HHHGHHGHHHIIIIIIIIIIIIHIIIIIIHIIIIIIIHGIIIIHIIIIIIIIIIIIIIIIHIIIIIIIIIIIHIIIIIIIIIIIIHIIHHHGDIIIIIIIIHCHDIGIIIIIIIHIIHHHIIIIIIIIIIIIIIIHGHIHIIIIHIIIIIIIIIIIGIIIIIIIIIIIIIIIII
@HWI-D00621:567:H7NJCBCX2:1:1101:19827:9934
GTGGGGAATATTGCACAATGGGCGCAAGCCTGATGCAGCCATGCCGCGTGTATGAAGAAGGCCTTCGGGTTGTAAAGTACTTTCAGCGGGGAGGAAGGTGTTGAGGTTAATAACCTCAGCAATTGACGTTACCCGCAGAAGAAGCACCGGCTAACTCCGTGCCAGCAGCCGCGGTAATACGGAGGGTGCAAGCGTTAATCGGAATTACTGGGCGTAAAGCGCACGCAGGCGGTCTGTCAAGTCGGATGTGAAATCCCCGGGCTCAACCTGGGAACTGCATTCGAAACTGGCAGGCTAGAGTCTTGTAGAGGGGGGTAGAATTCCAGGTGTAGCGGTGAAATGCGTAGAGATCTGGAGGAATACCGGTGGCGAAGGCGGCCCCCTGGACAAAGACTGACGCTCAGGTGCGAAAGCGTGGGGAGCAAACAGG
+
IIIIIIIIIIIIIIIIIIIHHHIIIIIIIIHIGIIIIIGIIHHHIIIGIIIIIHIIIIIIGIIEHIIHHGHGHHIHIIIIIIGHIIIHIIIHIHHHHIIIIIIIIIIHIHIIIIIIIIIIIIIIIIIIIIIIIIIIIIIHHHIGIEHIHIIIIIIIIIIIGHIIIIIIIIIIIIIIIIIIII=EHIH.BHHEHGHGCEGHHHHIIIIIHCGHHHHHHIGIHIGIHHHH>HIGCCFH@@-IGIHIHGFIIHHHG5<CDDHHF.HFIHCHHHHHEHFHGIIHHG?EGHHGAHFIHH@IHHHF?IIIHEHHDIIIIIIHHEEIHHEEIIIIHHIIIIIIGIIIIIIIIIHGCIGIHIIIIIIHIHIIIIHIIIIIIIIIIIHIIIIIIIIIIIIIIIIIIHIIIIIIIIIHIIIIHIIIIIIIIHIHHIIHHH
@HWI-D00621:567:H7NJCBCX2:1:1101:1795:10399
GTGGGGAATATTGCACAATGGGCGCAAGCCTGATGCAGCCATGCCGCGTGTATGAAGAAGGCCTTCGGGTTGTAAAGTACTTTCAGCGGGGAGGAAGGTGTTGAGGTTAATAACCTCAGCAATTGACGTTACCCGCAGAAGAAGCACCGGCTAACTCCGTGCCAGCAGCCGCGGTAATACGGAGGGTGCAAGCGTTAATCGGAATTACTGGGCGTAAAGCGCACGCAGGCGGTCTGTCAAGTCGGATGTGAAATCCCCGGGCTCAACCTGGGAACTGCATTCGAAACTGGCAGGCTAGAGTCTTGTAGAGGGGGGTAGAATTCCAGGTGTAGCGGTGAAATGCGTAGAGATCTGGAGGAATACCGGTGGCGAAGGCGGCCCCCTGGACAAAGACTGACGCTCAAGTGCGAAAGCGTGGGGAGCAAACAGG
+
IIIIIHIHIIIIIIIIIIIIIIIIIIIIIIIIIIIIIIIIIIIIIIIIIIIIIIGIIIIIIIIIIIIIIHHHIIIHIIHHIHGHIIIIIHIHIIIIIIIIIIIIIIIIIIIIIHHHIIIIIHHHIIIIIIIIHIGIIIIIHHIIHIIIIIIIIIIIIIIIIIIIIHIGIIIIIIHIGIIIIHIIIGHGHIIHFHAHHIHHHIIIGHIHIIEHHIIIIGHIIIIHHIIIHIHG@?HEHHHHHIIIIIIIHHFHGGHHHHFIIIGIIHHIIHIIIIIIIIIIHIIIIIHIIHEIIHEIIIIIIIHIIIIIIIIIHIIIIIIIIIIIIIIIIIIIIIIIIIIIIIIIIIHGCHGEIIIHHIHHIIIIIIHIIIIIHIIIIHHHGIIIIIHHHIIIHHCIHHHG@GHIIIIIIIIIIIIIIIIIIIHIIIIIHH
@HWI-D00621:567:H7NJCBCX2:1:1101:15777:10422
GTGGGGAATATTGCACAATGGGCGCAAGCCTGATGCAGCCATGCCGCGTGTATGAAGAAGGCCTTCGGGTTGTAAAGTACTTTCAGCGGGGAGGAAGGTGTTGAGGTTAATAACCTCAGCAATTGACGTTACCCGCAGAAGAAGCACCGGCTAACTCCGTGCCAGCAGCCGCGGTAATACGGAGGGTGCAAGCGTTAATCGGAATTACTGGGCGTAAAGCGCACGCAGGCGGTCTGTCAAGTCGGATGTGAAATCCCCGGGCTCAACCTGGGAACTGCATTCGAAACTGGCAGGCTAGAGTCTTGTAGAGGGGGGTAGAATTCCAGGTGTAGCGGTGAAATGCGTAGAGATCTGGAGGAATACCGGTGGCGAAGGCGGCCCCCTGGACAAAGACTGACGCTCAGGTGCGAAAGCGTGGGGAGCAAACAGG
+
EHIE@DE@@<CGEHIHH1CHCHEEHCCDFIIIGICHCHHIHHIIFDHHHHHIFHHCHHHHHGHI@GHD<HHHHII@HHEHIHDGHFCCCHH?<DHHCHFFHIHIHHEHHHHGIIHHEHHIGIHHHHII@HHHEHDDDHHEFEGHIHHH?<EECEHF/FDHEEEECGHIHCEDCDE?EEEHHH=?H-BEE.BFHHAHCHIIIIIIIIIIHA<GBD?CEHEHHEDDF@E>=DHHGHHHF-HDD@8CHF-GG@@BDHCH<DHFFBAEEHAEG?@8.9.HIHHEHCGGF:A..F.G?HHHHHCEF.FHG.EH?E-D/CEEHHHGGD0EFCHGDGIHHHFG?EG@@CE?IHEHDG1<<1H@EEHG<</CFCG@H?HEGCC/DCCHGC<?CEFHIIIHGEHEC?HEHCHC<EH=IIIIGIHHGCHHIHHGHF@@CE
@HWI-D00621:567:H7NJCBCX2:1:1101:2256:10619
GTGGGGAATATTGCACAATGGGCGCAAGCCTGATGCAGCCATGCCGCGTGTATGAAGAAGGCCTTCGGGTTGTAAAGTACTTTCAGCGGGGAGGAAGGTGTTGAGGTTAATAACCTCAGCAATTGACGTTACCCGCAGAAGAAGCACCGGCTAACTCCGTGCCAGCAGCCGCGGTAATACGGAGGGTGCAAGCGTTAATCGGAATTACTGGGCGTAAAGCGCACGCAGGCGGTATGTCAAGTCGGATGTGAAATCCCCGGGCTCAACCTGGGAACTGCATTCGAAACTGGCAGGCTAGAGTCTTGTAGAGGGGGGTAGAATTCCAGGTGTAGCGGTGAAATGCGTAGAGATCTGGAGGAATACCGGTGGCGAAGGCGGCCCCCTGGACAATGACTGACGCTCAGGTGCGAAAGCGTGGGGAGCAAACAGG
+
IIIIIIIIIIII?HHIIIIIGIIHHIIIIEHIIHIHIII?HCCHCEHIHIHIIHIFHIIII@HHIHIIIIIIIIIIIIGHICFG@EHHIIIIIIHFHIC?GHHEHHGGHHIIFEGHG@F0CC0FHIIIIIHHIIDHCHHHIIIHGC@GHIIGIIGID/DHHIHHIIIIIIIGI<EHHIGHGIHIIGHHEHHHHIIHIGFHIIIHHGIEBIHHHIIIFHHIIHEHHHHIHHHF8-F6--5DHCHEHHEF-@BHHC>CD>-GB.F?CHCHEG@8@GGIIIFGHEIHHIGIHEHEEG?CIHHHHGCHIIIIIHIHEGIIIIHHHGIHEHHHHEIHIHHHG1HHIIIIIHHGGG?HGIHIHHIHHEHC?IIIIIIGHIIIHHHC0CIHIIHHHFF1HIIIIIIHIIHDHHIIIIIIIIIIHIIIIIIIIHGIII
@HWI-D00621:567:H7NJCBCX2:1:1101:18969:10912
GTGGGGAATATTGCACAATGGGCGCAAGCCTGATGCAGCCATGCCGCGTGTATGAAGAAGGCCTTCGGGTTGTAAAGTACTTTCAGCGGGGAGGAAGGTGTTGAGGTTAATAACCTCAGCAATTGACGTTACCCGCAGAAGAAGCACCGGCTAACTCCGTGCCAGCAGCCGCGGTAATACGGAGGGTGCAAGCGTTAATCGGAATTACTGGGCGTAAAGCGCACGCAGGCGGTCTGTCAAGTCGGATGTAAAATCCCCGGGCTCAACCTGGGAACTGCATTCGAAACTGGCAGGCTAGAGTCTTGTAGAGGGGGGTAGAATTCCAGGTGTAGCGGTGAAATGCGTAGAGATCTGGAGGAATACCGGTGGCGAAGGCGGCCCCCTGGACAAAGACTGACGCTCAGGTGCGAAAGCGTGGGGAGCAAACAGG
+
IIIIHIIIIIIHIIIIHIIIHIIIIIIIIIIIHIHIIIIIIIIGIIIIIIIHIHIIIIIIIIIIHIIICHIHIIIHIIIIIIHIIIIIIIIIIIHIIIIIIIIIIIIIIIIIIIIIIIIIIIIIIIIIIIGIIIIIIIIIIIHHIIIIIIIIIIHIGIIIIIIIGIIIIHIIIIIIHHIEHHGHHHEHFHHIIHHIHIHIIIIIHHHIIHHFHIIFHHHGCGEHIIHIHIIIIIIIIIHIIHHHEHHHHHHIIIHDIIIIIIIIIIHGHIIIIIIIIHGIIIHHIIIHHIIIIIHIHFIIIHIIIIIIIHIIHIIIIIIIIIIHIIIHIIIIIIIIIIIIIIIIIIIHFIIIIIIIIIIIIIIIIIIIIIIIIIIIHIIIHHIHIIIIIIIIHIIIIIIIIIIIIIHIIIIIIIIIIIIIIIIIIHHIII
@HWI-D00621:567:H7NJCBCX2:1:1101:13182:11025
GTGGGGAATATTGCACAATGGGCGCAAGCCTGATGCAGCCATGCCGCGTGTATGAAGAAGGCCTTCGGGTTGTAAAGTACTTTCAGCGGGGAGGAAGGTGTTGAGGTTAATAACCTCAGCAATTGACGTTACCCGCAGAAGAAGCACCGGCTAACTCCGTGCCAGCAGCCGCGGTAATACGGAGGGTGCAAGCGTTAATCGGAATTACTGGGCGTAAAGCGCACGCAGGCGGTCTGTCAAGTCGGATGTGAAATCCCCGGGCTCAACCTGGGAACTGCATTCGAAACTGGCAGGCTAGAGTCTTGTAGAGGGGGGTAGAATTCCAGGTGTAGCGGTGAAATGCGTAGAGATCTGGAGGAATACCGGTGGCGAAGGCGGCCCCCTGGACAAAGACTGACGCTCAGGTGCGAAAGCGTGGGGAGCAAACAG
+
IHHHIIHHIIIIHIIIIIIIIIHIIIIIIIIHHHGHIIFHIIIIIHHD?CEGHHIH@DEECHE1CEHIIGE?GHEF@GHHH@FHCHCHHHC<CECHHGHHEEHHHIGHGHHIIEHHHIHHEHEGHHHH@HHII@GHHHHEFHFHIIH?HCHHCFEHHHHEHHHIHHHIIIDHIGHD/BFE@EGE?EB@..@BHI:AG.@HHHGEGEHHIIIIGIGHHHHIIIIHIIHIHHHHE?HH?FB7,-HE@6@8-6-8-<DHDCFHGHHC?HHHFH@HHIHHHIIHHHHHHHB;..EIFEE8FD.D.:?HH?ED-DHCC/F<G/HHC<?IIHIIHHDC011HHHE<CHE?HHHC<C<?GIIHIHGC<CIIHCIIHHHGIIHIHDHCCF1D1IIIHHHHGHE@HC1F?HHDIHHHHHIH<HHCCEGD<CFEFCE@F
@HWI-D00621:567:H7NJCBCX2:1:1101:16222:11387
GTGGGGAATATTGCACAATGGGCGCAAGCCTGATGCAGCCATGCCGCGTGTATGAAGAAGGCCTTCGGGTTGTAAAGTACTTTCAGCGGGGAGGAAGGTGTTGAGGTTAATAACCTCAGCAATTGACGTTACCCGCAGAAGAAGCACCGGCTAACTCCGTGCCAGCAGCCGCGGTAATACGGAGGGTGCAAGCGTTAATCGGAATTACTGGGCGTAAAGCGCACGCAGGCGGTCTGTCAAGTCGGATGTGAAATCCCCGGGCTCAACCTGGGAACTGCATTCGAAACTGGCAGGCTAGAGTCTTGTAGAGGGGGGTAGAATTCCAGGTGTAGCGGTGAAATGCGTAGAGATCTGGAGGAATACCGGTGGCGAAGGCGGCCCCCTGGACAAAGACTGACGCTCAGGTGCGAAAGCGTGGGGAGCAAACAGG
+
IIIIIIIIIIIIIIIIIIIIIHIIIIIIIIIIIIIIIIIIGIIIIHHIHIIIIIHIIIIIIIIIIIIIIIIHIIIIIIIIIHDHHIHIIIIIIIIHHIIIIIIIIIIIHIIIHIIIIIIIIHIIIIIIHHIIIIIIIIIIIIIIIIIHHIIHIIIIIIIHIIIIIIIIGIIIIHIIHIIIHIIIIIIHIIIIIIHIIHIIIIIIHIIHIIIIIIIHIIIIIIIIIIIIHIIIIIIHHHDIIIIIIGIHIIHIHHHHHHHCIIIIIIIIIHIIIIHIHEHFHIIIHIGIIIGIIIIIIIHIIIHIIIIIHIIIIHIIIIIIIIHHIIIIIIIIIIIIIIIIIIIIIIHFDIHHIIHHIIIIIIIHIIIIIIIIIIIIIIIIHHIIIIIIHIIIIIIIIIIIGIIIIIIIIIIIIIIIIIIIIIIIIHGIII
@HWI-D00621:567:H7NJCBCX2:1:1101:17337:11363
GTGGGGAATATTGCACAATGGGCGCAAGCCTGATGCAGCCATGCCGCGTGTATGAAGAAGGCCTTCGGGTTGTAAAGTACTTTCAGCGGGGAGGAAGGTGTTGAGGTTAATAACCTCAGCAATTGACGTTACCCGCAGAAGAAGCACCGGCTAACTCCGTGCCAGCAGCCGCGGTAATACGGAGGGTGCAAGCGTTAATCAGAATTACTGGGCGTAAAGCGCACGCAGGCGGTCTGTCAAGTCGGATGTGAAATCCCCGGGCTCAACCTGGGAACTGCATTCGAAACTGGCAGGCTAGAGTCTTGTAGAGGGGGGTAGAATTCCAGGTGTAGCGGTGAAATGCGTAGAGATCTGGAGGAATACCGGTGGCGAAGGCGGCCCCCTGGACAAAGACTGACGCTCAGGTGCGAAAGCGTGGGGAGCAAACAGG
+
IIIEHIHIHIIGIIHIIGHHIGHICEHGII?CFFEHEHHIIIIIHHIGHHEHHEHIHIHEF?GH?GHEHHIIIIIHIIIIFHGHIIGIGHCCCDECGEHIHIHFHHIHHHHHHIHIIGIIIHIEGHHHIIIHIIIIIIGEHCHIIHHIIGIIIHIIFHEHIHHEHIIIHHIIHDEHEHHHIHCHCHIGGGHIICHH@GHHHHIGHIEHGHHHIHHCGHCHIGIIGHHIDDHC?HHHHIHHHHGGEGFB6--8-?,<HD?F?HHHHHEG?GFHIHHGHHE?GGE?HEHHHHIIHHIHHIHG@GHIHHFG?HIIIIHHHHFHCHCHIIIHHHHH=CHCIHHHHIGHGHHGCHHHFFEHH@?IHHHIIIIIIHHIIIIIIIHC0EHFIIIHIGHHIIGIHHCGEEIIIHIHIIIIIHIIIHHHHHHHHEHHHH
@HWI-D00621:567:H7NJCBCX2:1:1101:13049:11614
GTGGGGAATATTGCACAATGGGCGCAAGCCTGATGCAGCCATGCCGCGTGTATGAAGAAGGCCTTCGGGTTGTAAAGTACTTTCAGCGGGGAGGAAGGCGATAAGGTTAATAACCTTGTCGATTGACGTTACCCGCAGAAGAAGCACCGGCTAACTCCGTGCCAGCAGCCGCGGTAATACGGAGGGTGCAAGCGTTAATCGGAATTACTGGGCGTAAAGCGCACGCAGGCGGTCTGTCAAGTCGGATGTGAAATCCCCGGGCTCAACCTGGGAACTGCATTCGAAACTGGCAGGCTAGAGTCTTGTAGAGGGGGGTAGAATTCCAGGTGTAGCGGTGAAATGCGTAGAGATCTGGAGGAATACCGGTGGCGAAGGCGGCCCCCTGGACAAAGACTGACGCTCAGGTGCGAAAGCGTGGGGAGCAAACAGG
+
IIIIIHIIHIIIIIIIIIIIIIIIIHGIHIIHHIIIIIIIHHHHIIHHHDHHIIIGHHHHIHHIIIHIGEHHIFIHHIIHIICCFHGIIHIDHIIHHIIIIIIHIIHIIIIHIHIIHIIIFHGIHIIIIEHIIIIIIIIIIIIIIHHHHIHIHHEHHIDHIIIGHHEHIEDHGHEHHHHHHIFHHHHIIIGIHH.BGCHIHIHFHHHHHHI8HHIIIHHHHHHHHHHHHIIH?HIIIHHIIHEHEHHEHHHHHCHHIHHEHEHHHH?IGHEEGHA.EEHHHHHIHHGIIIHIIHHIIHHG@EHIIIIIHEHIHGIHHIHIIIHIIIIIIHIHIIIIIIHIGIIIIIHHGHHIHGIIIIHIIHIIIGIIIIIIIIIIIHHIHHIIIIIIIHIHHIHIIIIIIIIHIHHEGIIIHIIIIHHIIIIIIIIIIH
@HWI-D00621:567:H7NJCBCX2:1:1101:13908:11595
GTGGGGAATATTGCACAATGGGCGCAAGCCTGATGCAGCCATGCCGCGTGTATGAAGAAGGCCTTCGGGTTGTAAAGTACTTTCAGCGGGGAGGAAGGTGTTGAGGTTAATAACCTCAGCAATTGACGTTACCCGCAGAAGAAGCACCGGCTAACTCCGTGCCAGCAGCCGCGGTAATACGGAGGGTGCAAGCGTTAATCAGAATTACTGGGCGTAAAGCGCACGCAGGCGGTCTGTCAAGTCGGATGTGAAATCCCCGGGCTCAACCTGGGAACTGCATTCGAAACTGGCAGGCTAGAGTCTTGTAGAGGGGGGTAGAATTCCAGGTGTAGCGGTGAAATGCGTAGAGATCTGGAGGAATACCGGTGGCGAAGGCGGCCCCCTGGACAAAGACTGACGCTCAGGTGCGAAAGCGTGGGGAGCAAACAGG
+
IIIHIIIIIIIIIHIIIIIIIIIIIHIHHIIHIHIIIIIIIIIIIHDIDHGHIIHIIHIHI?HHHHIIIGHHH@HIIHHHHIGEHHIHIIICHHHIHIIIIIIIIIIIHHIIIHIIIIIIIIIIIIIIIIIIIIGHDHEHIIIIIIFIIIHHDHHIIIHHIFEHHHHHHHIIIIIIHIIFHH=HHHHIIIEHHIIEBBGBIHHIIHIHHIIIIIHIIIIIIIIHHHHIIHHHEIIIIHHHIIIHIIIIHHHGGDIIHIIIIIHHGHGHIHHIIIHIIIIIHIHIIIIIHEHIHHIIIIIIHEEIIFIIHIIHIIIIIIIIHIIIIHIIIIIIHIIIIIIIIHIIIIHGCIIIIIIIIIIIIIIIIHIIIIGIIIGIHIIHG1IIIIIIIIIIIIIIIIIIHHHHIIIIIIIIIIIIIIIIIIIIHIIIHH
@HWI-D00621:567:H7NJCBCX2:1:1101:20281:11659
GTGGGGAATATTGCACAATGGGCGCAAGCCTGATGCAGCCATGCCGCGTGTATGAAGAAGGCCTTCGGGTTGTAAAGTACTTTCAGCGGGGAGGAAGGTGTTGAGGTTAATAACCTCAGCAATTGACGTTACCCGCAGAAGAAGCACCGGCTAACTCCGTGCCAGCAGCCGCGGTAATACGGAGGGTGCAAGCGTTAATCGGAATTACTGGGCGTAAAGGGCACGCAGGCGGTCTGTCAAGTCGGATGTGAAATCCCCGGGCTCAACCTGGGAACTGCATTCGAAACTGGCAGGCTAGAGTCTTGTAGAGGGGGGTAGAATTCCAGGTGTAGCGGTGAAATGCGTAGAGATCTGGAGGAATACCGGTGGCGAAGGCGGCCCCCTGGACAAAGACTGACGCTCAGGTGCGAAAGCGTGGGGAGCAAACAGG
+
IIFHHDEGFHGHHIIIIHIG?HHGIFHCCC@CFHCHIHHIIHEHGHIIIGGHIHIHICHHH?HHICGHIIHDIICHHEHEHIHHHE1CCHIIGHHCHCC@G=CCHHIEHHFHHEGHF0DEHH?C@HEHHCFDFEHHII?GD@F?@HFHIHHHHFCH/=DD@EHHH8FEH/:<C-EHGCHHHEGCHHE?EHC@GEEGHE?GHIHIGE@8@><G8GG@G@B#@?@<@6DHDHF--@@IHHHDHHE-HG?E6--AA,=,IHHF6@?E?FCHFIIHFHHEECHF.HHEHEIIHHCIHFIIHIHHC?HHIIIIIHGIHHCHHHHHIIIIIHIHHHHCHHIHHCHEEDHEIHHD<EHHGIHHGC1@DHHCHHFH@C?CHDIIIHCCC<@IIHHHHG@FED0GCHFEHHEHIHHEG<0GGGIIIHHEHHG@HHH@HF
@HWI-D00621:567:H7NJCBCX2:1:1101:1770:11988
GTGGGGAATATTGCACAATGGGCGCAAGCCTGATGCAGCCATGCCGCGTGTATGAAGAAGGCCTTCGGGTTGTAAAGTACTTTCAGCGGGGAGGAAGGTGTTGAGGTTAATAACCTCAGCAATTGACGTTACCCGCAGAAGAAGCACCGGCTAACTCCGTGCCAGCAGCCGCGGTAATACGGAGGGTGCAAGCGTTAATCGGAATTACTGGGCGTAAAGCGCACGCAGGCGGTCTGTCAAGTCGGATGTGAAATCCCCGGGCTCAACCTGGGAACTGCATTCGAAACTGGCAGGCTAGAGTCTTGTAGAGGGGGGTAGAATTCCAGGTGTAGCGGTGAAATGCGTAGAGATCTGGAGGAATACCGGTGGCGAAGGCGGCCCCCTGGACAAAGACTGACGCTCAGGTGCGAAAGCGTGGGGAGCAAACAGG
+
IHIIIIHHHIEHGHHIIIIIEEHEHIIFFHHHGHHEFHHIGHHHIIIHCCGHHHHIHIIIIEHHIIIHHHHIII1GCCHIIECGFFHIHEH<FCHGHHIIIII1GHHHIIHIIHIIIIIIHIIGHGIG00CC0GH<FHIGIGED/DFHHEHIGIHFHECH@HHIIHEGHCDGICH<GHHIIGGHHII?HHGHII.:BEHGH@EGHEEFHHHIIIIHHHHHHGIHGDEC,CEGF-8-HHHHCB-6HIHHIIHIIIHD,D@GGFFEIIIIIIHGB;.EIHGCHHCHIIHECHFEHF.IHHHDCG?GHHHGDHHHEHIHHIIHHIIHEIIIIIHCFIIIHGIIHH@IHHHCDHHHIHHCHCHEC/HCGEGIGHFIHHHHHHDDEEIHHHIHHHIIHGDHHEEIIHHF<CIIHIIHCIGIIIHIHEFIHGCHII
@HWI-D00621:567:H7NJCBCX2:1:1101:4724:11780
GTGGGGAATATTGCACAATGGGCGCAAGCCTGATGCAGCCATGCCGCGTGTATGAAGAAGGCCTTCGGGTTGTAAAGTACTTTCAGCGGGGAGGAAGGTGTTGAGGTTAATAACCTCAGCAATTGACGTTACCCGCAGAAGAAGCACCGGCTAACTCCGTGCCAGCAGCCGCGGTAATACGGAGGGTGCAAGCGTTAATCGGAATTACTGGGCGTAAAGCGCACGCAGGCGGTCTGTCAAGTCGGATGTGAAATCCCCGGGCTCAACCTGGGAACTGCATTCGAAACTGGCAGGCTAGAGTCTTGTAGAGGGGGGTAGAATTCCAGGTGTAGCGGTGAAATGCGTAGAGATCTGGAGGAATACCGGTGGCGAAGGCGGCCCCCTGGACAAAGACTGACGCTCAGGTGCGAAAGCGTGGGGAGCAAACAGG
+
IIIIIIIIIHIIIIIHIIIHHIIIIIIIIIIIIIIIIIIIIIIIGIIHHIIIIIGIIIIIIIIIIIIIIHIHHHIIIIIIIIFHHHHHIIHHHHCEHIIIIHIIIHIIIIIIIIIIIIIIIIIIIIIIIIIIIIIHHIGIIIIIHIIIIIIIIGHIGHIIIIIIIIIHIIIIIIIIIIIHGEEDHHIIIIIIIIEHDHHHIIHEHIIIIE?EEHFEIHHIIIIIIIIIIIDHB--B@GED<CHEEHHGGHHIIIIIIIHIHGHHEHGIIIHHHHIHHGHHGIIHHHG.EGHIIHHGIIIIHHHIIHHIIIIIIHEFIIIIIIIIIHHIIHIHHHHEGIHIHIIHHIHF<CFGIIIIHIIIHHIIIIHFIIIIIIIIIIIHHHHHHIIHHGIHGHIHHHIIHGHGIIIIIIIIIIIIHHIIIIIIIIIIII
@HWI-D00621:567:H7NJCBCX2:1:1101:8442:11883
GTGGGGAATATTGCACAATGGGCGCAAGCCTGATGCAGCTATGCCGCGTGTATGAAGAAGGCCTTCGGGTTGTAAAGTACTTTCAGCGGGGAGGAAGGTGTTGAGGTTAATAACCTCAGCAATTGACGTTACCCGCAGAAGAAGCACCGGCTAACTCCGTGCCAGCAGCCGCGGTAATACGGAGGGTGCAAGCGTTAATCGGAATTACTGGGCGTAAAGCGCACGCAGGCGGTCTGTCAAGTCGGATGTGAAATCCCCGGGCTCAACCTGGGAACTGCATTCGAAACTGGCAGGCTAGAGTCTTGTAGAGGGGGGTAGAATTCCAGGTGTAGCGGTGAAATGCGTAGAGATCTGGAGGAATACCGGTGGCGAAGGCGGCCCCCTGGACAAAGACTGACGCTCAGGTGCGAAAGCGTGGGGAGCAAACAGG
+
IIIIIIIIIIIIGIIIIIIIGHIIGIIIGIIIIIIIIIIIIIIIIIIIIIIIIIIGIIIIIIIIIIIIIIIIIIIHIIIIHHEGHHIIHIIIIIHIIGIIIIIIIIIIIIIIIIIIIIIIIIIIIIIIHIIIHIIIIIIIIIIIIIIIIGIIIIIIIIIIIIIIGIEHHIICDHHHHIIIIICDHIIHIGHHIIIIIIIIHHGIIIHIIHHHHIIIIIHHHIHIHIHIIIIIHIIIHHHDHHHHIHEHE?HIHHIIIIGHHEIHGHHEHIHIHHIIIIIIHDGHGIIIHIIIIIIIIIIIHCIIIIIIIIIIIIIHIHIIIIIIIIIIHDDIIIIIIHGIGIIIIIIHFHIIIIHFHIIIIIIHIIIIIGIHIIGIIHIIIIIIIIIHIIIHHHIIIIIIIHIIIIIHIIIIIIIIIIIIIIIIIIIIHI
@HWI-D00621:567:H7NJCBCX2:1:1101:9287:11866
GTGGGGAATATTGCACAATGGGCGCAAGCCTGATGCAGCCATGCCGCGTGTATGAAGAAGGCCTTCGGGTTGTAAAGTACTTTCAGCAGGGAGGAAGGTGTTGAGGTTAATAACCTCAGCAATTGACGTTACCCGCAGAAGAAGCACCGGCTAACTCCGTGCCAGCAGCCGCGGTAATACGGAGGGTGCAAGCGTTAATCGGAATTACTGGGCGTAAAGCGCACGCAGGCGGTCTGTCAAGTCGGATGTGAAATCCCCGGGCTCAACCTGGGAACTGCATTCGAAACTGGCAGGCTAGAGTCTTGTAGAGGGGGGTAGAATTCCAGGTGTAGCGGTGAAATGCGTAGAGATCTGGAGGAATACCGGTGGCGAAGGCGGCCCCCTGGACAAAGACTGACGCTCAGGTGCGAAAGCGTGGGGAGCAAACAGG
+
IIIIIIIIIIIIIIIIHIIIIIIIIIIGIIIIIIHIIGHIIIIIIIIHHIIIIIIIIIIIIIIIIIIIIHIIIIIIIIIIIIDHHII1DHHHHHHHHIIIIHIIIIHGHIIIIIIIIIIIIIIIIHIIIIIIIIIHIIIIIIIIIIHIIIIHIIIIIIIIIIIIIIIIIIIIIIEHIIHIIIHIIHCEHIIIHIIHIIIIIGIHIIIIIIIIIIIIHIIIIHGHHIHIHII5-IHHHIHGHIHGGGIIIIHFHEHIIIGIIIIIIIHIIIIIIIIIHIIIIIIIIHIIGHHIIIHEHIHIIHGIIIIIIIIIIIIIIIHIIGIIIIIIIIIIIHIIIGIIIHIIIIHGCIHIIIIIIIIIIIIIIIIHIIIHIIIIHIHIIIIIIIIIIHHHDHHIIGGIHIIIIIIIIIIIIHIIIIIIIIIIIIHIII
@HWI-D00621:567:H7NJCBCX2:1:1101:11742:11983
GTGGGGAATATTGCACAATGGGCGCAAGCCTGATGCAGCCATGCCGCGTGTATGAAGAAGGCCTTCGGGTTGTAAAGTACTTTCAGCGGGGAGGAAGGTGTTGAGGTTAATAACCTCAGCAATTGACGTTACCCGCAGAAGAAGCACCGGCTAACTCCGTGCCAGCAGCCGCGGTAATACGGAGGGTGCAAGCGTTAATCGGAATTACTGGGCGTAAAGCGCACGCAGGCGGTCTGTCAAGTCGGATGTGAAATCCCCGGGCTCAACCTGGGAACTGCATTCGAAACTGGCAGGCTAGAGTCTTGTAGAGGGGGGTAGAATTCCAGGTGTAGCGGTGAAATGCGTAGAGATCTGGAGGAATACCGGTGGCGAAGGCGCCCCCCTGGACAAAGACTGACGCTCAGGTGCGAAAGCGTGGGGAGCAAACAGG
+
IIIIIIIIIIIHIIIIIIIIHIIIIIIIIIIIIIIIIIIIIIIIIIHIIIIIIIHHIIIIGHHIIIGIGIIIIIIICHHIIIDGHIIIIIIIIIGIIIIIIIIIIFGHIIHHIHHIIIIIIIIIIGIIIIIIIIIGIIIIIIIIIIGIIIIIIIIIIIIIIIIGIIIIHIIGIGIIIIIIIIIIGIIIIIIIIIIIFCHHHHIIIIHIIIHIHIIIIIIIIIIIIIIIIHHIHFIHHHEHIIHHHHCHIIIIIIIIIIHIIHHIIIIIIHIIHIIIIIIIIIIIHIIIIIIIIIIIIIIHHGIIIHIIIIIIIIHHIIIIIIIHIIIIIIIIIIIIIIIIIHIIIIIHDHIIIIIIHIIIIIIIIIIIIIIIIIIIHIIIIIIIIIIIIIIIIIIIIIIIIHIIIIIIIIIIIIIIIIIIIIIIIIIIII
@HWI-D00621:567:H7NJCBCX2:1:1101:12363:11802
GTGGGGAATATTGCACAATGGGCGCAAGCCTGATGCAGCCATGCCGCGTGTATGAAGAAGGCCTTCGGGTTGTAAAGTACTTTCAGCGGGGAGGAAGGTGTTGAGGTTAATAACCTCAGCAATTGACGTTACCCGCAGAAGAAGCACCGGCTAACTCCGTGCCAGCAGCCGCGGTAATACGGAGGGTGCAAGCGTTAATCGGAATTACTGGGCGTAAAGCGCACGCAGGCGGTCTGTCAAGTCGGATGTGAAATCCCCGGGCTCAACCTGGGAACTGCATTCGAAACTGGCAGGCTAGAGTCTTGTAGAGGGGGGTAGAATTCCAGGTGTAGCGGTGAAATGCGTAGAGATCTGGAGGAATACCGGTGGCGAAGGCGGCCCCCTGGACAAAGACTGACGCTCAGGTGCGAAAGCGTGGGGAGCAAACAGG
+
IIIIIIIIIIIIIIIIIIIIIIIIIIIIIIIIIIIIIIHIIIIIIIIIIIIIIIIIHHIIIHIIIIIHHGHHIIIIIIIIIIHIIIHIHHIHIIHGIIIIIIIIIIIIIIIIGIIIIGHIIIIIHIIIIIIIIIIIIIGIIIIIIIIIIIIIIIIIHIIIIIIIIIIIIIIGIHIIGHHHHIHIIGHIGIHHIIHHHHGIIHHHIIIIIIHHIIHIIIHIIIIIIIIIIHHIHHIIIIIIIIIHHHEIIIIHHHIIHHHEHHEIIIIIIGIIIIIIGIIHHHIHIIHEIIIIIIGIIIIIHIIIIIIIIIIIIIIIIIIIIIIIIIIHIIIIIIIIIIIIHIHIIIHHDIIIIIIGIIIIIIIIIIIIIIIIIIIHIIHIIIIIIIIIIIIHFIIIIIIIGIIIIIIIIIIIIIIIIIIIIIIHIIHIII
@HWI-D00621:567:H7NJCBCX2:1:1101:13404:11913
GTGGGGAATTTTCGACAATGGGGGAAACCCTGATCGAGCCATCCCGCGTGTGGGACGAAGGCCTTCGGGTTGTAAACCACTTTTCTTAGCGAAGAAAAGTCTTAGGCTAATACCTTAAGATGCTGACGGTAGCTAAGGAATAAGCATCGGCTAACTACGTGCCAGCAGCCGCGGTAATACGTAGGATGCAAGCGTTAATCGGAATTACTGGGCGTAAAGGGTGCGCAGGCGGCTTGGAAAGAACGGTGTGAAATCCCGGGGCTCAACCCCGGAACTGCACTATTAACTATCAAGCTAGAGTATGTCAGAGGGGGGTGGAATTCCGCGTGTAGCAGTGAAATGCGTAGATATGCGGAGGAACACCAATGGCGAAGGCAGCCCCCTGGGATAATACTGACGCTCAGGCACGAAAGCGTGGGTAGCAAACAGG
+
IIIIIIIHIHIHHIIHHIHIIIIIHHHIIIIIIIIIIHIIIIHIIIIIHHIHIGIIIIHIHIIIIIHIIHHIIIIIIIIIGHHHHIIIHIIIIHIIIIIIHIIHHIIIIIIIIIEHHHIIIHHIIHIIIIHIIHIIGHHIIIIIHIGHIDHIIIIGHHFHHIHGIIIIGIIIIIIIIEHHI:FGHHCEHHHGIHBBHE.BHHHHGHIIIIHHIIHGBHEED-DGEEECHHHB--GFIHGIIIIIIHHHEIIHHEGHHHHIIHGHDHHGIHIIIIIHHGGCFHHFFIIIHEIGHEHGIIHHHHEIGIIIIIIIIIIIHIIIIIIHHGIIIIIIIIIIIIIIIIIIIHHG<=DIIIIHIHHFEHHIIIIIIHIIIHHGHHCGIIIIIIIIIIIIIIIIIHIIIIIIIIIIIIIIIHIIIIIIIIHIIHHIII
@HWI-D00621:567:H7NJCBCX2:1:1101:15576:11992
GTGGGGAATATTGCACAATGGGCGCAAGCCTGATGCAGCCATGCCGCGTGTATGAAGAAGGCCTTCGGGTTGTAAAGTACTTTCAGCGGGGAGGAAGGTGTTGAGGTTAATAACCTCAGCAATTGACGTTACCCGCAGAAGAAGCACCGGCTAACTCCGTGCCAGCAGCCGCGGTAATACGGAGGGTGCAAGCGTTAATCGGAATTACTGGGCGTAAAGCGCACGCAGGCGGTCTGTCAAGTCGGATGTGAAATCCCCGGGCTCAACCTGGGAACTGCATTCGAAACTGGCAGGCTAGAGTCTTGTAGAGGGGGGTAGAATTCCAGGTGTAGCGGTGAAATGCGTAGAGATCTGGAGGAATACCGGTGGCGAAGGCGGCCCCCTGGACAATGACTGACGCTCAGGTGCGAAAGCGTGGGGAGCAAACAGG
+
IHIHEHEHIIIIIIIIIIIIIIIIIIIIIHIIIIIIIIIIIHIIIHGIHDIIIHIE@HCHGHHIIIHIIICHHIIHHIIIIIHHHIHIIIIIIIHIIDHIIIHIIIIIHIHIIIHIGHHIIIIHHHIHIHHIHHIIIGDHHHHIIIHHHIHDHIHHIIIIHIIIHIIIIEHIIGHHHHIGEH=HHHHAEEEHIHHIGI?EHIIHFHIHIIIHIGEHIIIIIIIIIIHHHDHHHE?H?EEDHEHHHHHIIHHFFHIIHHIHGIIIIIIHIIIIIIIIHIHGIIIHHHIIIIIIIHGIIIHHFHIFIHIIIIHIIHIIIHIGIIHIIIIIGIIHIHIIIIIIIIIIIHHG<HFIHHGGIIIIIHGIIHGIIIIIIIHHIIIIIIHIHIIIIIIIIIIIIHHIIIIIIIIIIIIIHDHIIIGIIIIHIHHHHI
@HWI-D00621:567:H7NJCBCX2:1:1101:16917:11929
GTGGGGAATATTGCACAATGGGCGCAAGCCTGATGCAGCCATGCCGCGTGTATGAAGAAGGCCTTCGGGTTGTAAAGTACTTTCAGCGGGGAGGAAGGTGTTGAGGTTAATAACCTCAGCAATTGACGTTACCCGCAGAAGAAGCACCGGCTAACTCCGTGCCAGCAGCCGCGGTAATACGGAGGGTGCAAGCGTTAATCGGAATTACTGGGCGTAAAGCGCACGCAGGCGGTCTGTCAAGTCGGATGTGAAATCCCCGGGCTCAACCTGGGAACTGCATTCGAAACTGGCAGGCTAGAGTCTTGTAGAGGGGGGTAGAATTCCAGGTGTAGCGGTGAAATGCGTAGAGATCTGGAGGAATACCGGTGGCGAAGGCGGCCCCCTGGACAATGACTGACGCTCAGGTGCGAAAGCGTGGGGAGCAAACAGG
+
IIIIIIIGHIIHIIIIGHHHHHF</CCEHHHHEHIHHIIIIIIHHIIIHHIIIIHIIGIHGGIHEHHIIIIIDHHIIIIIIIIHHIIIIIIHHHGIIIIIIIIGIIIIIIHHHIIIIIIIIHIHHIIIIIIIIIIIIIHHHIHIHIIIIHIHFHIIIIHIHHIIIIIIIIIIIICHGFFHHI=HDHEEHHFIEHEHFHGIEH@EHCIHHHGIHIHHHHGIHHHHHHHHIIIF-B-@-HHIHCIHHHHB-@@8-HIHDHGHHGA.FB.HIIHFGIIIIIIGIHHHHHF?HIIHHHIIGIIIHEIIIIIIHIIHIIIIIIIIIIGIIIIIHCIIIIIIIIIIIIIIIIHFDIIHIIHECHHHHCIIIIHHFGHHGIIHECHIIIIIIIIHCHHD<HHHDHHC?F<<E@IIIIHHHECGC?HHHG@FEHCH@F
@HWI-D00621:567:H7NJCBCX2:1:1101:2859:12029
GTGGGGAATATTGCACAATGGGCGCAAGCCTGATGCAGCCATGCCGCGTGTATGAAGAAGGCCTTCGGGTTGTAAAGTACTTTCAGCGGGGAGGAAGGTGTTGAGGTTAATAACCTCAGCAATTGACGTTACCCGCAGAAGAAGCACCGGCTAACTCCGTGCCAGCAGCCGCGGTAATACGGAGGGTGCAAGCGTTAATCGGAATTACTGGGCGTAAAGCGCACGCAGGCGGTCTGTCAAGTCGGATGTGAAATCCCCGGGCTCAACCTGGGAACTGCATTCGAAACTGGCAGGCTAGAGTCTTGTAGAGGGGGGTAGAATTCCAGGTGTAGCGGTGAAATGCGTAGAGATCTGGAGGAATACCGGTGGCGAAGGCGGCCCCCCTGGACAAAGACTGACGCTCAGGTGCGAAAGCGTGGGGAGCAAACAGG
+
IIIIIHIIIGHIFHIHIIIIHG?FHHIH?HHGIIIIIIIHIIIIIHCHHIIGHIIIIIFHIIHIFHIHHIHIIIH1DGHHIIFHH?HHIIHDHHG1<EHEHHHHIIHHHHIHHHHHI0EEHHHEHIIGHGHIHIIHHCDHIHHFHDHHDEHHHHHCHIGHHHIIIIIHIAHGIIHIHEHHHC@8EEHEHE.FHHHFFH.GEGH@GEFGHFCBED?HCHHHIH?HH?HIHDIHIHHHF@B,,-E@@?CHEG8-B5,,HHEHGGA57-@B.HEGB6.GEA@@EG.@FAEEGHEEHHF/CHHFEG?HHIIHH<E.G/HHHIFHHHHDD0HIHDDHHFF@D<0@FIGIHHGCF=FCCHHFEF?H?FH?D0DEHGCEE<HIHHCCCD1DD1GHHCGHHHECIHHIHEHHCHHHHIIHIIIIGIHEIHGD@CC?C1H
@HWI-D00621:567:H7NJCBCX2:1:1101:11571:12070
GTGGGGAATATTGCACAATGGGCGCAAGCCTGATGCAGCCATGCCGCGTGTATGAAGAAGGCCTTCGGGTTGTAAAGTACTTTCAGCGGGGAGGAAGGTGTTGAGGTTAATAACCTCAGCAATTGACGTTACCCGCAGAAGAAGCACCGGCTAACTCCGTGCCAGCAGCCGCGGTAATACGGAGGGTGCAAGCGTTAATCGGAATTACTGGGCGTAAAGCGCACGCAGGCGGTCTGTCAAGTCGGATGTGAAATCCCCGGGCTCAACCTGGGAACTGCATTCGAAACTGGCAGGCTAGAGTCTTGTAGAGGGGGGTAGAATTCCAGGTGTAGCGGTGAAATGCGTAGAGATCTGGAGGAATACCGGTGGCGAAGGCGGCCCCCTGGACAAAGACTGACGCTCAGGTGCGAAAGCGTGGGGAGCAAACAGG
+
IIIIHIIHHIIIIIIIIIHIGHIHIIIIIIIIIIHHIHIIIIIIIIIGEHIHIIIIIIIIHIHIHIIIGHHHIIHIIHIIIIDGHGIIIIIIIIHHIGHIHIIFFGIIICGHHHIIIIIIHIIIIHIIHIHHIHCHHHIHHHHHIGIHHIIIIIHIIIIHIIIIIIIIIIHIIIIIIHIIIIFGDHHHHIGHGEGHIGHHIIIGIIIIIIHHHHHHHHIHHIIHGIICCCHH?CEHHFGHHCHHCGHF@EHIHCHIIIIHHHIHIIIIHIIHGEHHIHIGIIIIIHHEHGHHIIIIIIIHHHIHIIIHDHGIHIIIIIHIIIIIIIIIIIIIIIIIIIIIIIIIIHHHDHHHGIIIHIHIHHDIIHHIIIIHIIIIIIIH=GHHIIIIIIIIIIIIIIIIHIIHIIIIIIIIIIIIIIIHHIIIIIIIIH
@HWI-D00621:567:H7NJCBCX2:1:1101:17025:12168
GTGGGGAATATTGCACAATGGGCGCAAGCCTGATGCAGCCATGCCGCGTGTATGAAGAAGGCCTTCGGGTTGTAAAGTACTTTCAGCGGGGAGGAAGGTGTTGAGGTTAATAACCTCAGCAATTGACGTTACCCGCAGAAGAAGCACCGGCTAACTCCGTGCCAGCAGCCGCGGTAATACGGAGGGTGCAAGCGTTAATCGGAATTACTGGGCGTAAAGCGCACGCAGGCGGTCTGTCAAGTCGGATGTGAAATCCCCGGGCTCAACCTGGGAACTGCATTCGAAACTGGCAGGCTAGAGTCTTGTAGAGGGGGGTAGAATTCCAGGTGTAGCGGTGAAATGCGTAGAGATCTGGAGGAATACCGGTGGCGAAGGCGGCCCCCTGGACAATGACTGACGCTCAGGTGCGAAAGCGTGGGGAGCAAACAGG
+
IIGIIIGHIHHIIGIIIIIIIHHIIHHHGHIHHIIIIEHHIIGHHHCHHHHIHIHHFHIHIIHIIEHIIHHHHHHHIIFHIIHGIIGHGIDFEG=FHHHIIEHIHHEHHHHIIIIGIGIIIIIIIIIIIIIIIGIIIHCFHHIIHHIHHGHIIHCFHIHIHIGIIIIFHHIIHDH<HHHIHHEHHIIGHIHHIIHD=H?BIHGHIEGHIIHIHHDHGHHHHIIHIHHIIIHFFCG?B-GHIFIIHHGIHHHGE?CIHGIIHCEIIIHIIHHHHFHHGIIHHHIHHHIIHFHHIHEGIIIIHFCIIIIIHIIIIIIIIGIIIHGHHHIIIIIIIIHIIIIIIIIHIHGFDHHFIIIIIIIIIIIIIIIIGIIIIIIIIGIHIHIIIIHGIIIIIHIIIIHIIIIIIIIIIIHHGHGIIIIHIIGIIIIIII
@HWI-D00621:567:H7NJCBCX2:1:1101:20863:12423
GTGGGGAATATTGCACAATGGGCGCAAGCCTGATGCAGCCATGCCGCGTGTATGAAGAAGGCCTTCGGGTTGTAAAGTACTTTCAGCGGGGAGGAAGGTGTTGAGGTTAATAACCTCAGCAATTGACGTTACCCGCAGAAGAAGCACCGGCTAACTCCGTGCCAGCAGCCGCGGTAATACGGAGGGTGCAAGCGTTAATCAGAATTACTGGGCGTAAAGCGCACGCAGGCGGTCTGTCAAGTCGGATGTGAAATCCCCGGGCTCAACCTGGGAACTGCATTCGAAACTGGCAGGCTAGAGTCTTGTAGAGGGGGGTAGAATTCCAGGTGTAGCGGTGAAATGCGTAGAGATCTGGAGGAATACCGGTGGCGAAGGCGGCCCCCTGGACAAAGACTGACGCTCAGGTGCGAAAGCGTGGGGAGCAAACAGG
+
HHIIIIHEGFHEH?CHHEEHIIHIHHCHHHEHHGIGEHHHHHHGEDEHHIHHHIFHHHEHI?CGHEHIICEHI@C@HHEFHGFGHHCEDHICHHEEHIIIIIHCHG@HEHHFHGGHHHHHEGEHIIHHHFGCFHHHHHHFHHEHEHGEHG<DHE?DFHGEHHEHIGIIH?HHIHHHGHEFHHH<DDHIHCEHIHIH.@B@GHHHC@F@HHHIGHE?G<G<?CCIIHE<HHEGCHCF@HEDHGHGHEEEE@@-HDIIHDEFEHHHHFIHHFB8?HIHHHEHHHHHHHHFBIHIHHHF.HEGHEHEFHHDHDHECCHHHEHHHHGHHFHCE<HHHEEHGHGHIHHEG@FF<?EHHHHEGCGFHIIHFFHHHIIHHGIIIHIHIIHEHIIHIHHHGHEC/HHIGIHHDEIIHHHHGHHHHE?HHHIHHEHGCH
@HWI-D00621:567:H7NJCBCX2:1:1101:6679:12743
GTGGGGAATATTGCACAATGGGCGCAAGCCTGATGCAGCCATGCCGCGTGTATGAAGAAGGCCTTCGGGTTGTAAAGTACTTTCAGCGGGGAGGAAGGTGTTGAGGTTAATAACCTCAGCAATTGACGTTACCCGCAGAAGAAGCACCGGCTAACTCCGTGCCAGCAGCCGCGGTAATACGGAGGGTGCAAGCGTTAATCAGAATTACTGGGCGTAAAGCGCACGCAGGCGGTCTGTCAAGTCGGATGTGAAATCCCCGGGCTCAACCTGGGAACTGCATTCGAAACTGGCAGGCTAGAGTCTTGTAGAGGGGGGTAGAATTCCAGGTGTAGCGGTGAAATGCGTAGAGATCTGGAGGAATACCGGTGGCGAAGGCGGCCCCCTGGACAAAGACTGACGCTCAGGTGCGAAAGCGTGGGGAGCAAACAGG
+
IIIIIIIIIIIIHHIIIIIIIIIIHIIIIIIIIIIIIIIIIIIIHIIIGHIIIIIIIIIIIIIIIIHIIHIIIIIIIIIIIIFHIIIIIIIIIIHIIGHIIIIIIIIIIIIIIIIIHIIIIIIIIIIIHIIIIIIIIIIIIIIIHIHHIHIGHIIIIIIIIIIIIIIIIIIIIHHIIIHIIGHHIIIIIIIIIIHH=EEHIIIIIIIIIIHIIIHHHIIHIIIHIIIHHIGIIIGIHIIIIHGIIIHIGIIIIIHGIIIIIIIIHIIIIIIIIIHGIIIIHIIIIIIIIIHIIIHIIIIIIGIIIIIIIIIIIIIIHIIIIHHIIIIIIIIIIIIIIHHIIIIIIIIHFIIIIIIHIIIIIHHIIIIIIIIIIIIIIIIIHGIIIIIIIHIIIIIIIIIIIIIIIIIIIIIIIIIIIIIIIIIIIIIIII
@HWI-D00621:567:H7NJCBCX2:1:1101:7064:12620
GTGGGGAATATTGCACAATGGGCGCAAGCCTGATGCAGCCATGCCGCGTGTATGAAGAAGGCCTTCGGGTTGTAAAGTACTTTCAGCGGGGAGGAAGGTGTTGAGGTTAATAACCTCAGCAATTGACGTTACCCGCAGAAGAAGCACCGGCTAACTCCGTGCCAGCAGCCGCGGTAATACGGAGGGTGCAAGCGTTAATCGGAATTACTGGGCGTAAAGCGCACGCAGGCGGTCTGTCAAGTCGGATGTGAAATCCCCGGGCTCAACCTGGGAACTGCATTCGAAACTGGCAGGCTAGAGTCTTGTAGAGGGGGGTAGAATTCCAGGTGTAGCGGTGAAATGCGTAGAGATCTGGAGGAATACCGGTGGCGAAGGCGGCCCCCTGGACAAAGACTGACGCTCAGGTGCGAAAGCGTGGGGAGCAAACAG
+
IHIHIIIIEFFHEHHIH?FHF@CHIH<EHHIC1F@HHEHGIIFCHDDI?DHHHHEHHHIIHGHHH?GHIIDHIIEHEHFHHIFHHHH<<EHHDC@CCHH?GHIIIGHHIIIHHEEGGHIIHHEGEHIIEEHFHHIIHIDHHIHHHGHIHDCHIIHGEHHIIHHIHIGCFHIHHHHH?@HIIIIGHDHIIHECEH@HHH@F@CGEHHIIIHHCIHHHHHHHEHHIIIGHDHIHIHHHE@=HHEDHIIHIHHGA5,C7,5-?CF?G?B.?GEG.IHHHIIHHFHHHFF.HFEHHG?HEHFIHGIIIHHEIHHGHCCEFGHEHHHGHGHGEHHCHEFHHHHEIHIIIHHF<IHEIIIH?EEIHDHD<EEEEGEG=CIIHHHCHE1HHCDCGHG@IHHEHDIHGIIIIIHEEHHHDHDHIIHGIHF1HGHEHE
@HWI-D00621:567:H7NJCBCX2:1:1101:14549:12593
GTGGGGAATATTGCACAATGGGCGCAAGCCTGATGCAGCCATGCCGCGTGTATGAAGAAGGCCTTCGGGTTGTAAAGTACTTTCAGCGGGGAGGAAGGTGTTGAGGTTAATAACCTCAGCAATTGACGTTACCCGCAGAAGAAGCACCGGCTAACTCCGTGCCAGCAGCCGCGGGAATACGGAGGGTGCAAGCGTTAATCGGAATTACTGGGCGTAAAGCGCACGCAGGCGGTCTGTCAAGTCGGATGTGAAATCCCCGGGCTCAACCTGGGAACTGCATTCGAAACTGGCAGGCTAGAGTCTTGTAGAGGGGGGTAGAATTCCAGGTGTAGCGGTGAAATGCGTAGAGATCTGGAGGAATACCGGTGGCGAAGGCGGCCCCCTGGACAATGACTGACGCTCAGGTGCGAAAGCGTGGGGAGCAAACAG
+
IIIIIIHIIIIIIIIIIIIIIIIIGIGIHIIIIIIIIIIIIIIIIHIIIIIIIIIIIIIIIHHIIIIIIIIIIIIIIIIIIIFHHIHIIIICHHGIIIIIIIGHIIFHIGIHHIIIIIHHIHHHIIIHGHHIIIIHHIGHIIIHHIHIIIIHDHEDGHHIHIHHHIHIIHHIHH-?F@G?GF.EHCHHECGEHHHI=HHHIIIHHHIIHHHGIHHIHEFEC<HIIIIHIDCH?@EB8-@DHFIHHEIIIHHIIGIIGHIIGIHHHHEEHHG@HHIHHECEHHIIIHFIHIIIIIIHIIHHEFHIIIIIIIIIIIHHIHIGIIIIIIIHIHIIHIIHIIIIIIFIHHFDHHHGCIGHHIIIIIIHIIIIIHHIIIHGIGIIIIHIIIIIIHIIIIIIHHHHFHIIIIIHGIIHIIHEIIHEHF1IIIIII
@HWI-D00621:567:H7NJCBCX2:1:1101:18133:12649
GTGGGGAATATTGCACAATGGGCGCAAGCCTGATGCAGCCATGCCGCGTGTATGAAGAAGGCCTTCGGGTTGTAAAGTACTTTCAGCGGGGAGGAAGGTGTTGAGGTTAATGACCTCAGCAATTGACGTTACCCGCAGAAGAAGCACCGGCTAACTCCGTGCCAGCAGCCGCGGTAATACGGAGGGTGCAAGCGTTAATCGGAATTACTGGGCGTAAAGCGCACGCAGGCGGTCTGTCAAGTCGGATGTGAAATCCCCGGGCTCAACCTGGGAACTGCATTCGAAACTGGCAGGCTAGAGTCTTGTAGAGGGGGGTAGAATTCCAGGTGTAGCGGTGAAATGCGTAGAGATCTGGAGGAATAACGGTGGCGAAGGCGGCCCCCTGGACAAAGACTGACGCTCAGGTGCGAAAGCGTGGGGAGCAAACAGG
+
HG@?GHHHIIIIEHIEHCGEC@E<FHD<H?GHHHIEEHE@EGHEEHHHDH@EG<CCHFEEHHIHHIGHHIIIHE?CFGHEEFFCEFHIIEH??CEHHCFFGHHIIHCFFFHEHH1FHEHEHHFHHHIIHCCCHHHHIIHHGE/GHIH?EHHGIGICHCEHH.AAAHHIICHIHIIDHCHEHH.:E<HHCCH.8EE:B@?FFGHHGBB.F@;G@EHEEHHFHHHD<CHCDHD?B-@8?HGHH@HHF8-@B8--B,,H=6-?HEEGGA@.A@BEEG?@7@@@@HHBBA@:.ACHE?HHGIHIHCHHGEHHIHHEHHEEGEGDC0HHHG0HHDHCEF@HIHIIHIHHHGC1<@C11CD1GGGG0D1HEHEIGIHFHH<C/C/C=GC?G?G?HGD1IGIIIIIHEHEHHHEHIHHH<IHFEC1@@GCC<CCHCF
@HWI-D00621:567:H7NJCBCX2:1:1101:5976:12821
GTGGGGAATATTGCACAATGGGCGCAAGCCTGATGCAGCCATGCCGCGTGTATGAAGAAGGCCTTCGGGTTGTAAAGTACTTTCAGCGGGGAGGAAGGTGTTGAGGTTAATAACCTCAGCAATTGACGTTACCCGCAGAAGAAGCACCGGCTAACTCCGTGCCAGCAGCCGCGGTAATACGGAGGGTGCAAGCGTTAATCGGAATTACTGGGCGTAAAGCGCACGCAGGCGGTCTGTCAAGTCGGATGTGAAATCCCCGGGCTCAACCTGGGAACTGCATTCGAAACTGGCAGGCTAGAGTCTTGTAGAGGGGGGTAGAATTCCAGGTGTAGCGGTGAAATGCGTAGAGATCTGGAGGAATACCGGTGGCGAAGGCGGCCCCCTGGACAAAGACTGACGCTCAGGTGCGAAAGCGTGGGGAGCAAACAGG
+
IIIGIDIIIIIIIIIIIIIIIHIIIIIHGIIIIIIIIIIIIIIIIIIIHIIIIIIIIIIIHIIHIIIIIIGIIIIGIIHIIIHIIIIIIIIDHIGIIIIIGIIIIIIIHIIIIHIIIHIIIIIIIIIIIIIIIIIIIIIIIIHIHIIIIHIIIIIHIIIHIIIIIIIHHIIIIIII?GHHHIIHIHIFFHCHHH:BHFHHHHIHIIIIIIIGHIIIIIIHIIIIIIIIGGHIHHHGEHIHIIHHHEIIGIIIHCHIHIHGHIHHIHGHIHGGIIIIIHHIIIIHIIIIIIHIIIIIIIIIIIIIIIIHIIIIIIIIIIIIIIHIIIIIHDIIIIIIIIIIIIIIIIIHDIHIIIIIIIHHDHIIIIGHHIIIIIIIIIHIIIIIIIIIIIIIHIIIIIIIIHHHIIIIIIHIIIIIIIIIIIIIIIIIII
@HWI-D00621:567:H7NJCBCX2:1:1101:19089:12866
CTCCAAACAAATGGCTTCAGAAAAGACTTATTTACCTCGGGAGAAATCATAAAAATAAAACAAGAGAAATCAGATCGAAAACAGAAAGATTTAGGTGTCTTTTTTTTCCCGCGAGTTGTTAGATAATGGAACAATAGAGAAATATCATAGAAGTGTATCGATGAACCCTCTGCCATGCACTTCAATGTGACTTGCAGAGTATGCATGTAGATGCAGAAACATTGGAACAAAACTATTCCACCTGGTACGCAATGTATGAGAGGAGCGAAATACCCTCAGACTTCAAGAAGTATATAATAATTCCAATTCCAAAGAAAGTAAGTGCAGACAAGTGTGAGAATTACAGAACCATCAGTTTAATAAGTCATGGTTGCAAAATACTAACATGAATTACTTAATGATG
+
IIIIIIIIIHIIIIIIIIIIIIIIIIIIIIIIIIIIIIIIHIIIIIIIIIIIIIIIIIIIIIIIIIIIIIIIIIIIIIIIIIHIIIIIIIIIIIIIIIIIIIIIIIIIIIIIIIIHIIIIIIIIIIIIIIIIIIIIIIIIIIIIIIIIIIHIHHHIIIIHIIHIHIHIHIIGIIIIIIHIIIHIIIIIIIIIIIIIIIIIIIIIIIIIHIIIIIIIIIIIIIIHHHIIIIIHIHHIIIIHIHHGHHIIHHHIIIIIIIIIIIIIIHIIIHHIIIHGIIIIIHIIIIHIHHIIIIIIIIIIIIIIIIIIIIIIIIIIIIIIHFIIIIIIIIIIIIIIHIIIIHIIIIIIHHIIIIIHEIIIIIGIIIIIIIIIIIIIIIIIIIIIIIIIIIIIIIIIIIIIIII
@HWI-D00621:567:H7NJCBCX2:1:1101:4613:13174
GTGGGGAATATTGCACAATGGGCGCAAGCCTGATGCAGCCATGCCGCGTGTATGAAGAAGGCCTTCGGGTTGTAAAGTACTTTCAGCGGGGAGGAAGGTGTTGAGGTTAATAACCTCAGCAATTGACGTTACCCGCAGAAGAAGCACCGGCTAACTCCGTGCCAGCAGCCGCGGTAATACGGAGGGTGCAAGCGTTAATCGGAATTACTGGGCGTAAAGCGCACGCAGGCGGTCTGTCAAGTCGGATGTGAAATCCCCGGGCTCAACCTGGGAACTGCATTCGAAACTGGCAGGCTAGAGTCTTGTAGAGGGGGGTAGAATTCCAGGTGTAGCGGTGAAATGCGTAGAGATCTGGAGGAATACCGGTGGCGAAGGCGGCCCCCTGGACAAAGACTGACGCTCAGGTGCGAAAGCGTGGGGAGCAAACAGG
+
IIIIIIIIIIIIHIIIIIIHIIIIIIGHIIIIIIIIIIIIIIIIIIIIIIIIIIIIIIIIIIIIIIIIHIIIIIIIIIIIIIHIIIIIIIHIIIIIIIIIIIIIIIIHIIIIIIIIIIIIIIIIIHIIHIHIIIIH<EHGHHGIIIIIIGHIIIIGHIHIIHIIIIIIHEDHEHIIIIIIHIGIHH.BEHEHIIIGHIGGIIIIIIIIIIIIIIIIHHHHIIIIHHIIIHIIIIIIHHGHHGCGIHHIIIHIIGHHHHG?IHG@GIIIIIIIIIIIIIHIIIIIIHIIIIIIIIHIIIIIIIIIHEIIGIIIIIIIIIIIIHEIHIHGIIIIIIIIIIGIIIIIIIHHDIIIIIIIIIIIIIHGIIIIIIIIIIIIIIIIIHIIIIHHIIIHGIIGIIIIIIIIIIIHIIIIIIIHIIIIIHIIIIIIII
@HWI-D00621:567:H7NJCBCX2:1:1101:16565:13186
GTGGGGAATATTGCACAATGGGCGCAAGCCTGATGCAGCCATGCCGCGTGTATGAAGAAGGCCTTCGGGTTGTAAAGTACTTTCAGCGGGGAGGAAGGTGTTGAGGTTAATAACCTCAGCAATTGACGTTACCCGCAGAAGAAGCACCGGCTAACTCCGTGCCAGCAGCCGCGGTAATACGGAGGGTGCAAGCGTTAATCGGAATTACTGGGCGTAAAGCGTACGCAGGCGGTCTGTCAAGTCGGATGTGAAATCCCCGGGCTCAACCTGGGAACTGCATTCGAAACTGGCAGGCTAGAGTCTTGTAGAGGGGGGTAGAATTCCAGGTGTAGCGGTGAAATGCGTAGAGATCTGGAGGAATACCGGTGGCGAAGGCGGCCCCCTGGACAATGACTGACGCTCAGGTGCGAAAGCGTGGGGAGTAAACAGG
+
IIHIIIIGIIIIIIIHIIHIEHIIIIHIIIIIIIIHIIIHIIIIIIIHHIIIIIIIIIIGIIIIIIHIIIIIIIFHIIIIIIFHHIGHIIIHIHEHIIIIIIIIIIIIIIIIIIIIIHHHHIIIIIIIIIIIIHIIIIHIIIIHIIIIH<HHIDHIEEHHIIHHIIIIIIIHIIIGEHHIGHDDDHHHIIHIHIDIHIIIGGHIFHIIIHHEHHIGHHHHHHIIIGIIIHIEHGIIIIIIIIIIIIIIHGFHH?HIHHHEIIGIIIHGIGHHIIIGIGIHHHHHEIIIHIIIIIHGIIIIHHFIIIIIIIIIIIIHIHIHHIIIIIIIHHIIIIIIGIIHIIIIIHHFFHIHIIIIIIIIIIHHIIIIIIIIIIIIHDHHFIIIIIIIIIGIHIIIIIIHIIIIIIIIIIIIIIIHIHHEIIIIIIIIIH
@HWI-D00621:567:H7NJCBCX2:1:1101:17833:13175
GTGGGGAATATTGCACAATGGGCGCAAGCCTGATGCAGCCATGCCGCGTGTATGAAGAAGGCCTTCGGGTTGTAAAGTACTTTCAGCGGGGAGGAAGGTGTTGAGGTTAATAACCTCAGCAATTGACGTTACCCGCAGAAGAAGCACCGGCTAACTCCGTGCCAGCAGCCGCGGTAATACGGAGGGTGCAAGCGTTAATCGGAATTACTGGGCGTAAAGCGCACGCAGGCGGTCTGTCAAGTCGGATGTGAAATCCCCGGGCTCAACCAGGGAACTGCATTCGAAACTGGCAGGCTAGAGTCTTGTAGAGGGGGGTAGAATTCCAGGTGTAGCGGTGAAATGCGTAGAGATCTGGAGGAATACCGGTGGCGAAGGCGGCCCCCTGGACAAAGACTGACGCTCAGGTGCGAAAGCGTGGGGAGCAAACAGG
+
IIHIIIIIIIIIHIIIIIIIHIIIIIHIIIIIIIIIIIIIIIIIIIIIIIIIIIIIIHIIIIIIIHIIHHIIIIIIIIIIIIHIIIIIIIIIIIHFHIIIIIIIIIIIIIIIIIHFHIIIIIIIIIIIHIIIIIIIIIIIIIIIIIIIIIIIIHIIIIIIIIIIIIIIIIIIIIIHIGIIIIIIHHHIHHIIHIIIIIIIIIIIIIIHIIIGIHHIHHGHIIHIIHIH>HHIIIIIHHHHDGIIIHHHFIIIIIHHIHHECHIIIHHIIIIHHHHIIHIHHIIIIIIIHIIIIGIIIIIIIIIIIIIIIIIIIIIIIIIIIIIIIIIIIIIIIIIIIIHIHIIIIIHFDIIHIIIFIIIIIIIIIIIIIIIIIHIIIHIIIIIIIIIIIHHHGIIIIHHGGIIIIIIIIIIIIIIIIIIIIIIIIIIIII
@HWI-D00621:567:H7NJCBCX2:1:1101:4942:13264
GTGGGGAATATTGCACAATGGGCGCAAGCCTGATGCAGCCATGCCGCGTGTATGAAGAAGGCCTTCGGGTTGTAAAGTACTTTCAGCGGGGAGGAAGGTGTTGAGGTTAATAACCTCAGCAATTGACGTTACCCGCAGAAGAAGCACCGGCTAACTCCGTGCCAGCAGCCGCGGTAATACGGAGGGTGCAAGCGTTAATCGGAATTACTGGGCGTAAAGCGCACGCAGGCGGTCTGTCAAGTCGGATGTGAAATCCCCGGGCTCAACCTGGGAACTGCATTCGAAACTGGCAGGCTAGAGTCTTGTAGAGGGGGGTAGAATTCCAGGTGTAGCGGTGAAATGCGTAGAGATCTGGAGGAATACCGGTGGCGAAGGCGGCCCCCTGGACAAAGACTGACGCTCAGGTGCGAAAGCGTGGGGAGCAAACAGG
+
IIIIIIIIIIIIIIIIIIIGIIIIIIIIIIIIIIIIIIIIIIIIIIIIIIIIIIIIIIIIIIIHIIIIIHHHIIIIIIIIIIGHIIHIIIIIIIIIIIIIIIIIIIIIIIIHIIIIIIIIIIIIIIIIIIIIIIIIIIIIIIIIIIIIIIIIIIIIIIIIIIIIIIIIIIHHIIIHIIIIIIIHIIHGIIIIIGIHIIIHHIIIIIIIIHIHIIIIIIIIIIIHIHIIIIIIIIIIIIHIIIIIIHHHHHEHE<IHIIHIHIHIIIIGHIIIIIIHIIHIIIIIIIIIIIIIIHFHIIIIIIIIIIIIIIIIIIIIIIIIIGIIIIIIIIIIIIIIIIIIHIIIIIIHDIIIIIIIIIIHGIGIIIIIIIIIIIIIIIIIIIIIIIIIIIIIIIIIIIIIIHIIIIIIIIIIIIIIIIIIIIIIIIIIII
@HWI-D00621:567:H7NJCBCX2:1:1101:12011:13414
GTGGGGAATATTGCACAATGGGCGCAAGCCTGATGCAGCCATGCCGCGTGTATGAAGAAGGCCTTCGGGTTGTAAAGTACTTTCAGCGGGGAGGAAGGTGTTGAGGTTAATAACCTCAGCAATTGACGTTACCCGCAGAAGAAGCACCGGCTAACTCCGTGCCCGCAGCGGCGGTAATACGGGGGGTGCAACGGTTAATCAGAATTACTGGGCGTAAAGCGCACGCAGGCGGTCTGTCAAGTCGGATGTGAAATCCCCGGGCTCAACCTGGGAACTGCATTCGAAACTGGCAGGCTAGAGTCTTGTAGAGGGGGGTAGAATTCCAGGTGTAGCGGTGAAATGCGTAGAGATCTGGAGGAATACCGGTGGCGAAGGCGGCCCCCTGGACAAAGACTGACGCTCAGGTGCGAAAGCGTGGGGAGCAAACAGG
+
E<FFGHCHHHHIHGIIHHIIHHHIDHHIFHECHHHIHIEGHEFEHGGIHHHHFIEHIHIIGGIGHICHCHIGHIEEHIIIHE<<GHHIIIIGIHGHIHGHHIHHCEG1C1CG1D10<<0<<DG0CH?EH?FEH?DC?<E0DG@EG?DFF/DDEHE?D@/=/:E/:?-:?---:?:?//;/BE-:?H-?.B..--:BEB@??.B9B#######BHFG@,<7--E<@@=HDDFHHHHIHIHHIHCHHEFFFCG@E,D>75?HFHHGHEGHGHHHHHHHEHF?GA;.@CHHHGACHCF88@FCECHHIHHHHHDEGC//HHHC?HGHGG?IHHDHGCHHEIIHIIIHHGGC@GFGHC@<<E@IHECHCCGCIHHHHHEC?IHHGHHIHIHGIHHHIHDHECHEHHHHDHDIHIHIHIIHEEIHCCEHHFFIHI
@HWI-D00621:567:H7NJCBCX2:1:1101:12632:13290
GTGGGGAATATTGCACAATGGGCGCAAGCCTGATGCAGCCATGCCGCGTGTATGAAGAAGGCCTTCGGGTTGTAAAGTACTTTCAGCGGGGAGGAAGGTGTTGAGGTTAATAACCTCAGCAATTGACGTTACCCGCAGAAGAAGCACCGGCTAACTCCGTGCCAGCAGCCGCGGTAATACGGAGGGTGCAAGCGTTAATCGGAATTACTGGGCGTAAAGCGCACGCAGGCGGTCTGTCAAGTCGGATGTGAAATCCCCGGGCTCAACCTGGGAACTGCATTCGAAACTGGCAGTCTAGAGTCTTGTAGAGGGGGGTAGAATTCCAGGTGTAGCGGTGAAATGCGTAGAGATCTGGAGGAATACCGGTGGCGAAGGCGGCCCCCTGGACAAAGACTGACGCTCAGGTGCGAAAGCGTGGGGAGCAAACAGG
+
IIIIIIHIIIIIIIIIIIIIIIIIIIIIIIIIEHIIIIIIIIIIIIIHHIIIIIIIIGIIIIIIIIIIIHIIIHIIIIIIIIHHIIIIIIIHHIHIIIIIIIIIGIIIIIIHIIIIIIIIIIIIIHHIIIIIIIIIIIIIIIIIIIIIIHGIIIIIIIIHIIIIIIIIIIIIIIIIHIIIHECHIIIIIHIIHIIIEHHHHHIIIIIIHIHHIIIHHGHHIIICHHIHHCHHHHEE@EHHH=IIIHGIHHHHE<IIIIHHEEHFGAEIHGHHHIFHIGIIHIHIIIHHHIIHFGHIHG@IHIIIIGIIIIIIIIIIIIIIIHIIIIIIIIIIIIIIIIIIIIIIIHHGGIGIIIIIIIIIIIGIIIIIHIIIIIIIIIIIIGIIHIIIIIIIIIHIIIIIHIIIIIIIIIIIIIIIIIIIIHIIIIIIHI
@HWI-D00621:567:H7NJCBCX2:1:1101:16709:13353
GTGGGGAATATTGCACAATGGGCGCAAGCCTGATGCAGCCATGCCGCGTGTATGAAGAAGGCCTTCGGGTTGTAAAGTACTTTCAGCGGGGAGGAAGGTGTTGAGGTTAATAACCTCAGCAATTGACGTTACCCGCAGAAGAAGCACCGGCTAACTCCGTGCCAGCAGCCGCGGTAATACGGAGGGTGCAAGCGTTAATCGGAATTACTGGGCGTAAAGCGCACGCAGGCGGTCTGTCAAGTCGGATGTGAAATCCCCGGGCTCAACCTGGGAACTGCATTCGAAACTGGCAGGCTAGAGTCTTGTAGAGGGGGGTAGAATTCCAGGTGTAGCGGTGAAATGCGTAGAGATCTGGAGGAATACCGGTGGCGAAGGCGGCCCCCTGGACAAAGACTGACGCTCAGGTGCGAAAGCGTGGGGAGCAAACAGG
+
IIIIIIIIIIIIIIHIIHHIHHHGHIHIIIIIIHIIHIIIIIIIIIIIHHHHIIIIIIHIIIHIHIIIHIIIIIIIIIIHIIFHIIIIIIIHIIIIHIIIIGIIHIFHIIHIIIIIIIIIIIGHHHIHEHIIHIIIIIHHHGHHIIIIIIIIIIIIIIIHIIIHHHIIIIIIGHHHHHIHIIFIDHHEHIIIIIIHIIIHHEHFHHGHHCCHIIEHIHIIHIIIIIIHHIHCBGB-HHECDCHHFIHHHIIHHDHCCHHEIHHHIIHIIIIHGIIHIHHHEIIIHIIHHIIHHCEIIIHH?HGIGIIIIIIIIIIHIIIIGIHFIHHIIIIIIIIIIIHIHIHHHHHG<EGIIIHIIIIIGIIIHEEHHHHHIIIIIGIIHIIHHIIHIIIIIIHHIIIIIIIIIFHHIIIIIIIIIIIIIHIIIIIIII
@HWI-D00621:567:H7NJCBCX2:1:1101:6236:13723
GTGGGGAATATTGCACAATGGGCGCAAGCCTGATGCAGCCATGCCGCGTGTATGAAGAAGGCCTTCGGGTTGTAAAGTACTTTCAGCGGGGAGGAAGGTGTTGAGGTTAATAACCTCAGCAATTGACGTTACCCGCAGAAGAAGCACCGGCTAACTCCGTGCCAGCAGCCGCGGTAATACGGAGGGTGCAAGCGTTAATCGGAATTACTGGGCGTAAAGCGCACGCAGGCGGTCTGTCAAGTCGGATGTGAAATCCCCGGGCTCAACCTGGGAACTGCATTCGAAACTGGCAGGCTAGAGTCTTGTAGAGGGGGGTAGAATTCCAGGTGTAGCGGTGAAATGCGTAGAGATCTGGAGGAATACCGGTGGCGAAGGCGGCCCCCTGGACAATGACTGACGCTCAGGTGCGAAAGCGTGGGGAGCAAACAGG
+
IHHGIIIIIIHHIIGHIHIIIIIIDHHHIIIHGIGHHHIHHHCHHHHD?FCHHHIIEHCGEHIIIIIIHEEDHIHIFIHHIIGHHIIDIHH/C<<GCEHHIIIGIIHIHIIIICHIIHIIGHIHHHIIHIIHIIGCHCHHE@HI?HH?HDHHCFHHIIIIEHGEHHHHH?EDDHIIGIGHE=GHHIIIHCHHIGEHH.BHHHHHGFHHIGIFFIIHHIIHIIHGHCCIHHIHGIHHHHIHHG@E-@?CHIHHHHDHHCHHGIHEHHCFGIIIHHHHHGFHHEHHHHFIHIHHIHCHFHHHEGIIIIIIIIIIHHIIIIIIHIHIIIIIIHIGHFHIIIIIHIHHIIHGFEGHIHIIIIIIIHHHHIIIIIIIIIHGIIIHGHHHHHIHHHHIIIHIH?HFIIIHHHHEIIIHIHHHHEHHG<1HEC1HIH
@HWI-D00621:567:H7NJCBCX2:1:1101:6765:13547
GTGGGGAATATTGCACAATGGGCGCAAGCCTGATGCAGCCATGCCGCGTGTATGAAGAAGGCCTTCGGGTTGTAAAGTACTTTCAGCGGGGAGGAAGGTGTTGAGGTTAATAACCTCAGCAATTGACGTTACCCGCAGAAGAAGCACCGGCTAACTCCGTGCCAGCAGCCGCGGTAATACGGAGGGTGCAAGCGTTAATCGGAATTACTGGGCGTAAAGCGCACGCAGGCGGTCTGTCAAGTCGGATGTGAAATCCCCGGGCTCAACCTGGGAACTGCATTCGAAACTGGCAGGCTAGAGTCTTGTAGAGGGGGGTAGAATTCCAGGTGTAGCGGTGAAATGCGTAGAGATCTGGAGGAATACCGGTGGCGAAGGCGGCCCCCTGGACAAAGACTGACACTCAGGTGCGAAAGCGTGGGGAGCAAACAGG
+
IIGIIIIIIIIIIIIIIIIIIIIIIIIIIIIIIIIIIIIIIIIIIIIIIIIHIIFHIIIIIIIIIIIIIHIIIIIIIIIIIIHIIIIIIIIHIIHIIIIIIIIIIIIHIIHIIIIIIIIIIIIIIIIIIIIIIIIIIIIIIIIIIIIIIIIIIIIIIIIIIHIIIIIIIHIIIIIIIIHIHHIGIHIIIIIHIIHIHIIIIIHHHIIIIIIIIIHIHIIIIIIIIIIIHHI@?HGIHHIIHIIIIIIIIIIIIHIIIIIIIHGIIIHIHIHIIHIIGIIIIHIIIIIIIHIIIHHHIIIIHHEIIHHIIIIIIHIIIIIIIIIIIIIIIIIIIIIIIIIIIIIIIIIHDIIIIIIIIIIIIIIIIIIIIIIIIIIIIHGIIHIIIIIHIIIIHIIIIIIIIIIIIIIIIIIIHIIHIIIIIIIIIIIIII
@HWI-D00621:567:H7NJCBCX2:1:1101:10337:13762
GTGGGGAATATTGCACAATGGGCGCAAGCCTGATGCAGCCATGCCGCGTGTATGAAGAAGGCCTTCGGGTTGTAAAGTACTTTCAGCGGGGAGGAAGGTGTTGAGGTTAATAACCTCAGCAATTGACGTTACCCGCAGAAGAAGCACCGGCTAACTCCGTGCCAGCAGCCGCGGTAATACGGAGGGTGCAAGCGTTAATCGGAATTACTGGGCGTAAAGCGCACGCAGGCGGTCTGTCAAGTCGGATGTGAAATCCCCGGGCTCAACCTGGGAACTGCATTCGAAACTGGCAGGCTAGAGTCTTGTAGAGGGGGGTAGAATTCCAGGTGTAGCGGTGAAATGCGTAGAGATCTGGAGGAATACCGGTGGCGAAGGCGGCCCCCTGGACAAAGACTGACGCTCAGGTGCGAAAGCGTGGGGAGCAAACAGG
+
FHHIGIHHIIIIIIIIIIIIIIIIIIIHHIIIHHIIIIIIIHIIIIIIDCHIHHHHHHGIIIIHIIHIHHHHIEHIHIIIICCHHHIIIHIDHIDGHIHIHIIIIIHHEHHHIIIIIGHHIIIHHHHGGEHIIIIIIIDHIIIHIHIHIIHHIHIIIIIHGHIIIHIGIIIGIIIIEHGHCHHHHIGHHHCHEHHHHHHHHGDG?GHHIIEHHHFDHHHIIIIIEHIIDIIHGHHECB-DHHHHHEHHHEGAEHIIIHIH@@HFGGE@EHIIIHHG?E?HIHHHEHHHHHGIHHEHEFHHEIIIIIHHHHIHGIIIIIIHHIIIIIFIHCHHHHHIIGHGCCGEIHHFD@FIGHEHHEHHHHDHFHFIIIIIIIHEHHDGIIHIHHHHHIIHHIHIHHIHCIHHIHHFIIIIHGIIIHHHHHFHIIIIII
@HWI-D00621:567:H7NJCBCX2:1:1101:13045:13919
GTGGGGAATATTGCACAATGGGCGCAAGCCTGATGCAGCCATGCCGCGTGTATGAAGAAGGCCTTCGGGTTGTAAAGTACTTTCAGCGGGGAGGAAGGTGTTGAGGTTAATAACCTCAGCAATTGACGTTACCCGCAGAAGAAGCACCGGCTAACTCCGTGCCAGCAGCCGCGGTAATACGGAGGGTGCAAGCGTTAATCGGAATTACTGGGCGTAAAGCGCACGCAGGCGGTCTGTCAAGTCGGATGTGAAATCCCCGGGCTCAACCTGGGAACTGCATTCGAAACTGGCAGGCTAGAGTCTTGTAGAGGGGGGTAGAATTCCAGGTGTAGCGGTGAAATGCGTAGAGATCTGGAGGAATACCGGTGGCGAAGGCGGCCCCCTGGACAAAGACTGACGCTCAGGTGCGAAAGCGTGGGGAGCAAACAGG
+
IIIHIIIIIIIIIIIIIIIIIIIIIIIIIIIIIIGIIIIIIIIIIIIIHHIIIIIIIIIIIIIIIIIIIIIIIIIIIIIIIIHIIIIIIIIHIIIIIIIIIIIIIIIIIIIIIIIIIIIIIIIIIIIIIIIIIIIIIIIIHIIIIIIIIIIIIIIHIIIIIIIIHIGIIIIIIIIDHIHIIIHGHHHGHIHIHHIHIIIHHIIIIIIIIIIIHIIIIIIIHIHHHIHIIIIIGIIIIIIIHIIIIHHIIIIHHHIHIIIHIIHIIIGIIIHCHHIIIHHHIIIIIIIIIIIIIIHIIIIIHHHIHHIIIIIIIIIIIHIHGHIIIIIIIIIIIIIIIIIIIIIIIIHGFIHIIIHIIIIIIIHIIIIIIIIIHIIIIIIIIIIIHHIIIIIIIIIIIIHIIHIIIIIIIIIIIIIIIIIIIIHIIIIIII
@HWI-D00621:567:H7NJCBCX2:1:1101:4838:14212
GTGGGGAATATTGCACAATGGGCGCAAGCCTGATGCAGCCATGCCGCGTGTATGAAGAAGGCCTTCGGGTTGTAAAGTACTTTCAGCGGGGAGGAAGGTGTTGAGGTTAATAACCTCAGCAATTGACGTTACCCGCAGAAGAAGCACCGGCTAACTCCGTGCCAGCAGCCGCGGTAATACGGAGGGTGCAAGCGTTAATCGGAATTACTGGGCGTAAAGCGCACGCAGGCGGTCTGTCAAGTCGGATGTGAAATCCCCGGGCTCAACCTGGGAACTGCATTCGAAACTGGCAGGCTAGAGTCTTGTAGAGGGGGGTAGAATTCCAGGTGTAGCGGTGAAATGCGTAGAGATCTGGAGGAATACCGGTGGCGAAGGCGGCCCCCTGGACAAAGACTGACGCTCAGGTGCGAAAGCGTGGGGAGCAAACAGGA
+
IIIIIIIIIIIIIIHIIIIIIIIIIIIHIIIIIIIIIIHIIIIIHIIIHHIIIIIIIIIHIFEGHHHIIHIIIIIIIICHIIFHHIIIIHICEHHIHIIIIIIIIIIIIIIHHIIIIIHIIIIIHHIIHHIIIIIIIIIIIHHIIIEHHIHHIIGIHHIIEHHIIIHHGHHHHIHDHIIIHH=HIHEECHHHHH8EE@B@HHHIIHIIIHIIIIHEG8FEHIIIGGIIIHHIHFIIIIIHHB-G?HHHIHHHHDHCDIIIHIHHEIIHEIIIIIHIGIHCHIIIIHIIHIIIIIIIIIIIIIGIIIIHIHIHHEIIIIHCHHIHIHHHHIIIHIIIIHIIIIIIHHHHFGHHIHIIHIIHHHIHHHIHIIIIIHGIIIHHHIIHHHIIHHIHHIIIIIIIIIIHHHFHIIIIIHIIIIIIIHIIHIIIIII
@HWI-D00621:567:H7NJCBCX2:1:1101:8961:14424
GTGGGGAATATTGCACAATGGGCGCAAGCCTGATGCAGCCATGCCGCGTGTATGAAGAAGGCCTTCGGGTTGTAAAGTACTTTCAGCGGGGAGGAAGGTGTTGAGGTTAATAACCTCAGCAATTGACGTTACCCGCAGAAGAAGCACCGGCTAACTCCGTGCCAGCAGCCGCGGTAATACGGAGGGTGCAAGCGTTAATCGGAATTACTGGGCGTAAAGCGCACGCAGGCGGTCTGTCAAGTCGGATGTGAAATCCCCGGGCTCAACCTGGGAACTGCATTCGAAACTGGCAGGCTAGAGTCTTGTAGAGGGGGGTAGAATTCCAGGTGTAGCGGTGAAATGCGTAGAGATCTGGAGGAATACCGGTGGCGAAGGCGGCCCCCTGGACAAAGACTGACGCTCAGGTGCGAAAGCGTGGGGAGCAAACAGG
+
IIIIIIIIIIGHHHIIIGIIGHIIIIIIIIIIIIHIIIIIIIIIIIIIIIIIIIIFHIIIIIIIIIIIIIIIIIHIIEHIIIFFHHIIIIIIIIIIIIIIIIIIIIIIIIIIIIHIIIIIIIIIFHIIIIIHIIIIGIHIIIIIIIIIIIIIHIHIGHIHHIIIIIIIIHHIDHIIIIIHHHFDCHIIIIIIIIICHHIIIIIHHHIIIIHIHHFHHHIIIHIHIIIIHHIIHHHHHHECDE=HEH?HHIHIHCIIGIIIIIIIIIHHHHHIHHGCHHCIIHHIIHIIHCEIIHHEHHHHFIGIIHIIIIHIIIIIIHGIHIIGIIIIIIIIIIIIIIIHCIIIIIIHGHIIHIIIHHIIIIIIHEIHIIIIHHDIIIIIIHEHHHIIIIIIHIGIHHIHIHIHHIIIHIIIIIHEIIIIIIIIIIIIII
@HWI-D00621:567:H7NJCBCX2:1:1101:11545:14254
GTGGGGAATATTGCACAATGGGCGCAAGCCTGATGCAGCCATGCCGCGTGTATGAAGAAGGCCTTCGGGTTGTAAAGTACTTTCAGCGGGGAGGAAGGTGTTGAGGTTAATAACCTCAGCAATTGACGTTACCCGCAGAAGAAGCACCGGCTAACTCCGTGCCAGCAGCCGCGGTAATACGGAGGGTGCAAGCGTTAATCGGAATTACTGGGCGTAAAGCGCACGCAGGCGGTCTGTCAAGTCGGATGTGAAATCCCCGGGCTCAACCTGGGAACTGCATTCGAAACTGGCAGGCTAGAGTCTTGTAGAGGGGGGTAGAATTCCAGGTGTAGCGGTGAAATGCGTAGAGATCTGGAGGAATACCGGTGGCGAAGGCGGCCCCCTGGACAATGACTGACGCTCAGGTGCGAAAGCGTGGGGAGCAAACAGG
+
IIIHIIIIIIIIIIIIIIIIIIIIHIIIGIIIIHIIIIIIIIIIIIIIIIIIIIIIIIIIHIIIHIIIIHHIHGIIHIHIIIHHHIIIHIIIHIHIIHIIIIIHIIIIHIIIIHIIHIIIHGHIHGIIIGHIIIIIIIIHHIIEHHIIGHIIIIHIIIIIIIGIHIIIHIIHHHDHHIIIHIHDDHHHHHHHHIIIIEHHIIIHHHHIIIIIIIIIIIIIIHIIIIIIIIHHEHHGIIHDHCHGIIIIIHHIHIIIIIIIIIIHIIHEHFIHGIIHGIIIGHIHHIHIIIHIIIHIHIHHHHFHIGIIIIIIIIIIHIIGIIHIIIIIIHIIIIIIIIIIIIIIIIHHDIIIHIIIIIIIGIHIHEIIIIIHIIIIIIIIIIIIIHEIIIHIIIIIIIHIIIIIIHIIIIIIIIIIIIIIIIIHIIIIII
@HWI-D00621:567:H7NJCBCX2:1:1101:13472:14422
GTGGGGAATATTGCACAATGGGCGCAAGCCTGATGCAGCCATGCCGCGTGTATGAAGAAGGCCTTCGGGTTGTAAAGTACTTTCAGCGGGGAGGAAGGTGTTGAGGTTAATAACCTCAGCAATTGACGTTACCCGCAGAAGAAGCACCGGCTAACTCCGTGCCAGCAGCCGCGGTAATACGGAGGGTGCAAGCGTTAATCGGAATTACTGGGCGTAAAGCGCACGCAGGCGGTCTGTCAAGTCGGATGTGAAATCCCCGGGCTCAACCTGGGAACTGCATTCGAAACTGGCAGGCTAGAGTCTTGTAGAGGGGGGTAGAATTCCAGGTGTAGCGGTGAAATGCGTAGAGATCTGGAGGAATACCGGTGGCGAAGGCGGCCCCCTGGACAATGACTGACGCTCAGGTGCGAAAGCGTGGGGAGCAAACAGG
+
IIIIHIIIIIIIIIIIIIIIIIIIIIIIIIIIIIIIIIIIIIIIIIIIIIIIIIIIIIIIIIIIIIHIIIIIIIIIIIIIIIFHHIHIIIIHIIIIIIIIIIIHIIIIIHIIIIIIIIIIIIIIGIIIIIIIIIIIIIIIIIIIIIIIIIIIIIIIIIIIHIIHIIIIIIIIIIIGIIIIHIIIIIIHHIIHIIIHHIEHIIIIHIGIIHIIIIIIHHHIIIIIIIIIIIHIIFHIIIIIIIIIHGHIIIIIIIIIIIIIIHIGIIIHIIIIIIIIIIIHEIIHIIIIIIIIHIIIIIIIIIIIIIIIIIIIIIIIIIIIHIIIIIIIIIIIIIIIIIHIIIIIIIIHDIGHGIIHIIIIIIIIIIIIIIIIIIIIIIIIHIIIIIIIIIIIIIIIIIIIIIIIIIIIIIIIIIIIIIIIIIIIIIIIII
@HWI-D00621:567:H7NJCBCX2:1:1101:17023:14345
GTGGGGAATATTGCACAATGGGCGCAAGCCTGATGCAGCCATGCCGCGTGTATGAAGAAGGCCTTCGGGTTGTAAAGTACTTTCAGCGGGGAGGAAGGTGTTGAGGTTAATAACCTCAGCAATTGACGTTACCCGCAGAAGAAGCACCGGCTAACTCCGTGCCAGCAGCCGCGGTAATACGGAGGGTGCAAGCGTTAATCGGAATTACTGGGCGTAAAGCGCACGCAGGCGGTCTGTCAAGTCGGATGTGAAATCCCCGGGCTCAACCTGGGAACTGCATTCGAAACTGGCAGGCTAGAGTCTTGTAGAGGGGGGTAGAATTCCAGGTGTAGCGGTGAAATGCGTAGAGATCTGGAGGAATACCGGTGGCGAAGGCGGCCCCCTGGACAAAGACTGACGATCAGGTGCGAAAGCGTGGGGAGCAAACAGG
+
GHHIIIIIHCHIIIHIIIIIHGHIGIIIIIIIIIHIIIIIIIIIIIIIHIHIIIIIIIIIIIIIIIIIIGHHHIIIIIIIIHGHIIHIIIIIIIEHIIHHIIIIIIHHIIIIIIIHIIIHIIIEHHFHEGHIHGHIHIHCHHHHHGIHHDEHIGHIHIIIIHHE@G/FHIDDHH?-EHEHE@.EHHHIHHEHHHEH=7AGHHHHHCFHIIIIIIFIIHIIIIGHIHIHIIIHCCHHF?HHHHIIIIIHHHH?IHHHHDGG@.IIIIHIIHHH@HEEHHIIIHHHHIHIIGIIIHHHIIIHHIHHIHIHIIIIHIIFIHIIIIIIIIIIIIIIHIIIIIGIIHIIIIIHGHECIIIIIIIIHHIIHIIIIIIIIIIIIIHDGHIIIHIIIIIIIIIIIHH@IHIIIIIIIIIIIIIHIIIGIHIIIIHIII
@HWI-D00621:567:H7NJCBCX2:1:1101:4483:14709
GTGGGGAATATTGCACAATGGGCGCAAGCCTGATGCAGCCATGCCGCGTGTATGAAGAAGGCCTTCGGGTTGTAAAGTACTTTCAGCGGGGAGGAAGGTGTTGAGGTTAATAACCTCAGCAATTGACGTTACCCGCAGAAGAAGCACCGGCTAACTCCGTGCCAGCAGCCGCGGTAATACGGAGGGTGCAAGCGTTAATCGGAATTACTGGGCGTAAAGCGCACGCAGGCGGTCTGTCAAGTCGGATGTGAAATCCCCGGGCTCAACCTGGGAACTGCATTCGAAACTGGCAGGCTAGAGTCTTGTAGAGGGGGGTAGAATTCCAGGTGTAGCGGTGAAATGCGTAGAGATCTGGAGGAATACCGGTGGCGAAGGCGGCCCCCTGGACAATGACTGACGCTCAGGTGCGAAAGCGTGGGGAGCAAACAGG
+
IIIIIIIIIIIIIIIIIIIIIHIIIIIIIIIIIHHHIIIIIIIIIIHIHIIIGIHHIHHIHIHHIIIIIHIIIIIIIIIIIIGHHIIIHHIFHIHHIIHIHHHIIIHFHIIIIIIIIIIIHIIIIIIIHIIIIIIHHIIIIIIIHIIIIIIIIHHIIIHIIIIFHIIIIIIIICHHIHHHIIHIIIIIIGIIHEBGHHGIIIIHHIIHIIIIGIIHIIIHHHGCDIIIIIIHEHHIHEIIHCHFIIHIHHHIHHIIIIIIIGIIIIIIIIHIIHGIIIHHEIIIIIIHIHEIHHIIIIIIHIIIIIIIIIIIIIIIIIIIIHIIIIIHIHIIIIIIIIIIHIIIIIHGCIIIIIIIIIIHHHIIIHIIIFIIIIIIIIHDHCIIIIIIIHHIIIIHIIIIHGHHIIIHIIIIIIIIIIIIIIHIIIIIII
@HWI-D00621:567:H7NJCBCX2:1:1101:8294:14602
GTGGGGAATATTGCACAATGGGCGCAAGCCTGATGCAGCCATGCCGCGTGTATGAAGAAGGCCTTCGGGTTGTAAAGTACTTTCAGCGGGGAGGAAGGTGTTGAGGTTAATAACCTCAGCAATTGACGTTACCCGCAGAAGAAGCACCGGCTAACTCCGTGCCAGCAGCCGCGGTAATACGGAGGGTGCAAGCGTTAATCGGAATTACTGGGCGTAAAGCGCACGCAGGCGGTCTGTCAAGTCGGATGTGAAATCCCCGGGCTCAACCTGGGAACTGCATTCGAAACTGGCAGGCTAGAGTCTTGTAGAGGGGGGTAGAATTCCAGGTGTAGCGGTGAAATGCGTAGAGATCTGGAGGAATACCGGTGGCGAAGGCGGCCCCCTGGACAAAGACTGACGCTCAGGTGCGAAAGCGTGGGGAGCAAACAGG
+
IIIIIIIIIIIIIIIIIIIIIIIIIIIIIIIIIIIIIIIIIIIIIIIIIIIIIIIHIIIIIIIIIIIHIIIIIIIIIIIIIHHIIIIIIIIHIIIIIHHIIIIIIHHIHHHIIIIIIIIHIIIIIIIIHIIIIHHIIIIIIIIIIHIIIIIIIIIIIIIIIIIIIHHHHIIIIIIHHHHIGHEHIIHHIIIHHIGHHHIIIIIIIHIHHIIIIIFIIHGHHIIIIIIIGIIIHHIHFGIIIIIIHIHIIIIHCIIGIIFHHEGIIIIIIIIIIIHIIIIIIHIIIIIIIIIIIIIHIIIIHIIIIHIIIIIIIIIIIIIIIIHIIIIIIIIIHHIIIIIIIIIIIIIHDHIIIIIIIIHIIIIIIIIIIIIIIIIIIIIIIIIIIIIIIIIHIIIIIIIIIIIIIIIIIIIIIIIIIIIIIIIIIIIIII
@HWI-D00621:567:H7NJCBCX2:1:1101:20672:14685
GTGGGGAATATTGCACAATGGGCGCAAGCCTGATGCAGCCATGCCGCGTGTATGAAGAAGGCCTTCGGGTTGTAAAGTACTTTCAGCGGGGAGGAAGGCGATAAGGTTAATAACCTTGTCGATTGACGTTACCCGCAGAAGAAGCACCGGCTAACTCCGTGCCAGCAGCCGCGGTAATACGGAGGGTGCAAGCGTTAATCGGAATTACTGGGCGTAAAGCGCACGCAGGCGGTCTGTCAAGTCGGATGTGAAATCCCCGGGCTCAACCTGGGAACTGCATTCGAAACTGGCAGGCTAGAGTCTTGTAGAGGGGGGTAGAATTCCAGGTGTAGCGGTGAAATGCGTAGAGATCTGGAGGAATACCGGTGGCGAAGGCGGCCCCCTGGACAAAGACTGACGCTCAGGTGCGAAAGCGTGGGGAGCAAACAGG
+
IIIIIIIIIIIIIIIIIIIIIIIIHHHIEGHIEHIIIHGHHIIHHIIIIHHHIIHCHHHIIHHIIIIIIHIIIHEHHIIIIIHHIIIIIIIGIHGHIIIIIIIHIIHHIHIIHHGHHIIHHEH0EHHGHHHDFHHIIIHIIIIIIE@HHHDDDFEEGHHHHIEHHHHIIEHIIIIDHHIII=EHIHIIIHIHIIGHFEHHHHEEHHGHHHHGGHHHGEHHHDCDHIIIIIIHHHF86-CIIHHIIIHHEHIHHHIIIIHIIIIIIIIHIIIIIIIIIIIIIHIIIIHIIIIIIIHIIHHEHIIIIIIIIHHIHGHHHIIIHHIIIIHIIIIIIIIIHIGIIIIIIIHGDEIIIIIIIIIIIHHIHHHEIIIIIHIIIIIIIIHHFGCHIHIIHIIIIIIIIIIIIIIIIIIEIHCHIHHHIIIIHIIHGH
@HWI-D00621:567:H7NJCBCX2:1:1101:3514:14925
GTGGGGAATATTGCACAATGGGCGCAAGCCTGATGCAGCCATGCCGCGTGTATGAAGAAGGCCTTCGGGTTGTAAAGTACTTTCAGCGGGGAGGAAGGTGTTGAGGTTAATAACCTCAGCAATTGACGTTACCCGCAGAAGAAGCACCGGCTAACTCCGTGCCAGCAGCCGCGGTAATACGGAGGGTGCAAGCGTTAATCGGAATTACTGGGCGTAAAGCGCACGCAGGCGGTCTGTCAAGTCGGATGTGAAATCCCCGGGCTCAACCTGGGAACTGCATTCGAAACTGGCAGGCTAGAGTCTTGTAGAGGGGGGTAGAATTCCAGGTGTAGCGGTGAAATGCGTAGAGATCTGGAGGAATACCGGTGGCGAAGGCGGCCCCCTGGACAAAGACTGACGCTCAGGTGCGAAAGCGTGGGGAGCAAACAGG
+
IIIIIHDHHHHEHFECE<FHHIGHICCHIIIIHIIIGHIHGIIHIHHHCHH@GHEGHGIHIIHHIHHIIH=EHCHHHHHIIH<EGHHIIIIHHHHECGHIIHICHH?FEHHCHFCGGHIII0=GHIHI<CHHHHHH<EDEFG@FHFHHHIDH0DGHI/DGHGGHHA@HH?E?C?CCHGH??CCHDHHIHFHH?ABAEHEHHIIIEGHHHHBHHCEDHHHFECHHIC=DCHC-86@-H?E<<E5EH@@@GFHHHDC,DC6EEGGEB7.FA:EHIIHG?HEEG9.IIIHFEHHHHCCGEIHEHED@EFGIIIIHGCEGIIHGCG?GGGFHDDHCHEF?EIHHHCH?GC<1DG?HHHH@@FFEHH<HHHHIHHEIHCDHE/CC0HIHFHG1IHHHF@C=F/E?HFIIHHIHHIGHDHHGIHHEHG@HHF<E?I
@HWI-D00621:567:H7NJCBCX2:1:1101:12441:14945
GTGGGGAATATTGCACAATGGGCGCAAGCCTGATGCAGCCATGCCGCGTGTATGAAGAAGGCCTTCGGGTTGTAAAGTACTTTCAGCGGGGAGGAAGGTGTTGAGGTTAATAACCTCAGCAATTGACGTTACCCGCAGAAGAAGCACCGGCTAACTCCGTGCCAGCAGCCGCGGTAATACGGAGGGTGCAAGCGTTAATCGGAATTACTGGGCGTAAAGCGCACGCAGGCGGTCTGTCAAGTCGGATGTGAAATCCCCGGGCTCAACCTGGGAACTGCATTCGAAACTGGCAGGCTAGAGTCTTGTAGAGGGGGGTAGAATTCCAGGTGTAGCGGTGAAATGCGTAGAGATCTGGAGGAATACCGGTGGCGAAGGCGGCCCCCTGGACAAAGACTGACGCTCAGGTGCGAAAGCGTGGGGAGCAAACAGG
+
IIIIIIIIIIIIIIIIIIIIIIIIIIIIIIIIIIIIHIIIIIIIIIIIIIIIIIIIHIIIIIIIIIIIIIIIIIIIIIIIIIHIHIIIIIIIIIIIIIIIIIIIIIIIIIIIIIIIIIIIIIIIIIIIHIIIIIIIIIIIIIIIIIIIIIIIIIIIIIHIIIIIIIIIIIIIIGIIHHIIIIIIIHIIIIGIIIHIIGIIIIIIIIIIIIIIIIHIIIIIIIIIIIIIHIIECIIIHIIIIIHIIIIIIIIHIGIHHD@HIHHIIIIIIIIHGHHHCGIIIHHGIIIIIHIIIIIIIIIHGIHIIIIIIIIIIIIIIIIIHIIIIIIIIHIIIIIIIIIIIIIIIHHHHIHGIIIIIIIIIIIIIIIIIIIIIIIIIIIIIIIIIIIIIIIIIIIIIIIIIIIIIIIIIIIIIIIIIIIIIIIIIIIIII
@HWI-D00621:567:H7NJCBCX2:1:1101:16169:14947
GTGGGGAATATTGCACAATGGGCGCAAGCCTGATGCAGCCATGCCGCGTGTATGAAGAAGGCCTTCGGGTTGTAAAGTACTTTCAGCGGGGAGGAAGGTGTTGAGGTTAATAACCTCAGCAATTGACGTTACCCGCAGAAGAAGCACCGGCTAACTCCGTGCCAGCAGCCGCGGTAATACGGAGGGTGCAAGCGTTAATCGGAATTACTGGGCGTAAAGCGCACGCAGGCGGTCTGTCAAGTCGGATGTGAAATCCCCGGGCTCAACCTGGGAACTGCATTCGAAACTGGCAGGCTAGAGTCTTGTAGAGGGGGGTAGAATTCCAGGTGTAGCGGTGAAATGCGTAGAGATCTGGAGGAATACCGGTGGCGAAGGCGGCCCCCTGGACAATGACTGACGCTCAGGTGCGAAAGCGTGGGGAGCAAACAGG
+
IIIIIIIIIHIIIIIIIGIHIIIIIIIIIHGIIIIIIIIIIIHIIIIHDHIIIIIIIGIHIIHHIIIIIIIIIIIIHIIIIIGHIHIIIIIHDHHIHIIIIIIGIHIGIIIIIIIIHIIHIHGHIIIIHIIIIGIIIHHFHEHHGIHIIIIIIIHIIFHIIHIIIIIIIEHIIIIHHIHHHHIIGIHIIEHHHHHHHHIGIIIIIHHIIHHHIIHIIIIIIIIIIHHIIIIHHIIHEIIIHCGIIIIIIIIIGHHGIIGIHFIHHG?IHGIIIIIIIIIIIIIIIIIIIIIIIHGHIHIIGIHIIHIIIIIIIIIIIHIIIIHIIIIIIIIHHIIIIIIIIIIIIIIHDIIIIIIIIIIIIIIIIIIIIIIGIIIIHGGIIHIHIIIIIIIIIIIIIIIHHGIIIIIIIIIIIIIIIIIIIIIIIIIIIH
@HWI-D00621:567:H7NJCBCX2:1:1101:7187:15024
GTGGGGAATATTGCACAATGGGCGCAAGCCTGATGCAGCCATGCCGCGTGTATGAAGAAGGCCTTCGGGTTGTAAAGTACTTTCAGCGGGGAGGAAGGCGATAAGGTTAATAACCTTGTCGATTGACGTTACCCGCAGAAGAAGCACCGGCTAACTCCGTGCCAGCAGCCGCGGTAATACGGAGGGTGCAAGCGTTAATCGGAATTACTGGGCGTAAAGCGCACGCAGGCGGTCTGTCAAGTCGGATGTGAAATCCCCGGGCTCAACCTGGGAACTGCATTCGAAACTGGCAGGCTAGAGTCTTGTAGAGGGGGGTAGAATTCCAGGTGTAGCGGTGAAATGCGTAGAGATCTGGAGGAATACCGGTGGCGAAGGCGGCCCCCTGGACAAAGACTGACGCTCAGGTGCGAAAGCGTGGGGAGCAAACAGG
+
IIIHIIIIIIIIIIGHHIHIIIIIIIIIIIIIIIIHIHIIIIHIHHIIHGEHIHHIIHIIHHIHHIGHIHIIIIIGIIGIIHDHHHIIIHIHIIIHIIIIIIHIII1GHIHIIIIIIIIIIIIHIIHIHIIIIIIGHIIHIIIIEHHIIIIIIIHIIIIIGIIIIIIGIIHIIIIIIII?EHHHCDEEHHFEGEGHIIEHHHIIIIIHIIIIIIIHIIIHIHIIIDHHHIHIHHIH?HIIHHEEHHIIGIHEH?HHDHHHGHHEIHEHHCHIIIIHIIIIHDGIHHIIHIHHHHFIIIHIIIIIIIHHIIIHHHHCIHHIGHGIIIIIIIIIIHIIIIIIGIIIIIHHDHCHIIIIIIIIIIIIHIIHHGIIIIIIIIIHHIIIIHIIIIIIHHHHHIIHIIIIIIIIIIIIIIIIIIIHIIIIIIIIII
@HWI-D00621:567:H7NJCBCX2:1:1101:8807:15008
GTGGGGAATATTGCACAATGGGCGCAAGCCTGATGCAGCCATGCCGCGTGTATGAAGAAGGCCTTCGGGTTGTAAAGTACTTTCAGCGGGGAGGAAGGTGGTGAGGTTAATAACCTCAGCAATTGACGTTACCCGCAGAGGAAGCACCGGCTAACTCCGTGCCAGCAGCCGCGGTAATACGGAGGGTGCAAGCGTTAATCGGAATTACTGGGCGTAAAGCGCACGCAGGCGGTCTGTCAAGTCGGATGTGAAAGCCCCGGGCTCAACCTGGGAACTGCATTCGAAACTGGCAGGCTAGAGTCTTGTAGAGGGGGGTAGAATTCCAGGTGTAGCGGTGAAATGCGTAGAGATCTGGAGGAATACCGGTGGCGAAGGCGGCCCCCTGGACAAAGACTGACGCTCAGGTGCGAAAGCGTGGGGAGCAAACAGG
+
II@GIIIII1FHC11<GHIIIIII/EHIIIIIIE1<DGHCHCHIIIIIHH<GHIIIIIIIIIIIIIIIIHIIIIII1F<FHCD1D@C<EHHH/CEH@EC11<<GHI<11D1D10<<0DCHIIIIIIII<DHHIHH?<DH0<DHHI?/DHHHIIIII?FHHIHIIIIIIIIIIIIIICHIIIDGHH-.:BGGHIIHIIEAHIIHHHHI@FEIIHHHHHIGDGE@HHHHIIHHB8-6-GGIIIGHCIIIHHCHG?,HCD<@HHIHGFHEB.CHHB77.?IIHHHHIIIIHGB.EIHHHEIHGC8.CHEHIGIHHCEHH@IIHHIIHHEIIIIIIHIIIIIIIIIIIIIIHDIIHIIIIEIHE<IIHGIIHGIIIIIIIHHC/GIIHIHDG<<1?IIIIHE1HE1HFC0IIIIIIIIIIIIIIIIIIIIIIII
@HWI-D00621:567:H7NJCBCX2:1:1101:11361:15057
GTGGGGAATATTGCACAATGGGCGCAAGCCTGATACAGCCATGCCGCGTGTATGAAGAAGGCCTTCGGGTTGTAAAGTACTTTCAGCGGGGAGGAAGGTGTTGAGGTTAATAACCTCAGCAATTGACGTTACCCGCAGAAGAAGCACCGGCTAACTCCGTGCCAGCAGCCGCGGTAATACGGAGGGTGCAAGCGTTAATCAGAATTACTGGGCGTAAAGCGCACGCAGGCGGTCTGTCAAGTCGGATGTGAAATCCCCGGGCTCAACCTGGGAACTGCATTCGAAACTGGCAGGCTAGAGTCTTGTAGAGGGGGGTAGAATTCCAGGTGTAGCGGTGAAATGCGTAGAGATCTGGAGGAATACCGGTGGCGAAGGCGGCCCCCTGGACAAAGACTGACGCTCAGGTGCGAAAGCGTGGGGAGCAAACAGG
+
IIIIIIIIIIIIIIIIIHIIIIIIIIIIIIIIIIIIIIIIIIIHIIIIHIHIIIIIIIIIHIIIHHIIIIIIIHIIIIIIIHCHGHIIIIIIHHHHIIFHIHHGIIHIIIIHIIIIHIHIIIIIIIIIHIHIIEHIHIIIHHIIIHHIIHIIIIIIIIIIIIIIIIIIIHHIIIHCEHIIIHIIIIDHIHIIGHIIHHIHIIHHHHIIIIIIIHIIIIIIIHIHIIIIHIIHHGHIIHFIIIGIIIHIHHHHGDHIIIIHHCIHHHHHIHIIIHHIHHIHFIIIIIIGIIHIIIHGIIHHHH@IIGIIIIIIIIIIIIHIIIIIIIIIIIIIIIIIIIIIHIIHIIHGDIHIIIHGIIIIIIIIIIIIIIIIIIIIIIIHIGIHIIIIHHIIIIIIIIIIGIIIIIIGIIIIGIIIIIIIIIIIIIIIII
@HWI-D00621:567:H7NJCBCX2:1:1101:4043:15288
GTGGGGAATATTGCACAATGGGCGCAAGCCTGATGCAGCCATGCCGCGTGTATGAAGAAGGCCTTCGGGTTGTAAAGTACTTTCAGCGGGGAGGAAGGTGTTGAGGTTAATAACCTCAGCAATTGACGTTACCCGCAGAAGAAGCACCGGCTAACTCCGTGCCAGCAGCCGCGGTAATACGGAGGGTGCAAGCGTTAATCGGAATTACTGGGCGTAAAGCGCACGCAGGCGGTCTGTCAAGTCGGATGTGAAATCCCCGGGCTCAACCTGGGAACTGCATTCGAAACTGGCAGGCTAGAGTCTTGTAGAGGGGGGTAGAATTCCAGGTGTAGCGGTGAAATGCGTAGAGATCTGGAGGAATACCGGTGGCGAAGGCGGCCCCCTGGACAAAGACTGACGCTCAGGTGCGAAAGCGTGGGGAGCAAACAGG
+
IIIIIIIIIIIIIIIIIIIIIIIIGIIIIIIIIIIIIIIIIIIIIIIIIIIIIIGIIIIIIIIIIIIIIIIIIIIIIIIIIIHIIIIIIIIIIIIIIIIIIIHIIIIHIIIIIIIIIIIIIIIIIIIIIIIIIIIIIIIHIIIIHHIIIIIIIIIHIIIIIIIIIIIIIIHIIHHIHIIIIIIIIIIIIIIIIIGHHIHIIIHGI@IIIIIIIIIIGIHHIIIHIIIIIIIHEH@IIIIIIIIIIIIIIIHIIHIIIHIIHIIIHHHHHIIIIHEHIHHHHHHEIHEIIIIIHHFIIIIHIHHIHHIIIIIIIIHHIIIIIHGHIIIIIHIIIIIIIIIIIIIIIIIHDIIHIIIHHIIIIIIIIIIIIIIIIIIIIIIIIGIIIIIIIIIIHIIGIIIIIIIIIIIIIIIIIIIIIIIIIIIIIIIIII
@HWI-D00621:567:H7NJCBCX2:1:1101:5074:15266
GTGGGGAATATTGCACAATGGGCGCAAGCCTGATGCAGCCATGCCGCGTGTATGAAGAAGGCCTTCGGGTTGTAAAGTACTTTCAGCGGGGAGGAAGGTGTTGAGGTTAATAACCTCAGCAATTGACGTTACCCGCAGAAGAAGCACCGGCTAACTCCGTGCCAGCAGCCGCGGTAATACGGAGGGTGCAAGCGTTAATCGGAATTACTGGGCGTAAAGCGCACGCAGGCGGTCTGTCAAGTCGGATGTGAAATCCCCGGGCTCAACCTGGGAACTGCATTCGAAACTGGCAGGCTAGAGTCTTGTAGAGGGGGGTAGAATTCCAGGTGTAGCGGTGAAATGCGTAGAGATCTGGAGGAATACCGGTGGCGAAGGCGGCCCCCTGGACAAAGACTGACGCTCAGGTGCGAAAGCGTGGGGAGCAAACAGG
+
IIIIGIIIIIIIIIIIIIHHIGIIIHIGIIIIGHIIIHIIIIIIIIIIIIIIIIIIHHHHHIIIIIIHHHHHHFHIIIIGIIDFHHGHIIIHIIHIIGIIIHHGHIGHHIHHHIHIHHHGIHEHHIIIIIHIIIIIHHGFHHHFEHEHHIIIIHIIIIIHIIHHIHIIIIHIIGHHHIIIIGIHDH@GHHEHHHEHHIIIIIIHHHIIIIIIIIIIIIIIIIIHHIIHHIIIHIHIIHE<HHIIIGIIGHHIHHHD,D??IIIHHIIIIHHIIIIIIIIIHIIIHHIHHHHHGIHIIIIHFHFIIHIIIHHHGIIIIIIIIIIIIIIIIIIIIIIIHIIIIIIIIHGGCIIIHHHHHHHHIHHHIIIIIIIIIIIIHHHCHIHIIIIIIIIHFIIIIIIIIIIIIIIIHIIIIIIIIIIIIIIHIIIIHI
@HWI-D00621:567:H7NJCBCX2:1:1101:15635:15295
GTGGGGAATATTGCACAATGGGCGCAAGCCTGATGCAGCCATGCCGCGTGTATGAAGAAGGCCTTCGGGTTGTAAAGTACTTTCAGCGGGGAGGAAGGTGTTGAGGTTAATAACCTCAGCAATTGACGTTACCCGCAGAAGAAGCACCGGCTAACTCCGTGCCAGCAGCCGCGGTAATACGGAGGGTGCAAGCGTTAATCGGAATTACTGGGCGTAAAGCGCACGCAGGCGGTCTGTCAAGTCGGATGTGAAATCCCCGGGCTCAACCTGGGAACTGCATTCGAAACTGGCAGGCTAGAGTCTTGTAGAGGGGGGTAGAATTCCAGGTGTAGCGGTGAAATGCGTAGAGATCTGGAGGAATACCGGTGGCGAAGGCGGCCCCCTGGACAATGACTGACGCTCAGGTGCGAAAGCGTGGGGAGCAAACAGG
+
EHECGC0GEHHIIHHHHIHHFIIHHIHIHIIHHHIHCHHHEIIIIIHIIHHIIHHGHGIIIIIIIHHHIIIHHEHCGHEHIIHEHFHHGHIHHHEHFEHIIHIHIIIIIGHIIGHHHHIECHIHHHHIIEEHHHHHHIHHIHFIGIHEH<H<GHCEHHHHHCEHEAHHHHHHGHHHHHIHFHIHGDBHEF?GHIHHIG?HHHCAHHIICIIHHHGEHCIHFHHHIHIIHIHIHEHIHECCGHHGHGGIHHHEHCDD<IIHHHHIIIIIIHHCHFEIHIIHGHFHFHHIIIIHHFCIIHHF@FDHHEIIIIHHEHGIIIIIIHGHHF0HHIHHHHIHHIIHGIHF?IHG<HHFIIIGIIIIHHIHHIHIIHHHHDHGGHDHHHHIIGIIIIIIIIIHHCIIIIIIIIIIHIIIHCHIHEIIHHECHIHIHG
@HWI-D00621:567:H7NJCBCX2:1:1101:11039:15507
GTGGGGAATATTGCACAATGGGCGCAAGCCTGATGCAGCCATGCCGCGTGTATGAAGAAGGCCTTCGGGTTGTAAAGTACTTTCAGCGGGGAGGAAGGTGTTGAGGTTAATAACCTCAGCAATTGACGTTACCCGCAGAAGAAGCACCGGCTAACTCCGTGCCAGCAGCCGCGGTAATACGGAGGGTGCAAGCGTTAATCGGAATTACTGGGCGTAAAGCGCACGCAGGCGGTCTGTCAAGTCGGATGTGAAATCCCCGGGCTCAACCTGGGAACTGCATTCGAAACTGGCAGGCTAGAGTCTTGTAGAGGGGGGTAGAATTCCAGGTGTAGCGGTGAAATGCGTAGAGATCTGGAGGAATACCGGTGGCGAAGGCGGCCCCCTGGACAAAGACTGACGCTCAGGTGCGAAAGCGTGGGGAGCAAACAGG
+
IIIIIIIIIIIIIIIIIIIIIIIIIIIHIIIIHIIIIIIII?HHIIIIEHHHHIIIIIIIHIIFHHIHIIIIIIIIIIIIIIHIIIIIIIIIIIIIIIIIIIIIGIIIHIIIIHHIIIEHFHIIIIIIHHGHHIIIIIIIIIIIIIIHIIGIIIIIIHIHIHEHHIIHIIIIIHHDD@HHIHGHCHIIIIEHHIIHHHHHIHHHIHIIIHIGFHIHHHIHIIHCHIIIHII@-CEIHFGIIHGIIIIHGGIHHGIIHIIIHHIHIHFIIIIIIIHIIIIIIIIIHEHIGIFIHHFIIIIHHHHIIIIIIIIIHHIIHIHIIHIIIIIIIIIIIIIIIHIIIIIIIIIHGIIGIIIIGIIIGIIIIIIIIIIIIIIIIIIIIIIIIIIIIIIIHIIIIIHHEHIIIIIGIIIIIIIIHIIIIIIIIIIIII
@HWI-D00621:567:H7NJCBCX2:1:1101:18402:15985
GTGGGGAATATTGCACAATGGGCGCAAGCCTGATGCAGCCATGCCGCGTGTATGAAGAAGGCCTTCGGGTTGTAAAGTACTTTCAGCGGGGAGGAAGGTGTTGAGGTTAATAACCTCAGCAATTGACGTTACCCGCAGAAGAAGCACCGGCTAACTCCGTGCCAGCAGCCGCGGTAATACGGAGGGTGCAAGCGTTAATCGGAATTACTGGGCGTAAAGCGCACGCAGGCGGTCTGTCAAGTCGGATGTGAAATCCCCGGGCTCAACCTGGGAACTGCATTCGAAACTGGCAGGCTAGAGTCTTGTAGAGGGGGGTAGAATTCCAGGTGTAGCGGTGAAATGCGTAGAGATCTGGAGGAATACCGGTGGCGAAGGCGGCCCCCTGGACAAAGACTGACGCTCAGGTGCGAAAGCGTGGGGAGCAAACAGG
+
IIIGHIHIHIIIIIIIIIIHHIIIIIIIIIHIIIIIGIIIIIIIIIIIIIIIIGHIGHHIIIIIIIHIIIHIIIHFHIIIIHIHIIIHHDHDHHEHHHHIHHHHIIIIIIIIIIHHIHIIIHIIIIIIIIIIIHHIIIIIIIIIIHIIHIIHHIIIGIIIIGIIHIGIHIIHICHHHIIIGH.EHHHHIEGHHGHIIHIIIIHHHHHHHGDFHIHHHHIIIHIIIIHHHIIHG@EEHHEHGHH@HF?HIIHGB,D,DDIHIIIIIIHF.B?HIHHIHIIGHIIHIHHHH?@HHHGIIIIHIHCIIGIIIIIIHHIIIIIHHHH@HHHIHIHHHHHHCIIIIHHHHHHGDIIHIHHIHHGIHECIIIIHHIIIIIIIIIHE=IHHHHHHIIIHHG=IIIHHIFHIHIHFHIHIIIIIIHIIIIHGHG1CCI
@HWI-D00621:567:H7NJCBCX2:1:1101:11697:16057
GTGGGGAATATTGCACAATGGGCGCAAGCCTGATGCAGCCATGCCGCGTGTATGAAGAAGGCCTTCGGGTTGTAAAGTACTTTCAGCGGGGAGGAAGGTGTTGAGGTTAATAACCTCAGCAATTGACGTTACCCGCAGAAGAAGCACCGGCTAACTCCGTGCCAGCAGCCGCGGTAATACGGAGGGTGCAAGCGTTAATCGGAATTACTGGGCGTAAAGCGCACGCAGGCGGTCTGTCAAGTCGGATGTGAAATCCCCGGGCTCAACCTGGGAACTGCATTCGAAACTGGCAGGCTAGAGTCTTGTAGAGGGGGGTAGAATTCCAGGTGTAGCGGTGAAATGCGTAGAGATCTGGAGGAATACCGGTGGCGAAGGCGGCCCCCTGGACAAAGACTGACGCTCAGGTGCGAAAGCGTGGGGAGCAAACAGG
+
H?C@CDHF1CHECCFF@C@CC1FDHCEHII1<DH?C1CCFHEHEG//C//<@11<CC1<GDEEFHIGCCGHCGH?E@FGHEHEHE<1/?CCCF<01<E<FHHIHHH1F<DH?CHEHEC0@0=D@FH@0===0=F0</DC?GHFGF0G?//:D0DHHG?:DEEHHIIIHHHDDHI<CE8FHH.B?<CGH=GGGEGAHE.FEH@@A@79F@IHIHHHH@@CIHHEHEDEDHDCE@?HEC@->>5-CIHHFHEGGE,,<DD?EHGIGIHHFE?AHIHGIHHHB7..GGFGHGC@HBEHHIHEHG@HHFHEHHDHEHCHHEGEHGIIHHGDHHHDF=CCHHGEDGHGCCC1FFHIIIHG@GEHGEHDIHHFIHEIIIGIIHGIHFGIIHIHHHHHFIIHIIHIHEEIHIHEEGIHHCHF1EG?FGD1EGFIIII
@HWI-D00621:567:H7NJCBCX2:1:1101:14744:16098
GTGGGGAATATTGCACAATGGGCGCAAGCCTGATGCAGCCATGCCGCGTGTATGAAGAAGGCCTTCGGGTTGTAAAGTACTTTCAGCGGGGAGGAAGGTGTTGAGGTTAATAACCTCAGCAATTGACGTTACCCGCAGAAGAAGCACCGGCTAACTCCGTGCCAGCAGCCGCGGTAATACGGAGGGTGCAAGCGTTAATCGGAATTACTGGGCGTAAAGCGCACGCAGGCGGTCTGTCAAGTCGGATGTGAAATCCCCGGGCTCAACCTGGGAACTGCATTCGAAACTGGCAGGCTAGAGTCTTGTAGAGGGGGGTAGAATTCCAGGTGTAGCGGTGAAATGCGTAGAGATCTGGAGGAATACCGGTGGCGAAGGCGGCCCCCTGGACAAAGACTGACGCTCAGGTGCGAAAGCGTGGGGAGCAAACAGG
+
IIIIIIIIIIIIIIIIIIIGHHIIIIIIIIIIIIIIIFIIIIIIHIIIHIIIIIIIIIIIIIIIIIIIIIIIIIIIHIIIIIFHIIIIIIIIIIIIHHIIIIIIIHEHGHIIIIIIIIHIIIIIIIHIIIHIIIIIIIHHHIIHIHIIIIIIIIIHIIIIIIIIIIIIIIHHHIHIIIIIIIHDCHIIIHHHIIIIIIHIIIHIIHIIIHHHIIHGIIIIGHHIIHIHIHIHCIHIIHCHHHGIIIIHHIHHIIHHIIIIHHFIIIIIIIIIHHEIIIIIIIIIIIIIIIHIHGBIIIGIIIGIIIIIIIIIIIIIIIIIHEHIIIIIIIIIIIIIIIIIIIIIIIHGDIIIIIHHHHIHDIIIIIIIIIIIIIIIIIIIIIIIIIHHHHIHGIIIIIIIIIIIIIIIIIIIIIIIIIIIIIIIIIIIII
@HWI-D00621:567:H7NJCBCX2:1:1101:19984:16024
GTGGGGAATATTGCACAATGGGCGCAAGCCTGATGCAGCCATGCCGCGTGTATGAAGAAGGCCTTCGGGTTGTAAAGTACTTTCAGCGGGGAGGAAGGCGATAAGGTTAATAACCTTGTCGATTGACGTTACCCGCAGAAGAAGCACCGGCTAACTCCGTGCCAGCAGCCGCGGTAATACGGAGGGTGCAAGCGTTAATCGGAATTACTGGGCGTAAAGCGCACGCAGGCGGTCTGTCAAGTCGGATGTGAAATCCCCGGGCTCAACCTGGGAACTGCATTCGAAACTGGCAGGCTAGAGTCTTGTAGAGGGGGGTAGAATTCCAGGTGTAGCGGTGAAATGCGTAGAGATCTGGAGGAATACCGGTGGCGAAGGCGGCCCCCTGGACAAAGACTGACGCTCAGGTGCGAAAGCGTGGGGAGCAAACAGG
+
IIIIIIIIHIIIIIHIIIIIGGHHIIIIIIIIIHIIIIIIHIIIIHGIHIIIIIIHIIIHIIIIIIIIIIIIIIIHIIHIHHGHHIIIIHHHIHHIIIIHIIIHHIGHIIIIHHHIIHHIIHIHIHIIHEHHIHIIHHIHHGIHH0FH<DDCHIIEDGH@GHHE?EHHHIIGDHHGHHHI?G.-??BGHIHIIIGHIECFFHHEEGHI@HHHHH@@@FDFHFHHHHGHHD>--@CHHHIHHCHHG@?HG@-HE<IHCHCEIHHAEAHG?HHHG.HHGIHHEEHHAHHIIIGIIIHEIIHF?HGHGC.HHIIIIIHFIIHHHFIIIIHGIIIIIIIIHEHHDIHIIHHF<IHHIHHIHHHIHDIHHHIIIIHHIIIIIIHGIIIHHH@HGHIIHHIHDHIIHGHHEEGGHIIIIHIHIIIHEHIIIGHIHI
@HWI-D00621:567:H7NJCBCX2:1:1101:10709:16484
GTGGGGAATATTGCACAATGGGCGCAAGCCTGATGCAGCCATGCCGCGTGTATGAAGAAGGCCTTCGGGTTGTAAAGTACTTTCAGCGGGGAGGAAGGTGTTGAGGTTAATAACCTCAGCAATTGACGTTACCCGCAGAAGAAGCACCGGCTAACTCCGTGCCAGCAGCCGCGGTAATACGGAGGGTGCAAGCGTTAATCAGAATTACTGGGCGTAAAGCGCACGCAGGCGGTCTGTCAAGTCGGATGTGAAATCCCCGGGCTCAACCTGGGAACTGCATTCGAAACTGGCAGGCTAGAGTCTTGTAGAGGGGGGTAGAATTCCAGGTGTAGCGGTGAAATGCGTAGAGATCTGGAGGAATACCGGTGGCGAAGGCGGCCCCCTGGACAATGACTGACGCTCAGGTGCGAAAGCGTGGGGAGCAAACAGG
+
IIIIIIIIIIIIIIIIIIIIHHIIIIIIIIIIIIIIIHHIIFHHIGIIDDHHIHHIIIIIIIIIHIIIIIIIIIIIHIIIIIGHIIIIIIIIHIIIIIIIIIHIIIIIIIIIHIIHIIIHIIIIGHIIIHHIIIIIIIIIHIIIIIIIIIIIHIIIIIIIIIIIHIIGIIHIHHDHHIIIIGIDEHHIHIIIIHHIHGHH,FEIHIIHIIIIHIHIHHIIHIIIIHIIIIIIGIHIHHGHHHHIIHHHGF-ECDHGGIHHECHH?HHIIIIHIIHIIHIHHHFFIHHIIIIIHHDIIIIIHHIIIGIIIIIIIIIIIIIIIIHGIIIIIIIIIIIIIHIHGIIIIIHG<@ECIHIIIIIIIIHIIHIIHHIIIIIIIIHIIIIIIIIIHE?HGIIIIIIIIHIIIIIHIIIHIHIIIIIIHHIIIIIHII
@HWI-D00621:567:H7NJCBCX2:1:1101:11142:16575
GTGGGGAATATTGCACAATGGGCGCAAGCCTGATGCAGCCATGCCGCGTGTATGAAGAAGGCCTTCGGGTTGTAAAGTACTTTCAGCGGGGAGGAAGGTGTTGAGGTTAATAACCTCAGCAATTGACGTTACCCGCAGAAGAAGCACCGGCTAACTCCGTGCCAGCAGCCGCGGTAATACGGAGGGTGCAAGCGTTAATCGGAATTACTGGGCGTAAAGCGCACGCAGGCGGTCTGTCAAGTCGGATGTGAAATCCCCGGGCTCAACCTGGGAACTGCATTCGAAACTGGCAGGCTAGAGTCTTGTAGAGGGGGGTAGAATTCCAGGTGTAGCGGTGAAATGCGTAGAGATCTGGAGGAATACCGGTGGCGAAGGCGGCCCCCTGGACAAAGACTGACGCTCAGGTGCGAAAGCGTGGGGAGCAAACAGG
+
IIIIIIIIIIIIIIIIIIIIIIIIIIIIIIHIIIHIIIIIIIGIIIIIHIIHIIIIIIIHIIIHIIIIIIIIIHIIIIHIHIGHIHIIHIIIIIIIIIIIIIIIIIIIIIIIIIIIIIHHIIIIIHIIHHHIIIIIIIIIHIIGHIIIHHIIHIIIIIIIIGIIIIIIIIIIHH:EHHIIIHCDHIHIHIIIIIHIHIFHIGIIHFHHIIHIIIHHHIIIIIIIIHHDHHIHFEIHHHHHHIHHHEHIIIHHDHHIHIGIIIIIHHHHIIIHIIIIIIIIGIIIHIIIIHHIIHHIIIIIIHIIIIIIIIIIIIIIIIIIIIIIIIIIIIIIIIIIIIIGIIIIIHHG<FIIIIIIIIHIIIIIIIIIIIHIIIIIIIHIHHHIIIIIIIIIIIIIIHIIIHIIIIIIIIIIIIIIIIIIIIIHIIIIII
@HWI-D00621:567:H7NJCBCX2:1:1101:2131:17169
TGGGGAATATTGCACAATGGGCGCAAGCCTGATGCAGCCATGCCGCGTGTATGAAGAAGGCCTTCGGGTTGTAAAGTACTTTCAGCGGGGAGGAAGGTGTTGAGGTTAATAACCTCAGCAATTGACGTTACCCGCAGAAGAAGCACCGGCTAACTCCGTGCCAGCAGCCGCGGTAATACGGAGGGTGCAAGCGTTAATCGGAATTACTGGGCGTAAAGCGCACGCAGGCGGTCTGTCAAGTCGGATGTGAAATCCCCGGGCTCAACCTGGGAACTGCATTCGAAACTGGCAGGCTAGAGTCTTGTAGAGGGGGGTAGAATTCCAGGTGTAGCGGTGAAATGCGTAGAGATCTGGAGGAATACCGGTGGCGAAGGCGGCCCCCTGGACAAAGACTGACGCTCAGGTGCGAAAGCGTGGGGAGCAAACAGG
+
EDEHGEH@HHII1@GHIHCHHHHIIGHHIIHEHHEHHFHIIIIIHDH/C<@GHHEHHHEHIIIHHHCD10CCFHHIFE?FHF<GHGHIIH<CH0CGFHH@HHHIHHHIIIII?FHIIIHHGEHIHII<DEHHHIHC?CHHHHI?GHFHDHHIHHHI?HGECAAHHIIGFH<ED-8BDGHIHHCEGE?HHHEEC9EE@.BBEHHGHI=HCBFEHF@@GHHHHDCHHIGIDHEEHHHIHGHDFHEHHHHGF@CG<GIGHHEHHEIIIHHHCHBHFFHEFHHIIIIHHHHHIHHIIHHGHEHHHEGIIGHHHHGGIIIIIIIIIIIIHIIIIIHIHIIIHIIHIIIIHHF<CGIHHHIFIIIHHDDGHHIHIIIIIIHHHIHEHGHHGIHIHHD1HHHDHGGHHEEHEHFIIIIIIIIIIHHIGHHIHFIII
@HWI-D00621:567:H7NJCBCX2:1:1101:11915:17377
GTGGGGAATATTGCACAATGGGCGCAAGCCTGATGCAGCCATGCCGCGTGTATGAAGAAGGCCTTCGGGTTGTAAAGTACTTTCAGCGGGGAGGAAGGTGTTGAGGTTAATAACCTCAGCAATTGACGTTACCCGCAGAAGAAGCACCGGCTAACTCCGTGCCAGCAGCCGCGGTAATACGGAGGGTGCAAGCGTTAATCGGAATTACTGGGCGTAAAGCGCACGCAGGCGGTCTGTCAAGTCGGATGTGAAATCCCCGGGCTCAACCTGGGAACTGCATTCGAAACTGGCAGGCTAGAGTCTTGTAGAGGGGGGTAGAATTCCAGGTGTAGCGGTGAAATGCGTAGAGATCTGGAGGAATACCGGTGGCGAAGGCGGCCCCCTGGACAAAGACTGACGCTCAGGTGCGAAAGCGTGGGGAGCAAACAGG
+
IIIIIIIIIIIIIIIIIIIIIIHIIIIIIIIIIIIIIIIIIIIIIIIIIIIIIIIIIIIIIIIIIIIIIIIIIIIIIIIHIIHHIIIIIIIHHHHHHIIIIIIIIIIIIIIGIHHGHHHIIIIIIIIIIEHIIIIIIIIIIIIIHIIIIIGHIHIIHIIIIIIHHIIIIHIIIIIIHIIIIIIHHIHHHHBHIIIHIIIIIHIIGHIIHIHIHIIHHIIIIIIHIIHIIIFFGIIHHHHCIGIHH@-IIHGIHCIIIHGHIIGIHEHHGIHIHF?CHHHFHHIIIHHE@FIIIHEFIIIIHIIHIIIIIIIIIIIHHHIIGIIHIIIIIIIIIIIIIIIIHIIIIIIHDHG?IIIIIIIIIIIIIIIIIIIIIIIIIIHIIIGIIIIHIIIIIIIIIIHIIIIIIIIHIIIIIIIIIIIIIIIIIIIIII
@HWI-D00621:567:H7NJCBCX2:1:1101:19671:17380
GTGGGGAATATTGCACAATGGGCGCAAGCCTGATGCAGCCATGCCGCGTGTATGAAGAAGGCCTTCGGGTTGTAAAGTACTTTCAGCGGGGAGGAAGGTGTTGAGGTTAATAACCTCAGCAATTGACGTTACCCGCAGAAGAAGCACCGGCTAACTCCGTGCCAGCAGCCGCGGTAATACGGAGGGTGCAAGCGTTAATCGGAATTACTGGGCGTAAAGCGCACGCAGGCGGTCTGTCAAGTCGGATGTGAAATCCCCGGGCTCAACCTGGGAACTGCATTCGAAACTGGCAGGCTAGAGTCTTGTAGAGGGGGGTAGAATTCCAGGTGTAGCGGTGAAATGCGTAGAGATCTGGAGGAATACCGGTGGCGAAGGCGGCCCCCTGGACAATGACTGACGCTCAGGTGCGAAAGCGTGGGGAGCAAACAGG
+
IIIIIIIIIIIIIIIIIIIIIIIIIIIIIIIIIIIIIIIIIIIIIIIIHIIIIIIIIIIIIIIIIIIIIIIIIIIIIIIIIIGHIIIIIIIIIIIIIIIIIIIIIIIHHIIIIIIIIIIHGIIIIHIIIIIIIIIIIIIIHIIIIIIIIIIIIIIIIIIIEHIIIIIIHIIIIHIIHIIIIIIIIHIHIEHHIIIIIEEHHHIIIIIHIIIIIIHHHHGIIHHHHIIIIHHHIHHHIIIHIIIIIGHIHHIIGIIIHIIIGIIHIIIIIIIIHGEHIGHIIIFIIIIIIIIIHGHIIIIIIIHGIIIIIIIHIIIIIIIIIIIHIIIIIHIIIIIIIIIIIIIIIIHHDHHIIIIIIIIIIIIIIIIIIHIHIIHHIIIIIIIIIIIIIIIIIIIIIIIIIIIIIIIIIIIIIIIIIIIIIIIIIIIIII
@HWI-D00621:567:H7NJCBCX2:1:1101:8338:17669
GTGGGGAATATTGCACAATGGGCGCAAGCCTGATGCAGCCATGCCGCGTGTATGAAGAAGGCCTTCGGGTTGTAAAGTACTTTCAGCGGGGAGGAAGGTGTTGAGGTTAATAACCTCAGCAATTGACGTTACCCGCAGAAGAAGCACCGGCTAACTCCGTGCCAGCAGCCGCGGTAATACGGAGGGTGCAAGCGTTAATCGGAATTACTGGGCGTAAAGCGCACGCAGGCGGTCTGTCAAGTCGGATGTGAAATCCCCGGGCTCAACCTGGGAACTGCATTCGAAACTGGCAGGCTAGAGTCTTGTAGAGGGGGGTAGAATTCCAGGTGTAGCGGTGAAATGCGTAGAGATCTGGAGGAATACCGGTGGCGAAGGCGGCCCCCTGGACAATGACTGACGCTCAGGTGCGAAAGCGTGGGGAGCAAACAGG
+
IIIIIIIIIIIHHHIIIIIIIIIIIIIHIIIIIIIGIIIIIIIIIIIIDHIIIIIIIGIIIHIIIIIIIHIIIIHHIIIIIIGHIHIIIIIIIGHHIIIIIIIIIIIIGHIIIIGHHIIIIIIIIIIIIIIIIIIGHIIIIIIIIIIIIHGIIIIIIIIIIIEHIIIIIHIHHHHH@GHIIIGHIHIHIHHIIHEHHHHIIIIIIIIIIIIIIIIHIIIIIIIHIIIIIIIIHE?EGHIHDCHIHHG?CIIIIHIIIIIIIHFHHIHHHCGIIIIIIHHGHIIIIIIIIIIIIIHIIIHIHHEIHIIIIIIIHEHIIIIIIIIIIIIIIIIIIIIIIIIIIIIIIIIHDIIHHHIHIIIIHHIIIIHIHIIIIGIIIIHGIIIHIIIIHIIIIIIIIIIIIHGIIIIIIIIIIIIIIIIIIIIIHIIIII
@HWI-D00621:567:H7NJCBCX2:1:1101:13242:17570
GTGGGGAATATTGCACAATGGGCGCAAGCCTGATGCAGCCATGCCGCGTGTATGAAGAAGGCCTTCGGGTTGTAAAGTACTTTCAGCGGGGAGGAAGGTGTTGAGGTTAATAACCTCAGCAATTGACGTTACCCGCAGAAGAAGCACCGGCTAACTCCGTGCCAGCAGCCGCGGTAATACGGAGGGTGCAAGCGTTAATCGGAATTACTGGGCGTAAAGCGCACGCAGGCGGTCTGTCAAGTCGGATGTGAAATCCCCGGGCTCAACCTGGGAACTGCATTCGAAACTGGCAGGCTAGAGTCTTGTAGAGGGGGGTAGAATTCCAGGTGTAGCGGTGAAATGCGTAGAGATCTGGAGGAATACCGGTGGCGAAGGCGGCCCCCTGGACAAAGACTGACGCTCAGGTGCGAAAGCGTGGGGAGCAAACAGG
+
IIIIIIHIIIIIIHIIIHIIIIIIIIIIIIIIIIIIIIIIIIIHIIIIIIIIIIIGIHHIGHIIGHHIHIIIIHIIIIIIIIFHIIIIIIIFHHEHIIIIIIIIIIIIIIHGHHIIIIIIIIIIIIIIHIIIIIIHIIIIIGIHGIFHIIIIIHIIHIHIIIHHIIIIHHHHHHHHCHHHIHIHIGEH=FEHIIHHIIGIHIIFHIIIHHIIIIIIIIIHHIIIHIGHHHEIHHFGIIHHHEHHHFHIHHHHCHGHHIIIHEHCHHCIIIIHHHEHIHHEEHIIIIIIHIIIIIIHIIGIIIHIIIIIHHHIIIIHHIIIIIIIIIIIIIIHIIIIIIIIHIIIHIHHDIIIIIIIIIIIIHIIIIIIIIIIIIIIIIIIIIIIIHHEHHEHIIIIIIIIHIIIIIIIIIIIIIIIIIIIIIHIIIHIII
@HWI-D00621:567:H7NJCBCX2:1:1101:1305:17865
GTGGGGAATATTGCACAATGGGCGCAAGCCTGATGCAGCCATGCCGCGTGTATGAAGAAGGCCTTCGGGTTGTAAAGTACTTTCAGCGGGGAGGAAGGTGTTGAGGTTAATAACCTCAGCAATTGACGTTACCCGCAGAATAAGCACCGGCTAACTCCGTGCCAGCAGCCGCGGTAATACGGAGGGTGCAAGCGTTAATCGGAATTACTGGGCGTAAAGCGCACGCAGGCGGTCTGTCAAGTCAGATGTGAAATCCCCGGGCTCAACCTGGGAACTGCATTCGAAACTGGCAGGCTAGAGTCTTGTAGAGGGGGGTAGAATTCCAGGTGTAGCGGTGAAATGCGTAGAGATCTGGAGGAATACCGGTGGCGAAGGCGGCCCCCTGGACAAAGACTGACGCTCAGGTGCGAAAGCGTGGGGAGCAAACAGG
+
IIIIIIIIIIIIICGHIHIIIIIIIIIIIIIIIIGHHIIIIIIIIIIIIGCGHIIIGHFGIIII@FHHIIIIEHIIHHHHIHFHHHIIIIIHIIIHGH<F<ECE@G<<FFHIIIHHHHFCFHCGHIIHHHHIIIIIIIII0DFFHHIIHIIIIHIHHHHDHHIIHEHFIHH<EDHHHGFHHHDHHHIHIFHEFHGHI?.;GHGHFFHIIIIHHIHHCHH@DHHDDE@DHHCB8-F@--@HF?B-G?IIHIIHHHHHCHHHGHHFIHEHHHHHCHF@EBB.HCGB?IIGHG@@HE?FGIHHHCCHFHHIHIIHHGIIIHHHIHHHHIIGIIHIIHIIIIIIIIIIIIHG<EHF1IH@HGD</HHHHHIIIIIIGIIHDHECCFIHGD<<11F<HHGIIIIIH@IIE@IIHEFIIHIIIIIIHG@IIIIIII
@HWI-D00621:567:H7NJCBCX2:1:1101:7625:17915
GTGGGGAATATTGCACAATGGGCGCAAGCCTGATGCAGCCATGCCGCGTGTATGAAGAAGGCCTTCGGGTTGTAAAGTACTTTCAGCGGGGAGGAAGGTGTTGAGGTTAATAACCTCAGCAATTGACGTTACCCGCAGAAGAAGCACCGGCTAACTCCGTGCCAGCAGCCGCGGTAATACGGAGGGTGCAAGCGTTAATCGGAATTACTGGGCGTAAAGCGCACGCAGGCGGTCTGTCAAGTCGGATGTGAAATCCCCGGGCTCAACCTGGGAACTGCATTCGAAACTGGCAGGCTAGAGTCTTGTAGAGGGGGGTAGAATTCCAGGTGTAGCGGTGAAATGCGTAGAGATCTGGAGGAATACCGGTGGCGAAGGCGGCCCCCTGGACAAAGACTGACGCTCAGGTGCGAAAGCGTGGGGAGCAAACAGG
+
IIIIIIIIIIHIIIIHIIHIHHIGHIIIIIIIHIIIGIIIIIIIIIIIICHHHHIIIHIIIGIIIIIIIIIIIIIIIIIIHHGHIHIHDHHHIHDGHHHHHHHCHHHHIIIIIIIIIIIIGHIIHIGIIEEHIIGIGIHIIIGHICHIIHCHIIIIHGH@EHIIHIHGHIIGIHIHHIIIIGIICHHEEHEHIIIHIIEHIIIIIIHHIH6GHHHHIHIIIIIHHH@DHHHIIIIHHFB,<HHFHHFCHHHG=DHC<HIIHIIHIIHHHCIIIHHIGIIHG.HHIIIHHFHHIIHHHHIIIIHHHHIIHHIIIIIGIIIIIIIIIHHIHCHIIHIIIIIIHIIIIHHGDIIIIIIIIHIIGIHIHIIIIHIHIHHIIHDHHGIIIGIIIIIIIIIIIIGHIIIIIIIIIHGIIIHHIIIIIGIHHG?III
@HWI-D00621:567:H7NJCBCX2:1:1101:8229:17775
GTGGGTTTTACTGCCGAATTAGTGGACTAATGTCTTCGTTACGCGTTGCTCGGCTTATACCTTCACCTGCATCTGCCATCTCTGTTCTTAAAGTACTTGTTGATATACGACCCGCAGAGGTTTGAGATATGGAAACTTTTAACCTTGTACTTAAAGAGGTTGAGGGAATGGTAAGGTGCTGTTACAATTGGCAAACCAAAATTTTTTACAATTAAACAAACCCAATCACTGGTGACAACCATTTAAGATTTGACCCTTATTTTAACCAATTCGTACCAATTTGAATTTTTTTAACAGTCGTTAGTAACTTTGTCTCAGGGCTATTTAGACATCACATCCCACTCAACATACACAATAAAATGCATTAGCGTAC
+
IIIII<DEHIHIIIHHHIIC1FHIHIEGEHHHIHIGHIIHHIIIHIHIHEHIG=<F1CH@<CGH?H@C<CFCCFFCE1DHGE<CFHHHHE@HHCH@EHGHHFCGHIHHIGIIIIIDCHHGGEEH?<CEEIII?HH?HHHECGFHHHEFFEEGGHHHEEH@EGHGHHEGFBH@EFHHDEFHHHHHHGEHCHDGHHDAHHH/FAGCGHCFH?FEFHHGIFHHFCEHEHEIIHEHHCHHEHFHHHEHHEGHEC?H@FCF@EC1<11?CIHEE@HEFFGHEGF@CEHHHDDHEGC<GCHG<0HHFEG@GCC1?HEIHF?EEHGHHIIIHEFHHHHCC1GD1HECFCGC<HCD<<F<FIH@D<1C@IFHEIHDF@GGG
@HWI-D00621:567:H7NJCBCX2:1:1104:9274:41525
GTGGGGAATATTGCACAATGGGCGCAAGCCTGATGCAGCCATGCCGCGTGTATGAAGAAGGCCTTCGGGTTGTAAAGTACTTTCAGCGGGGAGGAAGGTGTTGAGGTTAATAACCTCAGCAATTGACGTTACCCGCAGAAGAAGCACCGGCTAACTCCGTGCCAGCAGCCGCGGTAATACGGAGGGTGCAAGCGTTAATCGGAATTACTGGGCGTAAAGCGCACGCAGGCGGTCTGTCAAGTCGGATGTGAAATCCCCGGGCTCAACCTGGGAACTGCATTCGAAACTGGCAGGCTAGAGTCTTGTAGAGGGGGGTAGAATTCCAGGTGTAGCGGTGAAATGCGTAGAGATCTGGAGGAATACCGGTGGCGAAGGCGGCCCCCTGGACAAAGACTGACGCTCAGGTGCGAAAGCGTGGGGAGCAAACAGG
+
IIIIIIIIIIIIIIIHIIIIIIIIIIIIIIIIIIHIIIIIIIIIIIIIIIIHHHIHIIIIIIHEHIIIIHHHIIIIIIIIIIGHIIIIIIICHHHIIHIIIIIIIIIIIIHIHHHIGHHIHIIIIGIIIIGHHIIHIHHHHHIIIIHIIIIICHHHHIIIIIEHHIIIHHHEHHHHCEHIHIHIHIIIHIEHHIIIHHGEHIIIIIIIIIHHIIHHH?HE@EHDHHHIIHIGEHHHHFHHDEHFF-EECHCEHDDCHDEHHCECIHEGHF.HIHHIHHFIHIIIIIIHIIFFHIHHIIIIIIIIIIIIIIIIHEGHHHCH?HHHHGIIIDIIIIIIIIIHIIIIIIIHHIIIHHHEIIIIHHGIIIIIIGIIIIIIIIIGIGIIIIIHHIIIHIIHHHIGHIIHIIIIIIIIIIIHIIIIHIGIIIIIII
@HWI-D00621:567:H7NJCBCX2:1:1104:10110:41661
GTGGGGAATATTGCACAATGGGCGCAAGCCTGATGCAGCCATGCCGCGTGTATGAAGAAGGCCTTCGGGTTGTAAAGTACTTTCAGCGGGGAGGAAGGTGTTGAGGTTAATAACCTCAGCAATTGACGTTACCCGCAGAAGAAGCACCGGCTAACTCCGTGCCAGCAGCCGCGGTAATACGGAGGGTGCAAGCGTTAATCGGAATTACTGGGCGTAAAGCGCACGCAGGCGGTCTGTCAAGTCGGATGTGAAATCCCCGGGCTCAACCTGGGAACTGCATTCGAAACTGGCAGGCTAGAGTCTTGTAGAGGGGGGTAGAATTCCAGGTGTAGCGGTGAAATGCGTAGAGATCTGGAGGAATACCGGTGGCGAAGGCGGCCCCCTGGACAAAGACTGACGCTCAGGTGCGAAAGCGTGGGGAGCAAACAGG
+
HIHIFCHHHEIIIIIIIHHFECEHIIIHIIIIHIHHGFHIIHHIHGIICHHIIIFIHGHHGGHHEHCHHHIDHHIHIHIIIIFGHHIIC?FEHDGHIGGHIIHHIHHHHHIIIIIGHIEFCHEHHEHHHIHHIEHIIHGHHHHHIIIGDGICHCHHHHEDHHHIIIIHHIHIDD?-GHHHIIHDHD=GDHEHIHBGGHIEHHHIHHIHHIHIIIIHIIIHIIIHHIIHHDEEHHHIH?HIHDHHGIGGIIHEHIIIIIHHHEIIIHB.HEIHHIGHGIIIIGIIHIHIHIIHIIHHHEFFEGHIHHFHCIIIHHHHHIIIHHG@CIHHHCIHHHHIGIIIIIIIIHHHFHEIIHF@EGHHIHIIIIIIIIGIIIIHDHHHHFHHFGCIIIIIGE@EHHHCHIGIHIGIIIIGIIIIHGIIIIGIIIHHIH
@HWI-D00621:567:H7NJCBCX2:1:1101:6574:35211
TGGGGAATATTGCACAATGGGCGCAAGCCTGATGCAGCCATGCCGCGTGTATGAAGAAGGCCTTCGGGTTGTAAAGTACTTTCAGCGGGGAGGAAGGTGTTGAGGTTAATAACCTCAGCAATTGACGTTACCCGCAGAAGAAGCACCGGCTAACTCCGTGCCAGCAGCCGCGGTAATACGGAGGGTGCAAGCGTTAATCGGAATTACTGGGCGTAAAGCGCACGCAGGCGGTCTGTCAAGTCGGATGTGAAATCCCCGGGCTCAACCTGGGAACTGCATTCGAAACTGGCAGGCTAGAGTCTTGTAGAGGGGGGTAGAATTCCAGGTGTAGCGGTGAAATGCGTAGAGATCTGGAGGAATACCGGTGGCGAAGGCGGCCCCCTGGACAAAGACTGACGCTCAGGTGCGAAAGCGTGGGGAGCAAACAGG
+
HHFHDHIIHFGEGHEHEHHHIHH<CHGFE@HF@HHIHHCGHHHHDHHCCCGEH@<FEHHHEHEE1CGEDECHHIIIIHIIHHDGHFHH<D/<E=CGDHHIIIIHHFHHHHIIIGHGHHGIHIHHHHHHHHHEHHHHHHIIIHIGHG@HHIIHEGE/=DHHEHHIGIIIIIIIGHHHIEEHIEHDHHHIGHGHFCG8EEEFIHHEHEFHG??E?EGH?A?CDH<@>CHIGHG---B@-C<DH@--6CFHIIHHH<><<@?CF@HCHHHFHGHHFFF.EHHEG?FGB.HFHHEEGHHHHGF.CIHFHGCHHE?HCEHHHIIIHHHEHHHCDIHH@HHE@@EHDHHEHF@<1IGIIIHHHIHCEDCCC@HGIHHHDHHHHC<EHFEHFHFHHHHHHHEHHHGFHIHDHGIHIIHHHHHHGC?CFHIHHHIIH
@HWI-D00621:567:H7NJCBCX2:1:1101:5222:35492
GTGGGGAATATTGCACAATGGGCGCAAGCCTGATGCAGCCATACCGCGTGTATGAAGAAGGCCTTCGGGTTGTAAAGTACTTTCAGCGGGGAGGAAGGTGTTGAGGTTAATAACCTCAGCAATTGACGTTACCCGCAGAAGAAGCACCGGCTAACTCCGTGCCAGCAGCCGCGGTAATACGGAGGGTGCAAGCGTTAATCGGAATTACTGGGCGTAAAGCGCACGCAGGCGGTCTGTCAAGTCGGATGTGAAATCCCCGGGCTCAACCTGGGAACTGCATTCGAAACTGGCAGGCTAGAGTCTTGTAGAGGGGGGTAGAATTCCAGGTGTAGCGGTGAAATGCGTAGAGATCTGGAGGAATACCGGTGGCGAAGGCGGCCCCCTGGACAATGACTGACGCTCAGGTGCGAAAGCGTGGGGAGCAAACAGG
+
IIIIHIIIIGIIFFIIHIHHHHIIIIHIHIIIIHHIGIIIIIHHHIIIIIIIIIIHIIIIIIIIIIIIIIIIIGHHHHIIIHFHIIIIIHIIIIHIIIIIIIIIHIIHHHHHIIIIHFHHIIIHIIIIHIIIIIIIIIIHIIIIIIIIHHGIIIGIIIHHHGIIIIIIIIHGIIHHHHIGIGFHHDHHCHHCHHEHHIIEHHIIII=IIHHHIIHIHGHHGHIIFHHHIIIHEFB@-IIIIHGHIIHHFEH?HCIIIHHIHHIIIHGHGHEIHHFCGHIIIHIIHIHIIHIIIIHHHHHHHEIHIIIIIIIIIHIIHIHIIIIIIIIIIHIIIIIIIIIIHIIIIIHFFEHHIIHGIIHHE/CCEHFIIIIIHHE<IIIIGIIIIIHHHHIIIIIIIIIHIIIIIHIHIIIIHIIIIIIIIHEHHHIIII
@HWI-D00621:567:H7NJCBCX2:1:1101:15329:35414
GTGGGGAATATTGCACAATGGGCGCAAGCCTGATGCAGCCATGCCGCGTGTATGAAGAAGGCCTTCGGGTTGTAAAGTACTTTCAGCGGGGAGGAAGGTGTTGAGGTTAATAACCTCAGCAATTGACGTTACCCGCAGAAGAAGCACCGGCTAACTCCGTGCCAGCAGCCGCGGTAATACGGAGGGTGCAAGCGTTAATCGGAATTACTGGGCGTAAAGCGCACGCAGGCGGTCTGTCAAGTCGGATGTGAAATCCCCGGGCTCAACCTGGGAACTGCATTCGAAACTGGCAGGCTAGAGTCTTGTAGAGGGGGGTAGAATTCCAGGTGTAGCGGTGAAATGCGTAGAGATCTGGAGGAATACCGGTGGCGAAGGCGGCCCCCTGGACAATGACTGACGCTCAGGTGCGAAAGCGTGGGGAGCAAACAGG
+
IIIIIIIHIIIIIIIIIIIIIIIIGIIIIIHIIIIIIHIIIIIIHIIIIIIHIIIGIIIHIIIIIIIIIIIIIIIIIIIIIIHIIIIIGIIIIIHIIIIIIHFHIIIIIIIIIIIIIIIHIIIIIIIIIIHIIIIIGIHIIIIIHIHIIIIIIGHIIIIIIIIIHIGIGIIIIGHIHIIIIHIIIIHHIHIIIIHDHHEHIIHHGHHIIHGHHIIHHIIIIIIGHIIIIIIIHHHHFBCGIIIIIIHHGHHIIIGIGIIHIIHHGHHCIIIIHHIIIIIIIIIHGIHIIGHIIIIIIIIHIIHIHEIIIIIIIIIIIIIIIIIIIIIIIIIIIIIIIIIIIIIIIIHHGIIIIIIIIIIIIIIIIIIIIHIIIIIIIIIIIGIIIIIIIIIIIIIIIIIIIIIIIGIIIIIIIIIIIIHIIHHHIIIIII
@HWI-D00621:567:H7NJCBCX2:1:1101:1570:35544
GTGGGGAATATTGCACAATGGGCGCAAGCCTGATGCAGCCATGCCGCGTGTATGAAGAAGGCCTTCGGGTTGTAAAGTACTTTCAGCGGGGAGGAAGGTGTTGAGGTTAATAACCTCAGCAATTGACGTTACCCGCAGAAGAAGCACCGGCTAACTCCGTGCCAGCAGCCGCGGTAATACGGAGGGTGCAAGCGTTAATCGGAATTACTGGGCGTAAAGCGCACGCAGGCGGTCTGTCAAGTCGGATGTGAAATCCCCGGGCTCAACCTGGGAACTGCATTCGAAACTGGCAGGCTAGAGTCTTGTAGAGGGGGGTAGAATTCCAGGTGTAGCGGTGAAATGCGTAGAGATCTGGAGGAATACCGGTGGCGAAGGCGGCCCCCTGGACAAAGACTGACGCTCAGGTGCGAAAGCGTGGGGAGCAAACAGG
+
IIIIIIIIIHIIIIIIIIIIIHIIIIIIIIIIIIIIIIIIIIIIHIIIIIIIIHIIIIIIIIIHHIHIIHIIIIIIIIIIGIHHHIIIIIHCHIIIIIIIIIIIHIHIHIIIIIIIIIIIHFHEHIIIIIIIIIIIIIIGIIIHHIIGIGIIIIIIIIIHIIHIIIIIIIIHHIHIHIIIIIIIIIDH.GHIII@HHEHIIHIHIHIHIHGIHHHHHHHIHHIHHIIIIIGFECH@6-IIHIGHHHIIIIGHHDHHIIIGIIIHHHEFHIIHHIIIGGIIGIIHHG@FIIIHIGHIHIIHGHIIIIIHIIIIHHIIHIIIIGGIIIIIIIIIGIIIIIIIIH@IIIHGDIGIIIIIIIIIHIIIIIIIIHHGIIIIIIHHIIIIIIIHFGHIIIIIIIIIHIIHDCIIIIIIIHIIIIIIIIIIIIHIII
@HWI-D00621:567:H7NJCBCX2:1:1101:4755:35688
GTGGGGAATATTGCACAATGGGCGCAAGCCTGATGCAGCCATGCCGCGTGTATGAAGAAGGCCTTCGGGTTGTAAAGTACTTTCAGCGGGGAGGAAGGTGTTGAGGTTAATAACCTCAGCAATTGACGTTACCCGCAGAAGAAGCACCGGCTAACTCCGTGCCAGCAGCCGCGGTAATACGGAGGGTGCAAGCGTTAATCGGAATTACTGGGCGTAAAGCGCACGCAGGCGGTCTGTCAAGTCGGATGTGAAATCCCCGGGCTCAACCTGGGAACTGCATTCGAAACTGGCAGGCTAGAGTCTTGTAGAGGGGGGTAGAATTCCAGGTGTAGCGGTGAAATGCGTAGAGATCTGGAGGAATACCGGTGGCGAAGGCGGCCCCCTGGACAAAGACTGACGCTCAGGTGCGAAAGCGTGGGGAGCAAACAGG
+
HHHHHIGHHIIIHIIIIIIHHIIIIIIIIIIIIIIIIIIIIIIIIIHIIIHIIIIIIIIIIIHIIIIIHIIIHGHGEHIIIIHEHIIIIIIGIHHGIIIIIIIIIIIIIIIIHIHIIIIIGIIHHIGHIHIIIIGIIIIIIIIIIIHHIIIIHIGIIIIIIIIHIIIIIIIIIIIHHHHHGGHHHIIGHHFIIIHIFHHIIHHIIIIIIIHHHHIIGHHIIIIIIHIIHHHH@CCHEEBDC-CHHHIIHIHHHHDHDHEHHHIIIIIHIIIHGHECIIHFHEHIIHHEHIGIHHEIIIIIGIIIIIIIHIIIIHIIIIIIIIIIIIIIIIIIIIIIHIIIIHGIHIHGFIIIIIIIIIIHIIIIIIHIHIIIIIIHIIGHIIIHIIIIIIIIHIHIIIIIIIIIIIIIIIIIIIIIIIIIIIIIIIIIII
@HWI-D00621:567:H7NJCBCX2:1:1101:6564:35557
GTGGGGAATATTGCACAATGGGCGCAAGCCTGATGCAGCCATGCCGCGTGTATGAAGAAGGCCTTCGGGTTGTAAAGTACTTTCAGCGGGGAGGAAGGTGTTGTGGTTAATAACCGCAGCAATTGACGTTACCCGCAGAAGAAGCACCGGCTAACTCCGTGCCAGCAGCCGCGGTAATACGGAGGGTGCAAGCGTTAATCGGAATTACTGGGCGTAAAGCGCACGCAGGCGGTCTGTCAAGTCGGATGTGAAATCCCCGGGCTCAACCTGGGAACTGCATTCGAAACTGGCAGGCTAGAGTCTTGTAGAGGGGGGTAGAATTCCAGGTGTAGCGGTGAAATGCGTAGAGATCTGGAGGAATACCGGTGGCGAAGGCGGCCCCCTGGACAAAGACTGACGCTCAGGTGCGAAAGCGTGGGGAGCAAACAGG
+
IIIIIIIIIIIIIIIIIIIIIIIHIIIIHIIIIIIIIIIIIIIIIIIIIIIIIIIIIIIIIHIIIIIIIIIIIIIIIIIHIIHIIIIIIIICHIHIIIHIIIIIIIIIIIIIIIIIIIIIIIIIIIGIIIIIIIIIIIIIIIGIIIIIIIIIIIHIIIIIIIHIIIIHIIIIIIIIHIIIGIFHDHHIIIHHHIBHHIIIIIIIIIIIIIHIIIIIIIIIIIIIIHHIHGHHG-@HFGHHGIIIHIIIHHEGEDHIGIGHIIIIIIHEFIIIIIHIIIHHGIIIIIHIIIIIIIIIIIIHHHHIIIIGIIIIIIHIIIIIGIIIIIIIHHHIHHGHIIIIIIIIHIIHDIGIIIHIIIIIIIIIIIIIHIHIIIIIHIIIIIIIIIIIIIIIHIIIIIHHIHIIIIIIIIIIIHIIIIIIIIIIIIIIII
@HWI-D00621:567:H7NJCBCX2:1:1101:11295:35632
GTGGGGAATATTGCACAATGGGCGCAAGCCTGATGCAGCCATGCCGCGTGTATGAAGAAGGCCTTCGGGTTGTAAAGTACTTTCAGCGGGGAGGAAGGTGTTGAGGTTAATAACCTCAGCAATTGACGTTACCCGCAGAAGAAGCACCGGCTAACTCCGTGCCAGCAGCCGCGGTAATACGGAGGGTGCAAGCGTTAATCGGAATTACTGGGCGTAAAGCGCACGCAGGCGGTCTGTCAAGTCGGATGTGAAATCCCCGGGCTCAACCTGGGAACTGCATTCGAAACTGGCAGGCTAGAGTCTTGTAGAGGGGGGTAGAATTCCAGGTGTAGCGGTGAAATGCGTAGAGATCTGGAGGAATACCGGTGGCGAAGGCGGCCCCCTGGACAAAGACTGACGCTCAGGTGCGAAAGCGTGGGGAGCAAACAGG
+
IIIIFIHIIIIIIIHIIIIIIHIIIIIIIIIIIIIIIGIIHIIIHIIIHIIIIIIIIIHIIIIIIIIIIIIIIHIHIIIIIIHIIIHIIIHIIIIGIIIIIIIIGIIIIIIIIIIIIIIIIIIIIIIIHIIIIIIIIIIIIIIDEHIHIIHIIIIIIHIHHIIIIIGIIIIIIIIGIIIIIIIIIIIIHHIIIIIIIIIIIIIIIIIHIHHHIIIIIHHIIHIIHHIIHIIGIIIIHIHH=@CIIHEHHIIHGCGIHHIIIIIHIIIIIIIIIIIIIIIIIIIIIIIIIIIIIIIIIIHHIIIIHIIIIIIIIIIIIIIIIIHIIIIIIIIIIIIGHIIIIIIIIHHG<HHIIIGIHIIHGIIIIIIIIIIHIGIIIHIIIIIIIIIIIIIHEIIIIHHIIIIIIIIIIIIIIIIIIIIIIIIIIIIIIH
@HWI-D00621:567:H7NJCBCX2:1:1101:14644:35732
GTGGGGAATATTGCACAATGGGCGCAAGCCTGATGCAGCCATGCCGCGTGTATGAAGAAGGCCTTCGGGTTGTAAAGTACTTTCAGCGGGGAGGAAGGTGTTGAGGTTAATAACCTCAGCAATTGACGTTACCCGCAGAAGAAGCACCGGCTAACTCCGTGCCAGCAGCCGCGGTAATACGGAGGGTGCAAGCGTTAATCGGAATTACTGGGCGTAAAGCGCACGCAGGCGGTCTGTCAAGTCGGATGTGAAATCCCCGGGCTCAACCTGGGAACTGCATTCGAAACTGGCAGGCTAGAGTCTTGTAGAGGGGGGTAGAATTCCAGGTGTAGCGGTGAAATGCGTAGAGATCTGGAGGAATACCGGTGGCGAAGGCGGCCCCCTGGACAAAGACTGACGCTCAGGTGCGAAAGCGTGGGGAGCAAACAGG
+
IIIIIIIIIIIIIIIIIIIIIIIIIIIHIIIIIIIIIIIIIIIIHIIIIIIIIIIIIIIIIIIIIIIIIIIHIHIIIIIIIIGHHIIIIIIHIIIIIIIIIIIIIIIIIIIIIIIIIIIGHIIIIIIIHIIIIIIIIIIIIIIIHIIIIIIIIIIIIIIIIIHIIIIIFIIIIIIHHIIIIIHIIIIIHIIIIIIHHHGIIIHHHIIIIIIIIIIIIIIIIIHIIIIIIHIIIIIIIGIIHIIIIGIIIIIHHDIIIIIIIIIIIIIIIIIIIIHIHFHIIIIIIIIIIIIIIIIHIHIIIIIIIIIGIIIIIHIIIIIIGIHIIIIGIIIIIIIIIIIIIIIIIIIHFIIIIIIHIIIIIIIIIIIIIIIIIIGIIIIIIIIIIIIIIIIIIHIIIIIIIIIIIIIIIIIIIIIIIIIIIIIIIIIIII
@HWI-D00621:567:H7NJCBCX2:1:1101:2312:35824
GTGGGGAATATTGCACAATGGGCGCAAGCCTGATGCAGCCATGCCGCGTGTATGAAGAAGGCCTTCGGGTTGTAAAGTACTTTCAGCGGGGAGGAAGGTGTTGAGGTTAATAACCTCAGCAATTGACGTTACCCGCGGAAGAAGCACCGGCTAACTCCGTGCCAGCAGCCGCGGTAATACGGAGGGTGCAAGCGTTAATCGGAATTACTGGGCGTAAAGCGCACGCAGGCGGTCTGTCAAGTCGGATGTGAAATCCCCGGGCTCAACCTGGGAACTGCATTCGAAACTGGCAGGCTAGAGTCTTGTAGAGGGGGGTAGAATTCCAGGTGTAGCGGTGAAATGCGTAGAGATCTGGAGGAATACCGGTGGCGAAGGCGGCCCCCTGGACAAAGACTGACGCTCAGGTGCGAAAGCGTGGGGAGCAAACAGG
+
IIIIGIIIIIIGHHHHHGIIIIEHIIHHHIGHIHHIIIIIIIIIIGIHHHIHI?GHHCHHIIIIIIGHHGECHIIIIIIIIGCGHHIIIIHIHIIIIIIIIIHIIIIIIIIIIIEHHIHIIHHHHIIIIIIIIIIIIIIHDGHHEHHIGIIGGIIIIIIHIIIIIIIHHIIIIIHIIIIIIIHIII@.EHIIHHGHHHHHHHIIIIIEFHIIIIHGIHHHHHHHHH@@D<HIG@HG8-5<IHFIHIIHHEHIHHCC7,HHGAA.HG?HIHIIIIIIIIGBCIIIIIIIIIIHHF.HIHIHEHIIIIIIIIIIIIHIIIIHIHHIIIIIIIIIIHIIIHFHIIGIHHHG<IIIIIHEIIIIIIIHIIIIIHFIIIIIIIIHIIIIIHHEIIIIIHIIIIIIIHIIH=IIHIIIIIIIIIIIIIIIHH?HII
@HWI-D00621:567:H7NJCBCX2:1:1101:19998:35924
GTAAGGAATATTGGTCAATGGAGGCAACTCTGAACCAGCCATGCCGCGTGGAGGAAGAAGGCGCTATGCGTTGTAAACTTCTTTTGGGTGGGAAGAAAATGGTCAATTTATTGACAACTGACGGTACCATCAGAATAAGCACCGGCTAACTCCGTGCCAGCAGCCGCGGTAATACGGAGGGTGCAAGCGTTATCCGGAATCACTGGGTTTAAAGGGTGCGTAGGTGGCTTTATAAGTCAGCTGTGAAATGTCTGGGCTTAACCGAGGCATTGCGGTTGATACTGTAGGGCTTGAATCAAGTTGAGGTAGCTAGAATGTGACATGTAGCGGTGAAATGCATAGATATGTCATAGAATACCAATTGCGAAGGCAGGTTGCTAGACTTTGATTGACACTGAGGCACGAAAGCGTGGGGATCAAACAGG
+
IIIIIIIIIIIIIIIIIIIIHIHGIIIIIIIIIIIIIIIIIIIIIHIIDHIIIIIHIIIIIHIIIIIIIIIIIHIIIHIIIHIHHHFHHIIIIIIIIIIIHIHIIHIIIGIIIFIIGIIIIIIIIIIHHIIIIIHIIIIIIIIIIIHHIHIGHIIHIIIIIIIIIIIIDHHCHGIIIIHIIIICHHHIIIIGHIIHHIGIIIHHHHGGEHFHIIHIIIHIHIHIIIGIHHIEEHCG?HHFCF7...GDCIGHIHGIHHDGIHDHEIIHHHHHHG0FIIIIIIIIGIIIIHIIIIIGIHHHIIHHIIIIHGIIIIIHIIIIGIIIIIIIIIIIIIIHIIIIIHHDHIIHEIIIIIIIIIIFHDHIIIIIIIIIIIIIIHIIIIIIIIIHHHIIIHIGIIIIHHHIIIHIIIIIIIIIIIIIIIIII
@HWI-D00621:567:H7NJCBCX2:1:1101:10425:36158
GTGGGGAATATTGCACAATGGGCGCAAGCCTGATGCAGCCATGCCGCGTGTATGAAGAAGGCCTTCGGGTTGTAAAGTACTTTCAGCGGGGAGGAAGGTGTTGAGGTTAATAACCTCAGCAATTGACGTTACCCGCAGAAGAAGCACCGGCTAACTCCGTGCCAGCAGCCGCGGTAATACGGAGGGTGCAAGCGTTAATCGGAATTACTGGGCGTAAAGCGCACGCAGGCGGTCTGTCAAGTCGGATGTGAAATCCCCGGGCTCAACCTGGGAACTGCATTCGAAACTGGCAGGCTAGAGTCTTGTAGAGGGGGGTAGAATTCCAGGTGTAGCGGTGAAATGCGTAGAGATCTGGAGGAATACCGGTGGCGAAGGCGGCCCCCTGGACAATGACTGACGCTCAGGTGCGAAAGCGTGGGGAGCAAACAGG
+
IIIIIIIIIIIIIIIIIIIIIIIIIIIIIIIIIIIIIIIIIIIIIIHIIIIIIIIIIIIIIIIIIIIIIHIHIIIIIIIHIIHIHIIIIIIHHIHIIIIIIIHHIHIHIIIIIIIIIIIIIIIHIHIIIIIIIIIIIIIIIIIIIIIIIIIIHIIIHIIIIIIIIIIIHHIIIIIIHIIIIGHICHIIIF@GHIGHIHHHHIGHIIIHIHGHHHHIIIIIIIIIHHHHIGHIFHIIIIHHHDIHHFHHIIGIHHIIIIHHIHHIHEIIIIHIIIHIIIIIGIIIIIIIIHHIHIIIIIIIHHIIHHIIIIIIIIIIIIIHIIIIIIIIIIIIIIIIIIIIIIIIIIHGFHIIIIIIIIIIIHIIIIIIIIIIIIIIIIHIIIIIIIIIIIIIIIIIIIIIIHIIIIIIIIIIIIIIIIIIIIIIIIIIII
@HWI-D00621:567:H7NJCBCX2:1:1101:17353:36166
GTGGGGAATATTGCACAATGGGCGCAAGCCTGATGCAGCCATGCCGCGTGTATGAAGAAGGCCTTCGGGTTGTAAAGTACTTTCAGCGGGGAGGAAGGTGTTGAGGTTAATAACCTCAGCAATTGACGTTACCCGCAGAAGAAGCACCGGCTAACTCCGTGCCAGCAGCCGCGGTAATACGGAGGGAGCAAGCGTCAATCGGAATTACTGGGCGTAAAGCGCACGCAGGCGGTCTGTCAAGTCGGATGTGAAATCCCCGGGCTCAACCTGGGAACTGCATTCGAAACTGGCAGGCTAGAGTCTTGTAGAGGGGGGTAGAATTCCAGGTGTAGCGGTGAAATGCGTAGAGATCTGGAGGAATACCGGTGGCGAAGGCGGCCCCCTGGACAAAGACTGACGCTCAGGTGCGAAAGCGTGGGGAGCAAACAGG
+
III?GHIIIIIIIH@HIIIII?GHIHII?HIII?<DHIIII@HEHIIIIICG@HH1GHIHIE1DG<<G/1DCC1GH1DEE@HC1<D<C<EH/C/0D<<<DGHI?111<<@GEGH<<00000=0DHE?C=ECCH?0///DD<F::=DG/:/DHE0/D=F:FHH.:/BB/:B---?8-:/B/B@=E-E.:E.:..98..79AHHG9HEHCHDHE=GIHH<FHI<CCHHIIIHIHB-HG8-CHH@=EE@?IIIHF8,,,,>@HIIIIHEHF..6.FH@HEB:.HBIIHHHIHEF.@IHHGHHGFFC@IIIIIHC//HHC@IIHHC<00IIIIIIIIIIIIIHIIIIGIHGD1HHG@EHG<IHHC?IIHCH=IIIIIIHF<HE<0EIIHIHG<<<@IIIIIHIHHCIIHE=IIIIIIIIIIIIHG1HIIIIIII
@HWI-D00621:567:H7NJCBCX2:1:1101:2255:36315
GTGGGGAATATTGCACAATGGGCGCAAGCCTGATGCAGCCATGCCGCGTGTATGAAGAAGGCCTTCGGGTTGTAAAGTACTTTCAGCGGGGAGGAAGGTGTTGAGGTTAATAACCTCAGCAATTGACGTTACCCGCAGAAGAAGCACCGGCTAACTCCGTGCCAGCAGCCGCGGTAATACGGAGGGTGCAAGCGTTAATCGGAATTACTGGGCGTAAAGCGCACGCAGGCGGTCTGTCAAGTCGGATGTGAAATCCCCGGGCTCAACCTGGGAACTGCATTCGAAACTGGCAGGCTAGAGTCTTGTAGAGGGGGGTAGAATTCCAGGTGTAGCGGTGAAATGCGTAGAGATCTGGAGGAATACCGGTGGCGAAGGCGGCCCCCTGGACAATGACTGACGCTCAGGTGCGAAAGCGTGGGGAGCAAACAGG
+
IIIHIIHIIIIIIHIIIIIIIIIIIIIIIIIGIIIIIIIGIIIIIIIIIIIIIIIIIIIIEHHIIIIIIHIIIIIIIIIIIIFHIIIIIIIHIIIIHHIIIIEHIHHHIIIIIIHIIIIFIIIIIHIIHHHHIIIIIIIHIHHGHHHIIIIIIIIIIIIHHHHIGCHIIIHIIIIHHIIIIIEHHIHHHIHHCCEHIHIHHIIHIIIIIIIHHHHHHIIGIGHHDDDDHDHH@B@CFHEHDG=IIHF?G?HIIIIIGHIIHEHCFHGIIIIIHIIIIIIIIGIIIIIIIIEIHIHIIIIHFIIIIHIIIIIHIIIIIIIIIIIIIIIIIIIIIIIIIIIIIIIIIIHGCHHIIIIHHIIIIIGIIIIIIGIIIIIIIIIIGHIIIIIIIGHHHIIIIIIIHIIIIHIIIIIIIIIIIIIIIIIIIIIIII
@HWI-D00621:567:H7NJCBCX2:1:1101:9078:36444
GTGGGGAATATTGCACAATGGGCGCAAGCCTGATGCAGCCATGCCGCGTGTATGAAGAAGGCCTTCGGGTTGTAAAGTACTTTCAGCGGGGAGGAAGGTGTTGAGGTTAATAACCTCAGCAATTGACGTTACCCGCAGAAGAAGCACCGGCTAACTCCGTGCCAGCAGCCGCGGTAATACGGAGGGTGCAAGCGTTAATCGGAATTACTGGGCGTAAAGCGCACGCAGGCGGTCTGTCAAGTCGGATGTGAAATCCCCGGGCTCAACCTGGGAACTGCATTCGAAACTGGCAGGCTAGAGTCTTGTAGAGGGGGGTAGAATTCCAGGTGTAGCGGTGAAATGCGTAGAGATCTGGAGGAATACCGGTGGCGAAGGCGGCCCCCTGGACAAAGACTGACGCTCAGGTGCGAAAGCGTGGGGAGCAAACAGG
+
IIIHIIHHHIIIIIHIIIIIIIIIIIIIIIIIIIIIIHIHIIIIIIHIIHIIIIIIIIHHIHIIIIIIIHIIIIIIIIIIIIGHHHIHHHIIHIHIHIHIHHFHIIIIHIFHIHHHIIIIGHIIIIIHIIIIHIIHIIIIHIHIIIGHIHIIIIIIIIIIHIIIIIIIHCHHIIHHHHHCADBHIIIIIIIGCHHHIIFHIIIHIIIIIICHGIIIIIIIIHHHHHHIIGHIIIIIHCEC<-IHHHFHHHFHIIGIIIHHHHHFCHIIIIIHEHB.IIIHIHHHHGIIIIIIIHEIIIIIIIIHIIIIIIIIHIHHIIIIIIIIIIHIIHIHIHIIIIIIIHIIHIHGFFIIIHIIIIIIIIIIHIHHIIIIIIIIIIIIHIIIHIIIIIIHEHIIHIIIIHIIIIIIIIIIGIIIIIIIIIIIIIHIII
@HWI-D00621:567:H7NJCBCX2:1:1101:9661:36372
GTGGGGAATATTGCACAATGGGCGCAAGCCTGATGCAGCCATGCCGCGTGTATGAAGAAGGCCTTCGGGTTGTAAAGTACTTTCAGCGGGGAGGAAGGTGTTGAGGTTAATAACCTCAGCAATTGACGTTACCCGCAGAAGAAGCACCGGCTAACTCCGTGCCAGCAGCCGCGGTAATACGGAGGGTGCAAGCGTTAATCAGAATTACTGGGCGTAAAGCGCACGCAGGCGGTCTGTCAAGTCGGATGTGAAATCCCCGGGCTCAACCTGGGAACTGCATTCGAAACTGGCAGGCTAGAGTCTTGTAGAGGGGGGTAGAATTCCAGGTGTAGCGGTGAAATGCGTAGAGATCTGGAGGAATACCGGTGGCGAAGGCGGCCCCCTGGACAAAGACTGACGCTCAGGTGCGAAAGCGTGGGGAGCAAACAGG
+
IIIIIIIIIIIIIIIIIIIIIIIIIIIIIIIIIIHIIIIIIIIIHIIIIIIIIIIIHIIHGIIIIIIIIIIIIIIHIIIIIIHHIIIIHHIIIIIIIIIIIIIIIIIIIIHIIIHIIIIIIIGIIHIIHHIIIIIHIIIIIIIIGHHIIIGIIIIIIIIIIIIHIIIIIIIHII?HHIIIIIGIIIIIIHHEHIIIIHEEGHIHIIHIIIIIIIHHHIIIIIIIIIIHIIIIIHGGGIIGIIIGIIIIIIIHCIIHGIIIIIHHHEEEIHIIHHHGIIIIIIIIIIIIIIIIHHHIIIIIHEIIIIIGHIHIIIIIIIIHHHEIIIIIIIIIIIIIIIIIIIIIIIHGDIIIIIHIIIHIIIIIIIIIIIIIIIIIIIIHGIIIIIIIHIHHCIIIIIIIIIIIIIIIIIIIIIIIIIIIIIIIIIIIII
@HWI-D00621:567:H7NJCBCX2:1:1101:12759:36460
GTGGGGAATATTGCACAATGGGCGCAAGCCTGATGCAGCCATGCCGCGTGTATGAAGAAGGCCTTCGGGTTGTAAAGTACTTTCAGCGGGGAGGAAGGTGTTGAGGTTAATAACCTCAGCAATTGACGTTACCCGCAGAAGAAGCACCGGCTAACTCCGTGCCAGCAGCCGCGGTAATACGGAGGGTGCAAGCGTTAATCGGAATTACTGGGCGTAAAGCGCACGCAGGCGGTCTGTCAAGTCGGATGTGAAATCCCCGGGCTCAACCTGGGAACTGCATTCGAAACTGGCAGGCTAGAGTCTTGTAGAGGGGGGTAGAATTCCAGGTGTAGCGGTGAAATGCGTAGAGATCTGGAGGAATACCGGTGGCGAAGGCGGCCCCCTGGACAAAGACTGACGCTCAGGTGCGAAAGCGTGGGGAGCAAACAGG
+
IIIIIIIIIIIIHIIIIIIIIIGIIIIIGIIIIIIIIGIIIIIIIIIHIIIIIIIIIIIHIIIIIIIIIHHIIIIIIIIIIIFHHHHIIIIIIIIIIIIIIIIIIIIIIIHIIIIIIIIIIIIIIIIIIHIIIIIIIHGHIIIIIIIIIIIIIIIIIIIIIIIIIIIIIIIIIIIIIIHGHIHIGIIIIIHIIIIHHIIHIGHHHHHIIHHHIIIIHIIIIIIIIIIIHIHIIHIHIIIIHHHHHIHHHEEGIIHIHGHIHIGIIIHIIHHHIIIIIIIIIHIIIIIIHIGIIIIIIIIIGIIIIIIIIIIIHIIIHIIIIIIIIIIIIIIIIIIIIIIIIIIIHIHG<IHIIIIIIIIIHIIIIH=IIIIIIIIIIIIIIIIIIIIIIIIIIIHIHIIIIIIIIIIIIIIIIIIIIIIIIIHHIIIIII
@HWI-D00621:567:H7NJCBCX2:1:1101:16261:36648
GTGGGGAATATTGCACAATGGGCGCAAGCCTGATGCAGCCATGCCGCGTGTATGAAGAAGGCCTTCGGGTTGTAAAGTACTTTCAGCGGGGAGGAAGGTGTTGAGGTTAATAACCTCAGCAATTGACGTTACCCGCAGAAGAAGCACCGGCTAACTCCGTGCCAGCAGCCGCGGTAATACGGAGGGTGCAAGCGTTAATCGGAATTACTGGGCGTAAAGCGCACGCAGGCGGTCTGTCAAGTCGGATGTGAAATCCCCGGGCTCAACCTGGGAACTGCATTCGAAACTGGCAGGCTAGAGTCTTGTAGAGGGGGGTAGAATTCCAGGTGTAGCGGTGAAATGCGTAGAGATCTGGAGGAATACCGGTGGCGAAGGCGGCCCCCTGGACAATGACTGACGCTCAGGTGCGAAAGCGTGGGGAGCAAACAGG
+
HIIIIIIIIIHGHIIIIIHIGIIIIIIIIHIIGGHIHHHGHEHGCHCDHHHHHIHIIIIHHGIHHHIHIGHIIHEHIHIIIHGHHHIIGIIHHIDHHHHIHIIIGIIIHIIIIHHGIIIIGHIIIHEHIHHHHHHHIHGHIIHIIIIEIHHIIIIHHIIIHIFHIIIHIHIHIGHIH??GHHHHCHGHHIGIGHEHDHHIHFDHGHEIHHHIIHGHDIIIFHHHEHHHIIHFFCIIIHHHHIGIIIIHIIGIGIIIIHIIGGHGIHGIIIIIIIHIIIIHHHHIIIIIHHGIGIHIHIIIIHHHIIIIIIHIHHHHHGIIIIIHIIIIHIIIIIIIIIIHIIIIIIHHDHIGIIIIHIHHGIIIHHIIIIIIIIIIHIIGHIIIIIIIIIIIIIIIIIIIHHIGHIHIIIIIIIIIIIIIIIIIIIIIII
@HWI-D00621:567:H7NJCBCX2:1:1101:7445:36782
GTGGGGAATATTGCACAATGGGCGCAAGCCTGATGCAGCCATGCCGCGTGTATGAAGAAGGCCTTCGGGTTGTAAAGTACTTTCAGCGGGGAGGAAGGTGTTGAGGTTAATAACCTCAGCAATTGACGTTACCCGCAGAAGAAGCACCGGCTAACTCCGTGCCAGCAGCCGCGGTAAAACGGAGGGAGCATGCGTTAATCGGAATTACTGGGCGTAAAGCGCACGCAGGCGGTCTGTGAAGTCGGATGTGAAATCCCCGGGCTCAACCTGGGAACTGCATTCGAAACTGGCAGGCTAGCGTCTTGTAGAGGGGGGTAGAATTCCAGGTGTAGCGGTGAAATGCGTAGAGATCTGGAGGAATACCGGTGGCGAAGGCGGCCCCCTGGACAAAGACTGACGCTCAGGTGCGAAAGCGTGGGGAGCAAACAGG
+
<<1<1<DCC1@111<CGC@C1<CEHHD/1<1<<1<G@HH1C1C<G/C<//<1<DC<FCG<C1FE1DC0<<0<D<1<F1CHH@1<C11CC<CHHDDH@EH1D011<FFGGHGE<C@<<C0FEH@00<DE0=<CDF@ECDEHFHH/:F/F/?:/=<D//DEFCH?@A8A/BG?--CHHI///:E.88-.::..8;-8.9E..;EHFB@B@HHE0B-=F@8-5EC=<DGH<>>HHF-8---8<>-=FF@6B68---?5,,HE@F.G?G77F@CIIHG?HEE;..@EB.FFHAG.88.?@B:.;..IEEIHGCEC/<</<<<<<CD00GG0?DC<?C@@HF<0<0DHF1D<<<HG1F<<11<11/<//C<C@H@GCHC<////<01<<1<<1ECC<D00</<11@HHC<E0HCHHHCHH@ED<<<111<<1CGF
@HWI-D00621:567:H7NJCBCX2:1:1101:18678:36869
GTGGGGAATATTGCACAATGGGCGCAAGCCTGATGCAGCCATGCCGCGTGTATGAAGAAGGCCTTCGGGTTGTAAAGTACTTTCAGCGGGGAGGAAGGTGTTGAGGTTAATAACCTCAGCAATTGACGTTACCCGCAGAAGAAGCACCGGCTAACTCCGTGCCAGCAGCCGCGGTAATACGGAGGGTGCAAGCGTTAATCGGAATTACTGGGCGTAAAGCGCACGCAGGCGGTCTGTCAAGTCGGATGTGAAATCCCCGGGCTCAACCTGGGAACTGCATTCGAAACTGGCAGGCTAGAGTCTTGTAGAGGGGGGTAGAATTCCAGGTGTAGCGGTGAAATGCGTAGAGATCTGGAGGAATACCGGTGGCGAAGGCGGCCCCCTGGACAATGACTGACGCTCAGGTGCGAAAGCGTGGGGAGCAAACAGG
+
IIIIIIIHIHIIIIIIIIIIIIIIIIIIIIIIIIIIIIIIIIIIIHIIHHIIIHHHHIIIIHIIIIIIIIIIIIHIIIIIIIGHIIIIIIIIIIIHIIHIIIIIIIIIIIIIIIHIIIIHIIIIIIHIHIIIIIIIIIIHHIIIIIIIIIIIGIIIHIIIIIIIIIIIIHIHIHEHIIIIIIIIIIHIFHHIIIHICHEHHIIIHIHIIHIIHHIEHHHHIIIIIIHIHHHHFGIHHHHDHCEGHHHIHFEHECHHGHIIIHHE?HGGIIHGHHHGIHHHHHHIIIIIIIIIIIIIIIIIFGIIIIIIIHIIHHGGHGIHGIIHIIIIIIIIIIIHIHIIIHIIIHHF<EIIIIIIIHFE/EGIIIHIIIIHIIIIIIIIHGIIIHHGIHIIIIIIIIIIGIIHIIHIIIIIHDIIIIIIHIIIIIIIII
@HWI-D00621:567:H7NJCBCX2:1:1101:6846:37061
GTGGGGAATATTGCACAATGGGCGCAAGCCTGATGCAGCCATGCCGCGTGTATGAAGAAGGCCTTCGGGTTGTAAAGTACTTTCAGCGGGGAGGAAGGTGTTGAGGTTAATAACCTCAGCAATTGACGTTACCCGCAGAAGAAGCACCGGCTAACTCCGTGCCAGCAGCCGCGGTAATACGGAGGGTGCAAGCGTTAATCGGAATTACTGGGCGTAAAGCGCACGCAGGCGGTCTGTCAAGTCGGATGTGAAATCCCCGGGCTCAACCTGGGAACTGCATTCGAAACTGGCAGGCTAGAGTCTTGTAGAGGGGGGTAGAATTCCAGGTGTAGCGGTGAAATGCGTAGAGATCTGGAGGAATACCGGTGGCGAAGGCGGCCCCCTGGACAAAGACTGACGCTCAGGTGCGAAAGCGTGGGGAGCAAACAGG
+
IIIIIIIIIIIIIIIIIIIIIIIIIIIIIIIIIIIIIIIIIIIIIIIIIIIIIIIIIIIIIIIIIIIIIHIIIHIIIIIIIIFHIIIIIIIIIIIIIIIIIIIIIIIIIIIIIIIIIIIIIIIHIIIIIIIIIIIIIIHIIIIIIIIIIIIIIIIIIIIIIIIIIIIGIIIIIIIIIIIIIIHHIIIIIIIIHIIFHHEHHIIIIIHIIIHHHIIIIIIIIIIIIIIIIIIIIIGIIIIHIHIIIIFIIIIIIIHIHIHHIIHIIIIIIIIIIIIIIIIIIIIGHIIIIIHIIIIIIIIHGHIIIIIIIIIIIHIIIIIIIIIIIIIIIIIIIIIIIIIIIIIIIIIHDIIIIIIIIIIHIIHIIIIIIHIHIIIIIIIIIIHIIHIIIIIIIIIIIIIIIIIIIIHIIIIIIIIIIIIIIIIIIIIIII
@HWI-D00621:567:H7NJCBCX2:1:1101:9161:37369
GTGGGGAATATTGCACAATGGGCGCAAGCCTGATGCAGCCATGCCGCGTGTATGAAGAAGGCCTTCGGGTTGTAAAGTACTTTCAGCGGGGAGGAAGGTGTTGAGGTTAATAACCTCAGCAATTGACGTTACCCGCAGAAGAAGCACCGGCTAACTCCGTGCCAGCAGCCGCGGTAATACGGAGGGTGCAAGCGTTAATCGGAATTACTGGGCGTAAAGCGCACGCAGGCGGTCTGTCAAGTCGGATGTGAAATCCCCGGGCTCAACCTGGGAACTGCATTCGAAACTGGCAGGCTAGAGTCTTGTAGAGGGGGGTAGAATTCCAGGTGTAGCGGTGAAATGCGTAGAGATCTGGAGGAATACCGGTGGCGAAGGCGGCCCCCTGGACAAAGACTGACGCTCAGGTGCGAAAGCGTGGGGAGCAAACAGG
+
IIIIIIIIIHIIHHIIIIIIIIIIIIIIIIIIIIIIIIIIHIIIHHIIHHHIIHHIIGHIIIIIIGIIIIIIIIIIIIIGIIHIIIHIIIIHIHEHHIIIIIIIIIGIIIHGHHIIHIIIHHIIIIIIGEHIHIIIIIIIIIIIIIIIIIHIIHIIHHIIIIIIHIIIIIHIIIIIFIGIGGBHIIIIHIIIHHBGEHFIHHHHHHHHHHIHIG@EIFIHIHHHHIHHHIHHHHHGIIIHHEGIIHEIHHHEHEIIIIIIHEGHIHGIHIHGIHIIIGIIIIIIIHHEHHGIIIIIIIIIIIHGIIIIIHIIIHIIIIIIHGIIHIHHIHIIIIIIIIIIHIGHEHGFHIHIIIIIHGIIGIHIIIIIIHIIIIIIIHHIIGIHHHIIIIIIIIIIIIIIGIIIIIIIIIHHHIHIIIIHHFIIIIIIHE
@HWI-D00621:567:H7NJCBCX2:1:1101:14496:37253
GTGGGGAATATTGCACAATGGGCGCAAGCCTGATGCAGCCATGCCGCGTGTATGAAGAAGGCCTTCGGGTTGTAAAGTACTTTCAGCGGGGAGGAAGGTGTTGAGGTTAATAACCTCAGCAATTGACGTTACCCGCAGAAGAAGCACCGGCTAACTCCGTGCCAGCAGCCGCGGTAATACGGAGGGTGCAAGCGTTAATCAGAATTACTGGGCGTAAAGCGCACACAGGCGGTCTGTCAAGTCGGATGTGAAATCCCCGGGCTCAACCTGGGAACTGCATTCGAAACTGGCAGGCTAGAGTCTTGTAGAGGGGGGTAGAATTCCAGGTGTAGCGGTGAAATGCGTAGAGATCTGGAGGAATACCGGTGGCGAAGGCGGCCCCCTGGACAAAGACTGACGCTCAGGTGCGAAAGCGTGGGGAGCAAACAGG
+
IIIIIIHIIIIIIIHIIIIIIIIHIIIIIIIIIIIIIHIIIIIIIIGIHIIHIIIIIHIIIHIIIIIGGHHIIIIHIIIIIIHHIIIIIIIIIIIIIIIIIIIIIIIIIIIIHIIIIIIIGHEHIIIIIIIIIIIIHIIIIIIIIHIGIIIIIIIIIIIIIIIIIHIIIHIIIIIIIIIIIHIIIHIHHHIIIIHH.BHHHIIHHIIIIIHIIIHHIIIIIHDHGIHIHGHF?HIH@GEC<5=HIHHHEHHHHHHHIIIHEFCHGHCFFGIHEHIGIIGIGHHIHHGIIHHIIHIIIIIHIHHIIHIIHIIIIIIIIIIIIIHHIIIIIIGIIIIIIIHIIIIIIIHGDCGIIHIIIIHHHHIIIIIHIIHHIIIIIIIIIH?HIIIIIIIIHIIIIIGIIIIIIGIIIIIIIIIIIIIIIIIIIIIIII
@HWI-D00621:567:H7NJCBCX2:1:1101:6694:37558
GTGGGGAATATTGCACAATGGGCGCAAGCCTGATGCAGCCATGCCGCGTGTATGAAGAAGGCCTTCGGGTTGTAAAGTACTTTCAGCGGGGAGGAAGGTGTTGAGGTTAATAACCTCAGCAATTGACGTTACCCGCAGAAGAAGCACCGGCTAACTCCGTGCCAGCAGCCGCGGTAATACGGAGGGTGCAAGCGTTAATCGGAATTACTGGGCGTAAAGCGCACGCAGGCGGTCTGTCAAGTCGGATGTGAAATCCCCGGGCTCAACCTGGGAACTGCATTCGAAACTGGCAGGCTAGAGTCTTGTAGAGGGGGGTAGAATTCCAGGTGTAGCGGTGAAATGCGTAGAGATCTGGAGGAATACCGGTGGCGAAGGCGGCCCCCTGGACAAAGACTGACGCTCAGGTGCGAAAGCGTGGGGAGCAAACAGG
+
IIIIIIIIHHIIIGIIHIIIIIIIIIIIIIIIIIIIIIIIIIIIIIIIEHIIIIGHIIIHIIIIIIIIIIIIIIIIIIIIIIHIHIIIIIIGHIHIIIIIIIIIIIIIIIIIIIIIIIHIIIIIIIIHEHHIHHIIIIIIIIIGIHIIIHIHHIGHIIIIIIIIIIIIIIIIIIHIIIHIIIIIIIIGIIIIIIGIHIHIIIGHIHIIIIIIHIHHIIIIIGIIIHIIIIIIGHHIHIIGHIIIHIIIIHHIHEHDHHGIHHEHEIIIIIIIIIIHIIIIIIIIHFFIIIIIIIHIIIHGIIIIIIIIIIIIIIIIIIIIIIIIIHIIIIIIIHIHIIIIIIIIIIHHGIIIIIHIIIIIIIIIIHHIIIIIIIIIIIIIHGIIIIIIIHHIHIIHIIIGIIIIIIGIIIIIIIIIIIIIIIIIIIIIII
@HWI-D00621:567:H7NJCBCX2:1:1101:12379:37552
GTGGGGAATATTGCACAATGGGCGCAAGCCTGATGCAGCCATGCCGCGTGTATGAAGAAGGCCTTCGGGTTGTAAAGTACTTTCAGCGGGGAGGAAGGTGTTGAGGTTAATAACCTCAGCAATTGACGTTACCCGCAGAAGAAGCACCGGCTAACTCCGTGCCAGCAGCCGCGGTAATACGGAGGGTGCAAGCGTTAATCGGAATTACTGGGCGTAAAGCGCACGCAGGCGGTCTGTCAAGTCGGATGTGAAATCCCCGGGCTCAACCTGGGAACTGCATTCGAAACTGGCAGGCTAGAGTCTTGTAGAGGGGGGTAGAATTCCAGGTGTAGCGGTGAAATGCGTAGAGATCTGGAGGAATACCGGTGGCGAAGGCGGCCCCCTGGACAAAGACTGACGCTCAGGTGCGAAAGCGTGGGGAGCAAACAGG
+
IIIIGIIIIIIIIIGIIHIGHIIHIDIIHIHIIICEHIIIIIIIGEDHHIIFHHGHIHHIIHIGHHHIIIHHHIHIEHIIIIFHHIIIHIIHHIIIIIHHHHIIIHHGHIIHIHIIIIHHIIIGHECHEHHIIIIIICCHHEHC?HHIIGHII?GHIEHIHC?FGHGIHEHHGHECHHIIIC.EH<GGHHCHGH@EHEEHIIHEHIHHHHGIHIIFHFIIHHEHHHHDHHHHFHHEGFIIIIIGGIIIIHGIHHHDIHHHHCA@EHEHIIIIHHHIGIHHFIIIIIIHHHFHIHHIHGHH?HHHGIIIIIIIHIHIIIIHHIIIIIIIIHIIIIHHIIIHIIIIHHCGFHIIIIIIHHHE<IHHIIHFHGGIIIIHGIIHCHHHHGIHHHGIIIHHIHIIIHHHIIHIIIIIIGIIIIHHIHIIIIHIIH
@HWI-D00621:567:H7NJCBCX2:1:1101:16521:37587
GTGGGGAATATTGCACAATGGGCGCAAGCCTGATGCAGCCATGCCGCGTGTATGAAGAAGGCCTTCGGGTTGTAAAGTACTTTCAGCGGGGAGGAAGGTGTTGAGGTTAATAACCTCAGCAATTGACGTTACCCGCAGAAGAAGCACCGGCTAACTCCGTGCCAGCAGCCGCGGTAATACGGAGGGTGCAAGCGTTAATCGGAATTACTGGGCGTAAAGCGCACGCAGGCGGTCTGTCAAGTCGGATGTGAAATCCCCGGGCTCAACCTGGGAACTGCATTCGAAACTGGCAGGCTAGAGTCTTGTAGAGGGGGGTAGAATTCCAGGTGTAGCGGTGAAATGCGTAGAGATCTGGAGGAATACCGGTGGCGAAGGCGGCCCCCTGGACAATGACTGACGCTCAGGTGCGAAAGCGTGGGGAGCAAACAGG
+
IIIIIIIIIIIIIIIIIIIIHHIIIIHIIIIIIIGH?HIHGIIIIGIIIIIIIFHIIIIIIHIIIIIIGHHHIIIIIIIIIIFFHHIIIHIIIIHIIIIIIIIHIIIIIIHIIIIIIHGGHEHHIHIIIIGHIIIIIIIIHIIIIIIHHIIIHIIIIIIIIHIFHIHIIIIIIEE<EHHCHHHHIIIHIIIGHIGH@GHIHIIGEGHHHHHHHHHHIIHIFIIIHHHHHHIIHFHHFIHIIIIIIIGIIIHIIIHHCDE?HHG@HHHEHHHHIHHHHHHEEHHIIIIHIIHHHHHIIHHHF.EIHIIIIIIHIHIIIIIIIIIIIIIIIHIIIIIIIIHIIIIHHIHFGIIIIIIIHHIHHIIIIIIHIIIIIIIHIIH<HFIIIHIGIHIIIIIIIIIHHFIIIIHHIIIIIIIIIIIHIIHIIIIIII
@HWI-D00621:567:H7NJCBCX2:1:1101:18927:37696
GTGGGGAATATTGCACAATGGGCGCAAGCCTGATGCAGCCATGCCGCGTGTATGAAGAAGGCCTTCGGGTTGTAAAGTACTTTCAGCGGGGAGGAAGGTGTTGAGGTTAATAACCTCAGCAATTGACGTTACCCGCAGAAGAAGCACCGGCTAACTCCGTGCCAGCAGCCGCGGTAATACGGAGGGTGCAAGCGTTAATCGGAATTACTGGGCGTAAAGCGCACGCAGGCGGTCTGTCAAGTCGGATGTGAAATCCCCGGGCTCAACCTGGGAACTGCATTCGAAACTGGCAGGCTAGAGTCTTGTAGAGGGGGGTAGAATTCCAGGTGTAGCGGTGAAATGCGTAGAGATCTGGAGGAATACCGGTGGCGAAGGCGGCCCCCTGGACAAAGACTGACGCTCAGGTGCGAAAGCGTGGGGAGCAAACAGG
+
IIIIIIIIIIIIIIIIIIIIIIIIIIIIIIIIIIIIIIIIIHIIIIIIIIIIIIIIIIIIIIIIIIIIIIIIIIIIIHIIIIHIIIIIHIIHHHIHHHIIIIIIIIIHIIIIGHEHIIHIIIIIIIIIIIIIIHHIIIHH@HHHIHIHIHHICHIIHIHIIIHGHHIIIHHIHHDDHHIIEFBEHGIGIHIIHIGHHEHIIIIIIIHIIIEHIIHHIHIIIIIIIGHIHIIIHHIIHHIIIHIIHIIHIIIHEHGIIIGHHCGIHHEHEIHHIIIIIIIIGIIIIIHIIIIIIIHIIGIIHCHHIIIIIIIIIIHIIIIIIIIIIIIIIIIIIIIIIIIIIIIIIIIHFHIIIIIIIIIIHIIIIIIHIIIIIIIIIIIIIFIIGIIIIIIIIIIHIIIIIHIIIIIIIIIIIIIIIIIIIIIIIIIIII
@HWI-D00621:567:H7NJCBCX2:1:1101:2936:37894
GTGGGGAATATTGCACAATGGGCGCAAGCCTGATGCAGCCATGCCGCGTGTATGAAGAAGGCCTTCGGGTTGTAAAGTACTTTCAGCGGGGAGGAAGGTGTTGAGGTTAATAACCTCAGCAATTGACGTTACCCGCAGAAGAAGCACCGGCTAACTCCGTGCCAGCAGCCGCGGTAATACGGAGGGTGCAAGCGTTAATCGGAATTACTGGGCGTAAAGCGCACGCAGGCGGTCTGTCAAGTCGGATGTGAAATCCCCGGGCTCAACCTGGGAACTGCATTCGAAACTGGCAGGCTAGAGTCTTGTAGAGGGGGGTAGAATTCCAGGTGTAGCGGTGAAATGCGTAGAGATCTGGAGGAATACCGGTGGCGAAGGCGGCCCCCTGGACAATGACTGACGCTCAGGTGCGAAAGCGTGGGGAGCAAACAGG
+
IHHIHI=GHHIIIIIIIIGIIIIIIIICEHIIHIHIIHCHHIHHCDHICHHFIHHHHIII?CHHH@HHCH@CGHHHHFEHIHDCFHHIIIGHHDHHE=GGHIIIF?HHEEHHHHI?HEHHHIIHIHIHHHHIHIIGIHHH0DHHHCHEHDHHHGHHEFHDCC?8;E?HEGHHHCEDEHECHDHIHH.:=AEHEHE.BEHHHHHHHFHIHIHHEHG?@F@H?EGHD47>DHDHEFF?BGGD>8--6?EIGIHG@?,,<DHIHE.HEGE@HIIIIHFHIEIGHDHHHECHFCHHEEGFHEEHHGIIIIIIIHHHCCIIIIIHEECHGHIHIIIIIIHIHIGIHIIIHIHF<GFHHIHHHHHGCIHIIIIHIIIHDIIHCIIHIIIIHHHHHHHFGEIIIIIHHEIIIHHIHIIIIHHFHIIHHHIIIHG@HH
@HWI-D00621:567:H7NJCBCX2:1:1101:7914:37918
GTGGGGAATATTGCACAATGGGCGCAAGCCTGATGCAGCCATGCCGCGTGTATGAAGAAGGCCTTCGGGTTGTAAAGTACTTTCAGCGGGGAGGAAGGTGTTGAGGTTAATAACCTCAGCAATTGACGTTACCCGCAGAAGAAGCACCGGCTAACTCCGTGCCAGCAGCCGCGGTAATACGGAGGGTGCAAGCGTTAATCGGAATTACTGGGCGTAAAGCGCACGCAGGCGGTCTGTCAAGTCGGATGTGAAATCCCCGGGCTCAACCTGGGAACTGCATTCGAAACTGGCAGGCTAGAGTCTTGTAGAGGGGGGTAGAATTCCAGGTGTAGCGGTGAAATGCGTAGAGATCTGGAGGAATACCGGTGGCGAAGGCGGCCCCCTGGACAAAGACTGACGCTCAGGTGCGAAAGCGTGGGGAGCAAACAGG
+
IIIIIHIIIIIIIIIIHIIIIIIIIIIIIIIIIIIIGIIIIIIIIIIIIIIHIIIIIIIIIIIIIIIIIHIIIIIIIIIIIIHHIIIIIIIHIIIIIIIIIIIIIIIIIIIIIIIIIHIIIIIIIIIIIIIIIIIIIIIHIIIIGIIIHIIIIIIIIHHIIIIIIIIIIIIIIIIIIIIIIIIIIIIIGICHHIGHHIIIIHIHHHIIIIIIHHIHHHIIIIIIHIIIIIIGHHEHHIIIIGIIIIIIIIIIIIIHIIIHIIIIIIIIIIIIIIIIGIIIIIIIIIHIIIIIIHHIIIIHIHGIIIIIIIIIIIIIIIHIIHIIIIIIIIIIIIIIIIIIIIIIIIHGDIIIIIIIIIIHGIIIIHIIIIIIIIIIIIIIIHIIHIIIIIIIIIHIIIIHIIHIIIIIIIIIIIIIIIIIIIIIIIIIII
@HWI-D00621:567:H7NJCBCX2:1:1101:16051:37762
GTGGGGAATATTGCACAATGGGCGCAAGCCTGATGCAGCCATGCCGCGTGTATGAAGAAGGCCTTCGGGTTGTAAAGTACTTTCAGCGGGGAGGAAGGTGTTGAGGTTAATAACCTCAGCAATTGACGTTACCCGCAGAAGAAGCACCGGCTAACTCCGTGCCAGCAGCCGCGGTAATACGGAGGGTGCAAGCGTTAATCGGAATTACTGGGCGTAAAGCGCACGCAGGCGGTCTGTCAAGTCGGATGTGAAATCCCCGGGCTCAACCTGGGAACTGCATTCGAAACTGGCAGGCTAGAGTCTTGTAGAGGGGGGTAGAATTCCAGGTGTAGCGGTGAAATGCGTAGAGATCTGGAGGAATACCGGTGGCGAAGGCGGCCCCCTGGACAAAGACTGACGCTCAGGTGCGAAAGCGTGGGGAGCAAACAGG
+
HIIIIHIIIHIIIIHIIIIHHIIHIIDHIHIIIIIIIIIIIHFHHHIIHDIIIIHHHHIHIIFHIIIG<<ECHHHHHIIIIHDHHHHHDCHHII=GHGHHHHIHEHHIIIHCHHHHHHIIHHHIIIIDHHHIIIIICEHHHHHIIIHDHHHIIIGIIEE?GHH@HIHGIIHHHHIHIIH?EDHDDDHIDHIIGIIIIICHIIIIIIHIIHHHEHHDHIEHHGHHHH=CGHHF@BEHIIIHHHHC@6-HEEHHHHHCHDEHHEHIIHIIIIIIHEHH?CHHCHHGGIIHHIGIIIHHHHHIIHIIHIHIHIHHHEIGHHIIHHFHHCIIHGIIHIIGHHEECCIHEIHGDEHCGHEHIIHIIHIHEIIHIIIIIIIIIIIGIIHHHHEIHGGIIHDGHCHGIHHDHEGIHIHGGHDHHIIFHCEDHHGEHI
@HWI-D00621:567:H7NJCBCX2:1:1101:2839:38207
GTGGGGAATATTGCACAATGGGCGCAAGCCTGATGCAGCCATGCCGCGTGTATGAAGAAGGCCTTCGGGTTGTAAAGTACTTTCAGCGGGGAGGAAGGTGTTGAGGTTAATAACCTCAGCAATTGACGTTACCCGCAGAAGAAGCACCGGCTAACTCCGTGCCAGCAGCCGCGGTAATACGGAGGGTGCAAGCGTTAATCGGAATTACTGGGCGTAAAGCGCACGCAGGCGGTCTGTCAAGTCGGATGTGAAATCCCCGGGCTCAACCTGGGAACTGCATTCGAAACTGGCAGGCTAGAGTCTTGTAGAGGGGGGTAGAATTCCAGGTGTAGCGGTGAAATGCGTAGAGATCTGGAGGAATACCGGTGGCGAAGGCGGCCCCCTGGACAATGACTGACGCTCAGGTGCGAAAGCGTGGGGAGCAAACAGG
+
HHIIGHEHIIGHIIIHIIIIGIIIIIHGIIEHIIIIGIIIIIHIICGH??HHHHHGIHIHIIIIIIIGIHIIIIIIIIIIIIHIIGIIHCDHHDHIHIIHHIFHFEGFHHHIHHIIIIIIIIIIIIIIHIHIHHIIIDHHIIIGHHEHCHDHHHIIHIHIIIIIIIHIIB?DHIHIIIIIIGHIII@EHH?AHHHH=EGFEDEFHIHHHIHHHIHIGIHEHGE>@HIHDDHB-6-IHHHC>-E?IHGIIIHEHHHHDHG?HHECGIHEIHEE?HFFHFHHEHHFA8CHEH?IHHHHHEHE?HFHHHIIIIHIIHFFIIHIIHIHHHIHHDIIIIIHHECIHIIIEHF1DCCIIIHFHHHH<HHEEHDHGIHEIHIIIIHIIIIIHIIHHGIHGGIIIIHGHIIIIHEDIIIIIHIIIIHIIIHHIIIIII
@HWI-D00621:567:H7NJCBCX2:1:1101:20571:38221
GTGGGGAATATTGCACAATGGGCGCAAGCCTGATGCAGCCATGCCGCGTGTATGAAGAAGGCCTTCGGGTTGTAAAGTACTTTCAGCGGGGAGGAAGGTGTTGAGGTTAATAACCTCAGCAATTGACGTTACCCGCAGAAGAAGCACCGGCTAACTCCGTGCCAGCAGCCGCGGTAATACGGAGGGTGCAAGCGTTAATCGGAATTACTGGGCGTAAAGCGCACGCAGGCGGTCTGTCAAGTCGGATGTGAAATCCCCGGGCTCAACCTGGGAACTGCATTCGAAACTGGCAGGCTAGAGTCTTGTAGAGGGGGGTAGAATTCCAGGTGTAGCGGTGAAATGCGTAGAGATCTGGAGGAATACCGGTGGCGAAGGCGGCCCCCTGGACAATGACTGACGCTCAGGTGCGAAAGCGTGGGGAGCAAACAGG
+
IIIIGIIIIIIIIHIIGIIIIIIIIIIIIIIIHHIIIIIIIIIIIIGIHHHIIIGEHHIIIEEHEHHFGDHHIIHIIHIIHIDFHIIIIIHDHIGHIIIIHIIHIIHEHHHIHHHHHHIFHEEHGHIIIIIDHHIGIIDFIIHIEEHHIIIHIGFCHIHHIGHIIIIIIIIIHIIEFHHHIIHIGI=GCCHHHHEH=EHEH=EHHHGIIIHGIIHEHIIIIIGIHIHHHIC8---6-HIHHEEGEHF@G@?EB,IIIIIIHHHHEF.B;.IHIIHGHGHEHHEEHF:..HHGCC.;CGCIHHEC8?IHIHIIIIIIIIIIIIHIIHIHHHGHHIHHIIIGIIIIIHHF<IHIIIIGIIHEHHIHGHIIIIHHDDGIIIIIIIIIIIIIIHIIIIIIIIIIIIIHIHHIIIIIIIIIIIIIIIHIIIIHII
@HWI-D00621:567:H7NJCBCX2:1:1101:2877:38310
GTGGGGAATATTGCACAATGGGCGCAAGCCTGATGCAGCCATGCCGCGTGTATGAAGAAGGCCTTCGGGTTGTAAAGTACTTTCAGCGGGGAGGAAGGTGTTGAGGGTAATAACCTCAGCAATTGACGTTACCCGCAGAAGAAGCACCGGCTAACTCCGTGCCAGCAGCCGCGGTAATACGGAGGGTGCAAGCGTTAATCGGAATTACTGGGCGGAAAGCGTACGCAGGTGGTCTGTCAAGTCGGATGTGAAATCCCCGGGCTCAACCTGGGAACTGCATTCGAAACTGGCAGGCTAGAGTCTTGTAGAGGGGGGTAGAATTCCAGGTGTAGCGGTGAAATGCGTAGAGATCTGGAGGAATACCGGTGGCGAAGGCGGCCCCCTGGACAGAGACTGACGCTCAGGTGCGAAAGCGTGGGGAGCAAACAGG
+
CDGG?CEGHHHHEH?1F<FE@FHHIIHD?HHGIHIGIIG@HECHH?EDHH0DE@G?FGHEHFHHIIGFC1<CEEEHHHHHHI<GH@G/C/F?CCHHC0<CDGHE@E0D@GH1CF1DH0=F=D0=@CHH@<GHFFED<D/==DFD?GHE:</:GHCF?H@//.:AA./:/FC-8?-8E@EEEG.?HH8;@FH..9:.BE@F@E@BHHHGHHEC@8#@EHFA5#7>C6>@B-B8-@B8-@E5,8-FHE?FFB-GCD<<<66@CG?F.@@@HHHF.HHG;78AGBB.8.HEHHIHIHHFHHHHHCFHHEIHDC.</FC/GIIIIIIIHHEIIHDIIIHGHIHIGHHEHECGD1IHIHF<11EE/HHDHHHHEHCC<//DCCC/C1<?IHFD<1<1<HCC<C1CD1@HECIIGHIHHCCCG@HCHF<F<<1CHG
@HWI-D00621:567:H7NJCBCX2:1:1101:5316:38477
GTGGGGAATATTGCACAATGGGCGCAAGCCTGATGCAGCCATGCCGCGTGTATGAAGAAGGCCTTCGGGTTGTAAAGTACTTTCAGCGGGGAGGAAGGTGTTGAGGTTAATAACCTCAGCAATTGACGTTACCCGCAGAAGAAGCACCGGCTAACTCCGTGCCAGCAGCCGCGGTAATACGGAGGGTGCAAGCGTTAATCGGAATTACTGGGCGTAAAGCGCACGCAGGCGGTCTGTCAAGTCGGATGTGAAATCCCCGGGCTCAACCTGGGAACTGCATTCGAAACTGGCAGGCTAGAGTCTTGTAGAGGGGGGTAGAATTCCAGGTGTAGCGGTGAAATGCGTAGAGATCTGGAGGAATACCGGTGGCGAAGGCGGCCCCCTGGACAAAGACTGACGCTCAGGTGCGAAAGCGTGGGGAGCAAACAGG
+
HHIGIIHIIHHIHIIHHHHIHIIIIIIDHIIIIHHIIIHCFFHGIHIIHHH@HIHHIIHHIGHIIHIIIFH?EGGHIIHGHHHIIIIH<HDDHHHHHHIIHIIHHHFHHHHIG?CGHGCEEFE0EHHHHHFGHIIIHHIIFHIIIHGHGIIHIIIIGFDFHHIIHHEHHHHHHH-?GHIIIGEDDCEHHEHIGIAE.EHIFHIHEHHHDHHHFIHIHHHHIHE>5EIIIIHG@-6--HEIIIHEHGCCHCFB-,CHHIHEHIIHEHGACB?HFB7A@H@HHHGEFA?EHHGGIHE?HHHHHEFIIGIHIHIHHF?IHFEHCGIHGIIIHHHCIHIIIHIIIIIHGFFEDHFGIIHHIIIIIIHDHHE@=HIIIHIHGIHCHHIHHIIIIHHHHEGEHE?GGIIIIIIHHHHIHIIIHIIIIIHIHG@EGI
@HWI-D00621:567:H7NJCBCX2:1:1101:7696:38447
GTGGGGAATATTGCACAATGGGCGCAAGCCTGATGCAGCCATGCCGCGTGTATGAAGAAGGCCTTCGGGTTGTAAAGTACTTTCAGCGGGGAGGAAGGTGTTGAGGTTAATAACCTCAGCAATTGACGTTACCCGCAGAAGAAGCACCGGCTAACTCCGTGCCAGCAGCCGCGGTAATACGGAGGGTGCAAGCGTTAATCGGAATTACTGGGCGTAAAGCGCACGCAGGCGGTCTGTCAAGTCGGATGTGAAATCCCCGGGCTCAACCTGGGAACTGCATTCGAAACTGGCAGGCTAGAGTCTTGTAGAGGGGGGTAGAATTCCAGGTGTAGCGGTGAAATGCGTAGAGATCTGGAGGAATACCGGTGGCGAAGGCGGCCCCCTGGACAATGACTGACGCTCAGGTGCGAAAGCGTGGGGAGCAAACAGG
+
IIIIIIIIIIIIIIIIIIIIIIIIIIIIIIIHIIIIIIIIIHIIIIIIIIIIIIIIIIIIIIIIIIIIIHHIIIIIIIIIIIGHHIIIIIIIIIIIIIIIIIIIIIEHIIIIIIIHGIIHIIHHIIIHHHIIIIIIIIIIIIHIIIIIIIHIIIHIIIIIIIIII@HIGHIIIHIIEHIIGIHHGIHIIHEHIIIIIIIGFHIHIIIIIIIIIIHHHHGHHIIIHIIIIIIH@GIIIIIGIHHIIIIHFGIHHDHDIHIHHHGIIIHHIIHIIIHIGHIIGHHIIIHGBFCIIIHIIIIHGIHHIIIIIIIIIIIIIHIIIIIIIIIIIIIIIIIIIIIIIIIIIIHGDIIIIIIIIIGIIIIIIIIIIIIIIIIIIGIGIIGIIIHIIIIIIIIIIIHIIIIHIIIIIIIIIIIIIIIIIIIIIIIIII
@HWI-D00621:567:H7NJCBCX2:1:1101:9174:38312
GTGGGGAATATTGCACAATGGGCGCAAGCCTGATGCAGCCATGCCGCGTGTATGAAGAAGGCCTTCGGGTTGTAAAGTACTTTCAGCGGGGAGGAAGGTGTTGAGGTTAATAACCTCAGCAATTGACGTTACCCGCAGAAGAAGCACCGGCTAACTCCGTGCCAGCAGCCGCGGTAATACGGAGGGTGCAAGCGGTAATCGGAATTACTGGGCGTAAAGCGCACGCAGGCGGTCTGTCAAGTCGGATGTGAAATCCCCGGGCTCAACCTGGGAACTGCATTCGAAACTGGCAGGCTAGAGTCTTGTAGAGGGGGGTAGAATTCCAGGTGTAGCGGTGAAATGCGTAGAGATCTGGAGGAATACCGGTGGCGAAGGCGGCCCCCTGGACAAAGACTGACGCTCAGGTGCGAAAGCGTGGGGAGCAAACAGG
+
IIIIIIIIIIIIIIIIIIIIIIGHHIIHHHIIIIEIIIHHHIIIIIHIIIIEHHIHIIHIIIIIIHHIHIIHIIIIIIIIIIF@CGHHHHIDHIIHHIIIIIH?@HCHCFHEHEHH@CGHFGHIIGE@EHHDHGECDD?HEEHHHHDH?H<EEGF??HHFHHH?A.8/BHH?-???GHG@EH.8?EHI.@BEHH-B7EEGHH@GHHC@HHHHHECEEE@AH@EHEHHHHHH@88-8-EIIIIHHGIIIIIIHFHIIHHIIIHHHHHHFHCFHEFGGF?IIHHHHCIIIHG@GIIIIHIIHCHHGIIIIHHC//EIIIIIIHG?HGIIIIIIIIHIIIIIIHIHIIIHGFIHG@HFIIIIHCIIHHIHHIIIIIIIIIIHC=CIIIIIHEHHCIIIIIIIHH@HHE0HIIIIIIIIIIIIIIIIIIIIIHF
@HWI-D00621:567:H7NJCBCX2:1:1101:16618:38422
GTGGGGAATATTGCACAATGGGCGCAAGCCTGATGCAGCCATGCCGCGTGTATGAAGAAGGCCTTCGGGTTGTAAAGTACTTTCAGCGGGGAGGAAGGTGTTGAGGTTAATAACCTCAGCAATTGACGTTACCCGCAGAAGAAGCACCGGCTAACTCCGTGCCAGCAGCCGCGGTAATACGGAGGGTGCAAGCGTTAATCGGAATTACTGGGCGTAAAGCGCACGCAGGCGGTCTGTCAAGTCGGATGTGAAATCCCCGGGCTCAACCTGGGAACTGCATTCGAAACTGGCAGGCTAGAGTCTTGTAGAGGGGGGTAGAATTCCAGGTGTAGCGGTGAAATGCGTAGAGATCTGGAGGAATACCGGTGGCGAAGGCGGCCCCCTGGACAATGACTGACGCTCAGGTGCGAAAGCGTGGGGAGCAAACAGG
+
IIIIIIIIIEHIIGIIGIIIIIGDHIIDHIIIIIEHHIIHHIIIHIHIIIIHHHIIIHHIIIIIIHIIIIIIIIIIIIIIIIDCEFEHIIIIIIIIIIIIHHHIIHIIIIHIGH<CH?0EHIIIIIIH@HHHHIFHIHIICFHIIIGHIIIIIIIIIIIIHHIIIIIIIIIIHHHIHHHIIIIIHIIIHHHIIIHIHGHIHHHIHHHHIHHIIIHHIHHHHI<HHHIIIIIF8@@@EEHHC5B@EHHHHIFHHEGGIIIIIHHHIIIHHCIIIIIIIIHHACHE?IHGHHHAHHHEHIHHGC@HIHIIIIIIFHIIIIIIHG?HEHIIIIIIIIIIHHIIHHIIIIHG@IHHHHHIHHIHHHIIHHHIIIIIIIIIIHH?0IIIIIIHFFCEIIIIIIIHG1IIHEIIIIIIIIIIIIIIIIIIIIIIII
@HWI-D00621:567:H7NJCBCX2:1:1101:17447:38302
GTGGGGAATATTGCACAATGGGCGCAAGCCTGATGCAGCCATGCCGCGTGTATGAAGAAGGCCTTCGGGTTGTAAAGTACTTTCAGCGGGGAGGAAGGTGTTGAGGTTAATAACCTCAGCAATTGACGTTACCCGCAGAAGAAGCACCGGCTAACTCCGTGCCAGCAGCCGCGGTAATACGGAGGGTGCAAGCGTTAATCGGAATTACTGGGCGTAAAGCGCACGCAGGCGGTCTGTCAAGTCGGATGTGAAATCCCCGGGCTCAACCTGGGAACTGCATTCGAAACTGGCAGGCTAGAGTCTTGTAGAGGGGGGTAGAATTCCAGGTGTAGCGGTGAAATGAGTAGAGATCTGGAGGAATACCGGTGGCGAAGGCGGCCCCCTGGACAAAGACTGACGCTCAGGTGCGAAAGCGTGGGGAGCAAACAGG
+
IIIIIIIIIIIIIIIIIIIIIIIIIIHIIIIIIIHIIIIIIIHHIIIIIHIIIIIIIIIIIIIIIIIIIIIIIIIIIIIIIIHHIHIIIICDHIIIIGIIIIIIIIIIIIHIIIIIIHIHGIHIIIIIIIIIIIIIHHGIIIIIIIHIIIIIIIHIIIIIIIIIIHIHIIIIIGHHHGIIIIIHHIIIHHIHII:GHCHIIIIHGGHIIIIIHIIHHIIIIIHIIIIIIIIEIIIHHGIHHHHIIGGIIIIIGIIGIIHGIIHIIHGIIIIIIIIIIIIHHIIIIIIHHIIIIIHIIIIIIIIGIIIIIIIIIIIIIIIIIIHIIIIIIIIIIIIIIIIIIIIIIIHGDHHIIIIIIHHHDIIIIIIIIIIIIIIIIIIIIIIIIIIIIIIIIIIIIIIIIIIIIIIIIIIIIIIIIIIHIIIIIIIIII
@HWI-D00621:567:H7NJCBCX2:1:1101:9800:38743
GTGGGGAATATTGCACAATGGGCGCAAGCCTGATGCAGCCATGCCGCGTGTATGAAGAAGGCCTTCGGGTTGTAAAGTACTTTCAGCGGGGAGGAAGGTGTTGAGGTTAATAACCTCAGCAATTGACGTTACCCGCAGAAGAAGCACCGGCTAACTCCGTGCCAGCAGCCGCGGTAATACGGAGGGTGCAAGCGTTAATCGGAATTACTGGGCGTAAAGCGCACGCAGGCGGTCTGTCAAGTCGGATGTGAAATCCCCGGGCTCAACCTGGAAACTGCATTCGAAACTGGCAGGCTAGAGTCTTGTAGAGGGGGGTAGAATTCCAAGTGTAGCGGTGAAATGCGTAGAGATCTGGAGGAATACCGGTGGCGAAGGCGGCCCACTGGACAAAGACTGACGCTCAGGTGCGAAAGCGTGGGGAGCAAACAGG
+
HHHCHHIIIIIIHIGHIIII?GHHDHIIH1GHHHHEHHI?HHHI1CHIIIIHGHIEHHHGHEEHIHIHGIHIIGHE@HEHIED@<@CHHH/F/FHHEHHEHHHH1FHFCEEEC@GEE0<C000=GHIH0=FHIIHD?/F@0DHH?0:GHIIIIGHF/:EHHIIIHIHGEHHHHDHGHHIII.GHCDE@HGHIIIGEH.9FEFE@HHHEHHIIIIHGIIIHHE@CD<HHHIHB66-6--@>,B-.GA.866.HA5<C56-B...@HE?B96..AB.G@D..HHHG@HHFG?<GH?IHIHHEHD/C/IHHHEC<0?HGGIIIIH@C<1EEE?IHHHIIHCHIIHIIHEEGCHHG@HHCCIIHDHDDHEHDHHIIIIHE@GHFD1GIHGF1IHHEHHHHIHHGGHHHE<0HGIIIIHHGIIIIIGIIHE?IHI
@HWI-D00621:567:H7NJCBCX2:1:1101:14456:38672
GTGGGGAATATTGCACAATGGGCGCAAGCCTGATGCAGCCATGCCGCGTGTATGAAGAAGGCCTTCGGGTTGTAAAGTACTTTCAGCGGGGAGGAAGGTGTTGAGGTTAATAACCTCAGCAATTGACGTTACCCGCAGAAGAAGCACCGGCTAACTCCGTGCCAGCAGCCGCGGTAATACGGAGGGTGCAAGCGTTAATCGGAATTACTGGGCGTAAAGCGCACGCAGGCGGTCTGTCAAGTCGGATGTGAAATCCCCGGGCTCAACCTGGGAACTGCATTCGAAACTGGCAGGCTAGAGTCTTGTAGAGGGGGGTAGAATTCCAGGTGTAGCGGTGAAATGCGTAGAGATCTGGAGGAATACCGGTGGCGAAGGCGGCCCCCTGGACAATGACTGACGCTCAGGTGCGAAAGCGTGGGGAGCAAACAGG
+
ECGHHGHIIIIIHH@EEHHGGHHHGIHGHHHEC@FHH@1<FHHE</E/<<DGFEHGEHH??CEDGEEDC@@?@GHF?FGCGHFFH?HHCHCEHCHHIIGHIIHHGHHHHIIHIHECG@0FHIHCHHIHHHIIHIGDC?D<DGHH?=FCDDHCCEHHEH@::BEH?EHEHAEHG<ECHEHI?:EE-EBBAB...78A.;7.AH@B.7AEGDGH487<@GE@@HCHHHHD>>H@G@IHG?@5>=-@E@B-HHHCHE5,HHHHEGEA?F.?@?HHB7GG?CHFCDHIHF?A.GHHF@HEIIHHHF.GCHEHHHHEEHIIIHG?HF?HHEHIIIHHGFHEHIHGEHEHCG?<<<1EIIIHCIIIIHDIHG=IIHGFHHCIHD<CECIIHEGEHHEHGIHEHIHIHGIIIHIHGIIIIGIIIHHIHEFGHIHF<@
@HWI-D00621:567:H7NJCBCX2:1:1101:15643:38675
GTGGGGAATATTGCACAATGGGCGCAAGCCTGATGCAGCCATGCCGCGTGTATGAAGAAGGCCTTCGGGTTGTAAAGTACTTTCAGCGGGGAGGAAGGTGTTGAGGTTAATAACCTCAGCAATTGACGTTACCCGCAGAAGAAGCACCGGCTAACTCCGTGCCAGCAGCCGCGGTAATACGGAGGGTGCAAGCGTTAATCGGAATTACTGGGCGTAAAGCGCACGCAGGCGGTCTGTCAAGTCGGATGTGAAATCCCCGGGCTCAACCTGGGAACTGCATTCGAAACTGGCAGGCTAGAGTCTTGTAGAGGGGGGTAGAATTCCAGGTGTAGCGGTGAAATGCGTAGAGATCTGGAGGAATACCGGTGGCGAAGGCGGCCCCCTGGACAAAGACTGACGCTCAGGTGCGAAAGCGTGGGGAGCAAACAGG
+
IHIIIIIIIIIIIIIIIIIIIIIIIIIIIIIIIIIIIIIIIIIIIIIIIIIIIIIIIIIIIIIIIIIIIIIIIIIIIIIIIIHIIIIIIIIIIIIIGIIIIIIIIIIHIIHIIIIIIIHIIIHIIIIIIIIIIIIIIIIIIIIIHIIIIIIIIIIIIIIIIIIIIIIIIIIIIIIIGIHIIHHIHGIIIIGHIIIIHIIIIIIIIIIHIIHIIIIHHIIIIIIIIIIIIIIGHHHHEEIHIIIIIIHFHIIIIIIIHCEIHFHHIIGIIHIIHIHFIIIIIIIIIIHIIIIIIIIIIIIHGIHIIGIIIIIIIIIHHHIIGIIIIIIHIIIIIIIIIIIIHIIIIIHGDHHHIIIIIIIHIIIIIIIIIIIIIIHIIHHGIIHIIIIIIIIIIIIIIIIIIIIIIIIIIIIIIIIIIIIIIIIIIIIIII
@HWI-D00621:567:H7NJCBCX2:1:1101:5539:38950
GTGGGGAATATTGCACAATGGGCGCAAGCCTGATGCAGCCATGCCGCGTGTATGAAGAAGGCCTTCGGGTTGTAAAGTACTTTCAGCGGGGAGGAAGGTGTTGAGGTTAATAACCTCAGCAATTGACGTTACCCGCAGAAGAAGCACCGGCTAACTCCGTGCCAGCAGCCGCGGTAATACGGAGGGTGCAAGCGTTAATCAGAATTACTGGGCGTAAAGCGCACGCAGGCGGTCTGTCAAGTCGGATGTGAAATCCCCGGGCTCAACCTGGGAACTGCATTCGAAACTGGCAGGCTAGAGTCTTGTAGAGGGGGGTAGAATTCCAGGTGTAGCGGTGAAATGCGTAGAGATCTGGAGGAATACCGGTGGCGAAGGCGGCCCCCTGGACAAAGACTGACGCTCAGGTGCGAAAGCGTGGGGAGCAAACAGG
+
IIIIIIIIIIIIIIIIIIIIIIIIIIIIIIIIIIIIIIIIIIIIIIIIIIIIIIIIIHIIIIIIIIIIIHHHIIIIIIIIIIGHIIIIIIIIIIGIIIHIIIIIIIIIIIIIIIIIIIIHIIIIHIIIHHHHIIIIIIIIHHIIHHHIGIIIIIIIIIIIIIHIIIIIIIIIIIIIIIIIIGHIIIIHGHIIIIIIGIIIIIIFHHGHIIIIIIIIIIIHIHIIIIIIIIIHGIHIIIIIIGHHIIIIIHEIIHIIIIIIIHIHHHIIIIIHIIIIIIIIIIIIIIIIIIHIIIIIIIHHIIHIHIIIHHGIIIIIIIIIIIIIIIIIIHIIIIIIIIIIIIHIIIIHFIIIIIIIIIIIIIIIIIIIIIIIIIIIIIIIHIIIIIIIIIIIHIIIIIIHHHIHIIIIIIIIIIIIIIIIIIIIIIIIII
@HWI-D00621:567:H7NJCBCX2:1:1101:7857:38823
GTGGGGAATATTGCACAATGGGCGCAAGCCTGATGCAGCCATGCCGCGTGTATGAAGAAGGCCTTCGGGTTGTAAAGTACTTTCAGCGGGGAGGAAGGTGTTGAGGTTAATAACCTCAGCAATTGACGTTACCCGCAGAAGAAGCACCGGCTAACTCCGTGCCAGCAGCCGCGGTAATACGGAGGGTGCAAGCGTTAATCGGAATTACTGGGCGTAAAGCGCACGCAGGCGGTCTGTCAAGTCGGATGTGAAATCCCCGGGCTCAACCTGGGAACTGCATTCGAAACTGGCAGGCTAGAGTCTTGTAGAGGGGGGTAGAATTCCAGGTGTAGCGGTGAAATGCGTAGAGATCTGGAGGAATACCGGTGGCGAAGGCGGCCCCCTGGACAAAGACTGACGCTCAGGTGCGAAAGCGTGGGGAGCAAACAGG
+
IIIIIIIIIIIIIIIIIIIIIGIIHIIIHIIHIIIIIIIEHIHIHIIIIIIHIIIEHIIIH?CHHIIIIIIIIIIIIIIIIHDGHIGEIHIHDHIIEHHHIIIIIGGHFHHHHIIIICGEEEHCCEFE=<<EHIIG?DDHIHIG?F/FDHHHIIEDDGHHIHIHHGHHHIHDHIHEHIGHHIAEHHGHHGIHEH8G=HFAHHHHHHIIIIIIHHIHHHIIIHHHG?HHIIIIIIHH?HHIHH@-HGEHHIIHHDIIIHHHIIHIIIIIHIIIIIIIIHHIH=IIIIIIIIIIIHIIIIIIHCIIIGIGIIIHHEHEIIIHHHHHEHIIIIIIIIIIHHIIIIIIIIIHGHHHIIIIIIIIIIIIHIIIIIIIIIIIHGIIGHIIIIIIIIIIIIIIIIIHG?IIIIIIIIIIIIIIIIIIIIIIIIIIII
@HWI-D00621:567:H7NJCBCX2:1:1101:9348:38999
GTGGGGAATATTGCACAATGGGCGCAAGCCTGATGCAGCCATGCCGCGTGTATGAAGAAGGCCTTCGGGTTGTAAAGTACTTTCAGCGGGGAGGAAGGTGTTGAGGTTAATAACCTCAGCAATTGACGTTACCCGCAGAAGAAGCACCGGCTAACTCCGTGCCAGCAGCCGCGGTAATACGGAGGGTGCAAGCGTTAATCGGAATTACTGGGCGTAAAGCGCACGCAGGCGGTCTGTCAAGTCGGATGTGAAATCCCCGGGCTCAACCTGGGAACTGCATTCGAAACTGGCAGGCTAGAGTCTTGTAGAGGGGGGTAGAATTCCAGGTGTAGCGGTGAAATGCGTAGAGATCTGGAGGAATACCGGTGGCGAAGGCGGCCCCCTGGACAAAGACTGACGCTCAGGTGCGAAAGCGTGGGGAGCAAACAGG
+
IIIIIDHIIHICEHHIIIIIIHIIIIIIIHIIIIHIIIIIIIIIHHGHHHHHIIIIIHIEHIHHIIIIIHIIIIIIIIIIIHHIIIIIIIHIIIIIIHIIIIIIIIIIIIIIIEHHIIIIIIIIIHHIIIIIIIIIIIHHHIIIIHHIHIIIIIIIHIIIIIHHHIIHIIIIGIIIGIGHHHHHHHIGIIGIGHEHHIIIIHEHHHHII@CHIIDIHHHGDHHHHDIHHHHHIHEE@FHHDHIIHHGHHHFHHHHCIHHFCIHHHHIIIIHIIIIIHHHHEIHHIIIHIIIIIH@IIIIHIHHIIIIIIIIIIHIIIIIIIIIHHGHH?CIIIIIIIIIIIIIIHIHGDHGIHHHHIIIIHIIIIHGHIIIHIIIHIIIIIIIIGIIIIIIIIIIIIIIIIIIHIIIHHIIIHHHFIIIIIIIIIIIIIH
@HWI-D00621:567:H7NJCBCX2:1:1101:10776:38965
GTGGGGAATATTGCACAATGGGCGCAAGCCTGATGCAGCCATGCCGCGTGTATGAAGAAGGCCTTCGGGTTGTAAAGTACTTTCAGCGGGGAGGAAGGTGTTGAGGTTAATAACCTCAGCAATTGACGTTACCCGCAGAAGAAGCACCGGCTAACTCCGTGCCAGCAGCCGCGGTAATACGGAGGGTGCAAGCGTTAATCGGAATTACTGGGCGTAAAGCGCACGCAGGCGGTCTGTCAAGTCGGATGTGAAATCCCCGGGCTCAACCTGGGAACTGCATTCGAAACTGGCAGGCTAGAGTCTTGTAGAGGGGGGTAGAATTCCAGGTGTAGCGGTGAAATGCGTAGAGATCTGGAGGAATACCGGTGGCGAAGGCGGCCCCCTGGACAAAGACTGACGCTCAGGTGCGAAAGCGTGGGGAGCAAACAGG
+
HHIIIIIIIIHIIIIIIHEHIIIHHHIIHIIIIHHFEHIIIHIIGHIIIIIIIIIIIIIIIIIGIIGHHGHIHHIIIHHIIIHIIIIIIIIIIIIIIIIIIIIIIIIGHIIIIHGIIIIGIHHIIIIIIGHIIHHIIIIIIIIIEEHIGHHHFIHIHFHIIIIIIGIEHFHIIIIIEHIHHG.??HHFCHHHIHHHEGHGHHHHIIHGHHGIHHHGHHHEHIIIIIIIHHI?FHHHG?HHIIGIIHHIIHGHIIDDCHCHGHHGEHIGIIIIIIGIIHIHHIIIHIIGHIGHGIHIIIIIIIIIIIIIIHDIHHIHIIHIIHHEHIIIIHIGIIIIIIIIIIIIIIHG<EGGIIIIHHGEIIIIIIIHIHIIGIIIIIIIIHHHIIIHIHIIHIHHHIIIIIIIIIIIIIIIIIIIIIIIIHFIIIIIII
@HWI-D00621:567:H7NJCBCX2:1:1101:11144:39085
GTGGGGAATATTGCACAATGGGCGCAAGCCTGATGCAGCCATGCCGCGTGTATGAAGAAGGCCTTCGGGTTGTAAAGTACTTTCAGCGGGGAGGAAGGCGATAAGGTTAATAACCTTGTCGATTGACGTTACCCGCAGAAGAAGCACCGGCTAACTCCGTGCCAGCAGCCGCGGTAATACGGAGGGTGCAAGCGTTAATCGGAATTACTGGGCGTAAAGCGCACGCAGGCGGTCTGTCAAGTCGGATGTGAAATCCCCGGGCTCAACCTGGGAACTGCATTCGAAACTGGCAGGCTAGAGTCTTGTAGAGGGGGGTAGAATTCCAGGTGTAGCGGTGAAATGCGTAGAGATCTGGAGGAATACCGGTGGCGAAGGCGGCCCCCTGGACAAAGACTGACGCTCAGGTGCGAAAGCGTGGGGAGCAAACAGG
+
IHGHHHIIIIIHIIGIIIHHFHHHIIHHHEEHHIHIHFHCGCHHEHIICDHHHHIIIIIHHICHHIHHIHHIIHHIGHIIIIHHHHGHHGIIIIHHHHIICHHDHCHHHHHFHIIIIGHCEGHHEHHIIHHHHIIDHDECHIIIIIIICHDCHHIFHIFFGDHIIIGFHFHHHG?EGHHHIE=:EHEGHHHCHIHHCEA@FGHHCEEHGIIHHHHGHHIIIIIIGDHHHHHHHGEIHHHD<@-@HG?HEB-F8,>5,HGBF.EEFHEEC?IHCHEFA.?HCH?HHHHHEHHCEHD.CHGC88?HGIHGCIIIHIIHEHDHHEGHHHHCEHD<HEEHHCHEEHIIHGF<<EIHEIHCIH?HDCIGHHDIHHHH@?CDDHD?E?EEHFIHIHHF<CIHIHHHHEHHHIIHHCE=HCECG@GGHD1H?HF@HH
@HWI-D00621:567:H7NJCBCX2:1:1101:2921:39443
GTGGGGAATATTGCACAATGGGCGCAAGCCTGATGCAGCCATGCCGCGTGTATGAAGAAGGCCTTCGGGTTGTAAAGTACTTTCAGCGGGGAGGAAGGTGTTGAGGTTAATAACCTCAGCAATTGACGTTACCCGCAGAAGAAGCACCGGCTAACTCCGTGCCAGCAGCCGCGGTAATACGGAGGGTGCAAGCGTTAATCGGAATTACTGGGCGTAAAGCGCACGCAGGCGGTCTGTCAAGTCGGATGTGAAATCCCCGGGCTCAACCTGGGAACTGCATTCGAAACTGGCAGGCTAGAGTCTTGTAGAGGGGGGTAGAATTCCAGGTGTAGCGGTGAAATGCGTAGAGATCTGGAGGAATACCGGTGGCGAAGGCGGCCCCCTGGACAATGACTGACGCTCAGGTGCGAAAGCGTGGGGAGCAAACAGG
+
IGHIIIIIIIIIIIIIIIIIIIIIIHHIIIIIIIIIIIHIIIHIIHIIDHIIIIIHIIIIIIIIHIIIIIIIIIIIIIIIIIHHIIIIIIIIIIIIIIIIIIIIIIIIHIHIIIIIIIIIIIHHIIIIHHIIGIIIIIIHIIIHIIHHIIIIIGIHIIIIIIHIIIGIIHIIIIEHIIIIIGHIIHHHGH?EEHCCEH?GFIHIIIIIHIIIIIHIIIIIHHIIIIIIIIHHHF@HFGHIHGIIIHIHCEEHHCIIIHIHHCIIHHCGIIIIIIIIIIIHIIIIIIIIIIIIIHFHHHHH@IIIIIIIIIIIIIHCIIHGHHHIIIIHIHDIIIIIIIIIHIIIIIHGDHIIIIIIIIIHHCHIIIIIIIIIIIIIIIIIIIIIHHHHIIIHHIIIIIHHIIIIIHIIIIIIHIIIIIIIIIIIHIHIII
@HWI-D00621:567:H7NJCBCX2:1:1101:6651:39459
GTGGGGAATATTGCACAATGGGCGCAAGCCTGATGCAGCCATGCCGCGTGTATGAAGAAGGCCTTCGGGTTGTAAAGTACTTTCAGCGGGGAGGAAGGTGTTGAGGTTAATAACCTCAGCAATTGACGTTACCCGCAGAAGAAGCACCGGCTAACTCCGTGCCAGCAGCCGCGGTAATACGGAGGGTGCAAGCGTTAATCGGAATTACTGGGCGTAAAGCGCACGCAGGCGGTCTGTCAAGTCGGATGTGAAATCCCCGGGCTCAACCTGGGAACTGCATTCGAAACTGGCAGGCTAGAGTCTTGTAGAGGGGGGTAGAATTCCAGGTGTAGCGGTGAAATGCGTAGAGATCTGGAGGAATACCGGTGGCGAAGGCGGCCCCCTGGACAAAGACTGACGCTCAGGTGCGAAAGCGTGGGGAGCAAACAGG
+
IIHIIIIIIIFIIIIGIGHHHIGIIHIHIIIHIIIIIIIIIIIGHHIIIIIIIHHHIHIIHHHHHFIIGHHHIIIIIIIIHHHHFGIIIIH<FGHHHHHHIIHEHE@HHHIIIIHIIIIIIIGHGHIIHEGHIIIIIIIIIIIHCGHECHHIDHIHIFFFHHHHEHHHIICGHIHIEHFHIICDHCHEHIIGIIB@HEHIHGIIIIHHHHIHDF?HEGHHDHHHHIHHHHHGHEF@FCHHIGFHEHIIIIHG=DIHD,8..F?HGHGIIGHIGIIHHG@.HHIIHHHFF?.IIHHHIIIIHIIIIIIIIIIIIHIIIIHFIHIHIIHHIHIIHHIIIIIIIIIHIIHHGHHHGHHEIIHIHHIIHIHFHIHIIIIIIIIICGHHHEGHIHIHHHIIHHHGEHIHIIIHIIGIIIHHHIIIIIHIHHIIII
@HWI-D00621:567:H7NJCBCX2:1:1101:8424:39734
GTGGGGAATATTGCACAATGGGCGCAAGCCTGATGCAGCCATGCCGCGTGTATGAAGAAGGCCTTCGGGTTGTAAAGTACTTTCAGCGGGGAGGAAGGTGTTGAGGTTAATAACCTCAGCAATTGACGTTACCCGCAGAAGAAGCACCGGCTAACTCCGTGCCAGCAGCCGCGGTAATACGGAGGGTGCAAGCGTTAATCGGAATTACTGGGCGTAAAGCGCACGCAGGCGGTCTGTCAAGTCGGATGTGAAATCCCCGGGCTCAACCTGGGAACTGCATTCGAAACTGGCAGGCTAGAGTCTTGTAGAGGGGGGTAGAATTCCAGGTGTAGCGGTGAAATGCGTAGAGATCTGGAGGAATACCGGTGGCGAAGGCGGCCCCCTGGACAAAGACTGACGCTCAGGTGCGAAAGCGTGGGGAGCAAACAGG
+
IIIIIHIIIIIIIIIIIIIIIIIIIIIIIIIIIIIIIIIIIIIIIIIIIIIIIIIHIIIIIIIIIIIIIIHIHIIIIIIIIIHIIIIIIIIHIIIHIIIIIIIIIIEHHIIIIIIIIHIIIIIIIIIIEHIIIIIIGIIIIIIIIHIIIIIIIIIHIIIIHIIIIIIIIIIIIIIIIIIIIGEHIIIIIIHIIIDEHGIIIIIIIGIIIHIIIIIHHIHIIHIIHIHIHHIHEIIIHIIHIIIIIIHIIHHIIIIHIIIIIIHIIIHHIIIIIIIIIIIHIIIIIIHIIHIIIIIHIIIIHHHIIIIIIIIIIIIIIIIIIIIHIIIIHHIIIIIIHIIIIIIIIIHHDGEHHIIHIIIIGIIIIIIIIIGIIIIIIIIIIIIIIIIIIIIIHIIIIIIIIIIIIIIIIIIIIIIIIIIIIIIIIIIIII
@HWI-D00621:567:H7NJCBCX2:1:1101:18280:39594
GTGGGGAATATTGCACAATGGGCGCAAGCCTGATGCAGCCATGCCGCGTGTATGAAGAAGGCCTTCGGGTTGTAAAGTACTTTCAGCGGGGAGGAAGGTGTTGAGGTTAATAACCTCATCAATTGACGTTACCCGCAGAAGAAGCACCGGCTAACTCCGTGCCAGCAGCCGCGGTAATACGGAGGGTGCAAGCGTTAATCGGAATTACTGGGCGTAAAGCGCACGCAGGCGGTCTGTCAAGTCGGATGTGAAATCCCCGGGCTCAACCTGGGAACTGCATTCGAAACTGGCAGGCTAGAGTCTTGTAGAGGGGGGTAGAATTCCAGGTGTAGCGGTGAAATGCGTAGAGATCTGGAGGAATACCGGTGGCGAAGGCGGCCCCCTGGACAAAGACTGACGCTCAGGTGCGAAAGCGTGGGGAGCAAACAGG
+
IIIIIIIIIIIHIIIIIIIIIIIIIIIHIHIIIIHIIIIIIIIIIIIIIIIIIIIIIIIIIIIIIIIIIIIHIHHIIIIIIIHIIIIIIIIIIIIIIIIIIIHIIIHHIFHIHIIIIIIIIIIIIIIIHIHIIIHH<DEH?@DDGCFHHHHIIIIEEHHGHDHEHHEHIIIHHDHHIIHGHH=E?H:BGHGHFHHA@?ABEH@GHHHHEH.FCIHIHGIHIIIIIIIHDIIIIHIIGIIIIIIHHIIIIHHHHHHD>DEIIIGHEHHHHIIIIIIIIIIIIHIIIIIIIIIIIIIIIIHHIIHIIIIIHIIIIIIIIIIIIIIIIIIHIIIIIIIIIIHIIIIIIHHHDIIIIIIHHIIIIIIIIIIIIIIIIIIIIIIHIHEIIIIIIIIIIIIIIIIIHEIIIIIIIIIIIIIIIIIIIIHIIIIIII
@HWI-D00621:567:H7NJCBCX2:1:1101:4328:39897
GTGGGGAATATTGCACAATGGGCGCAAGCCTGATGCAGCCATGCCGCGTGTATGAAGAAGGCCTTCGGGTTGTAAAGTACTTTCAGCGGGGAGGAAGGTGTTGAGGTTAATAACCTCAGCAATTGACGTTACCCGCAGAAGAAGCACCGGCTAACTCCGTGCCAGCAGCCGCGGTAATACGGAGGGTGCAAGCGTTAATCGGAATTACTGGGCGTAAAGCGCACGCAGGCGGTCTGTCAAGTCGGATGTGAAATCCCCGGGCTCAACCTGGGAACTGCATTCGAAACTGGCAGGCTAGAGTCTTGTAGAGGGGGGTAGAATTCCAGGTGTAGCGGTGAAATGCGTAGAGATCTGGAGGAATACCGGTGGCGAAGGCGGCCCCCTGGACAAAGACTGACGCTCAGGTGCGAAAGCGTGGGGAGCAAACAGG
+
HGHIEHIIIHHI?HHIIIIIIHHHHHHHHIIGGHHIIIHIIIHIIHI<H?<DHHIIIIIHIIIIIIHDHIIHHHGHIHIIIIFHIIHIICD<C?EEHFIIIHHHHIIIIIIIHIHIIHHHEHHHHHIDHIHFHIEHHDDCGHEHIDHHFHHGHEFHHHHIHIEHHII?HHDH<CEDHHHHIIGHIIIGIHEEHHHIIIIII6FGHGHIIHDGGHHDHEFEDD<)IID<HDEFHE-GIIHIHG=EG@?HHH?HHCHHDC@EGBHFB.BFCHHHEHIHIHGG@HIEIHHGIGHH?F.FHIHHFIHHIHHECIGIIHHFHHHHHEHF@HHFCHGHDIIHIIIHFHHIIIHG<HIHEIHIHFHHECC/HIHH@CIIIHE<HIHC=HCIHHHHIHIHHIIIHHEHHHHHHHE<IIHC<HIHHHHGD<<GC<1IIH
@HWI-D00621:567:H7NJCBCX2:1:1101:13947:39798
GTGGGGAATATTGCACAATGGGCGCAAGCCTGATGCAGCCATGCCGCGTGTATGAAGAAGGCCTTCGGGTTGTAAAGTACTTTCAGCGGGGAGGAAGGTGTTGAGGTTAATAACCTCAGCAATTGACGTTACCCGCAGAAGAAGCACCGGCTAACTCCGTGCCAGCAGCCGCGGTAATACGGAGGGTGCAAGCGTTAATCGGAATTACTGGGCGTAAAGCGCACGCAGGCGGTCTGTCAAGTCGGATGTGAAATCCCCGGGCTCAACCTGGGAACTGCATTCGAAACTGGCAGGCTAGAGTCTTGTAGAGGGGGGTAGAATTCCAGGTGTAGCGGTGAAATGCGTAGAGATCTGGAGGAATACCGGTGGCGAAGGCGGCCCCCTGGACAAAGACTGACGCTCAGGTGCGAAAGCGTGGGGAGCAAACAGG
+
IIIIIIIIIIHHIIIHIIIIIIIIIIIHHHIIIHHHHIIIIIIIEHGHHIHIEHIIIHHIIIIGGHHHDHIIIIHHHIIHHIGHHIIIIHHEHIIIIIHIIIIIIHIHHHHIHHHIIGIIIIIGFHIIIIIIIFHIIIIHIHIIIIIHHIIIIIIIIHHIIGHHIIIIHHIIIHDE?HIHHIGHGCHHHIHFHIHIHHHGIIHHHHHHGHIHIIIIGIIHIIIHIIIHIIHHHEHHEHGCCHHHIIHHGIHHIHHIHHEFGHHIHIIHHHGEHHIIHHHG?IIHIIIIHIIIGHIIIIHGIIHHHGHHDIIHHHHHHEIIIIGIHIHEHCGIIIHIHEIIHGIIHHHGDHHHHF?HIHEFHHIIIIIIHFIIIHHHIIIHIIIIIHHHIHIHHIIHIIIIIIIHIIIIIIIIIIIIIIIIIIIIHIIHHH
@HWI-D00621:567:H7NJCBCX2:1:1101:14570:39941
GTGGGGAATATTGCACAATGGGCGCAAGCCTGATGCAGCCATGCCGCGTGTATGAAGAAGGCCTTCGGGTTGTAAAGTACTTTCAGCGGGGAGGAAGGTGTTGAGGTTAATAACCTCAGCAATTGACGTTACCCGCAGAAGAAGCACCGGCTAACTCCGTGCCAGCAGCCGCGGTAATACGGAGGGTGCAAGCGTTAATCAGAATTACTGGGCGTAAAGCGCACGCAGGCGGTCTGTCAAGTCGGATGTGAAATCCCCGGGCTCAACCTGGGAACTGCATTCGAAACTGGCAGGCTAGAGTCTTGTAGAGGGGGGTAGAATTCCAGGTGTAGCGGTGAAATGCGTAGAGATCTGGAGGAATACCGGTGGCGAAGGCGGCCCCCTGGACAAAGACTGACGCTCAGGTGCGAAAGCGTGGGGAGCAAACAGG
+
IIIIIIIIIHIIIIIIIIIIIIIIIIIIIIHIHIIIIIIIIIHIHIIIIIIHIIIIIIIIIIIIIIIIIIIIIHIIIIIIIIHIIIIIIIIHIIIHIHHIIHIIIIHIIIHHIIIIIIIIIIIIIIIIIHIIHIIIIIIIHIIIIIIIIIIIGIIIIGIIIHHGHIIIIIIIIIIIIIIIIIIHIHHIIEGHHHIIIIHIGHHGHIIIHIHGHI?IHIHHHGIIIIIIIIIHIHHFHHEHDEB@?IIGIHHEIIIHHH?HIHGHHHFIIIIHIIIIHHIIHHHHIHFEIIIHHHEHIIIHHEIIIIIIIIIHHHHHHIIIIHHHHEIIIIHHHGIIHGIIIIIHIIHHGIIIGIHHHCHHHHGIIIIIIIIIIIIIIHHIIIIIIIIHHIHIHIIGIIIIHIHHIIIIIIIIIIIIIIIIIIHIIIIIII
@HWI-D00621:567:H7NJCBCX2:1:1101:3559:40110
GTGGGGAATATTGCACAATGGGCGCAAGCCTGATGCAGCCATGCCGCGTGTATGAAGAAGGCCTTCGGGTTGTAAAGTACTTTCAGCGGGGAGGAAGGTGTTGAGGTTAATAACCTCAGCAATTGACGTTACCCGCAGAAGAAGCACCGGCTAACTCCGTGCCAGCAGCCGCGGTAATACGGAGGGTGCAAGCGTTAATCGGAATTACTGGGCGTAAAGCGCACGCAGGCGGTCTGTCAAGTCGGATGTGAAATCCCCGGGCTCAACCTGGGAACTGCATTCGAAACTGGCAGGCTAGAGTCTTGTAGAGGGGGGTAGAATTCCAGGTGTAGCGGTGAAATGCGTAGAGATCTGGAGGAATACCGGTGGCGAAGGCGGCCCCCTGGACAAAGACTGACGCTCAGGTGCGAAAGCGTGGGGAGCAAACAGG
+
IIIIGIIIIIIIIIIIIIIIIHIIIIIIIIIIIIHIIIIIIIIIIHIIIIHIIIIIIIIIIIIHIIIIIHIIHIIIHIHIIIHHIIGIIIIHHHHIIIIIIIIIIIHHIIIIIIIIIGIIIIIIIIIIHIIIIIIIIIIIIIIIIFHIIIIIHIIIIIIIIIIIIHIIIIIHIIIIHHHIHHHIIIIIIIIIHIHHIGIIHIGHIIGIIIIIIIHHIIHIHIIIIIIHIIHHCHEHEIIHIHHHHIIIHHEF=DGIHIIIIIIIIIIHIIIIIIIIIIIHHIIHHFHIIIIIHHEIIHEIHHIIIIIIIIIIIHIIIIIIIIIIIHIHHGIIHIIIIIIHIIHHIIHEDHHHFIIIGIHGCHIIIHDHIIIIIIIIIIIIIHIIIIIIIHIHHIIIHDIIHHIHIIIHIIIIIIIIHIIHIHIIIIIIII
@HWI-D00621:567:H7NJCBCX2:1:1101:14230:40010
GTGGGGAATATTGCACAATGGGCGCAAGCCTGATGCAGCCATGCCGCGTGTATGAAGAAGGCCTTCGGGTTGTAAAGTACTTTCAGCGGGGAGGAAGGTGTTGAGGTTAATAACCTCAGCAATTGACGTTACCCGCAGAAGAAGCACCGGCTAACTCCGTGCCAGCAGCCGCGGTAATACGGAGGGTGCAAGCGTTAATCGGAATTACTGGGCGTAAAGCGCACGCAGGCGGTCTGTCAAGTCGGATGTGAAATCCCCGGGCTCAACCTGGGAACTGCATTCGAAACTGGCAGGCTAGAGTCTTGTAGAGGGGGGTAGAATTCCAGGTGTAGCGGTGAAATGCGTAGAGATCTGGAGGAATACCGGTGGCGAAGGCGGCCCCCTGGACAAAGACTGACGCTCAGGTGCGAAAGCGTGGGGAGCAAACAGG
+
IIIIIIIIIIHHIIIIIIGHHIIIGIIIIIIIIIIIIIIIIIIIIHIIHHHIIIIIIIIIIIHHIIIIIIHIIIHIIIIIIIHHIIFHIIHHHIHIHHHIIIIIIIIIIHHHIIIIIIIIIIHIIIIIIIIIHIIIIIIIIIIIGIIIIIHIIIIIHIIIIIIHIIIIIIIIIIHIIIFHHIHHGIIIIEHHIIGHFHEHHHHFHIIHIIIIIIIHHIIIIHIHHIHHIHHHIIHHGHIIHHIHIHHHEEEHIIIIIIHHCEHFAEECHHIIIIHIIIIIIIIIIIIIHIHHGHCIIIIIIIIIIHIIIIIIIIIIHGIIIIIIIIIHHCIIIIIIIIGIIIIHHHHHDIIIIHEIIIIIIIIIIIIIIIGIHHHIIHIIIIGIIIIIIIIIHIIHIGIHIIIGIIIIIIIIIIIIIIIIIIIIIIIIII
@HWI-D00621:567:H7NJCBCX2:1:1101:5253:40369
GTGGGGAATATTGCACAATGGGCGCAAGCCTGATGCAGCCATGCCGCGTGTATGAAGAAGGCCTTCGGGTTGTAAAGTACTTTCAGCGGGGAGGAAGGTGTTGAGGTTAATAACCTCAGCAATTGACGTTACCCGCAGAAGAAGCACCGGCTAACTCCGTGCCAGCAGCCGCGGTAATACGGAGGGTGCAAGCGTTAATCGGAATTACTGGGCGTAAAGCGCACGCAGGCGGTCTGTCAAGTCGGATGTGAAATCCCCGGGCTCAACCTGGGAACTGCATTCGAAACTGGCAGGCTAGAGTCTTGTAGAGGGGGGTAGAATTCCAGGTGTAGCGGTGAAATGCGTAGAGATCTGGAGGAATACCGGTGGCGAAGGCGGCCCCCTGGACAAAGACTGACGCTCAGGTGCGAAAGCGTGGGGAGCAAACAGG
+
IIIIIIHIIIIIIIIIIIIIHHHIIIIIIIIIIIIIIIIHIIIIIIIIIIIIIIIIHHHIIIIIIIIHIIIIIFHIIIHHIIHHIIIIIIIIIIIIIIIIIIIIIIIIIIIIIIHIIIIIIIIIIIIIHIIIIIIIIHIIIIIIIIIIIIIIIHIIIIIHIHIIEEHIIIIIIIHIIIIIHEEHIHIHIIFIIIGHCFHHHFHHIIIHIIHGIIHHHHEGHHIIIIIIHHIIHG-CEHHHC=IIHIHEIHHHH?IHHGIIIGIIIIIIIIIHHIIIIIHIIIIIIIIIIIIIIHHGIIIIHHEIIIHIHHIIIHIIIGIIGIIIIIIHIHIHIIIIIIIIIIIIHHGF<GIIIHH?GIHHHHDHHIIHFIIIIIHIIIIIIIIIIIIIIIIHHIIIIIIIIIIIIIIIIIIIIIIIIIIIIIIIIIIIII
@HWI-D00621:567:H7NJCBCX2:1:1101:7330:40275
GTGGGGAATATTGCACAATGGGCGCAAGCCTGATGCAGCCATGCCGCGTGTATGAAGAAGGCCTTCGGGTTGTAAAGTACTTTCAGCGGGGAGGAAGGTGTTGAGGTTAATAACCTCAGCAATTGACGTTACCCGCAGAAGAAGCACCGGCTAACTCCGTGCCAGCAGCCGCGGTAATACGGAGGGTGCAAGCGTTAATCAGAATTACTGGGCGTAAAGCGCACGCAGGCGGTCTGTCAAGTCGGATGTGAAATCCCCGGGCTCAACCTGGGAACTGCATTCGAAACTGGCAGGCTAGAGTCTTGTAGAGGGGGGTAGAATTCCAGGTGTAGCGGTGAAATGCGTAGAGATCTGGAGGAATACCGGTGGCGAAGGCGGCCCCCTGGACAAAGACTGACGCTCAGGTGCGAAAGCGTGGGGAGCAAACAGG
+
IIIIIIIIIIIIIIIIIIIIIIIIIIIIIIIIIIIIIIIIGHHIIIIIIIIIIGIIIIIIIIIIIIIIIIIIIIIIIIIIIIHIIIIIIIIIIIIIIIIIIHHHIIIIIIIIIIIIIIIIIIIHIIIIIIIIIIIIIIIIIIIIIEHIIIIIIHIIICEHIIIIIIGHIIIIIICCEHIIIIIIIIEHIIGHHIIHHHIIHHIHHIIIIIIIIIIHIIIIIIIIIIIIHHHEEHGIGIIHIIIIIIHIIIHIIIIIIIIHIIIHIHHHHIIIIIIIIIIIIIIIIIIIIIIIIIIIIIHIIIHHIHIIIIIHIIIIIIIIIIIIIIIIIIIIIIIHIIIIIIIIIIIHDIIIIIIIIIIIIIIIHIIIIIIIIIIIIIIIIIIIIIIIIIIIIIIIIIIIIHIIIIIIIIIIIIIIIIIIIIIIIIIIII
@HWI-D00621:567:H7NJCBCX2:1:1101:2930:40536
GTGGGGAATATTGCACAATGGGCGCAAGCCTGATGCAGCCATGCCGCGTGTATGAAGAAGGCCTTCGGGTTGTAAAGTACTTTCAGCGGGGAGGAAGGTGTTGAGGTTAATAACCTCAGCAATTGACGTTACCCGCAGAAGAAGCACCGGCTAACTCCGTGCCAGCAGCCGCGGTAATACGGAGGGTGCAAGCGTTAATCGGAATTACTGGGCGTAAAGCGCACGCAGGCGGTCTGTCAAGTCGGATGTGAAATCCCCGGGCTCAACCTGGGAACTGCATTCGAAACTGGCAGGCTAGAGTCTTGTAGAGGGGGGTAGAATTCCAGGTGTAGCGGTGAAATGCGTAGAGATCTGGAGGAATACCGGTGGCGAAGGCGGCCCCCTGGACAAAGACTGACGCTCAGGTGCGAAAGCGTGGGGAGCAAACAGG
+
IIIIIIIIIIIIIIIIIIIIIIIIIIIIIIIIIIIIIIIIIIIIHIIIIIIIIIIHIIIIIIIHHIIIIIIIIIGHIIHIIIHIIIHIHIIHHIIIHIHIIIIIIIIIIIIIIGHIIIIHIIIIIIIIIHIIIIIIIIHIIIIIGHIHIGHIIIIIIHEHIIHIIIHIIIIIIIIHIIIIIEHHHIHIHHIIGIIGIIIIIIIIHIIIIHIHHIIHIIIIHIIHIIIIHIIHIIHFEHIHHHIHIHHHGHHGEDIHCIIIIIIIHIGIIIIIHHIIIIIIIIIIIIIIIIIIIHEIIIHHIIHIIIIIIIIIIIIIIIIIIIIIIIIIIIIIIIIIIIIIIIIIIIHGDIIIGGIIIIIIIIIIIIIIIIIIIIIIIIIIIIIIIIIIIIIIIIIIIIIIHHHIIIIIIIIIIIIIIIHIIIIIIIIIII
@HWI-D00621:567:H7NJCBCX2:1:1101:8316:40580
GTGGGGAATATTGCACAATGGGCGCAAGCCTGATGCAGCCATGCCGCGTGTATGAAGAAGGCCTTCGGGTTGTAAAGTACTTTCAGCGGGGAGGAAGGTGTTGAGGTTAATAACCTCAGCAATTGACGTTACCCGCAGAAGAAGCACCGGCTAACTCCGTGCCAGCAGCCGCGGTAATACGGAGGGTGCAAGCGTTAATCGGAATTACTGGGCGTAAAGCGCACGCAGGCGGTCTGTCAAGTCGGATGTGAAATCCCCGGGCTCAACCTGGGAACTGCATTCGAAACTGGCAGGCTAGAGTCTTGTAGAGGGGGGTAGAATTCCAGGTGTAGCGGTGAAATGCGTAGAGATCTGGAGGAATACCGGTGGCGAAGGCGGCCCCCTGGACAATGACTGACGCTCAGGTGCGAAAGCGTGGGGAGCAAACAGG
+
IIIIIIIIIIIIIIIIIIIIIIIIIIIIIIIIIIIIIIIIIIIIIIIIHIIIIIIIIIGIIIIIIIIIIIHIIIIIIHIIIIGHIIIIIIIIIIIIIIIIIIIIIIIIIIHIIHIIIIIIIIIIIIIIHIIIIIIIIIIIIIIIIIIIIIIIIIIHHIIIIIIIIIIIIIIIIIIIHIIIIHHIHIHHHHIIIIHIIIGIIIHHIIIHIIIHIIHHIGIIIHIHIGIIIIIIHHHHF6ED>-CGG@FHFHHHHHIHIIIHHFF.HH?HEHHHIIHIHFEGIHHEHHFHHHIIHFCHFHHHGIIIIIIHDHIIHHIIIIIIGIHIIHIHHGIHHCGHIHHIHHIIHIHHDIIIHHIGIIIHHHCHIIIHIIIIIIIIIIIIIGIIHIHGFIHCHIHIIHIGIIHGIIIIIHIIIIHIHIIIIIIIIIIIII
@HWI-D00621:567:H7NJCBCX2:1:1101:10132:40740
GTGGGGAATATTGCACAATGGGCGCAAGCCTGATGCAGCCATGCCGCGTGTATGAAGAAGGCCTTCGGGTTGTAAAGTACTTTCAGCGGGGAGGAAGGTGTTGAGGTTAATAACCTCAGCAATTGACGTTACCCGCAGAAGAAGCACCGGCTAACTCCGTGCCAGCAGCCGCGGTAATACGGAGGGTGCAAGCGTTAATCGGAATTACTGGGCGTAAAGCGCACGCAGGCGGTCTGTCAAGTCGGATGTGAAATCCCCGGGCTCAACCTGGGAACTGCATTCGAAACTGGCAGGCTAGAGTCTTGTAGAGGGGGGTAGAATTCCAGGTGTAGCGGTGAAATGCGTAGAGATCTGGAGGAATACCGGTGGCGAAGGCGGCCCCCTGGACAAAGACTGACGCTCAGGTGCGAAAGCGTGGGGAGCAAACAGG
+
IIHIIIIIIIIHIIIIIIGHFHHIIIIIIIIIIIIIIIIIIIIIHIII<CEHHIIGIIIIIICHHIHHHHIIIIIIIIHHHHFHIIIIIHGEHIIHIIHIIIIIIIIHHHHHIHFHHIIIIIIIHIIIIHIIIIIIIIIIIIIIIIIIIIIIIIIIIHIFHHFHIHIIIHHHIHHHHIHHIGIIIHEEHGHIGGEHHHAGHHHIIIHHHHHHHIIHIIIHIHHHIIIIHIIIIHF-@HHHIIHGIHEIIIHHFH>,>HHHHHGGHIIIIHGEGHEIGHIIHIHIIIIIHIHIHHHHIIIIIHHIHGIHHIIHIHIIHFHHGHIHIHIIIHHIHHHIIIIIHIHIIHHG<EHH?HHHHHIHHIIIIIHHFIIIIIIIIHIIIHEIIIIIIHHHGIHHHHIIHEIIIIIIIIIHHIIIIIIIIHHIIIIIII
@HWI-D00621:567:H7NJCBCX2:1:1101:17466:40606
GTGGGGAATATTGCACAATGGGCGCAAGCCTGATGCAGCCATGCCGCGTGTATGAAGAAGGCCTTCGGGTTGTAAAGTACTTTCAGCGGGGAGGAAGGCGATAAGGTTAATAACATTGTCGATTGACGTTACCCGCAGAAGAAGCACCGGCTAACCCCGTGCCAGCAGCCGCGGTAATACGGAGGGTGCAAGCGTTAATCGGAATTACTGGGCGTAAAGCGCACGCAGGCGGTCTGTCAAGTCGGATGTGAAATCCCCGGGCTCAACCTGGGAACTGCATTCGAAACTGGCAGGCTAGAGTCTTGTAGAGGGGGGTAGAATTCCAGGTGTAGCGGTGAAATGCGTAGAGATCTGGAGGAATACCGGTGGCGAAGGCGGCCCCCTGGACAAAGACTGACGCTCAGGTGCGAAAGCGTGGGGAGCAAACAGG
+
IIIIIIIIIIIIIIHHIIIIIHHIIIIIIIIIIIIIIIIIIIIGHIIIHHIGIIIIIIIIIIIIIIIIIIHIIIIIIIHGIIGHIIIIIIIHIIIIIIIIIIIIIHIGHIIIIIGIIIIHFHHHIIIIICHHIHHIHHIIIIIGIIIIHIIGIIIEHHHIIGIIIIIIIIIIDHIIIIIIIIHHHIHHHHIIHEGHHIIIIIGHHIIIIIIHIIIIIIIHIIIHIHHIIIIIHFIHHIIHIHEIIIIIIIIIIH<HIIIHGHEHEHHEGHFIIHGIIIIIIHIIIIHIHIIIIIIGIIIHHGIIIIIIIIIIGIIIIIHIIIGIIIIIIHIHIIIIIIIIIIIIIIIHDIHIIHIHIIIIHHIIIIIIIIIIIIHIIIIIIIIIIIIHIIIHHIIIIIIIIIIIIIIHIIIIIIIIHIIIIIIIIHIIIH
@HWI-D00621:567:H7NJCBCX2:1:1101:11303:40767
GTGGGGAATATTGCACAATGGGCGCAAGCCTGATGCAGCCATGCCGCGTGTATGAAGAAGGCCTTCGGGTTGTAAAGTACTTTCAGCGGGGAGGAAGGTGTTGAGGTTAATAACCTCAGCAATTGACGTTACCCGCAGAAGAAGCACCGGCTAACTCCGTGCCAGCAGCCGCGGTAATACGGAGGGTGCAAGCGTTAATCGGAATTACTGGGCGTAAAGCGCACGCAGGCGGTCTGTCAAGTCGGATGTGAAATCCCCGGGCTCAACCTGGGAACTGCATTCGAAACTGGCAGGCTAGAGTCTTGTAGAGGGGGGTAGAATTCCAGGTGTAGCGGTGAAATGCGTAGAGATCTGGAGGAATACCGGTGGCGAAGGCGGCCCCCTGGACAAAGACTGACGCTCAGGTGCGAAAGCGTGGGGAGCAAACAGG
+
IIIIIIIIIIIIIIIIIIIIIIIIIIIIIIIIIIIIHIIIIIIIIIIIIIIIIIIIIIIIIIIIIIIIIIIIIGIIIIIIIIIIIIIIIIIHHIIHIIIIIIHIIHIIHIIIIIHIIIIIHIIIIIIIIIHIIIIIIIIIIHIHHIIIIIIIIIIIIIIIIGIIIIHIIIIIIIIIIIIIIGGDH<HHIIIHHIHHIIIIIHHHHHHIIIGIGIIHHHHHHHIIIIHIIHIIHHEIGHH<HEHIHIIIIIIIHHHIIIHHIIIIIIIHIIIIIIIIIIIHIHIIIIIIIIIIIIIIIIIHHH?IIIIIIIIIIIIIIHHIIIHGIIIIIGIIIIIIIIIIIIIIIIHG<HHIIIIIIIIIIIIIIIIIIIIIIIHIIGIIIIHHIIIIIIIHHIIIIIIIHIIIIIIIIIIIIIIIIIIIIIIIIIIIII
@HWI-D00621:567:H7NJCBCX2:1:1101:11967:41072
GTGGGGAATATTGCACAATGGGCGCAAGCCTGATGCAGCCATGCCGCGTGTATGAAGAAGGCCTTCGGGTTGTAAAGTACTTTCAGCGGGGAGGAAGGCGATAAGGTTAATAACCTTGTCGATTGACGTTACCCGCAGAAGAAGCACCGGCTAACTCCGTGCCAGCAGCCGCGGTAATACGGAGGGTGCAAGCGTTAATCGGAATTACTGGGCGTAAAGCGCACGCAGGCGGTCTGTCAAGTCGGATGTGAAATCCCCGGGCTCAACCCGGGAACTGCATTCGAAACTGGCAGGCTAGAGTCTTGTAGAGGGGGGTAGAATTCCAGGTGTAGCGGTGAAATGCGTAGAGATCTGGAGGAATACCGGTGGCGAAGGCGGCCCCCTGGACAAAGACTGACGCTCAGGTGCGAAAGCGTGGGGAGCAAACAGG
+
IIIHHIIIIIIIIIIIIIIIIIIIIIIIGIIFIIIIIIIIIIIHIIIIIIIIIHHIIIIIIIIIIIIGIIIIIHIIIIIIHHDHIIIIIIIIIIIIIIIIIIIIHIHIIIIIIIIIIIIIIGIIIIIIHIIIIIIIIIIIIIIIIIIIIIIIIIIHGHIIIIIIIIIIIHIIIIHIHIIIHIHIIIIIIIIIIIHGIIIIIIIIHIIIIIIIGIIIIIIHIIIIIIHIIHIIIHIIIHIIIIIIIIHHIHHHHHIHIIHIHG@HIIIIIIHIIIIIIHHIIIGIIIIIIIIIIIIIHIIIIIIIIIIIIIIIIIIIIIIIHIIIIIIIIIIIIIIHIIIHDIIIIIHGDHHIIIIIIIIIGIIIIIIIIIIIIIIIIIIIIIIIIIIIIIIIIIIIIIIIIIIIIIIIIIIIIIIIIIIIIIIIIIIIII
@HWI-D00621:567:H7NJCBCX2:1:1101:14263:41063
GTGGGGAATATTGCACAATGGGCGCAAGCCTGATGCAGCCATGCCGCGTGTATGAAGAAGGCCTTCGGGTTGTAAAGTACTTTCAGCGGGGAGGAAGGTGTTGAGGTTAATAACCTCAGCAATTGACGTTACCCGCAGAAGAAGCACCGGCTAACTCCGTGCCAGCAGCCGCGGTAATACGGAGGGTGCAAGCGTTAATCGGAATTACTGGGCGTAAAGCGCACGCAGGCGGTCTGTCAAGTCGGATGTGAAATCCCCGGGCTCAACCTGGGAACTGCATTCGAAACTGGCAGGCTAGAGTCTTGTAGAGGGGGGTAGAATTCCAGGTGTAGCGGTGAAATGCGTAGAGATCTGGAGGAATACCGGTGGCGAAGGCGGCCCCCTGGACAATGACTGACGCTCAGGTGCGAAAGCGTGGGGAGCAAACAGG
+
IIIIIGIIIIIIIIGIHGHHHIIGIIHIIIIIIIHHIIIIIIHIHHIIHIHIIHHIIHIHIIIGHIIIHIIIIGHIIIIIHIDGHIIIIIICHHHHIIHIIII?GHHHIHIIIIHHIIIIIHIIIGIHHIIGIIIIIIIGIGIIGIIGIGIIIGHHEHIHHIIHHIHIHIIIIIHDHIGHIHEHHHIEDF8BCHIIGHGHHHGHHHHIIIIIGHFFHHEH?@CHIIHHHIHHGF?IGHE<<CIIIIIIIIIIHDHHDGHIIHEHIIHGIIIIIHIIIIIIIIIHGIIHIIIIHHFHIIIIIIIIIHIIIIGIIIIHIIIIHIHIIHIIIIIIIIIIIIIHHCHIIIHGDEEIIIIHIHEIIHHIIIIIIIIIIIIIIIHIIIIIIIIIIIIIIIIIIIIIGIIIIIHIIIIIIHIIIIIIIHHIIIIIII
@HWI-D00621:567:H7NJCBCX2:1:1101:1740:41404
GTGGGGAATATTGCACAATGGGCGCAAGCCTGATGCAGCCATGCCGCGTGTATGAAGAAGGCCTTCGGGTTGTAAAGTACTTTCAGCGGGGAGGAAGGTGTTGAGGTTAATAACCTCAGCAATTGACGTTACCCGCAGAAGAAGCACCGGCTAACTCCGTGCCAGCAGCCGCGGTAATACGGAGGGTGCAAGCGTTAATCGGAATTACTGGGCGTAAAGCGCACGCAGGCGGTCTGTCAAGTCGGATGTGAAATCCCCGGGCTCAACCTGGGAACTGCATTCGAAACTGGCAGGCTAGAGTCTTGTAGAGGGGGGTAGAATTCCAGGTGTAGCGGTGAAATGCGTAGAGATCTGGAGGAATACCGGTGGCGAAGGCGGCCCCCTGGACAATGACTGACGCTCAGGTGCGAAAGCGTGGGGAGCAAACAGG
+
HHIIIIHIIIIIIIIIIHIIHIIIIIIGGIIIIIIGIIGIIIGIGHIIHIGHIIIIIIIIIIHHIHHIIIHIIHGEHIIIHHHIIIGIIIIHIIHHFHIHIIIIIIIIIIIIIIIIIHIIIIHIIIHIIHHHIIHDHHIIIIIIIHIIGIIIIIIIHGHFHHIIIIIIIHHGHI-?E@EHBH@DHIGHIGHE?GG@AGCGHHEGHHHI@HIHIHFEHHHH?HHIHIHHIHIIIIGHEHE,<=GIIHHE@F?HHDHD<IIIHHGIHHHIHFHCIHHFHHFHA.IHIHIIIIHHGGCCIIIIHIHIIIIIHIHGIHIGIIIIIIIIHIHGIIHHHHIHHFIHIIIIIIHF<GHIIIIHIHHH?HHIIIIIGIIIIHIGIIIHIIIIIIIIIIIIIIIIIIIIIHHIIIGIIHIIIIIGIIHIHIIIHIIIIH
@HWI-D00621:567:H7NJCBCX2:1:1101:6055:41496
GTGGGGAATATTGCACAATGGGCGCAAGCCTGATGCAGCCATGCCGCGTGTATGAAGAAGGCCTTCGGGTTGTAAAGTACTTTCAGCGGGGAGGAAGGTGTTGAGGTTAATAACCTCAGCAATTGACGTTACCCGCAGAAGAAGCACCGGCTAACTCCGTGCCAGCAGCCGCGGTAATACGGAGGGTGCAAGCGTTAATCGGAATTACTGGGCGTAAAGCGCACGCAGGCGGTCTGTCAAGTCGGATGTGAAATCCCCGGGCTCAACCTGGGAACTGCATTCGAAACTGGCAGGCTAGAGTCTTGTAGAGGGGGGTAGAATTCCAGGTGTAGCGGTGAAATGCGTAGAGATCTGGAGGAATACCGGTGGCGAAGGCGGCCCCCTGGACAAAGACTGACGCTCAGGTGCGAAAGCGTGGGGAGCAAACAGG
+
HHGIIIIIIIIHIIIIIIIIIIIIGIIGIIIIGIIIIIIHIIIIIIIIHHIIIIIIIIIIIIIIGHIIGHHIIIIIIIFHGHFHIIIIIIIGHIHHIIHIIIIIIIHIIIIIIIIH?GHHHIIHIIIHHIIIIIHIIIIIIIHHIHIIIHIIFHIHIIIIIIIGHEHHHIIIHHHIIIHIHEFH<HHHICEHHD@HHCGFHHIGIHIIGHGHHIIIIIHHIHHHEGIIHHHEEEIGHIIIIHHFCHGHHCIIIHHHHDHGHHHHHHGIGIIIIIIIIIIHCIHHIIIIIIIIIIIIIIIIIIIIIHIIIGIIIGIIHHCHIHFHEHEIIIIHIHIIIIIIIGIIIHIHFHIIHIHGHEHIIIIIIIIHIHGIHIIIHIIIIIIHHIIHHHHHH=IIIHEHIHIIIIIIIIIIGHIIIIIGIIIIIHIIII
@HWI-D00621:567:H7NJCBCX2:1:1101:16013:41465
GTGGGGAATATTGCACAATGGGCGCAAGCCTGATGCAGCCATGCCGCGTGTATGAAGAAGGCCTTCGGGTTGTAAAGTACTTTCAGCGGGGAGGAAGGTGTTGAGGTTAATAACCTCAGCAATTGACGTTACCCGCAGAAGAAGCACCGGCTAACTCCGTGCCAGCAGCCGCGGTAATACGGAGGGTGCAAGCGTTAATCGGAATTACTGGGCGTAAAGCGCACGCAGGCGGTCTGTCAAGTCGGATGTGAAATCCCCGGGCTCAACCTGGGAACTGCATTCGAAACTGGCAGGCTAGAGTCTTGTAGAGGGGGGTAGAATTCCAGGTGTAGCGGTGAAATGCGTAGAGATCTGGAGGAATACCGGTGGCGAAGGCGGCCCCCTGGACAAAGACTGACGCTCAGGTGCGAAAGCGTGGGGAGCAAACAGG
+
IHIIIIIIIIIIIIIIIIIIIIIIIIIIIIIIIIIIIIIIIIIIIIIIIIIIIHIIIIIIIIIIIIIIIIIIIIIHIIIIIIHHIIHIIIIHHIHIIIIIIIIIIIIIIHIIGIIIIIIIIIIIIIIIIIIIIIIIIIGIIIIIIHIIIIGIFHHIFHIIIIIIIIIIIIIIIHHDHIIIHIGIHHHHIHEHIIGHGHIGIIIHIHHIIIIIIIHHDHIIHHHIIHIIIHHHIIHEEHIGIHIIIHHIHIHHGIIGHHIHHCHHIIIGHHIHHIIHIIIHIIIIIIIIIIIIHG.HIHIIIGHIIIIIIIIIIIIHIIIGIIIGIIIIIIIIIIIIIIIIIIIIIIIHFIIIIIIIIIIIHIIGIIIIIIIIIIIIIIHGHIIIIIIIIIIIIIIIIIIIIHIIGIIIIIIIIGIIIIIIIHEIIIIIII
@HWI-D00621:567:H7NJCBCX2:1:1101:17948:41462
GTGGGGAATATTGCACAATGGGCGCAAGCCTGATGCAGCCATGCCGCGTGTATGAAGAAGGCCTTCGGGTTGTAAAGTACTTTCAGCGGGGAGGAAGGTGTTGAGGTTAATAACCTCAGCAATTGACGTTACCCGCAGAAGAAGCACCGGCTAACTCCGTGCCAGCAGCCGCGGTAATACGGAGGGTGCAAGCGTTAATCGGAATTACTGGGCGTAAAGCGCACGCAGGCGGTCTGTCAAGTCGGATGTGAAATCCCCGGGCTCAACCTGGGAACTGCATTCGAAACTGGCAGGCTAGAGTCTTGTAGAGGGGGGTAGAATTCCAGGTGTAGCGGTGAAATGCGTAGAGATCTGGAGGAATACCGGTGGCGAAGGCGGCCCCCTGGACAAAGACTGACGCTCAGGTGCGAAAGCGTGGGGAGCAAACAGG
+
IIHIIIIHIHIHHCHIIHHIHIGHHIIHIHIGIIHIIIIIIIIHIIHIIIHIIHHIIIIIIIIIIIHIIHDHHGHHGIIIIIDHHHIHIIHHHHHHHIHHIHHHHIHHIIIIIIHHHHIIIIIIIIIIHIIGIHIIIHHIHIIIIIIIHHIIIIIGHIIIIHIGIIIIIIIIIHIGHHHIHHIIIGEHHIEHGHHHIHHIHHIIIIGHHHEHGCEHIFHIIHIIIIHHGHHHHHHH?GEDHEB-HH@@?G6F@EIH<DHHHG?HGHHIHFHGIHHEGHIHEIHIIHIIIIIHHIHHHIHHHIIHIIHGIHGIIIIIIIIHHIHIIIHEGIIIIIIIIIGIIIIIIIHHDIIHCIIIHFHIIIIIGIIIIIIIIIIIHHHHHIGIHIIIIHIIHIIIIIIIIIIHDIHIIIHIIIIIIHHGIIHIIIIIII
@HWI-D00621:567:H7NJCBCX2:1:1101:2143:41567
GTGGGGAATATTGCACAATGGGCGCAAGCCTGATGCAGCCATGCCGCGTGTATGAAGAAGGCCTTCGGGTTGTAAAGTACTTTCAGCGGGGAGGAAGGTGTTGAGGTTAATAACCTCAGCAATTGACGTTACCCGCAGAAGAAGCACCGGCTAACTCCGTGCCAGCAGCCGCGGTAATACGGAGGGTGCAAGCGTTAATCGGAATTACTGGGCGTAAAGCGCACGCAGGCGGTCTGTCAAGTCGGATGTGAAATCCCCGGGCTCAACCTGGGAACTGCATTCGAAACTGGCAGGCTAGAGTCTTGTAGAGGGGGGTAGAATTCCAGGTGTAGCGGTGAAATGCGTAGAGATCTGGAGGAATACCGGTGGCGAAGGCGGCCCCCTGGACAAAGACTGACGCTCAGGTGCGAAAGCGTGGGGAGCAAACAGG
+
IFHEGHIIHEHHHHIIIIIIIIHHHIIIFCCHIIIIIIE1GHHHHHIICFGHIIH?ECGHGFHEHEHHDHHHHIHIIIIIIHGHIHHHIHIHIIIIIGHHHHHGIGGCGEHIIGHHHCHHIIIHHHEH0DFHEHHDHIIIH0FGGHHII<F<E?FGHEEHEFEHHGHC?HH<?H?CHEHHHHDHHHE..F@HHHHH.BHHH@G@AG?FEHHIIIHIIHD<?E<IIIHHHD8FIHCG@@B<D-EEHIGIHHHEECDCCIHEGHHEHHH??HHG@A@BA7.HE.HF?IHHHGB.H@?IHGGHG@?HIHEHCIIIIIHEIIHEHFHEHIIHHIIIIHIIIIIIIIIIHHHF<?IHFIHGHIHEC/CH?IHGHEHHHHIHHHIIHFHEH@IIIHHHFCIIIIIHHEIIIIIIIIIHIHHIIIIIIIHHHG1EII
@HWI-D00621:567:H7NJCBCX2:1:1101:2482:41521
GTGGGGAATATTGCACAATGGGCGCAAGCCTGATGCAGCCATGCCGCGTGTATGAAGAAGGCCTTCGGGTTGTAAAGTACTTTCAGCGGGGAGGAAGGTGTTGAGGTTAATAACCTCAGCAATTGACGTTACCCGCAGAAGAAGCACCGGCTAACTCCGTGCCAGCAGCCGCGGTAATACGGAGGGTGCAAGCGTTAATCGGAATTACTGGGCGTAAAGCGCACGCAGGCGGTCTGTCAAGTCGGATGTGAAATCCCCGGGCTCAACCTGGGAACTGCATTCGAAACTGGCAGGCTAGAGTCTTGTAGAGGGGGGTAGAATTCCAGGTGTAGCGGTGAAATGCGTAGAGATCTGGAGGAATACCGGTGGCGAAGGCGGCCCCCTGGACAAAGACTGACGCTCAGGTGCGAAAGCGTGGGGAGCAAACAGG
+
IIIIIIIIIIIIIHIHHIIIIIIIIIHIIIIIIIIIIIHHIIGIIHIIIIIHIIIIHCHIIHGHHIIHHHIIIIIIIIGIIIHIIIIIIIHHHHFHHIIIIIHHIIFHHIHHIIIIHFHIIIIIIIIIHFIHHIHHHIHIIGH?HIIHHIGHICHIIIIHHIGHIHHHIHIGIIDCHIIHIGAEDHIFHGEEFH8BHHIIIIIIHHIHHHHIGIIHHHIHIIHHIHH<HHHHHFGH?HG><=IHIIIHEEHHB,C,GIHFHCIHGFCHGHHIIIIIHGIHGHEHHIHIHHIIIIIHHGHIGHGIIIIIIIIIIHHHHHGHIHEIIIIIIIIIIIIHHHHHIIIIIHGD<EIIHHHCHHIIHEEIIIIIIIHHGIIIIIIIHIHHIIIIIIIHIIIIHHHEIIIHHIHIIIIIIIIIIHIIHIHIIIIIII
@HWI-D00621:567:H7NJCBCX2:1:1101:8950:41664
GTGGGGAATATTGCACAATGGGCGCAAGCCTGATGCAGCCATGCCGCGTGTATGAAGAAGGCCTTCGGGTTGTAAAGTACTTTCAGCGGGGAGGAAGGTGTTGAGGTTAATAACCTCAGCAATTGACGTTACCCGCAGAAGAAGCACCGGCTAACTCCGTGCCAGCAGCCGCGGTAATACGGAGGGTGCAAGCGTTAATCGGAATTACTGGGCGTAAAGCGCACGCAGGCGGTCTGTCAAGTCGGATGTGAAATCCCCGGGCTCAACCTGGGAACTGCATTCGAAACTGGCAGGCTAGAGTCTTGTAGAGGGGGGTAGAATTCCAGGTGTAGCGGTGAAATGCGTAGAGATCTGGAGGAATACCGGTGGCGAAGGCGGCCCCCTGGACAAAGACTGACGCTCAGGTGCGAAAGCGTGGGGAGCAAACAGG
+
IIIGIGGIHIHFHHHIHHIIIIIIIIIHIIIIIIIIIIHIIIIIIIIIHIIIIIIIIIIHGHHFIIFHHIIIIHIIIIIIIIHIEHIIIIIHHIEHHIHIHHFHHGHHIIIIIHGHIHIHIIIC0DHHHHIHIIIIIHHHHIIIHIIHDHIIIHEHIIIIIIHHIIHIIHHIGHIIIHGHIIHHHIEEHHGHHIEGEHIIIIFHGHHIIIHHIIIFHHHHHHIHIGHIDHHFEG@FEFCHIHE-CHCHHGIHEDHGGHHEHHGHHHFIHHEFIIHGHHIHHEEHIHHHGEHHHGHIIIIIFHGEIIIIHHHEHHIHHGIHHGHHG@H?CCHGIIIIIIIIIHH?HHECFCGIIIHIIIHIHECHFIHHHHIIHDHEDHHE<EIIHIIIIIIIHHGEHGHIHIIIIHGHHIGHEHHHHHFHIFIHHG?HIH
@HWI-D00621:567:H7NJCBCX2:1:1101:15970:41723
GTGGGGAATATTGCACAATGGGCGCAAGCCTGATGCAGCCATGCCGCGTGTATGAAGAAGGCCTTCGGGTTGTAAAGTACTTTCAGCGGGGAGGAAGGTGTTGAGGTTAATAACCTCAGCAATTGACGTTACCCGCAGAAGAAGCACCGGCTAACTCCGTGCCAGCAGCCGCGGTAATACGGAGGGTGCAAGCGTTAATCGGAATTACTGGGCGTAAAGCGCACGCAGGCGGTCTGTCAAGTCGGATGTGAAATCCCCGGGCTCAACCTGGGAACTGCATTCGAAACTGGCAGGCTAGAGTCTTGTAGAGGGGGGTAGAATTCCAGGTGTAGCGGTGAAATGCGTAGAGATCTGGAGGAATACCGGTGGCGAAGGCGGCCCCCTGGACAAAGACTGACGCTCAGGTGCGAAAGCGTGGGGAGCAAACAGG
+
IIIGIIIIIIIIIHIIIIIIIIIIIIIIIIIIIHHIIIIIIIIIIIIIIIIIIFHIHIIIIIIIIIIIIIIHIGIIIIIIIIHIIIIIIIIIIIIIIIIIIHIIHIIIIIIIIIIIIIIIIIIIGHIIDHHIIIIIIIIIIGIIIIIIIIHHIIIIIIIIIIIIHIIHIIIIIIIIIIIIIIGIIIIIIIIIIIGHHHIIHHHIIIIIIHIHHIIIHHEHIIIIIIHHDHHHE@HEG?G>,@-?HECHGGHHG,CIIHAEG.B.@F.G7?HGAGAECAA.E=B.HH?AFF?GCD.HHFFIHHHIIHGIIIIIIIIHHHEIHHHG0CIHHHHDHHIIGIIIIIIIHIIHFIIIIIIIIIIIIIIIIIIHIIIIIIIIIIIHIIIIIIIIIIIIIIIIIHIIIIIIIIIIIIIIIIIIIIIIIIIIIIIIII
@HWI-D00621:567:H7NJCBCX2:1:1101:20149:41537
GTGGGGAATATTGCACAATGGGCGCAAGCCTGATGCAGCCATGCCGCGTGTATGAAGAAGGCCTTCGGGTTGTAAAGTACTTTCAGCGGGGAGGAAGGTGTTGAGGTTAATAACCTCAGCAATTGACGTTACCCGCAGAAGAAGCACCGGCTAACTCCGTGCCAGCAGCCGCGGTAATACGGAGGGTGCAAGCGTTAATCGGAATTACTGGGCGTAAAGCGCACGCAGGCGGTCTGTCAAGTCGGATGTGAACTCCCCGGGCTCAACCCGGGAACTGCATTCGAAACTGGCAGGCTAGAGTCTTGTAGAGGGGGGTAGCATTCCAGGTGTAGCGGTGAAATGCGTAGAGATCTGGAGGAATACCTGTGGCGAAGGCGGCCCCCTGGACAATGACTGACGCTCAGGTGCGAAAGCGTGGGGAGCAAACAGG
+
HDGHEFHIFIHH@GHHHIHIH?@EHHH<GEFFHHIIHIF1CFGHHIHIICGGHIHHHHIH?HFHHIHGDHC?E1@FH@G@HG<<E1@<<EHCC<<<<CGFDCG?GHIH<1CFHH10DGEHEE0<=CHHG0<=GHHHI<HHHGHE?FHEHHI/0D?@GD@HECEHIHIHHEHII<C?GHC/A..:??GEHFFEHIAAEHHHCBBB@G@HEB75?@HG@HHCCDHHH5>DDDE8-8-GB-EHDB-F-8-@6@HG<HHH<7-..8.?8.7-..666.CA?C.@EGB.8.EH@CD@?G?HEHIHCH@CD/C/-?<FHHHGD00@@?HGC0D1HCHHCFFD1C<<0HGHGC1D<EG<<1<1C1<<<1<<1<00D<100<HHHHCC=GCH@HFHHHG?F<0<//D1<1GE<HED<D0D/IHF01<1D1<<111CED
@HWI-D00621:567:H7NJCBCX2:1:1101:8841:41871
GTGGGGAATATTGCACAATGGGCGCAAGCCTGATGCAGCCATGCCGCGTGTATGAAGAAGGCCTTCGGGTTGTAAAGTACTTTCAGCGGGGAGGAAGGTGTTGAGGTTAATAACCTCAGCAATTGACGTTACCCGCAGAAGAAGCACCGGCTAACTCCGTGCCAGCAGCCGCGGTAATACGGAGGGTGCAAGCGTTAATCGGAATTACTGGGCGTAAAGCGCACGCAGGCGGTCTGTCAAGTCGGATGTGAAATCCCCGGGCTCAACCTGGGAACTGCATTCGAAACTGGCAGGCTAGAGTCTTGTAGAGGGGGTAGAATTCCAGGTGTAGCGGTGAAATGCGTAGAGATCTGGAGGAATACCGGTGGCGAAGGCGGCCCCCTGGACAAAGACTGACGCTCAGGTGCGAAAGCGTGGGGAGCAAACAGG
+
IIIIIDHIHHHI?EFHEFHHHIHIIIHHH1GFHHHIHHIHIHHHHHHIICHIIHI1GGEHEHEHIIHHDIGDHHIIIIIIGHGHIIIIIHHHIIGIIIIIIIIIIGEFFHGCHEHGIIIIIGHIIIIIIIIIIIFHIIHIGGIIGIGHDHDHICHHHHHIIFFEHIIIIIGH<EEEHEEHGFEHHDIFCGGEF=EEEEFIHGHGEHA?=FEGEHICHEFHHDHHHIHIIGH-E@@@HHG><@5G@GFCEHHHE,<C>,A.F@.CHFBF6...EFHGB8;.CHIHGAHGCEFG@C@GHEHG?HHGHCHGDDC@C?IHHHC@D00DCFHHEHDDDF1CHEG=IHHHGD1<EEHHHFECCCDC</?EE0EH?IHGDC?HCDHEHCHFHFCIHHGIHHEDHD1FFIHD=E=HHHG?HDIHH?HIHHHHFEFHF
@HWI-D00621:567:H7NJCBCX2:1:1101:15991:41987
GTGGGGAATATTGCACAATGGGCGCAAGCCTGATGCAGCCATGCCGCGTGTATGAAGAAGGCCTTCGGGTTGTAAAGTACTTTCAGCGGGGAGGAAGGTGTTGAGGTTAATAACCTCAGCAATTGACGTTACCCGCAGAAGAAGCACCGGCTAACTCCGTGCCAGCAGCCGCGGTAATACGGAGGGTGCAAGCGTTAATCAGAATTACTGGGCGTAAAGCGCACGCAGGCGGTCTGTCAAGTCGGATGTGAAATCCCCGGGCTCAACCTGGGAACTGCATTCGAAACTGGCAGGCTAGAGTCTTGTAGAGGGGGGTAGAATTCCAGGTGTAGCGGTGAAATGCGTAGAGATCTGGAGGAATACCGGTGGCGAAGGCGGCCCCCTGGACAAAGACTGACGCTCAGGTGCGAAAGCGTGGGGAGCAAACAGG
+
IIIIIGIIIHIIIIIIIIIIHIIIIGIHIHIHFHHIIIIIIIIHIIGIIIIHIHEEHHHIIIIIIIIIHHIIIIHIIIIIHHGHIIIIIIIIIIIIIIIIIIHIIIGIGHHIIGEHHIIHHIIIIIHIHHHHHHIGDIHIIIIIHIHHIIHIHIIIIIIIIGHIIHIIIIIHIH<CEHHIIHGDCEEGHGFHIIIHEFHIHHHEHHIHIHIIIIIIIIHIHIIHIIIIIIHIHIIHIIIIHIGHGIIIIIIIFIGHIIIHHHHHHIHG?HHIIIIIHIHHFHHIIHIIHEGIIIHIIHIIIIIIIIIIIIIIIHIIIIIIIIGIIIIIIIIHHIIHIHIIIIIIHIHG<HHHIIIHHHIIGIIIIIHHHHIIIIIIIIIIIHIIIIIIHHHIIIIIHHIIIIIIIIIIIIIHIIIIIIIIIIIIIIIIIH
@HWI-D00621:567:H7NJCBCX2:1:1101:7358:42072
GTGGGGAATATTGCACAATGGGCGCAAGCCTGATGCAGCCATGCCGCGTGTATGAAGAAGGCCTTCGGGTTGTAAAGTACTTTCAGCGGGGAGGAAGGTGTTGAGGTTAATAACCTCAGCAATTGACGTTACCCGCAGAAGAAGCACCGGCTAACTCCGTGCCAGCAGCCGCGGTAATACGGAGGGTGCAAGCGTTAATCGGAATTACTGGGCGTAAAGCGCACGCAGGCGGTCTGTCAAGTCGGATGTGGAATCCCCGGGCTCAACCTGGGAACTGCATTCGAAACTGGCAGGCTAGAGTCTTGTAGAGGGGGGTAGAATTCCAGGTGTAGCGGTGAAATGCGTAGAGATCTGGAGGAATACCGGTGGCGAAGGCGGCCCCCTGGACAATGACTGACGCTCAGGTGCGAAAGCGTGGGGAGCAAACAG
+
HF@CCD0CGHHHC@H1<CCC1C1<C<<EHHH1?GHI@H1DC?1CGCDD?<<1DHHIIIFF@FE<GEEE?<GHIE?FHHIH1CC@GHCFHCCDCHC1GHCHG=CGEG<CHHC<CFHIHEGE0FHFCEGEH@EC=D=/EHHGD0F@EE////:D0=@/=/DHFHC//ABG/;--ED-:D8A/BHFH8?B8EBGHFHI=EGH@HHFBFHHGFDHGE@6EHDHDGHHD<@@<,DHB-BF@?IHD>8--6--B6--B8,=DHD@FB.B9.7EF;.CGHHG8;.8B..@HFBG@@GGD.ECHC8.FGGCEHFC<-CHEFH@EH@CCD00HEEHD/IHC@<D1C<0<0F1D<<<1<D<<11<<1GC1<</CFC<E@EIH@CE?CC//011<11D1CF?HG@C0EC<<@CC<HHECFH@HHHEC<1C<1<1<<<1<<
@HWI-D00621:567:H7NJCBCX2:1:1101:12535:42123
GTGGGGAATATTGCACAATGGGCGCAAGCCTGATGCAGCCATGCCGCGTGTATGAAGAAGGCCTTCGGGTTGTAAAGTACTTTCAGCGGGGAGGAAGGTGTTGAGGTTAATAACCTCAGCAATTGACGTTACCCGCAGAAGAAGCACCGGCTAACTCCGTGCCAGCAGCCGCGGTAATACGGAGGGTGCAAGCGTTAATCGGAATTACTGGGCGTAAAGCGCACGCAGGCGGTCTGTCAAGTCGGATGTGAAATCCCCGGGCTCAACCTGGGAACTGCATTCGAAACTGGCAGGCTAGAGTCTTGTAGAGGGGGGTAGAATTCCAGGTGTAGCGGTGAAATGCGTAGAGATCTGGAGGAATACCGGTGGCGAAGGCGGCCCCCTGGACAATGACTGACGCTCAGGTGCGAAAGCGTGGGGAGCAAACAGG
+
IIIIIIIIIIIIIIIIIIIIIIIIHIIIIGIIIIIIIIIIIHIIFHIIIGHHIIIIIIIIHGHIIIHIIIIIIIIHHIIIIHHHIIIIIIIIHHHIIHIIIIHIIIIFIIIIIIIIIHIIIIIIIIIIIIIIIIIIIIHIIIIIIIGHIIIIIIIIIIIHIIHIIIIIHIIIIGHIIIIIIIIIGIGHIGIIIHIIHIIIIIIHHIGHIIHHGI?HIIIIIHHIHIIIIIIIHIHIIIIGIHEEF-IHIIGHHDIHDIIIIHHHIH?IHIIIIIHGIIIGIHIIIIGIHHHIIIHIIIIIIGIIIIIHIIIIIIIIIIIIIIIIIIIIIIIIIIIIIIIIIIIIIIIHGIIIIIIHIIIIIHIIIIIIIIIIIIIIIIIIIIIIIIIIIHHHHGIIHIIIHIIIIIIIIIIIIIIIIIIIIIIIIIIIII
@HWI-D00621:567:H7NJCBCX2:1:1101:16625:42186
GTGGGGAATATTGCACAATGGGCGCAAGCCTGATGCAGCCATGCCGCGTGTATGAAGAAGGCCTTCGGGTTGTAAAGTACTTTCAGCGGGGAGGAAGGTGTTGAGGTTAATAACCTCAGCAATTGACGTTACCCGCAGAAGAAGCACCGGCTAACTCCGTGCCAGCAGCCGCGGTAATACGGAGGGTGCAAGCGTTAATCGGAATTACTGGGCGTAAAGCGCACGCAGGCGGTCTGTCAAGTCGGATGTGAAATCCCCGGGCTCAACCTGGGAACTGCATTCGAAACTGGCAGGCTAGAGTCTTGTAGAGGGGGGTAGAATTCCAGGTGTAGCGGTGAAATGCGTAGAGATCTGGAGGAATACCGGTGGCGAAGGCGGCCCCCTGGACAAAGACTGACGCTCAGGTGCGAAAGCGTGGGGAGCAAACAGG
+
HHHFHHIH@CDC11FE@G11<CFEHDCCGHHCC@F@G1FCG@FC1<CC</<1<C1<GHHI?H@@FCHHCH=CHFCFGHIIHI<<DHHDDHG<C?0DE=CHIGIEHGHIHEECDFHFEEHEC@0C@EGHIEHEHH=ED?CDH?/GHE@GHHDHGEHH?@GDEHII?EAGH?EH<HC?:B/8E8AEHHICA..A@GH..7B.BGE.@F7FA,GHHE5@-BGHHHDCC<>HHCC5-8-@8-G=5--G@GB8-@GA87HHHDB.GB?B8..H?HHH@F9A;EF.?EEGB.B.8HEEEHEGHEFHHHCHHCCHDHE</C/CIHGC<?FG@FG?F<CHEHHGHIHHHIHFG@@C<1CH@C1GEFCE?HIIHDCC@@?IIIHHEC<CD11?IHHEHHGGC<<<CC1<1FD</EG<<IHGC<??HEIHHFFCEHF1CG
@HWI-D00621:567:H7NJCBCX2:1:1101:13387:42427
GTGGGGAATATTGCACAATGGGCGCAAGCCTGATGCAGCCATGCCGCGTGTATGAAGAAGGCCTTCGGGTTGTAAAGTACTTTCAGCGGGGAGGAAGGTGTTGAGGTTAATAACCTCAGCAATTGACGTTACCCGCAGAAGAAGCACCGGCTAACTCCGTGCCAGCAGCCGCGGTAATACGGAGGGTGCAAGCGTTAATCGGAATTACTGGGCGTAAAGCGCACGCAGGCGGTCTGTCAAGTCGGATGTGAAATCCCCGGGCTCAACCTGGGAACTGCATTCGAAACTGGCAGGCTAGAGTCTTGTAGAGGGGGGTAGAATTCCAGGTGTAGCGGTGAAATGCGTAGAGATCTGGAGGAATACCGGTGGCGAAGGCGGCCCCCTGGACAAAGACTGACGCTCAGGTGCGAAAGCGTGGGGAGCAAACAGG
+
IIIIIIIIIIIIIIIHIHIIIIIIIIIIIIIGIIIIIIIHIIIIIIIIIHIHHIIIIIIIIIIIIIHIIHIIHHHHIIIIIHFHHHHIIGIIIIIIIIIIIIIIIHHHHHIHIIIIIIHIIIGHIIIIHIHIIIIIIIIIIIIIIIHIIIIIIIIIIHIIIIIHIIIIIIIGDHCHHIIII=EHDHHIIIHIIIHHIIIIIHHHHHHHIIIHIIHHHHHHIHIIIHHIIIIHECHIIHHIHGIEHHIIIIIHHDHHHHHIHIIGHIHIFEEHEB.HHFIHHHIIIIIHIIIIHHGIIIIIIGGIIIIIIIIIIIIIIIIIIIIIIIIIIIIIIIIIIIIIIIIIIIHFDIIIIHHIIIIIHIIIIIIIIIIIIIIIIIIIIIIIIHHEIHIIIIIIIIIIHIIIIIIIIIIIIIIIIIIIIIIIIIIIHI
@HWI-D00621:567:H7NJCBCX2:1:1101:9060:42533
GTGGGGAATATTGCACAATGGGCGCAAGCCTGATGCAGCCATGCCGCGTGTATGAAGAAGGCCTTCGGGTTGTAAAGTACTTTCAGCGGGGAGGAAGGCGATAAGGTTAATAACCTTGTCGATTGACGTTACCCGCAGAAGAAGCACCGGCTAACTCCGTGCCAGCAGCCGCGGTAATACGGAGGGTGCAAGCGTTAATCGGAATTACTGGGCGTAAAGCGCACGCAGGCGGTCTGTCAAGTCGGATGTGAAATCCCCGGGCTCAACCTGGGAACTGCATTCGAAACTGGCAGGCTAGAGTCTTGTAGAGGGGGGTAGAATTCCAGGTGTAGCGGTGAAATGCGTAGAGATCTGGAGGAATACCGGTGGCGAAGGCGGCCCCCTGGACAAAGACTGACGCTCAGGTGCGAAAGCGTGGGGAGCAAACAGG
+
HIGEG<CGHCHHHIIIGCHHHHHIIIHIHHIIGHICGHEHHHHGEHHIHIHIIIIIHIIIIIIIIIIIIIIIIIIIIIGIIIDHIIIIIIIIIIIIIIIIIIHHHHHHIIIFHIIHIHHHHHIIIIIIHIIIIIIGHIHEGHIIIIIIIIIIIIHIIHIIHHHCHIFEHHHHIHHHHHIIIIIHIIIHHIHCEGGHI@EHHHHIHGHIEHEHIIHIIIHII@HHHHIHIIIHIIHIHHHIIIIHIIHGIIIIHDHH>C@GEA?IHHEFIIIIHHHHEHIIIIIIIIIHIIIHHECEIIHHCIHGIGIIIIIIIIHGIIHHHIIIIIIIIIHIHIIIHIGIIIIIIIHF<FHHHHIIHGHHGHHGIIIIIHHIIIIGIHIIHIIIIIHGHHHEHIIHIIIIIIIIIHHHHHIHIIIHIIHIIIIIIIHFHI
@HWI-D00621:567:H7NJCBCX2:1:1101:5912:42888
GTGGGGAATATTGCACAATGGGCGCAAGCCTGATGCAGCCATGCCGCGTGTATGAAGAAGGCCTTCGGGTTGTAAAGTACTTTCAGCGGGGAGGAAGGTGTTGAGGTTAATAACCTCAGCAATTGACGTTACCCGCAGAAGAAGCACCGGCTAACTCCGTGCCAGCAGCCGCGGTAATACGGAGGGTGCAAGCGTTAATCGGAATTACTGGGCGTAAAGCGCACGCAGGCGGTCTGTCAAGTCGGATGTGAAATCCCCGGGCTCAACCTGGGAACTGCATTCGAAACTGGCAGGCTAGAGTCTTGTAGAGGGGGGTAGAATTCCAGGTGTAGCGGTGAAATGCGTAGAGATCTGGAGGAATACCGGTGGCGAAGGCGGCCCCCTGGACAATGACTGACGCTCAGGTGCGAAAGCGTGGGGAGCAAACAGG
+
IHIIIIIIIIIIIIIIIIIIIIIIIIIIIIIIIIIIIIIIIIIIIIHIHHIIIIHIIIIIHIIIIIIIIIIIIIIIIIIIIIHIIIIIIIICHHHIIIIIIIHIIIHHHIIHIHIIHIIHHICHHIIIHIHIIIIIHIIIIIHIIIIIIIIIIIIIIIIIHIIIIIIIIHIIGHIHIIIIHIHIHIIIGHIHIIHHHIIIIIIHIIHHHIIHIIIIIIIHIIIHHGIIIIIIH@-CGIHDIIHHIIIIHHFHHHGHIIIIHEEEHAHHIIIHIHIIIHHHHEIIIIIHEHHHIIHIIHIHHIGIIIHIHIIIIIIIIIHGIHEIIIIIIIIIIIIIIIIIHIIIIIIHFIIHIIIHHIHIIHHIIIIIIIIIIHIIIIIIIHIHIIIIHIIIHIGIIIIIIIIIIIIIIIIIIIIIIIIIIIIIIIIIII
@HWI-D00621:567:H7NJCBCX2:1:1101:12803:42815
GTGGGGAATATTGCACAATGGGCGCAAGCCTGATGCAGCCATGCCGCGTGTATGAAGAAGGCCTTCGGGTTGTAAAGTACTTTCAGCGGGGAGGAAGGTGTTGAGGTTAATAACCTCAGCAATTGACGTTACCCGCAGAAGAAGCACCGGCTAACTCCGTGCCAGCAGCCGCGGTAATACGGAGGGCGCAAGCGCTAATCGGAATTACTGGGCGTAAAGCGCACGCAGGCGGTCTGTCAAGTCGGATGTGAAATCCCCGGGCTCAACCTGGGAACTGCATTCGAAACTGGCAGGCTAAAGTCTTGTAGAGGGGGGTAGAATTCCAGGTGTAGCGGTGAAATGCGTAGAGATCTGGAGGAATACCGGTGGCGAAGGCGGCCCCCTGGACAATGACTGACGCTCAGGTGCGAAAGCGTGGGGAGCAAACAGG
+
HHHHHGHHHIHIIFCHHIIIIIII<HCDHIIIIHHI?FHHEECH@EHHHHHHIGHFEGGHHIHFGHIFIIHIHH1<1DEHHICHHIIHIIHCHHEFECCEHEFHHHIIFHG@HECHG0DHCFEGHIIHHI?EE0EHHGC@HHHHHIIHHGIIIFHIHIEHIC@EGHHEH?EHID?E??FHEDGHHI=HHGDH?G-:?GHHIIGIHEHHHCBGHDF@DEBEHGHHHE<,DHBFHH@@B-@DC=G@FHHEHEBCHHHDHIIEIIHHEB?H?HHB@HHHHFF@HDH@HFEHG?EHIHHC:..C8FHIIIIIHHHCHEHIHIIIHGFHHCEIHHIIHHGIIIFHHHIIIHHF<CIIHIIIHHHHIHCDGHIHGIIIIIIIIHIIHGIIHIG@GHHHCIHHHIIIIHHHDGHGIIIHHHHIIIHEIGHIHIIIIH
@HWI-D00621:567:H7NJCBCX2:1:1101:15517:43249
GTGGGGAATATTGCACAATGGGCGCAAGCCTGATGCAGCCATGCCGCGTGTATGAAGAAGGCCTTCGGGTTGTAAAGTACTTTCAGCGGGGAGGAAGGTGTTGAGGTTAATAACCTCAGCAATTGACGTTACCCGCAGAAGAAGCACCGGCTAACTCCGTGCCAGCAGCCGCGGTAATACGGAGGGTGCAAGCGTTAATCGGAATTACTGGGCGTAAAGCGCACGCAGGCGGTCTGTCAAGTCGGATGTGAAATCCCCGGGCTCAACCTGGGAACTGCATTCGAAACTGGCAGGCTAGAGTCTTGTAGAGGGGGGTAGAATTCCAGGTGTAGCGGTGAAATGCGTAGAGATCTGGAGGAATACCGGTGGCGAAGGCGGCCCCCTGGACAATGACTGACGCTCAGGTGCGAAAGCGTGGGGAGCAAACAGG
+
IIIGIIIIIGIHHHIIIIHHIIHIHIIIIHHHHHHHHIHIIIIIHHHIHHIIIIIHIHHIIHIIIHHIIGHIIIIIIIIIIIGHIIIIIIIIIIGIIIHIIIIIIIIIIIIIIIIIIHIIHIHFHHHIIIIIHIIHIIHGHHHHHHIIGHHIIIIIIIIIIIIIIIIIHIIIHGHHHHHIEHE?HDHIHIHIIHH:BEFEHIIIIHHCHE<HHHIHHHIEDHHHHECHDHIHHEEHHHHIHGCIIHHHHHFA-DIGIIHIIIIIIHGIIIIIHIIIIIHHEIIHIIIIIIIHHHHIIHIIIIHHIHIIIHIIHIHIIIIIHHEEHIIIIHHHHIHEIHFHIIIIIHGC<CEHHHFHIIIIIHIIIIIIIIIIIIIIHIGHIIIIIHIHIIIHIIIIIIHHHIIHIIIIHIHHGIIIIIHHHHFHIHHIII
@HWI-D00621:567:H7NJCBCX2:1:1101:3697:43277
GTGGGGAATATTGCACAATGGGCGCAAGCCTGATGCAGCCATGCCGCGTGTATGAAGAAGGCCTTCGGGTTGTAAAGTACTTTCAGCGGGGAGGAAGGTGTTGAGGTTAATAACCTCAGCAATTGACGTTACCCGCAGAAGAAGCACCGGCTAACTCCGTGCCAGCAGCCGCGGTAATACGGAGGGTGCAAGCGTTAATCGGAATTACTGGGCGTAAAGCGCACGCAGGCGGTCTGTCAAGTCGGATGTGAAATCCCCGGGCTCAACCTGGGAACTGCATTCGAAACTGGCAGGCTAGAGTCTTGTAGAGGGGGGTAGAATTCCAGGTGTAGCGGTGAAATGCGTAGAGATCTGGAGGAATACCGGTGGCGAAGGCGGCCCCCTGGACAAAGACTGACGCTCAGGTGCGAAAGCGTGGGGAGCAAACAGG
+
IIIIIIHIIIIHIIIIIIIIHHIHIIIIIIIIIIHHGHIIIIIIIIIIIIIIIIIFHIIIIIIIIIIIIIIIIIIIIIIIIHFHHIIIIIIIIIHFHIIIIIIIIIIGIIHIHHEHIGIHIIIIIIIIIIHHIHHIIIIIIIIHIIIIIIIIIGIIHHIIGIIIIIIHHIIHIIIHHHIIIF.EHHHIIIIIIIEHGIGIIHIHII@HFHHDHIHHHHHIIHIIIIIIIIHH?IIIIHIIHHEFHEHHEGHHHDIIIIIHGHIIIIIFIHIIIIHHIHHEIHIIIIHGHHHGIHFIHHGC?IHIIIIIIHC/IHIIIIIIIIIIIIIIIIIIIIIIIIHIHIIIIIIHGIHHHIHIIIIIIHHIIIHIIIIIIIHIIIIHIIIHIIIIIHIIHHIIIIIIIIIIDIIIIIIIIIIIIIIIIIIIIIIIII
@HWI-D00621:567:H7NJCBCX2:1:1101:3634:43516
GTGGGGAATATTGCACAATGGGCGCAAGCCTGATGCAGCCATGCCGCGTGTATGAAGAAGGCCTTCGGGTTGTAAAGTACTTTCAGCGGGGAGGAAGGTGTTGAGGTTAATAACCTCAGCAATTGACGTTACCCGCAGAAGAAGCACCGGCTAACTCCGTGCCAGCAGCCGCGGTAATACGGAGGGTGCAAGCGTTAATCGGAATTACTGGGCGTAAAGCGCACGCAGGCGGTCTGTCAAGTCGGATGTGAAATCCCCGGGCTCAACCTGGGAACTGCATTCGAAACTGGCAGGCTAGAGTCTTGTAGAGGGGGGTAGAATTCCAGGTGTAGCGGTGAAATGCGTAGAGATCTGGAGGAATACCGGTGGCGAAGGCGGCCCCCTGGACAAAGACTGACGCTCAGGTGCGAAAGCGTGGGGAGCAAACAGG
+
IIIIIIGHIIIIIIIIIIIIIIIIIIIIIIIIHGHHIIIIIIIIIIHIIIIIIIIIHIIIIIIIIIIIIIIIIIIHHIIIIIFGHHIIIIIHHIHHIHIIIIIIIIIIIIHHHHHHFHIIHIIIIHIIIIIIIIIIIIIIIIIHIIIIIIHIIGHIIIIIHDHHGIIIGCHHHGHHIGIIIIIIIHIIIIIIIIH=@EFHHHHIHIIIIIIIIIIIIIIIIHIHHHIHIIHHCHIIIIIHIHDIIHEIHHHHDIIGHHHIIGIIHIIIIHIIIIIIIIIIIIIHHHIIIIIIIIIIIIHHEHFIIIIIHIIIIIIIIIHHIHIIIIIIIIIIIIIIIIHIIIIIIIIHDIIIHIIIIIIIIIIHIIIIIHIIIIIIIIIIIIIIIIIIIIIIIIIIHIIIIHIIIIIIIIIIIIIIIIIIIHIIIIIIII
@HWI-D00621:567:H7NJCBCX2:1:1101:5974:43614
GTGGGGAATATTGCACAATGGGCGCAAGCCTGATGCAGCCATGCCGCGTGTATGAAGAAGGCCTTCGGGTTGTAAAGTACTTTCAGCGGGGAGGAAGGTGTTGAGGTTAATAACCTCAGCAATTGACGTTACCCGCAGAAGAAGCACCGGCTAACTCCGTGCCAGCAGCCGCGGTAATACGGAGGGTGCAAGCGTTAATCGGAATTACTGGGCGTAAAGCGCACGCAGGCGGTCTGTCAAGTCGGATGTGAAATCCCCGGGCTCAACCTGGGAACTGCATTCGAAACTGGCAGGCTAGAGTCTTGTAGAGGGGGGTAGAATTCCAGGTGTAGCGGTGAAATGCGTAGAGATCTGGAGGAATACCGGTGGCGAAGGCGGCCCCCTGGACAAAGACTGACGCTCAGGTGCGAAAGCGTGGGGAGCAAACAGG
+
IIHIHIIIIIIIIIIIIIIIIIIIIIIIIIIIIIIIIIIIIIIIIIIIHHHIIHIIIGIIIIIHIIIIHHIIIIIIIIIIIIHIIIIIHHIHIIIHHIIIIIIHIIIIIIIIHIIIIIIIIIGIIIIIIHHIIIIIHIIIIIHIIIIIIIGHGIIHIIIIIIIIIIIIIHIHIIII/FGHHHGHDHIIIIIIII.EEHHIHIHHFEEHEHIIIHHIHIHIIHHIIHIIIGIHHHHHIHHHHCG@E@-F@HHHEEDHDDFHG?HGAIHHHHIIIIIIHHCIGIIIIIHGIIHHHHHIIIHIHFIIIIIIIIGIIIIIIIIIIHGHIIIIHIHIHHIHIIIIHIIIIIIHDIGHIIIIIIIIHHHIIIIGIIIIHIIGIIIIIIIIIIIIGIIHGHFIHIIIHIIIIIIHIIIIIIIIIIIIIIIIIIIIII
@HWI-D00621:567:H7NJCBCX2:1:1101:7713:43643
GTGGGGAATGTTGCACAATGGGCGCAAGCCTGATGCAGCCATGCCGCGTGTATGAAGAAGGCCTTCTGGTTGTAAAGTACTTTCAGCGGGGAGGAAGGTGTTGAGGTTAATAACCTCAGCAATTGACGTTACCCGCAGAAGAAGCACCGGCTAACTCCGCTCCAGCAGCCGCGGTAATACGGAGGGTGCAAGCGTTAATCGGAATTACTGGGCGTAAAGCGCACGCAGGCGGTCTGTCAAGTCGGATGTGAAATCCCCGGGCTCAACCTGGGAACTGCATTCGAAACTGGTAGGCTAGAGTCTTGTAGAGGGGGGTAGAATTCCAGGTGTAGCGGTGAAATGCGTAGAGATCTGGAGGAATACCGGTGGCGAAGGCGGCCCCCTGGACAATGACTGACGCTCAGGTGCGAAAGCGTGGGGAGCAAACAGG
+
<CC<@/<GH1D<1<<<F11<1<<<//<<1DH1DC<<1<<1<<CC@CC/C/<GHGE11DG<1F1<111<<G1<D1<F@GEH?FDFHE1FHH?/FC01<011<D<<G?D1<<<D@0100FHHE?GH0FHHD@0DGE0F/DHE0GHED@G@H/ED0DF?=G@//:8BB/FEG/-8-8::/A//8EHHD<.B.G8GEHH@.B..7A..;7AB...HHH<@87<DH=@HHE@>HC8--?G@@FG<<@8-BF@G6EEGB,HHHHH@EGB.AB.@7HHAAAFBCHCHGHGG@AE@IHEEF.EHEIHHEGIHHEHHH<IHC@G?FC@C<<0GG@IHHCC/<1F<1<<<0<C<CCCC<F1CEHIH@@1EF<<C<<0DHEHEHCIHHHHC0<1<1<<FHHF<<0<CE<C1D1</<EGCH@HGCF/CC<@IHHIIHHE@GH
@HWI-D00621:567:H7NJCBCX2:1:1101:18253:43839
GTGGGGAATATTGCACAATGGGCGCAAGCCTGATGCAGCCATGCCGCGTGTATGAAGAAGGCCTTCGGGTTGTAAAGTACTTTCAGCGGGGAGGAAGGTGTTGAGGTTAATAACCTCAGCAATTGACGTTACCCGCAGAAGAAGCACCGGCTAACTCCGTGCCAGCAGCCGCGGTAATACGGAGGGTGCAAGCGTTAATCGGAATTACTGGGCGTAAAGCGCACGCAGGCGGGCTGTCAAGTCGGATGTGAAATCCCCGGGCTCAACCTGGGAACTGCATTCGAAACTGGCAGGCTAGAGTCTTGTAGAGGGGGGTAGAATTCCAGGTGTAGCGGTGAAATGCGTAGAGATCTGGAGGAATACCGGTGGCGAAGGCGGCCCCCTGGACAAAGACTGACGCTCAGGTGCGAAAGCGTGGGGAGCAAACAGG
+
HHGHIHHHICHHHHHIHIIIGHIIIGIIHIIIIIGIIIIIIIIIHIIIIHHIIIIIIIIIGIIHIHIIIDHIIIIIIIIIIHFHHIIGIIGHIIIIIIIIIIIIIIHIIHEHHIIIHIHHICHFFHIIHHIIIHIIGIHEHIGHHHIIIDHHHHIHHHIFGE?FEHHHIIIHHII<EGHIH@EHHICHIFHEAHBECHHIEG@@GGGHHHIIHIIHHIIIIHHHIHGIHII8---?FHIIIHFHIHG@--6IHHHIHHEE?HGIIHHIHIHFHHECIIHEIIIIIIHHHHGHIIIIIGIIHEHEGIIIHIHIIGHHHG?IIIIIIHIIHIIIIIIIIIIIIIIIIIIHDIIIIHHGHF?H<CHHHIHIIIIIIIIIIHHDDFHHIHIHHHHIIIIHIIIHHEIHHHIIIIIIIHIIFIIHIHIIIIIIII
@HWI-D00621:567:H7NJCBCX2:1:1101:6249:44021
TGGGGAATATTGCACAATGGGCGCAAGCCTGATGCAGCCATGCCGCGTGTATGAAGAAGGCCTTCGGGTTGTAAAGTACTTTCAGCGGGGAGGAAGGTGTTGAGGTTAATAACCTCAGCAATTGACGTTACCCGCAGAAGAAGCACCGGCTAACTCCGTGCCAGCAGCCGCGGTAATACGGAGGGTGCAAGCGTTAATCGGAATTACTGGGCGTAAAGCGCACGCAGGCGGTCTGTCAAGTCGGATGTGAAATCCCCGGGCTCAACCTGGGAACTGCATTCGAAACTGGCAGGCTAGAGTCTTGTAGAGGGGGGTAGAATTCCAGGTGTAGCGGTGAAATGCGTAGAGATCTGGAGGAATACCGGTGGCGAAGGCGGCCCCCTGGACAATGACTGACGCTCAGGTGCGAAAGCGTGGGGAGCAAACAGG
+
HIIIIIIIHIIIIIIIIIIIIIIIIIHIIIIIIIIIIIII?HIIIIIHIIIHHHIIIIIIIIIIIIIIIIIIGIIIIIIIIIHIIIIIIIIIHIIIIIIIIIIIIIIIIIIIIIIIIIHHIIIIIIIIIIIIIIIIIIIIIIIIIIIIIIIIIIIIIIIIIIIIIIIIIIIIIIIIIHIHHIIHHHIIIIIIIIIGIEHHIIIIIIIIIIIGIIIIIIIIIIIIHHHIIIIGIIIIIIIIHEFHGHFGIIIHHGHIIIGIIIIIIIIIIIIIIIIIFIIHIIIIIIIIIHIIIIIIIHIIHCIIIIIIIIIIIIIIIIIIIIIIHIIIIIIIIIIIIIHIHIIIHHGDHIIIIIIIIIIIIIIIIIIIHIHIIIIIIIIHIIIIIIIIIIIIIIIIGIIIIIIIIIIIIIIIIIIIIIIIIHIIIIIIH
@HWI-D00621:567:H7NJCBCX2:1:1101:6357:44073
GTGGGGAATATTGCACAATGGGCGCAAGCCTGATGCAGCCATGCCGCGTGTATGAAGAAGGCCTTCGGGTTGTAAAGTACTTTCAGCGGGGAGGAAGGTGTTGAGGTTAATAACCTCAGCAATTGACGTTACCCGCAGAAGAAGCACCGGCTAACTCCGTGCCAGCAGCCGCGGTAATACGGAGGGTGCAAGCGTTAATCGGAATTACTGGGCGTAAAGCGCACGCAGGCGGTCTGTCAAGTCGGATGTGAAATCCCCGGGCTCAACCTGGGAACTGCATTCGAAACTGGCAGGCTAGAGTCTTGTAGAGGGGGGTAGAATTCCAGGTGTAGCGGTGAAATGCGTAGAGATCTGGAGGAATACCGGTGGCGAAGGCGGCCCCCTGGACAATGACTGACGCTCAGGTGCGAAAGCGTGGGGAGCAAACAGG
+
IIIIIIIIIIIIIIIIIIIIGIIIIIIIIIIIIIIHIIIIIIIIIIIIHIIIIIHIIIIIIGIEHIIGIIIIIIIIIIIIIIIIIIIHIHHHHIGIIIIIIIIIIIIIIIHIIIHHIIIHIIIGHHIIHHIIIIIGIIIIGIHIIIGHIHIIIIIIIGIIIIIIIIIIIIIIIIIIHGCFECHHIHIIIIIIIIG.GHHHIIIHIIIIIIHIIHIIHIIIIGHIIIHIIHIIGIIIHIIIHHCIIIHFHEGIHHIIIIIIIIIIIIHIIIIIIIHIHIIIIIIIIIIHHIIIIHGHIIIIIIIIIIIIHIIIIIIHHIIIIIIIIIIIIIIIIIIIIIIIHIIHIIHG<HHIIIHIIIIIIIIIIIIIIIIIIHIHIIHHIIIIIIIIIHIIHIIIIIIHHHIIHIGIIIIIIIIIHIIIIIIIIIIIII
@HWI-D00621:567:H7NJCBCX2:1:1101:16986:44222
GTGGGGAATATTGCACAATGGGCGCAAGCCTGATGCAGCCATGCCGCGTGTATGAAGAAGGCCTTCGGGTTGTAAAGTACTTTCAGCGGGGAGGAAGGCGATAAGGTTAATAACCTTGTCGATTGACGTTACCCGCAGAAGAAGCACCGGCTAACTCCGTGCCAGCAGCCGCGGTAATACGGAGGGTGCAAGCGTTAATCGGAATTACTGGGCGTAAAGCGCACGCAGGCGGTCTGTCAAGTCGGATGTGAAATCCCCGGGCTCAACCTGGGAACTGCATTCGAAACTGGCAGGCTAGAGTCTTGTAGAGGGGGGTAGAATTCCAGGTGTAGCGGTGAAATGCGTAGAGATCTGGAGGAATACCGGTGGCGAAGGCGGCCCCCTGGACAAAGACTGACGCTCAGGTGCGAAAGCGTGGGGAGCAAACAGG
+
IIIIIHIIIIIIIIIIIIIIIIIIIIIHHHIIIIIIIIIIIIIIHIIIIIIIHHHIIIIIIIIIIIGHGHIIIHIHIIIIIIGHIIIIIIIHIIIHIHIIIIIIIIIIIIIIIHIIIIIIIIIIIIIIIIIIIIIIHIGIIHIHIIIIIIHIIIIIIIIIIIIHIIIIHIIIIIHIHHHHHGDHHDHHHIIIIIIHEHHFHFHHFHHIIHHEHIHHHHHIIHHHIIIIIIIHH?EGGHIIIIHHHHEFHG?GEDHCDD?IIIHHIIHIGIIIHIHEIIIHGIIIHIIIIIIIIIHIHHIIIHIIIHIHIIIIIIIIIIIIHIHIIIIIIIIIIIIIIIIIHIIIIIHF<HHHHIIIIHIIIIIIHIIIIIIIIIIIIIIIFIIIIIIIIIIIHIIIIHIIIHIIIIIIIIIIHIIIHIIIIIIIIIIIII
@HWI-D00621:567:H7NJCBCX2:1:1101:15084:44467
GTGGGGAATATTGCACAATGGGCGCAAGCCTGATGCAGCCATGCCGCGTGTATGAAGAAGGCCTTCGGGTTGTAAAGTACTTTCAGCGGGGAGGAAGGTGTTGAGGTTAATAACCTCAGCAATTGACGTTACCCGCAGAAGAAGCACCGGCTAACTCCGTGCCAGCAGCCGCGGTAATACGGAGGGTGCAAGCGTTAATCGGAATTACTGGGCGTAAAGCGCACGCAGGCGGTCTGTCAAGTCGGATGTGAAATCCCCGGGCTCAACCTGGGAACTGCATTCGAAACTGGCAGGCTAGAGTCTTGTAGAGGGGGGTAGAATTCCAGGTGTAGCGGTGAAATGCGTAGAGATCTGGAGGAATACCGGTGGCGAAGGCGGCCCCCTGGACAAAGACTGACGCTCAGGTGCGAAAGCGTGGGGAGCAAACAGG
+
IIIIIIIIIIIIIIIIIIIIIIIIIIIHIIIIIIIIIIIIIHIIIIIIHIIHIIIIIIIIIIHEHHIIIHIIIIIIIIIIIIHIIIIIIIIIIHHIIIHIIIIEHHHHIIIIIIIIIIIIHIIIGIIIIIIIIIIIIHHIIIIHIIIHIGIHHHIIIHHIIIIIIIGIGIIIIIHIIIIIIIIHGCHIIIGHIIIIIHHEHHIHHHIFHIHIHHIIIIIGHIIIIIIIIIIIHHFHHGIIIHIIIHHIHFIHECD<IIIHIIIIIIGH@CGGIIIIIIHFGIIIIIIIIIIIIIHIIIIIIIHHGGIIIHIIIIIIIHIIIGIIHIIIIHIIHIIIHIIIIIIIIHGGCIHIIIIIHIHHHHHHEHHHIIIIIIIIIIIHHEHGHHHIIHIHHIIIIIIIHIIIIIIIIIIIIIIIHIIIIIIIIIIIHH
@HWI-D00621:567:H7NJCBCX2:1:1101:19098:44686
GTGGGGAATATTGCACAATGGGCGCAAGCCTGATGCAGCCATGCCGCGTGTATGAAGAAGGCCTTCGGGTTGTAAAGTACTTTCAGCGGGGAGGAAGGGGTTGAGGTTAATAACCTCAGCAATTGACGTTACCCGCAGAAGAAGCACCGGCTAACTCCGTGCCAGCAGCCGCGGTAATACGGAGGGTGCAAGCGTTAATCGGAATTACTGGGCGTAAAGCGCACGCAGGCGGTCTGTCAAGTCGGATGTGAAATCCCCGGGCTCAACCTGGGAACTGCATTCGAAACTGGCAGGCTAGAGTCTGGTAGAGGGGGGTAGAATTCCAGGTGTAGCGGTGAAATGCGTAGAGATCTGGAGGAATACCGGTGGCGAAGGCGGCCCCCTGGACAAAGACTGACGCTCAGGTGCGAAAGCGTGGGGAGCAAACAGG
+
IIIHHIIIIC@GHIIIIIIIHIHHIIIIIIIIIIH?1FH?GCHGIIIIHH0D1DH?FHHIIEHHIIIICGHHIIIG?HEEH1<C<1F?DDIIHIIICC0/<CCD@?1DEHFH@0=<0GH?C?HHFH?HHD@G00DH///=0D//:0GEH<::G0F/DEHH/BAG?@@/B/??ED-E//:/:88?HH@@.G?8..EAECE7IHECCHHGGFHEEHFEE8GHG@-CF?HHCC8B-FEHHIIIIHDHFG@IHHFF8,CGHIHHHHIHEHHHAIIIIIIHF..F.HHG?HIHIIIIHIHH@IIHHG:.G?IIIHHD<@HG?IIIIIIIIIIIIHIIIIIIIIIHIIIIIGHF<HFHIIIIHIHHCHDIIIIIIHIIIIIHECC/=IIHIHHGCGCCD0IIIIHHE1IIIFIHIIIIHHCFIIIHIIIHHHD1II
@HWI-D00621:567:H7NJCBCX2:1:1101:19954:44735
GTGGGGAATATTGCACAATGGGCGCAAGCCTGATGCAGCCATGCCGCGTGTATGAAGAAGGCCTTCGGGTTGTAAAGTACTTTCAGCGGGGAGGAAGGTGTTGAGGTTAATAACCTCAGCAATTGACGTTACCCGCAGAAGAAGCACCGGCTAACTCCGTGCCAGCAGCCGCGGTAATACGGAGGGTGCAAGCGTTAATCGGAATTACTGGGCGTAAAGCGCACGCAGGCGGTCTGTCAAGTCGGATGTGAAATCCCCGGGCTCAACCTGGGAACTGCATTCGAAACTGGCAGGCTAGAGTCTTGTAGAGGGGGGTAGAATTCCAGGTGTAGCGGTGAAATGCGTAGAGATCTGGAGGAATACCGGTGGCGAAGGCGGCCCCCTGGACAAAGACTGACGCTCAGGTGCGAAAGCGTGGGGAGCAAACAGG
+
IIIIIIIIIIIIIIIHIIIIIIIIIIIIIIIIIIIIIIIIIIIGHIIIDHIIIIIIIIIIIHIIIIIIIIIIIIIGIIIIIIGHIIIIGIICHDH?GHHHHIHIIIIIIHIIIIIIHIIHIIIHHIHGHHHIICHIIIIIIIIHEHHIIIIHHHHHIIIFHGHIHIGGHIGIIHEHHIIIIH.EHHIHHIHIEEACHHHHIGIGIGIIIIIHFIHGIHIHHIHDHHHHGHIHEHHG?CEHIIHIHHHIIIIIIIHHIIHHHHCGIHIIIIHIIIHIIIHIIIIIIIIHHIIIIHEIIIIIHGIIHIIIHIIIHHHGIIIIIIIHIIIIIIIIIIIIIIIIIIIIIIHHDIIIIHHIIIIIIIGIIIIIIIIIIIIIIIIIIIHIIIIIIIIIIIIIIIHIIIIIIIIIIIIIIIHIIIIIIIIIIIIIII
@HWI-D00621:567:H7NJCBCX2:1:1101:3817:44899
GTGGGGAATATTGCACAATGGGCGCAAGCCTGATGCAGCCATGCCGCGTGTATGAAGAAGGCCTTCGGGTTGTAAAGTACTTTCAGCGGGGAGGAAGGTGTTGAGGTTAATAACCTCAGCAATTGACGTTACCCGCAGAAGAAGCACCGGCTAACTCCGTGCCAGCAGCCGCGGTAATACGGAGGGTGCAAGCGTTAATCGGAATTACTGGGCGTAAAGCGCACGCAGGCGGTCTGTCAAGTCGGATGTGAAATCCCCGGGCTCAACCTGGGAACTGCATTCGAAACTGGCAGGCTAGAGTCTTGTAGAGGGGGGTAGAATTCCAGGTGTAGCGGTGAAATGCGTAGAGATCTGGAGGAATACCGGTGGCGAAGGCGGCCCCCTGGACAAAGACTGACGCTCAGGTGCGAAAGCGTGGGGAGCAAACAGG
+
HHHIGHIIIIIIFHIIIIIIHIHIIIIIIIIHHHIIIHIIIIIIIHGIHIHIIIIIHGHHIIIGGHIGIIIHHIIIIIIIHIFHIFIIIIIIIGIIIHIIIIIIFHHHIIIIIHHHHICHHHGHHIHIHHHIIIHIIIIIIIIHIFHGD/EDHIIIIHGHIIIIGIIIHIHGHGHHGIIHIIHDCHGHHIIIIIGCEEGCHHCHHIICEHHIHIIGIHHHIIIIIHHHHIIHFHIHHIHCIHEHHEHFFFEHG<D<DHHHHHCAEHIIIHHHHG7GEIHIHEIHG@IIHIIIIIIIIIIIIHGIIIIIIIIIIHHIHIIIIHHIIIIIIIHIIIIIIHHFHHIIIIHF<HHHHHHIHIHIHIGIIIHGIIIIIGIHIHIIIIIHIHHIIIHIIIHIIIIGCEIIIIIIIIIIHIIIIIIIHIIIIHG?II
@HWI-D00621:567:H7NJCBCX2:1:1101:11365:44772
GTGGGGAATATTGCACAATGGGCGCAAGCCTGATGCAGCCATGCCGCGTGTATGAAGAAGGCCTTCGGGTTGTAAAGTACTTTCAGCGGGGAGGAAGGTGTTGAGGTTAATAACCTCAGCAATTGACGTTACCCGCAGAAGAAGCACCGGCTAACTCCGTGCCAGCAGCCGCGGTAATACGGAGGGTGCAAGCGTTAATCGGAATTACTGGGCGTAAAGCGCACGCAGGCGGTCTGTCAAGTCGGATGTGAAATCCCCGGGCTCAACCTGGGAACTGCATTCGAAACTGGCAGGCTAGAGTCTTGTAGAGGGGGGTAGAATTCCAGGTGTAGCGGTGAAATGCGTAGAGATCTGGAGGAATACCGGTGGCGAAGGCGGCCCCCTGGACAATGACTGACGCTCAGGTGCGAAAGCGTGGGGAGCAAACAGG
+
IIIIHIIIIIIHIIHIGIIIIIIHIIIIHIIIIIIIIHIIIIIIFCHIHHIIIIIIIHGIIIIIHIIIIHGIIIIIIIHIIGFHHIIIIIGDHHHIIIIIIIIIIIIIIIIIIIIIHIHIIIIHIHIIHIIIIIIIIIIIIIGIIIIHHIIHIIIIIIIIIIIIIIHIIIIHIIHIIIIHIIHHIIIIIHHHFH=GHIIIIIIHHHFEGHEHIHEHHHHIHHGIHHEIIIIIHGIIIHHHHCIIIHFIHHHHGCH<HHHEEHHIIIIIIIIHBGHIHIIHIHEHHHHHIIIIIIIIIGIIIIIGIIIIIIHIIHIHHIIHHHHHHHIIIIIIIGIIIIIIIIIIIHFG<HGHIHGIIIIHGIHDIHIHEIIGIIIIIIHIIHIHHIIIHHIHHHHCIIIIHIIHIIIIIIIIIIIIIIIIIHHIIHHIIH
@HWI-D00621:567:H7NJCBCX2:1:1101:19802:44951
GTGGGGAATATTGCACAATGGGCGCAAGCCTGATGCAGCCATGCCGCGTGTATGAAGAAGGCCTTCGGGTTGTAAAGTACTTTCAGCGGGGAGGAAGGTGTTGAGGTTAATAACCTCAGCAATTGACGTTACCCGCAGAAGAAGCACCGGCTAACTCCGTGCCAGCAGCCGCGGTAATACGGAGGGTGCAAGCGTTAATCGGAATTACTGGGCGTAAAGCGCACGCAGGCGGTCTGTCAAGTCGGATGTGAAATCCCCGGGCTCAACCTGGGAACTGCATTCGAAACTGGCAGGCTAGAGTCTTGTAGAGGGGGGTAGAATTCCAGGTGTAGCGGTGAAATGCGTAGAGATCTGGAGGAATACCGGTGGCGAAGGCGGCCCCCTGGACAAAGACTGACGCTCAGGTGCGAAAGCGTGGGGAGCAAACAGG
+
IIHIIIIIIIIIIIIIIIIIGIIIIIIIHHIHGHHIIIHIIIIIIIIIIGHIIIHIHIIIIIGIIFIIIHIIIIGIIIIIII<<GHHIIIGDHHHIIIIIIIIGIIHHIGHHIHIIIIIHIIIIHIIIIIIHHIIIIIGIIIIIIIHIIIGIIIIIIIIIHIIHGHIIIIIHIICDEHIHHFCHGIIIIEHHGIEECHHHHIIHHHHHIIIGIHFHHIIIHHDHIH>IHIHHHCIIHIIHIHIIIIIHIGHEDDIIIIHHIHFHHB7.IIIIHIIIIIHEEHIIHIIIIIIGIIIIIIIHHIIHIIGIIIIIIIIIIIIIIIIGIIIHIIIIGHIIIHCIIIIIHIHGDHHHGHHHHHHIIHHHHIIIIIIIIIHIIIHDIIHIIIIIIIIIHIIIIIHIIGIIIIIIIIIIIIIGIHHIIIIIIIIIII
@HWI-D00621:567:H7NJCBCX2:1:1101:14470:45015
GTGGGGAATATTGCACAATGGGCGCAAGCCTGATGCAGCCATGCCGCGTGTATGAAGAAGGCCTTCGGGTTGTAAAGTACTTTCAGCGGGGAGGAAGGCGATAAGGTTAATAACCTTGTCGATTGACGTTACCCGCAGAAGAAGCACCGGCTAACTCCGTGCCAGCAGCCGCGGTAATACGGAGGGTGCAAGCGTTAATCGGAATTACTGGGCGTAAAGCGCACGCAGGCGGTCTGTCAAGTCGGATGTGAAATCCCCGGGCTCAACCTGGGAACTGCATTCGAAACTGGCAGGCTAGAGTCTTGTAGAGGGGGGTAGAATTCCAGGTGTAGCGGTGAAATGCGTAGAGATCTGGAGGAATACCGGTGGCGAAGGCGGCCCCCTGGACAAAGACTGACGCTCAGGTGCGAAAGCGTGGGGAGCAAACAGG
+
IIIIIIHIIIIIIIIIHIIIIIIIIIIGIIIIIIIIGIIIIIIIIIIIIIIIIIIIIIIIIIIIIIIIIIIIHHHHHHHIIHHIIIIIIIIIIIIIIIIIIIIIIIGHIHIIIIIIIHHIIIIIHIIIIIIIIHHIIIHIIIIIIIIIIIHIIIIIIIIIIIIIHHIIGHHIIHHIH?GHIHIIIIIIIIIIGIHIIIIIIHHHIIIIIHIIIIIIIIIIIIIIHHIIIIHHGHIIIHGHHIGIIIIIHHFIHGGIGHIHHEEGGIGIHHHHHHHGIHHFHDFHIHHFHHCIHH?GIIIIFIHIIHIIIIIIIHHGHIIHHIHIHHIIHDIIGIIHFHIHHDFHHHDD<HHHHIIIIIIIIHDIHHEFIIHIIIIIHIIIIIIIHIIIIIIIHIIIIIIIIIHIIHIIIIIIIHIIIIIIIIIIIIIIII
@HWI-D00621:567:H7NJCBCX2:1:1101:18264:45070
GTGGGGAATATTGCACAATGGGCGCAAGCCTGATGCAGCCATGCCGCGTGTATGAAGAAGGCCTTCGGGTTGTAAAGTACTTTCAGCGGGGAGGAAGGTGTTGAGGTTAATAACCTCAGCAATTGACGTTACCCGCAGAAGAAGCACCGGCCAACTCCGTGCCAGCAGCCGCGGTAATACGGAGGGTGCAAGCGTTAATCGGAATTACTGGGCGTAAAGCGCACGCAGGCGGTCTGTCAAGTCGGATGTGAAATCCCCGGGCTCAACCTGGGAACTGCATTCGAAACTGGCAGGCTAGAGTCTTGTAGAGGGGGGTAGAATTCCAGGTGTAGCGGTGAAATGCGTAGAGATCTGGAGGAATACCGGTGGCGAAGGCGGCCCCCTGGACAAAGACTGACGCTCAGGTGCGAAAGCGTGGGGAGCAAACAGG
+
III?@CHIIHIGGHHIIIIIIIIIIIHHHIIIIIIIIIIIIIIIHIIIIIHIIIIIGHHIIHHHIIIDHIIIIGHIHHIIIIDHHIGHIIHIIHHEHIHHIIIHIGHHIIHHHHHIIIIIIIHIIIIHIIHIIHHHIGHHIIHIIHIIIHIIIIHIIIIIIIIIIIIIIIHHHEEHIGFHIIHIHGIIGHHHHGEHH@HHIIIIHIIIIHHHIHIHHHHHIIHIIIGHIIIHG?EF?HIIIHHHEGEIIGHHHHHDDHHEHHHHG@EHIIIIIIIIIIIHGHIHIIHHIIIIIH?GIIIHHGHIIIHHIHCEIHHCIIIHHHHIIIIIGHHHHCEHFHHHHIIIHEHF<EGIIGHCHFEHCDHIHIIHHFIIIIIHIIIIHHIIHIHHHHIHIIIIIIIHIHHHHIIHIHIIHHCIIIIIIHFFEH?IIH
@HWI-D00621:567:H7NJCBCX2:1:1101:20861:45132
GTGGGGAATATTGCACAATGGGCGCAAGCCTGATGCAGCCATGCCGCGTGTATGAAGAAGGCCTTCGGGTTGTAAAGTACTTTCAGCGGGGAGGAAGGTGTTGAGGTTAATAACCTCAGCAATTGACGTTACCCGCAGAAGAAGCACCGGCTAACTCCGTGCCAGCAGCCGCGGTAATACGGAGGGTGCAAGCGTTAATCGGAATTACTGGGCGTAAAGCGCACGCAGGCGGTCTGTCAAGTCGGATGTGAAATCCCCGGGCTCAACCTGGGAACTGCATTCGAAACTGGCAGGCTAGAGTCTTGTAGAGGGGGGTAGAATTCCAGGTGTAGCGGTGAAATGCGTAGAGCTCTGGAGGAATACCGGTGGCGAAGGCGGCCCCCTGGACAATGACTGACGCTCAGGTGCGAAAGCGTGGGGAGCAAACAGG
+
GHHFFH=EGCCCGHEHGHIIIH?EH?<EH?F@<CGHHIHEGCHHHHHH/C<<EFGEE@FH?<FC11<@HC0CEFGEHIFHC@<<FH1C/CD?FH0<FHHICDGCHI<FHHHHEH1GEEHGH@@FGE0GC?F0=DHC<C?EHHCCGH/DFH?CE<GH/GHGHHHFHHEHEBHHIHE-@8:;BH@HCHHH.:8GEH.:..A.GHHA?A@@GGAHECF5BAHHEHHHID9HHHBHCGFF?CECDEB8B-G@FE@?DHHDDC8.GB.;.AGA.GE?HIIIHH@GA@7.HCHHEIHFIHHCFGIH@IHHHECDDIHIIHGCEIHHHHHIHFC0DHHHHGCEFFEE=HIHHHF<<1<G?GF<<EEEDIIHFCEHHH@C=HHHHHIHFIHGCFIIHEHFFH@HDIHIHIHHHECIHHGHHDHIHHECHHHHEHHF@H
@HWI-D00621:567:H7NJCBCX2:1:1101:2158:45273
GTGGGGAATATTGCGCAATGGGCGCAAGCCTGATGCAGCCATGCCGCGTGTATGAAGAAGGCCTTCGGGTTGTAAAGTACTTTCAGCGGGGAGGAAGGTGTTGAGGTTAATAACCTCAGCAATTGACGTTACCCGCAGAAGAAGCACCGGCTAACTCCGTGCCAGCAGCCGCGGTAATACGGAGGGTGCAAGCGTTAATCGGAATTACTGGGCGTAAAGCGCACGCAGGCGGTCTGTCAAGTCGGATGTGAAATCCCCGGGCTCAACCTGGGAACTGCATTCGAAACTGGCAGGCTAGAGTCTTGTAGAGGGGGGTAGAATTCCAGGTGTAGCGGTGAAATGCGTAGAGATCTGGAGGAATACCGGTGGCGAAGGCGGCCCCCTGGACAAAGACTGACGCTCAGGTGCGAAAGCGTGGGGAGCAAACAGG
+
IIIIFHIIIIIIHHHHHIIIHHHIIHIIHIHFHIIIIIIIIIFE<C/FHHIIGCFGHGHIHFGCEHHGIIIH0<<GHIHIIIGHIIIHIIGDHIHHHIGHIHIIIHD1DCHIHH?C?HHHIIIIHIHIHI?DGHIHCHHIIIII/DD@HEHHIIIIHICDDEHHHIEHHF<DDD:?HFHHII=??D.GHHHFHHH.BGEHIIGHGGCEHHHC@HFHHIHHCHHIHHHHHGI@?IHF-G@DHGHGHIIG-@-@@CIHHHHEIHGIIIHHHIIIHG?HCEHHHEB.E@IHHHFIHGGFIHHF.?IHHHEIHHIHHFHEFD/HEEHIIHIFHDIHGHH@IG=HHIIIHIHG<CIHHHF1HHFGC/CHHFHHHHHCIIIIHIIHFIHHCIIHIIIIHIIIIIIHIHIIIIHHIIIIGDH?IIHH@F@EFFCCHI
@HWI-D00621:567:H7NJCBCX2:1:1101:4757:45402
GTGGGGAATATTGCACAATGGGCGCAAGCCTGATGCAGCCATGCCGCGTGTATGAAGAAGGCCTTCGGGTTGTAAAGTACTTTCAGCGGGGAGGAAGGTGTTGAGGTTAATAACCTCAGCAATTGACGTTACCCGCAGAAGAAGCACCGGCTAACTCCGTGCCAGCAGCCGCGGTAATACGGAGGGTGCAAGCGTTAATCGGAATTACTGGGCGTAAAGCGCACGCAGGCGGTCTGTCAAGTCGGATGTGAAATCCCCGGGCTCAACCTGGGAACTGCATTCGAAACTGGCAGGCTAGAGTCTTGTAGAGGGGGGTAGAATTCCAGGTGTAGCGGTGAAATGCGTAGAGATCTGGAGGAATACCGGTGGCGAAGGCGGCCCCCTGGACAAAGACTGACGCTCAGGTGCGAAAGCGTGGGGAGCAAACAGG
+
HIIGEDFCGHHEFGEFHHHEEEHIIIIIHHIFHGIHIFGHIIIIIGHHDHIHIIEHHIHCHHIIIIHHEH=CGEEHFHHCHIGHHCEEHHHCHCHHEHIIIGHH@EFHHHHIEHGHEGHHIHIHHHEHHHHEHIGHHIHDDFEHI@:/:FHCHHIG/DDFEHIHFHHIHIHIIG?CEGHHEBBHDE8BHEHHGEAAE?.BEDHHHIHHHIH@@HGH@CFHIHIDHGHHIHIEHEFEEB=HC-HHHGHHF6@HEC<DIHB.B6@HEFHHAFEEIIIHHHEHFHE@FGAAEHEHHHHHEEHEEGCHIIHE<C??HH?HHHGFHEHHHFFHIHDGHIHEEHHGIIHHFHHHCGHGIHEHHGIHDF/CEEDHHHIHHCCDHDHH@E?EHHIHIHHEFHIHDDGCEHIIIHGHHHHIIHIIIHHIHHEHHFCHII
@HWI-D00621:567:H7NJCBCX2:1:1101:7920:45451
GTGGGGAATATTGCACAATGGGCGCAAGCCTGATGCAGCCATGCCGCGTGTATGAAGAAGGCCTTCGGGTTGTAAAGTACTTTCAGCGGGGAGGAAGGTGTTGAGGTTAATAACCTCAGCAATTGACGTTACCCGCAGAAGAAGCACCGGCTAACTCCGTGCCAGCAGCCGCGGTAATACGGAGGGTGCAAGCGTTAATCGGAATTACTGGGCGTAAAGCGCACGCAGGCGGTCTGTCAAGTCGGATGTGAAATCCCCGGGCTCAACCTGGGAACTGCATTCGAAACTGGCAGGCTAGAGTCTTGTAGAGGGGGGTAGAATTCCAGGTGTAGCGGTGAAATGCGTAGAGATCTGGAGGAATACCGGTGGCGAAGGCGGCCCCCTGGACAATGACTGACGCTCAGGTGCGAAAGCGTGGGGAGCAAACAGG
+
IIIIIIIDHIIIIIIIIIIIGHIIIIIIIIIIIIHIHIGHIIIGIIHIHHIIIIIIIIIIIIIIHHIHHGHGIIIIIHIIIHHIIIIIIIIHHIHIIHIHIIIIIIIIIIIGIIIIIIIIIIIIIIIIHHHIIIIIIIHIIIIIIIIIHHIHIIIHIIIIIIIHHIIIIIIIIIIGHHIIIIHIGCEHDHEHII:BHHBGHIIIIIIFHIIIIIHHBHHHHIHDHIIIIHHIIHEHHE@DIHIGIHHIHHEHHEGHIIIIIIHGAHIGIIGIHIIIIHCHHDHIHIIIHHHHIIIHIHIIIGIIIIIIIIIIIIHIIIIIGIIIHIIHHIIIIIIIIIHIIIIIHIIHGIIIGIIIIIIIIIHIIHIIIHIIIIIHIIIIIIGIIIIHIHIIIHIIIIIHIIIIIIIIIIIIIIIIIIIIIIIIIIIIIH
@HWI-D00621:567:H7NJCBCX2:1:1101:8920:45314
GTGGGGAATATTGCACAATGGGCGCAAGCCTGATGCAGCCATGCCGCGTGTATGAAGAAGGCCTTCGGGTTGTAAAGTACTTTCAGCGGGGAGGAAGGTGTTGAGGTTAATAACCTCAGCAATTGACGTTACCCGCAGAAGAAGCACCGGCTAACTCCGTGCCAGCAGCCGCGGTAATACGGAGGGTGCAAGCGTTAATCGGAATTACTGGGCGTAAAGCGCACGCAGGCGGTCTGTCAAGTCGGATGTGAAATCCCCGGGCTCAACCTGGGAACTGCATTCGAAACTGGCAGGCTAGAGTCTTGTAGAGGGGGGTAGAATTCCAGGTGTAGCGGTGAAATGCGTAGAGATCTGGAGGAATACCGGTGGCGAAGGCGGCCCCCTGGACAATGACTGACGCTCAGGTGCGAAAGCGTGGGGAGCAAACAGG
+
IIIIIIIIIIIIIIIIIIHIIHIIIIIIIIIIIIIIIIIIIIIIGICHIHHIIIIIHIIIIIEHIIIHGIIIIIIIIIHIIIDHHIIIIIIIGIIIIGIIIIGGHIHHIIHHEHHIIIIIHHIIIIIIHIIIHIIIIIIIGHIHHIHIIIIHHHIIIIIIHIIIIIIIIIIIGHIDHHIIIGHHIIIHIEHGIIIIHHHHHHHHHHHIIHHIHHIIIIHIIGHHHHGIIIIHEHHHCHHHHDE?HH@@-CGHEDDC,CHEGHHFGIIHHHCIHHIIIHHEEGIHIIHHGEFHIHHHGHIIHFHIIIIIIIHIIHHIIIIIIHIHHIIIIIIIIIIIIHIIIIIIIIIHFIIGIIIIIIIIIIIIIIIIIHHGIIIHHIHCGHIIIIHHIHEIIIIIIIIIIIIIHIIIIIIIIIIIIIIIIHIIIIIIII
@HWI-D00621:567:H7NJCBCX2:1:1101:11043:45442
GTGGGGAATATTGCACAATGGGCGCAAGCCTGATGCAGCCATGCCGCGTGTATGAAGAAGGCCTTCGGGTTGTAAAGTACTTTCAGCGGGGAGGAAGGTGTTGAGGTTAATAACCTCAGCAATTGACGTTACCCGCAGAAGAAGCACCGGCTAACTCCGTGCCAGCAGCCGCGGTAATACGGAGGGTGCAAGCGTTAATCGGAATTACTGGGCGTAAAGCGCACGCAGGCGGTCTGTCAAGTCGGATGTGAAATCCCCGGGCTCAACCTGGGAACTGCATTCGAAACTGGCAGGCTAGAGTCTTGTAGAGGGGGGTAGAATTCCAGGTGTAGCGGTGAAATGCGTAGAGATCTGGAGGAATACCGGTGGCGAAGGCGGCCCCCTGGACAATGACTGACGCTCAGGTGCGAAAGCGTGGGGAGCAAACAGG
+
HIIIHIIIIIIIHIIIIIIHHHIIIIIIGHIIIIIIIIIIIIIIIIIIHIIIIIIIIIIIIGIIIIIIHIHHIGIIIIIIIIGHIIHIIIIGIIIIHIIIIIIIIIIHIIIIIIIIIIIIIIIIIIIIEHHIIIIIIIIIIIIGIIHIIIIIIIIIIIIIIIIIIIIIIIGIIIHHHIIIIIHIIGHHIIIIGHIIHIHHIIGHIIIIIGFHHIIHIIIIIIIHIHHHIIIIIHIHHHHHHHHIIIHHGIHIGIIIIIIIIIIHHHGIIIHIHHFGHIIIHIIIIHIHHHHIIGIIIIIIHEIIIIIIHIIIIIIIIIHGIIIIIIIIIIIIIIIIIIHIIIIIIIHF<IIIIIHHIIIICIIIIIIIIIIIIIIIIIHIIIIIIIIHGIIIHIIIIIIIIIIIIIIIIIIIIIIIIIIIIIIIIIIIII
@HWI-D00621:567:H7NJCBCX2:1:1101:17780:45414
GTGGGGAATATTGCACAATGGGCGCAAGCCTGATGCAGCCATGCCGCGTGTATGAAGAAGGCCTTCGGGTTGTAAAGTACTTTCAGCGGGGAGGAAGGCGATAAGGTTAATAACCTTGTCGATTGACGTTACCCGCAGAAGAAGCACCGGCTAACTCCGTGCCAGCAGCCGCGGTAATACGGAGGGTGCAAGCGTTAATCGGAATTACTGGGCGTAAAGCGCACGCAGGCGGTCTGTCAAGTCGGATGTGAAATCCCCGGGCTCAACCTGGGAACTGCATTCGAAACTGGCAGGCTAGAGTCTTGTAGAGGGGGGTAGAATTCCAGGTGTAGCGGTGAAATGCGTAGAGATCTGGAGGAATACCGGTGGCGAAGGCGGCCCCCTGGACAAAGACTGACGCTCAGGTGCGAAAGCGTGGGGAGCAAACAGG
+
IIIIIIIIIIIIIIIIIIIIIIIIIIIIHIIIIIIIIIIIHIIIIIIIIIIIIIIIIIIIIIIIIIIHGHIIIIHHIIIIIIHIIIIIHIIHIGHIIIHIIIIEHHHIIIIIIIIIIIIHIIGIIHHIIIHIIIHGIHIIIIIIIIIIIIIHIHIIIIIIIIIIIIGHIIIIIHHHHHHIIIHGHIGHIIHIIIHIHIIIIHFGGHHHHEHIHIIHIIIHHIIIHIIHHIHIHEHHEIIIGIHHHHIIIIIIIIIIIIIIIIIIIIHHGHIHIHIHGIIIIIIIIHHHGEHHHFEFIHHHIHEIIHIHIIIIIIIIIIIHIIIIIIIIIIIIIIIIIIIHGIIIIIHHFIGIIIHHIIIIIIIIIIHIIIIIIIIIIIIIIIIIIIIIIIIIIIIIIIIIIIIIIIIIIIIIIIIIIIIIIHIIIIIIII
@HWI-D00621:567:H7NJCBCX2:1:1101:3778:45736
GTGGGGAATATTGCACAATGGGCGCAAGCCTGATGCAGCCATGCCGCGTGTATGAAGAAGGCCTTCGGGTTGTAAAGTACTTTCAGCGGGGAGGAAGGTGTTGAGGTTAATAACCTCAGCAATTGACGTTACCCGCAGAAGAAGCACCGGCTAACTCCGTGCCAGCAGCCGCGGTAATACGGAGGGTGCAAGCGTTAATCGGAATTACTGGGCGTAAAGCGCACGCAGGCGGTCTGTCAAGTCGGATGTGAAATCCCCGGGCTCAACCTGGGAACTGCATTCGAAACTGGCAGGCTAGAGTCTTGTAGAGGGGGGTAGAATTCCAGGTGTAGCGGTGAAATGCGTAGAGATCTGGAGGAATACCGGTGGCGAAGGCGGCCCCCTGGACAAAGACTGACGCTCAGGTGCGAAAGCGTGGGGAGCAAACAGG
+
IIIIIIIIIIIIIIIIIIIIIIHIIIIIIIIIIIIIIIIIIIIIIIIIIIIIIIIIIIIIIIIIIIIIIIIIIIIIIIIIIIGHIIIIIIIIIIGIIIIIIIIIHIHIIIIIIIIIIIIIIIIIIIIIIIIIIIIIIIIIHIHIIIIIIIIIIHIIIIHHHIIIIFHIIIIIHGIHIIIIHIEHIHHIGIHFGHHHHIIIHIIIIIIHIIHIIHHIIIIIIHIIIIIIHHHIGIIHHHFGHCHHIIIHHFHIIIHIIIIIHCIIHIIIIIIIIIIHHIHIIIIIHIIIHIHIIIHGIIIIIIHIIIIIIIIIIIIIIIGIIIIGIIIIHHIIIIIIIIIIIIIIHIHF<1IIIIIIIIHHDIIIIIIIIIIIIIIIIIIIIIIIIIIIIIIIIIIIIIIIIIIIIIIIIIIIIIIIIIIIIIIIIIIIII
@HWI-D00621:567:H7NJCBCX2:1:1101:6518:45725
GTGGGGAATATTGCACAATGGGCGCAAGCCTGATGCAGCCATGCCGCGTGTATGAAGAAGGCCTTCGGGTTGTAAAGTACTTTCAGCGGGGAGGAAGGTGTTGAGGTTAATAACCTCAGCAATTGACGTTACCCGCAGAAGAAGCACCGGCTAACTCCGTGCCAGCAGCCGCGGTAATACGGAGGGTGCAAGCGTTAATCGGAATTACTGGGCGTAAAGCGCACGCAGGCGGTCTGTCAAGTCGGATGTGAAATCCCCGGGCTCAACCTGGGAACTGCATTCGAAACTGGCAGGCTAGAGTCTTGTAGAGGGGGGTAGAATTCCAGGTGTAGCGGTGAAATGCGTAGAGATCTGGAGGAATACCGGTGGCGAAGGCGGCCCCCTGGACAAAGACTGACGCTCAGGTGCGAAAGCGTGGGGAGCAAACAGG
+
IIIIIIHIIIHIIIIHIIIIIIIIIIIIIIIIIIIIIIIIIIIIIIIIIIIIIIIIHHIIIGIIIIIIIIIIIGIIIIIIIIFHIIIIIIIHHIIIIIIIIIIIIGHIIIHIHIHIIIIIIHIIIIIIIIIIIIIIIIIIIIIIGIIIHIIIIIGIHIIIIGIIIIIIIHIIIIIGIIIIIIGIGGHHIHIIIIHHIIIIIHIIIIIIIIHIIIIGIHIIIIIIIIIIIIIEEIIIIIHHC-EHHIHHEGIIIGIIIIIIIHEHHHHIIIIIIIIIHIIIIIHHIIIHIGIIIIHHHIHHGIIGIIIIIIIHHIIIIIIIIIIIIHIGIIIIIIIGHIIHHCIIGIHGDHIHGIIIIIIIIIIIIIIIIIHIIIIIIIIIIIIIIIIIIIIIIIIIIIIIHIIIIIIIIIIIIIIHIIIIIIIIIIIIII
@HWI-D00621:567:H7NJCBCX2:1:1101:18683:45560
GTGGGGAATATTGCACAATGGGCGCAAGCCTGATGCAGCCATGCCGCGTGTATGAAGAAGGCCTTCGGGTTGTAAAGTACTTTCAGCGGGGAGGAAGGTGTTGAGGTTAATAACCTCAGCAATTGACGTTACCCGCAGAAGAAGCACCGGCTAACTCCGTGCCAGCAGCCGCGGTAATACGGAGGGTGCAAGCGTTAATCGGAATTACTGGGCGTAAAGCGCACGCAGGCGGTCTGTCAAGTCGGATGTGAAATCCCCGGGCTCAACCTGGGAACTGCATTCGAAACTGGCAGGCTAGAGTCTTGTAGAGGGGGGTAGAATTCCAGGTGTAGCGGTGAAATGCGTAGAGATCTGGAGGAATACCGGTGGCGAAGGCGGCCCCCTGGACAAAGACTGACGCTCAGGTGCGAAAGCGTGGGGAGCAAACAGG
+
HHIIIIIIIIIIIIIIHIIIIHHIIGHHHHIIIIIIIIIIIIIIIIHIIIIIHIHIIGHIIIHIIIIIIIIIIIIIIIIIHIHHHIIIIIIHHIIIHIIIHIIHIIIIIIHHHIIGIIIIHIIIIIIIEHIIIIIIIIIGIIIIIIIIIIIIIIIIIIIHIIHIIIIHHHI-8EDHCHIIHHHHHHHHHHIHHHHGHHHHIIIHIHHHHHH?IHHHHHIIIIIHHIIHHIIHHHCEIIIIIIIHFHHHHGG?EHIIIIIIIIHHIIGIIIIHIIIHIIHHHIIIIIIGHIIHIGIIIIIIIIIIIIIIHIIIIIIIIIIIIIHIIIIIHGIHHIIIIIIIIIIIIIHF<@EIIIIIIIIIIHIIHGIIIIIHIHIHHIIHFIIIIIIIHIHHHIIIIIIIIIIIHIIIIIIIIIIIIIIIIIIIHIIIII
@HWI-D00621:567:H7NJCBCX2:1:1101:2035:45821
GTGGGGAATATTGCACAATGGGCGCAAGCCTGATGCAGCCATGCCGCGTGTATGAAGAAGGCCTTCGGGTTGTAAAGTACTTTCAGCGGGGAGGAAGGTGTTGAGGTTAATAACCTCAGCAATTGACGTTACCCGCAGAAGAAGCACCGGCTAACTCCGTGCCAGCAGCCGCGGTAATACGGAGGGTGCAAGCGTTAATCGGAATTACTGGGCGTAAAGCGCACGCAGGCGGTCTGTCAAGTCGGATGTGAAATCCCCGGGCTCAACCTGGGAACTGCATTCGAAACTGGCAGGCTAGAGTCTTGTAGAGGGGGGTAGAATTCCAGGTGTAGCGGTGAAATGCGTAGAGATCTGGAGGAATACCGGTGGCGAAGGCGGCCCCCTGGACAAAGACTGACGCTCAGGTGCGAAAGCGTGGGGAGCAAACAGG
+
IIIHIHIIIIIIHHIIIIHIIIIIIIHIIIIIIIIIIIHIIIIIIGIIIIHHHHHIIIIIIIEHIIIIIIIIIIIHHIIIIHHHHHIIIIIIIIIIIIIIIIIIIIHHHIIIIIIIIHIIIIHIIIIIIHIIIHIIIIIIIIIIIIIIHHHIIHHIIIIHIGIHFHHIIICHIIHDEH?HHIIIIHHHCHHIIHBEEHEHHIEHHHIIIIHHIHHHHIIHIIHIGE=HHIIIIHHGHHHC<HH@HE@@-HHFHECHIIIIIHC@EHCHHIIIHIIIHHEGIHIIIIIIHIIIIIHGIIIGIIHGIIGIIIIIIIIGIIIIIIIIIIIIIGIIIIIIIGIIIIIIIHHGDIIHIIIIIIIIHDIIIIIIIIIIIIIIIIIIGIIIIHIHIIIIHIIHHIIIIIIIIIIIIHIIIIIIIIIHIHIIHIIHIH
@HWI-D00621:567:H7NJCBCX2:1:1101:7137:45835
GTGGGGAATATTGCACAATGGGCGCAAGCCTGATGCAGCCATGCCGCGTGTATGAAGAAGGCCTTCGGGTTGTAAAGTACTTTCAGCGGGGAGGAAGGTGTTGAGGTTAATAACCTCAGCAATTGACGTTACCCGCAGAAGAAGCACCGGCTAACTCCGTGCCAGCAGCCGCGGTAATACGGAGGGTGCAAGCGTTAATCGGAATTACTGGGCGTAAAGCGCACGCAGGCGGTCTGTCAAGTCGGATGTGAAATCCCCGGGCTCAACCTGGGAACTGCATTCGAAACTGGCAGGCTAGAGTCTTGTAGAGGGGGGTAGAATTCCAGGTGTAGCGGTGAAATGCGTAGAGATCTGGAGGAATACCGGTGGCGAAGGCGGCCCCCTGGACAAAGACTGACGCTCAGGTGCGAAAGCGTGGGGAGCAAACAGG
+
GHHHIIHHIIIIIIIIIIIIIHIIIIIIIHIIIHIIHHHIIIIIIHIIIIIIIIIIIIIIIIHIHIIIIIIIIIIIIIHIHIGHIIIIIIIIIIIIIIIIIIIIIGHIIIIIIIIIIHIIIIIIIIIIIIHIIIIIIIIIIIIIIIIIIIIIIIIIIIIIIIIIIIIIIGIIIIIIIHGHIIHIIIIIIIHIIIHHGHGIHIIIIIIIIIIIIIIHHIIIIIIIIIIIIIIG@IHIHIHIHHHIIHIIHIIIHHHHCHIHIIGIGIIIHIHIIIIHHIIIHIGIIHHHGGIIIHFHIHIIIIIIIIIHIIIIIIIIIIIIIIIIIIIIIGIIIIIIIIIHHGIIIHEHFHIIIIIIIIIHIIIHIIIIIIIIIIIIIIIGIIIIIIIIIIIIIIIIIIIIIIIIIIIGIIIIHIIIIIIIIIIIIIIIII
@HWI-D00621:567:H7NJCBCX2:1:1101:10470:45952
GTGGGGAATATTGCACAATGGGCGCAAGCCTGATGCAGCCATGCCGCGTGTATGAAGAAGGCCTTCGGGTTGTAAAGTACTTTCAGCGGGGAGGAAGGTGTTGAGGTTAATAACCTCAGCAATTGACGTTACCCGCAGAAGAAGCACCGGCTAACTCCGTGCCAGCAGCCGCGGTAATACGGAGGGTGCAAGCGTTAATCGGAATTACTGGGCGTAAAGCGCACGCAGGCGGTCTGTCAAGTCGGATGTGAAATCCCCGGGCTCAACCTGGGAACTGCATTCGAAACTGGCAGGCTAGAGTCTTGTAGAGGGGGGTAGAATTCCAGGTGTAGCGGTGAAATGCGTAGAGATCTGGAGGAATACCGGTGGCGAAGGCGGCCCCCTGGACAAAGACTGACGCTCAGGTGCGAAAGCGTGGGGAGCAAACAGG
+
IIIIIIIIIIIIIIIIIIIIIIIIIIIIIIIHIIIIIIIIIIIHHDHHCHIIIHIIIHIIIGIHIIIIIHIHIIIIIIIIIHDHIIIIIIGHIIGHIIIIIIIIIIIIIIHHIIHHIIIGIIIHIIIHCHHIIIIIIIIIIGIEHIEGHIIIIIIHIHIEHIHIHHFHHHHIIIHCHIIIHHIIIHIIIGHIIIIGHIIIHHHEHHIIIHGHIIIIHHHHHHHHHHIIIHEHIIHIIHIIHHCCHIHIHIIHHHGIHIGIHHHHHIHIIHIIHHFHIGHEHIIIIIIIIIIIHFGIIIIIIIHIIIIIIHHHIHHIIIIIHIIIIIIHIHIIHHIIIIGIIIIHHIIHGHGIIIIIIIIIHHIIIIIIIIIIIIIIIIHDHHIGIIIIIIIHHIIIIIIIHIIIIIIHIIIIIIIIIIIIIIIIIIGIII
@HWI-D00621:567:H7NJCBCX2:1:1101:17126:45980
GTGGGGAATATTGCACAATGGGCGCAAGCCTGATGCAGCCATGCCGCGTGTATGAAGAAGGCCTTCGGGTTGTAAAGTACTTTCAGCGGGGAGGAAGGTGTTGAGGTTAATAACCTCAGCAATTGACGTTACCCGCAGAAGAAGCACCGGCTAACTCCGTGCCAGCAGCCGCGGTAATACGGAGGGTGCAAGCGTTAATCGGAATTACTGGGCGTAAAGCGCACGCAGGCGGTCTGTCAAGTCGGATGTGAAATCCCCGGGCTCAACCTGGGAACTGCATTCGAAACTGGCAGGCTAGAGTCTTGTAGAGGGGGGTAGAATTCCAGGTGTAGCGGTGAAATGCGTAGAGATCTGGAGGAATACCGGTGGCGAAGGCGGCCCCCTGGACAAAGACTGACGCTCAGGTGCGAAAGCGTGGGGAGCAAACAGG
+
IIIIIIIIIHIIIIIICHIIIIIIIIIIIIIIIHHHIIIIIHIIIIIIHIIIIIIIIIIIGIIIIIIIHIIIIIIHIIIIIIFHHEHHIIIDHHHIEDHHIIEHHIH@HHHHGEHIIIIHFHIIIIED0EEEGHIHIHHHIIIIIGHHHHHICGH@GHI/DHHIIIHIIHIIIHHIDEHEHIHIIIIIIIFIFHHHHICFHIHIIIIIIGHIIIGHHHHHICHHIHIHHDIHHF-IHHIIIIIIHIIIHHGIHDHCGHEHGHIIIHEHHIHHHGFHHIGHEIIIIIIHGHIHGIIIHIIIHCHEIHIIIIIIHIIIIIIIIHIIIIIHIHIHGIIIIIIIIIHIIIHG<HFIIHGIIIIIDIHIFIIIIIIIIIIHIIIIHIIIIIIHHIHGIIIIIIIIIGIIIIIIIIIIIIIIIIIIIIIIIIHIII
@HWI-D00621:567:H7NJCBCX2:1:1101:18989:45757
GTGGGGAATATTGCACAATGGGCGCAAGCCTGATGCAGCCATGCCGCGTGTATGAAGAAGGCCTTCGGGTTGTAAAGTACTTTCGGCGGGGAGGAAGGTGTTGAGGTTAATAACCTCAGCAATTGACGTTACCCGCAGAAGAAGCACCGGCTAACTCCGTGCCAGCAGCCGCGGTAATACGGAGGGTGCAAGCGTTAATCGGAATTACTGGGCGTAAAGCGCACGCAGGCGGTCTGTCAAGTCGGATGTGAAATCCCCGGGCTCAACCTGGGAACTGCATTCGAAACTGGCAGGCTAGAGTCTTGTAGAGGGGGGTAGAATTCCAGGTGTAGCGGTGAAATGCGTAGAGATCTGGAGGAATACCGGTGGCGAAGGCGGCCCCCTGGACAAAGACTGACGCTCAGGTGCGAAAGCGTGGGGAGCAAACAGG
+
IHIIIICHIHHIHICFFGECHHIIIIHHIHICHHHIHEHHIHEH?EDDHIHHHIIIGCGHHGIHGHGIGHCHHHHHHEFFCFC1CEHHDDHHHHIHHHEFGHHHIFHIGHHIIHGIIHHHIIHHHHIEGHHEHHHGHDHF?GHHHHFEDHHHHEHHHHC:@EHHHGHIIIDDDHHIIHIIIHGGC-AAEHHHHG.@ABFHIIIHHIHIGCC@EEEEEHCH-ED<8CHIIGHHFB-?@@8<IGHIHHHGB@@-=<HDCHIHHHHEHHHBB.F.F@HHHFFHEAHEHIHHHIHIGHEIHHAHGCIIIIIHGIIHIIIIIHGHHGGHG@EGIIHIIHG??CHIIIHHHFC1<FEHEIHFGCIHHF/HIIIHGHHEIHCIHF<HEEHFHIIHF<?HHHIHH<HHHIIHF=FHEHGHHHHEHIIIIIHHHGEFGH
@HWI-D00621:567:H7NJCBCX2:1:1101:20998:45942
GTGGGGAATATTGCACAATGGGCGCAAGCCTGATGCAGCCATGCCGCGTGTATGAAGAAGGCCTTCGGGTTGTAAAGTACTTTCAGCGGGGAGGAAGGTGTTGAGGTTAATAACCTCAGCAATTGACGTTACCCGCAGAAGAAGCACCGGCTAACTCCGTGCCAGCAGCCGCGGTAATACGGAGGGTGCAAGCGTTAATCGGAATTACTGGGCGTAAAGCGCACGCAGGCGGTCTGTCAAGTCGGATGTGAAATCCCCGGGCTCAACCTGGGAACTGCATTCGAAACTGGCAGGCTAGAGTCTTGTAGAGGGGGGTAGAATTCCAGGTGTAGCGGTGAAATGCGTAGAGATCTGGAGGAATACCGGTGGCGAAGGCGGCCCCCTGGACAATGACTGACGCTCAGGTGCGAAAGCGTGGGGAGCAAACAGG
+
GGHGIICEEEECHFECCCEHIIEDCCCD?1CGEGHGHFCFFEEHHH?E<EC@EHE@FECGF@CF@CEEH@0C<<C@GFC1C?DDGFCEHGIHHI=CHG@@GEHEHH@<CEEEHHFHGHHGEECE@<0DGECG@DEEDHGHIEHH/DD:DCD?D@/F@FGGHEGHHHHH@/??EC?:?B/:EH.CEH.B.:.:.E8:.A.7BB?F@E@@B7EH?HCEB@CC?CHDC@-HDC8H@EGC?F@DCEG@EGBB-6HFHCIDHDEHHHIIHHHG.HHHIIHHGHFFBHEHHHHHHHIHIHHFECG?EHFIHHHHCHDHF?GHHIIHGHIIHHC@EHHDG@@ECG@CEHHHEFHGGG@F1<@FCCFHCHHFCCCHCE1EEDDH<DIIHHHEFFHHEC@CGH@=HHGHFHECCECHHHGEHHCHH@GE@HIIHEHFEG
@HWI-D00621:567:H7NJCBCX2:1:1101:7740:46041
GTGGGGAATATTGCACAATGGGCGCAAGCCTGATGCAGCCATGCCGCGTGTATGAAGAAGGCCTTCGGGTTGTAAAGTACTTTCAGCGGGGAGGAAGGTGTTGAGGTTAATAACCTCAGCAATTGACGTTACCCGCAGAAGAAGCACCGGCTAACTCCGTGCCAGCAGCCGCGGTAATACGGAGGGTGCAAGCGTTAATCAGAATTACTGGGCGTAAAGCGCACGCAGGCGGTCTGTCAAGTCGGATGTGAAATCCCCGGGCTCAACCTGGGAACTGCATTCGAAACTGGCAGGCTAGAGTCTTGTAGAGGGGGGTAGAATTCCAGGTGTAGCGGTGAAATGCGTAGAGATCTGGAGGAATACCGGTGGCGAAGGCGGCCCCCTGGACAAAGACTGACGCTCAGGTGCGAAAGCGTGGGGAGCAAACAGG
+
IIIIIIGIIIIIIIIIIIIIIHIIIIHHIIIIIIFIIIIIIHIIIIIIHIIHIIIIIIIIIIIIIHIHIHIIIIIHIIGIIIHHIIIIIIIHHHHHIHIIIHIIIIIGIHHIHHHHIIIIHHFHFHHGEHHIIIIIIIIIIHIIIHIIIHIHHHHHHIIIHHIIIIGIIHIGHH?EHIFHHGIIIGHHHEHHGIIIIIHHHFGEHHGGIHHGHHHHHHFDHHHHHIIHIIIHHEIIIHCIHIIIHGGHIHEEHHHIHDHHB.F..EGIIIIIIHGIHCIIHCG?EIHHIIIIIHHHIGHIIHHHHIIHHGIHIIIIHHFHHIHIIIIHIIIIIIHHFHHIIIIHIHHF<HGIHHEHIIIHHHDIIIHGCIIHIHH<IHHDHHGHIHEGIIIHHIIIIIHHEHIHHGIIIIIIIIIIIIIIIIIIIIGIIH
@HWI-D00621:567:H7NJCBCX2:1:1101:2533:46493
GTGGGGAATATTGCACAATGGGCGCAAGCCTGATGCAGCCATGCCGCGTGTATGAAGAAGGCCTTCGGGTTGTAAAGTACTTTCAGCGGGGAGGAAGGTGTTGAGGTTAATAACCTCAGCAATTGACGTTACCCGCAGAAGAAGCACCGGCTAACTCCGTGCCAGCAGCCGCGGTAATACGGAGGGTGCAAGCGTTAATCGGAATTACTGGGCGTAAAGCGCACGCAGGCGGTCTGTCAAGTCGGATGTGAAATCCCCGGGCTCAACCTGGGAACTGCATTCGAAACTGGCAGGCTAGAGTCTTGTAGAGGGGGGTAGAATTCCAGGTGTAGCGGTGAAATGCGTAGAGATCTGGAGGAATACCGGTGGCGAAGGCGGCCCCCTGGACAAAGACTGACGCTCAGGTGCGAAAGCGTGGGGAGCAAACAGG
+
IIIGIIIIIIIIIIIIIIIIIIIHIIIIIIHHIIIIIIHIIIIIIIIHIIIIIIIHIHHIIIIIIIIIIIHIIHIFIIIIIIFGHIHIIIIHIIIIIHIIIIIIIIHIIIHHHHIIIIIIIIIIGIIIHGHIHHIIIIIIIIIIIIIIIIIIGIIIHIIIIIIIIIIIIIIGHIIIIIIIIIIIIDHIIIHIIIGHHHHIIIEHHIHHIGHIIIIIIIHGIIIHIHIIHIIIIGIHFEIDIHHHGHIIIIIHEDHHHHIIHGHEHFEHHIGIIIIIIHEE@CIIIIHGIIHGIHGEIIHHGIIIGHIIIIIIIIIIIIHIHIIIIIIHIHIIHHIIHIIIHIIIIIHHDHIIIIIIIIIIHHHHCIIHIGIIIIIHHC/IIHHHIIIIIIIIIIIIIIIIIIIIIHIIIIIIIIIIIIIIIIIIHIIIII
@HWI-D00621:567:H7NJCBCX2:1:1101:17398:46344
GTGGGGAATATTGCACAATGGGCGCAAGCCTGATGCAGCCATGCCGCGTGTATGAAGAAGGCCTTCGGGTTGTAAAGTACTTTCAGCGGGGAGGAAGGTGTTGAGGTTAATAACCTCAGCAATTGACGTTACCCGCAGAAGAAGCACCGGCTAACTCCGTGCCAGCAGCCGCGGTAATACGGAGGGTGCAAGCGTTAATCAGAATTACTGGGCGTAAAGCGCACGCAGGCGGTCTGTCAAGTCGGATGTGAAATCCCCGGGCTCAACCTGGGAACTGCATTCGAAACTGGCAGGCTAGAGTCTTGTAGAGGGGGGTAGAATTCCAGGTGTAGCGGTGAAATGCGTAGAGATCTGGAGGAATACCGGTGGCGAAGGCGGCCCCCTGGACAAAGACTGACGCTCAGGTGCGAAAGCGTGGGGAGCAAACAGG
+
GHHHCHHGHE@@EHHHIIEHEHCHHD?CECHEFGIGI1GEG@@H??CHEDHHI@FHGHIFHIII@GHIHIICHIHCEHIIIIHHFHEC<HCDHIEHHHIIIIIHIGIHHIIIII@GHEGGCHHIIGIIGC@HHIIIIIIHHHHIHIHHHCCHIIIIIH=HEEH?HEHHI?C?<-?HHGHHHCGH<?HHHHFC@EHH.EHHFEGCFHIIIIHFHH?@EHGHHHEHHIHHGGHHEIHIHEHHHHCIHGCHFGFA-?CDHCEGIIHHG.CGIHHHF?E?EG:.FHFECHIHFFEHHHEHIHHFC;8HFHF=CIIHEIIHIHHIHIIHHEFCDHECDHHIHGDHH<@EHHGD<FHHHHHHEE??HHHCHHHIIHIIIIIIHHHGHIHCIGIHHHGHHHIHH?GHEHHCIIIIIHHDGIHIIHEGCF<HHGEIIH
@HWI-D00621:567:H7NJCBCX2:1:1101:3758:46625
GTGGGGAATATTGCACAATGGGCGCAAGCCTGATGCAGCCATGCCGCGTGTATGAAGAAGGCCTTCGGGTTGTAAAGTACTTTCAGCGGGGAGGAAGGTGTTGAGGTTAATAACCTCAGCAATTGACGTTACCCGCAGAAGAAGCACCGGCTAACTCCGTGCCAGCAGCCGCGGTAATACGGAGGGAGCAAGCGTTAATCGGAATTACTGGGCGTAAAGCGCACGCAGGCGGTCTGTCAAGTCGGATGTGAAATCCCCGGGCTCAACCTGGGAACTGCATTCGAAACTGGCAGGCTAGAGTCTTGTAGAGGGGGGTAGAATTCCAGGTGTAGCGGTGAAATGCGTAGAGATCTGGAGGAATACCGGTGGCGAAGGCGGCCCCCTGGACAAAGACTGACGCTCAGGTGCGAAAGCGTGGGGAGCAAACAGG
+
FHFCFD@CHEHIHHHIHHHHHCEHIHGHEEHHHHIIIIGE?HHH@CCHHHHIIH@CCEHIHIHHEH@EHHH<GEEHEHHHHHDCGH?HHCHHIDIHIII?FHHCHID@GHHGGFHHHHEHEHFHIEHHHHFHEHHHHHHHHHHIIIIICEHHIFIHHHHHHHHEHIIIEC?HHHIGIIHFEA@?EHHHHHIIIIHIIIGEH.EBGAGHH@CH@E@EHHIHHDHICHDHHDHHCEHIIIHDHDHHFHH@F-GFE75=5>-IIHHECHEHFGHHEHEIHFGIHFIIIHHHH?HGHF.EIHHHCE@FFHHHHE<HEGECFEIHGD0IIIIIHHIIHGCEHHIHHIIHIHFGFHEIIHHH@GIHHHHHEEG@0ECEECHIIHDDEED1EHHIHHHF<@HHIHGEHHIIIIIIIIIHHHDHHHH@EG@EEHCHHH
@HWI-D00621:567:H7NJCBCX2:1:1101:9571:46528
TGGGGAATATTGCACAATGGGCGCAAGCCTGATGCAGCCATGCCGCGTGTATGAAGAAGGCCTTCGGGTTGTAAAGTACTTTCAGCGGGGAGGAAGGTGTTGAGGTTAATAACCTCAGCAATTGACGTTACCCGCAGAAGAAGCACCGGCTAACTCCGTGCCAGCAGCCGCGGTAATACGGAGGGTGCAAGCGTTAATCGGAATTACTGGGCGTAAAGCGCACGCAGGCGGTCTGTCAAGTCGGATGTGAAATCCCCGGGCTCAACCTGGGAACTGCATTCGAAACTGGCAGGCTAGAGTCTTGTAGAGGGGGGTAGAATTCCAGGTGTAGCGGTGAAATGCGTAGAGATCTGGAGGAATACCGGTGGCGAAGGCGGCCCCCTGGACAAAGACTGACGCTCAGGTGCGAAAGCGTGGGGAGCAAACAGG
+
IHIIIIIIHIIIIIIIIIIGIHIIIIIIIIIIIIIHHHHIIIIHIIIFHHHIIIIHHIIIIIIHHIHIEHHIIIHIIIIIIIGHIGIIIIGIIIIIIIIIIIIIIIIIIIIIIIIIIIIIIIIIIIIIIHHIIIIIHIIIHIIIIIIGHIIIIIIIGHIIHEHHIHIGHHIIHHHHIHIEEHIIIIIIIHIGIHIIIIIIIIIIHIIIIIIIIIGHIIIIIHHIIIIIIIIFIIIHEHDIIIIHIIIIIHHEIIHIIH?CFIHHIHIIIIIIHEIIHIHHIIIIIIIIIHHHFAIIIIIIIHIIIIIIIIIIIIIIIIHHIHIIIIIIIHIIIIIIIIIIIIIIIHF<HCHGIIIIHHIIHHIIIIIIIIIIIIIIHGIIHIIIIIHIIIIIIIIIIIIIIIIIIIHIIIIIIIIIIIIIIIIIIIIII
@HWI-D00621:567:H7NJCBCX2:1:1101:13552:46527
GTGGGGAATATTGCACAATGGGCGCAAGCCTGATGCAGCCATGCCGCGTGTATGAAGAAGGCCTTCGGGTTGTAAAGTACTTTCAGCGGGGAGGAAGGTGTTGAGGTTAATAACCTCAGCAATTGACGTTACCCGCAGAAGAAGCACCGGCTAACTCCGTGCCAGCAGCCGCGGTAATACGGAGGGTGCAAGCGTTAATCGGAATTACTGGGCGTAAAGCGCACGCAGGCGGTCTGTCAAGTCGGACGTGAAACCCCCGGGCTCAACCTGGGAACTGCATTCGAAACTGGCAGGCTAGAGTCTTGTAGAGGGGGGTAGAATTCCAGGTGTAGCGGTGAAATGCGTAGAGATCTGGAGGAATACCGGTGGCGAAGGCGGCCCCCTGGACAAAGACTGACGCTCAGGTGCGAAAGCGTGGGGAGCAAACAGG
+
HIIIIIIIIIIIIHIIIIIIIIIIIHIIIIIIIIGIIIIIIIIIIIIIHIIIIHIIIIIGIIIIIIIIIIIIIIIIIIIIIIHIIIIIIGIHHHHHIIIIIIIIIIIIIIHIIHHHIIHIIIIIIIIIHIIII?GHHHHHIIIIIIIHIIIIIHHIIIIIIHIIIIGIHHIIIIHHHHGIIIGHHIIIIIIGIIIIIHIIIIGIIIIIIIHIIIHHIIIIIGHHIHHIIIIIHEHHIIIGIIIHIHEHHHEE?EDHIHHGHIHHIIIHHEIIIIIIGIIIIIIHIIIIIHGIIIGIIIIIIHIIIIGIIIIIHIIIIIIHIIIHIIIIIIIIIIIIIIIIIHIIIIHCFIIIIIHGIIIIIIIIIIIIGIIIHIIHIHGIHGIIIIIIIIIIIIIGIIGIIIIIIIIIIIIIIIIIIHHHHIIIIIIIII
@HWI-D00621:567:H7NJCBCX2:1:1101:18764:47069
GTGGGGAATATTGCACAATGGGCGCAAGCCTGATGCAGCCATGCCGCGTGTATGAAGAAGGCCTTCGGGTTGTAAAGTACTTTCAGCGGGGAGGAAGGTGTTGAGGTTAATAACCTCAGCAATTGACGTTACCCGCAGAAGAAGCACCGGCTAACTCCGTGCCAGCAGCCGCGGTAATACGGAGGGTGCAAGCGTTAATCGGAATTACTGGGCGTAAAGCGCACGCAGGCGGTCTGTCAAGTCGGATGTGAAATCCCCGGGCTCAACCTGGGAACTGCATTCGAAACTGGCAGGCTAGAGTCTTGTAGAGGGGGGTAGAATTCCAGGTGTAGCGGTGAAATGCGTAGAGATCTGGAGGAATACCGGTGGCGAAGGCGGCCCCCTGGACAAAGACTGACGCTCAGGTGCGAAAGCGTGGGGAGCAAACAGG
+
IIIGIIIIIIIIIIIIIIIIIIHHIDHHIIIIGIIIIHIIHIIIIIIIHIIIIIIIIHHIHIIIIIIIIIHHIIIIEHIIIIHIIIIIIIIIIIIIIHIIIIHIIIHHIIIIIIIIIIIIHIIHIIIIIIIIGIIIIIGIGIIIIIIIHIIIIHHHIHIIIGIIIHIHIIHHHGIIIIIIIIIIIIEHIEHHIIIGCEFHHHIGEHHIHHIIHHCHDHHIIIIHHIHIIHIIHEEIIIHHHEHHHIHH@HHHFIHHIIIIHHHHHHIIIIHIIIIHIIGHIIIIIIHHGIHIIHHHHIIIGIIIIIIIIIIIIIH?HIIIHIHHIIIIIHIHIIIIIIIIIIIIHIHGDFGIIIIIIIIIIIIIIIHIIHIIIIIIIIIIIIIIHIHEIIHEFIHIIIIIHIIDIHHIIIIHHIIIIIIIIIIIIHEF1I
@HWI-D00621:567:H7NJCBCX2:1:1101:1452:47574
GTGGGGAATATTGCACAATGGGCGCAAGCCTGATGCAGCCATGCCGCGTGTATGAAGAAGGCCTTCGGGTTGTAAAGTACTTTCAGCGGGGAGGAAGGTGTTGAGGTTAATAACCTCAGCAATTGACGTTACCCGCAGAAGAAGCACCGGCTAACTCCGTGCCAGCAGCCGCGGTAATACGGAGGGTGCAAGCGTTAATCGGAATTACTGGGCGTAAAGCGCACGCAGGCGGTCTGTCAAGTCGGATGTGAAATCCCCGGGCTCAACCTGGGAACTGCATTCGAAACTGGCAGGCTAGAGTCTTGTAGAGGGGGGTAGAATTCCAGGTGTAGCGGTGAAATGCGTAGAGATCTGGAGGAATACCGGTGGCGAAGGCGGCCCCCTGGACAAAGACTGACGCTCAGGTGCGAAAGCGTGGGGAGCAAACAGG
+
HIHIIIHHIIIIIIIHIIIHIIIIIIIIIIEHIIIIIIIIIIIIIIIIIIIIIHIIIHIHHIIIIIIIIHHIIIIIIIIIIICHHIIIIIIIHIHIIIHIIIGIIIIIIIIIHIIIIIIIIIIHHIIIIIIIIIIHHIIIIIIIIIIIIIHIHIIIIIIIIIIIIIIHIHIIIHIHHIIIHIGHHHIII?HHIIEHEGEHIHIIIHHIIIIIIIHIHHHHCHEHIIIIIIHIGIIIIIIIIHHHHEGIIHGIIIHDCHGHIIHHFFA.IHFIIIIHGHHIIIIIIIHEHIIIFHHIIIIHGHIIHIIIIIIIIHHHHIHIIIIIIIHFIHIIIIHIIIIIIIIIIIFHDIIIIIHIIIIIHIIHHIHHFGIIIIIIIIIIIIIIIIIHIIIIIIIIHIIHIIIIIIIIIIIIIIIIIIIIIIIIIIIHII
@HWI-D00621:567:H7NJCBCX2:1:1101:8515:47617
GTGGGGAATATTGCACAATGGGCGCAAGCCTGATGCAGCCATGCCGCGTGTATGAAGAAGGCCTTCGGGTTGTAAAGTACTTTCAGCGGGGAGGAAGGTGTTGAGGTTAATAACCTCAGCAATTGACGTTACCCGCAGAAGAAGCACCGGCTAACTCCGTGCCAGCAGCCGCGGGAATACGGAGGGTGCAAGCGTTAATCGGAATTACTGGGCGTAAAGCGCACGCAGGCGGTCTGTCAAGTCGGATGTGAAATCCCCGGGCTCAACCTGGGAACTGCATTCGAAACTGGAAGGCTAGAGTCTTGTAGAGTGGGGTAGAATTCCAGGTGTAGCGGTGAAATGCGTAGAGATCTGGAGGAGTACCGGTGGCGAAGGCGGCCCCCTGGACAAAGACTGACGCTCAGGTGCGAAAGCGTGGGGAGCAAACAGG
+
HIIHHIFHHICHHGHHG?E1EFGHCDC?GEHIFGE1EH1DHHHI1EDHDCH?1CFHIE@FH@1<1D?=CH0<DFCCCFH@1D<11C1?/C/<F/<FHCHGHHHIECFFH@HIHCGEF?@0DHHHHHHDHII0FGHHH?DHHIHGGHE/DCDHHEH/D/DGHI.BACHHH8:-:--:DGECG=@CCE.BGH:8AB8EEH.B@=EBEEG.5B@@FG@CG@7,--@*84-,C<B8-68--@@C>5-FB-FF?EEG=?H=C5-.@.EG67..H@F.HB7??HHG7HHGHF.D.9.HHD.?GEGGC/HF/F/@C</ECD/EHIIIHCF0IHHHDDD<HEHHCHGCG/@CCF1D<<1G@<1D?HG@HCCHHEC@=HEIIIGHHC<?CGD11?HHEFC?HHCHC/<<1HGCDCHHEHHECC<1<111EF1@HHEHEC
@HWI-D00621:567:H7NJCBCX2:1:1101:17655:47575
GTGGGGAATATTGCACAATGGGCGCAAGCCTGATGCAGCCATGCCGCGTGTATGAAGAAGGCCTTCGGGTTGTAAAGTACTTTCAGCGGGGAGGAAGGTGTTGAGGTTAATAACCTCAGCAATTGACGTTACCCGCAGAAGAAGCACCGGCTAACTCCGTGCCAGCAGCCGCGGTAATACGGAGGGTGCAAGCGTTAATCGGAATTACTGGGCGTAAAGCGCACGCAGGCGGTCTGTCAAGTCGGATGTGAAATCCCCGGGCTCAACCTGGGAACTGCATTCGAAACTGGCAGGCTAGAGTCTTGTAGAGGGGGGTAGAATTCCAGGTGTAGCGGTGAAATGCGTAGAGATCTGGAGGAATACCGGTGGCGAAGGCGGCCCCCTGGACAAAGACTGACGCTCAGGTGCGAAAGCGTGGGGAGCAAACAGG
+
IHHHIIIIIIIIIIIIIIIIIIIIHHIDHIIIIHHGIIIHHCHIIIIIHHGHFHIIIIIIIIHIIIIIIIHIIIIIGHHIIGFGGHECHIIIHIIIIIIHHIIIIIHIHIIIIIIIHHIEHGGCE@GHC?DCHGEHCHGHHGHEHEHIID/EEHH/@GHEEEHGIHHIGFHDDC??@ECGEHHH?CHIHIEHHHAE..9BIIIHHHEIIIIIIIGHIHFEHHHIHHIIHHFHB--@?F=IIHEEHEIIIHHEG?<HCHGIIHEGHHEB.G@HHFFIHGB.7EIHEIIIHHGCFIHIHIIHH?HIIIIIHIIHEIIIHHIHHIHHEIIHIIIIIIIIIIIIIIIIIIHH@IIIIIIHIHHIHHIIIIIIIIIIIIIIIHHCCGIIIIHHGCEGIIIIIIIIIIIHIGIIIIIIHHC1HIIIIIIIIIIHII
@HWI-D00621:567:H7NJCBCX2:1:1101:20227:47639
GTGGGGAATATTGCACAATGGGCGCAAGCCTGATGCAGCCATGCCGCGTGTATGAAGAAGGCCTTCGGGTTGTAAAGTACTTTCAGCGGGGAGGAAGGTGTTGAGGTTAATAACCTCAGCAATTGACGTTACCCGCAGAAGAAGCACCGGCTAACTCCGTGCCAGCAGCCGCGGTAATACGGAGGGTGCAAGCGTTAATCGGAATTACTGGGCGTAAAGCGCACGCAGGCGGTCTGTCAAGTCGGATGTGAAATCCCCGGGCTCAACCTGGGAACTGCATTCGAAACTGGCAGGCTAGAGTCTTGTAGAGGGGGGTAGAATTCCAGGTGTAGCGGTGAAATGCGTAGAGATCTGGAGGAATACCGGTGGCGAAGGCGGCCCCCTGGACAATGACTGACGCTCAGGTGCGAAAGCGTGGGGAGCAAACAGG
+
IHGFCHCHHHHHEHHHIIIFI?HHHHHHICHCHG1FCGIHIIIIFHIG/CGHHIIGH1CGHHHIIICEHIIIIHIIIHHIIIGHIIHIIICHHIEGHHIGHIEHHH1CGFHHHHGCHIII@HHHHIIIHIHEHCED?H?GGEHIIIIIIIGIIFHIIHCHIGIIGHHHHHIHHH?CDHIGECEHHIHHHHFHHHB@E?AHFIIHHHHEHAFHGHHEEHD<?EHDHHHID<HFGB-EGF@HCGHHEHHG@EF-A?HCIIIHE@HIHH@IIIH@FHHHHBHEIHIIHH@FHEF@FF.FHCHHHHIHHHHIHHDIIIHHHIHHHHHIIIHHHIIIHCHHG@IHIIIIHHHGDHHIIIIHHG1IHDHHIHDHG?IHIIHHGIIIIHEHHGIIIIHGIHIIHHHCIIIIHIIIIIIIIIIHIIIIGIIHHFEIHH
@HWI-D00621:567:H7NJCBCX2:1:1101:9269:48196
GTGGGGAATATTGCACAATGGGCGCAAGCCTGATGCAGCCATGCCGCGTGTATGAAGAAGGCCTTCGGGTTGTAAAGTACTTTCAGCGGGGAGGAAGGTGTTGAGGTTAATAACCTCAGCAATTGACGTTACCCGCAGAAGAAGCACCGGCTAACTCCGTGCCAGCAGCCGCGGTAATACGGAGGGTGCAAGCGTTAATCGGAATTACTGGGCGTAAAGCGCACGCAGGCGGTCTGTCAAGTCGGATGTGAAATCCCCGGGCTCAACCTGGGAACTGCATTCGAAACTGGCAGGCTAGAGTCTTGTAGAGGGGGGTAGAATTCCAGGTGTAGCGGTGAAATGCGTAGAGATCTGGAGGAATACCGGTGGCGAAGGCGCCCCCCTGGACAAAGACTGACGCTCAGGTGCGAAAGCGTGGGGAGCAAACAGG
+
IGHIIHIIIIIIIICHIGHIIIIIDHIIIIIIICFHGGHCHGHIIHIIHIGHFHIEHIIIICHIIIIIHHIHHGIHCHCHECDHHE?<FHIIDHHIGDEGHH1<F?DHGHII?EC0DGH@GE@GHHHH=EHHIFH<FHIH@GHIIIIIHIIIFHIH/FHHIIIIIIIIIIIHIIHDIIIIIDGHHHHII.BGEGEHIEGHIHIHGEHIIHGHFHIIIHH5EDHII?HH>DHEIHEGB-HHH=E?B-B8--HG@5,C<DHGB8-.HHA9AF-HF;GIHHF.B.IHIHF;/.FHHHHIHFHB:/EHIHIIHE-HD/IHEIIIGHD<0IH@IHIIHHGEFIIIIHEIIIIHFHHD11IIIIIHHHCC1=IIIHIIIHEC//C<<G1IIHFHEFC@HIIIIHD1HEIIHE0IIIIIIIIIIIIIIHIIIIIIII
@HWI-D00621:567:H7NJCBCX2:1:1101:12272:48032
GTGGGGAATATTGCACAATGGGCGCAAGCCTGATCCAGCCATGCCGCGTGTACGAAGAAGGCCTTCGGGTTGTAAAGTACTTTCAGCGGGGAGGAAGGTGTTGAGGTTAATAACCTCAGCAATTGACGTTACCCGCAGAAGAAGCACCGGCTAACTCCGTGCCAGCAGCCGCGGTAATACGGAGGGTGCAAGCGTTAATCGGAATTACTGGGCGTAAAGCGCACGCAGGCGGTCTGGCAAGTCGGATGTGAAATCCCCGGGCTCAACCTGGGAACTGCATTCGAAACTGGCAGGCTAGAGTCTTGTAGAGGGGGGTAGAATTCCAGGTGTAGCGGTGAAATGCGTAGAGATCTGGAGGAATACCGGTGGCGAAGGCGGCCCCCTGGACAAAGACTGACGCTCAGGTGCGAAAGCGTGGGGAGCAAACAGG
+
IIIIIIIIIEHHIEHIIIIIIIIIIIIIIIIIII1DHII?HIIIIIIIIII?<CG1<CHHIIIIIIIHHIIIIIIII1DHIIH?111/<FHH/FHI10<1<<11DH<CGHII1GHI000000=DCHII0DGHI?E/DHHI0FHIIIIIIIIIIIII/GHHIIIIIIIHIIIIIIHHHIIIH@GIIIIIIEHHIIIIIGIIIIHIIIIIIIIHHIIIIIIIID-HIIHIIIG8-----6HHHCIHIIIIHGIIIIIHHIIIHHIIIIIIIIIIIIIIIHHA..F.EIIHB.8?EHEIIIIHD.F.HEIIIIIIIIIHEIIIIIHIH?IIIIHHD0IHHIIIIIIIIIIHDHG1HHIIIIHH<IIHHCIIIHIIIHHE/IIIIIHEGF<HHHF1IIIIIHIIIIIHE0CIIIIIIIIIIIIIIIIIIIIIII
@HWI-D00621:567:H7NJCBCX2:1:1101:3035:48302
GTGGGGAATATTGCACAATGGGCGCAAGCCTGATGCAGCCATGCCGCGTGTATGAAGAAGGCCTTCGGGTTGTAAAGTACTTTCAGCGGGGAGGAAGGTGTTGAGGTTAATAACCTCAGCAATGGACGTTACCCGCAGAAGAAGCACCGGCTAACTCCGGGCCAGCAGCCGCTGTAATACGGAGGGTGCAAGCGTTAATCGGAATTACTGGGCGTAAAGCGCACGCAGGCGGTCTGGAAAGTCGGATGTGAAATCCCAGGGCTCAACCTGGGAACTGCATTCGAAACTGGCAGGCTAGAGTCTTGTAGAGGGGGGTAGAATTCCAGGTGTAGCGGTGAAATGCGTAGAGATCTGGAGGAATACCGGTGGCGAAGGCGGCCCCCTGGACAATGACTGACGCTCAGGTGCGAAAGCGTGGGGAGCAAACAGG
+
IIIIIGHHHHGHEHGGIE@EHIHHHIHCHHFHHIHGEHHGHHCH?C?CCE<@CGE1GGHIIIGHECHHHHFDHHHHFHHEHIHEHEHHHDHG/CGHE@<CHHEC1CHII?1<G@10<D@GF<<0=FE/0=0DHEH?DDE?0<@DFEG/D//:DF@//=E/D--8/BB@/A---88/:/;A...:EH.B.FH?.9.87G.7IHG@7?HHHCHIHHECHHHDIHE=FHE<HDB8------FHHG@HB6.HHH?IIHGEB.HHHEIHHHCG.HHFHHF.E9.H?IIIHG?B...EHGDD8HHHF;.;.GIIHHCCF/IHFIIIHHFF0?IIHDHF@IIIHHHGHCIIIIIHFGD<1IIIIHHHDHIHEIIIIIIIIIIIIHC<G1HHG<<11<1?IIIHIIHGC1IIIHIIIIIHD?IIHIIIIHGHFHCIII
@HWI-D00621:567:H7NJCBCX2:1:1101:6287:48271
GTGGGGAATATTGCACAATGGGCGCAAGCCTGATGCAGCCATGCCGCGTGTATGAAGAAGGCCTTCGGGTTGTAAAGTACTTTCAGCGGGGAGGAAGGTGTTGAGGTTAATAACCTCAGCAATTGACGTTACCCGCAGAAGAAGCACCGGCTAACTCCGTGCCAGCAGCCGCGGTAATACGGAGGGTGCAAGCGTTAATCGGAATTACTGGGCGTAAAGCGCACGCAGGCGGTCTGTCAAGTCGGATGTGAAATCCCCGGGCTCAACCTGGGAACTGCATTCGAAACTGGCAGGCTAGAGTCTTGTAGAGGGGGGTAGAATTCCAGGTGTAGCGGTGAAATGCGTAGAGATCTGGAGGAATACCGGTGGCGAAGGCGGCCCCCTGGACAATGACTGACGCTCAGGTGCGAAAGCGTGGGGAGCAAACAGG
+
IIIIIIIIIIIHGIIIFIIIIHIIIIIIIIIIIIIIIIIIIIIIHIIIHIIIIIHIIHIIIIIIIIIHIIIIIIIIIIIIIIDHIIIIIIIHIIIIIIIIIIIIIIIIIIHHHHHIIIIIIIHIIIIIIIIIIIIIIIHHHIHIGHHIIIHIHIHHHIIIIIIIIIGIIIIIIIIGH?A@HEAEHIHIIIIH?HHHCHHIHIIIHHHIHHFEHHHHIHHHIIIHHHIIIHHHHIHIIHIIIHHGIHHGGIIIIHGIHIIHEHIIIHEIIIIIIIIIIHHIIIHIIIIIIIIIHHEIGHHHEIGHIIIIIIIIIIIIIIIIHHEIIIIIIIIIIHIIIIIIIIIIIIIHDIHIIIHIIIIIIIIIIIIIIIIIIIIIIIIIIIIIIIIIIIIIHIIIIIIIIIIIIIIIIIIIIIIIIIIIIIIIIIIIII
@HWI-D00621:567:H7NJCBCX2:1:1101:6943:48307
GTGGGGAATATTGCACAATGGGCGCAAGCCTGATGCAGCCATGCCGCGTGTATGAAGAAGGCCTTCGGGTTGTAAAGTACTTTCAGCGGGGAGGAAGGTGTTGAGGTTAATAACCTCAGCAATTGACGTTACCCGCAGAAGAAGCACCGGCTAACTCCGTGCCAGCAGCCGCGGTAATACGGAGGGTGCAAGCGTTAATCAGAATTACTGGGCGTAAAGCGCACGCAGGCGGTCTGTCAAGTCGGATGTGAAATCCCCGGGCTCAACCTGGGAACTGCATTCGAAACTGGCAGGCTAGAGTCTTGTAGAGGGGGGTAGAATTCCAGGTGTAGCGGTGAAATGCGTAGAGATCTGGAGGAATACCGGTGGCGAAGGCGGCCCCCTGGACAAAGACTGACGCTCAGGTGCGAAAGCGTGGGGAGCAAACAGG
+
IIHHIGIIHHIIIGIIIIIIIIIIIHGHIIHIIIEHGIIIHHHIHDHHFHHHIHCEHHIEHIHIIIIIIIIIHHHIIHEHHHIFHHHHIIGCHHHHIIHIIIHGCHEHHIIIGHHHHHIECHHHIIHHG0FE0FHIDDHEHIIHIGHHIICF=HIHHFHIIIHHIIGHIFHH<?EDHIGIHIHIGHHGCG.GEHHH.9EHHIHHHHEFHH@@GHH0:BGHH?@DHH<HHHHFHHEECB8,HFHHG?HGB-GAE?65H>-@?EA.?HAA?HHG?HHEGHHFB.EGAGHGCHFIIHGHHGHGCGCHFHEIHHHEECHGIHHHG?HEIHHHH<HHE<CFEHHHHHHHHHGCDCHGHFF@GCHGIIIIIIHHEEIHIHHIIIIHIIFHIHHHFEFHDIIIIIIIIIIHHHIH?IIIHIHGCHIHHIIHHHIGII
@HWI-D00621:567:H7NJCBCX2:1:1101:7819:48372
GTGGGGAATATTGCACAATGGGCGCAAGCCTGATGCAGCCATGCCGCGTGTATGAAGAAGGCCTTCGGGTTGTAAAGTACTTTCAGCGGGGAGGAAGGTGTTGAGGTTAATAACCTCAGCAATTGACGTTACCCGCAGAAGAAGCACCGGCTAACTCCGTGCCAGCAGCCGCGGTAATACGGAGGGTGCAAGCGTTAATCGGAATTACTGGGCGTAAAGCGCACGCAGGCGGTCTGTCAAGTCGGATGTGAAATCCCCGGGCTCAACCTGGGAACTGCATTCGAAACTGGCAGGCTAGAGTCTTGTAGAGGGGGGTAGAATTCCAGGTGTAGCGGTGAAATGCGTAGAGATCTGGAGGAATACCGGTGGCGAAGGCGGCCCCCTGGACAATGACTGACGCTCAGGTGCGAAAGCGTGGGGAGCAAACAGG
+
HIIIGD@EHIIHHIHIIIIIHGEHHIHHFHHIIIIGH@HHHIIIII/FEDHHHHEHIIHH?EHIIIHIHIIHHHIIGCHFEHFGHIHCHDHHI/GGHHFCGHH@@HCCGHFEGG@HHIIIICHGHEHHCGHIIIIGHHGHEHHIIIEGCEDHIEHHHHDFHCHHHHCHHHHHDHE?HHGHIGCDD?EHF?FFHIIIIIHIGHHIIEHHEACBGHH@@@GHDHDDHEGHHDD?GB66-68,,-5866-?E@B?B,GDHHHHGB.HEHE@@HEIIHHGIHGIIIHIIHHGGCEHHH?HIIHHFHHHHHIIIIHGHGIIIHIHGHEHECEHDDIHHHHHEIIHHHHECHHF<G1HHHHHIIHG/F</HGIHHHIHHHH<GIIIGGIIHGHHHHFH@IHHHEFCHEHHHIIHIIHIHIIIHEHIIHHHEEGIHG
@HWI-D00621:567:H7NJCBCX2:1:1101:12827:48447
GTGGGGAATATTGCACAATGGGCGCAAGCCTGATGCAGCCATGCCGCGTGTATGAAGAAGGCCTTCGGGTTGTAAAGTACTTTCAGCGGGGAGGAAGGTGTTGAGGTTAATAACCTCAGCAATTGACGTTACCCGCAGAAGAAGCACCGGCTAACTCCGTGCCAGCAGCCGCGGTAATACGGAGGGTGCAAGCGTTAATCGGAATTACTGGGCGTAAAGCGCACGCAGGCGGTCTGTCAAGTCGGATGTGAAATCCCCGGGCTCAACCTGGGAACTGCATTCGAAACTGGCAGGCTAGAGTCTTGTAGAGGGGGATAGAATTCCAGGTGTAGCGGTGAAATGCGTAGAGATCTGGAGGAATACCGGTGGCGAAGGCGGCCCCCTGGACAAAGACTGACGCTCAGGTGCGAAAGCGTGGGGAGCAAACAGG
+
IIIIIIIIIIIIIIIIIIIIIIIIIIIIIIIIIIIIIIIIIIIIIIIIIIIIIIIIIIIIIIIIIIIIIIIIIIIIIHIIIIHIIHHIIIIHIIIIIIIIIIIIIIIIIIIIIIIIIIIIHIIIIIIIIIIIIIIIIHIIIIIIGIIIIIIIIIIIIIIIIIIIIIIIIIIIIIIIIIIIIHHIIIIIIIIIIIIIIHIHIIIIIIIIIIIIIIIIIIIIIIIHIIIIIIIIIHGIGHHIIIGIIIIIIIIIIIIIIIIIIHIIIIIHIHHIIIHIIIHHHIIHIIIIIIHIIIIIIIIIIIIHIIIIIIIIIIIGIIIIIIIIIIIIIIIIIIIIIIIIIIIIIIHHFIIIIHIHIIIIIIIIIIIIIIIIIIHIIIIIIHIIIIIIIHIHIIIIIIIHIIIIIIIIIIIIIIIIIIIIIIIIIIIIII
@HWI-D00621:567:H7NJCBCX2:1:1101:4217:48722
GTGGGGAATATTGCACAATGGGCGCAAGCCTGATGCAGCCATGCCGCGTGTATGAAGAAGGCCTTCGGGTTGTAAAGTACTTTCAGCGGGGAGGAAGGTGTTGAGGTTAATAACCTCAGCAATTGACGTTACCCGCAGAAGAAGCACCGGCTAACTCCGTGCCAGCAGCCGCGGTAATACGGAGGGTGCAAGCGTTAATCGGAATTACTGGGCGTAAAGCGCACGCAGGCGGTCTGTCAAGTCGGATGTGAAATCCCCGGGCTCAACCTGGGAACTGCATTCGAAACTGGCAGGCTAGAGTCTTGTAGAGGGGGGTAGAATTCCAGGTGTAGCGGTGAAATGCGTAGAGATCTGGAGGAATACCGGTGGCGAAGGCGGCCCCCTGGACAAAGACTGACGCTCAGGTGCGAAAGCGTGGGGAGCAAACAGG
+
IIIIIIIIIIIIGIIIIIIIIIGIIIIIIIIHIIHIIIIIIIIIHHGIIHIIIHIIIIIGIFHHIIIFHHIIIIGIIIIIIIGHHIHIIHIIIIGIHIHIIHIIIIHHIIIIIIIIGHIIGIIIGIGIEGHIIIIIIHHHFHHHIHHIHCHHIIHFEEH/=EEHHHIIIG-?EEHIFHGHIIHIHHHGIGFFIH=.GH7FEHIGEHHHHHHFHHEIHIIHH=HHGHHHHHIHHIIHEHG<CDIIIIHHE?CHIHGIIHIHE?HIIIHIIHIHIIHHIHIHHIHIHIHIHHIIIIHEIHHHIHHIIIIHDIIHIIIIIIIIIHIHIIIHIIIGGIIIGHIIIIIIIIHHDHHHGHHEHH?GHCHHGIIIIIIIIIIIHIIIIIIIIIIIHHHGIIIIIIIIGHIIIIIHIIIIHIIIIIIIIIHHEIHIII
@HWI-D00621:567:H7NJCBCX2:1:1101:9817:48718
GTGGGGAATATTGCACAATGGGCGCAAGCCTGATGCAGCCATGCCGCGTGTATGAAGACGGCCTTCGGGTTGTAAAGTACTTTCAGCGGGGAGGAAGGTGTTGAGGTTAATAACCTCAGCAATTGACGTTACCCGCAGAAGAAGCACCGGCTAACTCCGTGCCAGCAGCCGCGGTAATACGGAGGGTGCAAGCGTTAATCGGAATTACTGGGCGTAAAGCGCACGCAGGCGGTCTGTCAAGTCGGATGTGAAATCCCCGGGCTCAACCTGGGAACTGCATTCGAAACTGGCAGGCTAGAGTCTTGTAGAGGGGGGTAGAATTCCAGGTGTAGCGGTGAAATGCGTAGAGATCTGGAGGAATACCGGTGGCGAAGGCGGCCCCCTGGACAAAGACTGACGCTCAGGTGCGAAAGCGTGGGGAGCAAACAGG
+
HIHHIHHHIIIIIIHIIHIIIIIIIIHIIIIIIIIIIIIIIIIIHIIHHHIIIIIIII1<EHDHIHIHIHHHHFHHIIIIIIHIIHHIIIIIIIIHIIIIIIHIIIHIIIIIIIHIHIIIIIIIIIIIIIIGIIIIIIIIIIIIIIIIIGIIIIIIIIIIIGIIIHIIIHCHIHDHHIIIHICHGDHIIIHIIIEHIIEHHIGIIIIIIIHIHHEHHIIIIIIIHHIIIIIHGHEIHIIIIGIIIIIIIGIHHIHDIIIIIIHHHHHHHIGIIIIHIHIHHIIIHHHIIGIIIIHIHIHIHIHIIIIIIIIIHIIIIIHIHHHIIIIIIIIIIIIIGGIIIIIIIIHGDIIIIHIHIIIIHIIIIIIIIIIIIIIIIHIIIHIIIIIIIIIIIIIIIIIIIIIIIIIIIIIIGIIIIIIHHGIIIIIIII
@HWI-D00621:567:H7NJCBCX2:1:1101:10632:48751
GTGGGGAATATTGCACAATGGGCGCAAGCCTGATGCAGCCATGCCGCGTGTATGAAGAAGGCCTTCGGGTTGTAAAGTACTTTCAGCGGGGAGGAAGGTGTTGAGGTTAATAACCTCAGCAATTGACGTTACCCGCAGAAGAAGCACCGGCTAACTCCGTGCCAGCAGCCGCGGTAATACGGAGGGTGCAAGCGTTAATCAGAATTACTGGGCGTAAAGCGCACGCAGGCGGTCTGTCAAGTCGGATGTGAAATCCCCGGGCTCAACCTGGGAACTGCATTCGAAACTGGCAGGCTAGAGTCTTGTAGAGGGGGGTAGAATTCCAGGTGTAGCGGTGAAATGCGTAGAGATCTGGAGGAATACCGGTGGCGAAGGCGGCCCCCTGGACAAAGACTGACGCTCAGGTGCGAAAGCGTGGGGAGCAAACAGG
+
<FG@C?<CGH?GHE@<<E<CCC1CFCHDEGHHE@<1FCG@CH<G@<?CD?H<FF@HFH?EGCC1<<CHD<<C<FCECGHHE@<CHHED<CH?EHIHHC@@@CCGEHHH@HEHECHIHE@F?CGH?=DCCCGCD0=ED?<D@F:DDEHHDHHHHFCDDF=HI=AAB@FEAAHHICH-:8/:GHA-8?EG=E@8.7.B.7BFAG@GGHH@FHC=@GCE@5CB<?CCHHHH=C=H@-IHCIIH<E-@HGB@@C?IIH>,,<BA?@HCAF;HHA8.EFHIIHFHFIHHF;.A@EG8...CHGEHIHFHGHEHDHIHEHHHCHHHIHIHF?HCHHDDHGCCF@GC0DEEHEFC<C1HFE@HGHHD/CCEC@GEC<EEE<<HDHDH@FHEHHHHGHHHFH@GCC@EHHHHEC@EHCC<DE/FHHEFHHHHHHGCFC
@HWI-D00621:567:H7NJCBCX2:1:1101:11342:48846
GTGGGGAATATTGCACAATGGGCGCAAGCCTGATGCAGCCATGCCGCGTGTATGAAGAAGGCCTTCGGGTTGTAAAGTACTTTCAGCGGGGAGGAAGGTGTTGAGGTTAATAACCTCAGCAATTGACGTTACCCGCAGAAGAAGCACCGGCTAACTCCGTGCCAGCAGCCGCGGTAATACGGAGGGTGCAAGCGTTAATCGGAATTACTGGGCGTAAAGCGCACGCAGGCGGTCTGGCAAGTCGGATGTGAAATCCCCGGGCTCAACGTGGGAACTGCATTCGAAACTGGCAGGCTAGAGTCTTGTAGAGGGGGGTAGAATTCCAGGTGTAGCGGTGAAATGCGTAGAGATCTGGAGGAATACCGGTGGCGAAGGCGGCCCCCTGGACAATGACTGACGCTCAGGTGCGAAAGCGTGGGGAGCAAACAG
+
HHHHEHD0<1CDGEHEEHH?C1<CEE<CHC@C<DHHIIHHE?@EHDD?<CGEHFCC<H1GHGHIEF@C?F@FHHCCHF@@HC<F@HG?H?C/CCC1<<D<D@CCCGC1DHEEG0<F?00DD0D0D00<DGEH@DGCHCHE0D@@G0GHDDHHHGIIICE:D.;8:A/BA/8?-EE-E@F8.A8EHCAGEHEEHGG=GHIII@BE@.AFH..E6HF@HHHC@?5CFE@>CDD5---8-@E,65B--EHBB88--65,7,EFB..?AE7..888.77..B..EB@A8.F::HHEHEGHECD8;..@C;/<<HHGF<CHEFC<CC0FHHF<?DCE@EE@@C<<0HHC1D1D<C1<1HF1D<<1HFCF1ED0<<<<@<EC<<C<0IHG1C<H@F<@D0E0C<<1<1H?CHFIHG0E/HE<<C<<<@C<CCC<<
@HWI-D00621:567:H7NJCBCX2:1:1101:7574:49009
GTGGGGAATATTGCACAATGGGCGCAAGCCTGATGCAGCCATGCCGCGTGTATGAAGAAGGCCTTCGGGTTGTAAAGTACTTTCAGCGGGGAGGAAGGTGTTGAGGTTAATAACCTCAGCAATTGACGTTACCCGCAGAAGAAGCACCGGCTAACTCCGTGCCAGCAGCCGCGGTAATACGGAGGGTGCAAGCGTTAATCGGAATTACTGGGCGTAAAGCGCACGCAGGCGGTCTGTCAAGTCGGATGTGAAATCCCCGGGCTCAACCTGGGAACTGCATTCGAAACTGGCAGGCTAGAGTCTTGTAGAGGGGGGTAGAATTCCAGGTGTAGCGGTGAAATGCGTAGAGATCTGGAGGAATACCGGTGGCGAAGGCGGCCCCCTGGACAATGACTGACGCTCAGGTGCGAAAGCGTGGGGAGCAAACAGG
+
IIIIIIIIIIIIIIIIIIIIIIIIIIIIIIIIIIIIIIIHIIIIIIIIHGHHIIIGHHIIIIIIIIIIIIIIIHIIIIIIIHFHHIIIIIGEDHHIHIHGIIIIIIIIHIIIIHGHIIIIIIIIIGHIHIIIIIIIIIIIHIIIHIIIIIIIIIHIGHHHICHHHIIIIGIIIH<HHIHHIIHIHIIIIE.FHIEHIGIIIHHHIHHHHHDEHHHHGHHIIHIIIIIIIIIIHF?IIIIHIIIIHIHHIHGCHHHCIIHHEIIHG9.GIIIHHHIIIHIHFIIIIIIHIIIIIIHGIIHIIHIIHIGIIIIIIHIIIIIIIHGHHIIHIHIIIIIIIIIIIIIIIIHGFIIIIIIIIIIIIIIIIIHIIIIIIIIIIIHIGHIHIIIIHHIIIIIIIHGIIHHIIIIIIIIHIIIIIIIIIIIIIIIIII
@HWI-D00621:567:H7NJCBCX2:1:1104:7594:55557
GTGGGGAATATTGCACAATGGGCGCAAGCCTGATGCAGCCATGCCGCGTGTATGAAGAAGGCCTTCGGGTTGTAAAGTACTTTCAGCGGGGAGGAAGGTGTTGAGGTTAATAACCTCAGCAATTGACGTTACCCGCAGAAGAAGCACCGGCTAACTCCGTGCCAGCAGCCGCGGTAATACGGAGGGTGCAAGCGTTAATCGGAATTACTGGGCGTAAAGCGCACGCAGGCGGTCTGTCAAGTCGGATGTGAAATCCCCGGGCTCAACCTGGGAACTGCATTCGAAACTGGCAGGCTAGAGTCTTGTAGAGGGGGGTAGAATTCCAGGTGTAGCGGTGAAATGCGTAGAGATCTGGAGGAATACCGGTGGCGAAGGCGGCCCCCTGGACAAAGACTGACGCTCAGGTGCGAAAGCGTGGGGAGCAAACAGG
+
IHIIIIIIIIHIIIIIIHIIIHGHIIIIHII?GHIIIHIIIIIIIDHHIIIIIIHIIIIIIGIIGIHHHHGHHIIIIIIIIIDHIIIIIIHHHIHHIIIHIIFHIIIHIIHIIIIHIHIHIIGHIHFHHGFHIIIGIIIIHHIHIGHHHHIGHIHHHIIIGIHHIGHIHHECHHIIIIIHHHHIHI=E=GCH?@.:BHGFHHHHHHHHIHHE?HHIHGEEEEHCHHHHHIIHECHHHHHCHHHHHEB-@CHHH<DDHHHIIIHHIHCIIIIIHIIHIIGIHIIIIIIIHIIHIIIIIIHIHIIIIIIIIIHIHGIHIIIIHHFHHIIIIIIIIIIIIIIIIIIIIIHG<HIIIIIHIHIIIIIIIIIIIHIIIIGHIGHIHHGIIIIHIIIIIIIIIIIIHGIIIIIIIIIIIIIIIIIIIIIIIHGIII
@HWI-D00621:567:H7NJCBCX2:1:1104:8520:55813
GTGGGGAATATTGCACAATGGGCGCAAGCCTGATGCAGCCATGCCGCGTGTATGAAGAAGGCCTTCGGGTTGTAAAGTACTTTCAGCGGGGAGGAAGGTGTTGAGGTTAATAACCTCAGCAATTGACGTTACCCGCAGAAGAAGCACCGGCTAACTCCGTGCCAGCAGCCGCGGTAATACGGAGGGTGCAAGCGTTAATCGGAATTACTGGGCGTAAAGCGCACGCAGGCGGTCTGTCAAGTCGGATGTGAAATCCCCGGGCTCAACCTGGGAACTGCATTCGAAACTGGCAGGCTAGAGTCTTGTAGAGGGGGGTAGAATTCCAGGTGTAGCGGTGAAATGCGTAGAGATCTGGAGGAATACCGGTGGCGAAGGCGGCCCCCTGGACAAAGACTGACGCTCAGGTGCGAAAGCGTGGGGAGCAAACAGG
+
IIIHIIIIIIIIIIHIIIIIIIIIIIIIGIIIIIIHIIIHIIIIHIIIHHIIIIIIIIIIIIIIIIIGIHIIIIIIIIIHHIHFHHHHIIIHHIHIIHHHIIHIHHFHIHHGHHFHHIIIIIIIIIIIHIIIIIIIIIIIIIIIIIIIGGHHIIIIIIHIHIIIHIIIHIIIIIIIIHIGHHHHIGIA@HEHHIGIHGIIIGIIIHIHEHHHHIHIHIIHIIIIHIIIIIHHHIIIIIIHDIIGIIIIIIHHEDHHEHHHIIIIHGCHIHFHGIIIIIGIIIHHHIIIIIGIIIIIIIHHHG8HIIIIIIIHHIIIIHHHHFHIIIHIIIIIIHHHHIIHIIIIIIHFDIIIHCG?HIIIIIIHIIIIIHIIIIIIHIIHHCHIIIIIIIIIHIIIIIIIHIIIIIIHIIIIIIIIIIIIIIIIIIIIII
@HWI-D00621:567:H7NJCBCX2:1:1104:11152:55790
GTGGGGAATATTGCACAATGGGCGCAAGCCTGATGCAGCCATGCCGCGTGTATGAAGAAGGCCTTCGGGTTGTAAAGTACTTTCAGCGGGGAGGAAGGTGTTGAGGTTAATAACCTCAGCAATTGACGTTACCCGCAGAAGAAGCACCGGCTAACTCCGTGCCAGCAGCCGCGGTAATACGGAGGGTGCAAGCGTTAATCGGAATTACTGGGCGTAAAGCGCACGCAGGCGGTCTGTCAAGTCGGATGTGAAATCCCCGGGCTCAACCTGGGAACTGCATTCGAAACTGGCAGGCTAGAGTCTTGTAGAGGGGGGTAGAATTCCAGGTGTAGCGGTGAAATGCGTAGAGATCTGGAGGAATACCGGTGGCGAAGGCGGCCCCCTGGACAAAGACTGACGCTCAGGTGCGAAAGCGTGGGGAGCAAACAGG
+
IIIIGHIHHIIIIIHIIIIHHIIHHHIHHIIIIIIIIIIIHHIIGIIIHDHHIHIIHHHIGIIIIGIIHIIHHHIIIIIIIHGEHHHIIIIIIIGIIHIHIIIIHIHIIIIIIHIHHHIEHHIIIIIIHIHIIHIIIIIIHIIHIIHICHIIIIGIHHIIEHIIGIIGIHIGIHHHHHHIIHGIGIIIDBHGHDAGHIHHHEHHHGCIIHHHIIIIIIIIIIHHIHHIIIIIHHIIIHHHHHCIIIIIIIIIIIGIHIIHG@HFIIHEHIIIIIIIIIHHHHIIIHGIHIIHHCGIIIIIIIIIIIHIIIIIIIIIIIIIIIHHIIIIIHIIIIIIIIIIIIIIIHHGDHIIHIIIIIIIIIHIIIIIIIIIIIIIIIIHHHIIIIIIIIIIIIIIIIIIIIIIIIIIIIIIIIIIIIIIIIIIIIIIII
@HWI-D00621:567:H7NJCBCX2:1:1104:18423:55947
GTGGGGAATATTGCACAATGGGCGCAAGCCTGATGCAGCCATGCCGCGTGTATGAAGAAGGCCTTCGGGTTGTAAAGTACTTTCAGCGGGGAGGAAGGTGTTGAGGTTAATAACCTCAGCAATTGACGTTACCCGCAGAAGAAGCACCGGCTAACTCCGTGCCAGCAGCCGCGGTAATACGGAGGGTGCAAGCGTTAATCAGAATTACTGGGCGTAAAGCGCACGCAGGCGGTCTGGCCAGTCGGATGTGAAATCCCCGGGCTCAACCTGGGAACTGCATTCGAAACTGGCAGGCTAGAGTCTTGTAGAGGGGGGTAGAATTCCAGGTGTAGCGGTGAAATGCGTAGAGATCTGGAGGAATACCGGTGGCGAAGGCGGCCCCCTGGACAAAGGCTGACGCTCAGGTGCGAAAGCGTGGGGAGCAAACAGG
+
<<CFE?EH?CCG<11<<DC1<D1</FC<F1C1<F@?C<FEEHE1EHG<<CC?F11<<E111<@<CFE=EH@/<FHEEGEEC1<DFFCEDD</<EH1D0C<CEF?1<1DG?CCCF<111<@1=D1<00<GH?@@HEHH</D@H?GEE0EHIGI@FH@H?HGEC@FEEHEEA-FDD?-/BFHHG8-E-8:.BFHGHAE..BAFF@?AFF@5BD=@-FDH?HD@55IHH@?<EE@-B-B-B,D<B@--FB@GB-GB7,57?B?G8.9.B.B7@@.HHGG.A?FA:@BAB:..FIHG8;.C.C@?EE@ECF.C-/C<///CCEGCC0IIHEHHHE?@?EFCC0G<<CHF?<<1@CF@F<11D@HC??<@EGG=HG@H<HDE/<E01HE@G<CCD<D1E<@ECF1@CHHCGCD@1EC/<<CE<F<GHHHEFF@@C
@HWI-D00621:567:H7NJCBCX2:1:1101:17303:17992
GTGGGGAATATTGCACAATGGGCGCAAGCCTGATGCAGCCATGCCGCGTGTATGAAGAAGGCCTTCGGGTTGTAAAGTACTTTCAGCGGGGAGGAAGGTGTTGAGGTTAATAACCTCAGCAATTGACGTTACCCGCAGAAGAAGCACCGGCTAACTCCGTGCCAGCAGCCGCGGTAATACGGAGGGTGCAAGCGTTAATCAGAATTACTGGGCGTAAAGCGCACGCAGGCGGTCTGTCAAGTCGGATGTGAAATCCCCGGGCTCAACCTGGGAACTGCATTCGAAACTGGCAGGCTAGAGTCTTGTAGAGGGGGGTAGAATTCCAGGTGTAGCGGTGAAATGCGTAGAGATCTGGAGGAATACCGGTGGCGAAGGCGGCCCCCTGGACAAAGACTGACGCTCAGGTGCGAAAGCGTGGGGAGCAAACAG
+
IIIHIIGHIIIHIIIIIIIIIIIIHIIIGIIIIIIIIIIIIIIIIIGIHHIHI1CHHIIFHIHHIIIIIHHIIIIIHIIIIHDHHHIIIIIIIIIIIIIHIIIIIIIIIIIHIIHIIIIIIHIIHHIIIIIIIIIGIIHHHIGHFHEHHHIIIGHHIHIHIIIIHIGIIIIGH-?DHIGFEGIHGHHGIICEHIIHEHHIIHHFHHIIIIEHFHHIGIIHIIHIIIIIHIIIIHGEIHIHC-EIIIIHHHGHHCHIIIIHHHGIIIIHIHHHHHIHHHEFIHHCGHFHHIIIIGIIIIIIIIIIIHIIIIIIIIIIIIIIIIGIIIIIHHGGIIIHIHIIIHHHIHG<HHCHGHHFHHHIHHCIIIHIIGIHHIHDIHCIIHIHG?HIIIIGIHIGIIHHIIIIIIIIIIIIHIHIIIGIIIIIIIIII
@HWI-D00621:567:H7NJCBCX2:1:1101:16588:18146
GTGGGGAATATTGCACAATGGGCGCAAGCCTGATGCAGCCATGCCGCGTGTATGAAGAAGGCCTTCGGGTTGTAAAGTACTTTCAGCGGGGAGGAAGGTGTTGAGGTTAATAACCTCAGCAATTGACGTTACCCGCAGAAGAAGCACCGGCTAACTCCGTGCCAGCAGCCGCGGTAATACGGAGGGTGCAAGCGTTAATCGGAATTACTGGGCGTAAAGCGCACGCAGGCGGTCTGTCAAGTCGGATGTGAAATCCCCGGGCTCAACCTGGGAACTGCATTCGAAACTGGCAGGCTAGAGTCTTGTAGAGGGGGGTAGAATTCCAGGTGTAGCGGTGAAATGCGTAGAGATCTGGAGGAATACCGGTGGCGAAGGCGGCCCCCTGGACAAAGACTGACGCTCAGGTGCGAAAGCGTGGGGAGCAAACAGG
+
IIIGIIIHHHIIHHHIIGIIIIIIIHIIIIIIIIIIIIGEHHIGIIIHIIIIHIIIIIIGIIIIHIIIIIIIIIIIIIHHHIHHHIIHHIHEHIHIIIIIIIHHHIHHIIHHIIIIIIHHIGHHIIHHIHIIIIHIIIIIIIIIIIGIIIIIGHIIIIIIHIIIHFCHHHHIIIIIHHIHIIIIIIIIIIIIHIHIHIIIIIHHGHHHHIIIHHIIIIIIIIHHDIIIHHHE@CGIIHHHHCHFHHHIGGGHG<DDHHEIIIHIIHEHFHHEIIIIIHHHHIIIIIIIHIIIIIIIIIIHGIHIIIIIIIIIIIIIIIIIHIIIIIIIIIIIIIIIIIIIIHHIIHHHGIIIHIIIIHIIHIGIIIIIIIIIIIIHIIGIIIIHHFIIIIIIIIIIIIIIIIIHIIIIHIIIIIHEGIHIIHIIIIIIII
@HWI-D00621:567:H7NJCBCX2:1:1101:18732:18230
GTGGGGAATATTGCACAATGGGCGCAAGCCTGATGCAGCCATGCCGCGTGTATGAAGAAGGCCTTCGGGTTGTAAAGTACTTTCAGCGGGGAGGAAGGTGTTGAGGTTAATAACCTCAGCAATTGACGTTACCCGCAGAAGAAGCACCGGCTAACTCCGTGCCAGCAGCCGCGGTAATACGGAGGGTGCAAGCGTTAATCGGAATTACTGGGCGTAAAGCGCACGCAGGCGGTCTGTCAAGTCGGATGTGAAATCCCCGGGCTCAACCTGGGAACTGCATTCGAAACTGGCAGGCTAGAGTCTTGTAGAGGGGGGTAGAATTCCAGGTGTAGCGGTGAAATGCGTAGAGATCTGGAGGAATACCGGTGGCGAAGGCGGCCCCCTGGACAAAGACTGACGCTCAGGTGCGAAAGCGTGGGGAGCAAACAGG
+
IIIIIIIIIIIIIIIIIIIIHIIIIIIIIIIIIIIIIIIIIIIHHIIIIIIIIIIIGIIIIIIIIHIIHIIIIIIIIIIIIIGHIIGIIIIHIIHIHIIIIIIHIIHIHIHIII?HHIIIIEHIIIIIIIIIIIIHHIIIHFIIHIIIIIIIIIIIIIIIIIIIIIIIIHI<EHHHHGHHIIIIIIIIIIIEHHHHGA7FIIHHGHIHIIIIIIIIHHIIHHHIHIHHHHHIHIIIHIHDC=HIIIIIIIIIIIIIIIIIIHHIIIIIIHHIIIIIIIIIHIHIIHHFIIIIIIIIIIIHEHIIIIIIIIIIIIIIIIIIIIIIIIIIIIIIIIIIIIIIIIIIIIHHFIIIIIGIIIIIHHHHIIIIIHHIIIIIIIIIIIIIIHIIIHIIIIIIIIIIIIHIIIIIIIIIGHIIIIIIIIIIIIIIII
@HWI-D00621:567:H7NJCBCX2:1:1101:5497:18586
AAAACATTATCAGCTCCTTTAATATATGTAATCCTAAACTGAAATGCCAAGATATGTGCCGCCCATCTGGCAATGCGACTGGTTTTACGTGGGCTAGCAAGAACCCTATTCATGGCCTGGTTGTCGATTTCCAGGTCAAACTCCCTGTGTACTAAACAGAACAGAAATTTATCCAGAGCGAACAATATGGTGAGAGCCTCACACTCATACACCGAGTACTTACGCTCACCCTCGTTTAATTGCTGAGAGGTGTATGCTAAAGGTTGCCTCTCTCCTTCAAACTCTTGGTAACAAAATGGCAGATATTACGGTGTTAGAAGCGTCGGTTTTTACGGTTTATTTGCAATTAAATTTCCTGATGTCAAATGGCC
+
IIIIIIIIIIIIIIIIIIIIIIIIIIIIIIIIIIIIIIIIIIIIIIIIIHIIIIIIIIIIIIIIIIIIIIIIIIIIIIIIIIIIIIIIIIIIIIIIIIIIIIIIIIIIIIIIIIIIIIIIIIIIIIIIIIIIIIIIIIIHIIIIIIIIIIIIIIIIIIIIIIIIIHIIIIIIHIIIHIIIIIIIIIIIIIIIIHIGHIIIIIIIIIIIIIIIHIIIIIIIIIIIIIIIIIIIIIIIIIIIIIIIIIIIIIIIIIIIIIIIIIIIIIIHIIHIIIIIHHIHHIIIIIHHHDHHIIIGIIIIIIIIIIIIIIIIIIIIIIIIIIIIIIIIIIIIIIIIIHIIIIIIIIIIIIIIIIIIIIIIIIIIIIIIIII
@HWI-D00621:567:H7NJCBCX2:1:1101:12982:18703
CAGTTCCACCATTAAATACAATTAGTTTTATTTTGTCGACCTCCGACTCAGATGATATAATTGCTGTACGGTTCAAGGAAGGCTAGCGTTTTGACAAATACGTAGCTCACTCTTACAATTATAGTTGGAGATTCAAACTACCCTCGATATGTTGGTGAAAGTGCGTGTTCGAAGACGATGCTGGATGGAAAACAAATCCCGAAATTGTACTGGTTTTTTTTTTCGAAAATTATTATGACCGGTTCATGGGTTCACGCGAATTGTAAATGTTAGCGAAAACATGCGTACTTGACCTCCAAGCCACAATATACCCTCAGCAAGAAGCAAGTATACACCATCGTGACGGATACAGGG
+
GIHG@HDC?1DCG@11CEGH@11@<F?GGHIGHHGH1D@?<C11C//C@11<@GHHEG@DGEEHFHH1<CCHHEHHEGEHC01<<CCEGCC?@=<CEEE@<CGF11D1CHGGHHHE?GHH<@C@GAE<FF11</CHG<FFCGHFHDCH/<DCCC@G-<G@:<D/CDCEHH;G...88CE?EEHG@FG;IHHIIICEHHHEEHGEHD9B@9B@AECGHHHC<5D8DEF<DEF1<110<./C<111F<<0??@E?CCCE<<1?D@1CC1CEG@C</1HIHHFHD/EHHF<11<<CG?EC11@CHHEHD<D@CE<<11G1G<C@ED111HG1@ED?HGD1<<00<<01EGHIHE@EG
@HWI-D00621:567:H7NJCBCX2:1:1101:13619:18625
GTGGGGAATATTGCACAATGGGCGCAAGCCTGATGCAGCCATGCCGCGTGTATGAAGAAGGCCTTCGGGTTGTAAAGTACTTTCAGCGGGGAGGAAGGTGTTGAGGTTAATAACCTCAGCAATTGACGTTACCCGCAGAAGAAGCACCGGCTAACTCCGTGCCAGCAGCCGCGGTAATACGGAGGGTGCAAGCGTTAATCGGAATTACTGGGCGTAAAGCGCACGCAGGCGGTCTGTCAAGTCGGATGTGAAATCCCCGGGCTCAACCTGGGAACTGCATTCGAAACTGGCAGGCTAGAGTCTTGTAGAGGGGGGTAGAATTCCAGGTGTAGCGGTGAAATGCGTAGAGATCTGGAGGAATACCGGTGGCGAAGGCGGCCCCCTGGACAAAGACTGACGCTCAGGTGCGAAAGCGTGGGAGCAAACAGG
+
HIHHHHHIIHIIIIIHIIIIIIIIIHIIIIIIHHHHHHFHFHHHEDHHHDHHHCHIGHFHHHEHHHHCHIHGIIIHEHEHHHHGHHHHIIHHIIEHIIIHIIGHIHIGFCGHIIFFHHFFGHHGCHIIIIIHIHHIIIHHIIIIIIIHHIGHHHIHHFEHIHIIIIII?HHHGIHH?GHHIGHIIIHH=GHHHIIIDHHGAAEFGHIIII?HHHHHHDHHIIHIIHIIIIIEHB-EG@EHHHG?GB@EEFGIHHHDHCHGCA?@.B.HG?HHEHIHHHHFCGIHHIFGIHHHHEIIIIIHHG.EHIIHHIHHHHGEHGIHHHIGIIIHIHHHGGHHGIIIHHHHHGD<IHGHECECCHCGIHHHEH=HGHHHEHDHHIIHGCGHHGHHEIHEHEHHIIGHGFHHHHHIIIHCFCEHIIHHFIIHIIHHH
@HWI-D00621:567:H7NJCBCX2:1:1101:13277:18887
GTGGGGAATATTGCACAATGGGCGCAAGCCTGATGCAGCCATGCCGCGTGTATGAAGAAGGCCTTCGGGTTGTAAAGTACTTTCAGCGGGGAGGAAGGTGTTGAGGTTAATAACCTCAGCAATTGACGTTACCCGCAGAAGAAGCACCGGCTAACTCCGTGCCAGCAGCCGCGGTAATACGGAGGGTGCAAGCGTTAATCGGAATTACTGGGCGTAAAGCGCACGCAGGCGGTCTGTCAAGTCGGATGTGAAATCCCCGGGCTCAACCTGGGAACTGTATTCGAAACTGGCAGGCTAGAGTCTTGTAGAGGGGGGTAGAATTCCAGGTGTAGCGGTGAAATGCGTAGAGATCTGGAGGAATACCGGTGGCGAAGGCGGCCCCCTGGACAAAGACTGACGCTCAGGTGCGAAAGCGTGGGGAGCAAACAGG
+
HHEHHHEEHIIHIGFHIIHHIHIIIIHIHIIIIHEHHHC@HIIIIHIHHGHHIHIHIIIIIGIIHIHCDHHHIIGIIIIIIHEEHHGIIIGDHCH?GHHHIHHHHIHIHIIIHECHHEHIFIIGHHIIHHHIIIFDHHCFHHHIIIHIICHHHIIIIIIIIGHIGHIIGIGGIHHH?EHHHHCHGDEIIFEHIIDHHEHHIIIIFHGEHCHHHEFIIDHHHHIIIIHHHDHEFHFIHHIIHIHHIIIIIHIHFIIIHIHHHG?HHHGIH?IHCHFEHEHHHECG8:EEIIHHF@HHHFHHEGHIHHHIHDHIHEIIHHIIHGIHECEIIIHIHEHIHIIIIIIIHHGD<<GIHIIIIHHGHHHIIIIHFIIIIHGHHIIIIIIIHIIIHHGIIIHHHDIHIIIIIIIIIIIHCIHHIIIHIIIIIIIIIH
@HWI-D00621:567:H7NJCBCX2:1:1101:14912:18759
GTGGGGAATATTGCACAATGGGCGCAAGCCTGATGCAGCCATGCCGCGTGTATGAAGAAGGCCTTCGGGTTGTAAAGTACTTTCAGCGGGGAGGAAGGTGTTGAGGTTAATAACCTCAGCAATTGACGTTACCCGCAGAAGAAGCACCGGCTAACTCCGTGCCAGCAGCCGCGGTAATACGGAGGGTGCAAGCGTTAATCGGAATTACTGGGCGTAAAGCGCACGCAGGCGGTCTGTCAAGTCGGAGGTGAAATCCCCGGGCTCAACCTAAGAACTGCATTCGAAACTGGCAGGCTAGAGTCTTGTAGAGGGGGGTAGAATTCCAGGTGTAGCGGTGAAATGCGTAGAGATCTGGAGGAATACCAGTGGCGAAGGCGGCCCCCTGGACAAAGACTGACGCTCAGGTGCGAAAGCGTGGGGAGCAAACAGG
+
IIHIIIHDH1DHHFHHGIHHHIIIDDHIIIIIHIIIFHHECFGHHHHHIII11CH1CH@CG1DGH1CHHIHII1@FEHIIIC<CCE<CE<ECCF@HEHECCCCFHGH@FHHEG0<@DH@000==C<D0EECHDFH</<<<0=EFDEH?DFDEHI/F//=/D../A@@@//??8H8-D@//;EB?CHHH..G@.B:BE@FC7BAFEEHE@HCHGHCEHHCHHGHHGEED>,@888-B6--,6,--@8-?HIHFE,7,D>6AB?E?G@B;7..HGAEB..@G..7.F:.HG@HGD.F.D...@.EHGHG=CCC//HDFEHCD0G<D0@@??HC/<1<1DCCE<<E@GCC<1EHF11D<1<11<G1<1<0D<1@EHC<CC</E@EGCD<1HC1C1CHH=HE<CD1FCIHGHCC0E<EDEHH@EIHIHFDG?CF
@HWI-D00621:567:H7NJCBCX2:1:1101:18437:18908
GTGGGGAATATTGCACAATGGGCGCAAGCCTGATGCAGCCATGCCGCGTGTATGAAGAAGGCCTTCGGGTTGTAAAGTACTTTCAGCGGGGAGGAAGGTGTTGAGGTTAATAACCTCAGCAATTGACGTTACCCGCAGAAGAAGCACCGGCTAACTCCGTGCCAGCAGCCGCGGTAATACGGAGGGTGCAAGCGTTAATCGGAATTACTGGGCGTAAAGCGCACGCAGGCGGTCTGTCAAGTCGGATGTGAAATCCCCGGGCTCAACCTGGGAACTGCATTCGAAACTGGCAGGCTAGAGTCTTGTAGAGGGGGGTAGAATTCCAGGTGTAGCGGTGAAATGCGTAGAGATCTGGAGGAATACCGGTGGCGAAGGCGGCCCCCTGGACAAAGACTGACGCTCAGGTGCGAAAGCGTGGGGAGCAAACAGG
+
IIIIIHIIIIIIIIIIIHIIIIIIIHIIIIIHIIIHIIIIIIIGHHIIIIIIIIGHHIIHIIIGIIIIIIGIIIIIIIIIIIGHIHEHIIHEHIHHHHIIIIIIIIIIIIIIIIIIIIIIIIGHIIHHHIIIIIIIIIIIIIIIIIHIIHHIIIIIIIHHHHGHIGHIIIHHIHIHDHHIHHHHHIIIHI?GHHBG@EHIIIIGHIHHHHGHIIHHHHIIIHHHHHIIIHIHGF?IIGIIHFHGIIHIIIHHH?HIHIIHHEHHHHHHIIIIIIHHIIIIIIHHFCIIIIIIHIIIIIIIHIIIIIIHIHIIHHHIIIIIIIIIIHHIIIIIIIIIIIIIIIIIIIHHDIIIIIHIIIIIDIHIIIIIIIIIIIIIIIIIGIIHGIIIIHHGIIHIIIIIIIIIIIIIIIIIIIIIIIHHHIIIIIIIII
@HWI-D00621:567:H7NJCBCX2:1:1101:6124:19027
GTGGGGAATATTGCACAATGGGCGCAAGCCTGATGCAGCCATGCCGCGTGTATGAAGAAGGCCTTCGGGTTGTAAAGTACTTTCAGCGGGGAGGAAGGTGTTGAGGTTAATAACCTCAGCAATTGACGTTACCCGCAGAAGAAGCACCGGCTAACTCCGTGCCAGCAGCCGCGGTAATACGGAGGGTGCAAGCGTTAATCGGAATTACTGGGCGTAAAGCGCACGCAGGCGGTCTGTCAAGTCGGATGTGAAATCCCCGGGCTCAACCTGGGAACTGCATTCGAAACTGGCAGGCTAGAGTCTTGTAGAGGGGGGTAGAATTCCAGGTGTAGCGGTGAAATGCGTAGAGATCTGGAGGAATACCGGTGGCGAAGGCGGCCCCCTGGACAAAGACTGACGCTCAGGTGCGAAAGCGTGGGGAGCAAACAGG
+
IIHIIHIIIIIIIIIHIIFHIIIIHIIIIIIIIIIGIIIIHIIGGIIIHIIIIIIIIIIIIFIIIIIIHFHHIIHIIIIIIIHIIIIHIIIIIIIIIIIIIIIIIIIIIIIIIHFHIIIIHIIHIIIIHIIIIIIIIIGIIIIIIIIIIIIIIIIIIIGIIIIIIGIIIIIIIIIIHIIIIHFDHHIHIHIIIHHHHIIIIGIIIIIIIIIIIIHHGHHIIIIIIHIHHHGHEHHGHGIIHIIHIIIIHIIHHHHHHGIIIHIIIIIHIIIIIIIIIIHEGIIIIIGIIIHIIIHIIIIIIIIIIIIIIIIIIIIIIIIIIIIIIIIIIIIIIIIIIHIIIIIIIIHGFHGIIHIHIIIIIIIIIIIIIIIIIIIIIIGIIIIIIIIIIIIIHIIIIIIIHHIIIIIIIIIIIIIIIIIIIIIIIIIHII
@HWI-D00621:567:H7NJCBCX2:1:1101:9308:19264
GTGGGGAATATTGCACAATGGGCGCAAGCCTGATGCAGCCATGCCGCGTGTATGAAGAAGGCCTTCGGGTTGTAAAGTACTTTCAGCGGGGAGGAAGGTGTTGAGGTTAATAACCTCAGCAATTGACGTTACCCGCAGAAGAAGCACCGGCTAACTCCGTGCCAGCAGCCGCGGTAATACGGAGGGTGCAAGCGTTAATCGGAATTACTGGGCGTAAAGCGCACGCAGGCGGTCTGTCAAGTCGGATGTGAAATCCCCGGGCTCAACCTGGGAACTGCATTCGAAACTGGCAGGCTAGAGTCTTGTAGAGGGGGTAGAATTCCAGGTGTAGCGGTGAAATGCGTAGAGATCTGGAGGAATACCGGTGGCGAAGGCGGCCCCCTGGACAAAGACTGACGCTCAGGTGCGAAAGCGTGGGGAGCAAACAGG
+
IIIHIIGIIIIIIIIIIIFHHHIIIIIIIIGIIIIIIIIIIIIIIIIIIIIIIIIGIIGIIIIIIIIIHHHIIIIIHHIIIIFHHIIIIIIIIHIIIHIIIIIIIIIIIIHIIIIIIIIIIIIIIHIIIIIIIIIIDHCHIHIIIHIHIIIIHIIIIGIIIIIIIIIIIIHHHGHHEHIHIIIIIIIIIIIIIIFHIIIHHIIHIIIIIHIIIIGGIIIHHHIHIIIIIIIIHHFHHIIHHFH?IHHHIHHG=HDIIIHGHHIIHHEHCHGIIIFHHHEGHIIHIHFHHHHHIIIIIIIIIIHIIIGIIIIIIHIIIIIIIIIIIIIIIIHIIIIIIIIIIIIIIHG<HGIIIIIIHGIIIIIIIIIGIIIIDGIIIIHHIIIIIIIIIIIIIIIIIIIIIIIIIIGIIIIIIIIIIIIIIIIIIHIII
@HWI-D00621:567:H7NJCBCX2:1:1101:11517:19496
GTGGGGAATATTGCACAATGGGCGCAAGCCTGATGCAGCCATGCCGCGTGTATGAAGAAGGCCTTCGGGTTGTAAAGTACTTTCAGCGGGGAGGAAGGTGTTGAGGTTAATAACCTCAGCAATTGACGTTACCCGCAGAAGAAGCACCGGCTAACTCCGTGCCAGCAGCCGCGGTAATACGGAGGGTGCAAGCGTTAATCGGAATTACTGGGCGTAAAGCGCACGCAGGCGGTCTGTCAAGTCGGATGTGAAATCCCCGGGCTCAACCTGGGAACTGCATTCGAAACTGGCAGGCTAGAGTCTTGTAGAGGGGGGTAGAATTCCAGGTGTAGCGGTGAAATGCGTAGAGATCTGGAGGAATACCGGTGGCGAAGGCGGCCCCCTGGACAAAGACTGACGCTCAGGTGCGAAAGCGTGGGGAGCAAACAGG
+
IIIHIIHIIIIIIIIIIIHIGIIIIIGIIIIIIIIHIIIIIIIIIIIIHHHIIIIIIGHGHHGHIIEHHHIIIIIIIHIIIHHHHIIIIIIIHIHIIIIHIGIHII@FHIIIIHEHHIGIIHIHGHIIHHHIIGHIGIIIIGIIIIIIIIHIGIGHIIIIIHIIIIHIFHHIIHCHIIGHHIHIIHIIIGIIIIGHHIFHHHIGHIIHIHCFHIIHHIGHHIHIIIHHHII-@@EIH?IHHCEBGIIIHHIIH?HHIHHHHIHIIIHEEHIIHHHHIIGHHHHHIHIIIHHIIHIIIGGIIIHIHFIHHHHIIHHIIHEIIHHIIIIIIIHIGIIIHIIIIIIIIHIHHIIIIHEHIIIIHIIHHIIHHCIIHIIIIIHIIIIIHEGHHHHF<IIIIHHGCHIIIIIIIIIIIIIIIIIIIIIHFHGIII
@HWI-D00621:567:H7NJCBCX2:1:1101:2816:19628
TGGGGAATATTGCACAATGGGCGCAAGCCTGATGCAGCCATGCCGCGTGTATGAAGAAGGCCTTCGGGTTGTAAAGTACTTTCAGCGGGGAGGAAGGTGTTGAGGTTAATAACCTCAGCAATTGACGTTACCCGCAGAAGAAGCACCGGCTAACTCCGTGCCAGCAGCCGCGGTAATACGGAGGGTGCAAGCGTTAATCGGAATTACTGGGCGTAAAGCGCACGCAGGCGGTCTGTCAAGTCGGATGTGAAATCCCCGGGCTCAACCTGGGAACTGCATTCGAAACTGGCAGGCTAGAGTCTTGTAGAGGGGGGTAGAATTCCAGGTGTAGCGGTGAAATGCGTAGAGATCTGGAGGAATACCGGTGGCGAAGGCGGCCCCCTGGACAATGACTGACGCTCAGGTGCGAAAGCGTGGGGAGCAAACAGG
+
IHHHGGHHHIIHHIHHIIIIIHIIIIIIIIHHHIIHIHEGHIGHHDHHHIIIGHIHIIIIGHIIIIHIECHIIIIIIIIHHHHHIIHHIIDDHHHIHIIHIHHIIIHIIIHIHHIIIIIIIIIIIIIIHGIIHIIGIIIIIHIHGHIIHIIHIIIIIIIIHIIIGIIIHHIHHHIIIIEHDEEHDGHIIGIIIGI=GHIIIIHHCHGHHHIHIIIIIHHIHIH@6><HHIH-EHGGHIHHGHFHHGIHF6F-CDHDHHHHHHHFFFIIHHEHIIHHHCHCHGIHHEEEHFHHHHHHIIHHHHIIIHGIHHIIIHIIIHIIIIHEHIIIHIIIIIHIIIIIIIIIIHGEHHHFGHE?GHHHIHIIIIIIIIIIIIIIIHIIIIIIHIIIIIHHHHIIIIHGIIIHHGIIIIIIIIIIIIIIIIHHIIIII
@HWI-D00621:567:H7NJCBCX2:1:1101:4055:19537
GTGGGGAATATTGCACAATGGGCGCAAGCCTGATGCAGCCATGCCGCGTGTATGAAGAAGGCCTTCGGGTTGTAAAGTACTTTCAGCGGGGAGGAAGGTGTTGAGGTTAATAACCTCAGCAATTGACGTTACCCGCAGAAGAAGCACCGGCTAACTCCGTGCCAGCAGCCGCGGTAATACGGAGGGTGCAAGCGTTAATCAGAATTACTGGGCGTAAAGCGCACGCAGGCGGTCTGTCAAGTCGGATGTGAAATCCCCGGGCTCAACCTGGGAACTGCATTCGAAACTGGCAGGCTAGAGTCTTGTAGAGGGGGGTAGAATTCCAGGTGTAGCGGTGAAATGCGTAGAGATCTGGAGGGATACCGGTGGCGAAGGCGGCCCCCTGGACAAAGACTGACGCTCAGGTGCGAAAGCGTGGGGAGCAAACAGG
+
IIIIIIIIIIIIIIIIIIIHIIIIIIIIGHIIIIIIIIIIIIIIIIIIIHHIIIIIIIIIIIIIIIIIIIIIIIIIIIIIIIGHIIIIIIIIIIIIIIIIIIIIIHHHIIIIIIIIHIIIIIIIIIHIIIIIIIHIIIIIIIIIIIIIIHIIIIIIIIIIHHIIIIIIGIIHIIHIIIIHIIIIIIHIHIIIIIIGHHIIHIIIIIIHIHIHIIIIIIIIIIIIIIIIIIIHHGIHFHHHIIIIIIIIHGHHHGHIIIIIIIIIIIHHIHIHIIIHFHIIIFHIIIIIIIIIIHFHIIIIIIIIIIIIIIIIIIIIIIIIIIIIHIIIIIIIIIIIIIIIIIIIIIIHHIIIIHIHHD1IGIHIIIIIIIIIIIIIIIIIIIIIHIIIIIIIIIIIIIIIIIIIIIIIIIIIIIIIIIIIIIIIIIIIII
@HWI-D00621:567:H7NJCBCX2:1:1101:2659:19851
GTACAAGTTGTTGTGGCTGAATGTTGCTGTAGGGCTGGAACAGAAACACCTGCTTCTCCTAAGCCTAGTTGACAGCACAGCGGACACAGGTGCCCAATGCATCATTGAGTCTGATAAGTCGAATGCAATGCCAGCAAGTCTGTTGGTTCCCTTCACAGCGACTCAGGGGGGGATGCAGGTGACATGGTAGGAAGAAGAGCTCTGCATTTCGATGAAAACAACCTCTTGAGCATTTCCCATTTTGTGCCGCAGCTCGACGGCTGGGAAAGGCCCACATGCTCCCTGTGGCCAGTCATCCTCCACCTCTCGGTTACCGGTGGAACTGTCAAGCACTGCCGGGCGCTTGTGTGTGCTCATTATCTCAGCCAGTGACAGTACAACCACCGTGCACTCAACAGCGTGGAAGCAC
+
IIHIIIIIIHIIIIIIIIIIIIIIIIIIIIIIHIIIIIIIIIIIIIIIIIIHIIIIIIIIIGIIIIIIIIIIIIIIIIIIIIIIIIIIIIIIIIIIIIIIIIIIIIIIIIIIIIIIIIIIIIIIIIIIIIIIIIIIIGHHEHHIIGIIIIIIIFHIIIIIIIIIIIIIIIIIIIGHHIIFFGGHHHHIIIIIIIIIHIIIIIIIIIIIHHHHIHIHIIIIHHIIIIIHIHE@EFHIHHHHIHH?-IHHGIIIIIIHHHGGG?HIIHIIIHIIIIHHIIHIHIIIIIGGIIIIIIHGIIIIHHIIIIIIIIHCIIIHIIIIIIIIIHGDIIIIIIIIIIIIIIHIIIGIIIIIIIIIIIIIHIIGIIIIIIIIIIHCIIIIIIIGIIIIIHIIIIIIIHIIIHIIIIHII
@HWI-D00621:567:H7NJCBCX2:1:1101:3656:19975
GTGGGGAATATTGCACAATGGGCGCAAGCCTGATGCAGCCATGCCGCGTGTATGAAGAAGGCCTTCGGGTTGTAAAGTACTTTCAGCGGGGAGGAAGGTGTTGAGGTTAATAACCTCAGCAATTGACGTTACCCGCAGAAGAAGCACCGGCTAACTCCGTGCCAGCAGCCGCGGTAATACGGAGGGTGCAAGCGTGAATCGGAATTACTGGGCGTAAAGCGCACGCAGGCGGTCTGTCAAGTCGGATGTGAAATCCCCGGGCTCAAACTGGGAACTGCATTCGAAACTGGCAGGCTAGAGTCTTGTAGAGGGGGGTAGAATTCCAGGTGTAGCGGTGAAATGCGTAGAGATCTGGAGGAATACCGGTGGCGAAGGCGGCCCCCTGGACAAAGACTGACGCTCAGGTGCGAAAGCGTGGGGAGCAAACAGG
+
HHH?C?EHHHIHGIIIC@EHIII/CDHHHHHE1CFHIIIIIIGEHH/C<CGHHCF@@CGECECGHE1@EGHHH1<<GF<CFEC<<DHIIGDHIHGEFHHHIIGHH11<DCGHGGHHFEHHIIIHHIE@=C<<DGHIDCHIDH?DEH@EDH<CHHHF?GHH/.;FHHHECGDCHHICHHHCEC:E?E@?G?G@:AB.BG?FHHIHEGGEFF@EEF@EGHC>?HH<8CC<HDHGEG@@8?HDDCHB?@6F66@6HHD<C,A6B6.CB7..A?GAEF78.A.EHHHIHIHHECHGB:.HHIHECCHCEEHHHE-</?EGGEHHEF<0G?GCHIHDGHG@CCE<<CC<D1FG<FC?HGHG@DEEC</E?HGHHHHGGCE<EDEC=F@?C1<1CGD1<HHHEC1@1C</?DD01<C0<<?EC<1<G@HF<<1GG<
@HWI-D00621:567:H7NJCBCX2:1:1101:6119:19922
GTGGGGAATATTGCACAATGGGCGCAAGCCTGATGCAGCCATGCCGCGTGTATGAAGAAGGCCTTCGGGGTGTAAAGTACTTTCAGCGGGGAGGAAGGTGTTGAGGTTAATAACCTCAGCAATTGACGTTACCCGCAGAAGAAGCACCGGCTAACTCCGTGCCAGCAGCCGCGGTAATACGGAGGGGGCAAGCGTGAATCGGAATTACTGGGCGTAAAGCGCACGCAGGCGGTCTGTCAAGTCGGATGTGAAATCCCCGGGCTCAACCTGGGAACTGCATTCGAAACTGGCAGGCTAGAGTCTTGTAGAGGGGGGTAGAATTCCAGGTGTAGCGGTGAAATGCGTAGAGATCTGGAGGAATACCGGTGGCGAAGGCGCCCCCCTGGACAAAGACTGACGCTCAGGTGCGAAAGCGTGGGGAGCAAACAGG
+
IIIIIHIIIFHIIIHIIIHHII1E<FC/GHIIIIIIIIICHEHIHHIIIIEH@HHCHHHI?EHHII?GH/CFHHIIH@GHIIHH@HICDH/F/FHECCFG@DG?E1<<DCFH@=10=GHI0DC0F0<0=0=0=<=/</D@=D//==GHHCC/DGHH?DHFD..:/./8AB???H?-DFH/.:.:EH--:EH??GA.7.F.HHHHEHHHHDHDG?5EGIHHEE@7-@DHDHGHGC@8--CIIHHCHIIIHHHG@C>,HIIHHEEEHHB9.HF66B@IHG8?GIIIIIIIIHEAHHHHEIIHH@GAG@HGHHE.D@HHIIIIIIGFGIIIIHIHHIIIIIIIIIIIIIHD/HHG1IIIIIHH<IIIEIIHEEH=IHDE<HIHHEHIIIIHFF@?HIIIIHHHEFHHCHEGIIIIIIIIIIH@IIIIIIIIII
@HWI-D00621:567:H7NJCBCX2:1:1101:12934:19966
GTGGGGAATATTGCACAAGGGGCGCAAGCCTGATGCAGCCATGCCGCGTGTATGAAGAAGGCCTTCGGGTTGTAAAGTACTTTCAGCGGGGAGGAAGGTGTTGAGGTTAATAACCTCAGCAATTGACGTTACCCGCAGAAGAAGCACCGGCTAACTCCGTGCCAGCAGCCGCGGTAATACGGAGGGTGCAAGCGTTAATCGGAATTACTGGGCGTAAAGCGCACGCAGGCGGTCTGTCAAGTCGGATGTGAAATCCCCGGGCTCAACCTGGGAACTGCATTCGAAACTGGCAGGCTAGAGTCTTGTAGAGGGGGGTAGAATTCCAGGTGTAGCGGTGAAATGCGTAGAGATCTGGAGGAATACCGGTGGCGAAGGCGGCCCCCTGGACAATGACTGACGCTCAGGTGCGAAAGCGTGGGGAGCAAACAGG
+
HC1G?CGGHHHHIIIHEH1D<?EHHIHHFHHIIIGIIHIIIHH1CCHHHHIIIIIIGHIIHIGGHHHCHIHIEFHHGHHH@FDGHHIIHHHHHHIEHHHHHIHIIICGFHHHHEEHIIHEHIHIHIIIGEGHHHIGHHHIHHIIGIEFHDHDHHHHEHHHIFHHHIIIIHG?HIHHIIIHE=EHGGHHHIFIGHH@G@.GHHHHHHHFHH>HGHHHHHIHIIIHFHHH5DCG@?IHHHFIHDHEHHEIIHHG8CHHDHIHF@A;HHCHIHHGBB.HIIIIHIIIIHHIIIIIIHHHHHEIH@HIIIIIIIIHHECIIIIIIHGFEFGIIHHIIHHFIIIIIIIIHHHGDIIIIIHEHIIHIIGIIHIIHEIIIIIIIDHIIHGGIIIIIIIHHHHHHHIIIIIIIIIIHIIHHCHIIIHHEIIIHIIHIH
@HWI-D00621:567:H7NJCBCX2:1:1101:16146:19812
GTGGGGAATATTGCACAATGGGCGCAAGCCTGATGCAGCCATGCCGCGTGTATGAAGAAGGCCTTCGGGTTGTAAAGTACTTTCAGCGGGGAGGAAGGTGTTGAGGTTAATAACCTCAGCAATTGACGTTACCCGCAGAAGAAGCACCGGCTAACTCCGTGCCAGCAGCCGCGGTAATACGGAGGGTGCAAGCGTTAATCAGAATTACTGGGCGTAAAGCGCACGCAGGCGGTCTGTCAAGTCGGATGTGAAATCCCCGGGCTCAACCTGGGAACTGCATTCGAAACTGGCAGGCTAGAGTCTTGTAGAGGGGGGTAGAATTCCAGGTGTAGCGGTGAAATGCGTAGAGATCTGGAGGAATACCGGTGGCGAAGGCGGCCCCCTGGACAAAGACTGACGCTCAGGTGCGAAAGCGTGGGGAGCAAACAGG
+
IIIHIHIHIIIIIIHIIIIIIHIIIIIIIIIHHIIIIIIIIIHIIIHIHHIIIIIIIGIHHHEHIIIHHEHIIGHIIIIIIHFHIIIIIIIHHIHIIHHHIIIIIHHHHIHIIIIIIHIIGHHIIIIIEHHIIIGIIHGIIIIHIHGHHGHHGHIIIHHHHHHIFGHIIIHHHIEEEHIHIIGHDDEHGHHGHIIIHBFHHIHGEGHHHHIIIIHHIHHIIIIHDGHIHHHIIHHHHHHCDHHHHHIIHHIHIHIIIHGHHHEEFIHHFHIHFF?HIHHH?HIHGIIIIHGGIIHHHHHEEHIHIHHIHHIIIIIIHGIIIHFGHIHHIHGHIIIIIIIIIGIIIIHD<HFIIHIHHIIGIIIHCHIIIIGHIIIIIIIIIIIIIIHHGIIHHHIIIIIHGIIIIIGIHIIHIIIIHHIIIIIHIHHIHI
@HWI-D00621:567:H7NJCBCX2:1:1101:13257:20088
GTGGGGAATATTGCACAATGGGCGCAAGCCTGATGCAGCCATGCCGCGTGTATGAAGAAGGCCTTCGGGTTGTAAAGTACTTTCAGTGGGGAGGAAGGTGTTGAGGTTAATAACCTCAGCAATTGACGTTACCCGCAGAAGAAGCACCGGCTAACTCCGTGCCAGCAGCCGCGGTAATACGGAGGGTGCAAGCGTTAATCGGAATTACTGGGCGTAAAGCGCACGCAGGCGGTCTGTCAAGTCGGATGTGAAATCCCCGGGCTCAACCTGGGAACTGCATTCGAAACTGGCAGGCTAGAGTCTTGTAGAGGGGGGTAGAATTCCAGGTGTAGCGGTGAAATGCGTAGAGATCTGGAGGAATACCGGTGGCGAAGGCGGCCCCCTGGACAAAGACTGACGCTCAGGTGCGAAAGCGTGGGGAGCAAACAGG
+
IIIIIIHIIIIIIIIIIIIGIIIIIIIIIIIIHIHHGIIIHHCEHIIIIIHHHIIIIIIIGIIIHIIHCGHHHHIHHHHFHFDGHHGFHHHGHIHIHIIIIIIHIIIIIIHIIHHGHIIIIIHIIEEHGHIIEHIIIIHIIIIHGHIIIIIIIIIGFHHHEHIIIGIHIHDHHIEHHHIHHHDHHGAHIH.FGGGHIIE?GFHFBBGHGHIGIHHGHHHG@HHIHIIHHHIHHG@@?HHHHEGHHIHIIHHHHDCHIHIHFIIHHHHHHFIHHHGHFAIIIIIIIIIIIIHEHHGIHHCHIHHHIHHIIIIIIIIIHIIGIIGIIIIIIIHIIIIIIIIIIIIHIIIHGIIHHHGIIIIIHIIHIIHHGIIIIIIHIHIHIIIIIIIIIIIHEHIHIDHIHIHHIIIIIIGHGIHIIIIIIIIIIIIIIH
@HWI-D00621:567:H7NJCBCX2:1:1101:19900:20009
GTGGGGAATATTGCACAATGGGCGCAAGCCTGATGCAGCCATGCCGCGTGTATGAAGAAGGCCTTCGGGTTGTAAAGTACTTTCAGCGGGGAGGAAGGTGTTGAGGTTAATAACCTCAGCAATTGACGTTACCCGCAGAAGAAGCACCGGCTAACTCCGTGCCAGCAGCCGCGGTAATACGGAGGGTGCAAGCGTTAATCGGAATTACTGGGCGTAAAGCGCACGCAGGCGGTCTGTCAAGTCGGATGTGAAATCCCCGGGCTCAACCTGGGAACTGCATTCGAAACTGGCAGGCTAGAGTCTTGTAGAGGGGGGTAGAATTCCAGGTGTAGCGGTGAAATGCGTAGAGATCTGGAGGAATACCGGTGGCGAAGGCGGCCCCCTGGACAAAGACTGACGCTCAGGTGCGAAAGCGTGGGGAGCAAACAGG
+
IIIIIGHIIIIIIIIIIIIIIGIIIIIIIIHHHIIEHHGIIIIIGHIIIIIIIIIIIGIIIIIHIIIIIIIIIIIIIIHIIIDHHIHIIIIIIIIIIIIIIIIIIIHHHIHIIIIIIIHIGIIHIIHIIIHIIIIIIIIHHIHIIIHIHHGIGHIHHCHHCDHIIIHIIGEHHGIHH?HHIHIHIHHHHE?GHIGH=?HIIIIHHHIIIIHHHIHHGHIIHGHIIHIIHHHIIHGIIGIIIIIIIHHEG?EIHHHIHIIIGHHIHHHIIIIIIHHIIFHGIIIHIIIIIIHHIHHIGHHIIHIIIIIIIIIIIHIIIIIIIIIIIIIIIIIIGGIHHGHCIIIIIIHHDHEHIIGIIIIIIIIIIIIIIIHHIIIIIIHHHEIIHHIHIIIHHIIIIHGIHHGIIIIIIIIIIIHIIIIIIIIIIIHIII
@HWI-D00621:567:H7NJCBCX2:1:1101:7895:20430
GTGGGGAATATTGCACAATGGGCGCAAGCCTGATGCAGCCATGCCGCGTGTATGAAGAAGGCCTTCGGGTTGTAAAGTACTTTCAGCGGGGAGGAAGGTGTTGAGGTTAATAACCTCAGCAATTGACGTTACCCGCAGAAGAAGCACCGGCTAACTCCGTGCCAGCAGCCGCGGTAATACGGAGGGTGCAAGCGTTAATCGGAATTACTGGGCGTAAAGCGCACGCAGGCGGTCTGTCAAGTCGGATGTGAAATCCCCGGGCTCAACCTGGGAACTGCATTCGAAACTGGCAGGCTAGAGTCTTGTAGAGGGGGGTAGAATTCCAGGTGTAGCGGTGAAATGCGTAGAGATCTGGAGGAATACCGGTGGCGAAGGCGGCCCCCTGGACAAAGACTGACGCTCAGGTGCGAAAGCGTGGGGAGCAAACAGG
+
IIIGHHIIIIIIIIIIGIIIIIIIIIIIIIIHGIIIIIIHHHIIIIIIIIIIIIIIIIIFGIFHIIIIIIIHIIIIIIHIEHGHIHIIIIIHHIIIIIIIIIIIIIIIIIIGIHHIGIIIIIIIIIIIGHIIHIIIIIIIIGIIIFIIHIIIIIIIIHIHIIIIHIIGIIIIHGHDHHHIIIIIGIHGAAFHIHHCHEHHHHGHIIIHIIFHHHEEHHEFIHIHIIHHHHIHEHG??IHCIIIIHIIIIIHE-HIHGHHIIIHHHFBGIIIIGIIIHHIIIIIIIIIHHIHIIHHGIIIHIHHHIHIGIGIIIIIIIIIHHHGFHGIIIHIIIHHHIIIIHHIIHIHHHHHIHIHIIIHIIIIIHHHIIHGIIIIIIHGIIHHHEGHHHIIHGIIIIIIHIIHIIHHEIHHHHIGIIIIIHIIIIIIIII
@HWI-D00621:567:H7NJCBCX2:1:1101:16096:20393
GTGGGGAATATTGCACAATGGGCGCAAGCCTGATGCAGCCATGCCGCGTGTATGAAGAAGGCCTTCGGGTTGTAAAGTACTTTCAGCGGGGAGGAAGGTGTTGAGGTTAATAACCTCAGCAATTGACGTTACCCGCAGAAGAAGCACCGGCTAACTCCGTGCCAGCAGCCGCGGTAATACGGAGGGTGCAAGCGTTAATCGGAATTACTGGGCGTAAAGCGCACGCAGGCGGTCTGTCAAGTCGGATGTGAAATCCCCGGGCTCAACCTGGGAACTGCATTCGAAACTGGCAGGCTAGAGTCTTGTAGAGGGGGGTAGAATTCCAGGTGTAGCGGTGAAATGCGTAGAGATCTGGAGGAATACCGGTGGCGAAGGCGGCCCCCTGGACAAAGACTGACGCTCAGGTGCGAAAGCGTGGGGAGCAAACAGG
+
IHHHHDGHEHHHE1DGHHIHIIGII<HIIIHHHHHHFHIIIIHIHIGIFDHHGIECHHEHHFHEE@<CHHIIIGIGEHHIIHDC@HFCHDHDHHCHIHIIIIIIIIHFHHIIIIEH?DGHHICHHC?CEHHIIIIICHHEGHFHHIIIGHGH=?HEHHHHIDHHHEEEE/?DHH?HHHIHEHIDHHEHGHHIFHBGDEGGHHIIHIIIIFHHGHDECHHHIHIIHHIDCHHIHHGF@E@,IHIHFHIGHFF6-,HDCHHG@.@@?HFHHCGFIHIHHIIHHEFF@FHFIIIIHECIIIHEHFGIHIIHEDIHHGIIHHHHHHEGIHHEDHHHH@HIHHHC=DGIHHHGD@IHHHG@HEIHHHDDGHIHECD<IIIHIIHHIIIIIIHHIHHHHHIHHIHGEIHCHHCEIHHFIIIIIHHHFFHFHIIHFF
@HWI-D00621:567:H7NJCBCX2:1:1101:19129:20397
GTGGGGAATATTGCACAATGGGCGCAAGCCTGATGCAGCCATGCCGCGTGTATGAAGAAGGCCTTCGGGTTGTAAAGTACTTTCAGCGGGGAGGAAGGTGTTGAGGTTAATAACCTCAGCAATTGACGTTACCCGCAGAAGAAGCACCGGCTAACTCCGTGCCAGCAGCCGCGGTAATACGGAGGGTGCAAGCGTTAATCGGAATTACTGGGCGTAAAGCGCACGCAGGCGGTCTGTCAAGTCGGATGTGAAATCCCCGGGCTCAACCTGGGAACTGCATTCGAAACTGGCAGGCTAGAGTCTTGTAGAGGGGGGTAGAATTCCAGGTGTAGCGGTGAAATGCGTAGAGATCTGGAGGAATACCGGTGGCGAAGGCGGCCCCCTGGACAAAGACTGACGCTCAGGTGCGAAAGCGTGGGGAGCAAACAGG
+
IIIIGGIIIIIIIIIIIIIIIHIIIIIIHIIIIIGHIIIIIIHIIIIIDHIHIGHIIHIIIIIHIIIIHHHIIIIIIIHIHHHHIIIGHIIHHHHHIIIGIIIIIIIGHIHIIIIIIIIIIIIEHIIIHIIIIIIIIHIIGIIIIIIIIHIIIIIGIIIIGIIIIHIIIHHHIHHDHHHIHHHIHHFIHIIH@HGHHCHHIHIGHHGHHHIHIIIIGIIIIIHIIIHIIHIH?IHIIIHIIIIIIHIHHCHHDHHDHHEIIIIIHHHIIIIIIHGIHHHEIHHIIIHIIIIIIIHIIIIIHH@IIHHIIIIIIIGIIIIIIIHIIIIIIIIIIIIIIIGIHHIIIIHF<IIIIIIIIIIIGIIIIIIIIIHGIIIIIIGHGGIIIIIIHIIIHIIIHHIIIIHIIIIIIIIIIIIIIIIIIIIIIIIHII
@HWI-D00621:567:H7NJCBCX2:1:1101:7822:20573
GTGGGGAATATTGCACAATGGGCGCAAGCCTGATGCAGCCATGCCGCGTGTATGAAGAAGGCCTTCGGGTTGTAAAGTACTTTCAGCGGGGAGGAAGGTGTTGAGGTTAATAACCTCAGCAATTGACGTTACCCGCAGAAGAAGCACCGGCTAACTCCGTGCCAGCAGCCGCGGTAATACGGAGGGGGCAAGCGTTAATCGGAATTACTGGGCGTAAAGCGCACGCAGGCGGTCTGTCAAGTCGGATGTGAAATCCCCGGGCTCAACCTGGGAACTGCATTCGAAACTGGCAGGCTAGAGTCTTGTAGAGGGGGGTAGAATTCCAGGTGTAGCGGTGAAATGCGTAGAGATCTGGAGGAATACCGGTGGCGAAGGCGGCCCCCTGGACAAAGACTGACGCTCAGGTGCGAAAGCGTGGGGAGCAAACAGG
+
IIIGIIIIIIIIIIIIIIIIIIIIIIIIIIIHIHIIIIIIIIIIIIIIIIIHIIIIIIIIIGHEFFHIIHHIHHIIHIIHIIDFEHHIIIIHHIHIIHHIIHIHIHHHHHHHIIHHIIIIHIIIICHEDHIEHHHHIHIIIIHHEHHHIIIHIHIHHGHHIIIIIICHEHDHHC?HCHHCEGEHHI-:E-:..BEB7AFHHIGHHHG@HHHGFHIIHFHHHHGHHIHHC<EHF-GHHGIGIHE-G--IIHHCG,DDDDEIGIHFHIHHHHHHIIIIIHHEHEHHIIIIIIIHHEFGIIHHHEEHIIIIIHHCHIHHHIHHIIGIIIIIIIIIIIIIIIIHIIIIIIHGDHEHHHIIIIIIHHGIHEIHIIIIIIIIHIHC@HIHHHIHFHEIIIIIIIHIHFIIHFGIIIIIIIIIIIIIIIIIIIIIII
@HWI-D00621:567:H7NJCBCX2:1:1101:10194:20736
GTGGGGAATATTGCACAATGGGCGCAAGCCTGATGCAGCCATGCCGCGTGTATGAAGAAGGCCTTCGGGTTGTAAAGTACTTTCAGCGGGGAGGAAGGTGTTGAGGTTAATAACCTCAGCAATTGACGTTACCCGCAGAAGAAGCACCGGCTAACTCCGTGCCAGCAGCCGCGGTAATACGGAGGGTGCAAGCGTTAATCGGAATTACTGGGCGTAAAGCGCACGCAGGCGGTCTGTCAAGTCGGATGTGAAATCCCCGGGCTCAACCTGGGAACTGCATTCGAAACTGGCAGGCTAGAGTCTTGTAGAGGGGGGTAGAATTCCAGGTGTAGCGGTGAAATGCGTAGAGATCTGGAGGAATACCGGTGGCGAAGGCGGCCCCCTGGACAAAGACTGACGCTCAGGTGCGAAAGCGTGGGGAGCAAACAGGA
+
HIIIIHIIIIIIIIIIIIIIIIIIIIIIIIIIGIIIIIIIIIIIHIGHIIIIIIIIIIIIGHIHIIIIIHHHIHHIIIIIIIIIIIIIIIIHIIHGIIIIIIIIIIIIIIIIIHHIIHHHIIIIIGIIIHHIIHIGHHHHGHFHIIIIHHICDHIIIIHIIIIIIIIIIFHHHIIHIHIIIIIIIIIIIIHIHGHHHIIFHGCHHEHFHGIHGIIIGHE??H@DHDGHIHGHF@?FHG@7,@=EHH@@--FEG,?DHHEHGFIGGIHHHHIIHH@;6.FGHECHIHHHHGCIIHEIIHGD.HGGF:EHIHHEH@HHGFCIIIHIHHHHC?IIIHIHEEHIHHHHCHHFC<CHHIIHHIIIIIIHHHEGIHHHIIIHHIGIIIIHHHHHIHGGGHCHHIIIIHIIHHDH?IHHCDD?CHCFHHIIIIIIIII
@HWI-D00621:567:H7NJCBCX2:1:1101:14918:20640
GTGGGGAATATTGCACAATGGGCGCAAGCCTGATGCAGCCATGCCGCGTGTATGAAGAAGGCCTTCGGGTTGTAAAGTACTTTCAGCGGGGAGGAAGGTGTTGAGGTTAATAACCTCAGCAATTGACGTTACCCGCAGAAGAAGCACCGGCTAACTCCGTGCCAGCAGCCGCGGTAATACGGAGGGTGCAAGCGTTAATCGGAATTACTGGGCGTAAAGCGCACGCAGGCGGTCTGTCAAGTCGGATGTGAAATCCCCGGGCTCAACCTGGGAACTGCATTCGAAACTGGCAGGCTAGAGTCTTGTAGAGGGGGGTAGAATTCCAGGTGTAGCGGTGAAATGCGTAGAGATCTGGAGGAATACCGGTGGCGAAGGCGGCCCCCTGGACAAAGACTGACGCTCAGGTGCGAAAGCGTGGGGAGCAAACAGG
+
HHIHIIGGHHIIIIHIHIIIGIHHHHIIHIHH?HIHHHHEGGHHIIIIDHHIIIIIIIIIHD@CGEHGHGHHI@GHHHEHIIGEHHHIIIIECHECHHHGIIIHHHCGHIGHFCGHIIIIIHGHHCCEHHIIIEHHHHCHHIIEEHHIIIIIEHHH?G=HEFIIGH/GHADDHDHCCHHIHHECHH8BEHHH.A:B.GHFHHHE@BG@HH?EGH?E@FDEEIHDHHCHHHHF-IGEGIHDH@HHFHHHF68-H<HH=<@.HF.FHEHGGIHHHIHH?HEHCIIIHHHHHCHHCEEHHEHG?C?FHFEGIIHCF/C@FHHEEFGIIHGCHHHHHHFHCGIHEDEHHE@DFHFIIIIHHGIIHHCCCFGIHHGIIIIHHHGHGHHEHIIIIIIHDEIIHHGHHHEHHHIIHIHGHCIIHIIIHG1IIIIIII
@HWI-D00621:567:H7NJCBCX2:1:1101:5369:20784
GTGGGGAATATTGCACAATGGGCGCAAGCCTGATGCAGCCATGCCGCGTGTATGAAGAAGGCCTTCGGGTTGTAAAGTACTTTCAGCGGGGAGGAAGGTGTTGAGGTTAATAACCTCAGCAATTGACGTTACCCGCAGAAGAAGCACCGGCTAACTCCGTGCCAGCAGCCGCGGTAATACGGAGGGTGCAAGCGTTAATCGGAATTACTGGGCGTAAAGCGCACGCAGGCGGTCTGTCAAGTCGGATGTGAAATCCCCGGGCTCAACCTGGGAACTGCATTCGAAACTGGCAGGCTAGAGTCTTGTAGAGGGGGGTAGAATTCCAGGTGTAGCGGTGAAATGCGTAGAGATCTGGAGGAATACCGGTGGCGAAGGCGGCCCCCTGGACAATGACTGACGCTCAGGTGCGAAAGCGTGGGGAGCAAACAGG
+
IIIIIIIIIIIIIIIIIIIIIIIIIIIIIIIIIIIIIIIIIIIIIIIIIIIGIIHIIIIIIIIIIIIIIHIIIHIIIIIIIIHIIIIIIIIHIIFHIHHIIIIIIIHHIIHGHIIIIIIGHIIIIHIIIIIIIIIIIHIIIIIIIIIIIIGIIIIIIIIIIIIHIIIIIHIHHIHDHHEHIIGHIIHIGIIIIII=HHHIIIIIIIIIIIDFHHHHIHIHIIIIHHHHIIIHFIIHFIIIHHHCHEGIIIHIGIIIIIIIIIIIIIFHHIIIHHFIIHGIHIIIIIIIIIIHIIHGIIIHIIHIHHHIIIIIHIIIIIIIIHIIHIHHHDIIIIIIIIIIIIIIIIIHDIHIGIHHIIIHIHHIIIIIIIIIIIIIIIIIIIIHHIIIIHHIHHIIIIIIIIHIIIGIIIIIIIIIIIIIIIIIIIHHII
@HWI-D00621:567:H7NJCBCX2:1:1101:13189:20866
GTGGGGAATATTGCACAATGGGCGCAAGCCTGATGCAGCCATGCCGCGTGTATGAAGAAGGCCTTCGGGTTGTAAAGTACTTTCAGCGGGGAGGAAGGTGTTGAGGTTAATAACCTCAGCAATTGACGTTACCCGCAGAAGAAGCACCGGCTAACTCCGTGCCAGCAGCCGCGGTAATACGGAGGGTGCAAGCGTTAATCGGAATTACTGGGCGTAAAGCGCACGCAGGCGGTCTGTCAAGTCGGATGTGAAATCCCCGGGCTCAACCTGGGAACTGCATTCGAAACTGGCAGGCTAGAGTCTTGTAGAGGGGGGTAGAATTCCAGGTGTAGCGGTGAAATGCGTAGAGATCTGGAGGAATACCGGTGGCGAAGGCGGCCCCCTGGACAAAGACTGACGCTCAGGTGCGAAAGCGTGGGGAGCAAACAGG
+
IIIIIIHIIHHIGIIIIIIIIIIIIIIIIHIIGIIIHIGIIIIIIIIIHIIGIIHIIHIIIGHHHHIIIIIIIIIIIHFIIIGHHHHIGIIHIHIIIIIHIIIGHIIIIIIIHGHIIIHIHIIIIIIIHIIIIHHHIIIHHHHHHIIIHHIIHHHIEEHIIGHIIIHIIIIHIIHIIGHHHIIHG?AHEHHHHICHEHII?GHFHH<HEEHIEDEHHHHHDHHHHIIHHGHHHFB-6@-D<BBFCHHHFHHB-7C>=,?F8EEIIIHHHGABAAFA.HIIGIHHEHFEFEEIGIHIHEHHHHHHECIIIHHCF@HCHGHIHEHIIIIIDIHHCIIIHHHHGHHGHHHHEIIIIHHEIIHIIHHIGIIHHHHIGIHHHGIHIHHG@CIIIHIIIIHHIHIIHIIHIIHHEHIIHIHIHIIGHIIHHHHHEH
@HWI-D00621:567:H7NJCBCX2:1:1101:15092:20780
GTGGGGAATATTGCACAATGGGCGCAAGCCTGATGCAGCCATGCCGCGTGTATGAAGAAGGCCTTCGGGTTGTAAAGTACTTTCAGCGGGGAGGAAGGTGTTGAGGTTAATAACCTCAGCAATTGACGTTACCCGCAGAAGAAGCACCGGCTAACTCCGTGCCAGCAGCCGCGGTAATACGGAGGGTGCAAGCGTTAATCGGAATTACTGGGCGTAAAGCGCACGCAGGCGGTCTGTCAAGTCGGATGTGAAATCCCCGGGCTCAACCTGGGAACTGCATTCGAAACTGGCAGGCTAGAGTCTTGTAGAGGGGGGTAGAATTCCAGGTGTAGCGGTGAAATGCGTAGAGATCTGGAGGAATACCGGTGGCGAAGGCGGCCCCCTGGACAAAGACTGACGCTCAGGTGCGAAAGCGTGGGGAGCAAACAGG
+
IIIIIIHGHHIIHIIIIIIIHIIIIIGHGHHHIIIIIIHIIIHHHHHHIHIIIIIGHHHIIHIHIGHHHIIIHFGHHIIHHGDFHHHHHIICDHEFHI?CHHHHIGHHIIFCGHGHIFHHIHHIIHIIIHIHIIIHIDHIHIIIIIIIGHGHHFHIHHIHEECHHHIIGHHIIHH?E?HHHHHHHHHICFGHFHII...BA@E?HH@EIHGFHHHIIIIHHHH>CGHHHHHIIIIIIIHDHHIIIHH@@?F@-HGIGIHHGGHHEEFHHHHIIIIIIIIHFHIHHIIIHIIHEG?GIIIIHIIHIIIIIHGHHIGIIIIHIIGHHGHHHHIIHIIIIIIIIIIIIIIHGHIHFIIHH?HIHIIIIIHHIIIHIGIIIIHIIIHEIIIIHIHHHHHGIIIHEHHHIIGIIGIHDHIIIGIIIHIHIIIHHI
@HWI-D00621:567:H7NJCBCX2:1:1101:18168:20950
GTGGGGAATATTGCACAATGGGCGCAAGCCTGATGCAGCCATGCCGCGTGTATGAAGAAGGCCTTCGGGTTGTAAAGTACTTTCAGCGGGGAGGAAGGTGTTGAGGTTAATAACCTCAGCAATTGACGTTACCCGCAGAAGAAGCACCGGCTAACTCCGTGCCAGCAGCCGCGGTAATACGGAGGGTGCAAGCGTTAATCGGAATTACTGGGCGTAAAGCGCACGCAGGCGGTCTGTCAAGTCGGATGTGCAATCCCCGGGCTCAACCTGGGAACTGCATTCGAAACTGGCAGGCTAGAGTCTTGTAGAGGGGGGTAGAATTCCAGGTGTAGCGGTGAAATGCGTAGAGATCTGGAGGAATACCGGTGGCGAAGGCGGCCCCCTGGACAAAGACTGACGCTCAGGTGCGAAAGCGTGGGGAGCAAACAGG
+
IIIGIIIHIIIIIIIIGIIIIIHHIIIIIIIIHHHIHIIHIIIIIIIIHHEHHIIE?1@GHCHHIIHIDEHHHHHHHIIIIIDHHIIIIIIIGIHIIHHIHHIHIIEHHHHGHIIIIGHCFCHHHEHHIIHIIIIC<HHF?DGFIHIIIICHGHIIGIIHHIIHIGHGHHIHHGHIG?HHHIGHHHBHEHIIIH8EBGHHHF67EGEHEHIIGH<EEHHHI--<@-@DHHDB-B-8-@5>,5-6B8-@@8-HB,CDDHGHHF@.8G.HHHIIHHEEF;...77.HFE@HH@EFGCIHGFC8CCCF:..-HHIHIIIIIIIIIHIIIIHIHIIHIIIIIIIIIIIHIHGDIIIIHH@IHHHDEIIHDGIIIHGIIIIIIIIIGIGIIIIIHIIIHHHIIIIGIIIIIIIIIIIIIIIIIIIIIHHIHHIII
@HWI-D00621:567:H7NJCBCX2:1:1101:7918:21099
GTGGGGAATATTGCACAATGGGCGCAAGCCTGATGCAGCCATGCCGCGTGTATGAAGAAGGCCTTCGGGTTGTAAAGTACTTTCAGCGGGGAGGAAGGTGTTGAGGTTAATAACCTCAGCAATTGACGTTACCCGCAGAAGAAGCACCGGCTAACTCCGTGCCAGCAGCCGCGGTAATACGGAGGGTGCAAGCGTTAATCGGAATTACTGGGCGTAAAGCGCACGCAGGCGGTCTGTCAAGTCGGATGTGAAATCCCCGGGCTCAACCTGGGAACTGCATTCGAAACTGGCAGGCTAGAGTCTTGTAGAGGGGGGTAGAATTCCAGGTGTAGCGGTGAAATGCGTAGAGATCTGGAGGAATACCGGTGGCGAAGGCGGCCCCCTGGACAAAGACTGACGCTCAGGTGCGAAAGCGTGGGGAGCAAACAGG
+
IHIIIIIIIHIGIIIIIHIIGIIIIIIIIIIIIIIGIIIIIIIIIIIIIIIHIIIIIIIIGHIIIIIIIHHIIIIIGHIIIIHIIIIIIIIHHIHHIIGHIIIIIHIIIHIIIHIIIIIIIIIIIHHIIIIIIIIIIDDHHIIIHIIIHIIIIIIIIHEHIGHEGHHIGHIIIIDDEHHHEHHHHIHIHIIGHHGGHHIIHHHHCHHHHEHHIIHHIHFDHIIHIHHIHHFF6B6--?HHHDHGIHHF?EFIHE<<CIHHHHHAEIIIIHIHHHHIIIHGHIHHHIGHCIHGBCGCHIIIHIIHHIIIIIIIHHHIIIHIIIIHIIGIHHHIIIIIIIIIGIIIHHHGCIIIIIHGIIIIHIIIIIHHGEHIIIHHHIIGHHEIIIIIIHIIIIHHHIIIIIIIIIIIIIIIIHDHCIHEIIIIIIIIHH
@HWI-D00621:567:H7NJCBCX2:1:1101:5204:21456
GTGGGGAATATTGCACAATGGGCGCAAGCCTGATGCAGCCATGCCGCGTGTATGAAGAAGGCCTTCGGGTTGTAAAGTACTTTCAGCGGGGAGGAAGGTGTTGAGGTTAATAACCTCAGCAATTGACGTTACCCGCAGAAGAAGCACCGGCTAACTCCGTGCCAGCAGCCGCGGTAATACGGAGGGTGCAAGCGTTAATCGGAATTACTGGGCGTAAAGCGCACGCAGGCGGTCTGTCAAGTCGGATGTGAAATCCCCGGGCTCAACCTGGGAACTGCATTCGAAACTGGCAGGCTAGAGTCTTGTAGAGGGGGGTAGAATTCCAGGTGTAGCGGTGAAATGCGTAGAGATCTGGAGGAATACCGGTGGCGAAGGCGGCCCCCTGGACAAAGACTGACGCTCAGGTGCGAAAGCGTGGGGAGCAAACAGG
+
IIIIIIIIIIIIIIIIIIIIIIIIIIIIIIIIIIIIIIIIIIIIIIIIIIIIIIIIIIIIIIIIIIIIIIIIIIIIIIIIIIHIIIHIIIIIIIIIIIIIIIIIIIIIIIIIIIIIIIIIIIIIIIIIIIIIIIIIGIIIIIIIHIIIIIIIIIIIIIHHIIIIIIIIIHHIIIIIIIIIIHCHHIHIIIIIIHGHIIIGHIHIGHIIIHIHIIHIHIIIIHHIGGCHDHHIHGFIIIIIIHHIIIGIIIIIGHIIIIIIIHG?IHHHHHH@@HCHIIIHIHIIIIIIIIIIHHHHIIIIHIIIIIIIIIIIIIIHIIIIIHIIIIIIIIIIIIIIIIIHCIIIHIIHGIIIIIIHIIIIIIIIIIIIIIIIIIIIIIIGIIIIHHHIIIIIHIIIIIIIHGIIIIIIIIIIIGIIIIIIIIIIIIIIII
@HWI-D00621:567:H7NJCBCX2:1:1101:6999:21355
GTGGGGAATATTGCATAATGGGCGCAAGCCTGATGCAGCCATGCCGCGTGTATGAAGAAGGCCTTCGGGTTGTAAAGTACTTTCAGCGGGGAGGAAGGTGTTGAGGTTAATAACCTCAGCAATTGACGTTACCCGCAGAAGAAGCACCGGCTAACTCCGTGCCAGCAGCCGCGGTAATACGGAGGGTGCAAGCGTTAATCGGAATTACTGGGCGTAAAGCGCACGCAGGCGGTCTGTCAAGTCGGATGTGAAATCCCCGGGCTCAACCTGGGAACTGCATTCGAAACTGGCAGGCTAGAGTCTTGTAGAGGGGGGTAGAATTCCAGGTGTAGCGGTGAAATGCGTAGAGATCTGGAGGAATACCGGTGGCGAAGGCGGCCCCCTGGACAAAGACTGACGCTCAGGTGCGAAAGCGTGGGGAGCAAACAGG
+
IIIIIIIIIIIIIIIIIIIIIGHHIIIIIIIIIIIIIIIIIIIIIIIIIIIHHGIIIIIIHIIIIIIHIIIIIIIIIIIIIIGHHIIIIIIIIIIIIIIIIIHIIIHHIIIIIIIIIIIIIIIIIIIHHIIIIIIIHIIIIIIIIIIIIIIIIIIIIIIIIIIIIIIIIIIIHIHHHIIIIIIIIIIIHIIIIIGHIIIHIIIHIIIIIIGIIIIHIIIIIIIIHIIIIIIIGIIHIGHHIHGIIIIHIIHEH?DHCIIIHEHHFHHFIIIIIIIIHHIHIIIHIIHGIIIIHHCHIIIIHIIIIIIIIIIIIIIIIIIIIIIIIIIIIIIIIIIIIIIIIIIIIIHG<HCGIIIHIIIIIIIIIIIIIIIIIIIIIIIIIIIIIIIIIIHHGIIIIIHIIIIIIIIIIIIIIIIIIIIIIIIIIIIIII
@HWI-D00621:567:H7NJCBCX2:1:1101:9457:21726
GTGGGGAATATTGCACAATGGGCGCAAGCCTGATGCAGCCATGCCGCGTGTATGAAGAAGGCCTTCGGGTTGTAAAGTACTTTCAGCGGGGAGGAAGGTGTTGAGGTTAATAACCTCAGCAATTGACGTTACCCGCAGAAGAAGCACCGGCTAACTCCGTGCCAGCAGCCGCGGTAATACGGAGGGTGCAAGCGTTAATCGGAATTACTGGGCGTAAAGCGCACGCAGGCGGTCTGTCAAGTCGGATGTGAAATCCCCGGGCTCAACCTGGGAACTGCATTCGAAACTGGCAGGCTAGAGTCTTGTAGAGGGGGGTAGAATTCCAGGTGTAGCGGTGAAATGCGTAGAGATCTGGAGGAATACCGGTGGCGAAGGCGGCCCCCTGGACAAAGACTGACGCTCAGGTGCGAAAGCGTGGGGAGCAAACAGG
+
IIIIIIHHIIIIIIHIIGHIIHCFHHIHIHIIIIIIGHIIIEHHHIIH<EHFHHHIFHHGHIIIIIIIIIIIIIIIIIIHIIIGGHIIHIIIIIHIIHHHHHCHHHHHHFHIIIIHIIFHIHHEEHIIIIIIIGHIHHHHHIIHHHHIIGIGIIIIIIIIIIIICHHHIHIIIHHHGHHIHIIIIGHIIIIHII.BCHIGIIIIIIHHIHEHGGEEHHHHICHIHIIHHIIIHGGIHB5IIIIHF-CEF6-GE6,<<HEEHHHHHGCGHGIHHG?IHHHHHEGBB:.EHG?HIIIIIIHHECIHIIGIIHIHHHIIIIIIIHHGIIIHIHIIIIIIIHIIIHHIIIHHHIIIIIIIIHIHHHIIIIHGIIIHHDIIIIHHCGIIHHIIIIIIIIIIIIIIIIIHHIIIIIIIHIIIFEIIIIIIIIIIII
@HWI-D00621:567:H7NJCBCX2:1:1101:14463:21656
GTGGGGAATATTGCACAATGGGCGCAAGCCTGATGCAGCCATGCCGCGTGTATGAAGAAGGCCTTCGGGTTGTAAAGTACTTTCAGCGGGGAGGAAGGTGTTGAGGTTAATAACCTCAGCAATTGACGTTACCCGCAGAAGAAGCACCGGCTAACTCCGTGCCAGCAGCCGCGGTAATACGGAGGGTGCAAGCGTTAATCAGAATTACTGGGCGTAAAGCGCACGCAGGCGGTCTGTCAAGTCGGATGTGAAATCCCCGGGCTCAACCTGGGAACTGCATTCGAAACTGGCAGGCTAGAGTCTTGTAGAGGGGGGTAGAATTCCAGGTGTAGCGGTGAAATGCGTAGAGATCTGGAGGAATACCGGTGGCGAAGGCGGCCCCCTGGACAAAGACTGACGCTCAGGTGCGAAAGCGTGGGGAGCAAACAGG
+
IHCHHHIHHHIIIIHIIIIIHIIIIIIHIIIIFFHHIIIIIIIIIHHIHHIHIHIIHIIIIIIHIIIIIIIIIHIHGHIGHHFHHHIIIIHIIHGHGHHIHIIIGFGHHIIIIIIFIIHIIIIIIIHHIHEHIIIGIGHIFHIHHHHFG?EHHHHGHIIIHHIIHIFHIGHHHHHHHHIIIIGHGIIIHIHHHIIHIIHGHG.FHHGHGHHC?IHHHHHHEHIIIHHIIIIHGIIIIIHIHIIIIIIIIHHFGHHD<HEHE@GEIIIIIIIIHHIIIIIIIHIIIHHIIIIIIIHIIHEHGHHIIIIIIIIIHHIIIIIHIIIIIHIIIIIIIIIIIIIIIIIIIIHGDIIIHIIHIIHIIIHIIIHHIIIIIIIIIHHHIIIIIIIIIIIIIIIHH?HHIIIIIHIIIHIIIIIIIIIIIIIHIIHIII
@HWI-D00621:567:H7NJCBCX2:1:1101:20407:21642
GTGGGGAATATTGCACAATGGGCGCAAGCCTGATGCAGCCATGCCGCGTGTATGAAGAAGGCCTTCGGGTTGTAAAGTACTTTCAGCGGGGAGGAAGGTGTTGAGGTTAATAACCTCAGCAATTGACGTTACCCGCAGAAGAAGCACCGGCTAACTCCGTGCCAGCAGCCGCGGTAATACGGAGGGTGCAAGCGTTAATCGGAATTACTGGGCGTAAAGCGCACGCAGGCGGTCTGTCAAGTCGGATGTGAAATCCCCGGGCTCAACCTGGGAACTGCATTCGAAACTGGCAGGCTAGAGTCTTGTAGAGGGGGGTAGAATTCCAGGTGTAGCGGTGAAATGCGTAGAGATCTGGAGGAATACCGGTGGCGAAGGCGGCCCCCTGGACAAAGACTGACGCTCAGGTGCGAAAGCGTGGGGAGCAAACAGG
+
ICHFHHHGHIIIEHGIIIIIIHIH<HHCHIEHFHIGHHIHHCHFIIIIEDGHIIHIHHHHIIIHHIFHIHGHEHIIGIHIHHDHHIHIH<HDCH@HH=CG@HHEHIGGHEHIIIEHH?GECGH0D?HH0D?HHHCEDHHHHHH?C<FEH/?DHDCEHIIHCHFE@EHH?A-8-???G///BHGHHII.8FFC;.8:9.79B==GHGHEHH?G@?HHEHE?EHHCF6>CDHB----H@F@HCHE@H?FHHH@-H<DDIHEFCHFIIHEIIIIIIIIHHH@.E=EHHGCFEEIIHIHIIHHHHHEIIHFCCIHHHGIIIHHHIIIIHIIGHDHIGHIIHGIHGCHIIIHHD@EEGIHHFHCE<HIIHIIIHIHIHIHHHE/HHHHHEEHIIIHHEIIIIHGCCHHIHHCIIIIIDHIHHEHHH?IFHHGIII
@HWI-D00621:567:H7NJCBCX2:1:1101:4640:21941
GTGGGGAATATTGCACAATGGGCGCAAGCCTGATGCAGCCATGCCGCGTGTATGAAGAAGGCCTTCGGGTTGTAAAGTACTTTCAGCGGGGAGGAAGGTGTTGAGGTTAATAACCTCAGCAATTGACGTTACCCGCAGAAGAAGCACCGGCTAAGTCCGTGCCAGCAGCCGCGGTAATACGGAGGGTGCAAGCGTTAATCGGAATTACTGGGCGTAAAGCGCACGCAGGCGGTCTGTCAAGTCGGATGTGAAATCCCCGGGCTCAACCTGGGAACTGCATTCGAAACTGGCAGGCTAGAGTCTTGTAGAGGGGGGTAGAATTCCAGGTGTAGCGGTGAAATGCGTAGAGATCTGGAGGAATACCGGTGGCGAAGGCGGCCCCCTGGACAAAGACTGACGCTCAGGTGCGAAAGCGTGGGGAGCAAACAGG
+
IIIIIIIIIIIIIIIIIIIHGHGIIIHEHIEHFIIIIIIIHHHIIIHICDHIIIIIIHHEHHHIIIIHIFHHIIIIIIIIIHHHHHHIIIIIIIHHIHHIHIIIFHIGHIHHHHIIHHIIIHIHHIFHHIHHEHIIIGIHIIIIGHHHGHHHCH/=GHIIIGHIHIIIHIHHIH8?HHHHHEHHHHHHHGHHHI.:BEHIHCIHHFHCH?GEFD?HHHIIIII<<DCHIGHH?GHHG@HHHHIHG@8---C@DCDDIHHCFHF@?HHF?HHHGF.CF?HFIIHHGIIHHIGIIHGHHHCIIIIIIIIIIHHGEHIIIHIIIIIIIIIIHDHHHIHIHHIHDHHHHFGD<GHGIG<HHIIIIHDHHHHIGIIHIHHGIIHHHEIGIIIHIHHEFIIIIIHEHEIHHHHGHIIIIIIIIIGHIIIIHG?HIH
@HWI-D00621:567:H7NJCBCX2:1:1101:10166:21979
GTAGGGAATTTTTCACAATGGGCGAAAGCCTGATGGAGCAATGCCGCGTGACTGAAGACGGTCTTCGGATTGTAAAGGTCTGTTGTAAGGGAAGAACAATAAGTATAGGAAATGATACTTATTTGACGGTACCTTACCAGAAAGCCACGGCTAACTATGTGCCAGCAGCCGCGGTAATACATAGGTGGCAAGCGTTATCCAAATTTATTGGGCGTAAAGCGTGCGCGGACTGTTTAACAAGTTTGGGGTTAAATACTGGAGCTCAACTCCAGTTCGCCTTGAAAACTGTTAAGATAGAGTGTAGGAAAGGTCGATGGAATTCCATGTGTAGCGGTGAAATGCGTAGATATATGGAAGAACACCAGTGGCGAAGGCGGTCGACTGGCCTATCACTGACGTTTAGGCACGAAAGCGTAGGGAGCAAATAGG
+
IGFEHHIIHIIIIIIIIIIHHHHHIIIHHGIII1@FGGHHIEHHHIID?E@HGHEHEEHHIHI0DD@EEEGHFDFHHC<CCCDHEFFHGGHHHEHHIIGGHIF<DDD<EHHHHHIHFIIIHGFCGGHHHHHIHIIHIIIGIIIFHHFI<?HCHII:G/CFHGHIEHIIIIH?<?8?H?EGC?EF.8@EEH?.F..:9BFHIFHGB;B.IIHHAF8?EFHB?CC@DDHCHHFGIHF@@EF@IIIIIIIHHF@?EGAFHHGBHHHHHCHCCFEHE-CD<CHGGCCFCCH?HHC<FHHGGCIIHIHHGHHEIHECHFIHHHHIHHHGHIIHECHHIIHGGDCIHHIHHGD<<HHEHHHHGHGD<@EEIIIHCHHEIIHIHHGHFDHHHGDD@HHCHIHFHIHHFCHHGHGHHD<HGIHGIHHFHIIIHIHII
@HWI-D00621:567:H7NJCBCX2:1:1101:8059:22212
GTGGGGAATATTGCACAATGGGCGCAAGCCTGATGCAGCCATGCCGCGTGTATGAAGAAGGCCTTCGGGTTGTAAAGTACTTTCAGCGGGGAGGAAGGTGTTGAGGTTAATAACCTCAGCAATTGACGTTACCCGCAGAAGAAGCACCGGCTAACTCCGTGCCAGCAGCCGCGGTAATACGGAGGGTGCAAGCGTTAATCGGAATTACTGGGCGTAAAGCGCACGCAGGCGGTCTGTCAAGTCGGATGTGAAATCCCCGGGCTCAACCTGGGAACTGCATTCGAAACTGGCAGGCTAGAGTCTTGTAGAGGGGGGTAGAATTCCAGGTGTAGCGGTGAAATGCGTAGAGATCTGGAGGAATACCGGTGGCGAAGGCGGCCCCCTGGACAAAGACTGACGCTCAGGTGCGAAAGCGTGGGGAGCAAACAGG
+
IIIHHIIIIIIIIIIIIIIIIIIIIIIIIIIIIIIIHHHIIIIIIIIIIIIHIIIIIIHIIIIIIHGHIHIIIIIIHIIIIIGHIIIIIIIIIIIIIIIIIIIIIIIIIGHIIIIIIIIHHHIIIIIIHHHIIIIIIIIIIIIHIIIIIHIIIIIIIIIIIIIGIIGIHIHIIIIGHHIIIGHIIIIIIIIIIIHGIGHIIHIHIIHIIIHHIGHHHFHEHHIHHHHHDHHIHGHHHIIHHIIIHHIIHG?HGGHIIHIIHHEFEIIHIIIHIIHHFEGIHGIIHHHHGHIIIIHIIIIIHCIIIIIIHIIIIHGHHHIIIIIIIIIIIIIIIGIIIIIHHIIIIIIHDHEIIIIIIIIIIIIIIIIIIIIHIIIGIIIIIIIIIIIIIIIIIHIIIIIIHGIIIIIIIIIIIGIIIIIIIIIIIIIIII
@HWI-D00621:567:H7NJCBCX2:1:1101:14064:23405
GTGGGGAATATTGCACAATGGGCGCAAGCCTGATGCAGCCATGCCGCGTGTATGAAGAAGGCCTTCGGGTTGTAAAGTACTTTCAGCGGGGAGGAAGGTGTTGAGGTTAATAACCTCAGCAATTGACGTTACCCGCAGAAGAAGCACCGGCTAACTCCGTGCCAGCAGCCGCGGTAATACGGAGGGTGCAAGCGTTAATCGGAATTACTGGGCGTAAAGCGCACGCAGGCGGTCTGTCAAGTCGGATGTGAAATCCCCGGGCTCAACCTGGGAACTGCATTCGAAACTGGCAGGCTAGAGTCTTGTAGAGGGGGGTAGAATTCCAGGTGTAGCGGTGAAATGCGTAGAGATCTGGAGGAATACCGGTGGCGAAGGCGGCCCCCTGGACAAAGACTGACGCTCAGGTGCGAAAGCGTGGGGAGCAAACAGG
+
FE@EECHHCHHEF?FHIIGHGFHIHHIIGIHIIHIIIIEHHHH11C<EHHIHHIIHGHHHH?HGCGHIII=HGFGHHIEH?FGHIIII<HHIIHHHGHHHHIHHHG<GEGHIIHICGEHHHI<CGHH=0<DEHHIDDDH?GHGFHICDDFDHHIIEHC/=EHHHHH?AHCH-?CC?EGFEEHDHHIA.:AF8@HH.9BBFE=EHGHGHGAGHIGHCHGEHGIIH?E8>HHHE??@GB-=DCHFHIHHH?G-GHE<,,<?HE.HGB7HEHGHB.7HB@7HHHGB.F;.HHHGHFG;.CIHHF?HIIHHIIHIHGIIIIHIIIHHIIIIIIIHGIHFFIHHHEC@IHH@F<GHHCHEDHGHHHHIIIIIIHHHGHIHDHHD?DEIHFHIHGC1D<EHG<HHFHIIHHGG<1?HHIIIIHFG@EFCHHHEIHG
@HWI-D00621:567:H7NJCBCX2:1:1101:2954:23707
GTGGGGAATATTGCACAATGGGCGCAAGCCTGATGCAGCCATGCCGCGTGTATGAAGAAGGCCTTCGGGTTGTAAAGTACTTTCAGCGGGGAGGAAGGTGTTGAGGTTAATAACCTCAGCAATTGACGTTACCCGCAGAAGAAGCACCGGCTAACTCCGTGCCAGCAGCCGCGGTAATACGGAGGGTGCAAGCGTTAATCGGAATTACTGGGCGTAAAGCGCACGCAGGCGGTCTGTCAAGTCGGATGTGAAATCCCCGGGCTCAACCTGGGAACTGCATTCGAAACTGGCAGGCTAGAGTCTTGTAGAGGGGGGTAGAATTCCAGGTGTAGCGGTGAAATGCGTAGAGATCTGGAGGAATACCGGTGGCGAAGGCGGCCCCCTGGACAATGACTGACGCTCAGGTGCGAAAGCGTGGGGAGCAAACAGG
+
IHIIIIIIIIIIIIIIIIIHHHHHIIIIIIIIIIIGIIIIIIIIIIIHHIHIIIIHIIIIIIIIIHIIIIIHIHIIHIIIIIFHHIIIHHIIIIIIIIIIIIHHIIIIIHHHHIHHEHGHIHIIIGHHIHGHIIIDDHIIHHEHHIHIIIIHIIIIHIHIIIIIIGIHIG?HHHHIIIIIIHIIH<:AGAGFHFHEHHIGHFHFEHHGHHIIFHEHHHIIIIIIIGHIDHH86-GGEHE<<-EHHIHIHHHIIIHH<IIHIGIIHIIHEGIIHHCHFHE@IHIIIHIIIIIHHHHIIIIIIHEIIHIIIIHIHHIIIIHIIGHHIIIIIIIIHIHIIIIIIHGIIIHGFFHIIIIIIIIIHIHHIIIIIHHHHECDC/IHIIIIHIHIIIIIIIIIIIIIHHIIHIIIHIIIIHIIIIIHIIIIIIIIII
@HWI-D00621:567:H7NJCBCX2:1:1101:6433:23878
GTGGGGAATATTGCACAATGGGCGCAAGCCTGATGCAGCCATGCCGCGTGTATGAAGAAGGCCTTCGGGTTGTAAAGTACTTTCAGCGGGGAGGAAGGTGTTGAGGTTAATAACCTCAGCAATTGACGTTACCCGCAGAAGAAGCACCGGCTAACTCCGTGCCAGCAGCCGCGGTAATACGGAGGGTGCAAGCGTTAATCGGAATTACTGGGCGTAAAGCGCACGCAGGCGGTCTGTCAAGTCGGATGTGAAATCCCCGGGCTCAACCTGGGAACTGCATTCGAAACTGGCAGGCTAGAGTCTTGTAGAGGGGGGTAGAATTCCAGGTGTAGCGGTGAAATGCGTAGAGATCTGGAGGAATACCGGTGGCGAAGGCGGCCCCCTGGACAAAGACTGACGCTCAGGTGCGAAAGCGTGGGGAGCAAACAGG
+
IIIIHIIIIIIIIIIIIIIIIIHIIIIIHIIIIIIIHIGIIIIIIIIIIIIIIIIIIHIIIIGIIIIIIIIIIIIHIIIIIIGHHIGIIIICHIHIIHIIIIIIIIIIIIIIIIIHIIIIIHIIIIIIHHIIIIIHHIHIIIIIIIIIIIGIIIIIIHHHIIHHIIIIIIICHIHHIHIIIGHHGGIHHIGIIIGHHHHIHHHGHHIIIIHIIIHHHIIIIHIIIHIIHHHHEHIHIHDHHHHIIIHHHHHHE,HIIIIIIGIIIHHHHGHIHIIIIIIIIIGIIIIIIIHHIGIIIIHIHGGHHIIIIIIIIIIIIIIIHIGGIIIIIIGIIIIIHHIIHHIIIHHF<FIIIIHGIIIIIIGIIIHHIIIIIIIDIIIIHIIIIIIIIHHIHIHHIHGIIIHIIIIIIIIIIIIIIHIIIIIIIIIGII
@HWI-D00621:567:H7NJCBCX2:1:1101:15684:23787
GTGGGGAATATTGCACAATGGGCGCAAGCCTGATGCAGCCATGCCGCGTGTATGAAGAAGGCCTTCGGGTTGTAAAGTACTTTCAGCGGGGAGGAAGGTGTTGAGGTTAATAACCTCAGCAATTGACGTTACCCGCAGAAGAAGCACCGGCTAACTCCGTGCCAGCAGCCGCGGTAATACGGAGGGTGCAAGCGTTAATCGGAATTACTGGGCGTAAAGCGCACGCAGGCGGTCTGTCAAGTCGGATGTGAAATCCCCGGGCTCAACCTGGGAACTGCATTCGAAACTGGCAGGCTAGAGTCTTGTAGAGGGGGGTAGAATTCCAGGTGTAGCGGTGAAATGCGTAGAGATCTGGAGGAATACCGGTGGCGAAGGCGGCCCCCTGGACAAAGACTGACGCTCAGGTGCGAAAGCGTGGGGAGCAAACAGG
+
GIIIIIIIIIIFHIIHIIIIHHHHIIGH?EHHHIGICHHGGGHHGIHIIIGIIIIIIFHIIHIIIEHHHGHHCCCHHIHHIDDGHIIIIIIHIHDHFHIIIIIEHHCEHIIIHHHIIIIIIIIIIIIIIHGHHHIIIICHIHIIIIIHHCHGHHIEIGHIII?HHHGHCEDHHHHDDGHHHIIICHHHIH?HIGEH=H?GHIIHEGHIHHHIIIEG@FGIHHGDHEHHGHHH@BCHHHHDHHIIHFHIIIHHE,,HHCA@HHIGIIIIHHHHEHHIIGIIIIIIHIIIIIIIHGHHIHH?GHIIIIIIIIIIIIIIHHHGIIIIIIIIIHIGIIHIIIIIIIHIHGHFDIIIIHHEIIHGGHHIIHGHHHHEIIIIHHIHIIHIHHIHIIIHHHIIIHIIHIIIIIIHFEIIGIHEIIIGIHIIIIHIII
@HWI-D00621:567:H7NJCBCX2:1:1101:2182:24035
GTGGGGAATATTGCACAATGGGCGCAAGCCTGATGCAGCCATGCCGCGTGTATGAAGAAGGCCTTCGGGTTGTAAAGTACTTTCAGCGGGGAGGAAGGTGTTGAGGTTAATAACCTCAGCAATTGACGTTACCCGCAGAAGAAGCACCGGCTAACTCCGTGCCAGCAGCCGCGGTAATACGGAGGGTGCAAGCGTTAATCGGAATTACTGGGCGTAAAGCGCACGCAGGCGGTCTGTCAAGTCGGATGTGAAATCCCCGGGCTCAACCTGGGAACTGCATTCGAAACTGGCAGGCTAGAGTCTTGTAGAGGGGGGTAGAATTCCAGGTGTAGCGGTGAAATGCGTAGAGATCTGGAGGAATACCGGTGGCGAAGGCGGCCCCCTGGACAAAGACTGACGCTCAGGTGCGAAAGCGTGGGGAGCAAACAGG
+
IIHIIIHIIIIGIIIIIHIIIHGIIIIIIIIHIIIHIIIIIIIICHHHHHIIIIHHFEHIIEEHIIIIHHHHHIHIIIIIIIFHIIIIIIIIIIEHIIIIIIIIIICEEHHHGHHIIGHIIIIHIIIIIIIIIIHHHIGIIIIIHIIIIHHHIIHIIGHHIIIIIIIIHGHHGCEEHHHHHICHEHHHHH?CEHEEEE?GHH>G?GHHIHHHHHHG@DGHEHHHHHHH><GHHEHIGHECHGHHIHFIHHCHE,HC7CE6HB.HCF9EHIIHEHHHIHHEHHHCGEHGAHHIIIIIIIHHHHHIIHIIHIIHHHCHHHGHEHHFIIIIIIIIIHHHEIFHGDHCIIHG<CHHHHHEIIHIHEHHIHHHIIHIHHIHHIIHHHGHHIIIIIIHHIIIIIIIHGHIIGIIIIIIIHIIIIIHIHIHHIIIII
@HWI-D00621:567:H7NJCBCX2:1:1101:3144:24030
GTGGGGAATATTGCACAATGGGCGCAAGCCTGATGCAGCCATGCCGCGTGTATGAAGAAGGCCTTCGGGTTGTAAAGTACTTTCAGCGGGGAGGAAGGTGTTGAGGTTAATAACCTCAGCAATTGACGTTACCCGCAGAAGAAGCACCGGCTAACTCCGTGCCAGCAGCCGCGGTAATACGGAGGGTGCAAGCGTTAATCGGAATTACTGGGCGTAAAGCGCACGCAGGCGGTCTGTCAAGTCGGATGTGAAATCCCCGGGCTCAACCTGGGAACTGCATTCGAAACTGGCAGGCTAGAGTCTTGTAGAGGGGGGTAGAATTCCAGGTGTAGCGGTGAAATGCGTAGAGATCTGGAGGAATACCGGTGGCGAAGGCGGCCCCCTGGACAAAGACTGACGCTCAGGTGCGAAAGCGTGGGGAGCAAACAGG
+
IIIIIGHIIIIIIHIIIIIHHIIIIIIIGHIIIIHGIIIIIIIIIIIIIIIIIIIHHIIIHFEHHHHIIGHIIIIIIIIIIIGHGHHHHIIEHIDHIIIIIIIHCGHHHEHFHHGHFFHHHIIIIFGHIIHHHEHIGHHIHHCHHHIEHIIIIHGHCHHIIIHHEHHEHADDHIII?GHHGIHHHHIIFHHHIG.B.BFHIHHGFHEHHHHIIIIIHH?FIHHHHHCIIIIIIHHHCFHIIIHHHCEEG?HHA,>,DDHGF@GHHIIHEIIHHEFIIGHHEIIIIIIIIIHHIIHIHIIIHHHEIIIIIIIIHIIIIIIIHIHGIIIGIIHGIIHHIIGIIIIIIIHHFHGGGEIIIIGIIIIIIIIHIIIIIIIIIIIIHHIIIIIHHHHHIIIIIIIIIIIIIIHIIIIIIHIIIIIIHGIIIIIIII
@HWI-D00621:567:H7NJCBCX2:1:1101:4322:24196
GTGGGGAATATTGCACAATGGGCGCAAGCCTGATGCAGCCATGCCGCGTGTATGAAGAAGGCCTTCGGGTTGTAAAGTACTTTCAGCGGGGAGGAAGGTGTTGAGGTTAATAACCTCAGCAATTGACGTTACCCGCAGAAGAAGCACCGGCTAACTCCGTGCCAGCAGCCGCGGTAATACGGAGGGTGCAAGCGTTAATCAGAATTACTGGGCGTAAAGCGCACGCAGGCGGTCTGTCAAGTCGGATGTGAAATCCCCGGGCTCAACCTGGGAACTGCATTCGAAACTGGCAGGCTAGAGTCTTGTAGAGGGGGGTAGAATTCCAGGTGTAGCGGTGAAATGCGTAGAGATCTGGAGGAATACCGGTGGCGAAGGCGGCCCCCTGGACAAAGACTGACGCTCAGGTGCGAAAGCGTGGGGAGCAAACAGG
+
GIHIIIIHHIIIIIIIIIIIHHHIHIHHIIIIIIIIIIIIHIIIHIIIIIIIIFHIIGIIIIGIIIIIIIIIIIIIIIIIIIGHIIIIGIIHHHCHIGIIIIIEHICHIIHHIIIIIIIGHIIIEHHIIIIIIIHIGHIIIIIHHHIGIHHIIIFHHIIIGHIIIIIIIGIII?EHCHIIIIHDHCHHIEEEHIHHEHHIIFHCEHHHIHIIIHHEHHIHIIHIHIIIHDHECHIHHCDHHCGIIIHIIIHF5<HCCDGFCHHHHF@.HHGIHHHHE@FEHHHEHHEEHHEHHHHIIIHHHFIIHFHFHIHGIIHIHIIHHHHFIIIHH<IHIIIIIHHHHHGIIHF@CHGHEHHFIIHHHDD<IHGIIIIIIIGHIHC/IIIHIIHHHHIHFCHHHFEH?HIIIIIHIIIIIHIHIIIIIIIIHIIIII
@HWI-D00621:567:H7NJCBCX2:1:1101:14612:24022
GTGGGGAATATTGCACAATGGGCGCAAGCCTGATGCAGCCATGCCGCGTGTATGAAGAAGGCCTTCGGGTTGTAAAGTACTTTCAGCGGGGAGGAAGGTGTTGAGGTTAATAACCTCAGCAATTGACGTTACCCGCAGAAGAAGCACCGGCTAACTCCGTGCCAGCAGCCGCGGTAATACGGAGGGTGCAAGCGTTAATCGGAATTACTGGGCGTAAAGCGCACGCAGGCGGTCTGTCAAGTCGGATGTGAAATCCCCGGGCTCAAACTGGAAACTGCATTCGAAACTGGCAGGATAGAGTCTTGTAGAGGGGGGTAGAATTCCAGGTGTAGCGGTGAAATGCGTAGAGATCTGGAGGAATACCGGTGGCGAAGGCGGCCCCCTGGACAATGACTGACGCTCAGGTGCGAAAGCGTGGGGAGCAAACA
+
<DC?EHF0<CEE?1D<CD<111C<CEH<H1D11CFEHHI1DGG1<CD<EDC1CHH1CHGEGEHH?HEEHHH?D1<<CFG1F1<<<F<CHHDH/FG1@GH?GHEHHHC<1CF<FHGH0<<CFHCECCHGC0F00D=D<HCGH0DGHIGEDDD/=<D///=FG::AG?AEFC?HIGD-EG/8.BG-:-BEE.A.8A:@EEH?CD..BG.;.9.-375EE-AHD,=*,5,,>DHBB-EE@BE>75---F@?H@B-G?C,C=-:.E.F87.A@6..@EH@EHF.?GA7:;...F.GC;..:.EGCED@C8FC-<C<<</G</ECCFEHFD0CDF//HHG<C<HG=CE@ECD<<1HD1<1<1<<1C</C@@GC<<10<//HC<DDEHEC1@HHGD1?HEGC</1HHGC//<CEEE<C<HHHHEC1C?IH@CCD
@HWI-D00621:567:H7NJCBCX2:1:1101:17425:24036
GTGGGAAATATTGCACAATGGGCGCAAGCCTGATGCAGCCATGCCGCGTGTATGAAGAAGGCCTTCGGGTTGTAAAGTACTTTCAGCGGGGAGGAAGGTGTTGAGGTTAATAACCTCAGCAATTGACGTTACCCGCAGAAGAAGCACCGGCTAACTCCGTGCCAGCAGCCGCGGTAATACGGAGGGTGCAAGCGTTAATCGGAATTACTGGGCGTAAAGCGCACGCAGGCGGTCTGTCAAGTCGGATGTGAAATCCCCGGGCTCAACCTGGGAACTGCATTCGAAACTGGCAGGCTAGAGTCTTGTAGAGGGGGGTAGAATTCCAGGTGTAGCGGTGAAATGCGTAGAGATCTGGAGGAATACCGGTGGCGAAGGCGGCCCCCTGGACAAAGACTGACGCTCAGGTGCGAAAGCGTGGGGAGCAAACAGG
+
IIGHIHHIIHIIIIHHIIIIHIIIIIIIIIHIIIIIIIGIIIIHIIIIIIIIIIIHIIIEHIIHIIIIGIIIGFHIIIIHGEFHHHGHIGHIIIIHHIIIIIIIIIHFFHHIIHHIIGIIIIIGIIIIHHHIIIIIGHEEHHHIHIIGIIIIGHIIIHHHHHHIHHIIIIHIIIIIGIIIIIGHGHHHIIGGHHGHHIIIHIHIIIIIIIHIIIHGHHGGHHHHIIGHIIIIIHHIIHHDHEGIIHHCCEHG=IDCHDGFIHIFHHHIFHEIHHFHEHHEIIIHHFHEHGHIHGHIIHHHIH?IHIIIIIIHIIIIIIIIHHGHIHIIIIIIIHHIIIHIIHHIIIIHCIIHIIHHIIIIHIIIIIIIIIIIIIIIIIGIIHHIIHH?IHIHHIIIIIHIIIIIIIIIIHIHHIIHIIIIIIHIIIIIII
@HWI-D00621:567:H7NJCBCX2:1:1101:8003:24251
GTGGGGAATATTGCACAATGGGCGCAAGCCTGATGCAGCCATGCCGCGTGTATGAAGAAGGCCTTCGGGTTGTAAAGTACTTTCAGCGGGGAGGAAGGTGTTGAGGTTAATAACCTCAGCAATTGACGTTACCCGCAGAAGAAGCACCGGCTAACTCCGTGCCAGCAGCCGCGGTAATACGGAGGGTGCAAGCGTTAATCGGAATTACTGGGCGTAAAGCGCACGCAGGCGGTCTGTCAAGTCGGATGTGAAATCCCCGGGCTCAACCTGGGAACTGCATTCGAAACTGGCAGGCTAGAGTCTTGTAGAGGGGGGTAGAATTCCAGGTGTAGCGGTGAAATGCGTAGAGATCTGGAGGAATACCGGTGGCGAAGGCGGCCCCCTGGACAAAGACTGACGCTCAGGTGCGAAAGCGTGGGGAGCAAACAGG
+
IIIIIIIIIIIIIIIIIIIIIIIIIIIIIGIIIIHIIIHIIIIIIIIIIIIIIIIIIIGIIIIIIIIHHIIGIIIIIIIIIIHHIIIIHIIHIIIIIIIIIIIIIIIIIIIIIIIIIIIIIIIIIIIIDGHIIIIIIIIIIIIIIIIIIIIHIIIIIIIIIIIHHIIIIIIIHDHIHIIIIHDHICGHHIIFIIBHHHHIIIHHGHIGIHHIIIHEHHHHHGIIIHHHIHHIIIIIHGIHHHGIIHHIIIIIIGIIGIIHGFFFIIGIIIIIIIGIIIIIIIIIIIHCIIHIIIIIIIIIIHHIIIIHHGIIHHIIIIIIIIIIIIIIIIIIIIIIIHEFGIIIIIHHDFHIHIIIIIIIHIHHIIIIIIIIHHIIIIIIGIIIIGIHIIIHIIIIIIIIIIIIIIIIIIIIGHIIIIIIIIIIIIIIII
@HWI-D00621:567:H7NJCBCX2:1:1101:15612:24290
GTGGGGAATATTGCACAATGGGCGCAAGCCTGATGCAGCCATGCCGCGTGTATGAAGAAGGCCTTCGGGTTGTAAAGTACTTTCAGCGGGGAGGAAGGTGTTGAGGTTAATAACCTCAGCAATTGACGTTACCCGCAGAAGAAGCACCGGCTAACTCCGTGCCAGCAGCCGCGGTAATACGGAGGGTGCAAGCGTTAATCGGAATTACTGGGCGTAAAGCGCACGCAGGCGGTCTGTCAAGTCGGATGTGAAATCCCCGGGCTCAACCTGGGAACTGCATTCGAAACTGGCAGGCTAGAGTCTTGTAGAGGGGGGTAGAATTCCAGGTGTAGCGGTGAAATGCGTAGAGATCTGGAGGAATACCGGTGGCGAAGGCGGCCCCCTGGACAAAGACTGACGCTCAGGTGCGAAAGCGTGGGGAGCAAACAGG
+
IIIIIGIIIHIEHIIIIIHIGIHIIHHIHIGHEHHIIIIIIIIGIIIHHIHIHHHHHIHIIIIHIIIIH<DCGHIIIIHIIHDGHHHHHIIHIIHIIIIIIIIIIIIIIHHHHHIIIIIHIIIIIHIIHEHIIHIGIIIIIIIIIIIIIIIIIIIHIIHHIHHIIGHIII<HHDEDH?AHHHHHH?BG.;GHCC8EHI?GHHHGHEHHHHHHHIIHHHIIIHHDCEHHHHHCE-E?IHHHDHE6F@EIIHGHHCHHHIHEF@G?EHEHIIHHIIIIIIIHHHIIIIHHIIIIIIHHIIIIHHIIIHIIHIHIHFHHHIIIHIIIIIIIIIIIIIIIIIIIIHHIHHHG<CGHHHIHGIHGCHHHIH@IHIIIIIIHIIIIIIHHHHFGEGHHHIIHIIIIHGIIIIIIIIHIHHHIHIIIIIIHIIIIII
@HWI-D00621:567:H7NJCBCX2:1:1101:3503:24632
GTGGGGAATATTGCACAATGGGCGCAAGCCTGATGCAGCCATGCCGCGTGTATGAAGAAGGCCTTCGGGTTGTAAAGTACTTTCAGCGGGGAGGAAGGTGTTGAGGTTAATAACCTCAGCAATTGACGTTACCCGCAGAAGAAGCACCGGCTAACTCCGTGCCAGCAGCCGCGGTAATACGGAGGGTGCAAGCGTTAATCGGAATTACTGGGCGTAAAGCGCACGCAGGCGGTCTGTCAAGTCGGATGTGAAATCCCCGGGCTCAACCTGGGAACTGCATTCGAAACTGGCAGGCTAGAGTCTTGTAGAGGGGGGTAGAATTCCAGGTGTAGCGGTGAAATGCGTAGAGATCTGGAGGAATACCGGTGGCGAAGGCGGCCCCCTGGACAAAGACTGACGCTCAGGTGCGAAAGCGTGGGGAGCAAACAGG
+
IIIIIIIIIIIIIIIIIIIIIIIHDHIIIIIIIIIIIIIIHIIIIIIIIIIIIIIHGHHIGEHGHGHHHHEHIHIIIIIGHIHHIIHIIIIEHIGHIIIIIIIHHIFHIIHHHHHIIIIIGHIIIIIIHHIIIIHHDHHIIHGIIIHHIIGHIHIIIIIIIIIIIIIIIIIIIIIC/FFHHHFHHHIHHIHHIIC=H?GHHHFHHHGFHIIIIIHIHHHIIIHIHGHHHHHHEHHHCHHD<IIIHIIHB-HHG<GIIIIIHG?IHHHHIIIIIHHHHHIIHIIHHHIIIIIIIIHIIIIIIIIIHHIIIGIIIIIIIIIIIIIIIIGIIHIGIIIIHIIIGIIIIIHGDFHHFHGIIIIIIIHIIIIIIIIIIIIHIIIIIHGIIIIHHHIIIIIHIIHHHHIIIIHGIIIIIHIIIIIHIIIIIIIIII
@HWI-D00621:567:H7NJCBCX2:1:1101:2684:25061
GTGGGGAATATTGCACAATGGGCGCAAGCCTGATGCAGCCATGCCGCGTGTATGAAGAAGGCCTTCGGGTTGTAAAGTACTTTCAGCGGGGAGGAAGGTGTTGAGGTTAATAACCTCAGCAATTGACGTTACCCGCAGAAGAAGCACCGGCTAACTCCGTGCCAGCAGCCGCGGTAATACGGAGGGTGCAAGCGTTAATCGGAATTACTGGGCGTAAAGCGCACGCAGGCGGTCTGTCAAGTCGGATGTGAAATCCCCGGGCTCAACCTGGGAACTGCATTCGAAACTGGCAGGCTAGAGTCTTGTAGAGGGGGGTAGAATCCCAGGTGTAGCGGTGAAATGCGTAGAGATCTGGAGGAATACCGGTGGCGAAGGCGGCCCCCTGGACAATGACTGACGCTCAGGTGCGAAAGCGTGGGGAGCAAACAGG
+
IIIIIGIIIIIIIHIIIIIIIIIIIIIIHIIHHIIIIHGIIIIIHIIIDHIIIIHIIGHHIIIIGIIIHIIIHHIHIIIIIIHHIIIIIIIGIIGHHIIIIIIFGHGHHIHIIIIIHIIGHIHHHIIICHHIHIIIIIIHIHGIIIHHIIGDHIIIHHHHIHHIIIGHIIIIIIIHEHIGHIHHIIIIIIHIGIHHCGHIIIIGHIHHIIIIIIIHHHHHIIICIIIIHHIIHIHHFIIHHHHEIHFHEIIIHC>,IIIIIHHHHG?HIIHIIIHGIHGEIIIHHH?IIIIIIHHHIHIHIHHHIIIIIIIIIIHGIIIIHIIHHIIIIIIHIIIIIIHIIIIIIIHGDIHHHIHCHHIIIHHHIHIIIIIIIIIIIIIIIIIIIIHEIIIIIHIIIIIHIIIIIIIHIIIIIIIIIIIIIIIIIIIIII
@HWI-D00621:567:H7NJCBCX2:1:1101:8559:25176
GTGGGGAATATTGCACAATGGGCGCAAGCCTGATGCAGCCATGCCGCGTGTATGAAGAAGGCCTTCGGGTTGTAAAGTACTTTCAGCGGGGAGGAAGGTGTTGAGGTTAATAACCTCAGCAATTGACGTTACCCGCAGAAGAAGCACCGGCTAACTCCGTGCCAGCAGCCGCGGTAATACGGAGGGTGCAAGCGTTAATCGGAATTACTGGGCGTAAAGCGCACGCAGGCGGTCTGTCAAGTCGGATGTGAAAGCCCCGGGCTCAACCTGGGAACTGCATTCGAAACTGGCAGGCTAGAGTCTTGTAGAGGGGGGTAGAATTCCAGGTGTAGCGGTGAAATGCGTAGAGATCTGGAGGAATACCGGTGGCGAAGGCGGCCCCCTGGACAAAGACTGACGCTCAGGTGCGAAAGCGTGGGGAGCAAACAGG
+
IIHIIHGHIIIIGIIIIIIIIIFHCHI<HEGHIHIIIHIIIIIIIIIIDHH?GHIIIIHIHIIIIIIHIGHIIHHIICGHIIDGHIH<<CHEHIHH1E<D1011<DDHHIII@G100<D@C@@HHIIIIIHI?=<DHIIIIIIHIHHHHHIGHHIHHIIHIIIGIIIIIHIIHHHIGGHFHHHIDHCHHIIIIHGEHCGHIC@HHCHIIEIHIHEIHEIIIIIHHHHIIIGB-?HHF-IHHGB-EHHHHHCG?,CDDHGHHFIIIHHIHHIIIIIHHIHGB.IHIHIHHGE@.IIIIIIIIHIIIHGIIIIIHFIIIIIIIIIIHHIHIIIIIIIIIIIIIIIIIHHG<HHHHIIFIIIIIIIIIIHHIIHIIIIIIHHIIIIIGIIIIGIIHIHGIIIIIIIIIIIIIIIIIIIIIIIIIIIIIIIIII
@HWI-D00621:567:H7NJCBCX2:1:1101:9022:25131
GTGGGGAATATTGCACAATGGGCGCAAGCCTGATGCAGCCATGCCGCGTGTATGAAGAAGGCCTTCGGGTTGTAAAGTACTTTCAGCGGGGAGGAAGGTGTTGAGGTTAATAACCTCAGCAATTGACGTTACCCGCAGAAGAAGCACCGGCTAACTCCGTGCCAGCAGCCGCGGTAATACGGAGGGTGCAAGCGTTAATCGGAATTACTGGGCGTAAAGCGCACGCAGGCGGTCTGTCAAGTCGGATGTGAAATCCCCGGGCTCAACCTGGGAACTGCATTCGAAACTGGCAGGCTAGAGTCTTGTAGAGGGGGGTAGAATTCCAGGTGTAGCGGTGAAATGCGTAGAGATCTGGAGGAATACCGGTGGCGAAGGCGGCCCCCTGGACAATGACTGACGCTCAGGTGCGAAAGCGTGGGGAGCAAACAGG
+
IIIIHIGIIIIIIIHIIIHIGIHHHIIIIHHHHIHIHHIIIIIGHHIIEDIIIIIIIIIIIHIHIIIIHIIHGHHHHHIIIIFHIIHIIIHIIIIHHHIIIIIIIIIGIHIIIHHHIIIIIIIIIIIIHIIIIIIIIIIIIIIIIIHIGIIIIIIIIIIIIIHIHGIIIIIIIH?DEHEHHHIHHIIIHIIIIGEHIIHHE@.GFE.BGIHHIIIHHCFEH?HCIHEDHDFIHHCIHHHDHHGCHG@HF?IHCIGIIGIIIIIIHGAGHCHIHHB.HIIIIIIIHFHHIIIIGIIIIIIIIIIHIIIHHHIIHHIIIIIIIHEHIIHHHIIIIIIIIIIIIIIIIHIHDHIHCIIIHIIIHIIIIIIIIIIIIIIIIHHIIIIHIIIIIIIIHIIHIIHIIIIIIIIHIIIIIHGIIIIIIIIIIIIIIG
@HWI-D00621:567:H7NJCBCX2:1:1101:9937:25222
GTGGGGAATATTGCACAATGGGCGCAAGCCTGATGCAGCCATGCCGCGGGTATGAAGAAGGCCTTCGGGTGGTAAAGTACTTTCAGCGGGGAGGAAGGTGTTGAGGTTAATAACCTCAGCAATTGACGTTACCCGCAGAAGAAGCACCGGCTAACTCCGTGCCAGCAGCCGCGGTAATACGGAGGGTGCAAGCGTTAATCGGAATTACTGGGCGTAAAGCGCACGCAGGCGGTCTGTCAAGTAGGATGTGAAATCCCCGGGCTCAACCTGGGAACTGCATTCGAAACTGGCAGGCTAGAGTCTTGTAGAGGGGGGTAGAATTCCAGGTGTAGCGGTGAAATGCGTAGAGATCTGGAGGAATACCGGTGGCGAAGGCGGCCCCCTGGACAAAGACTGACGCTCAGGTGCGCAAGCGTGGGGAGCAAACAGG
+
CC@1CH0D<1<<<1<<1<G111<</<F/<G?CG11<<111D1GF?H/F//<<DCHHEG@1CFH1C<EHIF/<<111<<<F1<<<DGH<?<?/</<F?C<D<CG@DGG1FEEHEH10FHIE0FD0D00<0<DD0D<E//<FEHI/:FH?///:0</:/D/;:BHF@@8:/B<EC-?E@GCHGH.8-8B.BGH8F=.89@AGEIHHHF@FH<CA@ED@856GD-8,?E@5>>CB8---@6B-B6-HG8@B-@B-E?7,<C@6::.FB...ECHB.HF@B7.A@@FB88;:?IHF;.8CGHGA?HHEHC?HCDECF/IHFD<0G<<<<C@HH?ECD@HG<<0=HHD1D111<D1?@?IHC1<1/IHHGIHCHCHG<C</C/</011C<<<1@F1GD0D0</<111</</C<<100E?CC<D<<<111<1HD1G
@HWI-D00621:567:H7NJCBCX2:1:1101:1434:25358
GTGGGGAATATTGCACAATGGGCGCAAGCCTGATGCAGCCATGCCGCGTGTATGAAGAAGGCCTTCGGGTTGTAAAGTACTTTCAGCGGGGAGGAAGGTGTTGAGGTTAATAACCTCAGCAATTGACGTTACCCGCAGAAGAAGCACCGGCTAACTCCGTGCCAGCAGCCGCGGTAATACGGAGGGTGCAAGCGTTAATCGGAATTACTGGGCGTAAAGCGCACGCAGGCGGTCTGTCAAGTCGGATGTGAAATCCCCGGGCTCAACCTGGGAACTGCATTCGAAACTGGCAGGCTAGAGTCTTGTAGAGGGGGGTAGAATTCCAGGTGTAGCGGTGAAATGCGTAGAGATCTGGAGGAATACCGGTGGCGAAGGCGGCCCCCTGGACAAAGACTGACGCTCAGGTGCGAAAGCGTGGGGAGCAAACAGG
+
IIIIIIIIIIIIIIIIIIIIIIIIIIIIIIIIHIIIIIIIIIIIIIIIHIIIIHHIIIHHHHIIIIIIIGHIIIIIIIIIIHHHIIIIIHIHHIHIHHHIIIGIIIIIIHIIIIHIIIIIIIIIIIIIHIIIHIIGIIIIIIIIIIIIIIIIIIIIIIIIIIIIIIIIIHIIIIIIIIIIGHHHHIIHIHGHHHHIIHIGHGHIIIIIIIIIHHIIHIHIIIICIIIIHIHHFHHEEIIIIIIHIHIHG@CGIHHHCIIIIIHGHHHHIIIIIIHHHHHHIIIIIHEHHIHHHHCIIIIIHHHIIIIIIIIIHHIIHIIIIIIIIIHHIHIIIHIIHIIIIIHIIHHHDHHHEHG@HHHIIHCIIIHGIIIIIHIIIIHCIIIIIIIIIIHHEHHIIIIIIHIIIIIIIIIIIIIIIIIIIIIIIIIIII
@HWI-D00621:567:H7NJCBCX2:1:1101:10383:25264
GTGGGGAATATTGCACAATGGGCGCAAGCCTGATGCAGCCATGCCGCGTGTATGAAGAAGGCCTTCGGGTTGTAAAGTACTTTCAGCGGGGAGGAAGGTGTTGAGGTTAATAACCTCAGCAATTGACGTTACCCGCAGAAGAAGCACCGGCTAACTCCGTGCCAGCAGCCGCGGTAATACGGAGGGTGCAAGCGTTAATCGGAATTACTGGGCGTAAAGCGCACGCAGGCGGTCTGTCAAGTCGGATGTGAAATCCCCGGGCTCAACCTGGGAACTGCATTCGAAACTGGCAGGCTAGAGTCTTGTAGAGGGGGGTAGAATTCCAGGTGTAGCGGTGAAATGCGTAGAGATCTGGAGGAATACCGGTGGCGAAGGCGGCCCCCTGGACAAAGACTGACGCTCAGGTGCGAAAGCGTGGGGAGCAAACAGG
+
IIIIIIHIHIIIHHIIIIHIIIIIIIHIIGHIHGHHHHGGHHFGCH?EEHIHIHHEGHFHHFHEHEGEHHHHIHFGHHHGGFFFEGCFHHI<CH<<DEHIHIIEHIHIGFDDFDEGFHGEFEGHIHHCDH@D=FEEHEHHHFEGFFDGHHECDF?D=:DHHEHFGGHHH/E?EHH8DGEFEH8?HHIH@8;B.E:E.BFBFHEEHHF8@BAHGHHGHDGHIHFC2HHCHHHF-HHHHHH==BE@8@GHCFGFB,DHDCE@HHFIHHHHHHHGIHFCFGC.EE.GHHGFGBHFFBHFFDDC.HGHHCFEEHHCHC@EHHHGEHIIHHHGCCHEGHGHGHHGDEEFFGFF<DDDHIHGD1HHCIIHHIHEHHHIIIHHDHIIIIHHHHIIIHHHHHHEIIIIIIHIHHGHHHHHEHIHHFHHHHIIIIIHCH
@HWI-D00621:567:H7NJCBCX2:1:1101:18950:25300
GTGGGGAATATTGCACAATGGGCGCAAGCCTGATGCAGCCATGCCGCGTGTATGAAGAAGGCCTTCGGGTTGTAAAGTACTTTCAGCGGGGAGGAAGGTGTTGAGGTTAATAACCTCAGCAATTGACGTTACCCGCAGAAGAAGCACCGGCTAACTCCGTGCCAGCAGCCGCGGTAATACGGAGGGTGCAAGCGTTAATCGGAATTACTGGGCGTAAAGCGCACGCAGGCGGTCTGTCAAGTCGGATGTGAAATCCCCGGGCTCAACCTGGGAACTGCATTCGAAACTGGCAGGCTAGAGTCTTGTAGAGGGGGGTAGAATTCCAGGTGTAGCGGTGAAATGCGTAGAGATCTGGAGGAATACCGGTGGCGAAGGCGGCCCCCTGGACAAAGACTGACGCTCAGGTGCGAAAGCGTGGGGAGCAAACAGG
+
IIIGIIIIIIIIHHGIIIIIGHIIIIIIIIIEHIHIHIHIIIIIIIIIHIIIIIIIIGIIIGIIGIIIIIIIIIIHIIIIIIHIIIHIIIIHIIIIIIIIIIHIIIIIIIHHHIHHIIIIGIIIIIIIIIIIIIIIIIGIIIHIIIHIIIHIFIIIIHIIHIIIIIIIIIIGI<HIIHHHEEEHHGHIHFHHHHIIIIHIIIHHHHHIHCEHHIIIIIIHHIIH=G@FHHIIHHH@CHGGHFIIIHGIHF?IGHCHGHHFBB?CGIIIIHHGFEIIIIHH@HEEIIHFIIHHHHGIIIIIIHHIIIIIIIIIIIIIIIIIIIHIIIIIIIIIIIIIIIGIIIIIIIHC<IHHIIHCIIIIIIIHIIIIIIIHIIIHHIIGIIIGIIHIIIIIIIIIIIIHHHIIIIIIIIIIIHIIIIIIIIIIHIIIII
@HWI-D00621:567:H7NJCBCX2:1:1101:19858:25398
GTGGGGAATATTGCACAATGGGCGCAAGCCTGATGCAGCCATGCCGCGTGTATGAAGAAGGCCTTCGGGTTGTAAAGTACTTTCAGCGGGGAGGAAGGTGTTGAGGTTAATAACCTCAGCAATTGACGTTACCCGCAGAAGAAGCACCGGCTAACTCCGTGCCAGCAGCCGCGGTAATACGGAGGGTGCAAGCGTTAATCGGAATTACTGGGCGTAAAGCGCACGCAGGCGGTCTGTCAAGTCGGATGTGAAATCCCCGGGCTCAACCTGGGAACTGCATTCGAAACTGGCAGGCTAGAGTCTTGTAGAGGGGGGTAGAATTCCAGGTGTAGCGGTGAAATGCGTAGAGATCTGGAGGAATACCGGTGGCGAAGGCGGCCCCCTGGACAAAGACTGACGCTCAGGTGCGAAAGCGTGGGGAGCAAACAGG
+
IIIIIHGHHIIIIIIIIGHIGIIIIIIIIIIIHIIIIIIIIIIIIIIIHICHHHIIHIIIIIGHHHIIIHHIIIIIIIIIIHHHHIHIIIIIIIIHIIIIIIHHHIIIGIIHIIHIIHIIIHEHHIHHIIIHIIFHIIIHHHHIIIIIHHIIHIIIIHHHIIIIIHIIIIIHHGDH@HHIIHCHHHHICHEHFHBGFHHEIHHHIIHIIIHHHIIHHHDDHHIHHIIHHGHH@6-IHHHGIHIIIIHHFHIIHHDCDCHEHEEIHEIHHEIHIIIHHEHECHIIHHIHHIIIHHECIIIHHHEIIIHIIIHIIIIIIIIIHG?IIIIIHIIIIIIIGIIIIIIIIHHFDHIIIIIHIIIIHHHIIIIIIHIIIIIIIHIGHFIIHIIHHIHHCIHIIIHEEIIIIIIIIIHIHHIIIIIIIFHGHIIIII
@HWI-D00621:567:H7NJCBCX2:1:1101:19959:25415
GTGGGGAATATTGCACAATGGGCGCAAGCCTGATGCAGCCATGCCGCGTGTATGAAGAAGGCCTTCGGGTTGTAAAGTACTTTCAGCGGGGAGGAAGGTGTTGAGGTTAATAACCTCAGCAATTGACGTTACCCGCAGAAGAAGCACCGGCTAACTCCGTGCCAGCAGCCGCGGTAATACGGAGGGTGCAAGCGTTAATCGGAATTACTGGGCGTAAAGCGCACGCAGGCGGTCTGTCAAGTCGGATGTGAAATCCCCGGGCTCAACCTGGGAACTGCATTCGAAACTGGCAGGCTAGAGTCTTGTAGAGGGGGGTAGAATTCCAGGTGTAGCGGTGAAATGCGTAGAGATCTGGAGGAATACCGGTGGCGAAGGCGGCCCCCTGGACAATGACTGACGCTCAGGTGCGAAAGCGTGGGGAGCAAACAGG
+
IIIIIIIIIIIIIIIIIIIIIIIIIIIIIIGIIIIIIIIIIIIIIIIIIIIIIIIIIHIIIIIIIIIIIIIIIIIIIIHIIIGHIGIIIIIIIIIHIIIIIIGIIGHIIIIIIIIIIIIIIIIIIIIIIIIHIIIIIIIIIIIIGIIIIHIIIHIIIHHHHIIIIIIIIHHIIIIIIIIIIIHIHGHHI@EGFHGEHHHHHHGIHHHIIIHIIIIHHDEHIHIIHHIIIIIIHIIIGIHIIHGIIIIIIIIIIIIGHIIIIIIIIIIIHIHIIIIGIIIIIIIIHHHIIIIIIIIIIIIIIHIIIIIIIIIIIIIIIIHIIGIIIIIHIIIIIIIIIIIIIHIIIIHHDHIIIIIIIIIIIIIIIIIIIIIIIIIIIIIGIHIIIIIIIIIIIIIIIIIIIIIIIIIIIIIIIIIIIIIIIIIIIIIIII
@HWI-D00621:567:H7NJCBCX2:1:1101:18183:25878
GTGGGGAATATTGCACAATGGGCGCAAGCCTGATGCAGCCATGCCGCGTGTATGAAGAAGGCCTTCGGGTTGTAAAGTACTTTCAGCGGGGAGGAAGGTGTTGAGGTTAATAACCTCAGCAATTGACGTTACCCGCAGAAGAAGCACCGGCTAACTCCGTGCCAGCAGCCGCGGTAATACGGAGGGTGCAAGCGTTAATCGGAATTACTGGGCGTAAAGCGCACGCAGGCGGTCTGTCAAGTCGGATGTGAAATCCCCGGGCTCAACCTGGGAACTGCATTCGAAACTGGCAGGCTAGAGTCTTGTAGAGGGGGGTAGAATTCCAGGTGTAGCGGTGAAATGCGTAGAGATCTGGAGGAATACCGGTGGCGAAGGCGGCCCCCTGGACAAAGACTGACGCTCAGGTGCGAAAGCGTGGGGAGCAAACAGG
+
GHIIIIIIIIIIIIIIIIIHIIIIIHHIHIIHIIIIIIIIIIIIHHHIIIIIIIIIIHHIIHIIIHIIHHIIIHIIIIIIIHGHHICHIHIHIIHHHIIIIIIIIIHHIIHHHHFHFHHIIIIIIHIIIIHIIIIIIIIIIIIIIHIIIIIIIHIIGEHIIIIIIIIIIIIIIHHHIIIIIIFDDCEHIHEHIEHD@HIIIIIHGHAGHHHHIIHHHHIHHIIDHIHHHDHF@EB-IFIIIIHHGIHIHGHHHIIGIIIIIIIHHHGHGEEEHGGIHHH?ECEIIHHG@HIIIGHIIIIIIHIIIIIIIIIIHHIIIIHGEFHIIIIIIIIIIIIIIIIIIIIIIIIGCHEEIHIIHHIIHIIIIIIHHGIIIIIIIIIGIHIIHHHEIIIIIIIIIHIIHIIIIHIIIIIIIHIIIIGIIIIIIIIIII
@HWI-D00621:567:H7NJCBCX2:1:1101:18664:25930
GTGGGGAATATTGCACAATGGGCGCAAGCCTGATGCAGCCATGCCGCGTGTATGAAGAAGGCCTTCGGGTTGTAAAGTACTTTCAGCGGGGAGGAAGGTGTTGAGGTTAATAACCTCAGCAATTGACGTTACCCGCAGAAGAAGCACCGGCTAACTCCGTGCCAGCAGCCGCGGTAATACGGAGGGTGCAAGCGTTAATCAGAATTACTGGGCGTAAAGCGCACGCAGGCGGTCTGTCAAGTCGGATGTGAAATCCCCGGGCTCAACCTGGGAACTGCATTCGAAACTGGCAGGCTAGAGTCTTGTAGAGGGGGGTAGAATTCCAGGTGTAGCGGTGAAATGCGTAGAGATCTGGAGGAATACCGGTGGCGAAGGCGGCCCCCTGGACAAAGACTGACGCTCAGGTGCGAAAGCGTGGGGAGCAAACAGG
+
IIIIIIIIIHIIIIIIIIIHIIIIIIIIIIIIHHIIIIIIIIIIIIIIHIHHHHIHIGIIHIIIIIIIIIIIIIIIIIIIIIDHIIIIIIIHHIHHIIIIIIIIIIIIIHHHIIIIIIIIIHIIIIIIIIIIIIIIIIIGIIGHHIIIHHIIIIHIIIGHHIIIIIIIIIHIIGHHEHHHIIHIIIHEHI?FEDGHHHHEHHIHHHHHIHIIIIIIIIIIIHIHIIHIIHIIIIIHGIIIIHIIHCHIHHHHFIIIIIGHGIHIIIIIIIIHIIIIIHIIHIIHIIIIHIIIIIIGIIIHIIHIIIIHIIIIIIIIIIIIIIHIIIIIIGIIIIIIHIIIIIIIIIIHDHIHGIIIIHIHDHGIIIIIIIIIIIIIIHCIIIIIIIIIIIIIHIIIIIIIIIIIIIIIIIIIHIIIIIIHIIIIIIIIII
@HWI-D00621:567:H7NJCBCX2:1:1101:8917:26154
GTGGGGAATATTGCACAATGGGCGCAAGCCTGATGCAGCCATGCCGCGTGTATGAAGAAGGCCTTCGGGTTGTAAAGTACTTTCAGCGGGGAGGAAGGTGTTGAGGTTAATAACCTCAGCAATTGACGTTACCCGCAGAAGAAGCACCGGCTAACTCCGTGCCAGCAGCCGCGGTAATACGGAGGGTGCAAGCGTTAATCGGAATTACTGGGCGTAAAGCGCACGCAGGCGGTCTGTCAAGTCGGATGTGAAATCCCCGGGCTCAACCTGGGAACTGCATTCGAAACTGGCAGGCTAGAGTCTTGTAGAGGGGGGTAGAATTCCAGGTGTAGCGGTGAAATGCGTAGAGATCTGGAGGAATACCGGTGGCGAAGGCGGCCCCCTGGACAAAGACTGACGCTCAGGTGCGAAAGCGTGGGGAGCAAACAGG
+
HHIIIIIIIIIIIIIIIIHHIGHIIHIIIIIIIIIIGHHHIIIIIIGIHHIIIHEFHHIIIIEHIIF=HHEHHHIIIIIIHHHIHIHHIIHHHIGEHHIIIIIIIHIIIIHIIIIIIIIIIIIIHHHHEHIIIIIIIIIIIIFHHHIIIHHIGIGEHHHHIGIIHCHHHHIGII?EHHHEHF=DHHHIICAFEH.EHHGHHHHHIGIIGAHIGHHCHIIIHHHIHHHHHHD-FF@@?HEHDHE?@H?HHFIHH?<HCIHHHGHGIHEFHIHHIHHGIHHHIHHHHHHHIHHHCHFHGCHG@HGIIHHIIHHIHEHHHIHIHHGHIIGIIHIHGIHIIHIIHIIIHHGGCHEIIHIHHHHIHDHHIIHHGHIIHHIHHH<IIIHHFHIIIIIHHDIIIHIIIIIIHIIIIIIIHIIIIHHFIHIHHCFIII
@HWI-D00621:567:H7NJCBCX2:1:1101:15036:26107
GTGGGGAATATTGCACAATGGGCGCAAGCCTGATGCAGCCATGCCGCGTGTATGAAGAAGGCCTTCGGGTTGTAAAGTACTTTCAGCGGGGAGGAAGGTGTTGAGGTTAATAACCTCAGCAATTGACGTTACCCGCAGAAGAAGCACCGGCTAACTCCGTGCCAGCAGCCGCGGTAATACGGAGGGTGCAAGCGTTAATCGGAATTACTGGGCGTAAAGCGCACGCAGGCGGTCTGTCAAGTCGGATGTGAAATCCCCGGGCTCAACCTGGGAACTGCATTCGAAACTGGCAGGCTAGAGTCTTGTAGAGGGGGGTAGAATTCCAGGTGTAGCGGTGAAATGCGTAGAGATCTGGAGGAATACCGGTGGCGAAGGCGGCCCCCTGGACAAAGACTGACGCTCAGGTGCGAAAGCGTGGGGAGCAAACAGG
+
HCGHHIIIHIIIHIIIIIHEHIIIIIIIIIHIII1DGHIIIGHIIHGIIIHHHHIIHIICHIIHIHIIDFECGHHIIIIHFHHHGHIHHIIIIIIIIIIIIIHHHHDGDGIIHIHHHIIIIIHHHIIIHHHIIICHIIGHHHICHHIIIHHHIIIIIIIIHHIIHHHHIIGC:?EDHHIIIIG-?HBHHHIIHIGHEHHFHHHHGHIIIIHHEFDEHEGHIHHHHCHHHDHIIHF@F@GDIIIIHFIIIHHEHIHHIIIIHHG7F;.EGHIIIHIIIIHHHGGHIHHHHIHHIHHHHHHIHCHHIHHG?IIIIIIIHGCGHHHFHIIIIIIHIHHIIHHHIIIIIHF<<<EEHHFCHHHIHHIHIIIHIIIHHIIIHHIHHHFHEEHHIGHHHIHIIIIIIHHIIHHGHHHHIIIIIIIIIIIIHGHDII
@HWI-D00621:567:H7NJCBCX2:1:1101:19380:26032
GTGGGGAATATTGCACAATGGGCGCAAGCCTGATGCAGCCATGCCGCGTGTATGAAGAAGGCCTTCGGGTTGTAAAGTACTTTCAGCGGGGAGGAAGGTGTTGAGGTTAATAACCTCAGCAATTGACGTTACCCGCAGAAGAAGCACCGGCTAACTCCGTGCCAGCAGCCGCGGTAATACGGAGGGTGCAAGCGTTAATCGGAATTACTGGGCGTAAAGCGCACGCAGGCGGTCTGTCAAGTCGGATGTGAAATCCCCGGGCTCAACCTGGGAACTGCATTCGAAACTGGCAGGCTAGAGTCTTGTAGAGGGGGGTAGAATTCCAGGTGTAGCGGTGAAATGCGTAGAGATCTGGAGGAATACCGGTGGCGAAGGCGGCCCCCTGGACAATGACTGACGCTCAGGTGCGAAAGCGTGGGGAGCAAACAGG
+
IIIIIIIIIIIIIIIIIIIIIIIIHIIHIIIIIIIIIHIIIIIIIIIIIIIIIHIIIHIIIIIHIIIIIIIIIHIIIIIIIIGHHHHIIIIIIIIIIIIIHHIIIIIIIIIIIIIIIIIIIIIIIIIIIIHHIIIIIIIIHIHHIIIHHHIIIIIIIIIIIHIIHIIIIIIIIIIGHIIIIIIHIHHHHHIIIIHIHIIIHHHIIIHHIIIHIIIHHIIIIIHIIIIIIIHHH?GHIHHIHHIIIHGIHGHIIHHIHHFIIIGIHHEHHIIIIIHHIIIIGIIHIIHIIHIIIIIIIIIIIHIIIIIIIIIIIIIGIIIIHFHIIIIGIIIIIIIIIIIIIIIIIIHG<IHIIIIIIHHIIIIHIIIIIIIIIIIIIIIHIIIIIIIHIIIIIIIIIIIIHIIIIIIHIIIIIIIIIIIIIIIIIIIIII
@HWI-D00621:567:H7NJCBCX2:1:1101:6758:26366
GTGGGGAATATTGCACAATGGGCGCAAGCCTGATGCAGCCATGCCGCGTGTATGAAGAAGGCCTTCGGGTTGTAAAGTACTTTCAGCGGGGAGGAAGGTGTTGAGGTTAATAACCTCAGCAATTGACGTTACCCGCAGAAGAAGCACCGGCTAACTCCGTGCCAGCAGCCGCGGTAATACGGAGGGTGCAAGCGTTAATCGGAATTACTGGGCGTAAAGCGCACGCAGGCGGTCTGTCAAGTCGGATGTGAAATCCCCGGGCTCAACCTGGGAACTGCATTCGAAACTGGCAGGCTAGAGTCTTGTAGAGGGGGGTAGAATTCCAGGTGTAGCGGTGAAATGCGTAGAGATCTGGAGGAATACCGGTGGCGAAGGCGGCCCCCTGGACAATGACTGACGCTCAGGTGCGAAAGCGTGGGGAGCAAACAGG
+
IIIIIIIIIIIIIIIIIHIIIIIIIIIIIIIIIIIIIIIIIIIIHIGIHIIIIIIIIIHIIIIIIIIGGHHIIIIIIIIIHHGHIIIHIIIIIHIHHIIIIIIIIIIIIIIIHIHIIIIGIIIIIIIIGHHHHHIIIHHIIIIIIIIIHIIIHIIIGHHHHIEHIIIIHIGDHHIIIIIIFGHHDIHHIHIGIIIHFHHEHHGHIIIIHHIIIHIHIIHHHDHHIIHIIIIHGG?HHIIIHFIIHIHIIHHHHHHGHHHFIHHFHIIIGIIIIIHECHHFIHIIIIIIHGHIIIHFHIIHHHEGIIIHIIIIHHGIHEIIIIIIIHHIIIIIIHIIIIIHIIIIIIIHGIIIHCIIIHIHIIIIIIIHIIIIIIIIIIIIIIIIIIIIIIHIIIHHIIIIHIIIIIIIIIIIIIIIIIIIIIIIIIIIII
@HWI-D00621:567:H7NJCBCX2:1:1101:10103:26554
GTGGGGAATATTGCACAATGGGCGCAAGCCTGATGCAGCCATGCCGCGTGTATGAAGAAGGCCTTCGGGTTGTAAAGTACTTTCAGCGGGGAGGAAGGTGTTGAGGTTAATAACCTCAGCAATTGACGTTACCCGCAGAAGAAGCACCGGCTAACTCCGTGCCAGCAGCCGCGGTAATACGGAGGGTGCAAGCGTTAATCGGAATTACTGGGCGTAAAGCGCACGCAGGCGGTCTGTCAAGTCGGATGTGAAATCCCCGGGCTCAACCTGGGAACTGCATTCGAAACTGGCAGGCTAGAGTCTTGTAGAGGGGGGTAGAATTCCAGGTGTAGCGGTGAAATGCGTAGAGATCTGGAGGAATACCGGTGGCGAAGGCGGCCCCCTGGACAAAGACTGACGCTCAGGTGCGAAAGCGTGGGGAGCAAACAGG
+
IIIIIIIIHIIIIGHIIIIIIIHHDHIIIIIIHHIGHIHEFHEHHHHHHH<<FHHGHHCGH<DGHIIIDGHHIIIFHIE@HHFHHHFEIIIHIHEHHHHHIHIHIIHE?ED1FGGFC<FFHEHIIIHHC<?GEEECHH<DF<@F/<D@EFDH=0DHDHIIEEFCG./B:FE-?EHE?EEHHH=EHIIHIF@GHF.:.9.BFHHEHHIIIHGHHHHHBHGHH@D>C-HDHHHHHCHIHHHCHEE@6-HHFBFADEDHC>68EF?HIIIHEHGAAHHEHHHHHIHIHHG.EIHHE?HGIIHHHFCHGEHIDIHEHHEIHIHHFIIIHHHEHHHHHHIGIIIHHGEG@HHGEF1DCHIHHHHE/IIHHCHEIIIIIIIHIIIDGIHHHHHHHCE@IIIHIIIIHEHIIHIIIIIIHF/HIHEIIIIIIIIHHH
@HWI-D00621:567:H7NJCBCX2:1:1101:14671:26646
GTGGGGAATATTGCACAATGGGCGCAAGCCTGATGCAGCCATGCCGCGTGTATGAAGAAGGCCTTCGGGTTGTAAAGTACTTTCAGCGGGGAGGAAGGTGTTGAGGTTAATAACCTCAGCAATTGACGTTACCCGCAGAAGAAGCACCGGCTAACTCCGTGCCAGCAGCCGCGGTAATACGGAGGGTGCAAGCGTTAATCGGAATTACTGGGCGTAAAGCGCACGCAGGCGGTCTGTCAAGTCGGATGTGAAATCCCCGGGCTCAACCTGGGAACTGCATTCGAAACTGGCAGGCTAGAGTCTTGTAGAGGGGGGTAGAATTCCAGGTGTAGCGGTGAAATGCGTAGAGATCTGGAGGAATACCGGTGGCGAAGGCGGCCCCCTGGACAATGACTGACGCTCAGGTGCGAAAGCGTGGGGAGCAAACAGG
+
IIIIIHHHIIIGHIIIHHHHIIIIHIIIIEGGHHIIHIIHGHIFED<H<ECEHHIFIICGFFHDHHGHIHHHHHHIIIEHIEFHFHIIIIIIHHHHIIIHIIIIIIHHIIIHIHHIIIIHIIIHHHIIEHHIIGIHIIH?HHGHIIIIIIIIIGIHGHHGFHHHIIIIIICHIIDHIHIHHHBDHHHIIIGIIIIHEH9GIIHHIHHHHIHHHHDHDHIHIIIHIHHIIGIHFIHIEIIIIGGIIHIHHEHHHHCHHHCCHIIIHHGIIIIFIIIHHHHIIIHHF.IIIIHIHHFFHF;.CHFIIIIIIIIHHHHHGGIHHHGIIIIIIIIIIIIIIIHHIIIIIHGD<1GHG?HEIHIIIIHIIIIIHIIIIIIIIIIHIIGIIIIIIIIIHIIHIIIIIIIIIIIIGIIIIIIHIIIIIIIIIIIIII
@HWI-D00621:567:H7NJCBCX2:1:1101:20473:26554
GTGGGGAATATTGCACAATGGGCGCAAGCCTGATGCAGCCATGCCGCGTGTATGAAGAAGGCCTTCGGGTTGTAAAGTACTTTCAGCGGGGAGGAAGGTGTTGTGGTTAATAACCGCAGCAATTGACGTTACCCGCAGAAGAAGCACCGGCTAACTCCGTGCCAGCAGCCGCGGTAATACGGAGGGTGCAAGCGTTAATCGGAATTACTGGGCGTAAAGCGCACGCAGGCGGTCTGTCAAGTCGGATGTGAAATCCCCGGGCTCAACCTGGGAACTGCATTCGAAACTGGCAGGCTAGAGTCTTGTAGAGGGGGGTAGAATTCCAGGTGTAGCGGTGAAATGCGTAAAGATCTGGAGGAATACCGGTGGCGAAGGCGGCCCCCTGGACAAAGACTGACGCTCAGGTGCGAAAGCGTGGGGAGCAAACAGG
+
IIIIIIIIIIIIIIIIIIIIIIIIIIIIIIIIIHHIIIIIIIIIHIHIIIIIIIIIIIIIIIIIIIIHIIIIIIIHIIIIIIHIIIIHIIIDHIGEHIIHHHIIIIIIIIIIIIHHDHHGHIIIIHHIIIIIIIIIHIHIIGIIIIIIIIHIHHIIIIHIIGGHHIHIIIIIIHIIIHIIIIFHHIHIIGCHIIEHHHHHHIIGHIIIIHHIIIIIIIIIIIHIIIIIHIIHEHHIIIIIIIIHHHHIHIIGIHGIGHIIHIHIIIIIIHIIIIIIIGIIIIIHHHHHHIIIIIHFIIIHGIIIHGIIIHIHHIIIIIIIIIIIIIIIIIIIIIHIHIIIHHIIIIHGDCIIIIIIIHIIIIIIIIIHIIIIIHGIIIIIIIIIIIIIIIIIIIIIIIIIIIIIIIIIIIIIIIIIIIIHIIIIIIIIIH
@HWI-D00621:567:H7NJCBCX2:1:1101:2235:26957
GTGGGGAATATTGCACAATGGGCGCAAGCCTGATGCAGCCATGCCGCGTGTATGAAGAAGGCCTTCGGGTTGTAAAGTACTTTCAGCGGGGAGGAAGGTGTTGAGGTTAATAACCTCAGCAATTGACGTTACCCGCAGAAGAAGCACCGGCTAACTCCGTGCCAGCAGCCGCGGTAATACGGAGGGTGCAAGCGTTAATCGGAATTACTGGGCGTAAAGCGCACGCAGGCGGTCTGTCAAGTCGGATGTGAAATCCCCGGGCTCAACCTGGGAACTGCATTCGAAACTGGCAGGCTAGAGTCTTGTAGAGGGGGGTAGAATTCCAGGTGTAGCGGTGAAATGCGTAGAGATCTGGAGGAATACCGGTGGCGAAGGCGGCCCCCTGGACAAAGACTGACGCTCAGGTGCGAAAGCGTGGGGAGCAAACAGG
+
IIIHIIIIIIIIHIIIIIIIIHIIIIIIIIIIIIIIIIIIIIIIIIIIFCHHIHIIIIIIIIIIIIIIIHIIIIIIIIGIIEFHHIIIIIIIIIHHHHIIIIIIIIIHIIIIIIIIIIHIIIIIHGHIHHHIIIHHIIIIIIIIIIIIIIHIIIIIIIIIGIGHHIIHIIIIIIHHIIIIIEHIIIEH@AEEHIHI@HEEHHHHGIIIIIIIIIHHHIHIIIHHIIIIIIIHEHE?CIIIGIHHIHHF-CEIIHIHGHFIHG?HHHHFGIHHHHIGIHEEEHIHGHHGIIIIHHHGIIIIHHIIIHIIIHHHIHEIIIIIGIIIIIIIIHIIGIIIIIIIHIIIIIHG<IIGIIHFHIHHCIIIIIIIIIIIHIIHIIHHFIIIHIHEHIIIHIIIIHIHHIIIIIIIIIIIIIIGIIIIIIIIIHHIII
@HWI-D00621:567:H7NJCBCX2:1:1101:1327:27097
GTGGGGAATATTGCACAATGGTCGCAAGCCTGATGCAGCCATGCCGCGTGTATGAAGAAGGCCTTCGGGTTGTAAAGTACTTTCAGCGGGGAGGAAGGTGTTGAGGTTAATAACCTCAGCAATTGACGTTACCCGCAGAAGAAGCACCGGCTAACTCCGTGCCAGCAGCCGCGGTAATACGGAGGGTGCAAGCGTTAATCGGAATTACTGGGCGTAAAGCGCACGCAGGCGGTCTGTCAAGTCGGATGTGAAATCCCCGGGCTCAACCTGGGAACTGCATTCGAAACTGGCAGGCTAGAGTCTTGTAGAGGGGGGTAGAATTCCAGGTGTAGCGGTGAAATGCGTAGAGATCTGGAGGAATACCGGTGGCGAAGGCGGCCCCCTGGACAAAGACTGACGCTCAGGTGCGAAAGCGTGGGGAGCAAACAGG
+
<DGH?EDE<FHHGFHHIHGDD1<<CFCCCHG1CHHHEDFHHEDDG<EC</<DFGHIHHI1<FEHDEE0FHEHIHCGCHHHFFGGHHIIECHF?DHICEHIIHEG<CFCFGHHIIHHHI0DHFHHHFHDDEDHHIDHHDEHDHHDHHIHEHHHGHHFHHHDDBGHFHFHHI8??E:?H@BG@A@D-::.BBGBB9GHAG;AGGBIHBBEF<1EHBGGHHIHGHHHFHIIIHHHGEHHHHEDC85@@@IHIHHHEE5,CHHEHFHHGHHHFIIIHHBIIIHIGHHHFB.FIIHGG@.IIIHHIHGHHEHHEIIIIIIIHFFHE@EFIIHIHEEC<IIIIIHDHC@IHHHF<EIHIHG<HG1@HE/FIHHIHHHIHIIIHEC/EHCIIIHIIHDCHHHIHHG@IIGIIIIIIIIIIIIIIIIIIHIHHF1HII
@HWI-D00621:567:H7NJCBCX2:1:1101:5592:27103
GTGGGGAATATTGCACAATGGGCGCAAGCCTGATGCAGCCATGCCGCGTGTATGAAGAAGGCCTTCGGGTTGTAAAGTACTTTCAGCGGGGAGGAAGGTGTTGAGGTTAATAACCTCAGCAATTGACGTTACCCGCAGAAGAAGCACCGGCTAACTCCGTGCCAGCAGCCGCGGTAATACGGAGGGTGCAAGCGTTAATCGGAATTACTGGGCGTAAAGCGCACGCAGGCGGTCTGTCAAGTCGGATGTGAAATCCCCGGGCTCAACCTGGGAACTGCATTCGAAACTGGCAGGCTAGAGTCTTGTAGAGGGGGGTAGAATTCCAGGTGTAGCGGTGAAATGCGTAGAGATCTGGAGGAATACCGGTGGCGAAGGCGGCCCCCTGGACAAAGACTGACGCTCAGGTGCGAAAGCGTGGGGAGCAAACAGG
+
IIIIIIIHIIIIIIIIIIIIGIIIIIIIIGIHHIIIIIIIIIIIIIGIHIIIIIIEHHEHIHIIIIIIIIIDIIEHIIIIIIDHIIIIIIIGIIIIIIIIIIIHIIHHIHHHIIIIIIIIIIIHIIIIHCHIIIIIGIIFHIIIIIIIIIIIIIIIIIIIGHHHIIHGIIIIIGHHIIIGHIIIIHHHIIGEHIHEHGIIIIIIIIIIHIHHIIIIIIHIIGHIHIIHIIFIIHIIIIIIIIHIIIIIHHHHIIHIHCCIHIHHIIIIIHIIIIIHIIIIIGIIIIIIIGIIIIIIIIIIIIIIIHIIHIIIIIIIHIIIIIIIIIIHIHIIHIIIIIIIIHIIIIHGDIIIIIIIIIIIIIIIIIIIIIIIIIHIIIIIHIIIIIIIIIIIIIIIIHIIIIIIIIIIIIIIIIIIIIIIIIIIIIIIHI
@HWI-D00621:567:H7NJCBCX2:1:1101:10686:27427
GTGGGGAATATTGCACAATGGGCGCAAGCCTGATGCAGCCATGCCGCGTGTATGAAGAAGGCCTTCGGGTTGTAAAGTACTTTCAGCGGGGAGGAAGGTGTTGAGGTTAATAACCTCAGCAATTGACGTTACCCGCAGAAGAAGCACCGGCTAACTCCGTGCCAGCAGCCGCGGTAATACGGAGGGTGCAAGCGTTAATCGGAATTACTGGGCGTAAAGCGCACGCAGGCGGTCTGTCAAGTCGGATGTGAAATCCCCGGGCTCAACCTGGGAACTGCATTCGAAACTGGCAGGCTAGAGTCTTGTAGAGGGGGGTAGAATTCCAGGTGTAGCGGTGAAATGCGTAGAGATCTGGAGGAATACCGGTGGCGAAGGCGGCCCCCTGGACAAAGACTGACGCTCAGGTGCGAAAGCGTGGGGAGCAAACAGG
+
HEHEHHHICFF@H?CGHIECE?@?DHIHHI?G?EHHHEHGH1<DHDDH</DFC@HE?GGCHH@@CHEHHHIIHHEHHHF@1D?@CHFHD<?<HDHHG@F?GE1DHEHHIHHFID<CHH?EEH0DCFHIC@GEHHDHIHHHHHD==DF?FDDHGEHFHHHH?GHE/.FGF8-?EC?EHHIHEGHHHHHHCHCFAAE=EHHGH=HEC.FHCEHH?HHEHCECGCDD?FDHG7H@-G@@CB857-8-F66-HHF-A5,>,5-8?@?AB9B;@HHHGB.HIIHGA..HHFA8.HFHFGCG@88EC.?HEHF@GHHCEG<G@IGIHEH?HEGIIIHIHHHHCFEHGC<FHHFCCFHHHIHEFGCHEE?CIHFHHHCGE?<?DHCIHGIIIIHGIIHGCCCHHGH@CEGHHHD=HHIIIGHHEEHIIHGHGGHHFH
@HWI-D00621:567:H7NJCBCX2:1:1101:18697:27359
GTGGGGAATATTGCACAATGGGCGCAAGCCTGATGCAGCCATGCCGCGTGTATGAAGAAGGCCTTCGGGTTGTAAAGTACTTTCAGCGGGGAGGAAGGTGTTGAGGTTAATAACCTCAGCAATTGACGTTACCCGCAGAAGAAGCACCGGCTAACTCCGTGCCAGCAGCCGCGGTAATACGGAGGGTGCAAGCGCTCATCGGAATTACTTGGCGTAAAGCGCACGCAGGCGGTATGTCAAGTCGGATGTGAAATCCCCGGGCTCAACCTGGGAACTGCATTCGAAACTGGCAGGCTAGAGTCTTGTAGAGGGGGGTAGAATTCCAGGTGTAGCGGTGAAATGCGTAGAGATCTGGAGGAATACCGGTGGCGAAGGCGGCCCCCTGGACAATGACTGACGCTCAGGTGCGAAAGCGTGGGGAGCAAACAGG
+
@G@@F/EHHFHCHHCHCCG<D@GC<EG/1CFH1<<CFE@C@G@1<CCCHHHII@GE<1DCFHHGHHGC?HEECCCGEGC1<<<<F@GHIHIDDH=CE0D1DE@H@H1G@GHH@<F0CH?GCECHEEHH<CEEDGHEHH/=DD@:/DGHIDHCEEFHHGG=DB.:FHHIIHDCH-8?@FAB.B.-8-8.88..B.-:.-.7..BGEH.A?,;IHEFHH>,D=CG>8655,-68--E6B657,HCB@E@@B-HGB5>C,>-GB88.B99..?EHB9.A@?HHBAG@IHFIIH?G@EHHFEHHHCHIGHGC-C-E@CIHGCG?HHF0HH@IIHIIGIHEC@HDH??HEG<FDF1@D1CD1CHGCE</1C<0<11HG<CDC<?<E?HHD1C?HHG@HEH@FE1<C<DC/HD011DGE//<C11CC11EEEG<1G
@HWI-D00621:567:H7NJCBCX2:1:1101:2485:27783
GTGGGGAATATTGCACAATGGGCGCAAGCCTGATGCAGCCATGCCGCGTGTATGAAGAAGGCCTTCGGGTTGTAAAGTACTTTCAGCGGGGAGGAAGGTGTTGAGGTTAATAACCTCAGCAATTGACGTTACCCGCAGAAGAAGCACCGGCTAACTCCGTGCCAGCAGCCGCGGTAATACGGAGGGTGCAAGCGTTAATCAGAATTACTGGGCGTAAAGCGCACGCAGGCGGTCTGTCAAGTCGGATGTGAAATCCCCGGGCTCAACCTGGGAACTGCATTCGAAACTGGCAGGCTAGAGTCTTGTAGAGGGGGGTAGAATTCCAGGTGTAGCGGTGAAATGCGTAGAGATCTGGAGGAATACCGGTGGCGAAGGCGGCCCCCTGGACAAAGACTGACGCTCAGGTGCGAAAGCGTGGGGAGCAAACAGG
+
IHIIIGHIIIIIIHIIIIIIIIIIIIIIIIIIIIIIIIFHIIIIHIIIIIIIHIIIIGIIIGFHHIHIHIHIIIIIIIIIIIHHIIIIIIIGIIIIIIIIIIIIIIHHIIIGIIIIIHIIIIIIIIIIIIIIIIIHHHIGEFHIIIIIIIIIIIIIIIHGHIIIIHEHFHIIGH?EHGIIHHHHIIIIHIIIIIIICHHHIHHIFHIIIEHHGHHHIIHIHHICHGFIIIICHHEHHEEC>-@HIHGIHHHHE,DCHHEIHHFHIIIHGIIIHHHEHHIHGIIGIIHHIIIIIHBIIIIHGIIIHEIIIIHIIIIHIIHG<HHHIIHHIIIIIHIIIIIIIIIIHHHG<HEIIIHHHCHGIIIHIIIIIHHIIIIHHHHIHIIIIIHIIIHFEHIIHHIIHHHHHHG@IIIIIIIIIIIIIHHIHHCHII
@HWI-D00621:567:H7NJCBCX2:1:1101:7073:27904
GTGGGGAATATTGCACAATGGGCGCAAGCCTGATGCAGCCATGCCGCGTGTATGAAGAAGGCCTTCGGGTTGTAAAGTACTTTCAGCGGGGAGGAAGGTGTTGAGGTTAATAACCTCAGCAATTGACGTTACCCGCAGAAGAAGCACCGGCTAACTCCGTGCCAGCAGCCGCGGTAATACGGAGGGTGCAAGCGTTAATCGGAATTACTGGGCGTAAAGCGCACGCAGGCGGTCTGTCAAGTCGGATGTGAAATCCCCGGGCTCAACCTGGGAACTGCATTCGAAACTGGCAGGCTAGAGTCTTGTAGAGGGGGGTAGAATTCCAGGTGTAGCGGTGAAATGCGTAGAGATCTGGAGGAATACCGGTGGCGAAGGCGGCCCCCTGGACAAAGACTGACGCTCAGGTGCGAAAGCGTGGGGAGCAAACAGG
+
IIIIIIIIIHIIIIIIIIIIGIIIIIIIIIHIIIIIIIIIIIIIIIIIHHHIIIIIIIIIIIIIIIIGHHDHHIIHHIIIIHHIIIIIIIIHHDHHHHIIHIIIIIIIIIIIIIIHIIIIHIIHHHIIIIIIIIIIIIIIIIIGIIHIIIIIIIIHIIIFEHIIHHGIIIIIIIHIIHHIHIIIIIHIIIIIHIHIHIHIHIIIIGIIIIIHHIIIHHHHIIIIHIHIIIHHHGIHHGIIIHHHE@-GIIHIIIIIIIIIHHHHIIIIGIIIIHHHIIIHGIIHGIIIIIIIIHGIIIIIHEHIIIIHIIIIIHIIIIIIIIIHIIIIIIIIIIIIIIIIIIIIIIHF<HIIIIIGIHIIIIIHIIIIIIIIIHIIIIIHIIIIIIIIIIIHHIIIIIIIIIIIIHHEIIIIHIIIIIIIIIIIIIIIII
@HWI-D00621:567:H7NJCBCX2:1:1101:9185:27819
TGGGGAATATTGCACAATGGGCGCAAGCCTGATGCAGCCATGCCGCGTGTATGAAGAAGGCCTTCGGGTTGTAAAGTACTTTCAGCGGGGAGGAAGGTGTTGAGGTTAATAACCTCAGCAATTGACGTTACCCGCAGAAGAAGCACCGGCTAACTCCGTGCCAGCAGCCGCGGTAATACGGAGGGTGCAAGCGTTAATCGGAATTACTGGGCGTAAAGCGCACGCAGGCGGTCTGTCAAGTCGGATGTGAAATCCCCGGGCTCAACCTGGGAACTGCATTCGAAACTGGCAGGCTAGAGTCTTGTAGAGGGGGGTAGAATTCCAGGTGTAGCGGTGAAATGCGTAGAGATCTGGAGGAATACCGGTGGCGAAGGCGGCCCCCTGGACAAAGACTGACGCTCAGGTGCGAAAGCGTGGGGAGCAAACAGG
+
HHIIIIIIIIIIIIIIIIIIIIIIIIIIIIIIHHHHIIIIIIIHDIIHIIIIIIIIIIIIIIIIIIHIHHHIIHIIHIIIHIFHIIIIIIIHIHHHIIHIIIIIIIIIIIIIHHIIIIIIIIIIIIGHIHIIHHIIIIIHHHIIIHIIHHIIIIIHIIIIHIIIIIIIHIGIHHIIIIIIIGHIHIIHHHHEHBHHHHIHIHHHIHHGHHHHIIHIHIIIIIIIIHIIIIIGHHHHHHDHG@G@-?IHHHFGHIHHHHG?GEHCHHIIIIHHGCIIIIIHIIIIIIIIIIIIIHGIGIIHIIIIIIIHHHHIIIIIIIIIIHIIIGIIIIIIIIIIIIIIIIIIIHG<GHIIIHIHIHIHHIIIIIIIIIIHIIIIIIHEFFGIIIHHHIHIIGIIIHIIIIIIIIIIIIIIIIIIIIIIIIIIIGIII
@HWI-D00621:567:H7NJCBCX2:1:1101:16862:27776
GTGGGGAATATTGCACAATGGGCGCAAGCCTGATGCAGCCATGCCGCGTGTATGAAGAAGGCCTTCGGGTTGTAAAGTACTTTCAGCGGGGAGGAAGGTGTTGAGGTTAATAACCTCAGCAATTGACGTTACCCGCAGAAGAAGCACCGGCTAACTCCGTGCCAGCAGCCGCGGTAATACGGAGGGTGCAAGCGTTAATCGGAATTACTGGGCGTAAAGCGCACGCAGGCGGTCTGTCAAGTCGGATGTGAAATCCCCGGGCTCAACCTGGGAACTGCATTCGAAACTGGCAGGCTAGAGTCTTGTAGAGGGGGGTAGAATTCCAGGTGTAGCGGTGAAATGCGTAGAGATCTGGAGGAATACCGGTGGCGAAGGCGGCCCCCTGGACAAAGACTGACGCTCAGGTGCGAAAGCGTGGGGAGCAAACAGG
+
IHIGECHHIIIIIIHIHIHH?C?EHHIDGHIIHIIIGFFFHGFHIHHHCDEHHHCHHHHIGHEHIHEEHI=CHI?EEHHIIHIIHIHIIHHIHIHIHIIIHHFE?FHHHIIIHEHHIIHHHGEHHIIHHHHIGHHHHD<EHHIHGHIHHDHIICEHHGHHFGHIIIIIHII<D?:?EH@HEHIH?EHHIIHIGI8GHE7GHHGEH?HGGFEHHHHH-HCHHCHI==HIIIIHF@@FCHHHD@CFHG?CHEGB-5HHD<HEE?HHFA9@.AEHGA9A;.IHHHHFGHHGHG?IIHHIGHIIIIIIIIIIIIGHIIIHG/IIHEHFEC@@E<HCHHEEHHH@ECHECC<FCF<?HHEEF<EGCCC/EDHG<1?HHEC/CHH?HHFCHCH@IHGC<HHHFCG?IHECCCHGEG@HHHHIHGCHFHCEEFC?@E
@HWI-D00621:567:H7NJCBCX2:1:1101:15605:28386
GTGGGGAATATTGCACAATGGGCGCAAGCCTGATGCAGCCATGCCGCGTGTATGAAGAAGGCCTTCGGGTTGTAAAGTACTTTCAGCGGGGAGGAAGGTGTTGAGGTTAATAACCTCAGCAATTGACGTTACCCGCAGAAGAAGCACCGGCTAACTCCGTGCCAGCAGCCGCGGTAATACGGAGGGTGCAAGCGTTAATCAGAATTACTGGGCGTAAAGCGCACGCAGGCGGTCTGTCAAGTCGGATGTGAAATCCCCGGGCTCAACCTGGGAACTGCATTCGAAACTGGCAGGCTAGAGTCTTGTAGAGGGGGGTAGAATTCCAGGTGTAGCGGTGAAATGCGTAGAGATCTGGAGGAATACCGGTGGCGAAGGCGGCCCCCTGGACAAAGACTGACGCTCAGGTGCGAAAGCGTGGGGAGCAAACAGG
+
IEHIIIIIIIIIIIIIIIIIHIIIIIIIIIIIGIIIIHIHIIIIHIIIIIIIIHIIIGHIIIHIIIIGIHIIIIIIIIIIIIHIIIIIIIIIIIIIIIHHIIIIGHIHEHIIIIHIHIIIHHIGIIIHIHHHIIHHGHIIIIIHGIIIHHIGIHIHHIIIIIIIIIIHGEDHIH?EHIHIFGEHDHEHHHGHFEGHIIIFHHIIHHHHIHIHHHIIHHHHHDHHHIIHHHIHGBHHHHIIIIIIIHHHIHHHHDIIHGIHIIIIIHHEIIHIIIIHEHHIIIIIIIIHHIHIIIIIIIIIHGIIIIIHIIIIIIIIIIIGIIHIIIHHIIIIIHIHIIIIIIIIIIIHDIHHHIIIIIHIIIIIIIIIHIIIIIIIIIHIIIIIIIIIIIIIIIIIIHIIIIIIIIIHIIIIIIIIIIIIIHHHHIIIIH
@HWI-D00621:567:H7NJCBCX2:1:1101:5225:28873
GTGGGGAATATTGCACAATGGGCGCAAGCCTGATGCAGCCATGCCGCGTGTATGAAGAAGGCCTTCGGGTTGTAAAGTACTTTCAGCGGGGAGGAAGGTGTTGAGGTTAATAACCTCAGCAATTGACGTTACCCGCAGAAGAAGCACCGGCTAACTCCGTGCCAGCAGCCGCGGTAATACGGAGGGTGCAAGCGTTAATCGGAATTACTGGGCGTAAAGCGCACGCAGGCGGTCTGTCAAGTCGGATGTGAAATCCCCGGGCTCAACCTGGGAACTGCATTCGAAACTGGCAGGCTAGAGTCTTGTAGAGGGGGGTAGAATTCCAGGTGTAGCGGTGAAATGCGTAGAGATCTGGAGGAATACCGGTGGCGAAGGCGGCCCCCTGGACAAAGACTGACGCTCAGGTGCGAAAGCGTGGGGAGCAAACAGG
+
HIIIIIIHIIGIIIIIHGHIIGHHHIIIIHHIEHIIIIIIIIIHIIHHH?HCHFIIHHIIHIHEH?GGHHHIIIIGIIHHGHDHHIFHIICCHDHHIICFHIIEHIH?@GHHHIIIIHIIIEFGHHIIEEHHIHIHDHHEHFHIIHHIIHIIIIIIIIIIIIIHHIIIIIIIDHHGIIIIIHHDIHIIGHIHIIHHICHHIIHIIHIII@CHAHHEH?HIIIIIGHIIDHG@HHGHCFEDD=EBHHIHHHGHH?CHH>@IIHEHHHHHHCGIIHHCHHHGB.@HHHHG?CEHFF.EHFHHIHHIHFHEHHDHHHEFFGIHHEHIIHIGIIIIHHIHHH@IIIHIHFEF<HIIIIHHHG1HHHCFIIHDHHIHIIGIHFCECFHHEHHHIHHFGIHHH<GIIFHE?CGIIIIIHDHHHHIIIHIIHIHGHI
@HWI-D00621:567:H7NJCBCX2:1:1101:5293:28816
GTGGGGAATATTGCACAATGGGCGCAAGCCTGATGCAGCCATGCCGCGTGTATGAAGAAGGCCTTCGGGTTGTAAAGTACTTTCAGCGGGGAGGAAGGTGTTGAGGTTAATAACCTCAGCAATTGACGTTACCCGCAGAAGAAGCACCGGCTAACTCCGTGCCAGCAGCCGCGGTAATACGGAGGGTGCAAGCGTTAATCGGAATTACTGGGCGTAAAGCGCACGCAGGCGGTCTGTCAAGTCGGATGTGAAATCCCCGGGCTCAACCTGGGAACTGCATTCGAAACTGGCAGGCTAGAGTCTTGTAGAGGGGGGTAGAATTCCAGGTGTAGCGGTGAAATGCGTAGAGATCTGGAGGAATACCGGTGGCGAAGGCGGCCCCCTGGACAAAGACTGACGCTCAGGTGCGAAAGCGTGGGGAGCAAACAGG
+
IIIGIIIIIGIIIIIIIIIIIIIIIIIGIIIIIHIIIIIHIIIIIIIIIIIIIIIHHHIIHIIIIIIIIIIIIIHIIIIIIIGHIIIIIIIIIHIIIIIIIIIIIIIIIIIIIIIIIIIIIIIIIIIIIIIIIIIIIIIGIIIIIIIIIIIHIHIIIIHIIIIIIIIIIIIIIGHHHIIGIHIIIIFHHHIIIIHHHHHGHIIIIHIHHHIIIHIHHDEEHHHIIIHIHIHHIIHH?HIIIIIIIIHHEIHIIIIIHHHGHIIIIIIIIHHGIIIIHHHIIGIIIIIHHIIIIIHIIIHIIIIIIIIIIIIIIHIIHIIIIIIIIIIIIIIIIIIIIIIIIIIIIIIHFIIHHGIIIIIIIIIIIIIIIIIIIIHIIIIHIIIIIIIIIIIIIIGIIIIHEIIIIIIIIIIIHIIIIIIIIIHIIIIIII
@HWI-D00621:567:H7NJCBCX2:1:1101:8565:28881
GTGGGGAATATTGCACAATGGGCGCAAGCCTGATGCAGCCATGCCGCGTGTATGAAGAAGGCCTTCGGGTTGTAAAGTACTTTCAGCGGGGAGGAAGGTGTTGAGGTTAATAACCTCAGCAATTGACGTTACCCGCAGAAGAAGCACCGGCTAACTCCGTGCCAGCAGCCGCGGTAATACGGAGGGTGCAAGCGTTAATCGGAATTACTGGGCGTAAAGCGCACGCAGGCGGTCTGTCAAGTCGGATGTGAAATCCCCGGGCTCAACCTGGGAACTGCATTCGAAACTGGCAGGCTAGAGTCTTGTAGAGGGGGGTAGAATTCCAGGTGTAGCGGTGAAATGCGTAGAGATCTGGAGGAATACCGGTGGCGAAGGCGGCCCCCTGGACAAAGACTGACGCTCAGGTGCGAAAGCGTGGGGAGCAAACAGG
+
HEHHHHIHIHIHHIIIIIIGIHIIIGIIIGGHIIIIIIIIIIIIIIHIIIIHHIIIIIIHIHIIGHIIHHHIIIIHHIIHIIGHIHHIIHIHGGHHIHHIIIIHIIHIIIIIIIIHIIIIIEHIIIEHHHIIIHHIIIIIIIHHIFIIHIIIIIHHHHIIHHGHHIHHIIHGHIIHHHIIII@EH?.BCHE@HI@ECEEGHHHHHEHHHFHEGH?EHGEEHHIHHGIIHHHIIHGB?IHHHHGIIIIIGIG?HIHIIIHHECCCHGCHIIHIHHIHIIIHHIIIIIIIIIIIIHIHIIIIIHIHHIHHDDGIIIIIIIHIIHEHIIIIIGIIHHIIIIIIIIIIIIHG<GIHEIHIIHIIIIIIIIIIIIIIIIIIGIIIHIIIIIIIIIHGHIIIIHIHIIIIIIIIIIIIIIIIIIIIIIIHIHHHII
@HWI-D00621:567:H7NJCBCX2:1:1101:5234:29020
GTGGGGAATATTGCACAATGGGCGCAAGCCTGATGCAGCCATGCCGCGTGTATGAAGAAGGCCTTCGGGTTGTAAAGTACTTTCAGCGGGGAGGAAGGTGTTGAGGTTAATAACCTCAGCAATTGACGTTACCCGCAGAAGAAGCACCGGCTAACTCCGTGCCAGCAGCCGCGGTAATACGGAGGGTGCAAGCGTTAATCGGAATTACTGGGCGTAAAGCGCACGCAGGCGGTCTGTCAAGTCGGATGTGAAAGCCCCGGGCTCAACCTGGGAACTGCATTCGAAACTGGCAGGCTAGAGTCTTGTAGAGGGGGGTAGAATTCCAGGTGTAGCGGTGAAATGCGTAGAGATCTGGAGGAATACCGGTGGCGAAGGCGGCCCCCTGGACAATGACTGACGCTCAGGTGCGAAAGCGTGGGGAGCAAACAGG
+
IIIIFGIIIIIIIIHIHIIIHI?EHDDDFHIHII1GEHI@GHIIIIGHDHEEHHHGHHIIHIIIIGHIHHHH@GHHHCHIIIGHEHHHIIIHHHHIH@HHHHIE1<1<<CEHHHC@F@HHG0C0GFFE00=DH@<D<<<0=FC@?<E:CHCHIHIHHHH:D=.:G.F@/8?8-<--;;GA8A.?HHE.B?E..E8:GFC.HIH@EGIHHHEHEEHE@GEHHE8HIHHHHHEHGEG@?HHHDG8-F@6HHHGA7,DCIIHHECH@EH?IHIHHIHHEGHHHHFHF?HEB.?@HF?HHEGIHEHCHIHIIHHDHHGIIHIIHHHCIIHHIHIIIHHHIIIIIHDIIIIHGCIHEGIIHEHHHHHDHHIHIIHIIIIIIIHF<HEIHHFHD1CHCHHFHE/IIG?IIH@IIIIIIIHIHIIIIIHHIHG?III
@HWI-D00621:567:H7NJCBCX2:1:1101:10457:29074
GTGGGGAATATTGCACAATGGGCGCAAGCCTGATGCAGCCATGCCGCGTGTATGAAGAAGGCCTTCGGGTTGTAAAGTACTTTCAGCGGGGAGGAAGGTGTTGAGGTTAATAACCTCAGCAATTGACGTTACCCGCAGAAGAAGCACCGGCTAACTCCGTGCCAGCAGCCGCGGTAATACGGAGGGTGCAAGCGTTAATCAGAATTACTGGGCGTAAAGCGCACGCAGGCGGTCTGTCAAGTCGGATGTGAAATCCCCGGGCTCAACCTGGGAACTGCATTCGAAACTGGCAGGCTAGAGTCTTGTAGAGGGGGGTAGAATTCCAGGTGTAGCGGTGAAATGCGTAGAGATCTGGAGGAATACCGGTGGCGAAGGCGGCCCCCTGGACAAAGACTGACGCTCAGGTGCGAAAGCGTGGGGAGCAAACAGG
+
IIIIIIIIIIIIIGIIIGHHIIIHIHIIIIIIIIIIGHHIIGIHIIIHDHHIIGHHIHHIGIHHIIIIIHHIIHHIIIIIHIHIIIIIIIHIIIIIIIIIHIIIIIHGHHHIHHIIIHIIIIIIGHIIHHIIIIII<HHIIIHIIIIIIHHIIHIIIIHIIHHIHHIHFEHHIIDHHFHIICGHHCHGIIHIHHHHHE?GHIIIIIIIIHIHFHHEHHHHHIIIIIE=<CH-E@EEHFG<HIIHIHHG?CHHE,IGHD@.B8.?HHCGHHIIIIHHECHGHHHHFHHHHIHHG@.IIHHC.GCGFHGIIHDHG?GHIIIIIIHHIGIHIHHIIIIHIIHECDIHIHG@DHCHIIIHHGIIIIIHCE=HHHHHHHDIHHHHCIIIIIIIIIIIIHHIHIIGIIIIIIIIIIIIIIIIHHIIIIIHHHFIHE
@HWI-D00621:567:H7NJCBCX2:1:1101:11571:29141
GTGGGGAATATTGCACAATGGGCGCAAGCCTGATGCAGCCATGCCGCGTGTATGAAGAAGGCCTTCGGGTTGTAAAGTACTTTCAGCGGGGAGGAAGGTGTTGAGGTTAATAACCTCAGCAATTGACGTTACCCGCAGAAGAAGCACCGGCTAACTCCGTGCCAGCAGCCGCGGTAATACGGAGGGTGCAAGCGTTAATCGGAATTACTGGGCGTAAAGCGCACGCAGGCGGTCTGTCAAGTCGGATGTGAAATCCCCGGGCTCAACCTGGGAACTGCATTCGAAACTGGCAGGCTAGAGTCTTGTAGAGGGGGGTAGAATTCCAGGTGTAGCGGTGAAATGCGTAGAGATCTGGAGGAATACCGGTGGCGAAGGCGGCCCCCTGGACAAAGACTGACGCTCAGGTGCGAAAGCGTGGGGAGCAAACAGG
+
HIIIHIIIIIIIIIIIHIIIIIIIIIIIIIHIIHIIIIIIIIHIIHIIIIIIIHIIIIIIIHHIIIHHIHIHHIIIIIIIIIHHIIIHIIIIIIIIGHIIIIHIGIIIGHHIIIIGIHHIIIIHIIIIHHHHHHIIIIIIIIIIIHHIHIIIHIIIIIIIIIHIIIIGIIIIIIIIFHIIIIIHIHIIIIIIIIGHHIEHEGEHHIIIH?HIGHCHIGHEHIIDHIIHHHIH@FEHHGHDHHGEHHIHHHGAHDGH<DHHHEHEHHEHIIIIIIIHIIHIIIIIHIHHIIIIHHFIIIIIIIIIIHGIIHIIIIIIHIIIIIIIIIIHHHGIIIHIHIIIIHIIIIHGDIIIIIIIIIIIIIHHHIIIIIIIIIHIGIIIHIIIIIIIIIIIIIIIIIIIIIHGIIIGIIIIIIIIIIIIIIIIIIIHII
@HWI-D00621:567:H7NJCBCX2:1:1101:15483:29127
GTGGGGAATATTGCACAATGGGCGCAAGCCTGATGCAGCCATGCCGCGTGTATGAAGAAGGCCTTCGGGTTGTAAAGTACTTTCAGCGGGGAGGAAGGTGTTGAGGTTAATAACCTCAGCAATTGACGTTACCCGCAGAAGAAGCACCGGCTAACTCCGTGCCAGCAGCCGCGGTAATACGGAGGGTGCAAGCGTTAATCGGAATTACTGGGCGTAAAGCGCACGCAGGCGGTCTGTCAAGTCGGATGTGAAATCCCCGGGCTCAACCTGGGAACTGCATTCGAAACTGGCAGGCTAGAGTCTTGTAGAGGGGGGTAGAATTCCAGGTGTAGCGGTGAAATGCGTAGAGATCTGGAGGAATACCGGTGGCGAAGGCGGCCCCCTGGACAAAGACTGACGCTCAGGTGCGAAAGCGTGGGGAGCAAACAGG
+
IIIIIIIIIIIIIIIIIIIIIIHIIIHIIIIIHIIIIHIIIIIIIIIIHIIIIIIIIIIIIIIIIHIIIIIIIIIIIHIIIIGHIIIIIIIGIIHIIIIIIIIIIIIIHIIIIIIIIIFIIIIIIIIIIIIIIIIIHIIIGIIIIIIIHIIIGIIIIIIHIIIIHIIIIIIIIIIIIIIIIHIIIIHHIHFHHIHHIIHIIIIIIIIIIIIIHIHIIIIIIIIIIIIHIIIHHGEHCEHIIIIIIIIIHIGHIIIGGIIGHIIHHIGIHIIIIIHHIIIIIIIIIIIIIHHIHIHIIIHGIIIIIIIIIIIIIIIHIIIIIIHIIIIIIIIIIIIIIIIIIIIIHIHHDIIIIIIIIIIIIIIIIIGIIIIIIIIIIIIIIHIIIIIIHIIIIIIIIIIIIIIIIIIIIIIIIIIIIIIIIIIHIIIIII
@HWI-D00621:567:H7NJCBCX2:1:1101:18908:29012
GTGGGGAATATTGCACAATGGGCGCAAGCCTGATGCAGCCATGCCGCGTGTATGAAGAAGGCCTTCGGGTTGTAAAGTACTTTCAGCGGGGAGGAAGGTGTTGAGGTTAATAACCTCAGCAATTGACGTTACCCGCAGAAGAAGCACCGGCTAACTCCGTGCCAGCAGCCGCGGTAATACGGAGGGTGCAAGCGTTAATCGGAATTACTGGGCGTAAAGCGCACGCAGGCGGTCTGTCAAGTAGGATGTGAAATCCCCGGGTTCAACCTGGGAACTGCATTCGAAACTGGCAGGCTAGAGTCTTGTAGAGGGGGGTAGAATTCCAGGTGTAGCGGTGAAATGCGTAGAGATCTGGAGGAATACCGGTGGCGAAGGCGGCCCCCTGGACAAAGACTGAAGCTCAGGTGCGAAAGCGTGGGGAGCAAACAGG
+
HI@<1CHGHIIH?FEC?HC1E<D?D/FHGHHC@@1F?GHI@D1D?<</<CD@GC11@?G11<CEFF?@?FDHHHHHFHIHHIE@EE</?H/C/<0DEEGEHHEHC11D1D@CHF1D@HHFHHHEEEHHH0DEHH=C<E?<=FHHEEGH<?EH0GHI@D=/=.8G@:@AFE8-?DHHI/B/...-:-B8E.A??GG.B.BE.C@AGAHFE><@??@HEHHFHICC@@G>5,-HG86F8--GB8--B@---B?G8,,,,DB88...:..7HHHFHFA?F7EF9.AAAF.IHHGHHGHCHEHHGCDEFIIHDHGIGHHEHHFF<D0EHGCCHH?<0DHHDC0CIGHEHHF<<EC11@1?HF@HEC<<<0EHC1E<0CC/DC//0FEIIHHG?EIHFF1G<111FCCHC@D0?@HHHHHEIHHEHHHIHC<G?I
@HWI-D00621:567:H7NJCBCX2:1:1101:15483:29266
GTGGGGAATATTGCACAATGGGCGCAAGCCTGATGCAGCCATGCCGCGTGTATGAAGAAGGCCTTCGGGTTGTAAAGTACTTTCAGCGGGGAGGAAGGTGTTGAGGTTAATAACCTCAGCAATTGACGTTACCCGCAGAAGAAGCACCGGCTAACTCCGTGCCAGCAGCCGCGGTAATACGGAGGGTGCAAGCGTTAATCGGAATTACTGGGCGTAAAGCGCACGCAGGCGGTCTGTCAAGTCGGATGTGAAATCCCCGGGCTCAACCTGGGAACTGCATTCGAAACTGGCAGGCTAGAGTCTTGTAGAGGGGGGTAGAATTCCAGGTGTAGCGGTGAAATGCGTAGAGATCTGGAGGAATACCGGTGGCGAAGGCGGCCCCCTGGACAAAGACTGACGCTCAGGTGCGAAAGCGTGGGGAGCAAACAGG
+
IIIHIIGIIIIIIHIIIIIIIIIIIIIIIIIIIIGIGIIIIIHIIIIIIIIIIIIIIIIIIIIIIIIHIFHIIGIIHIIIIIHHIIIIIIHHHHHHIIIIIIHIIIIIIIIIIIIIIIHIIIIHIIHIHIIIIIIIIIIIIIIIGIIIIHHHIIIHIIHHIGIIHIIIIIHHIHHHGHHIIICHDDHHHEAHFHBHFHHHIIGHIIIIFHHHHIHIIIHIIIIIIIEHIIHHIIIHIIIIIHE6HEEIIHHHGHIIIIIHHE?IIIIIIIIIHHHIHIHIIIIIIIIIIIHHHIIIIIIHHGEIIHIIIIIIIIIIIIIIIIHHHHIIIIIIIIIIIIHIIIHIIHHG<EHFIIIIIIIIIHIIIIIIIIGHHIIIHIIIIIIIIIIIIIIHIIIIIIIIHIIIIIIHIIIIIIIIIIIIHIHIIIIIII
@HWI-D00621:567:H7NJCBCX2:1:1101:6222:29658
GTGGGGAATATTGCACAATGGGCGCAAGCCTGATGCAGCCATGCCGCGTGTATGAAGAAGGCCTTCGGGTTGTAAAGTACTTTCAGCGGGGAGGAAGGTGTTGAGGTTAATAACCTCAGCAATTGACGTTACCCGCAGAAGAAGCACCGGCTAACTCCGTGCCAGCAGCCGCGGTAATACGGAGGGTGCAAGCGTTAATCAGAATTACTGGGCGTAAAGCGCACGCAGGCGGTCTGTCAAGTCGGATGTGAAATCCCCGGGCTCAACCTGGGAACTGCATTCGAAACTGGCAGGCTAGAGTCTTGTAGAGGGGGGTAGAATTCCAGGTGTAGCGGTGAAATGCGTAGAGATCTGGAGGAATACCGGTGGCGAAGGCGGCCCCCTGGACAAAGACTGACGCTCAGGTGCGAAAGCGTGGGGAGCAAACAGG
+
HIEHHHHIIIHIIIIIIHHEHFGHIIIIGIIIFHIIGHIIIIHIHIIIIIIGIHEHHI?HCHIIIIIGH@EHHHHHIIIIIIHHHIIIIDHCHGHIIIIIIIHIHIIIIIIIIIIIIIIIIIIIIIGIIIIGIHHHIHIGIIIIGHIFHHHIH@HIHIIHFHHHIIIIICDHIIHCHIIIGHHDHHIIIIIFCHHGEGHIIIIIIIGCHIHHHHIHEHHIIIGH=HCDIHHHB8-66?ED<IIIHCHCE@?G@CHD<HHHC?HHHHHF7.EGFB.GG?G?IHIHHIIIIGHHGHHIHHIIHHEHIIIIHIIIIIHHG@FEEEHIIIHHH<HDIHHHIHIIIHIIHHEFDHCHHIHHHIHIIIHHIHHFIHEHIHHCDHHDCHHHHHGCIIIIHIIIH<IHIIIIHHHHIIIIIHIIIHIIIHCHFC1IIH
@HWI-D00621:567:H7NJCBCX2:1:1101:7710:29691
GTGGGGAATATTGCACAATGGGCGCAAGCCTGATGCAGCCATGCCGCGTGTATGAAGAAGGCCTTCGGGTTGTAAAGTACTTTCAGCGGGGAGGAAGGTGTTGAGGTTAATAACCTCAGCAATTGACGTTACCCGCAGAAGAAGCACCGGCTAACTCCGTGCCAGCAGCCGCGGTAATACGGAGGGTGCAAGCGTTAATCGGAATTACTGGGCGTAAAGCGCACGCAGGCGGTCTGTCAAGTCGGATGTGAAATCCCCGGGCTCAACCTGGGAACTGCATTCGAAACTGGCAGGCTAGAGTCTTGTAGAGGGGGGTAGAATTCCAGGTGTAGCGGTGAAATGCGTAGAGATCTGGAGGAATACCGGTGGCGAAGGCGGCCCCCTGGACAAAGACTGACGCTCAGGTGCGAAAGCGTGGGGAGCAAACAGG
+
CD1C?EHEHIIHIH@HEHEEHHIDCDHHHHIEHG<1C<CEH@F@@DDHEDEEHC?GHEEEEHHHH1E@C<GHHIEHHCHCGECGFEEHHDH?CEHG?EFHHHIHHH<DFCHIIEFHHHH@HIICE00E0=CEE@EDHH?DHEHHHHHHG<D/DHHFEHEEHHF/FEHIIIHHDHICHHIEHIHDEDH@AGHHCHAEHHH?@@B7.HHGH7?8AC?EE>8FHHH=@>CDC>5@@EG@B-@C<H=F@@-GG-@?HC,,5,BB8.?AGAGE??EHHHGF7.AF.79ACE@?EHHHGE?HHG@F@@G@@@CE<-CE/HCC///<<0C0ECGF<<CECFHG<1EHD/CH?FCCCC<11F<1<<11<///F<0001CEC</C</</<111<<<C@<GGFCHECFC11CD<CCC<FCCEC</@EHHGHD111GHCH@
@HWI-D00621:567:H7NJCBCX2:1:1101:14272:29772
GTGGGGAATATTGCACAATGGGCGCAAGCCTGATGCAGCCATGCCGCGTGTATGAAGAAGGCCTTCGGGTTGTAAAGTACTTTCAGCGGGGAGGAAGGTGTTGAGGTTAATAACCTCAGCAATTGACGTTACCCGCAGAAGAAGCACCGGCTAACTCCGTGCCAGCAGCCGCGGTAATACGGAGGGTGCAAGCGTTAATCGGAATTACTGGGCGTAAAGCGCACGCAGGCGGTCTGTCAAGTCGGATGTGAAATCCCCGGGCTCAACCTGGGAACTGCATTCGAAACTGGCAGGCTAGAGTCTTGTAGAGGGGGGTAGAATTCCAGGTGTAGCGGTGAAATGCGTAGAGATCTGGAGGAATACCGGTGGCGAAGGCGGCCCCCTGGACAAAGACTGACGCTCAGGTGCGAAAGCGTGGGGAGCAAACAGG
+
IIIIIIIIIIIIIIIIGIIIIIIIIIIIIIIIHIIIIIIIIIIIIIIIHHIIIIIGIHIIIIIIIIHIIIIIIIIIIIIIIIHHIIIIIIICHIHHHIHIIIIIIIIIIIIIIIIIIIIIIIIIIIIIIIIIIIIIIIIIIIIIHIHHIIIIIIIIIHIIIIIIIIIIIIIIIHIHIHHHIHIHHGHIHHHHIIEHEHEGHIIHHIIHGDHIHHIIIIHHHHHHHHIHIHIIGIIIFHFIHHE?IIHIHHHEIHGHGIIIIHGFEHEEIIHEHIIIHHEIHEEGHIHIHIIIIHHIIIHIIIIIIIIIIIIIIIIIIIIIIHHIIIIIIHHIIIIIIGIHIIIIIIHFD?IIIIIIIGIHHFIIIIIIIIIHHIIIIIIHIGIIIIIIIIIIHIIHHIIIIIIIIIIIIIIIIIIIIIIIIIIIIIIHII
@HWI-D00621:567:H7NJCBCX2:1:1101:3737:30188
GTGGGGAATATTGCACAATGGGCGCAAGCCTGATGCAGCCATGCCGCGTGTATGAAGAAGGCCTTCGGGTTGTAAAGTACTTTCAGCGGGGAGGAAGGTGTTGAGGTTAATAACCTCAGCAATTGACGTTACCCGCAGAAGAAGCACCGGCTAACTCCGTGCCAGCAGCCGCGGTAATACGGAGGGTGCAAGCGTTAATCGGAATTACTGGGTGTAAAGCGCACGCAGGCGGTCTGTCAAGTCGGATGTGAAATCCCCGGGCTCAACCTGGGAACTGCATTCGAAACTGGCAGGCTAGAGTCTTGTAGAGGGGGGTAGAATTCCAGGTGTAGCGGTGAAATGCGTAGAGATCTGGAGGAATACCGGTGGCGAAGGCGGCCCCCTGGACAAAGACTGACGCTCAGGTGCGAAAGCGTGGGGAGCAAACAGG
+
IIIIIIIIIIIIIIIIIIIIGIIIIIICHIIIIIIIIIIIIIIIIIIIIIIIIIIIIIIIIIIIIHIIIHIIIIHIIIIIIIHHIIIIGIIIIIIIIIIIIIIIIHIIIIIIIIIIIHIIIIIIIIIIIIIIIIIHIHIIIIIIIIIIIIIIIIIIIIIHIIIHIIIIIHIGIIIIIGIIIIEHHHIIIIHIIIIGHGIIIIIHIIHIIIHHHHIHHHIIHHIIIIIIGIH@@EEHHHHDHHHHHHHHHHGGEHIGDHEGIIIHIIIIIIIIIIIIIIIIIIIIIIIHIIHIIIIIIHIHEEHIIIIHIIIIIIHIIIIIIHIIIIIIIHIIIIIHIHIIIIIIIHIIHGIHIIIIIIIIIIIIIIIIIIIIIIIIIIIIIIIIIIIIIIIIIIIIIIIIIIIIIIIIIIIIIIIGIIIIIIIIHIIIHH
@HWI-D00621:567:H7NJCBCX2:1:1101:7598:30022
GTGGGGAATATTGCACAATGGGCGCAAGCCTGATGCAGCCATGCCGCGTGTATGAAGAAGGCCTTCGGGTTGTAAAGTACTTTCAGCGGGGAGGAAGGTGTTGAGGTTAATAACCTCAGCAATTGACGTTACCCGCAGAAGAAGCACCGGCTAACTCCGTGCCAGCAGCCGCGGTAATACGGAGGGTGCAAGCGTTAATCGGAATTACTGGGCGTAAAGCGCACGCAGGCGGTCTGTCAAGTCGGATGTGAAATCCCCGGGCTCAACCTGGGAACTGCATTCGAAACTGGCAGGCTAGAGTCTTGTAGAGGGGGGTAGAATTCCAGGTGTAGCGGTGAAATGCGTAGAGATCTGGAGGAATACCGGTGGCGAAGGCGGCCCCCTGGACAAAGACTGACGCTCAGGTGCGAAAGCGTGGGGAGCAAACAGG
+
IIIIIIIIIIIIIIIIIIIIIIIIIIIIIIIIIIIIIIIIIIIIHIIIIIIIIIIIIIIIIIIIHIIIIIIIIIIIIIIIHIHIHIIIIIIIIIIIIIIIIIIIIIIIIIIIIIIIIIIIIIIIIIIIHIIIIIIIIIIIHIIHIIIHIGIIIIIIIIIIHIIIIIIIIGIIIIHHHI?GHHHHIIHHIIHHGIHHHHHCHHGHFHIIIIHIIIIIIIGIIIHHIHHIHIIHGBEG?EGHIGGIIIIHHECHCDHDDHIHHHHGHHHIIIIIIIIIHIIIIIGHIIHEHHHIIHFIIHHHIHHIIIIIIIIHHEIIIIIIHHHIIIIIIHIHHGHGIIIIIHIIIIHEFIHIIIIIIIHHDHCIIIIIIHHEIIHHCIHIIIIHIIIIIHIIHIIIIIIIIHIIIIIIIIIIHIIIIIIIIIIIIIIIHI
@HWI-D00621:567:H7NJCBCX2:1:1101:16251:30214
GTGGGGAATATTGCACAATGGGCGCAAGCCTGATGCAGCCATGCCGCGTGTATGAAGAAGGCCTTCGGGTTGTAAAGTACTTTCAGCGGGGAGGAAGGTGTTGAGGTTAATAACCTCAGCAATTGACGTTACCCGCAGAAGAAGCACCGGCTAACTCCGTGCCAGCAGCCGCGGTAATACGGAGGGTGCAAGCGTTAATCAGAATTACTGGGTGTAAAGCGCACGCAGGCGGTCTGTCAAGTCGGATGTGAAATCCCCGGGCTCAACCTGGGAACTGCATTCGAAACTGGCAGGCTAGAGTCTTGTAGAGGGGGGTAGAATTCCAGGTGTAGCGGTGAAATGCGTAGAGATCTGGAGGAATACCGGTGGCGAAGGCGGCCCCCTGGACAAAGACTGACGCTCAGGTGCGAAAGCGTGGGGAGCAAACAGG
+
IIIIIIIIIIIIIIIIIIHIIHIHIIIGIIIIIIIHIIIIIIIHHIHIIIIIIGHIIIIHIIIIIIIIIIIIIHIIIIIIIHDHHFFHHIIGHIIIIIIIIIIIHIGHIIIIIIGHHIIIIIHHHIHDHIIHIIIIGHIIIIHIIIHHHIIHHIIHHIIIIIGHHIIIGIIIIHCHHHHHCHHHGGHIIFHIIIIIIICHHIIHHHHHHHGHHH?HHHIHIGIHGHGIIIHHB@IIIHHCIIHHIHIHHHEHCIIIIHIIHHIHEIIHIIIIHIIIHHHHIHIHHHEIIIIIHHHIIIIHIHIIIIIIHHIIIIIIIIIIIIHGIIIIHIIIIIIHIIIHIIHHHHHFDHHHHHHEIIHIHIHIIIIIIIIIIIIIIHHDIGIIIIIIIIIIIIHIIIIHGIIIIIIHIIIHIIIIIIIIIGIIIIIIII
@HWI-D00621:567:H7NJCBCX2:1:1101:14777:30322
GTGGGGAATATTGCACAATGGGCGCAAGCCTGATGCAGCCATGCCGCGTGTATGAAGAAGGCCTTCGGGTTGTAAAGTACTTTCAGCGGGGAGGAAGGTGTTGAGGTTAATAACCTCAGCAATTGACGTTACCCGCAGAAGAAGCACCGGCTAACTCCGTGCCAGCAGCCGCGGTAATACGGAGGGTGCAAGCGTTAATCGGAATTACTGGGCGTAAAGCGCACGCAGGCGGTCTGTCAAGTCGGATGTGAAATCCCCGGGCTCAACCTGGGAACTGCATTCGAAACTGGCAGGCTAGAGTCTTGTAGAGGGGGGTAGAATTCCAGGTGTAGCGGTGAAATGCGTAGAGATCTGGAGGAATACCGGTGGCGAAGGCGGCCCCCTGGACAATGACTGACGCTCAGGTGCGAAAGCGTGGGGAGCAAACAGG
+
IIIIHIIIIIIIIIIIHIIIIIIIIIIIIIIIIIIIIIIIIIHIIIIIIIIIIIIIIIIIIIIGHIIIIHIIIIIIIIIHHIDHHIIIIIHHIIIIIIHIIHIIIIHHHHIIIIFHIIIIIIIHHIIHHIIIIIIIHICHIIHHIIIHHHHHHHHIIIIHIHHIIIIIGHHICHEHHIIIIIHIHIIGGHIHIIBGHHHHIIIIGHGIIHIHIHIHGIIHIEHHHHIIIHIIHHHIIIHIHHFHIGIIHHIIIHIHGIIIIIIHHHFGIIIIIIIIIIEIIHHIIHIIIIHIIIHIIIHIIHIIIHIIHIIIIIIIIHHGHHHGHIIIIIIIIIIHIIGIIIIIIHHG<HCIIIIIIIHHHDHIGHHIIHIIIIIIIIIIHIIIIIIIIIIIIIIIHIIIHIIIIIIIIIIIIIIIIIIIIIIIIIIIII
@HWI-D00621:567:H7NJCBCX2:1:1101:5621:30644
GTGGGGAATATTGCACAATGGGCGCAAGCCTGATGCAGCCATGCCGCGTGTATGAAGAAGGCCTTCGGGTTGTAAAGTACTTTCAGCGGGGAGGAAGGTGTTGAGGTTAATAACCTCAGCAATTGACGTTACCCGCAGAAGAAGCACCGGCTAACTCCGTGCCAGCAGCCGCGGTAATACGGAGGGTGCAAGCGTTAATCGGAATTACTGGGCGTAAAGCGCACGCAGGCGGTCTGTCAAGTCGGATGTGAAATCCCCGGGCTCAACCTGGGAACTGCATTCGAAACTGGCAGGCTAGAGTCTTGTAGAGGGGGGTAGAATTCCAGGTGTAGCGGTGAAATGCGTAGAGATCTGGAGGAATACCGGTGGCGAAGGCGGCCCCCTGGACAAAGACTGACGCTCAGGTGCGAAAGCGTGGGGAGCAAACAGG
+
IEHHHIIIHHF?CHHHHHIIIFHIIIGHFHHEGHHIGHIHIHHHI<<CECHHHGCCHHIFEIHGHEHHDGCCEHHHHECHHFFHIIIIICHHIIHHIIFHIIIIIIHGHEHIIHHFHIIHIHIIIIIHEHIH@GHIIIIIIIIIIIEHCHIIIFHHHEHHHHHIIIH?FHHHGCCCHHHGHHCHHHHFIGIIEHGEHHHIHGAHHHFGHGHFHHFEHHIHHHCHGHHHCHEIGIHGCHFIIIHH@HEG-FHC=CGHIHIHEEG@HHGHHFIIIIIHHIIIHHHCHIIHGIIHHG8.HHEHF.HHHHHCIIHHHGCHHFHEEFIGIHIIIIHH=EIIIHHHHHIIIHECFHHF?HHCIHHHHEDCHGCHGIIHIHIIIIIIHHHCFIHHHHIIHFGIIIIIHHIIIHIIIIIIHCHEGHGIIHHHECHHGH
@HWI-D00621:567:H7NJCBCX2:1:1101:6121:30679
GTGGGGAATATTGCACAATGGGCGCAAGCCTGATGCAGCCATGCCGCGTGTATGAAGAAGGCCTTCGGGTTGTAAAGTACTTTCAGCGGGGAGGAAGGTGTTGAGGTTAATAACCTCAGCAATTGACGTTACCCGCAGAAGAAGCACCGGCTAACTCCGTGCCAGCAGCCGCGGTAATACGGAGGGTGCAAGCGTTAATCGGAATTACTGGGCGTAAAGCGCACGCAGGCGGTCTGTCAAGTCGGATGTGAAATCCCCGGGCTCAACCTGGGAACTGCATTCGAAACTGGCAGGCTAGAGTCTTGTAGAGGGGGGTAGAATTCCAGGTGTAGCGGTGAAATGCGTAGAGATCTGGAGGAATACCGGTGGCGAAGGCGGCCCCCTGGACAAAGACTGACGCTCAGGTGCGAAAGCGTGGGGAGCAAACAGG
+
IIHIHIIIIHIHGIIIIIIIIGIIIIIIHIIIIIIIIIIIIIHIIIIIIIIIIIIIIIIIIIIIIIIGIHHIIIIIIIIIIIHIIIIIIIIHIIIIIIIIIIIIHIIGIIIIIIIIIIHIIIIIIIIIIIHHHIIIIIIIIIIIIIIIIIIIIIIIIHHIIHIIIIIIIGHIHIIIIIIIIIIHIHIIIIIIGIHEHHIIGHHIIIIIIIIIIIHHIIIIIIIGIIIIIIIIHIIIIIIIIHIIIIIIHIIIHGGIHIIIIIIIIHIIHFIHIIIIIIIIIIIIIIIIIIIHIIIIHHIIIIHIIIIIIIIIIIIIIIIIIGIIIIIIIHIIIIIIIHIIIIIIIIIHGHIHIIIIIIIHIIHIIIIIIIIIIIIIIIIHIHIIIIIIIIIIHIIIIIIIIIIHIIIIIIIIGIIIIIHIIIIIIIIIII
@HWI-D00621:567:H7NJCBCX2:1:1101:16222:30649
GTGGGGAATATTGCACAGTGGGCGCAAGCCTGATGCAGCCATGCCGCGTGTATGAAGAAGGCCTTCGGGTTGTAAAGTACTTTCAGCGGGGAGGAAGGTGTTGAGGTTAATAACCTCAGCAATTGACGTTACCCGCAGAAGAAGCACCGGCTAACTCCGTGCCAGCAGCCGCGGTAATACGGAGGGTGCAAGCGTTAATCGGAATTACTGGGCGTAAAGCGCACGCAGGCGGTCTGTCAAGTCGGATGTGAAATCCCCGGGCTCAACCTGGGAACTGCATTCGAAACTGGCAGGCTAGAGTCTTGTAGAGGGGGGTAGAATTCCAGGTGTAGCGGTGAAATGCGTAGAGATCTGGAGGAATACCGGTGGCGAAGGCGGCCCCCTGGACAATGACTGACGCTCAGGTGCGAAAGCGTGGGGAGCAAACAGG
+
IIIIIHIIIIHIIIIIIGHHIHHHIIIHIIIHHHHIHGHIIIIIIIIIIIHHIIHIIIIIHHHHHHIIIIDHIIIHIIIIHH<DGHHHIIHIIIHIIIIIIIGHIIIFFEHIIIIHIIEGIIHFEHHIHHFHIIIHHGIIHHIEIIIGHHDHIHIIIIIIIIIIHIIHEHIIHGHHHHIIICHHIIIIIIEHHI.BGHF7EHHFHHFHEHHIIHGEHIIIIIIHHHIHGIIHF?FGIIIIIIHHIHGIHHHIFIIIIIHFFHIIIHHIIIHHHIHIIIHHEHIIIIIIHIHIHHHHIIIIIIGIIIIHHIIIHGHHHIIGIIIIIIIIIIIIIIIIGIIIIIHHHHHGDHIIIIHHIIHIHFGIIHIIHGHIIIIIIIIIHEEHEFIIIIIHIIIIIIIIIIIHHHIIIIIIIHIIIIIIIIIIIIIIII
@HWI-D00621:567:H7NJCBCX2:1:1101:17114:30727
GTGGGGAATATTGCACAATGGGCGCAAGCCTGATGCAGCCATGCCGCGTGTATGAAGAAGGCCTTCGGGTTGTAAAGTACTTTCAGCGGGGAGGAAGGTGTTGAGGTTAATAACCTCAGCAATTGACGTTACCCGCAGAAGAAGCACCGGCTAACTCCGTGCCAGCAGCCGCGGTAATACGGAGGGTGCAAGCGTTAATCGGAATTACTGGGCGTAAAGCGCACGCAGGCGGTCTGTCAAGTCGGATGTGAAATCCCCGGGCTCAACCTGGGAACTGCATTCGAAACTGGCAGGCTAGAGTCTTGTAGAGGGGGGTAGAATTCCAGGTGTAGCGGTGAAATGCGTAGAGATCTGGAGGAATACCGGTGGCGAAGGCGGCCCCCTGGACAAAGACTGACGCTCAGGTGCGAAAGCGTGGGGAGCAAACAGG
+
IIIIIIIIIIIIIIIIIIIIIIGIIIIIIIIIHIIIGHIIIIHIIGIIIIIIIIIIIIIIIIIIIIIIIIIHIIIIIIIIIIFHIIIIIIIHIIIHIIIIIIIIICFHHIIIIIHIHIIIIIIIIHIIIIIIIIIIIIHHIIIHGIIIIIHIIIIIGHIHHHIIHIGHIGIIHHIIIIIGHGHHIHHHHHEHIIIIGHHHIIIIIIHIIHIHHFHHIIGHGECHHHHIIHGGGHHHHEGIIIIIHGHF?GHIIIHHHIIHHHIHIHHHHIIHHIIGIIIIIHHHEHGHFHEHHIHIIIHIHHIGIGHIIIIIIIIIIIIIHHHHIIIIIIIIIIIIGIHIHIIIIIHGDHHHHIHIIIIIHIIHHIIIIIIIHIIIIIIIIIIIIIIIIIIIIIGIIIIHIIIIIIIIIIIIIIIIIIIIIIIIIIIIII
@HWI-D00621:567:H7NJCBCX2:1:1101:1868:30937
GTGGGGAATATTGCACAATGGGCGCAAGCCTGATGCAGCCATGCCGCGTGTATGAAGAAGGCCTTCGGGTTGTAAAGTACTTTCAGCGGGGAGGAAGGTGTTGAGGTTAATAACCTCAGCAATTGACGTTACCCGCAGAAGAAGCACCGGCTAACTCCGTGCCAGCAGCCGCGGTAATACGGAGGGTGCAAGCGTTAATCGGAATTACTGGGCGTAAAGCGCACGCAGGCGGTCTGTCAAGTCGGATGTGAAATCCCCGGGCTCAACCTGGGAACTGCATTCGAAACTGGCAGGCTAGAGTCTTGTAGAGGGGGGTAGAATTCCAGGTGTAGCGGTGAAATGCGTAGAGATCTGGAGGAATACCGGTGGCGAAGGCGGCCCCCTGGACAAAGACTGACGCTCAGGTGCGAAAGCGTGGGGAGCAAACAGG
+
IIIHGIIGIHIIIIIIIHIIIHHIIIIHIIIIIIIIIIIIIIIIHIIIHIHIIIIIIHIIIIIIIIIIIIHHIIIIIIIIHIGHHHIIIIIDHIHIIIIIIHHCHHHHIIHIHHHHIHE?GFHIIIIHHHHIHHIHIIIIIIHIIIIIIIGIIIIGIIIIIIIIIIHIIIIHIHHIHIHIIIIIIIEHIIIIHI8E@HCHIIHHGHIFHHIHIIIIIIHIIIIIIIIIHIIHEIIHHFHHIHEEIIHHGFIHECHDD<CEGEHFIIIIIIIHHHHIIHIIHHIIIHHHIIHHHH?IFEIHIIHHHGIIIIIIIHGIIIHFIIIIIIIIIIIIHHIHIHIIIHEIHHIHGIIIIIIHGIIHIIHHIIHIIIGIIIIIIHHIIIIIIIIIIIIIIHIIIIIIIIIIIIIIIIIIIGIIIIIIIIIHHIHIII
@HWI-D00621:567:H7NJCBCX2:1:1101:13658:30817
GTGGGGAATATTGCACAATGGGCGCAAGCCTGATGCAGCCATGCCGCGTGTATGAAGAAGGCCTTCGGGTTGTAAAGTACTTTCAGCGGGGAGGAAGGTGTTGAGGTTAATAACCTCAGCAATTGACGTTACCCGCAGAAGAAGCACCGGCTAACTCCGTGCCAGCAGCCGCGGTAATACGGAGGGTGCAAGCGTTAATCGGAATTACTGGGCGTAAAGCGCACGCAGGCGGTCTGTCAAGTCGGATGTGAAATCCCCGGGCTCAACCTGGGAACTGCATTCGAAACTGGCAGGCTAGAGTCTTGTAGAGGGGGGTAGAATTCCAGGTGTAGCGGTGAAATGCGTAGAGATCTGGAGGAATACCGGTGGCGAAGGCGGCCCCCTGGACAAAGACTGACGCTCAGGTGCGAAAGCGTGGGGAGCAAACAGG
+
IIFEHHHHHIHIHHHHHIIHHFHDHHHHIEE1?G@HHDGHIH?EFHHHECHHIHHHHHIIHIIIIHIIGIIDHHHEHHFHHIHIHHIIIIIHICHHHHHIIIIHHHIGGHHIIIGHFH@HHIIHFHIHIGHIHGDEHEHFDFGFHIIIHHIHGIIHHIEGHDHIHHIIIHEGHIHHGHHGFHBEDC=GHHGHGH@HHHHFHHGIHGIHIHEGHHHHIIIIIIIGIHIIHHHIHGFHGFHIHFHHIIHHGHHCHDHHHHIIIHHHHHGFHIIIHHGIIIGIIIHGHHIHHHHIHH?IIIIHIHCIIIIIIIIHEIIIIHHHIHGHIIIIHIIIIIIIHHIGIIIIIIHF<?HIIIIHIIIIIIIHIIIIIHIHIIIIHIIIIIIIIIIIIIIIHIIIIIIHIIIIIIGIIIIIIHHIHIIIIIHIIIIIIH
@HWI-D00621:567:H7NJCBCX2:1:1101:8536:31130
GTGGGGAATATTGCACAATGGGCGCAAGCCTGATGCAGCCATGCCGCGTGTATGAAGAAGGCCTTCGGGTTGTAAAGTACTTTCAGCGGGGAGGAAGGTGTTGAGGTTAATAACCTCAGCAATTGACGTTACCCGCAGAAGAAGCACCGGCTAACTCCGTGCCAGCAGCCGCGGTAATACGGAGGGTGCAAGCGTTAATCGGAATTACTGGGCGTAAAGCGCACGCAGGCGGTCTGTCAAGTCGGATGTGAAATCCCCGGGCTCAACCTGGGAACTGCATTCGAAACTGGCAGGCTAGAGTCTTGTAGAGGGGGGTAGAATTCCAGGTGTAGCGGTGAAATGCGTAGAGATCTGGAGGAATACCGGTGGCGAAGGCGGCCCCCTGGACAAAGACTGACGCTCAGGTGCGAAAGCGTGGGGAGCAAACAGG
+
IIIIIIIIIIIIIIIIIIIIIIIIIIIIIIIIHIHIIHHIHIIIHIIIIIHHIIIIIIIIIIIIIIIIHHHIIIIIIIIIIHHIHIIIIIIIIIIHIIIIIIIIIIIIIIIIIIIIIIIIIIIIIIIIGHIIIIIIIIHIIIIIIIIIDIIIIIIIIIIIIIHHIIHCGHIIIIIIEHIIIIIIIGIHGHHIIIGHGHIIIIIIIIIIIHHHHHIIIIIIIHIHIIIIHIIIGIHIIIIIIIIHHEIHHEHIIIIGIIIIIIIIHHCHEIIIIIHIIIIHHHGIIIGIIIHIIIHGIIIIIIGIHIIHIIIIIGIIIIIIIIIIIIIIIIIIIIIIIIIIIIIIIIHHGIIIIIIIIIIIIIIIIIIGHIIIIIIIIIIIHGIGIIIIIHIIIIIIIHGHIIIIIIIIIIIIIIHHIIIIIIIIIIIIII
@HWI-D00621:567:H7NJCBCX2:1:1101:10712:31145
GTGGGGAATATTGCACAATGGGCGCAAGCCTGATGCAGCCATGCCGCGTGTATGAAGAAGGCCTTCGGGTTGTAAAGTACTTTCAGCGGGGAGGAAGGTGTTGAGGTTAATAACCTCAGCAATTGACGTTACCCGCAGAAGAAGCACCGGCTAACTCCGTGCCAGCAGCCGCGGTAATACGGAGGGTGCAAGCGTTAATCGGAATTACTGGGCGTAAAGCGCACGCAGGCGGTCTGTCAAGTCGGATGTGAAATCCCCGGGCTCAACCTGGGAACTGCATTCGAAACTGGCAGGCTAGAGTCTTGTAGAGGGGGGTAGAATTCCAGGTGTAGCGGTGAAATGCGTAGAGATCTGGAGGAATACCGGTGGCGAAGGCGGCCCCCTGGACAAAGACTGACGCTCAGGTGCGAAAGCGTGGGGAGCAAACAGG
+
HICGHHHHEHHHHHHHEHHCEEG<HC/CHEHHEFHH1CC1<FFF??<E<?GFHEHHIIIHHI1<FF@0C<C<EE1CCHI1<CCCEHHDCCHCCH=1E@DCHIEGHFHHIHIEE@EHCCF?EHH@HHIHDEC=HD@CHCC?DEG@/D?FD<EFDHIH?/D@/.;GEGHA?HII<-:EGHIC@A@<-::.BF...B8BEG?BGCAH?HHIIIC?ECGCDHHHHGH,-4-DD<@@G@B6-GHDHEE-FF@HG6668,DDHDEHHAGEBBEGHHHEHHHGHEHCC=GGAGHIIHEIHECHGHGCC.@EHCIHIIHE@EIIIIIIHIHHHEGCIIIIHHGGIHHFHHGIFIHF<FIHH@CGGCFHDIGIIIHEE1HG@HCHHF</IIHHGIIHHHIHHHEFHHFEHFFC/IHECC<CHHCHHEHHE?HGHIIIIH
@HWI-D00621:567:H7NJCBCX2:1:1101:13543:31116
GTGGGGAATATTGCACAATGGGCGCAAGCCTGATGCAGCCATGCCGCGTGTATGAAGAAGGCCTTCGGGTTGTAAAGTACTTTCAGCGGGGAGGAAGGTGTTGAGGTTAATAACCTCAGCAATTGACGTTACCCGCAGAAGAAGCACCGGCTAACTCCGTGCCAGCAGCCGCGGTAATACGGAGGGTGCAAGCGTTAATCGGAATTACTGGGCGTAAAGCGCACGCAGGCGGTCTGTCAAGTCGGATGTGAAATCCCCGGGCTCAACCTGGGAACTGCATTCGAAACTGGCAGGCTAGAGTCTTGTAGAGGGGGGTAGAATTCCAGGTGTAGCGGTGAAATGCGTAGAGATCTGGAGAAATACCGGTGGCGAAGGCGGCCCCCTGGACAAAGACTGACGCTCAGGTGCGAAAGCGTGGGGAGCAAACAGG
+
IIIHIIGIIIIIIIIIIIIIIIIHIIIIIIIIIIHHIIIIIIIIIIIIDHHIIIIEFHHHIIIIIIIIIHIIHHGIHGGHIIHHIII<HCHIIIIIHHIHHDHHIIEGFHIIHHIHHIIIHFHIIHCHEGHHIIIIHIIHFHI:DHIEDHHHHIIHHHIEHHHH/BHHGHDHHHI<DHHHIIGHHIIIEHIC?HG=HE9FHHIIIIHGHHHHHH@?HHHCHHIIHCHHHHHHGCFHGBB,C5-@@-EIGHGHH?CHDIIHIHHIHB.EHFGHIIHIIIHHHBGHHG@GGHHIIHEIIIHHHH@IHHIIIIHFIIIIIIIIIHEHHHIIIIIIIIHIIIHHFDIIIIHGDHE@HHHG<1IIHHHIIIIIIHIIIIIIIHGHCGIIIIIHIIHIIIIIIIIIHEIIHEHHIIIHIIIIIIIIIIIIIIIIII
@HWI-D00621:567:H7NJCBCX2:1:1101:18266:31003
GTGGGGAATATTGCACAATGGGCGCAAGCCTGATGCAGCCATGCCGCGTGTATGAAGAAGGCCTTCGGGTTGTAAAGTACTTTCAGCGGGGAGGAAGGTGTTGAGGTTAATAACCTCAGCAATTGACGTTACCCGCAGAAGAAGCACCGGCTAACTCCGTGCCAGCAGCCGCGGTAATACGGAGGGTGCAAGCGTTAATCGGAATTACTGGGCGTAAAGCGCACGCAGGCGGTCTGTCAAGTCGGATGTGAAATCCCCGGGCTCAACCTGGGAACTGCATTCGAAACTGGCAGGCTAGAGTCTTGTAGAGGGGGGTAGAATTCCAGGTGTAGCGGTGAAATGCGTAGAGATCTGGAGGAATACCGGTGGCGAAGGCGGCCCCCTGGACAAAGACTGACGCTCAGGTGCGAAAGCGTGGGGAGCAAACAGG
+
IIEHHHIIIIIIIGIHGIIII1FHIIIIIIIIIIIIHIIIIIIHIIIIIIHIIIIHEHHGHFE1GHEHHIC/<FHHHHHFHHDGHHHCDIH<C<0@?GFECD@@GHHEHHHE1<DGH@<FHIIIGHIHHHHHHIHGIHHEHHEHIHHIGIHH0</DGHHG@EEHHIHIH/8?ECH-DGE/B=8??8B@.:BF?7:89BHHHHEHEHGHH@D@BHHFHCCAHCHDF-HD=<HCIIIHEHHHC8=GG@-IHHHGB,C>>GHHHCHCHIHB.B@HIHHHIHB.HHIIIHGIIIIHHGHHCIIHHHFEHCIIIIHG?HH?HIIHFHHCIIIIIIIIIIIIIHIIIGIIIIHHFHHHGCG?EIHHCFIIIGIHIIIIIIIH?HC/HGIHCCCH@HHHIIIIHHCHF1HHE0HIIIIIIIIIIIIGIIIIIIIIII
@HWI-D00621:567:H7NJCBCX2:1:1101:6983:31422
GTGGGGAATATTGCACAATGGGCGCAAGCCTGATGCAGCCATGCCGCGTGTATGAAGAAGGCCTTCGGGTTGTAAAGTACTTTCAGCGGGGAGGAAGGTGTTGAGGTTAATAACCTCAGCAATTAACGTTACCCGCAGAAGAAGCACCGGCTAACTCCGTGCCAGCAGCCGCGGTAATACGGAGGGTGCAAGCGTTAATCGGAATTACTGGGCGTAAAGCGCACGCAGGCGGTCTGTCAAGTCGGATGTGAAATCCCCGGGCTCAACCTGGGAACTGCATTCGAAACTGGCAGGCTAGAGTCTTGTAGAGGGGGGTAGAATTCCAGGTGTAGCGGTGAAATGCGTAGAGATCTGGAGGAATACCGGTGGCGAAGGCGGCCCCCTGGACAAAGACTGACGCTCAGGTGCGAAAGCGTGGGGAGCAAACAGG
+
FCGC1<0<<<<CC111DCH@1<1<CC?C1<G@1<1D<<1DHEE@<<//<<<1<<G1D@H1@1<1<1<E/<0<DHHIEFHCH1<F1<1C<?</CC0D<0<CCCC<111<D<CCC0FH0D00<DC<0==@000<F<0/DFD@G</::0=/DHCDH@/D/:D/::./88F/88EHCCHHI/B/...?E-AB.BA@.9EG.BEFHDHIIA.BE.D@@@@88GE@@-G>56CH,CH@-F@@F?HCHE=F6--@F@HBB,,CHH?HHGF;...G9.FA6;.:77....CF;..@.F8@F?GHEHIHHCCEC/</?<C/<@<<FCC@CE@@HC<0<//C@<1IHC=GC/HEHFD<<111GEEHHF1<<E<ECEECD1CEE?HHHHH?C11HECFCGCHC<CHHECIIIHEHHFG=HHHGC?CH@CG<CHCHFHGHHE
@HWI-D00621:567:H7NJCBCX2:1:1101:18181:31454
GTGGGGAATATTGCACAATGGGCGCAAGCCTGATGCAGCCATGCCGCGTGTATGAAGAAGGCCTTCGGGTTGTAAAGTACTTTCAGCGGGGAGGAAGGTGTTGAGGTTAATAACCTCAGCAATTGACGTTACCCGCAGAAGAAGCACCGGCTAACTCCGTGCCAGCAGCCGCGGTAATACGGAGGGTGCAAGCGTTAATCGGAATTACTGGGCGTAAAGCGCACGCAGGCGGTCTGTCAAGTCGGATGTGAAATCCCCGGGCTCAACCTGGGAACTGCATTCGAAACTGGCAGGCTAGAGTCTTGTAGAGGGGGGTAGAATTCCAGGTGTAGCGGTGAAATGCGTAGAGATCTGGAGGAATACCGGTGGCGAAGGCGGCCCCCTGGACAATGACTGACGCTCAGGTGCGAAAGCGTGGGGAGCAAACAGG
+
IIIIIIHIIIIIIIIIIIIIIIIIIIIIGIHIHIEHEHHIIIHHIIHHHIIIIGIHH?HHHHHIIIIIIHIIIIIIIIIIIIHHIICHIIIDHIEHIIIIII?EGHHIIIHHIHIIHIHHIHIIIIIIHEHHIHIIIIGHH0GHIGHIIIIHEFEHEEEHDHGEHICHHIIIIGHHHHEGHHHCHIICAFEGECBEHGHCHHHHHHCGHHIHCHHH@BHHHIICCHHGICEGEFHG@-HHCHGEIHIIHIHHHHGHGIHIHHCHIIHHHEHIIHHGHIIGHHIIIIHEEHGHHHGGIIIHIHCHIHIIIIIIIIIIIHIHEIIIIIIIIIIIHIFIIIIIIIIIIIHFCFIIIIGIIIIIIHIIIIIIIHIIIIIHHIIHIIIIIIIIIIIIIIIIIIIIIIIIIIIIIIIIIIIIIIIIIIIIIIIIII
@HWI-D00621:567:H7NJCBCX2:1:1101:6956:31987
GTGGGGAATATTGCACAATGGGCGCAAGCCTGATGCAGCCATGCCGCGTGTATGAAGAAGGCCTTCGGGTTGTAAAGTACTTTCAGCGGGGAGGAAGGTGTTGAGGTTAATAACCTCAGCAATTGACGTTACCCGCAGAAGAAGCACCGGCTAACTCCGTGCCAGCAGCCGCGGTAATACGGAGGGTGCAAGCGTTAATCGGAATTACTGGGCGTAAAGCGCACGCAGGCGGTCTGTCAAGTCGGATGTGAAATCCCCGGGCTCAACCTGGGAACTGCATTCGAAACTGGCAGGCTAGAGTCTTGTAGAGGGGGGTAGAATTCCAGGTGTAGCGGTGAAATGCGTAGAGATCTGGAGGAATACCGGTGGCGAAGGCGGCCCCCTGGACAAAGACTGACGCTCAGGTGCGAAAGCGTGGGGAGCAAACAGG
+
IIIIIIIIIIIIIFHIIIIIIIIIIIIIIIIIIIHIIIIIIIIIIIIIHHIIIIIIIIIIIIIIIIIIIIIIIIIIIIIIIIGHIIIHIIIHHHIHHIIIIHFIIIIIIIIIIIIIIIIGHHHHHIIIHHIIIIIHHIHIIIIIIIIIIIIIHIIIIGHIIGIIFHIIIIIIIIHIIHIIFHHIIHIIIIIIHIHHEHIHIIIHIIIIIIIIHIIIHIHHIIHIIHIIIIIHC@@FHIIHIIIIIHIIIHIIHDIHHHHEEHHHIIHIIIIIIIHIIIIIIIHIHHFIHIHIHIHIHGIIHHCIHGIIIHHIHHHGIIIIIIIIIIIIIHIIIIIIIIIIIIIIIIHGDIIIIIIIIHIHGIIIIIIIHIIIIIIIIIHCIIIIIIIIIIHIIIIIIIHIIIIIIHIHIIIIIIIIIIIIIIIIIIIIII
@HWI-D00621:567:H7NJCBCX2:1:1101:11631:31968
GTGGGGAATATTGCACAATGGGCGCAAGCCTGATGCAGCCATGCCGCGTGTATGAAGAAGGCCTTCGGGTTGTAAAGTACTTTCAGCGGGGAGGAAGGTGTTGAGGTTAATAACCTCAGCAATTGACGTTACCCGCAGAAGAAGCACCGGCTAACTCCGTGCCAGCAGCCGCGGTAATACGGAGGGTGCAAGCGTTAATCGGAATTACTGGGCGTAAAGCGCACGCAGGCGGTCTGTCAAGTCGGATGTGAAATCCCCGGGCTCAACCTGGGAACTGCATTCGAAACTGGCAGGCTAGAGTCTTGTAGAGGGGGGTAGAATTCCAGGTGTAGCGGTGAAATGCGTAGAGATCTGGAGGAATACCGGTGGCGAAGGCGGCCCCCTGGACAAAGACTGACGCTCAGGTGCGAAAGCGTGGGGAGCAAACAGG
+
HFHIIIHHIIIIIIEHIHIIIIIIIIIIIIIIHHIHHIIIIIIGEHCHHHIIIHGHIIIIIIIIHIIIIHIHIF<DFHHFHIDEHHFCHHI?HIHFGGHIIIHHIIIIHIHIHIHIHIIH?HHIIIHIIHIIIIIHDHHHGHIHGHIIIHIIGGIIGIIIIIIIIIFHHHIHIHHHE/8@AA.EHHHGEECGEHHIIIHHHCH?IHHG@DDEEEHHGIIHE?@><<HDDD@B-HHFG-G><CIIHGHHFHHF8,CHHHHEE.GHHHGHIIHIIHE?IGIIHIIIIIHIIHHHCF8HIIIIIIHIIIIIIIIIIHHIIIIIHGIIIIIHCCIIIIHIHHECHIIIHIIHDHGHHIHIHIIHGIHHIIIIIIHIIIIIHIIIIIIIIIIIIIIIIIIIIIIIHIIIIIHIIIIIHIIIIIIIIIGIIIIIGI
@HWI-D00621:567:H7NJCBCX2:1:1101:7320:32343
GTGGGGAATATTGCACAATGGGCGCAAGCCTGATGCAGCCATGCCGCGTGTATGAAGAAGGCCTTCGGGTTGTAAAGTACTTTCAGCGGGGAGGAAGGTGTTGAGGTTAATAACCTCAGCAATTGACGTTACCCGCAGAAGAAGCACCGGCTAACTCCGTGCCAGCAGCCGCGGTAATACGGAGGGTGCAAGCGTTAATCAGAATTACTGGGCGTAAAGCGCACGCAGGCGGTCTGTCAAGTCGGATGTGAAATCCCCGGGCTCAACCTGGGAACTGCATTCGAAACTGGCAGGCTAGAGTCTTGTAGAGGGGGGTAGAATTCCAGGTGTAGCGGTGAAATGCGTAGAGATCTGGAGGAATACCGGTGGCGAAGGCGGCCCCCTGGACAAAGACTGACGCTCAGGTGCGAAAGCGTGGGGAGCAAACAGG
+
IIIIIIIIIIIIIIIIIIIIHIIIIIIIIIIIIIIIIIIIIIII?EHHIIIIIIHIIIIIIHIIHHIIIHIIIIIIIIIIIIHIIIIIIIIIIIIIIIIIIIIIFIIIHIHIIIIIIIGIIIIHHIIIHHIIIIIIIIIIIIIHIIIIIIGIIIIIIIIHIHIIIIIIHIIIIGHIIIIIIIHGCEHGHHHHIHIHHHHHHIHIIIHIIIIHIIHHIHIIIIIIIIHIHHEHHHHHEIIIIIIIHHIIIIIIIHIGIIIHIIHIIIIIIIIIIIHEHHHHHIIIIIIIIHHHIHIIIIIIIGHIIIIIIIIHIIIIIIIIIIIIIIIHIIIIIIIHIHIIIIIIIIHGDIIIIIIIIIIIIIIIIIIIIHIIIIIIIIIIIIIIIIIIIIIIIIIIIIIIHIIGIIIIIIIIIIIIIIIIIIIIIIIIII
@HWI-D00621:567:H7NJCBCX2:1:1101:18966:32314
GTGGGGAATATTGCACAATGGGCGCAAGCCTGATGCAGCCATGCCGCGTGTATGAAGAAGGCCTTCGGGTTGTAAAGTACTTTCAGCGGGGAGGAAGGTGTTGAGGTTAATAACCTCAGCAATTGACGTTACCCGCAGAAGAAGCACCGGCTAACTCCGTGCCAGCAGCCGCGGTAATACGGAGGGTGCAAGCGTTAATCGGAATTACTGGGCGTAAAGCGCACGCAGGCGGTCTGTCAAGTCGGATGTGAAATCCCCGGGCTCAACCTGGGAACTGCATTCGAAACTGGCAGGCTAGAGTCTTGTAGAGGGGGGTAGAATTCCAGGTGTAGCGGTGAAATGCGTAGAGATCTGGAGGAATACCGGTGGCGAAGGCGGCCCCCTGGACAAAGACTGACGCTCAGGTGCGAAAGCGTGGGGAGCAAACAGG
+
IIIGHIIIIGIIIIIIIIIIIIIIHIIIIIIIIIHIIIIIIICEHHDHHHFHIHIIIIIIGIIIIIIFHHHIIIEHIIIIIIFHHHIIIGHCHHHGIIIHIHHHIIIIIIIIIIIHIIGIHIIIIIIIHHIII@GHDHIHIIHIIIIIIIGIIIIIHIIIIIIHIIEHHGHIHIIIIIIHHHDHHIHGHIIIIIHHGHGIIIHHIIIHHHECEHGHIHIHIHIHHHCIIIIGHHIHHHIHIIGHHIIIIIHIHIIIHHHIIHIIIIHGIIHHHHHHHHIIIIIHHIIHIIIIIHHIHGIIIIIIIIIIIIIHIHHIHIIHHIGIIIHHIIIIIIIIIHHIIGIIIHGHHIIIIIIIIHHHIIIIIIIIIIIIIIIIIIIIHGIIIHIIIIIIHIIIIIIIIIIIIIIIHIIIIIIIIIHIIIIIIIIIII
@HWI-D00621:567:H7NJCBCX2:1:1101:4548:32664
GTGGGGAATATTGCACAATGGGCGCAAGCCTGATGCAGCCATGCCGCGTGTATGAAGAAGGCCTTCGGGTTGTAAAGTACTTTCAGCGGGGAGGAAGGTGTTGAGGTTAATAACCTCAGCAATTGACGTTACCCGCAGAAGAAGCACCGGCTAACTCCGTGCCAGCAGCCGCGGTAATACGGAGGGTGCAAGCGTTAATCGGAATTACTGGGCGTAAAGCGCACGCAGGCGGTCTGTCAAGTCGGATGTGAAATCCCCGGGCTCAACCTGGGAACTGCAGTCGAAACTGGCAGGCTAGAGTCTTGTAGAGGGGGGTAGAATTCCAGGTGTAGCGGTGAAATGCGTAGAGATCTGGAGGAATACCGGTGGCGAAGGCGGCCCCCTGGACAAAGACTGACGCTCAGGTGCGAAAGCGTGGGGAGCAAACAGG
+
IHHHHHCCGHEHEE@HEFGHH1CEHHHGHI@1FGHF@1DGEHHHHIIHCCHHFHECHHIIGHE?GGHH<FECHHIII@CE@HC<C<DHHH?CCFHIIEE@DG?CFHHHCFGHHFCE@HFHHHIEHGH0==C=DFED?DHH@0DHDHHFHHHHHHIIFHDHGHH?GF/B/GDD-?H-/88/B.E?E<:B=:GAEEG.B@EHHFI@7FH@H.DG?E8?ED@E@?DDHDHHIII8--@G@65<,HHHEG?IHHHHG?,,>,@FAA:.A@A;....@G;.B-:.?AFIHHHB.EBB@;.HHFCD:...EHEHDCE/GHECHHGHEF0?HG@?ECC<0IH@1HGCHIIHHFFD<<C1EEHD<<<<////G<D0E1HDECF/C<HCHF1EHHHHEHC<1HCD/<CC<<?F<0CC1IHEIHHHECGIHGC<C@CGCF
@HWI-D00621:567:H7NJCBCX2:1:1101:11976:32592
GTGGGGAATATTGCACAATGGGCGCAAGCCTGATGCAGCCATGCCGCGTGTATGAAGAAGGCCTTCGGGTTGTAAAGTACTTTCAGCGGGGAGGAAGGTGTTGAGGTTAATAACCTCAGCAATTGACGTTACCCGCAGAAGAAGCACCGGCTAACTCCGTGCCAGCAGCCGCGGTAATACGGAGGGTGCAAGCGTTAATCGGAATTACTGGGCGTAAAGCGCACGCAGGCGGTCTGTCAAGTCGGATGTGAAATCCCCGGGCTCAACCTGGGAACTGCATTCGAAACTGGCAGGCTAGAGTCTTGTAGAGGGGGGTAGAATTCCAGGTGTAGCGGTGAAATGCGTAGAGATCTGGAGGAATACCGGTGGCGAAGGCGGCCCCCTGGACAAAGACTGACGCTCAGGTGCGAAAGCGTGGGGAGCAAACAGG
+
IHIHHGDEHHHIGGHHIIIIIIIIHIIIHIIIGICHHHIIIIIHGIII<EHEHEHHIGIIGCHHHEHHGHIIHHHIIHGHIIDHHHIIIIIHHIIIIGIIIHIHIIHHHIIIIIGFIHIIIHHIIHIIHCHHHGHHIHDHIIHIIHFCDHHHDHIHHEHHHHIIHHIGIIGICHDHIIGHHHDHHHHHHHHGHE8B@EHCHIHHIIEHHHHHIHHHHHHIIGHIIIHDHIHHHFGHGHEGHHEEGCEHHFHHG5,C>CHIIHIHIIIHHGIIHHHHHFIIIIIIIIIHIHHHIHHFGHHHFGGGGIIIHHIIIIIIHIIHHHHIIIHFIIGIIIIIIIIIHIIIIHGC<HHHEIIHHIHECCHHHIIHIGIIIHIIIIIIIIHHHHHIIHFD<IHHIIIIHHIIIIIIIIHHIIIIIHIIIIHGIIIIII
@HWI-D00621:567:H7NJCBCX2:1:1101:18233:32681
GTGGGGAATATTGCACAATGGGCGCAAGCCTGATGCAGCCATGCCGCGTGTATGAAGAAGGCCTTCGGGTTGTAAAGTACTTTCAGCGGGGAGGAAGGTGTTGAGGTTAATAACCTCAGCAATTGACGTTACCCGCAGAAGAAGCACCGGCTAACTCCGTGCCAGCAGCCGCGGTAATACGGAGGGTGCAAGCGTTAATCGGAATTACTGGGCGTAAAGCGCACGCAGGCGGTCTGTCAAGTCGGATGTGAAATCCCCGGGCTCAACCTGGGAACTGCATTCGAAACTGGCAGGCTAGAGTCTTGTAGAGGGGGGTAGAATTCCAGGTGTAGCGGTGAAATGCGTAGAGATCTGGAGGAATACCGGTGGCGAAGGCGGCCCCCTGGACAAAGACTGACGCTCAGGTGCGAAAGCGTGGGGAGCAAACAGG
+
CCHICCGFEHHFEFCCGEHFHIEHHIIH1<FCGC@GHCCFFEHECFDIDHGHHHECHHH@FHECC<EEHHID@1FEEDDHHHGHHEGHIHG/CCHFH@<CFEHIIE1CDCHFHHEHHFHEEHIFFHIIIEH@HHEDDHHE@GHHHDEECED<HD/DFHIHEH@GEHHHH@-EHH?HIH@AC8BHCHH@G?F8.B8@.;.;E7E.@BAHF?7@GHIG@AAECDD>DHFHHCH#@CG@BB-,,EHF?HG6@BB8-57,,7-..6..EHEHEEEHG@HC@E?HEHIIHHEHFFG8@@FFA8AH@EHC.EIHDHCEF<@HGIHHFEEHGF<0E/CCHHHHHEG@@IHCFCD<1CH@@CGC<<D1CH<CF0CCCGC@FHCCDHHDIHEHFIHHHHIHHHGHEIHF?HIIHHHHCGE=GHHHHCHEHF<CCCF@GI
@HWI-D00621:567:H7NJCBCX2:1:1101:20031:32538
GTGGGGAATATTGCACAATGGGCGCAAGCCTGATGCAGCCATGCCGCGTGTATGAAGAAGGCCTTCGGGTTGTAAAGTACTTTCAGCGGGGAGGAAGGTGTTGAGGTTAATAACCTCAGCAATTGACGTTACCCGCAGAAGAAGCACCGGCTAACTCCGTGCCAGCAGCCGCGGTAATACGGAGGGTGCAAGCGTTAATCAGAATTACTGGGCGTAAAGCGCACGCAGGCGGTCTGTCAAGTCGGATGTGAAATCCCCGGGCTCAACCTGGGAACTGCATTCGAAACTGGCAGGCTAGAGTCTTGTAGAGGGGGGTAGAATTCCAGGTGTAGCGGTGAAATGCGTAGAGATCTGGAGGAATACCGGTGGCGAAGGCGGCCCCCTGGACAAAGACTGACGCTCAGGTGCGAAAGCGTGGGGAGCAAACAGG
+
IIIIIIIIIIIIIIIIIIIIHHIIHIIFHIIIIHIIHHHHHIHHIIIIIIIIIIGIIIHHHHIIIHIIDFHHHIIIHCGHIHDGHHIHIIIHIHIHIHIIHHIIIICHIIHII?HHIIGIIIIIIIIIIIHHIHHIHHHIIGIFHHIIGHIIHFHIIIIHIIIIIIIIIGHHHIHCEHHIGHHHIIIIIGHECEHIIIGHHIIIHHHCHHFGGHHHHHHH@HHDCGIHHDHG?EHHHHHGIIIIHECIHHHHEHCGDHHIIHIHHEIIHGHFFHHIIIIIIHIIIHHHFIHHIHGIIIHHFD?IIIIIHHHIIIIHFIIIIGIHIIHIIIIIHIIIIHIHIIIIHHHEGIIIIIIIIIIIIIIIIHHIIIIHGIIHHIIGIIIIIIIIHIIHHHIHHHIHHHIIIIIHIIIIIIIIIIIIIIIHIIHHIH
@HWI-D00621:567:H7NJCBCX2:1:1101:2614:32937
GTGGGGAATATTGCACAATGGGCGCAAGCCTGATGCAGCCATGCCGCGTGTATGAAGAAGGCCTTCGGGTTGTAAAGTACTTTCAGCGGGGAGGAAGGTGTTGAGGTTAATAACCTCAGCAATTGACGTTACCCGCAGAAGAAGCACCGGCTAACTCCGTGCCAGCAGCCGCGGTAATACGGAGGGTGCAAGCGTTAATCGGAATTACTGGGCGTAAAGCGCACGCAGGCGGTCTGTCAAGTCGGATGTGAAATCCCCGGGCTCAACCTGGGAACTGCATTCGAAACTGGCAGGCTAGAGTCTTGTAGAGGGGGGTAGAATTCCAGGTGTAGCGGTGAAATGCGTAGAGATCTGGAGGAATACCGGTGGCGAAGGCGGCCCCCTGGACAAAGACTGACGCTCAGGTGCGAAAGCGTGGGGAGCAAACAGG
+
IIIEHIIIIIIIHIIIIIIIIIIIIIIIHIIIHIIIIIIIHIIIIIIIIGHIIHHIIIIIIIIIIIIIIIHIIIIIGIHHIHFHIIIIIGHIIIHIIHIHHIHHIIIIIIIIIHHIIIIIIIHIHIIIIIIIHIFHHHHIIIIIIIIIHHHIIIIIIIIIIHIIIIIIIIICEHIIIIIIEHHIHHHHGH@GHHHHIIIIIHHIIFHCIIIHHIIHIIHEHIIHHGHIIHIIGHIIIIIIIHFGIIHHHEEIHHHDHIHGHHH@IHHHHIHIIIHIHHHHIIIIIIHHHGIIIHHIIIHIGHIIIIIIIHIIGIIIIIHIIIIIIIHIIHIIIIIIIIIIHIHIIHHHHIIIIHHHHHIIIIHIIIIIIIIIIIIIIIIHHHIIIHIIIIIIIIIIIHIIHIIIIIIIIIIGIIIIIIIIIHGEHHEIII
@HWI-D00621:567:H7NJCBCX2:1:1101:6610:32857
TGGGGAATATTGCACAATGGGCGCAAGCCTGATGCAGCCATGCCGCGTGTATGAAGAAGGCCTTCGGGTTGTAAAGTACTTTCAGCGGGGAGGAAGGTGTTGAGGTTAATAACCTCAGCAATTGACGTTACCCGCAGAAGAAGCACCGGCTAACTCCGTGCCAGCAGCCGCGGTAATACGGAGGGTGCAAGCGTTAATCGGAATTACTGGGCGTAAAGCGCACGCAGGCGGTCTGTCAAGTCGGATGTGAAATCCCCGGGCTCAACCTGGGAACTGCATTCGAAACTGGCAGGCTAGAGTCTTGTAGAGGGGGGTAGAATTCCAGGTGTAGCGGTGAAATGCGTAGAGATCTGGAGGAATACCGGTGGCGAAGGCGGCCCCCTGGACAAAGACTGACGCTCAGGTGCGAAAGCGTGGGGAGCAAACAGG
+
IIIIIIIIIIIIIIIIIIIHIIIIIIIIIIIIIHIIIIIIIIIIHIHHHIIIHIIIIIHIIIIIIIIIIIIIIIIIIIIIIIHIIIIIIIHHIIHIIIIIIIIIIIIIIHHIIIIIIIHHIIIIIIIIIIIIIIIIIIIIHHIIHHIIHIIIIIIHIIIIIHIIIIIIHIIIIIIIGIIGIHHGIECHHIHHHGHIIIIIIIIIFIIIHIHIIIIIIIHIHIHIHHIIIIIHIIHIIIIIIIIIIIIHIHIIIHHIHHIHHIHHIHHHHIIIIGIHIHIIIIIIIIIHIIIIIHIHIIIIIIIIIIIIIIIIIIIIIIIIIGIIIIIIIIIIIIIHGIIIIIIIIIHDIIIIIIIIIHIIIIIIIIIIIIIIIIIIIIIIIIHIIIIIIIIIIIIIIIIIIIIIIIIIIIIIIIIIIIIIHIIIIIIII
@HWI-D00621:567:H7NJCBCX2:1:1101:10534:32780
TGGGGAATATTGCACAATGGGCGCAAGCCTGATGCAGCCATGCCGCGTGTATGAAGAAGGCCTTCGGGTTGTAAAGTACTTTCAGCGGGGAGGAAGGTGTTGAGGTTAATAACCTCAGCAATTGACGTTACCCGCAGAAGAAGCACCGGCTAACTCCGTGCCAGCAGCCGCGGTAATACGGAGGGTGCAAGCGTTAATCGGAATTACTGGGCGTAAAGCGCACGCAGGCGGTCTGTCAAGTCGGATGTGAAATCCCCGGGCTCAACCTGGGAACTGCATTCGAAACTGGCAGGCTAGAGTCTTGTAGAGGGGGGTAGAATTCCAGGTGTAGCGGTGAAATGCGTAGAGATCTGGAGGAATACCGGTGGCGAAGGCGGCCCCCTGGACAAAGACTGACGCTCAGGTGCGAAAGCGTGGGGAGCAAACAGG
+
HHHIHIHHIIIHIIHIIHIHHIIHIIIHIIGEHHHHEHHHIIIHIIH<CGFHHIIIIIIIIHHEHFGCCEEHHHHIIIGIIICHHIIIIIIHICFHFHIIIHIHIHGHIIIIHIIIIHHIHIIHIEHHIHHIIIIIIIFHIIHGGIHIHDHHIIIIIIIGIFIGHHHIEEHHIIDHHHIHIHIHIE@=BB@EH.EHGHIHHHIIHIHHCHHHIIHIIIIIHIHHHIHHIIIGIHHEEHHHHHFHHIHFHG@HHCCIHHGB@FHIHHIIIHHHHHHG?HHIHHIIIHIHHGEEHHHHHEHHIHHHCHHDHDHHGHIHIHHHHFEHGIIIIIHGGHIIIIIIIIHHHHG<HHIGIIIIFHHHCHIHIGIIHIIIIIIHIHHGIHHEIIHIIGHHIIIIIIIIGIIIIIIIIIIIIIIIHGIIIIIHIIIII
@HWI-D00621:567:H7NJCBCX2:1:1101:20862:32807
GTGGGGAATATTGCACAATGGGCGCAAGCCTGATGCAGCCATGCCGCGTGTATGAAGAAGGCCTTCGGGTTGTAAAGTACTTTCAGCGGGGAGGAAGGTGTTGAGGTTAATAACCTCAGCAATTGACGTTACCCGCAGAAGAAGCACCGGCTAACTCCGTGCCAGCAGCCGCGGTAATACGGAGGGTGCAAGCGTTAATCGGAATTACTGGGCGTAAAGCGCACGCAGGCGGTCTGTCAAGTCGGATGTGAAATCCCCGGGCTCAACCTGGGAACTGCATTCGAAACTGGCAGGCTAGAGTCTTGTAGAGGGGGGTAGAATTCCAGGTGTAGCGGTGAAATGCGTAGAGATCTGGAGGAATACCGGTGGCGAAGGCGGCCCCCTGGACAAAGACTGACGCTCAGGTGCGAAAGCGTGGGGAGCAAACAGG
+
HHIIIIHIHGHHHHHHCFHIIIIIIIIIHHHHEHIGHIIHHHHFEFEHIIEHHIHFHIHHI?FEHEGHGFHHHFEHHIIHHHFHHHEHIHIDHHEEHGIIIIIIIIEHHHGHHEC@GHHHFHE?GFHHCCFDGHHHGHHDHGHIHEHGHHIGEFDHHIHHHGHHHFHII?HHIIH<GHE@GHHGIIHH@E?GCH:ECBHHGHIHEGHEGHHHIHCE@HHHCHHD@HHHGDD@B@@GCH=DHFIHFHHHECFCIHIHIHGHIIIIHHGHEEHGHHHGBGIHEHF@IHHFHIIHHHIIHHHIGIIHIIIHGHHIGHIHHGHHIHHIHHHIHHIGHHEHHIHHHHIHHHHD<1HIIHIHIHHEDIIIIHHHCIHHIHHHHHIIGIIHGIIIHHFHHIGHHIIIHHEDHHHIHHFIIIHHIIHHIHH?HEHGIH
@HWI-D00621:567:H7NJCBCX2:1:1101:15662:33103
GTGGGGAATATTGCACAATGGGCGCAAGCCTGATGCAGCCATGCCGCGTGTATGAAGAAGGCCTTCGGGTTGTAAAGTACTTTCAGCGGGGAGGAAGGTGTTGAGGTTAATAACCTCAGCAATTGACGTTACCCGCAGAAGAAGCACCGGCTAACTCCGTGCCAGCAGCCGCGGTAATACGGAGGGTGCAAGCGTTAATCGGAATTACTGGGCGTAAAGCGCACGCAGGCGGTCTGTCAAGTCGGATGTGAAATCCCCGGGCTCAACCTGGGAACTGCATTCGAAACTGGCAGGCTAGAGTCTTGTAGAGGGGGGTAGAATTCCAGGTGTAGCGGTGAAATGCGTAGAGATCTGGAGGAATACCGGTGGCGAAGGCGGCCCCCTGGACAAAGACTGACGCTCAGGTGCGAAAGCGTGGGGAGCAAACAGG
+
IIIIIIIIIIIIIIIIIIIIIIIIIIIIIIIIIIIIIIIIIIIIIIHIIIIIIIIIIIIIIIIGHIIIIHIIIIIIIIIIIHGHHHIIIIIIIIIIIHIIIIIIIIIIIIIIHIIIIIIIIIIIIIIIHIHIIIIIIIIHIIIIIIIIIIIHIHIHIIHHIHHHIIIIHIIIIHHHHHIIIHHDHHFHGHHFHIIIIIGHIIIGIHIHIIIHHHIIIIIIIIIIIHHIIIIIIIIIHHIHDHIHIHHIIIIIHDCIIIIIHG.GIIIIIIIIIHGIIIIIHIHHHIIIIIIIIHHEIIIHIIHIIHIIIIIIIIIIIIIIIIHIIIIIIIIIIIIIIIIIIIIIIIHFDIHIIIIIIIIIIIIIGIIIIIGIIIIIIIIIIHIIIIHIHIIIHIIIIIIIHIIIIIIIIIIIIIIIIIIIIIIIIIIIII
@HWI-D00621:567:H7NJCBCX2:1:1101:5297:33497
TGGGGAATATTGCACAATGGGCGCAAGCCTGATGCAGCCATGCCGCGTGTATGAAGAAGGCCTTCGGGTTGTAAAGTACTTTCAGCGGGGAGGAAGGTGTTGAGGTTAATAACCTCAGCAATTGACGTTACCCGCAGAAGAAGCACCGGCTAACTCCGTGCCAGCAGCCGCGGTAATACGGAGGGTGCAAGCGTTAATCGGAATTACTGGGCGTAAAGCGCACGCAGGCGGTCTGTCAAGTCGGATGTGAAATCCCCGGGCTCAACCTGGGAACTGCATTCGAAACTGGCAGGCTAGAGTCTTGTAGAGGGGGGTAGAATTCCAGGTGTAGCGGTGAAATGCGTAGAGATCTGGAGGAATACCGGTGGCGAAGGCGGCCCCCTGGACAAAGACTGACGCTCAGGTGCGAAAGCGTGGGGAGCAAACAGG
+
IIIIIIIIIIIIIIIIIIIIIIIIIIIIIIIHIIIIIIIIHIIIIIIHIIIIIIIIIIIIIIIIIIIGHIIIIIIIIIIIIIGHIIIIIGHHHHIIIIIIIHIIIIIIIHHIIIIIIIIIIHIHIIIIIIIIIIIIIIIIIIIIIIIIIIIIIIIIIIIIIHHIIHIHEHHIHHHHIIIHIIIIIHIIHIIIIHIHEHIIHIIIIIIIIIIIIHIHHHIHHHGIHIIIHHF?EIIIIIIHHIIIIIIIHIIHIIHGIIIHHHHHIHIGIIIIIHIIIIIHIIIIIIHIIIIIIHIIIIIIHHHIIIIIIIIHIIIIIIIIIIIIIIIIIIIIIIIIIIIIIIIIIHGDHHIIIIIIIIIIIIIHIIIIIIHIIIGIIIIIIIIIIIIIIIIIIIIIIHIIIIIHIIIIIIIIIIIIIIIIIIIHIHIII
@HWI-D00621:567:H7NJCBCX2:1:1101:14153:33348
GTGGGGAATATTGCACAATGGGCGCAAGCCTGATGCAGCCATGCCGCGTGTATGAAGAAGGCCTTCGGGTTGTAAAGTACTTTCAGCGGGGAGGAAGGTGTTGAGGTTAATAACCTCAGCAATTGACGTTACCCGCAGAAGAAGCACCGGCTAACTCCGTGCCAGCAGCCGCGGTAATACGGAGGGTGCAAGCGTTAATCGGAATTACTGGGCGTAAAGCGCACGCAGGCGGTCTGTCAAGTCGGATGTGAAATCCCCGGGCTCAACCTGGGAACTGCATTCGAAACTGGCAGGCTAGAGTCTTGTAGAGGGGGGTAGAATTCCAGGTGTAGCGGTGAAATGCGTAGAGATCTGGAGGAATACCGGTGGCGAAGGCGGCCCCCTGGACAAAGACTGACGCTCAGGTGCGAAAGCGTGGGGAGCAAACAGG
+
EFHHHDHIHIIIIGHIFHH?@GHHHHC?GHHHHHIIHIIIIIIIIHHHHIHIIHHHIIEHHHIIIHIIIIIIIHIHIIIHHEDCCHHHIHIHHDDFHHHHHIHHHIHEHHHHHFHHIIG?<FCEH@?DEHHHIIHI/<<GHFHH?GHHIHHHFHHHHIFHGHHHIIIHI@HHHIIIGIHIIICDDGHHIIIIEH@E@EHIIIIHGHHHGHHHFHHIIIIHHIIHEHGHHHIIIIGHIHHIHCHHHHEIIHGEHCDGGHHCHF?IGIIIIIIIHGHHIHIIHIIIIIHIIIGGHHIIIIGIIIHHIIIIIHHIIIIIIIIIIIIIIHGIIIHHHIIHIHDHHHIIHIHFCIIHIHIIIIIIIIHGHIIIIHIIIIIIHC/DHFIIIIIIIIIHIHIHIIIIIIHDIIHIHHIIIHDHFIHFIIIIIIIIHI
@HWI-D00621:567:H7NJCBCX2:1:1101:4274:33537
GTGGGGAATATTGCACAATGGGCGCAAGCCTGATGCAGCCATGCCGCGTGTATGAAGAAGGCCTTCGGGTTGTAAAGTACTTTCAGCGGGGAGGAAGGTGTTGAGGTTAATAACCTCAGCAATTGACGTTACCCGCAGAAGAAGCACCGGCTAACTCCGTGCCAGCAGCCGCGGTAATACGGAGGGTGCAAGCGTTAATCGGAATTACTGGGCGTAAAGCGCACGCAGGCGGTCTGTCAAGTCGGATGTGAAATCCCCGGGCTCAACCTGGGAACTGCATTCGAAACTGGCAGGCTAGAGTCTTGTAGAGGGGGGTAGAATTCCAGGTGTAGCGGTGAAATGCGTAGAGATCTGGAGGAATACCGGTGGCGAAGGCGGCCCCCTGGACAATGACTGACGCTCAGGTGCGAAAGCGTGGGGAGCAAACAGG
+
HHIIHHIIIIIIIIIHIIIIIIIIIIHHHHIIGHHCCHGHIIIIIII?EHI1<CGHIIIIGIIEFHIHDGIHIIIGHHIHICGHIHHHHIHDIDHHHHIIIIIIIHHFFHHHHIIIIIIEEHHHIIIHHHHIHIIIIIIIIIIIIIIGHCHHHEHIHEHHIIHHIGHHIIIIIIHIIIIIHGHIIIIHIIIHIIIHHEHIHHIHHIHHIIHIHHHEHHEHDHHIHGHHHCH-FHIHHHHIHHIIIHIHEHIIHHDC,>CHEHHHIIGIHIHHIIIHHCIHHHIHIIIIIIIHEGHGIIIHIIIHHHIHIIIIHIIIIIIIIIIIHEIIIHIIIIIHEHHIIIIIIIIHHIHHHHIHHIHIHIIIIIIIHIHIIGIIIGIIIIIIIIIIIIIIIIIIIIIIIHIHIIIHHIIIIIIIIIIIIIIIIIIIII
@HWI-D00621:567:H7NJCBCX2:1:1101:4727:33552
GTGGGGAATATTGCACAATGGGCGCAAGCCTGATGCAGCCATGCCGCGTGTATGAAGAAGGCCTTCGGGTTGTAAAGTACTTTCAGCGGGGAGGAAGGTGTTGAGGTTAATAACCTCAGCAATTGACGTTACCCGCAGAAGAAGCACCGGCTAACTCCGTGCCAGCAGCCGCGGTAATACGGAGGGTGCAAGCGTTAATCGGAATTACTGGGCGTAAAGCGCACGCAGGCGGTCTGTCAAGTCGGATGTGAAATCCCCGGGCTCAACCTGGGAACTGCATTCGAAACTGGCAGGCTAGAGTCTTGTAGAGGGGGGTAGAATTCCAGGTGTAGCGGTGAAATGCGTAGAGATCTGGAGGAATACCGGTGGCGAAGGCGGCCCCCTGGACAAAGACTGACGCTCAGGTGCGAAAGCGTGGGGAGCAAACAGG
+
IIIIGIIIIIIIIGHIIIIIHIIIIIIIIHIIIIIIIHIIIIIHIIHIGIIIFHIIIHHIGHHIIIECHIIIIIIHIIIIIHCHHGFHHIIIIIIIIIIIHIIIIIIIIIIIHIHIIIIIIHIIIHIIIIIIIIHIIHIHGFIIIIGHHIHHIIIIIHIHGIIIGHIHIIIIIHHIGFIIHHFHHIHIFHIIIIIHEHHIHHHHHIHIIHIIIIIIFHEHHEHIHHIIIHIIHHHHGFHIIHIIIGGIIHIIIHIIIIIHGHIGIIIHGGIHHHFHGHIIGIIIIIIIIIIIIHFHIHIIIIIIHCIIIIIIIIHGIIIHIIHHHHIHIIIIIIIIIIIIIIIIIHHFDHHIIIIHHIIIIHCIIIIIIIIIIIHGIIIHGIIIIIIIIIIIIIIIIIIIIIIIIIIIIIIIIIIIIIIIIHHIIHEIII
@HWI-D00621:567:H7NJCBCX2:1:1101:9597:33569
GTGGGGAATATTGCACAATGGGCGCAAGCCTGATGCAGCCATGCCGCGTGTATGAAGAAGGCCTTCGGGTTGTAAAGTACTTTCAGCGGGGAGGAAGGTGTTGAGGTTAATAACCTCAGCAATTGACGTTACCCGCAGAAGAAGCACCGGCTAACTCCGTGCCAGCAGCCGCGGTAATACGGAGGGTGCAAGCGTTAATCGGAATTACTGGGCGTAAAGCGCACGCAGGCGGTCTGTCAAGTCGGATGTGAAATCCCCGGGCTCAACCTGGGAACTGCATTCGAAACTGGCAGGCTAGAGTCTTGTAGAGGGGGGTAGAATTCCAGGTGTAGCGGTGAAATGCGTAGAGATCTGGAGGAATACCGGTGGCGAAGGCGGCCCCCTGGACAAAGACTGACGCTCAGGTGCGAAAGCGTGGGGAGCAAACAGG
+
IHGIHHHHHHIHHIIIIIIIHIHHIIICHIHH@HHHIHGHHFHIIHIIHIIHIIGIIIIHIHHIIHHHHHHHIIIFHIHIIHHHHHHIIIIHHHIIIIIIIHIHIHIIHHIIIIIHIIIIIIIIHHIHHIHHHIHIHHIHFHIHHHHHHCHIIIIIIIIIHHHIHIIHIIDHHIHHIEHEHHIHGHICHIIIIIHHHHHIHGHIIGIIIGHIHHHIHIHGHIHIIIHCDHHH@?CFB-EHHE@HHHGHGGIHGIHHCDHHHCHCIHH@HIIIIIIIHIIIGCIHHFHHHIIIIIHIIIIHHEEIHHIHIIIIIIIIIHEHEHIHIIIIIIIIIIHHIIIHIIIIIHEFCHIHHIIIIIHIGIIIHHIIIHIHIIHHHDD?GECHHIHEIHIHIIIIHHHIIHHHHHIIIIIIIIIIHHEHHG?HGIHIIH
@HWI-D00621:567:H7NJCBCX2:1:1101:9819:33719
GTGGGGAATATTGCACAATGGGCGCAAGCCTGATGCAGCCATGCCGCGTGTATGAAGAAGGCCTTCGGGTTGTAAAGTACTTTCAGCGGGGAGGAAGGTGTTGAGGTTAATAACCTCAGCAATTGACGTTACCCGCAGAAGAAGCACCGGCTAACTCCGTGCCAGCAGCCGCGGTAATACGGAGGGTGCAAGCGTTAATCGGAATTACTGGGCGTAAAGCGCACGCAGGCGGTCTGTCAAGTCGGATGTGAAATCCCCGGGCTCAACCTGGGAACTGCATTCGAAACTGGCAGGCTAGAGTCTTGTAGAGGGGGGTAGAATTCCAGGTGTAGCGGTGAAATGCGTAGAGATCTGGAGGAATACCGGTGGCGAAGGCGGCCCCCTGGACAAAGACTGACGCTCAGGTGCGAAAGCGTGGGGAGCAAACAGG
+
FHEEC/CEEHHHGIHFH1@DEHH/EEC<FDGFHCG@FEEEHE@FEDDCC<DEEE?GHEEHFEH?CGHHHHCCGHIICFHHH?<CF@GHC/C<CECE1=<CGHG?GCHHHH?<<DHH0GEHIIHIHGHECGHHC?EHH<DDH?FHEHEGH<DHECEHIHHHII.B:@HHEIH?C<H?@/FEG.GE<-::..8BHH@EHHICHHHF?FHFGGH@BE66E@D<G@>HF@DHIHEHHHEHGCE>5--EHIHGF@B--?,DD<ECHG?HB.?AB@?EA;.CHAA@EHIIIHIH?FAHHAECHIIIHG@CIIHGHEE<C@HH@C<0HHHC<<GCECHCCCCGHCC0EHEEHHEF<HHHHHHG1HHEHCEC?C=EEEEHHCDHHHCCE1CEEEIHC1@D1HEHC??FHCHEC00@HGHHHDHHEHEHHHHHGG@EC@
@HWI-D00621:567:H7NJCBCX2:1:1101:12013:33557
GTGGGGAATATTGCACAATGGGCGCAAGCCTGATGCAGCCATGCCGCGTGTATGAAGAAGGCCTTCGGGTTGTAAAGTACTTTCAGCGGGGAGGAAGGTGTTGAGGTTAATAACCTCAGCAATTGACGTTACCCGCAGAAGAAGCACCGGCTAACTCCGTGCCAGCAGCCGCGGTAATACGGAGGGTGCAAGCGTTAATCAGAATTACTGGGCGTAAAGCGCACGCAGGCGGTCTGTCAAGTCGGATATGAAATCCCCGGGCTCAACCTGGGAACTGCATTCGAAACTGGCAGGCTAGAGTCTTGTAGAGGGGGGTAGAATTCCAGGTGTAGCGGTGAAATGCGTAGAGATCTGGAGGAATACCGGTGGCGAAGGCGGCCCCCTGGACAAAGACTGACGCTCAGGTGCGAAAGCGTGGGGAGCAAACAGG
+
IIIIIIIIIIIIIIIIIIIGHIIIIIIIIIIIIIIIIIIIIIIIIIIIHIIIIIIIIIIIIIIIIIIIIGHIIIIIIIIIIIIIIIIIIIIIIIIIIIIIIIIIIIIIIIIIIHHHIIIIIIIIHIIIIIIIIIIIIIIIIIIIIIIIIIIHIIIIIHHIIIIIIEHHIHIGIIHIIIIIIIIIH<GHFHHHHIIIGGIHHIIIIIIIIIHIIIIGG>IHIIIIGIIIIIIHHGHGIIIIIIIIIIHHHHGIGHIHHHIHHEIHIHEA.IGIIIIIHIIHCGIIIIIIIIIIIIIIIIIIIIHIIIIIIIIIIIIIIIIIIIIIIIIIIIIIIIIIIIIIIIIIIIHGDIHIIIIIIIIIIIIIIIIIIIIIIIIIIIIIIIIIIIIIIIIIIIIIIIIIIIIIIIIIIIIIIIIIHIIIIIIIIIIIII
@HWI-D00621:567:H7NJCBCX2:1:1101:6279:33891
GTGGGGAATATTGCACAATGGGCGCAAGCCTGATGCAGCCATGCCGCGTGTATGAAGAAGGCCTTCGGGTTGTAAAGTACTTTCAGCGGGGAGGAAGGTGTTGAGGTTAATAACCTCAGCAATTGACGTTACCCGCAGAAGAAGCACCGGCTAACTCCGTGCCAGCAGCCGCGGTAATACGGAGGGTGCAAGCGTTAATCGGAATTACTGGGCGTAAAGCGCACGCAGGCGGTCTGTCAAGTCGGATGTGAAATCCCCGGGCTCAACCTGGGAACTGCATTCGAAACTGGCAGGCTAGAGTCTTGTAGAGGGGGGTAGAATTCCAGGTGTAGCGGTGAAATGCGTAGAGATCTGGAGGAATACCGGTGGCGAAGGCGGCCCCCTGGACAATGACTGACGCTCAGGTGCGAAAGCGTGGGGAGCAAACAGG
+
IIIIIIIIIIIIIIIIIIIIIIIIIIIIIIHIIIIIIIIIIIIHIIIIIIIIIIIIIIIIIIIIIIHIIIIIIIHIIHHIHIHHIIIIIIIIIIIIIIIIIIIIIIIIIIIIIIIGIHIIGIIIIIIIHIHIIIIIIIIIIIIIIIIIIIIIIIFIHIIHIGHIIIIIIIIIIIIIHIEHIHIIIIIIIHIIIIBHIIGIHHHHHGHIGHIHHIIHIIIIHGIIHIHGHHHIHGIHHHIHHHIIIIHIIHHHEEHHIIIIIHHEHIHEHHIHIIIIIIIIIIIIIIGIIIIIIIIIIIIIIIIIIHIIIIIIIIIIIIIIIIIIIHIIGIIIIIIIIGIIIIIGIIHHGIIHIIIGIIIIIIIIIIIIIHIIIIIIIIGIIIIIIIIIIIIIIIIIIIIIIIIIIIIIIIIIIIIIIIIIIIIIIIIIII
@HWI-D00621:567:H7NJCBCX2:1:1101:16163:33829
GTGGGGAATATTGCACAATGGGCGCAAGCCTGATGCAGCCATGCCGCGTGTATGAAGAAGGCCTTCGGGTTGTAAAGTACTTTCAGCGGGGAGGAAGGTGTTGAGGTTAATAACCTCAGCAATTGACGTTACCCGCAGAAGAAGCACCGGCTAACTCCGTGCCAGCAGCCGCGGTAATACGGAGGGTGCAAGCGTTAATCAGAATTACTGGGCGTAAAGCGCACGCAGGCGGTCTGTCAAGGCGGATGTGAAATCCCCGGGCTCAACCTGGGAACTGCATTCGAAACTGGCAGGCTAGAGTCTTGTAGAGGGGGGTAGAATTCCAGGTGTAGCGGTGAAATGCGTAGAGATCTGGAGGAATACCGGTGGCGAAGGCGGCCCCCTGGACAAAGACTGACGCTCAGGTGCGAAAGCGTGGGGAGCAAACAGG
+
HD1D?HHFH1DC<F?GHHHEC1F/EHHDHEFF?1D@GCC?EHEHHHIHCC01DFHEHFHEF1<FHE@GC1DCGHHIC1CFHF<?1CE/CHICHDCCH0<FHIEGECH@EHHIHCHHHIC0D0D<C0<E00DGHHH/</DED<D@/FHHH?EDEHE/FE=F/E.B/BF@EE?C?EEHIHHHEHGH?<8..A.A@BAE.EHF??G?>E9F.9HGEEHE@GEG?--C?HEHHD@@@-F6-6--8-G?HE?GHIHHE<HD=<8.@A@EGF.F9.@CHF7.@B8BE.FAA@EEH@GB.F.GCHGCF.F.@8CEDHHECHH?EHGGD<00<0EEHHDF0<1CG1CD</1C?HCD<HEF1C1GHHEH?HDCHFDHHHHIIHF/C///HHHHHCHFHGECCEHCHCHGD1CC?HIHCEHFHHDHEGEEIIHHHHHGE<
@HWI-D00621:567:H7NJCBCX2:1:1101:17229:34117
GTGGGGAATATTGCACAATGGGCGCAAGCCTGATGCAGCCATGCCGCGTGTATGAAGAAGGCCTTCGGGTTGTAAAGTACTTTCAGCGGGGAGGAAGGTGTTGAGGTTAATAACCTCAGCAATTGACGTTACCCGCAGAAGAAGCACCGGCTAACTCCGTGCCAGCAGCCGCGGTAATACGGAGGGTGCAAGCGTTAATCGGAATTACTGGGCGTAAAGCGCACGCAGGCGGTCTGTCAAGTCGGATGTGAAATCCCCGGGCTCAACCTGGGAACTGCATTCGAAACTGGCAGGCTAGAGTCTTGTAGAGGGGGGTAGAATTCCAGGTGTAGCGGTGAAATGCGTAGAGATCTGGAGGAATACCAGTGGCGAAGGCGGCCCCCTGGACAAAGACTGACGCTCAGGTGCGAAAGCGTGGGGAGCAAACAGG
+
IIIIIIGIIIIIIIIIIIIIIIIIIIIIIIIIIIIIIIIIIIIIIIIIHHIIIIIIIHIIIIIIIIIIIIIIIIIIIIIIIIHHIIIIIIIIIIIIIIIIIIIIIIIIIIIIIIHIIIIIGIIIIIIIIIIIIIIIIIIGEHIIIHIIHIIIIIIIIIIIIIHIIIIIIIIIIICHIHIIIIIIIIHIGIIHGHGEHHHHIIHHIIHIIHIIIIIIIHHEHIIIIIIIIIHHFHHIGHIIHIHIIHFHHGHHHGIIHIIIIIIIIIHHIIIIIIIHIIIIIIIHIIIIIIIIIHIIIIIIIFHIIIIIIIIHIIIIIIIHIIHIIIIIIIIHIIIIIIIIIIIIIIIHDIHIIHIIIIIIIIIIIIIHG?IIIIIIIHHIIIIHHIIHIIIHHHIIIIIIIIIIIIIIIIIIIIIIIIIIIIIIIIIIII
@HWI-D00621:567:H7NJCBCX2:1:1101:17015:34417
TGGGGAATATTGCACAATGGGCGCAAGCCTGATGCAGCCATGCCGCGTGTATGAAGAAGGCCTTCGGGTTGTAAAGTACTTTCAGCGGGGAGGAAGGTGTTGAGGTTAATAACCTCAGCAATTGACGTTACCCGCAGAAGAAGCACCGGCTAACTCCGTGCCAGCAGCCGCGGTAATACGGAGGGTGCAAGCGTTAATCGGAATTACTGGGCGTAAAGCGCACGCAGGCGGTCTGTCAAGTCGGATGTGAAATCCCCGGGCTCAACCTGGGAACTGCATTCGAAACTGGCAGGCTAGAGTCTTGTAGAGGGGGGTAGAATTCCAGGTGTAGCGGTGAAATGCGTAGAGATCTGGAGGAATACCGGTGGCGAAGGCGGCCCCCTGGACAATGACTGACGCTCAGGTGCGAAAGCGTGGGGAGCAAACAGG
+
IIIIIIIIIIIGIIIIIIIIHIIIIHGIIIIIIIIIIIIIIIIHHIIEHIIIIIIIIIIIIIIIIIIIIIIIIIIIIIIIIIHIIIIIIHHIIIIIIIIIHHIIIIHIIIIIIIIIIIIIIIIIIIIIIIIIIIHHIIIIIIIIIIIIIIIIIHIIIHGHIIIHIGIIIIIIHHIIIHIIICDHIHHIIIHHEEEHHIHIIHHHIHEHIIHFEFEEHIHHIIHCEIHHIIIHHCEHIIIHGIIIIIHHE?HHDIIIIIHHHGCHHHHIIIIIHHHHHIHGIIIIIIIHIHHCIIIIIIIIHFIIHIIIIIIHGIIIIIGIIHIIIIIIIIHIHIIIIIIIHIIIIHGDHIIIIIIIIIIIIIIIIIIIIIIIIIIIIIIIHIIIIIIIIIIIIIIIIIHG<IIIIIIIIIIIIIGIIIIIIHIIIIIII
@HWI-D00621:567:H7NJCBCX2:1:1101:2852:34754
GTGGGGAATATTGCACAATGGGCGCAAGCCTGATGCAGCCATGCCGCGTGTATGAAGAAGGCCTTCGGGTTGTAAAGTACTTTCAGCGGGGAGGAAGGTGTTGAGGTTAATAACCTCAGCAATTGACGTTACCCGCAGAAGAAGCACCGGCTAACTCCGTGCCAGCAGCCGCGGTAATACGGAGGGTGCAAGCGTTAATCGGAATTACTGGGCGTAAAGGGCACGCAGGCGGTCTGTTAAGTCGGATGTGGAATCCCCGGGCTCAACCTGGGAACTGCATTCGAAACTGGCAGGCTAGAGTCTTGTAGAGGGGGGTAGAATTCCAGGTGTAGCGGTGAAATGCGTAGAGATCTGGAGGAATACCGGTGGCGAAGGCGGCCCCCTGGACAAAGACTGACGCTCAGGTGCGAAAGCGTGGGGAGCAAACAGG
+
IIIGIHIIIIIIIIIIIIIIII?F/CH/FHIIIIIHIII1D1DHHIIIII0D@HH?HF1GHGHIIIHIHHIIIIIICHHIIIG1<<GCHIIHHCC@FHIIHHI?@C1<11<1<0<<0DHIHHG0F?<<0=<E00<</<F@0D::F0G/F/DE0DFG:/D=:.88B?/B88?-:?E-/;BG..:-?C..8:GE@G######HEIHFIIHHHCC=CFHGF8+HG->@-GIHIHF88----GHGHHEG-@GF8-HE?,>,<HHGB:.EGA7@@.HHEHEHF.EE=IHHIIHG@.GE@@HEHIHHD..EEIIHIHEEIHEIIIIIIHGCIIIIIIIIHIIGIIHIIIIIIHG?IHC1IIHHHHEC</HFIIIIHIIIIIHIHHF0FIIHF<1C??IHIHIIIIHH?IIIEIHIIHIIIIIIIIIHHCIIIIIII
@HWI-D00621:567:H7NJCBCX2:1:1104:17864:69269
GTGGGGAATATTGCACAATGGGCGCAAGCCTGATGCAGCCATGCCGCGTGTATGAAGAAGGCCTTCGGGTTGTAAAGTACTTTCAGCGGGGAGGAAGGTGTTGAGGTTAATAACCTCAGCAATTGACGTTACCCGCAGAAGAAGCACCGGCTAACTCCGTGCCAGCAGCCGCGGTAATACGGAGGGTGCAAGCGTTAATCGGAATTACTGGGCGTAAAGCGCACGCAGGCGGTCTGTCAAGTCGGATGTGAAATCCCCGGGCTCAACCTGGGAACTGCATTCGAAACTGGCAGGCTAGAGTCTTGTAGAGGGGGGTAGAATTCCAGGTGTAGCGGTGAAATGCGTAGAGATCTGGAGGAATACCGGTGGCGAAGGCGGCCCCCTGGACAAAGACTGACGCTCAGGTGCGAAAGCGTGGGGAGCAAACAGG
+
IIIGIIIHIIIIIIIIIIIHIIIIIIGIIIIIIIIIIIIHHIHIHIHIIIIIIIIIIIIIIIHIIIIIIIIIIIIHIIIIIIHIIIIIHIIHIIIIIIIIIIIIIHHHHIIIHIIIIIIIIIIHIIIIIIIIIIIIIIHIIIIIIIIHIIIIIIIIIIIIIIIHIIIIIIIIHGIIIIIHIHIIIIIIIIIHHHEHHHIIGIHIHIIIIHIIIIIIIIIHIHHIIIHIDIHIHCIIGIIHCIIHH@GIIIIIIHGHHHHHHHEIHIIIIIIIIIIIIIIIHHHHIIIGIIIIIIIIIIIIIHFIIIIHDIIHIGIIIIIIHIHIIIHHIIHIIIIIIIIIIIIIIIHGDGIHIIIIIIIIIIIIIIIIIIIIIICIIIHIIIIIIIIIIHIIIIIIIIHIIIIIIIIIIIHIIIIIIIIIIIIIIIIIII
@HWI-D00621:567:H7NJCBCX2:1:1104:1286:69574
GTGGGGAATATTGCACAATGGGCGCAAGCCTGATGCAGCCATGCCGCGTGTATGAAGAAGGCCTTCGGGTTGTAAAGTACTTTCAGCGGGGAGGAAGGCGATAAGGTTAATAACCTTGTCGATTGACGTTACCCGCAGAAGAAGCACCGGCTAACTCCGTGCCAGCAGCCGCGGTAATACGGAGGGTGCAAGCGTTAATCGGAATTACTGGGCGTAAAGCGCACGCAGGCGGTCTGTCAAGTCGGATGTGAAATCCCCGGGCTCAACCTGGGAACTGCATTCGAAACTGGCAGGCTAGAGTCTTGTAGAGGGGGGTAGAATTCCAGGTGTAGCGGTGAAATGCGTAGAGATCTGGAGGAATACCGGTGGCGAAGGCGGCCCCCTGGACAAAGACTGACGCTCAGGTGCGAAAGCGTGGGGAGCAAACAGG
+
EFHHHHHIIFIEDHIIIHEGHHHHIIIHIIHECH1EHFHIHE@1CEHECEHIIHIG1@GCHHEEHIGHHHIIGHHHIIHIHIHHHFHGIIGIIGG@CGHEHHIIEHGCFHIIICHHI@GHIHIHHIIIIIHIIIIDHHHGHEHIIIIIDDHDHHIEGHE@HHHIIIIGIIHII<C?GHIHEHDCHE.E8FFFHIHHCCHIG@AEHHFEHIHCHHHEEH>FGHHHGEFHDHIHHG@GF?CHHHHFGHHHIIHG=C>DDHHFGBEHFB.AIHHG@B.GHEFHEHIHHGHHHH@HIIIIHIIIHHEHIHHIHDIIIEIHGCD0HHFIIIHHHC<HDIIIIHDHHCIIHGCF<HGIHIGIHH?HFCEIIIIHHEG=IHHHHC<DHF<GGEHFEHGIHGIIIIIHHCHDHGC@IIHHFCIHGHCHHG?FF@IIH?
@HWI-D00621:567:H7NJCBCX2:1:1104:18804:69531
GTGGGGAATATTGCACAATGGGCGCAAGCCTGATGCAGCCACGCCGCGTGTATGAAGAAGGCCTTCGGGTTGTAAAGTACTTTCAGCGGGGAGGAAGGTGTTGAGGTTAATAACCTCAGCAATTGACGTTACCCGCAGAAGAAGCACCGGCTAACTCCGTGCCAGCAGCCGCGGTAATACGGAGGGTGCAAGCGTTAATCGGAATTACTGGGCGTAAAGCGCACGCAGGCGGTCTGTCTAGTCGGATGTGAAATCCCCGGGCTCAACCTGGGAATTGCATTCGAAACTGGCAGGCTAGAGTCTTGTAGAGGGGGGTAGAATTCCAGGTGTAGCGGTGAAATGCGTAGAGATCTGGAGGAATACCGGTGGCGAAGGCGGCCCCCTGGACAAAGACTGACGCTCAGGTGCGAAAGCGTGGGGAGCAAACAGG
+
IIIIIIIIIIIIICHIIIIIIIIHD?EDEH@GCDGH@@1DHEC?HCC/<<<<C<<FC1G?GC<DHG?GHCHCCEHIFE@<<GDFEC?C?HH<EH@H1EHHHIIHHCCFHHEEGCHEFHE@HIE@HIIID@@DGCHDCDCHEEHIIIDH?EHH0<0DG@EDEDDGHI@FFAEHI/EDE?G/BA.?--B.:://;EAEG@8.EEGHHF#5@FH5-?78.8A7@HD,?@-,B<@H@@6-B6,D>-888-6-@@@B5,76-HHG8.8..F.GB..B.B.HEA.EE.IHIHHGC....EHGIIHHH@BIHEIIIHC/HHD<@HHF<C0HGCIIIIIIIIIIIIIHG/IIIIHGCHC1HD1IIIHGC/CDD0IHECIIHH?IHEC/HHIIIIIIHCG?IIIIIHIHF1HDIHIIIIIIIIIIIIIIIIIIIIIIII
@HWI-D00621:567:H7NJCBCX2:1:1104:12958:70102
GTGGGGAATATTGCACAATGGGCGCAAGCCTGATGCAGCCATGCCGCGTGTATGAAGAAGGCCTTCGGGTTGTAAAGTACTTTCAGCGGGGAGGAAGGTGTTGAGGTTAATAACCTCAGCAATTGACGTTACCCGCAGAAGAAGCACCGGCTAACTCCGTGCCAGCAGCCGCGGTAATACGGAGGGTGCAAGCGTTAATCGGAATTACTGGGCGTAAAGCGCACGCAGGCGGTCTGTCAAGTCGGATGTGAAATCCCCGGGCTCAACCTGGGAACTGCATTCGAAACTGGCAGGCTAGAGTCTTGTAGAGGGGGGTAGAATTCCAGGTGTAGCGGTGAAATGCGTAGAGATCTGGAGGAATACCGGTGGCGAAGGCGGCCCCCTGGACAAAGACTGACGCTCAGGTGCGAAAGCGTGGGGAGCAAACAGG
+
IIIHHIIIIIIIIIIHIIIIIIIIHIGHHIIIIIIGIIIIGIIIHIIHEHIIIIHIGHHIHGHIHIIIIIIIHHEHIIIIIIIIIIIIHIGIIIIIIGIIIIHHHIIIIIHHIHIIHH?HHHHIIIIIIIIIIIIIIHIEHHIIIHHFHDDHIEHHHGCHEHHIFEHHIBCHHHHIEHHIF=AHHHHGIGHIIHAEHIHIIHGHHIIHIHDHHIIIIIIHHIIIIIIIIIIIHEEHE?HIIIIIIIIHFHIHHDHIIIIHG6F@FHHCHIHHHG@HHHHEEIIHHGHEHHHHHGIIIIIHEFCIHIIGIIIHCEIIHIEFFGHHHGEHIIIHHIIIIHIHIIHIIIIHDF@IHEIIIIIHIHIHIIIHHGHGIIIHHIGGIIHHHEIGIHHGDHHHHDGHIHIIHIIHIIIIIIIIIIIIIIHIIIIIII
@HWI-D00621:567:H7NJCBCX2:1:1104:2324:70317
GTGGGGAATATTGCACAATGGGCGCAAGCCTGATGCAGCCATGCCGCGTGTATGAAGAAGGCCTTCGGGTTGTAAAGTACTTTCAGCGGGGAGGAAGGTGTTGAGGTTAATAACCTCAGCAATTGACGTTACCCGCAGAAGAAGCACCGGCTAACTCCGTGCCAGCAGCCGCGGTAATACGGAGGGTGCAAGCGTTAATCGGAATTACTGGGCGTAAAGCGCACGCAGGCGGTCTGTCAAGTCGGATGTGAAATCCCCGGGCTCAACCTGGGAACTGCATTCGAAACTGGCAGGCTAGAGTCTTGTAGAGGGGGGTAGAATTCCAGGTGTAGCGGTGAAATGCGTAGAGATCTGGAGGAATACCGGTGGCGAAGGCGGCCCCCTGGACAATGACTGACGCTCAGGTGCGAAAGCGTGGGGAGCAAACAGG
+
IIHIIIIIIIIIIHIIIIIIIIIIIIIIIIIHIIIIIIIIIIHHHHHIHHHHGHCHHIIIIGHHHHIIHCHHIGHIIIIIIIEHHIGIIIICEHCHHHIHHIIIIIIIGHIIIIHIIFHH@EH?HHHIHFHIHHHIIIHHIIIIIIIIIHIIIIGIIGIIIIIEHIHHHIHHHGDHIH?FHDEHIIHHHEHEHHHGHEHHHHIHIIHGGEGEHHIIIHHHHHHCDHHHHIIHGIHHEHHHIIHHIIIIHIHFB<>,CIHEIHIHIIHHIIIHIIIIIIIIIIIIIIIHHGHIHHFGIIHEEHHHIIHHIHHCHHIIIIIGIIIIIIHHIIIIHIIHHHIIIIIHEHHGGIIIIIIIIIHHIHHHHIHHHIIIIIIHIIIIIIIIIIIIIIIGIIIIIIIIIHIHDHIIIIHFIIIIIIIGIIIHHIIIIH
@HWI-D00621:567:H7NJCBCX2:1:1104:5888:70268
GTGGGGAATATTGCACAATGGGCGCAAGCCTGATGCAGCCATGCCGCGTGTATGAAGAAGGCCTTCGGGTTGTAAAGTACTTTCAGCGGGGAGGAAGGTGTTGAGGTTAATAACCTCAGCAATTGACGTTACCCGCAGAAGAAGCACCGGCTAACTCCGTGCCAGCAGCCGCGGTAATACGGAGGGTGCAAGCGTTAATCGGAATTACTGGGCGTAAAGCGCACGCAGGCGGTCTGTCAAGTCGGATGTGAAATCCCCGGGCTCAACCTGGGAACTGCATTCGAAACTGGCAGGCTAGAGTCTTGTAGAGGGGGGTAGAATTCCAGGTGTAGCGGTGAAATGCGTAGAGATCTGGAGGAATACCGGTGGCGAAGGCGGCCCCCTGGACAAAGACTGACGCTCAGGTGCGAAAGCGTGGGGAGCAAACAGG
+
IHHGHHIIGIIIIIIIHHHIHHIIHIIIIHGIIIIIIIIIIIIIIHHHHHHIHIIIGIIIIHIIIHIGGFHHIIIHIIIIIIHIIIIIIIIHIIIHIIIIIGIIIIEHHHHIIIIIIIIIIIIIIIIIHIIIIIIIIIIIIIIIHIIIIIGIIIIIIIIFHHHIIHHHIIGIIIHIIHHIHHHIGHCEHI?HGIGHHHCHH@EGHFHIIHIGIHHHIHIIHHHGIHHIIGIIIIIHHE@HIIIIIFHIHHAHHHC=?IIIHHFHCHHCIHIIIIIIIIIIIHIIGHIIHIIHIIIIIHHEEGFHIHIIHIIIIIIHIIIGHIIHHIIIIGIIHIHIIIIIIIIIHHFHFHE@EIHEHIIHIIIIIIIHHGIIIIIIIHHIHGIIIIIIIIIIIIIIIIIIIGIIIIIIIIIIIIIIIIIIIIIHIIHHHI
@HWI-D00621:567:H7NJCBCX2:1:1101:13496:49037
GTGGGGAATATTGCACAATGGGCGCAAGCCTGATGCAGCCATGCCGCGTGTATGAAGAAGGCCTTCGGGTTGTAAAGTACTTTCAGCGGGGAGGAAGGTGTTGAGGTTAATAACCTCAGCAATTGACGTTACCCGCAGAAGAAGCACCGGCTAACTCCGTGCCAGCAGCCGCGGTAATACGGAGGGTGCAAGCGTTAATCGGAATTACTGGGCGTATAGCGCACGCAGGCGGTCTGTCAAGTCGGATGTGAAATCCCCGGGCTCAACCTGGGAACTGCATTCGAAACTGGCAGGCTAGAGTCTTGTAGAGGGGGGTAGAATTCCAGGTGTAGCGGTGAAATGCGTAGAGATCTGGAGGAATACCGGTGGCGAAGGCGCCCCCCTGGACAAAGACTGACGCTCAGGTGCGAAAGCGTGGGGAGCAAACAGG
+
IIIIGHIIIIIHHHHHIIIGHIHIGIIIIIIIIIHIIIIIIIHIIGIIIIIIIIHIIIHIHHIGHECCHHHIIIGIIIHIIIHIIGIDCHDDHGHIIIHIIIHIIHIHHIHIIIIIIIIIIHIIIGIIGHHHIIIIIHIHIIIIHHIIHGIIIIHIGIHIIIIHIIIIIIGHIHIHIIHHIEHHHDHHIHIHHHEEHHIHFCHHIIIIIHHEHHGHHHEGDHHIHIHHDDIHE?CHCEG5DDHGHIIHH@CIHHCGIH@AHHHHEHIHH@EACIHHHHHEHHIHHHIHG?FHIIIIGHEA/GIIIHHGCIHHIHHGIIIHIHGIIHEIHDHIIIHIIIIIIIIIIHHGDHIHIHCEE@IIIHHHHFHGIGIIIIHHHCGIGIIHHIIIIIIIHHIIHDGIGIIIIIIIIIIIIIIIIIIIIIHIIIIIII
@HWI-D00621:567:H7NJCBCX2:1:1101:18736:49192
GTGGGGAATATTGCACAATGGGCGCAAGCCTGATGCAGCCATGCCGCGTGTATGAAGAAGGCCTTCGGGTTGTAAAGTACTTTCAGCGGGGAGGAAGGTGTTGAGGTTAATAACCTCAGCAATTGACGTTACCCGCAGAAGAAGCACCGGCTAACTCCGTGCCAGCAGCCGCGGTAATACGGAGGGTGCAAGCGTTAATCGGAATTACTGGGCGTAAAGCGCACGCAGGCGGTCTGTCAAGTCGGATGTGAAATCCCTGGGCTCAACCTGGGAACTGCATTCGAAACTGGCAGGCTAGAGTCTTGTAGAGGGGGGTAGAATTCCAGGTGTAGCGGTGAAATGCGTAGAGATCTGGAGGAATACCGGTGGCGAAGGCGGCCCCCTGGACAAAGACTGACGCTCAGGTGCGAAAGCGTGGGGAGCAAACAGG
+
IIIIIIIIIIIIIHIIIGIIIHIIIHIIIIIGHIIIIIIIIIIIHIHICHHHIIIHIIFHIIIHIIIHIIIHIHIIIIIIIIHIIIIIIIIIIIHIIIIIIIHIIIIIIIHIIIIIIIIFHIHIIIIIIIFHIIIIIIIIIHIIIIIIHHIHIIGHIIIIHIIHIIIIHHHIIGHHIIH?GHHHIIIIIIHIEEBE.B@HIIIIGIHHHCHHIIHGHEHHIHIIIIHIIIIEHIHIIHHGHHE@HIHIIGHHHEHHHHIHIFHHHHHHHIIHEG.IIHEIHHIIHIIHIIIIIHHHHEHIIIIHIIIIIIIIIIHFIIIIIIIHIIHIH<IIIIIHHIIGIIIIIIIHGHIIIIIHIIHIIIIIIIIHIIIIIIIIIIIGIIIIIIIIIIIIIGIIIIHIIIIIIIIIIIIIIIIIIIIIIIIIIIIIII
@HWI-D00621:567:H7NJCBCX2:1:1101:3837:49433
GTGGGGAATATTGCACAATGGGCGCAAGCCTGATGCAGCCATGCCGCGTGTATGAAGAAGGCCTTCGGGTTGTAAAGTACTTTCAGCGGGGAGGAAGGTGTTGAGGTTAATAACCTCAGCAATTGACGTTACCCGCAGAAGAAGCACCGGCTAACTCCGTGCCAGCAGCCGCGGTAATACGGAGGGTGCAAGCGTTAATCGGAATTACTGGGCGTAAAGCGCACGCAGGCGGTCTGTCAAGTCGGATGTGAAATCCCCGGGCTCAACCTGGGAACTGCATTCGAAACTGGCAGGCTAGAGTCTTGTAGAGGGGGGTAGAATTCCAGGTGTAGCGGTGAAATGCGTAGAGATCTGGAGGAATACCGGTGGCGAAGGCGGCCCCCTGGACAAAGACTGACGCTCAGGTGCGAAAGCGTGGGGAGCAAACAGG
+
IIHHIIIIIIIIIIIIIIIIIIIIIIIIHIIIIIIIIHIIIIGIEHIIIIIIIIIIIIIIIIIIIIIIIIIIIIIIIIIIIHHIIIIIIIIIHIIIGGHIIIIIIIHIGIGHHIIHIIIIIIHIIIIGHIIIIIIIIIIIIIIIIIHIIIHIHIIIIIIIIIIIIIIIIIIHIIIIGIIIIHHIHIHIHIIIIIHHGHEHIHGIIIFHIIHIIIIIIIIIHIIIHHHIIHIHCHIHIIIHH=CHEHHGHEHIHHHHHIIIHFFIHIIIIIIHHIIHIIHHG=GIIHIIHIIIHIIIIIIIIGIIGIIIIIIIIHIHHIIIHIGIIIIIIIIIIIIIIHHIIIIIIIHGDIHHEIHIIIIIIGIIGIIIIIIIIIIIIIIIIIIIIIIIIIIIIIIIIGIIIHIIIIIIIIIIIIIHIIIIIIIIIIIIII
@HWI-D00621:567:H7NJCBCX2:1:1101:5354:49350
GTGGGGAATATTGCACAATGGGCGCAAGCCTGATGCAGCCATGCCGCGTGTATGAAGAAGGCCTTCGGGTTGTAAAGTACTTTCAGCGGGGAGGAAGGTGTTGAGGTTAATAACCTCAGCAATTGACGTTACCCGCAGAAGAAGCACCGGCTAACTCCGTGCCAGCAGCCGCGGTAATACGGAGGGTGCAAGCGTTAATCGGAATTACTGGGCGTAAAGCGCACGCAGGCGGTCTGTCAAGTCGGATGTGAAATCCCCGGGCTCAACCTGGGAACTGCATTCGAAACTGGCAGGCTAGAGTCTTGTAGAGGGGGGTAGAATTCCAGGTGTAGCGGTGAAATGCGTAGAGATCTGGAGGAATACCGGTGGCGAAGGCGGCCCCCTGGACAAAGACTGACGCTCAGGTGCGAAAGCGTGGGGAGCAAACAGG
+
IIIIIIIIIIIIIIIIIIIHIIIIIIIIIIIIIIIIIIIIIIIIIIIIIIIIIIHIIIIIIIIIIIIIHIIHIIIIIIIIIIHHHIIIIIIHHHHIIIIIIHIHIIIIHIIIIIIIIGHIHIIIIIIIHIIIIIIIIIGIIIIIIIIIIIIIIIIIIIIIIIIIIIIIGIIIHIDIHIIHIIHIIHHHGIHIII.GHHHEHIHHIIGHIIIIGIIIHHDIHIIIIIHHIIHHHIIHHHHIIGIHFIIHHGHHHHGIIIIGHHIHHIHHIIIIHHHIHHIIHHIIIIIIIIIIHHEIHIIHIIIIIIIIHIIIIIIIIHHHIIIIIIIIIHIIIIIIIIIIHIIIIIHHDHIIIIHHIIIIIIIIIIIIIIIIIIIIIIIIIHIIIIIIIIHIHIIIIHIIIIIIIIIIIIIIIIIIIIIIIIIIIIIIII
@HWI-D00621:567:H7NJCBCX2:1:1101:13827:49253
GTGGGGAATATTGCACAATGGGCGCAAGCCTGATGCAGCCATGCCGCGTGTATGAAGAAGGCCTTCGGGTTGTAAAGTACTTTCAGCGGGGAGGAAGGTGTTGAGGTTAATAACCTCAGCAATTGACGTTACCCGCAGAAGAAGCACCGGCTAACTCCGTGCCAGCAGCCGCGGTAATACGGAGGGTGCAAGCGTTAATCGGAATTACTGGGCGTAAAGCGCACGCAGGCGGTCTGTCAAGTCGGATGTGAAATCCCCGGGCTCAACCTGGGAACTGCATTCGAAACTGGCAGGCTAGAGTCTTGTAGAGGGGGGTAGAATTCCAGGTGTAGCGGTGAAATGCGTAGAGATCTGGAGGAATACCGGTGGCGAAGGCGGCCCCCTGGACAAAGACTGACGCTCAGGTGCGAAAGCGTGGGGAGCAAACAGG
+
IHHIHHFHHIIIIHHIHHHIHIIIGGIIIIHIIIGIGHHIIIGHGHGHHHIHIIIIHGHHIHHHIHIHIFEHIHIIIIIIIIHHHHHHHIIDHIIHIIIIIIIHHHHIHIFHGHHHIIHIFEHHIIHHGHHIIIHIIHHIIIIIHIGHIGCHCGHIHCDHE.EHIIHIHHHDDHCEHHHFHHHHHGGEHHHIIHIIIG@EEEH@GH=IIDHHIHHH@FHIIIIIHHIIIIH-@-@@-HE=<IHB6-@B-?-HAHHHHHEEEFECB.EHHEEEHHE?IHHHEDHHB?HHB?HHGCGIIHHHEEHHHEGIIHIGIIIIIIIIHGE?HFCHGIIGIIGIIIIHHHHIHHHGDFHIHEECIHHHECDD?HHGIIHIIIHHGGIHIHHHHHIIHHFF?HGIIIIIIHHHDHCCHHHGIIIIHIIIIHHIIIIIIH
@HWI-D00621:567:H7NJCBCX2:1:1101:13918:49587
GTGGGGAATATTGCACAATGGGCGCAAGCCTGATGCAGCCATGCCGCGTGTATGAAGAAGGCCTTCGGGTTGTAAAGTACTTTCAGCGGGGAGGAAGGTGTTGAGGTTAATAACCTCAGCAATTGACGTTACCCGCAGAAGAAGCACCGGCTAACTCCGTGCCAGCAGCCGCGGTAATACGGAGGGTGCAAGCGTTAATCAGAATTACTGGGCGTAAAGCGCACGCAGGCGGTCTGTCAAGTCGGATGTGAAATCCCCGGGCTCAACCTGGGAACTGCATTCGAAACTGGCAGGCTAGAGTCTTGTAGAGGGGGGTAGAATTCCAGGTGTAGCGGTGAAATGCGTAGAGATCTGGAGGAATACCGGTGGCGAAGGCGGCCCCCTGGACAAAGACTGACGCTCAGGTGCGAAAGCGTGGGGAGCAAACAGG
+
IHIIIIIIIIIIIIHIIIIIIIHIIIIIHIIIIIIIIIGIIIIIIIHIIIIIIIIIIIIIIHIHIIIIIIIIIIIIIIIIIIHHHIIIIIIIIIIIHIIIIIIIIIIIIIHHIFFHIIHIIIIIIIIIHIIIIIIIIIIIIIIIIIIGIHIIIIIIIIIIIIIIHGIFGHIIHHEHHIIIIIHIIIIIIHIIIIIIHHIIIIIIIIIGIIHIHHIHIIIIHHIIIIIHIIIHHIHIHHIIHIHHIIHHHHEHHCGIHHHHIIIIIIIHEIIIIIIIHIIHHIIIIIIIIIIIIHHHGIIIIIIIIHIIIIIIIIIIIIIIIIIIIIIIIIIIIHIIIIIIIIIIIIHG<HFIIIHIIIHHHEIIIIIHIIIIIIIIIIIIIHIHIIIIHHIIHIIIIIIIIIIIIIHIIIIIIIIIIIIIIIIIIIIIII
@HWI-D00621:567:H7NJCBCX2:1:1101:3538:50282
GTGGGGAATATTGCACAATGGGCGCAAGCCTGATGCAGCCATGCCGCGTGTATGAAGAAGGCCTTCGGGTTGTAAAGTACTTTCAGCGGGGAGGAAGGTGTTGAGGTTAATAACCTCAGCAATTGACGTTACCCGCAGAAGAAGCACCGGCTAACTCCGTGCCAGCAGCCGCGGTAATACGGAGGGTGCAAGCGTTAATCGGAATTACTGGGCGTAAAGCGCACGCAGGCGGTCTGTCAAGTCGGATGTGAAATCCCCGGGCTCAACCTGGGAACTGCATTCGAAACTGGCAGGCTAGAGTCTTGTAGAGGGGGGTAGAATTCCAGGTGTAGCGGTGAAATGCGTAGAGATCTGGAGGAATACCGGTGGCGAAGGCGGCCCCCTGGACAAAGACTGACGCTCAGGTGCGAAAGCGTGGGGAGCAAACAGG
+
HHHHIIIIHIIIIIIIIIIHHIIIIIIGIIIIIIFIIGCHHIGEGDHIIIIHIIIIHIIIIIIIGIIIIHIIIIIGHIHIHIHHIHIHIIIIIGHHCHIGIIIHHHHHHIIIIIIIIIIIIIIHHHIIEGHHHHHIIIIIHIIIIIIIIGCHIIIIIIIIIGIIHIIIIIGGIIHDEEHIH@=E?CGHIFHHGIBHHH?GIHIIIIEHIIIFIIHFHHGIIIGHEHIIHHIF-HHG?IGIHIIHHIHH@--GHDHDDDEHHHHHHGEHIIIIIHEHG?IIIIHF@GEIIIIIIIIHIHEHHGIIIIIIIIIIIIIIIIIIGIHIHIIHHHIGHHEEFIGIHIIIHHHC<HGGC?IHHHEFIIHHCIIIIIIIGIGIIHHDDIHHIIIIHIIHHIGIHDHFIHIIIHIHIIIHHIIIIGIHIIIIHIIHII
@HWI-D00621:567:H7NJCBCX2:1:1101:5349:50287
GTGGGGAATATTGCACAATGGGCGCAAGCCTGATGCAGCCATGCCGCGAGTATGAAGAAGGCCTCCGGGTTGTAAAGTACTTTCAGCGGGGAGGAAGGTGTTGAGGTTAATAACCTCAGCAATTGACGCTACCCGCAGAAGAAGCACCGGCTAACTCCGTGCCAGCAGCCGCGGTAATACGGAGGGTGCAAGCGCTAATCGGAATTACTGGGCGTAAAGCGCACGCAGGCGGTCTGTCAAGGCGGATGTGAAATCCCCGGGCTCAACCTGGGAACTGCATTCGAAACTGGCAGGCTAGAGTCGTGTAGAGGGGGGTAGAATGCCAGGTGTAGCGGTGAAATGGGTAGACACCTGGAGGAATACCGGTGGCGAAGGCGGCCCCCTGGACAAAGACTGACGCTCAGGTGCGAAAGCGTGGGGAGCAAATAGG
+
D1CD@E@0F@H111<11<<<1<C//??CC@1C1CFHHH?C<GHHHGHH//<<CGH1<<CD1DG@110</<</011<FFFHHH1G@CH/CHCCE/0<<E1<CC?11D<1<1D1<FE000<CGG<0DHH@0DDEHEHH?E<DH<@D:DE@/?<?E0D/:DGDHH@GCEFAHH-?:E-?/;:F.8.:--.8.:B:..-.7A.BABE@BG8.6E#BEH-E@AAEHD-7>@566CDH?EF@HHB-5--FB-6F--@GB5>,<DB.B:.HA..A.B.:879.7.F77.;.F;..8.GB8:.GD.=CCC/CG<D/-C</@@</C<0000FCGF<0IE<DHHH@D<111111<11<1111<1<1<111E</CD0D00@?=@</</<C/GHD1FCHHIHHHD0CHE<FC1GFCHFHHCGCEDC<1<1D111<1111C<<
@HWI-D00621:567:H7NJCBCX2:1:1101:5551:50327
GTGGGGAATATTGCACAATGGGCGCAAGCCTGATGCAGCCATGCCGCGTGTATGAAGAAGGCCTTCGGGTTGTAAAGTACTTTCAGCGGGGAGGAAGGTGTTGAGGTTAATAACCTCAGCAATTGACGTTACCCGCAGAAGAAGCACCGGCTAACTCCGTGCCAGCAGCCGCGGTAATACGGAGGGTGCAAGCGTTAATCGGAATTACTGGGCGTAAAGCGCACGCAGGCGGTCTGTCAAGTCGGATGTGAAATCCCCGGGCTCAACCTGGGAACTGCATTCGAAACTGGCAGGCTAGAGTCTTGTAGAGGGGGGTAGAATTCCAGGTGTAGCGGTGAAATGCGTAGAGATCTGGAGGAATACCGGTGGCGAAGGCGGCCCCCTGGACAATGACTGACGCTCAGGTGCGAAAGCGTGGGGAGCAAACAGG
+
IIHIIIIIIIIIIHIIIHIIIIIIIIIIIIHIIHIHIIIIIIIIIIIIIIIIIIIIIIIIIIIIGHIIIHIIIIGHIIIIIIHIIIIIIIIIIGHIIIIGIHIIIIHIHIIIIHHIIIIIIHHIIGHHHIHHHIIHGHGHIIIIIIIHIIIIIIIIIIIHIHIIGHIHIIIIIHHHHHHIIIIHIIHIIGHIIIHHHHHHHIIIEGHHHHIFHIHHEHFHHHHHIIIIIIIHGHIHFHCIHFEHHHIIIHHGCIHIHCAGHGHHCEHIIGIIIHIIHHHHHGIIHHEHHIIIIIIIIIHHHHFIIIIIIIIIIIIIIIHIIIHIIIIIIHIHIHIIIIHIIHIIIHHHDIIIIHG?HIIIHHIIIIIHHIIIIIIIIIHIGIHIIIIIIIHIHIIIIIIIHIIIIIIIIGIIIIIIIIIIHHIIIIIIII
@HWI-D00621:567:H7NJCBCX2:1:1101:8055:50396
GTGGGGAATATTGCACAATGGGCGCAAGCCTGATGCAGCCATGCCGCGTGTATGAAGAAGGCCTTCGGGTTGTAAAGTACTTTCAGCGGGGAGGAAGGTGTTGAGGTTAATAACCTCAGCAATTGACGTTACCCGCAGAAGAAGCACCGGCTAACTCCGTGCCAGCAGCCGCGGTAATACGGAGGGTGCAAGCGTTAATCGGAATTACTGGGCGTAAAGCGCACGCAGGCGGTCTGTCAAGTCGGATGTGAAATCCCCGGGCTCAACCTGGGAACTGCATTCGAAACTGGCAGGCTAGAGTCTTGTAGAGGGGGGTAGAATTCCAGGTGTAGCGGTGAAATGCGTAGAGATCTGGAGGAATACCGGTGGCGAAGGCGGCCCCCTGGACAAAGACTGACGCTCAGGTGCGAAAGCGTGGGGAGCAAACAGG
+
IIIIHHIIIIIIIIIIIIIHIIIIIIIIIIIHHIIIGIIIIHIIIIGIHHIIIIHIIHHIIIIHGIIIIHDDHHIIHIGHGHFHHIIIIIIIIIIHIIIIIIIIHII?GHIIIIIIIIIIIIHHIIIIGHHIHHIIIIIIIIIIIIIHHHHIEHGHIIHHIIIIIIHHHHIHIH??EHHIHGFHDHHHFHIIIIHCEHEHHIHIIIIIIHIIGHHHFHHHHHHHIIHHIII@?IHIIIIIHGH@EHFHEEHIHHGHCIHHHGFHIIHIGIIIIIHIHIIIIHHHIIHIIIIIIHGGIIIIHHEIIIIIIIIIIIIIIIHIIIIIHIIIIIIIIIIIIIIHHIHIIHHHDIHHGIIIIIIIHIIIIIIIGIIIIIIIIIICIGIIIIIIHHIIIIIIIIIIIIIIIIIIIIIIIIIIIIIIIIHHHIIIIH
@HWI-D00621:567:H7NJCBCX2:1:1101:9059:50251
GTGGGGAATATTGCACAATGGGCGCAAGCCTGATGCAGCCATGCCGCGTGTATGAAGAAGGCCTTCGGGTTGTAAAGTACTTTCAGCGGGGAGGAAGGCGATAAGGTTAATAACCTTGTCGATTGACGTTACCCGCAGAAGAAGCACCGGCTAACTCCGTGCCAGCAGCCGCGGTAATACGGAGGGTGCAAGCGTTAATCGGAATTACTGGGCGTAAAGCGCACGCAGGCGGTCTGTCAAGTCGGATGTGAAATCCCCGGGCTCAACCTGGGAACTGCATTCGAAACTGGCAGGCTAGAGTCTTGTAGAGGGGGGTAGAATTCCAGGTGTAGCGGTGAAATGCGTAGAGATCTGGAGGAATACCGGTGGCGAAGGCGGCCCCCTGGACAAAGACTGACGCTCAGGTGCGAAAGCGTGGGGAGCAAACAG
+
IIIIIIIIIIIIIIHIHIIGIIHIIIIIIIIHIIHIIIIIIIIIHIIIIIIIIIIIIIIGIIHIHIIIIHIIIIIIIIIIIIFHIIIIIIIHIIIIIIIIIHHHIIGHHIIIIHIHIIHHHFEHIIIIHIIIIIIIIIIGIIIIIIIIIIIIIIIIIIIIIIIIIIHGIIIIIIIIIHFHEHBHHHIIIIFHIHEHIIIIIIHHHIHEHHHHCHHGHHHIIIIGIIIHHDHHGHGCGE@<CIIHIIIIGIIGIIIHHHHHGHHGGIIIIIHFBGFHIIIIHEGIIIIIHIHHGHEHHIIHHGIIIIIIIIIIIHIIIIIIIIIIIIIIHHIIIIHIIHFIIIHIHHHFIIHHIIIIIIHGIIHIIIIIIHIIIIIHIIIGIIIIIIIIIIIHHHIIIIGHIGIIHIIIIIIIIIIIIIIIIIIIIIIII
@HWI-D00621:567:H7NJCBCX2:1:1101:10010:50429
GTGGGGAATATTGCACAATGGGCGCAAGCCTGATGCAGCCATGCCGCGTGTATGAAGAAGGCCTTCGGGTTGTAAAGTACTTTCAGCGGGGAGGAAGGTGTTGAGGTTAATAACCTCAGCAATTGACGTTACCCGCAGAAGAAGCACCGGCTAACTCCGTGCCAGCAGCCGCGGTAATACGGAGGGTGCAAGCGTTAATCAGAATTACTGGGCGTAAAGCGCACGCAGGCGGTCTGTCAAGTCGGATGTGAAATCCCCGGGCTCAACCTGGGAACTGCATTCGAAACTGGCAGGCTAGAGTCTTGTAGAGGGGGGTAGAATTCCAGGTGTAGCGGTGAAATGCGTAGAGATCTGGAGGAATACCGGTGGCGAAGGCGGCCCCCTGGACAAAGACTGACGCTCAGGTGCGAAAGCGTGGGGAGCAAACAGG
+
IIIIHHHIIIHHIIIIIIIIIIIIIIGIGIHIIIGIHIHIIIIIIIGHIIIHIIHIIHIIGIIIIIIIIIIIIIHIIHHIIIHHIIGIIHIHIIIIIIHIIHHHIIIIIIHHIIIIIHHIGIIIIIIIHHHIIIIGIIHIHIFHIIIIHIIIIHIHIIGHIIIIIIIIHIIIHHIDHIFIIIIDHHHIICEHGIHHCH@HGGHGIGHHIHIHHHCHHHHIIIHHIIIIIIIIIIHHHHGIIFIHIHFIIIHH@DHIHHHA@HIHIHIIHGIIIIFHFEGHFIIIGIIIIIIIIIIIIIIHGHEFIHHDHIIIIIHHHIIIIIIIIIIIIGIIIHIIIIIIIIIIIIHG<HHHIIIIIIIIIIIIIIIIIIIIIHIIIIHIIIIHIIIIIIIIIIIIIIHIIIIIIIHHIIIIGIIIIIIIIIIIIIHIII
@HWI-D00621:567:H7NJCBCX2:1:1101:15283:50430
GTGGGGAATATTGCACAATGGGCGCAAGCCTGATGCAGCCATGCCGCGTGTATGAAGAAGGCCTTCGGGTTGTAAAGTACTTTCAGCGGGGAGGAAGGTGTTGAGGTTAATAACCTCAGCAATTGACGTTACCCGCAGAAGAAGCACCGGCTAACTCCGTGCCAGCAGCCGCGGTAATACGGAGGGTGCAAGCGTTAATCGGAATTACTGGGCGTAAAGCGCACGCAGGCGGTCTGTCAAGTCGGATGTGAAATCCCCGGGCTCAACCTGGGAACTGCATTCGAAACTGGCAGGCTAGAGTCTTGTAGAGGGGGGTAGAATTCCAGGTGTAGCGGTGAAATGCGTAGAGATCTGGAGGAATACCGGTGGCGAAGGCGGCCCCCTGGACAAAGACTGACGCTCAGGTGCGAAAGCGTGGGGAGCAAACAGG
+
IIIIIIIIIIIIIIIIIIIHIIIIIIIIIIIIIIIIIIIIIIIIIIIIIHIIIIIHIIIIIHIGHIIIIHIHIIIIIIIIIIGHIIIIIIIHIIIIIIIIIIIIIIHIIIIIIIHIIIIIIHHIIIIIHIIIIIIIIIIIGHIIHIIIIIIIIIIIIIHHIIIIHIIIIHIIIIHIIIIIIIHIIIIIGIHIIIEHIHIIIIIIIHHHIGHHIIIGHHIIIIHHIIIIIHHEEIHHHFIIIHIHIHIIIIHGGIIHIHIHIIGFHHHIIIIHHIIHHHHHCEEIIIIGIIIIHHEHIIHHHHHIIHIIIIIIIIIHHHIGIIIIIIHIIIIIIIIHIIIIIIIIHIHF<FDHGIIHGIIHHHGIIHHHHIIIHIIIIIIIGHIIIIIIIIIHIIIIIHIIIIIIIIIIIIIIIHIIIIIIIIIIIIIIII
@HWI-D00621:567:H7NJCBCX2:1:1101:18428:50362
GTGGGGAATATTGCACAATGGGCGCAAGCCTGATGCAGCCATGCCGCGTGTATGAAGAAGGCCTTCGGGTTGTAAAGTACTTTCAGCGGGGAGGAAGGTGTTGAGGTTAATAACCTCAGCAATTGACGTTACCCGCAGAAGAAGCACCGGCTAACTCCGTGCCAGCAGCCGCGGTAATACGGAGGGTGCAAGCGTTAATCGGAATTACTGGGCGTAAAGCGCACGCAGGCGGTCTGTCAAGTCGGATGTGAAATCCCCGGGCTCAACCTGGGAACTGCATTCGAAACTGGCAGGCTAGAGTCTTGTAGAGGGGGGTAGAATTCCAGGTGTAGCGGTGAAATGCGTAGAGATCTGGAGGAATACCGGTGGCGAAGGCGGCCCCCTGGACAAAGACTGACGCTCAGGTGCGAAAGCGTGGGGAGCAAACAGG
+
IIIIHIHIIIIIIIIIHIIIIIIIIIIIIIGIIIIIIIIIIIIIIHIIHIIIIHIIIIIIIIIIIIIIHIIHIIIGIIIIIIHIIIIIIIIIIIIIIIIIIIIIIIHIGIIIIIIHIIIHGIIIGHHIIIIIIIIIHIIIIHIIIIIIIDHHIIIIIIIIIIIIIIIIIIIHHHICHIIIIGIIIIHHGCFFHIHIIIHIIIIHIIHIHHIIIIIIHIIIIHHHIIHIHCHIIIHHFHHDDEHGIHF?H?IHFDHHHHEHIHIIHHGHGIHIHIIIIHHHHIIIIIIIIIIIGIHHGIIHIIGIIHIIIIIIIIIIIIIIHIIIIHIHHIIIIIIIIIGIHHHHIHCHCHHIIIIIIHIIHIIIIHEIIHIGHCIIHIIIIIIIHHIIIIIIIIIIIIIHIHIIIIIIIIIIIIIIIIIIIIIIIIIIIG
@HWI-D00621:567:H7NJCBCX2:1:1101:8978:50572
GTGGGGAATATTGCACAATGGGCGCAAGCCTGATGCAGCCATGCCGCGTGTATGAAGAAGGCCTTCGGGTTGTAAAGTACTTTCAGCGGGGAGGAAGGTGTTGAGGTTAATAACCTCAGCAATTGACGTTACCCGCAGAAGAAGCACCGGCTAACTCCGTGCCAGCAGCCGCGGTAATACGGAGGGTGCAAGCGTTAATCAGAATTACTGGGCGTAAAGCGCACGCAGGCGGTCTGTCAAGTCGGATGTGAAATCCCCGGGCTCAACCTGGGAACTGCATTCGAAACTGGCAGGCTAGAGTCTTGTAGAGGGGGGTAGAATTCCAGGTGTAGCGGTGAAATGCGTAGAGATCTGGAGGAATACCGGTGGCGAAGGCGGCCCCCTGGACAAAGACTGACGCTCAGGTGCGAAAGCGTGGGGAGCAAACAGG
+
IIIIIIIIIIIIIIHIIIEIIIIIIIIIIHIIIIIIIIIIIIHIHIIIIIIHIIIIIIIIIGIIIIIIEGHHIIIIHIIIIIGHHIIIIIIHIIIIIIIHHIIIIIHEHIHIIIIIIIIIIIIIIHIIIIIIIIIGIIIIIIIIIIIHHHIIIIHIIIIIIGIIIIIIIIIIIHHHHIHIHIHIIIAHHHIIIIIHFHIIIIIIIIHIIIIIHHHHHHHHIIIIHIIIIHHIHEF@EIHIIHHHHG@IIIIHE<IHDDHIIIHHHA.HIIIIHIHEHIGHIHGIIIHIHHFHIHIIIIIIHHHIIIIIIIIIIHHHIIHG@IIIHIIIIIIIIIIIHIIIHIIIIIIHDHIHGIIIIIIIIIHIIHIIIIIIIIIIIIIIIIIIIIIHHIIIHIIIIIIIHHHIIIIIIIIIIIIIIIIIIIIIIIIIII
@HWI-D00621:567:H7NJCBCX2:1:1101:2342:50939
GTGGGGAATATTGCACAATGGGCGCAAGCCTGATGCAGCCATGCCGCGTGTATGAAGAAGGCCTTCGGGTTGTAAAGTACTTTCAGCGGGGAGGAAGGTGTTGAGGTTAATAACCTCAGCAATTGACGTTACCCGCAGAAGAAGCACCGGCTAACTCCGTGCCAGCAGCCGCGGTAATACGGAGGGTGCAAGCGTTAATCGGAATTACTGGGCGTAAAGCGCACGCAGGCGGTCTGTCAAGGCGGATGTGAAATCCCCGGGCTCAACCTGGGAACTGCATTCGAAACTGGCAGGCTAGAGTCTTGTAGAGGGGGGTAGAATTCCAGGTGTAGCGGTGAAATGCGTAGAGATCTGGAGGAATACCGGTGGCGAAGGCGGCCCCCTGGACAATGACTGACGCTCAGGTGCGAAAGCGTGGGGAGCAAACAGG
+
IHIIIIIIIIIII1FHIIIIIIIDCDH/<GG?ECCGFC1DF@CEHD?C/<C1CFHHHFH?CC<@GGCHI@HC<CGH@EGC1GFHGCCHHII<CC0F@H@GGC@<@G1<DDEEHFHHCHECHI?<FHII0=CCD?0/<E<00<DFHIIIDDHHE0DG@FH/=BE/AE/8:8EDHHIHHHHEGE.-?-B..8.:.788BBGHEHH@GE@EEFIHEHH-HDF-?EC<HE@CD=-B-?GEG-G@8--@@6@@@?EHHC>>,IHHGAHEEHEHF.HIHHFHHIHECHIIIHHIHEHHHIIIHHIHHC.IHEIHDIHEIHH?HIHF0IGIHHIIIHIHHIIIIIHIHDIIIIHHCHHEIIIIIIIIIIIIIIIIIHIIIHHHHHEEHCIIIIIHH@HCHIIIIIIIHEIIIIIIIHIIIIIIIIIIIIIIIIIIII
@HWI-D00621:567:H7NJCBCX2:1:1101:18496:50936
GTGGGGAATATTGCACAATGGGCGCAAGCCTGATGCAGCCATGCCGCGTGTATGAAGAAGGCCTTCGGGTTGTAAAGTACTTTCAGCGGGGAGGAAGGTGTTGAGGTTAATAACCTCAGCAATTGACGTTACCCGCAGAAGAAGCACCGGCTAACTCCGTGCCAGCAGCCGCGGTAATACGGAGGGTGCAAGCGTTAATCGGAATTACTGGGCGTAAAGCGCACGCAGGCGGTCTGTCAAGTCGGATGTGAAATCCCCGGGCTCAACCTGGGAACTGCATTCGAAACTGGCAGGCTAGAGTCTTGTAGAGGGGGGTAGAATTCCAGGTGTAGCGGTGAAATGCGTAGAGATCTGGAGGAATACCGGTGGCGAAGGCGGCCCCCTGGACAATGACTGACGCTCAGGTGCGAAAGCGTGGGGAGCAAACAGG
+
IIIIIIHIHIIIIIIIIIIIIIIIIIIHIHHIIIIGIIIHHIIGIIIHCEHIIIIIIIIHIHIIIIIIIFHHHHHGHHHIIIIIIIIIIIIIHIIHIIIHIIIIIIICHHIIIHHIIIIIIIIIIIHIHHEHHEHHDHGIIIIIGHHIH?HHIIIIHIHIIHIIIHHIIFHIIIIIHIIHIH=HHHIICHHIHIGGDHIIIIIIIGHHIIIHDHGIHIHIIHHHI-HIIHHIIIHIHIIIHIIHHHHHHGCHHDCIIIIIIIIIIIHHHIIIHHHIIIIHHIIIIIGHIIIIIIIIIIHHHHGIIHIIIIIIIIIIIIIIIHIIIIIIIHIIIIIIIIIIIIIIIHGGDIIIIIIIHIIIHIIIIIHIGIIIIIIIIHIIIIHHIIIIIIIIIIHIIIHGHIIHIIGIIIIIIIIIIIIIIIIIIIIIII
@HWI-D00621:567:H7NJCBCX2:1:1101:11858:51190
GTGGGGAATATTGCACAATGGGCGCAAGCCTGATGCAGCCATGCCGCGTGTATGAAGAAGGCCTTCGGGTTGTAAAGTACTTTCAGCGGGGAGGAAGGTGTTGAGGTTAATAACCTCAGCAATTGACGTTACCCGCAGAAGAAGCACCGGCTAACTCCGTGCCAGCAGCCGCGGTAATACGGAGGGTGCAAGCGTTAATCGGAATTACTGGGCGTAAAGCGCACGCAGGCGGTCTGTCAAGTCGGATGTGAAATCCCCGGGCTCAACCTGGGAACTGCATTCGAAACTGGCAGGCTAGAGTCTTGTAGAGGGGGGTAGAATTCCAGGTGTAGCGGTGAAATGCGTAGAGATCTGGAGGAATACCGGTGGCGAAGGCGGCCCCCTGGACAAAGACTGACGCCCAGGTGCGAAAGCGTGGGGAGCAAACAGG
+
IIIIIIIIIIIIIIIIIIIIIIIIIIIIGHIIIIHHIIIIIIIIIIIIIIIIIIIIIIIIIIHIIIIIIHIIIHIIIIIIIIFHHIIIIIIHHIIIIIIIIIIIHIHIIIIIIIIIIIIIIIIIIIIIIIIIIIIIIIIHIIIHIHHIIIIIIIIIIIIIIIHIIIIIIIIIIIIIIIHIIHCHIGIIIIIIHIHDHIIIIIIIIIIIHHHHIIHHFHHHHIHHHIIIHIHHHHFFGIIHHGIHFHHIIIHEIHIGIIIIIHEIIIIIIIIIIHGIIIIIHIHGIIIGHIIIIIIIIHIIGIHGIIIIIGIIIIHGIIIHIIIIIIIIGIIIIIIIIIIIIIIIHHGFCIIIIIIIIIHIGIIIIIGIIIIIIIIIIIIIHIHEIIIIIHIIHIIIIHIIIIIIIHIIIIIIIIIIIIIIIIIIIIIIII
@HWI-D00621:567:H7NJCBCX2:1:1101:19352:51147
GTGGGGAATATTGCACAATGGGCGCAAGCCTGATGCAGCCATGCCGCGTGTATGAAGAAGGCCTTCGGGTTGTAAAGTACTTTCAGCGGGGAGGAAGGTGTTGAGGTTAATAACCTCAGCAATTGACGTTACCCGCAGAAGAAGCACCGGCTAACTCCGTGCCAGCAGCCGCGGTAATACGGAGGGTGCAAGCGTTAATCGGAATTACTGGGCGTAAAGCGCACGCAGGCGGTCTGTCAAGTCGGATGTGAAATCCCCGGGCTCAACCTGGGAACTGCATTCGAAACTGGCAGGCTAGAGTCTTGTAGAGGGGGGTAGAATTCCAGGTGTAGCGGTGAAATGCGTAGAGATCTGGAGGAATACCGGTGGCGAAGGCGGCCCCCTGGACAATGACTGACGCTCAGGTGCGAAAGCGTGGGGAGCAAACAGG
+
IIIIIIIIIIIIIIIIIIIIHIIIIIHHIIIIIIHFEHIIHHIIIIIIIIIIIIIIIIIIIIIIIIIIHIIIIIIIIIIGHHFHIIIIIIIIIIIIIHIIIIIIIHHIHIIIIIHIIIIIIHHHHHIIHIIIIIIHIGHHIIIHHIIIIDHIIIIIIIIHIHIIIIHCFHIIIH?-DHCHHIICHDHIGEHIII.EHHHIHIIHHHHIIIIIIIHIIIIGIIHHHGHHHHIIHFIGHHFIIIIIHFIHHEHHGCHIIHIHFEHHEIIIIIGHGIIIIIIIIHGIHHEIIIHHHHHIIIIHHHGIIHIHHIGIGIIIIIHIIIIIIIIIIIIIIHIIIIIIIHIIGIIHDIIIIIIHIIIIHIGIIIHHHGIIIIHIIIIIIGIIHIIIIIIIIHHGIHHIHHIIIIIIIIIIIHIIIIIIIIIIIIIHII
@HWI-D00621:567:H7NJCBCX2:1:1101:18595:51461
GTGGGGAATATTGCACAATGGGCGCAAGCCTGATGCAGCCATGCCGCGTGTATGAAGAAGGCCTTCGGGTTGTAAAGTACTTTCAGCGGGGAGGAAGGTGTTGAGGTTAATAACCTCAGCAATTGACGTTACCCGCAGAAGAAGCACCGGCTAACTCCGTGCCAGCAGCCGCGGTAATACGGAGGGTGCAAGCGTTAATCGGAATTACTGGGCGTAAAGCGCACGCAGGCGGTCTGTCAAGTCGGATGTGAAATCCCCGGGCTCAACCTGGGAACTGCATTCGAAACTGGCAGGCTAGAGTCTTGTAGAGGGGGGTAGAATTCCAGGTGTAGCGGTGAAATGCGTAGAGATCTGGAGGAATACCGGTGGCGAAGGCGGCCCCCTGGACAAAGACTGACGCTCAGGTGCGAAAGCGTGGGGAGCAAACAGG
+
IIIIIIHIIHIIIGHIIIIIIIIIIIIIIIIIIHHEHIIIIEHHHIIIIIIIIIIIIIIIIHIHIIIIIIIIIIIIHHHIIGHGHHHHIIIIHIHIIIIIIIGHIIHFHIIIIIIIICHIIGEHIHIIHHIIIIHCHHHIIIIHHHIHHHHIHIIIIFHIIFIIIIHIIIIHIIHHHIIIHIHIIIIIHGHIIGBHGCHHIHHHIHHIIHIIHIHFGHIIIHHHHH<IIIHEEFIHHFIHHHG?HEHIGHHHE,IHHIHIHHIIIHHG@GIIHFF.IIHHIHHIIHHHIIGIHHIHIHIIH?H@IHHIIIIGH@HHIIIIHIIIIIIIIHIHGIIGIHGHIIIIIIHGEIIGIIIHIIHIHIIIHIIIIIIIIIIIIHDIIIIIIIIIIHIGIIIIIIIIHHIIHHIHIIIIIIIIIIIIIIIIIIIIII
@HWI-D00621:567:H7NJCBCX2:1:1101:20954:51308
[truncated: 54,988,514 more chars]
