# Supplementary material for: Diversity of the gut microbiome in three grasshopper species using 16S rRNA and determination of cellulose digestibility
Source: PeerJ. 2020 Nov 5;8:e10194. doi: 10.7717/peerj.10194 (PMC7649011; doi:10.7717/peerj.10194)
Supplement: Supplemental Information 12 [file peerj-08-10194-s012.zip › Od2.fastq]

@HWI-D00621:567:H7NJCBCX2:1:1101:7945:1992
GTGGGGAATATTGCACAATGGGCGCAAGCCTGATGCAGCCATGCCGCGTGTATGAAGAAGGCCTTCGGGTTGTAAAGTACTTTCAGCGGGGAGGAAGGTGTTGTGGTTAATAACCGCAGCAATTGACGTTACCCGCAGAAGAAGCACCGGCTAACTCCGTGCCAGCAGCCGCGGTAATACGGAGGGTGCAAGCGTTAATCGGAATTACTGGGCGTAAAGCGCACGCAGGCGGTCTGTCAAGTCGGATGTGAAATCCCCGGGCTCAACCTGGGAACTGCATTCGAAACTGGCAGGCTAGAGTCTTGTAGAGGGGGGTAGAATTCCAGGTGTAGCGGTGAAATGCGTAGAGATCTGGAGGAATACCGGTGGCGAAGGCGGCCCCCTGGACAAAGACTGACGCTCAGGTGCGAAAGCGTGGGGAGCAAACAGG
+
IIIIIIIIIIIIIIIIIIIIGIIIIIIIIIIIIIIIIIIIIIIIIIIIHIIHIIIIIIIIIIIIIIIIIIIIIIIIIIIIIIHHHIIIIIIHIIIHIIIIIIIIIIHIIIIIIIIIIIIHIHHIIIIIIIIHIHHHIIIIIIIIHIIIIIIIIIIIIIIIIIIIIHIIIIIGHHHHHHHIIIIIIIHHHHIHHH:GHIIHIIIGHIIIHIGHGECHHIIHHHIHIHFHIHHIHF@-HIHDIIIFIH@FFHECHCIIIHIIHFA@IHFGHGIIHHHEHHIHHGIIHHEIHIGIIHHIIHGHIIHIIHIIHIIIIIIIIIIIIGIIIIIIIHIHIIIHIIIIIIIIIIHHFHHHCIIHIIIIHIGIIIIIIIIIIIIIIHIGIIIIIIHHIIIIHIIIIIIIIIIIHIIIIIIIIIIIIIIIIIIIIIIIII
@HWI-D00621:567:H7NJCBCX2:1:1101:3715:2044
GTGGGGAATATTGCACAATGGGCGCAAGCCTGATGCAGCCATGCCGCGTGTATGAAGAAGGCCTTCGGGTTGTAAAGTACTTTCAGCGGGGAGGAAGGTGTTGAGGTTAATAACCTCAGCAATTGACGTTACCCGCAGAAGAAGCACCGGCTAACTCCGTGCCAGCAGCCGCGGTAATACGGAGGGTGCAAGCGTTAATCGGAATTACTGGGCGTAAAGCGCACGCAGGCGGTCTGTCAAGTCGGATGTGAAATCCCCGGGCTCAACCTGGGAACTGCATTCGAAACTGGCAGGCTAGAGTCTTGTAGAGGGGGGTAGAATTCCAGGTGTAGCGGTGAAATGCGTAGAGATCTGGAGGAATACCGGTGGCGAAGGCGGCCCCCTGGACAAAGACTGACGCTCAGGTGCGAAAGCGTGGGGAGCAAACAGG
+
IHIIGIIIIIIHHIIIIIIHIFGHIGIIIIIHIIIIIHHIIIIHIIIIIGHHIIIIHGIIIIIIGHHIIIIHIIIHIIHIIIFHIIIIHIIIIIIHIIIIIIIIIIIHFHHEHHIIIIIIIIIIIIIIHIHIIHIIIIIIIIIIIIIHIIIHHIHIIIIIHIIIHIIIIIIIHIIIHHHHHIHHGDAGHIHHIHECGHEHFHHIIIEHGHHEHHHIHHHHEHHIHHIHIIHIIHHHHEIHHDHHHHIIIGHIIHCIIIIHHIHGGACHIIIIIIIHHHHIIIIIIIIIIHHHIIHHIIIIIHIIIHIIIIIIIIIIIIIIIIHIIIIIIIHIIIIIHIIHFIIIIIHF<HGIIHIIIIIIHHHHIIIIIIIIIIIIIIIHGIIHIIIIIIIIIIIIHHIIHHIHIIIIIIIIIIIIIIIHIHGHHD@IHH
@HWI-D00621:567:H7NJCBCX2:1:1101:8740:2260
GTGGGGAATATTGCACAATGGGCGCAAGCCTGATGCAGCCATGCCGCGTGTATGAAGAAGGCCTTCGGGTTGTAAAGTACTTTCAGCGGGGAGGAAGGCGATAAGGTTAATAACCTTGTCGATTGACGTTACCCGCAGAAGAAGCACCGGCTAACTCCGTGCCAGCAGCCGCGGTAATACGGAGGGTGCAAGCGTTAATCGGAATTACTGGGCGTAAAGCGCACGCAGGCGGTCTGTCAAGTCGGATGTGAAATCCCCGGGCTCAACCTGGGAACTGCATTCGAAACTGGCAGGCTAGAGTCTTGTAGAGGGGGGTAGAATTCCAGGTGTAGCGGTGAAATGCGTAGAGATCTGGAGGAATACCGGTGGCGAAGGCGGCCCCCTGGACAAAGACTGACGCTCAGGTGCGAAAGCGTGGGGAGCAAACAGG
+
IHIIIIIIIGIIIIIHHIIIIIIIIGIIIIIHIIIIIHHIIIIIIIIICHIHIIGHHIIHIIIHIIIIIHIHIGHHHIIIIIGHIIIIIIICHIIIIIIIHIIHHIHIIIIHIIIIIIHIIGHIIIIIHIHIIIHGIHIIHHIIIIGI<DDHIIGIIIIIGIIHIIIIIIHIIGDHIGIIIIHIHIIGGIGIEHHCHIIEHIIIHIIIIIHIIHHHIHGIIIIHIIIHIIIGIIHIGFHIIIIHHHIGIIIHH<HHHHIIHEIIIH?GIIHIIHEHGIIHGHGIIIIIIIHIIHHGIIIIHHIIIIIIIIIIIIHHHIIIIIIIIIIIIIIIIIIHIIIIIIIIIIHHDHIIIIIIIIIIIIIIIIIHIIIIIIIHIIIIIHHGIIIIIIIIIIIIIIIIIIIHIIHIIIIIIIIIIIIIIGIIIIIIII
@HWI-D00621:567:H7NJCBCX2:1:1101:5113:2704
GTGGGGAATATTGCACAATGGGCGCAAGCCTGATGCAGCCATGCCGCGTGTATGAAGAAGGCCTTCGGGTTGTAAAGTACTTTCAGCGGGGAGGAAGGTGTTGTGGTTAATAACCGCAGCAATTGACGTTACCCGCAGAAGAAGCACCGGCTAACTCCGTGCCAGCAGCCGCGGTAATACGGAGGGTGCAAGCGTTAATCGGAATTACTGGGCGTAAAGCGCACGCAGGCGGTCTGTCAAGTCGGATGTGAAATCCCCGGGCTCAACCTGGGAACTGCATTCGAAACTGGCAGGCTAGAGTCTTGTAGAGGGGGGTAGAATTCCAGGTGTAGCGGTGAAATGCGTAGAGATCTGGAGGAATACCGGTGGCGAAGGCGGCCCCCTGGACAAAGACTGACGCTCAGGTGCGAAAGCGTGGGGAGCAAACAGG
+
IIIHIIHHIIIIHIIIIIIIIIIIIIIIIIIIIIIIIHIHIIIIHIIIIIIIIIIIIIIIIHIHIIIIHHIIIIIIHIIIIIDHIIIIIIIIIIIIIIIIIIIIIIIIIIIIIIIIIIIIIIIIIIIIHIIIIIIIIHIHIHIIIIIIIIIIIIIIHIIIIIIIIIHHIIIIIIIHIHIHIIIIIIIIIHIIIIHHIIHIIHIIIIIIIIHHIIIIIIIIIIIIIIIIIIHIIIIIIGHGIIIIIHHIIIIIIHHHCHHHIIHGEEEIIIIHIIIIIIIIIIIIHHHIIIIIIHHIIIIIIIIIIIIIIIIIIIIIIIIIIIIIIIIIIIIIIIIIIIIIIIIIIIHG<HIIIIIIIIIIIIIIIIIIIIIIIIHIIIIIIIIIIIIIIIIIIIIIIIIIHIIIIIIIIIIIIIIIIIIIIIIIIIIIII
@HWI-D00621:567:H7NJCBCX2:1:1101:5563:2782
GTGGGGAATATTGCACAATGGGCGCAAGCCTGATGCAGCCATGCCGCGTGTATGAAGAAGGCCTTCGGGTTGTAAAGTACTTTCAGCGGGGAGGAAGGCGATGCGGTTAATAACCGCGTCGATTGACGTTACCCGCAGAAGAGGCACCGGCTAACTCCGTGCCAGCAGCCGCGGTAATACGGAGGGTGCAAGCGTTAATCGGAATTACTGGGCGTAAAGCGCACGCAGGCGGTCTGTTAAGTCAGATGTGAAATCCCCGGGCTTAACCTGGGAACTGCATTTGAAACTGGCAGGCTTGAGTCTTGTAGAGGGGGGTAGAATTCCAGGTGTAGCGGTGAAATGCGTAGAGATCTGGAGGAATACCGGTGGCGAAGGCGGCCCCCTGGACAAAGACTGACGCTCAGGTGCGAAAGCGTGGGGAGCAAACAGG
+
IIIIIIIIIIIIIIIIIIIIHIIIIIIIIIIIIIIIIIIIIIIIIIHIIIIIIIIIIIIIIIIHIIIIIIIIIIIIIIIIIIGHHIIIHIIIIIIIIIIIIIIIIIIIIHIIIIIIIIIIIIIIIIIIHIIIIIIIIIIIIIIIIIIIIIHIIIIHIIIIIIIIIIIIHIIIIHHHIIHIIIGIIHIIGHIIIIGEHIHHIHIIIIIIIHHHHHHHIIIIIHIIIGHHIHIIHE?HHIHHGIHIIHHHHHHIH<DHIHIIHCHIGIIIIIHIHIGIIHIHIIHFIHHEGIHIIHEHHHHHCHIIIHIIHIIIIIIIHIIIIIIIIHIIIIHIIIIIIIIIIIIIHIHHDIIIHIIIIIIIIIIIIIIIIIIIIIIIIIIIIGIIIIIIIIIIIIIIIIHIIIIIIIIIIIIIIIIIIIIIIIIIIIIIII
@HWI-D00621:567:H7NJCBCX2:1:1101:13422:2824
GTGGGGAATATTGCACAATGGGCGCAAGCCTGATGCAGCCATGCCGCGTGTATGAAGAAGGCCTTCGGGTTGTAAAGTACTTTCAGCGGGGAGGAAGGTGTTGTGGTTAATAACCGCAGCAATTGACGTTACCCGCAGAAGAAGCACCGGCTAACTCCGTGCCAGCAGCCGCGGTAATACGGAGGGTGCAAGCGTTAATCGGAATTACTGGGCGTAAAGCGCACGCAGGCGGTCTGTCAAGTCGGATGTGAAATCCCCGGGCTCAACCTGGGAACTGCATTCGAAACTGGCAGGCTAGAGTCTTGTAGAGGGGGGTAGAATTCCAGGTGTAGCGGTGAAATGCGTAGAGATCTGGAGGAATACCGGTGGCGAAGGCGGCCCCCTGGACAAAGACTGACGCTCAGGTGCGAAAGCGTGGGGAGCAAACAGG
+
IIIIIHIIIIIIHIIIIIIIHIIIIIIIIIIIIIIIIEHIIIIIHIIIHHIIIIIIIIIIHIIIIIIIIIIIIIIIIIIIHGGHIIIIIIIHIIIIIIIIIIIIIIIHIIIIIIHIIIIIIIIIHIIIHHHHIIIIIIIIIIIIIIIIIIIIIIIIIIHIIIIIIHIIIIIIIIHHHIIIIIGHIHHHFHHIIIGHGHIIIIIIIGIIIIIIHHHIHIHIIHIIIIIIIIHHIIIIHHFHHDHIIHIIHHEHHGHIHIGIHIIHHIIIIIIIIHHIIIIIIIIIHHHIIIIIIIHIIIIHIHHGIIIIIIIIIIIIIIIIIIIIIIIIIIIIIIIIHIIIIIIIIIHHGGHIIIIIIIIIIIIIIIIIIIIIIIIIIIIIIGIIIIIIIHIIGIIIIIIIIHIIIIIIIIIIIIIIIIIIIIIIIIIIII
@HWI-D00621:567:H7NJCBCX2:1:1101:7598:3138
GTGGGGAATATTGCACAATGGGCGCAAGCCTGATGCAGCCATGCCGCGTGTATGAAGAAGGCCTTCGGGTTGTAAAGTACTTTCAGCGGGGAGGAAGGCGATAAGGTTAATAACCTTGTCGATTGACGTTACCCGCAGAAGAAGCACCGGCTAACTCCGTGCCAGCAGCCGCGGTAATACGGAGGGTGCACGCGTTAATCGGAATTACTGGGCGTAAAGCGCACGCAGGCGTTCTGTCAAGTCGGATGTGAAATCCCCGGGCTCAACCTGGGAACTGCATTCGAAACTGGCAGGCTAGAGTCTTGTAGAGGGGGGTAGAATTCCAGGTGTAGCGGTGAAATGCGTAGAGATCTGGAGGCATACCGGTGGCGAAGGCGGCCCCCTGGACAAAGACGGACGCTCAGGTGCGAAAGCGTGGGGAGCAAACAGG
+
FCEGFCC@@HHIECGE@GFCHFHCHHHHEHIIGHCCG?@HECFE<<EHEHEHHH?H@FCGHE@CEE?GHCC/CHCHEEEEEHGECE1F<<?EHCG1<GCCHFGGHED<GHHHE?CHGEHC<@GCEFCH=DGHHEE<<FCEEHHHGIIIHD/:DGEC/D=/:A.;F@B8/8E???HHIIEHIBED?-BEHI.:-7::.;7BA,9@GECEE@F@G?,?EG-@8*E=EHH>5DD---G@B-=H<=B6--F-8-88-,>D,DCEB..FF97@F68..EG@97;.;9..B;.:.G?EGA8E@.8..8.C.D.8-:</D//F@@/G0C@E?C0@//H<HH?CHC00</C?EEC<<C@C1HE@D11D//DCCEHD0EEHHHE<//CHCFH@<FGG@D1G<</0IHH@@?EHE<<0<@=0E</<=C1HEHIHHEEHG@
@HWI-D00621:567:H7NJCBCX2:1:1101:17955:3077
GTGGGGAATATTGCACAATGGGCGCAAGCCTGATGCAGCCATGCCGCGTGTATGAAGAAGGCCTTCGGGTTGTAAAGTACTTTCAGCGGGGAGGAAGGCGATAAGGTTAATAACCGCGCCGATTGACGTTACCCGCAGAAGAAGCACCGGCTAACTCCGTGCCAGCAGCCGCGGTAATACGGAGGGTGCAAGCGTTAATCGGAATTACTGGGCGTAAAGCGCACGCAGGCGGTCTGTTAAGTCAGATGTGAAATCCCCGGGCTTAACCTGGGAACTGCATTTGAAACTGGCAGGCTTGAGTCTTGTAGAGGGGGGTAGAATTCCAGGTGTAGCGGTGAAATGCGTAGAGATCTGGAGGAATACCGGTGGCGAAGGCGGCCCCCTGGACAAAGACTGACGCTCAGGTGCGAAAGCGTGGGGAGCAAACAGG
+
IIIIIIIIIIIIIIIIIIIIHIIIIIIIIIIIIIIIIIIIIIIIIHIIIIIIIIIIIIIIIHIIIIIIIIIIIIIIIIIIIIHIIIIIIIIIIIHIIIIIIIIIIIIIIIIIIIHIIIIIIIHHIIIIHHIIIIIIIIIIIIIIIIIIIHHIIGIIIHHHHIIIIIIIIIIIIIHIHHIIHIIIIIIIHIGHEHHIIGIGHHHIIIHIIIIIIHIGIIIIIIIHHIHIIHIEGHHF-CIIIIIIIHHIHHHHHCGIHHHEHGGIIIIIIHGIGIIIHHIIHIIIIIIHHHIIIIIGIIIIIIIIIGIIIIIHIIIIHHHFIGIIIHHIHDIIIIIIGIIHHIIIIIHGDIIIIIIIIIIIHIIIIIHHIIGIIIHIIIIIIGIIIIIIIHIIHIHIIIIHHIIHIGIIIIIIIIIIIIIIIIIIHIIIII
@HWI-D00621:567:H7NJCBCX2:1:1101:7129:3439
TGGGGAATATTGCACAATGGGCGCAAGCCTGATGCAGCCATGCCGCGTGTATGAAGAAGGCCTTCGGGTTGTAAAGTACTTTCAGCGGGGAGGAAGGTGTTGTGGTTAATAACCACAGCAATTGACGTTACCCGCAGAAGAAGCACCGGCTAACTCCGTGCCAGCAGCCGCGGTAATACGGAGGGTGCAAGCGTTAATCGGAATTACTGGGCGTAAAGCGCACGCAGGCGGTCTGTCAAGTCGGATGTGAAATCCCCGGGCTCAACCTGGGAACTGCATTCGAAACTGGCAGGCTAGAGTCTTGTAGAGGGGGGTAGAATTCCAGGTGTAGCGGTGAAATGCGTAGAGATCTGGAGGAATACCGGTGGCGAAGGCGGCCCCCTGGACAAAGACTGACGCTCAGGTGCGAAAGCGTGGGGAGCAAACAGG
+
HIIIHIIIIIIIGHIIIIIIIIIIIIIIIIIHIIHIHIIIIIIHIIIEHIIIIGIIIIIIIHHIIIIIIIIIIIHHIIIIIIHHIIIHIIGIIIIIHIIIIIIIIGHIIIIIIIIIIIHIIIIIIHIHHHHIIHIIIGIIIIHIIIIIIIIIIIIIIIHIHIIEHFHIIGGIIIDIIHHIIHHIIHIIHHHIIHIDHCHHHIHHIIIGHIIIIIIIIIHHGIIIHHHIIIIHECIHHGIHDIGIHHHHCHG@GGGIIIIIHIIHH?HIIIIIIIIIHIIHIIIIHHHHIHHFIHIIIIIHIIIIIIIIIIHHIIIIIIIHHGIIIGIIIIIIIIIIIIIIIIIHIHGDIHIIIIIIIHHDIIIHIIHIIIIIIIIIIHIIHHHHIIIHHHHIIIGIIHEIIIIHHIIIIIIIIIIHIIHHEIIIIIIHI
@HWI-D00621:567:H7NJCBCX2:1:1101:7526:3354
GTGGGGAATATTGCACAATGGGCGCAAGCCTGATGCAGCCATGCCGCGTGTATGAAGAAGGCCTTCGGGTTGTAAAGTACTTTCAGCGGGGAGGAAGGCGATAAGGTTAATAACCTTGTCGATTGACGTTACCCGCAGAAGAAGCACCGGCTAACTCCGTGCCAGCAGCCGCGGTAATACGGAGGGTGCAAGCGTTAATCGGAATTACTGGGCGTAAAGCGCACGCAGGCGGTCTGTCAAGTCGGATGTGAAATCCCCGGGCTCAACCTGGGAACTGCATTCGAAACTGGCAGGCTAGAGTCTTGTAGAGGGGGGTAGAATTCCAGGTGTAGCGGTGAAATGCGTAGAGATCTGGAGGAATACCGGTGGCGAAGGCGGCCCCCTGGACAAAGACTGACGCTCAGGTGCGAAAGCGTGGGGAGCAAACAGG
+
IIIIIIIIIIIIIIIIIIIIIIIIHIIIIIIIIIIIIIIIIIIIHIIIIIIIIIIIGIIIIIIIIIIIGIIIIIIIIIIIIIDHIIIIIIHIIIIIIIIIIHIIIIIIIIIIIIIIIIIIIIIIIIHIIIIIIIIIHIIIIIIIIHIIIIIIIIIIIIIIIIIIIIIIIIIIIIIIIIIIIIIIIIHIIIHIIIIHHIIIIIIIIIIIIIIIIIHIIIIIIIIIIIIIIIIIHHIHIH=HDIHGHHIHIIIIHHHHDIHIIIHIIHHGHIIIIIIIHIIIGIIIHIIHIIIIIHEIIIIHFIHIIIIIIIIIIIIIIIIHIIHHIIIIIIIIIHIIHHIIIIIIHIHHFHHHHIIHGIHIIIIIIIIIIIIIIIIIIHHIGIIIIIIIIIHHHHIIIIIIIIIIIIIIIIIIIIIIIIIIIIIIIIIIII
@HWI-D00621:567:H7NJCBCX2:1:1101:7695:3499
GTGGGGAATATTGCACAATGGGCGCAAGCCTGATGCAGCCATGCCGCGTGTATGAAGAAGGCCTTCGGGTTGTAAAGTACTTTCAGCGGGGAGGAAGGTGTTGTGGTTAATAACCACAGCAATTGACGTTACCCGCAGAAGAAGCACCGGCTAACTCCGTGCCAGCAGCCGCGGTAATACGGAGGGTGCAAGCGTTAATCGGAATTACTGGGCGTAAAGCGCAGGCAGGCGGTCTGTCAAGTCGGATGTGAAATCCCCGAGCTCAACCTGGGAACTGCATTCGAAAATGGCAGGCTAGAGTCTTGTAGAGGGGGGTAGAATTCCAGGTGTAGCGGTGAAATGCGTAGAGATCTGGAGGAATACCGGTGGCGAAGGCGGCCCCCTGGACAAAGACTGACGCTCAGGTGCGAAAGCGTGGGGAGCAAACAGG
+
@@1CF/00DF1F?@11DH@FH?F<DHCCGH111<G@1FHCHHCH1<FH?EG??1<1<FF1C?1DC@1DCC@EHCG1CCC<<F1D@C?CCHHC?C0F@<GHEEHE@E<<DC1FH0<<C?0=<000=0D0=E00<D@H?D?0DGE/G?HH/DHH@D=//G=/:B@HFH?G//?CHC?-D@HHGHDHI-8.8F:BGHE.9.BFCCBC.@GIHHDB??7@5568E6<#>,9HHD?H@-B---@75-B68--CB8--55,6,EB.....8....6.?EF?G?FA@?HFB88.8.F?GB:.8C88GCCEF@@HHE-EC/?HEH@F0@FD000CF?HC?<<<<1HG=CHC<<D1CDHF1IHF?EC?IHHHH@HECHE1E<?FC/<//DEHHEG<<CCD1<@D</CC?C1<//<D0EGD0/</H@HC1<<11<<1@@G
@HWI-D00621:567:H7NJCBCX2:1:1101:13463:3350
GTGGGGAATATTGCACAATGGGCGCAAGCCTGATGCAGCCATGCCGCGTGTATGAAGAAGGCCTTCGGGTTGTAAAGTACTTTCAGCGGGGAGGAAGGCGATGCGGTTAATAACCGCGTCGATTGACGTTACCCGCAGAAGAAGCACCGGCTAACTCCGTGCCAGCAGCCGCGGTAATACGGAGGGTGCAAGCGTTAATCGGAATTACTGGGCGTAAAGCGCACGCAGGCGGTCTGTCAAGTCGGATGTGAAATCCCCGGGCTCAACCTGGGAACTGCATCCGAAACTGGCAGGCTTGAGTCTCGTAGAGGGGGGTAGAATTCCAGGTGTAGCGGTGAAATGCGTAGAGATCTGGAGGAATACCGGTGGCGAAGGCGGCCCCCTGGACGAAGACTGACGCTCAGGTGCGAAAGCGTGGGGAGCAAACAGG
+
IHIIIIIIIIIIIIIIIIIIIIIIIIIIIIIIIIIIIIIIIIIIIIIIHHHIIGIIIHIIIIIIIIIIIIIIIIIIIIIIIIHHIIIIIIIIIIIIIIIIIIIGIIIIIIIIIIIIIIIIIIIIIIIIHHHIIIIIIIIIIIIIIIIIIIIIIIIIIIIIIIIHHIIIIIIIIIIIIIIIIIIIIIHHGIIIIIHGHGGHIIIIIIIIIIIHHIIIIIIIIIIIIIHIIHHHIIIIIIHGIIIIHHGIHIHHHHHHIIIGIIHIHIIIIHIIIIHHIIIIIIHIIIIIIIIIIIIIIIIIIIIIIIIIIHIIIIIIIIIIIIHIIIIIIIIIIIIIIIIIIIIIIIIHGIIIIIIIIIIIIIIIIIIIIIIIIIIIIIIHIIIGIIIIIIIIIIIIHIIIIIIIIIIHIIIIIHIIIIIIIIIIIIIGII
@HWI-D00621:567:H7NJCBCX2:1:1101:1193:3740
GTGGGGAATATTGCACAATGGGCGCAAGCCTGATGCAGCCATGCCGCGTGTATGAAGAAGGCCTTCGGGTTGTAAAGTACTTTCAGCGGGGAGGAAGGCGATAAGGTTAATAACCTTGTCGATTGACGTTACCCGCAGAAGAAGCACCGGCTAACTCCGTGCCAGCAGCCGCGGTAATACGGAGGGTGCAAGCGTTAATCGGAATTACTGGGCGTAAAGCGCACGCAGGCGGTCTGTCAAGTCGGATGTGAAATCCCCGGGCTCAACCTGGGAACTGCATTCGAAACTGGCAGGCTAGAGTCTTGTAGAGGGGGGTAGAATTCCAGGTGTAGCGGTGAAATGCGTAGAGATCTGGAGGAATACCGGTGGCGAAGGCGGCCCCCTGGACAAAGACTGACGCTCAGGTGCGAAAGCGTGGGGAGCAAACAGG
+
IIIIIIIIIIGIIIIIIIHIIIIIIHIIIIIIIIIGHIIIIIIICHIIFHHIIIIHIEHIIIIHIHIIHHHHHFIHIIIIIIGHIIIIIIHIIGHIHIIIIIIIIIIIIIIIIHIIIIIIIHHIHHHHGHHIIIIIIIHHIIIIIIIIIIIGHIHIIGIHIIIEHIIIIIIIIIH-DHIIIIHIIDHHIHHHHIHHGHIIHHGIHIIIIIIIIIHHHHIIIHHHHIIIHIIHGHHHGIIHDCIHEIIIIHGHIHIIIIIIIIIIIIHGHEAHEH?GGGIHIIIIIHHF.IIIIHHHIIIIIIHIIHIIIIIIIIHIHIIHHIIIIIHIIIIIIHIIIIIIIIIIIIHHFIHIIIGIIIIIIIIIIHIIIIIIHIGIIIHDHHIIIIHHHHIHIHIIHGIIHIHIIHIHIIIHHDIIIIIIIGIIIIIIII
@HWI-D00621:567:H7NJCBCX2:1:1101:4724:3574
GTGGGGAATATTGCACAATGGGCGCAAGCCTGATGCAGCCATGCCGCGTGTATGAAGAAGGCCTTCGGGTTGTAAAGTACTTTCAGCGGGGAGGAAGGCGATAAGGTTAATAACCTTGTCGATTGACGTTACCCGCAGAAGAAGCACCGGCTAACTCCGTGCCAGCAGCCGCGGTAATACGGAGGGTGCAAGCGTTAATCGGAATTACTGGGCGTAAAGCGCACGCAGGCGGTCTGTCAAGTCGGATGTGAAATCCCCGGGCTCAACCTGGGAACTGCATTCGAAACTGGCAGGCTAGAGTCTTGTAGAGGGGGGTAGAATTCCAGGTGTAGCGGTGAAATGCGTAGAGATCTGGAGGAATACCGGTGGCGAAGGCGGCCCCCTGGACAAAGACTGACGCTCAGGTGCGAAAGCGTGGGGAGCAAACAGG
+
IIIHIIIGIIIIIIIIIIIIFGIIHIGHCHHFHIIIIIGIGHIHHHHIIIIIII?HHHIIIIIIIIGIHIIIIIGHHHIIIGDGHHIIIIHIIIGIIIIHIIIHIHFHIIIEHHIIIIIIIIFHIHIIGHIIIIHCHHIIIGIIIIGHGHHHHFHHEEHHIHHIIIGHIGIIIHIHIIIIIGHHIHIIGHHIHHBHHIHHIIIIHIGH.IHEEIHHHGGIIIGHHIHIIHIIHHCG8-@,HH=FHFHG@-B-HDIIHHIG@.HEHHHIHHHHHGHHIHHHEDIHHHHHHH?HHA.GIIGIIIIIIHHHHHIIIHIHIIIHHGHIIIIIIIIIIIHIHHHIHIIHIIHF<HHIHIIHGGIHHHDIIIIIIIIIIIICIIIIIHHIIIHHIHIIHIIIHIIHIIIIIIHHIIIIGHHIIHIIHG?HGF1HGI
@HWI-D00621:567:H7NJCBCX2:1:1101:8890:3741
GTGGGGAATATTGCACAATGGGCGCAAGCCTGATGCAGCCATGCCGCGTGTATGAAGAAGGCCTTCGGGTTGTAAAGTACTTTCAGCGGGGAGGAAGGCGATAAGGTTAATAACCTTGTCGATTGACGTTACCCGCAGAAGAAGCACCGGCTAACTCCGTGCCAGCAGCCGCGGTAATACGGAGGGTGCAAGCGTTAATCGGAATTACTGGGCGTAAAGCGCACGCAGGCGGTCTGTCAAGTCGGATGTGAAATCCCCGGGCTCAACCTGGGAACTGCATTCGAAACTGGCAGGCTAGAGTCTTGTAGAGGGGGGTAGAATTCCAGGTGTAGCGGTGAAATGCGTAGAGATCTGGAGGAATACCGGTGGCGAAGGCGGCCCCCTGGACAAAGACTGACGCTCAGGTGCGAAAGCGTGGGGAGCAAACAGG
+
HHHHGH0CCHEEIFGHHECHHEHCCH/CCC1DCCHEHHCHC<D<<C<C/<GHHHIIEIE@FCC<D1CHDHFHC<1<GGE@CFCFF@FHDHG<CC<1FHFDHHHHIHEH?CFH1<1DGHHCE0=CGHEEGEDH@0DD<ECHHHGH@FH?E/?DHDH@//:D@GHIIGHHE@-8E8E-:BA/E=:?C-:;@G?G.AB:@7..HGG@EFBFEECHEHHEHGEHI<CHIH@DDHG@8@6@-@G<D@@@GIHCE@8--,5<CGIHE867?AHCFF@HAG@EGAAB.@7F8AHGEHCHIHG?HHHHF@GIHHHEEIHEFECHHHHC@?G<@HEIHHHECCGC<10G=CEHHHGF<CHG11C1H?CHHIIHFCGEIHHEEHHDHHHDHGEHCEH@EG1D<<<C?HF<<11DDHG<CECCDIHHHCEEHHHHGIIIIH
@HWI-D00621:567:H7NJCBCX2:1:1101:11639:3758
GTGGGGAATATTGCACAATGGGCGCAAGCCTGATGCAGCCATGCCGCGTGTATGAAGAAGGCCTTCGGGTTGTAAAGTACTTTCAGCGGGGAGGAAGGTGTTGAGGTTAATAACCTCAGCAATTGACGTTACCCGCAGAAGAAGCACCGGCTAACTCCGTGCCAGCAGCCGCGGTAATACGGAGGGTGCAAGCGTTAATCGGAATTACTGGGCGTAAAGCGCACGCAGGCGGTCTGTCAAGTCGGATGTGAAATCCCCGGGCTCAACCTGGGAACTGCATTCGAAACTGGCAGGCTAGAGTCTTGTAGAGGGGGGTAGAATTCCAGGTGTAGCGGTGAAATGCATAGAGATCTGGAGGAATACCGGTGGCGAAGGCGGCCCCCTGGACAAAGACTGACGCTCAGGTGCGAAAGCGTGGGGAGCAAACAGG
+
IIIIIIIIIHIIIIIIIIIIIIIIIIIIIIIIIIIIIHIIIIIIIIIIIIIIIIIIIIIIIIIHIIIIIHIIIIHIIIIIIIHIIIIIIIIIIIIIIIIIIIIIIIHHHIIIIIIIIHEHHIIIIHIIIIIIIIIIIHIIIIIIGIIIHIIIIGIIHIIIIIIIHIIIIIIIIIIIIIIIIHFHHHEHIIHIIHGHHIIHHIHIIIIIIIGIIHHHHHHHIIIDHIIIHGIHFIHHHHHDCDIHIGIIIIHHG<CHHDABHHCHHHEGHIHHHIFGECG?HHHHHHEHGHEEHHCIHEIHHIIIIHIIIIIHHEIIHHHHHHGHHHGHH<IIIIHEGIIIIIHHEHHD<@DFGHHHIIHHEIIIIIIIIIIIIGIIIIHIIIIIHIHIIIHGDHDIIIIIHGIHIHHHHHIIHIIIIIIIHHFHIIHIII
@HWI-D00621:567:H7NJCBCX2:1:1101:14583:3831
TGGGGAATATTGCACAATGGGCGCAAGCCTGATGCAGCCATGCCGCGTGTATGAAGAAGGCCTTCGGGTTGTAAAGTACTTTCAGCGGGGAGGAAGGCGATGCGGTTAATAACCGCGTCGATTGACGTTACCCGCAGAAGAAGCACCGGCTAACTCCGTGCCAGCAGCCGCGGTAATACGGAGGGTGCAAGCGTTAATCGGAATTACTGGGCGTAAAGCGCACGCAGGCGGTCTGTCAAGTCAGATGTGAAATCCCCGGGCTTAACCTGGGAACTGCATTTGAAACTGGCAGGCTAGAGTCTTGTAGAGGGGGGTAGAATTCCAGGTGTAGCGGTGAAATGCGTAGAGATCTGGAGGAATACCGGTGGCGAAGGCGGCCCCCTGGACAAAGACTGACGCTCAGGTGCGAAAGCGTGGGGAGCAAACAGG
+
IIIIICHIIIIIHHIIIGIIIIIIHIIIIIIIIIIIHIIHIHIIHIIHIIHIIIIIHIIIHIHIIHIIHIIIHIIIIIHIIIFGH@DHIIIHHHHIIIIIIIIIHHHIIIIIIHIGIIIHDHIH?GHHIIIIIHHIIIIIIIIGHIIIIIIHIHEHHIIHFHEHE8F?FHIHHECHHHIEDGHIGHGCEHIFHHHFIHGEIHHHIHIHHIIIIHIHIH?EHIHHHCCHHIHFFBHHHGIHGIHHF@FIIHHHGIHIHHEEG..EH?GIIIHIIIIIHIHHIHHGIIIHGIHIIHHIIIHHHHEHGHIIIIIIIIIIIIIIIIIIIIIIHIIGEIIHHHHIIIIIHHGFFHFEEFHEHHGIHGIIIIIIIIIHIIIHIIGHHHHHIHIIHIIIIIHHIHIHIIIIIIIIIIIIIIIHIHHIIGIIIIIII
@HWI-D00621:567:H7NJCBCX2:1:1101:18771:3963
GTGGGGAATATTGCACAATGGGCGCAAGCCTGATGCAGCCATGCCGCGTGTATGAAGAAGGCCTTCGGGTTGTAAAGTACTTTCAGCGGGGAGGAAGGCGATAAGGTTAATAACCTTGTCGATTGACGTTACCCGCAGAAGAAGCACCGGCTAACTCCGTGCCAGCAGCCGCGGTAATACGGAGGGTGCAAGCGTTAATCGGAATTACTGGGCGTAAAGCGCACGCAGGCGGTCTGTCAAGTCGGATGTGAAATCCCCGGGCTCAACCTGGGAACTGCATTCGAAACTGGCAGGCTAGAGTCTTGTAGAGGGGGGTAGAATTCCAGGTGTAGCGGTGAAATGCGTAGAGATCTGGAGGAATACCGGTGGCGAAGGCGGCCCCCTGGACAAAGACTGACGCTCAGGTGCGAAAGCGTGGGGAGCAAACAGG
+
IIIIIIIIIIHIHIIIIIIIIIIIGIIIIIIHIIIIIIIGIIIIHIIIIHIIIII1DHIIHFHHIIIIHIIIIIIGHIIIIIGHIIIIIIIIIIIHIHIIIIIHIIHHIHIIIIIIIIHHICHIIIIHHHIIIIIHIIIIIGIIIIHIIIIHIHIHIHCHHIIFHGGIHIIIIIHHEEHIIHCHHICHHHEH?EGHHHHHHHIIIIIIIIHHFHHIHIHHCCIIIIIHHHIHG@-HFHGHHIHIHHHHEHFF=GHDDC-?GHIHIHHEE?HEHIIIHIHHGGIIGIHFHIIIIGHGIIHHGGIHHIHIIIIIIIIIIIIHGHCHIIIIIIIHIHGIIIIIIIIIIIIHCHGIIIGIIIIHIIIIIHIIIHHIIIIIIIIIHFIHIIIIIIIIHGIIHIIIIHIIHIIIIIIIIIIIIIIIIIIGIIIIII
@HWI-D00621:567:H7NJCBCX2:1:1101:19939:3935
GTGGGGAATATTGCACAATGGGCGCAAGCCTGATGCAGCCATGCCGCGTGTATGAAGAAGGCCTTCGGGTTGTAAAGTACTTTCAGCGGGGAGGAAGGCGATAAGGTTAATAACCTTGTCGATTGACGTTACCCGCAGAAGAAGCACCGGCTAACTCCGTGCCAGCAGCCGCGGTAATACGGAGGGTGCAAGCGTTAATCGGAATTACTGGGCGTAAAGCGCACGCAGGCGGTCTGTCAAGTCGGATGTGAAATCCCCGGGCTCAACCTGGGAACTGCATTCGAAACTGGCAGGCTAGAGTCTTGTAGAGGGGGGTAGAATTCCAGGTGTAGCGGTGAAATGCGTAGAGATCTGGAGGAATACCGGTGGCGAAGGCGGCCCCCTGGACAAAGACTGACGCTCAGGTGCGAAAGCGTGGGGAGCAAACAGG
+
IIIIIHIHIIIIIIIIIIIIIIIIIIIIIIIIIIIIIIIIIIIIIIIIHIIIIIIIIIHIIIIIIIIIIIIHIIIIIIIIIIGHHIIIIIIIIIIIIIIIIIIIIIHGHHIIIIIIIHHHIHIIIIIIIIHIIIIIIIIIIHIIIHHIIIIIFIIIIIIIIIIHHHIIIIIIIIHIIIIIHHHIIIHIIIFIIHEH.EHHHHHIIIIIIIIIIIIIHHIIIIIHHGHIIIIHEHB-?IHIIGIIIIIIHIIIIIIIHIIIIIGIIIHHHIIIIIIIIIIIIIIIIIIIIIIIIHHIIIHFHHCIIIIIIIIIIIIIIIIIIIHHIHIIIHIIIIIIIIIIIIIIIIHGDIIHHIIIIIIHIIIIIIIIIIIIIIIHIIIIIIIIIIIIIHIIHIIIIIIIIIIIIIIIIIIIIIIIHEIIIIIIIIIIII
@HWI-D00621:567:H7NJCBCX2:1:1101:12106:4176
GTGGGGAATATTGCACAATGGGCGCAAGCCTGATGCAGCCATGCCGCGTGTATGAAGAAGGCCTTCGGGTTGTAAAGTACTTTCAGCGGGGAGGAAGGTGTTGAGGTTAATAACCTCAGCAATTGACGTTACCCGCAGAAGAAGCACCGGCTAACTTTGTGCCAGCAGCCGCGGTAATACGGAGGGTGCAAGCGTTAATCGGAATTACTGGGCGTAAAGCGCACGCAGGCGGTCTGTCAAGTCGGATGTGAAATCCCCGGGCTCAACCTGGGAACTGCATTCGAAACTGGCAGGCTAGAGTCTTGTAGAGGGGGGTAGAATTCCAGGTGTAGCGGTGAAATGCGTAGAGATCTGGAGGAATACCGGTGGCGAAGGCGGCCCCCTGGACAAAGACTGACGCTCAGGTGCGAAAGCGTGGGGAGCAAACAGG
+
IIIIIHIGHIIIIIIIIHHHHHIHIIHIHIIHHIIIIIHHIIIGGC?HCHHIIHIIHIIHHFHGHIHIGIIIHIIIIIIIIIHHHIIIHIIIIGIIIGIHIHHHGHHHHHIIIIHHIHIHIIHHHEHGHIIIIHIHIIIII?GCEHHIIIGIIGHCHHIIIIHIIHIIGHHIIIIDHIGHIHCHIIIHIHHHGHHIFIGEHEHEFGHGHHHHFHCHHHD<HGCIHEEDIHEHCHHHHIIIIIHIIHIHHHHHECCDCIIIIHHHHHGFGIIHHAHIIHIIHHIHHHGIGIGIIIHHIHIHHHEIHHIIIHIIIIIGIIHHGIIIIIIHIGIIIIIIIHHHIIIIIIHEDHHHIIIIGIIIHIIIIIIIIIIIIIIIIHHDGIIIIIIIIIIIHIIIIIIHGHHHHIIIIIIIIIIIIIHIIIIIIIIIII
@HWI-D00621:567:H7NJCBCX2:1:1101:12262:4170
GTGGGGAATATTGCACAATGGGCGCAAGCCTGATGCAGCCATGCCGCGTGTATGAAGAAGGCCTTCGGGTTGTAAAGTACTTTCAGCGGGGAGGAAGGCGATAAGGTTAATAACCTTGTCGATTGACGTTACCCGCAGAAGAAGCACCGGCTAACTCCGTGCCAGCAGCCGCGGTAATACGGAGGGTGCAAGCGTTAATCGGAATTACTGGGCGTAAAGCGCACGCAGGCGGTCTGTCAAGTCGGATGTGAAATCCCCGGGCTCAACCTGGGAACTGCATTCGAAACTGGCAGGCTAGAGTCTTGTAGAGGGGGGTAGAATTCCAGGTGTAGCGGTGAAATGCGTAGAGATCTGGAGGAATACCGGTGGCGAAGGCGGCCCCCTGGACAAAGACTGACGCTCAGGTGCGAAAGCGTGGGGAGCAAACAGG
+
IIIIIIIIIIIIIIIIIIIIIIIIIIIIIIIIIIIIIIIIHIIIHIIIHIIIIIIIIIIIIIGHHHIIIIIIIHIIIIIIIIFHIIIIIIIIIIHIIIIIIHHHHIIIIIIIIIIIIIIIIGIIIIIIIIIIIIIIIIIIIIIIGHIHHHIIIHIHIIIIIGHIGIIIIIIIIIHHHEEHGHHIIIIIIIIHFHIIIIIHIIIIGIHHHHHHHHIIGIIIIIIIHHIHDHIIHHIIHFIIIIIIHEIHEHFIDHGGHIIHHIHEHIIIIIHHGEIIIHG?CIIHHIIIIIIIIIEIHIIIHIGIIHHGHIIIIIIHHIIIHIGIIIIIIIIIIIIIHIIHIHIIIIHGDEHGHIHIIIIIHHHIIIIIIGIIIIIIIIIIIGIHIIIIIIIIHIIIIIIIIIIHIIIIIIIIIIIIIIIIIIIIIIIIII
@HWI-D00621:567:H7NJCBCX2:1:1101:13853:4042
GTGGGGAATATTGCACAATGGGCGCAAGCCTGATGCAGCCATGCCGCGTGTATGAAGAAGGCCTTCGGGTTGTAAAGTACTTTCAGCGGGGAGGAAGGCGATAAGGTTAATAACCTTGTCGATTGACGTTACCCGCAGAAGAAGCACCGGCTAACTCCGTGCCAGCAGCCGCGGTAATACGGAGGGTGCAAGCGTTAATCGGAATTACTGGGCGTAAAGCGCACGCAGGCGGTCTGTCAAGTCGGATGTGAAATCCCCGGGCTCAACCTGGGAACTGCATTCGAAACTGGCAGGCTAGAGTCTTGTAGAGGGGGGTAGAATTCCAGGTGTAGCGGTGAAATGCGTAGAGATCTGGAGGAATACCGGTGGCGAAGGCGGCCCCCTGGACAAAGACTGACGCTCAGGTGCGAAAGCGTGGGGAGCAAACAGG
+
I@H?DCHHIIE1FEHEHEEHHGEC?EIIGEHHHHHIHHC?HHIGGDHDCCHHHHIIIHECGE11<FEDHHHDHIIIHIIEH?CCHHHIHD??CDHEEHEHHIIIIEDHHIHIIIIIHHEHHIHHHGHHDGHH0DHEHHHIHIGCHHIIGG<FHEDH@GGHHHCH??FHCEH<8?:EH/BHH.A-?-.;:.BGEHEHEBE.BGEGHCHHGDHHHEEHGIGIHE@57DEDC=D@?EHG?HG=>-@?H@-C@@-IHHIHDDHGC@.HHHGHEHIHIHGHIHHHH=HHHHG@;G?FEHFIIIHHHHFGF@?HHH<@C<EIIIIIHHHHEHHGHHDCHHECGIHEHHEIIHHFCHHHHE@EF@EFHHHDHEC=IHFEECCHDGIHIGIH@CHHCC?HFHHHHEC?GFGDDHEHGHCG<HGHHEHHHHHHHGEHEF
@HWI-D00621:567:H7NJCBCX2:1:1101:15490:4215
GTGGGGAATATTGCACAATGGGCGCAAGCCTGATGCAGCCATGCCGCGTGTATGAAGAAGGCCTTCGGGTTGTAAAGTACTTTCAGCGGGGAGGAAGGCGATAAGGTTAATAACCTTGTCGATTGACGTTACCCGCAGAAGAAGCACCGGCTAACTCCGTGCCAGCAGCCGCGGTAATACGGAGGGTGCAAGCGTTAATCGGAATTACTGGGCGTAAAGCGCACGCAGGCGGTCTGTCAAGTCGGATGTGAAATCCCCGGGCTCAACCTGGGAACTGCATTCGAAACTGGCAGGCTAGAGTCTTGTAGAGGGGGGTAGAATTCCAGGTGTAGCGGTGAAATGCGTAGAGATCTGGAGGAATACCGGTGGCGAAGGCGGCCCCCTGGACAAAGACTGACGCTCAGGTGCGAAAGCGTGGGGAGCAAACAGG
+
IIIIIIIIIIHIIIIIIIIIIIHIHIIIIIIIIIIIHIIGIIIHIGII?HIIIIIIIIIIIIIGIIIIIIIIIIIIHIIIIIGHIIIIIIIIIHIIIIIIIGIHIIHHIIIIIIIIIIHIIIHIIIIIIIHIIIIIIIIIIIIIIIIIIIIIIIIIIIIIHIIIIIIIIIIGDHIIIIHHHHIHIIIIIIEHHHHHHHIIIIIIIIIIIIIIIIIHHIIHIIIIIHIIIHIIIIIIHGEIIIHIIIIIIEFHGHGIIIIIHHHF?HFHGIIIIHFGIGHIHIIIHIIIIIIIIHGIIGIIIIGIIIIIIIIIIIIIIIIIIIIHIIIIIIIIIIIIIGIIIIIIIIHGDIIIIIIIIIIIIIIIIIIIIIIIIIIIIIHGIIIHIIIIIHIHHIIIIIIIHIIIIIIIIIIIIIIIHIIIIIIIHIIIII
@HWI-D00621:567:H7NJCBCX2:1:1101:18330:4124
GTGGGGAATATTGCACAATGGGCGCAAGCCTGATGCAGCCATGCCGCGTGTATGAAGAAGGCCTTCGGGTTGTAAAGTACTTTCAGCGGGGAGGAAGGCGATAAGGTTAATAACCTTGTCGATTGACGTTACCCGCAGAAGAAGCACCGGCTAACTCCGTGCCAGCAGCCGCGGTAATACGGAGGGTGCAAGCGTTAATCGGAATTACTGGGCGTAAAGCGCACGCAGGCGGTCTGTCAAGTCGGATGTGAAATCCCCGGGCTCAACCTGGGAACTGCATTCGAAACTGGCAGGCTAGAGTCTTGTAGAGGGGGGTAGAATTCCAGGTGTAGCGGTGAAATGCGTAGAGATCTGGAGGAATACCGGTGGCGAAGGCGGCCCCCTGGACAAAGACTGACGCTCAGGTGCGAAAGCGTGGGGAGCAAACAGG
+
IIIIIIIIIIIIIIIIIIIIIIIIIIIHIIIIIIIIIIIIIIIIIIIIHHIIIIIIIIIHIGIGIIIIIIIIIHHIIIIIIIGHIIIIIIICHIIIIIIIIIIHIIHIIIIIIIIIIIIIIIIIIIIIHIIIIIIIIIIIIIIIHIIIHIIIIHIIHIEHHGHHIIHIIFHIIIHCHHIIIIFHGGIIHIHIHGGHCHHIHIHHHHHIIHHIHIHHHIHIHIIHIIIIIIIHIIHHCIHIHFHIHH?HEHHIHEIIIIIIIHIIIIHHHIIIIIIIHIHHIIIHIIIIIGIIIIIIIIIIIIGIIIIIIIIIIHHIIIIIIHIIHHIIIIIIHIHEIIIHIIIIIIHHDIHIIIIIIIIIIIIIIHHIHIIIIIIIIIIHIIIHIIIIIIIIIIIIIIIIIIIIIIIIIIIIIIIIIIIIIIIIIIIIII
@HWI-D00621:567:H7NJCBCX2:1:1101:19489:4037
GTGGGGAATATTGCACAATGGGCGCAAGCCTGATGCAGCCATGCCGCGTGTATGAAGAAGGCCTTCGGGTTGTAAAGTACTTTCAGCGGGGAGGAAGGCGATAAGGTTAATAACCTTGTCGATTGACGTTACCCGCAGAAGAAGCACCGGCTAACTCCGTGCCAGCAGCCGCGGTAATACGGAGGGTGCAAGCGTTAATCGGAATTACTGGGCGTAAAGCGCACGCAGGCGGTCTGTCAAGTCGGATGTGAAATCCCCGGGCTCAACCTGAGAACTGCATTCGAAACTGGCAGGCTAGAGTCTTGTAGAGGGGGGTAGAATTCCAGGTGTAGCGGTGAAATGCGTAGAGATCTGGAGGAATACCGGTGGCGAAGGCGGCCCCCTGGACAAAGACTGACGCTCAGGTGCGAAAGCGTGGGGAGCAAACAGG
+
IIIIHIIIIIIIIHHIIHIIGGHHIGIHIIIIIIIIIIIIIIIIIIIIHIIIIIIHIIIIIIIIHIIIIHIHIIIIIIIICHFHIIIIIIIIIIHHIIIIHIIIIIIIHHIIIHIHIIIIIIIIHIIIIIIIIIIIIIIHIIIIIIIIIIIIGIIIIIIIFHHIIHIIGIIGHHHHH@F?EHEHIIHHHHGHGIIGGIIFHHHIEHIIIGDHFHHHHHIHCHHIHGHHHHIIIIHIGIHHIIHIIIIHFHHF-<HHDHFGFG..HHEFCIHHEIHEGIIHIIHHHHHHIHIIIIIIIIIHFIIIHFIIGIIIIIIIHFIIIHHHGIIHHDGIIIIIIIIIIIIIIHHGDHIIGIIGIIIHIHHIIIHHHIIIIIIIIIHIHHIHGGIIHHIHHIIHIIIGIIHIIIIIIIIIIIIIIIIIIIHIIFIHII
@HWI-D00621:567:H7NJCBCX2:1:1101:7738:4302
GTGGGGAATATTGCACAATGGGCGCAAGCCTGATGCAGCCATGCCGCGTGTATGAAGAAGGCCTTCGGGTTGTAAAGTACTTTCAGCGGGGAGGAAGGCGATGCGGTTAATAACCGCGTCGATTGACGTTACCCGCAGAAGAAGCACCGGCTAACTCCGTGCCAGCAGCCGCGGTAATACGGAGGGTGCAAGCGTTAATCGGAATTACTGGGCGTAAAGCGCACGCAGGCGGTCTGTCAAGTCGGATGTGAAATCCCCGGGCTCAACCTGGGAACTGCATCCGAAACTGGCAGGCTTGAGTCTCGTAGAGGGGGGTAGAATTCCAGGTGTAGCGGTGAAATGCGTAGAGATCTGGAGGAATACCGGTGGCGAAGGCGGCCCCCTGGACGAAGACTGACGCTCAGGTGCGAAAGCGTGGGGAGCAAACAGG
+
IDGHIHIIIIIIIIHIHIIIIIIIIIIIGIIIIIIIIIIIIIIHHIGIIIIIIIIIIIIIIIIHIIIIIIIIIIIGIIHIIIHHHIIIIHICHIIHIIIIIIIIHIIIIIIIIIIIGHEHHDHHHIGIHIHHIIIIGIDFHGIIIIIIHIIIIIIIIIHIHIIIII/BHHHHII<EHIHHHHEHDHBGCHHGHI.BGHHHIIIIHIHHHHIHHIIIIGIIIHIIHIIIIIIIIIIHHIIHIIIIHHIHGHEIIHHIIHHIIIHIIHIIIHIHIHIIIHIIIIIIIIIIIIIIIIIIIIIIIIIIIIHIIIIIIIIHIIIIIIIHIIIIIIIIHIIIIIIIIIIIIIIHGIHIIIIIIIIIGHIIIIIIIIIIIIIIIIIIHHIIIIIIIHIIIIIIIIIIIIIIIIIIIIIIIIIIIIIIIIIIIIIIII
@HWI-D00621:567:H7NJCBCX2:1:1101:9047:4318
GTGGGGAATATTGCACAATGGGCGCAAGCCTGATGCAGCCATGCCGCGTGTATGAAGAAGGCCTTCGGGTTGTAAAGTACTTTCAGCGGGGAGGAAGGCGATGCGGTTAATAACCGCGTCGATTGACGTTACCCGCAGAAGAAGCACCGGCTAACTCCGTGCCAGCAGCCGCGGTAATACGGAGGGTGCAAGCGTTAATCGGAATTACTGGGCGTAAAGCGCACGCAGGCGGTCTGTCAAGTCGGATGTGAAATCCCCGGGCTCAACCTGGGAACTGCATCCGAAACTGGCAGGCTTGAGTCTCGTAGAGGGGGGTAGAATTCCAGGTGTAGCGGTGAAATGCGTAGAGATCTGGAGGAATACCGGTGGCGAAGGCGGCCCCCTGGACGAAGACTGACGCTCAGGTGCGAAAGCGTGGGGAGCAAACAGG
+
IEHIIIIIIIIIIIIIIIIIIHIIIIIIGIIGHHIHEHIIIIIHHHIIHHIIIIIIIIGIIIHIIIIIIIIIIIGIIIIIIIGHHIHIIIIIIIHHIIIIIIIIIIHIIIGHIHIIHIIIIHIEIIIIIIIIIIIIIIIIIIIIIIIIIIHIIIIHIFHIIIIHIHIIGEHIHHDHIGIIIHHHIHIIHHGHHHEH@EHHIHHHHHHIIHIIIIIIGHHIIHHIIIIIIIIHHG@@@@B<CHHEIIIIHHIHH?HHHDIIHHHHHHIIIIIIHIHHIIHGIHIIIHGHIIIHHHHIHIHHFIIGIIIIIIIIIIIIIGHHIIIGIHIIIHIIIIIIIIIIIGIIHIHGCFHIIHIHIIIIGIIIIIIHIHIHGIIIIIIIIIIIIIIIIIIIIIHIIIGHHGIIIIHEGIIIIHHIIIIIIHIIIIIIII
@HWI-D00621:567:H7NJCBCX2:1:1101:9834:4356
GTGGGGAATATTGCACAATGGGCGCAAGCCTGATGCAGCCATGCCGCGTGTATGAAGAAGGCCTTCGGGTTGTAAAGTACTTTCAGCGGGGAGGAAGGCGATAAGGTTAATAACCTTGTCGATTGACGTTACCCGCAGAAGAAGCACCGGCTAACTCCGTGCCAGCAGCCGCGGTAATACGGAGGGTGCAAGCGTTAATCGGAATTACTGGGCGTAAAGCGCACGCAGGCGGTCTGTCAAGTCGGATGTGAAATCCCCGGGCTCAACCTGGGAACTGCATCCGAAACTGGCAGGCTTGAGTCTCGTAGAGGGGGGTAGAATTCCAGGTGTAGCGGTGAAATGCGTAGAGATCTGGAGGAATACCGGTGGCGAAGGCGGCCCCCTGGACGAAGACTGACGCTCAGGTGCGAAAGCGTGGGGAGCAAACAGG
+
HHIIIIGIIIHIIHIIIIIHIIIIIIHIIIIIIIIFHIIIGHIIEHIHHIHIIIIIIHIIHHIIIIIGIIIIIIIIIIIIIIHHIIIIIIIHHHHIIIIIIIIIIIHIIIIIIIIIIIIIIIHHIIIIIIIGHIHHHIIIIIIIIIIIIIIHIHEHFHHIHIIIIIHIIIIIHIIHHIIIIGHHHIIIIIIIIIIIIIIIIHHHHIIIIIIIIIIHIHIIIIIIIIIIIIIIIHHIIHEDHIIIHIIIIIIIIHHDHIIGIIIHHIIIIIIIHHGHHHIIIIIIIIIHEIIHIHFHGHIHHH@HHEIIIHIIIHIIIIIHHIIIIGHIHIIIIGIIIIIIIIIIIIHCFHIHEIHHIIIIIIIIHIIIIIIIIIIIIIIGIIHHIHIIIIIIIIIIIIIIIIIIIIIIIIIIIIIIIIGIIIIIIIIIII
@HWI-D00621:567:H7NJCBCX2:1:1101:14192:4405
GTGGGGAATATTGCACAATGGGCGCAAGCCTGATGCAGCCATGCCGCGTGTATGAAGAAGGCCTTCGGGTTGTAAAGTACTTTCAGCGGGGAGGAAGGCGATAAGGTTAATAACCTTGTCGATTGACGTTACCCGCAGAAGAAGCACCGGCTAACTCCGTGCCAGCAGCCGCGGTAATACGGAGGGTGCAAGCGTTAATCGGAATTACTGGGCGTAAAGCGCACGCAGGCGGTCTGTCAAGTCGGATGTGAAATCCCCGGGCTCAACCTGGGAACTGCATTCGAAACTGGCAGGCTAGAGTCTTGTAGAGGGGGGTAGAATTCCAGGTGTAGCGGTGAAATGCGTAGAGATCTGGAGGAATACCGGTGGCGAAGGCGGCCCCCTGGACAAAGACTGACGCTCAGGTGCGAAAGCGTGGGGAGCAAACAGG
+
IIIIIIIIIIIIIIIIIIIIIIIIIIIGIIIIIIIIIIIHIIIIIIIIIIIIIIIIIIIIIIIIIIIIIIIIIIIIIIIIHHHGHIHIHHIIIIIIIIIIIIIIIHIIIIIIIIIHHIHIHIIIIIIIIIIIIIIIIIHIIGIIIIIIEDCHIGIIIIIIIIIIIIIIIIIIIIIIIIIIIIGIIIHIHHFEHIHHHIIIIIHHHIIIHIIHHHHIIIIIIIIIIIIIHII?GIIIGIHHIIIIHIHIIIGIIHIIIIIIHIIHHIIIIIIIIIIGHIIIIIIIIIIIHHHIIIHIIIIIHIIIIHIIIIIIIIIIIIIIHIIIIIIIIIIIIIIIIIIIIIIIIHHGDIHIIIIIIIIIIIIIIIIIIIIIIIIIIIIIIIIIIIIIIIIIIIIIIIIIIIIIGIIIIIIIIHIIIIIIIIIIIIIIII
@HWI-D00621:567:H7NJCBCX2:1:1101:14530:4497
GTGGGGAATATTGCACAATGGGCGCAAGCCTGATGCAGCCATGCCGCGTGTATGAAGAAGGCCTTCGGGTTGTAAAGTACTTTCAGCGGGGAGGAAGGCGATGTGGTTAATAACCGCGTCGATTGACGTTACCCGCAGAAGAAGCACCGGCTAACTCCGTGCCAGCAGCCGCGGTAATACGGAGGGTGCAAGCGTTAATCGGAATTACTGGGCGTAAAGCGCACGCAGGCGGTCTGTCAAGTCGGATGTGAAATCCCCGGGCTCAACCTGGGAACTGCATCCGAAACTGGCAGGCTTGAGTCTCGTAGAGGGGGGTAGAATTCCAGGTGTAGCGGTGAAATGCGTAGAGATCTGGAGGAATACCGGTGGCGAAGGCGGCCCCCTGGACGAAGACTGACGCTCAGGTGCGAAAGCGTGGGGAGCAAACAGG
+
IHIIIIIIIIIIIHIIIIIIIIIIIIIIIIIIIIIIIIIIIIIIIIIIHHHIIIIIIIIIIIIIIIIIIIIIIIIIIIIIIIIIIIIIIIIIIIHIIIIIHIIIIIIIIIIIIIHIIIIIIIIIIIIIIIIIIIIIIIIIIIIIIIIIIHIIIIIIGIIIIIIIIIIIIIIIHHHIHIIIIIIIIHHIIGIIIIIIGIIIIIIHIHHFHIHIHIHIGIHIIIIIIIIIIIIIIIIHFEIIIHIIHHIHFHIIIIIIHIIHIIHHIIIIHHHGIIIIGHHCHFIIHIIIIIIIIIFIIHIIIIHIIIIIIIIIIIIIIIIIIIHIIIIIIIIIIIIHIIIIIIIIIIHHDIIIIIIIIIIIIIIIIIIIIIIIIIIIIIIIIHIIIIIIIIIIIIIIHIIIIIIIIIIIIIIIIIIIIIIIIIIHHIIIII
@HWI-D00621:567:H7NJCBCX2:1:1101:12382:4620
GTGGGGAATATTGCACAATGGGCGCAAGCCTGATGCAGCCATGCCGCGTGTATGAAGAAGGCCTTCGGGTTGTAAAGTACTTTCAGCGGGGAGGAAGGCGATAAGGTTAATAACCTTGTCGATTGACGTTACCCGCAGAAGAAGCACCGGCTAACTCCGTGCCAGCAGCCGCGGTAATACGGAGGGTGCAAGCGTTAATCGGAATTACTGGGCGTAAAGCGCACGCAGGCGGTCTGTCAAGTCGGATGTGAAATCCCCGGGCTCAACCTGGGAACTGCATTCGAAACTGGCAGGCTAGAGTCTTGTAGAGGGGGGTAGAATTCCAGGTGTAGCGGTGAAATGCGTAGAGATCTGGAGGAATACCGGTGGCGAAGGCGGCCCCCTGGACAAAGCCTGACGCTCAGGTGCGAAAGCGTGGGGAGCAAACAGG
+
CCEHIC<EFHHEI@HFGHI1@<D//<<<FGFE1<C1<1DC@CCF@CH/<<GFHEEHF?1<DHCHHHHDHFHHHGIIIHHHFHDGHIIHIHIIIIIIIIIIIIIIIIIIIIIIIIIIIIHIIGHIIIIIHHHIIHIIHIIIIIGIIIIHIIIIIIIIGIHIHHHIIIIHIIIIIIHHHGIIIIHHIIIIIIIIHIHHEEFHGGHHHHIIHHHEHHHHIHIIIIHHIIIIHIIB-EHHHHHHIIHIIIHIIHHHHGIHHGIIIIIIFIHHHHIHIIHIIIIIIIIIIIIIIIHGGHIHHHHECHGHIHIHIIIIIHHIHHIIIIIIIIIIIIIIHIIIIIHIIIIHIHHGDIIIIHHIGIIHC?CHEGC0HHFHHDHC?</?HEIIHGIHEHGD1<0<<ECC<GCC<E=IHG<<<</D01@IHGG<1HFH@C
@HWI-D00621:567:H7NJCBCX2:1:1101:4936:4790
GTGGGGAATATTGCACAATGGGCGCAAGCCTGATGCAGCCATGCCGCGTGTATGAAGAAGGCCTTCGGGTTGTAAAGTACTTTCAGCGGGGAGGAAGGTGTTGTGGTTAATAACCGCAGCAATTGACGTTACCCGCAGAAGAAGCACCGGCTAACTCCGTGCCAGCAGCCGCGGTAATACGGAGGGTGCAAGCGTTAATCGGAATTACTGGGCGTAAAGCGCACGCAGGCGGTCTGTCAAGTCGGATGTGAAATCCCCGGGCTCAACCTGGGAACTGCATTCGAAACTGGCAGGCTAGAGTCTTGTAGAGGGGGGTAGAATTCCAGGTGTAGCGGTGAAATGCGTAGAGATCTGGAGGAATACCGGTGGCGAAGGCGGCCCCCTGGACAAAGACTGACGCTCAGGTGCGAAAGCGTGGGGAGCAAACAGG
+
IIHHIIIIHIHIHIIIIIGHIHIIIHIIIGIHIIIIIIHHIIIIGHCEHIIIIGIHIIIIIHIHIHIIHIIIIIIIIIIHHICHHGHHHIICHH@1GHHHEHIIIIIEHIIHIIIIIIICEHHIIIIGEHIIIIIHIIHHHHHH?GHHHIIIIIIIHCHIHIIIIGHHFHIHHH?HGHIIHHCD?DGHHEF.EE8BEHHEFDHEEHHHIHGHHHHHIFHHIIIIIIIIIIHHFG?HIHE5>5=HHIIIHIIHCDD<HHEHHGHHIIIGHFHIGIHHEIIHHGIIIIIIIHIIIHGIIHEIHIIIIHIHIIIHIIIIIIIIHIHIIIIIIHIIIIIIIIIIIHIHHIHGDIGIIIIIIIIIGIIIIIIIIIIIIHIIHHIDHEHHHIIHIIIHHIIIIHG?HHIIIIIIGIIIIIIIIIIIHIIIIIHFII
@HWI-D00621:567:H7NJCBCX2:1:1101:10401:4830
GTGGGGAATATTGCACAATGGGCGCAAGCCTGATGCAGCCATGCCGCGTGTATGAAGAAGGCCTTCGGGTTGTAAAGTACTTTCAGCGGGGAGGAAGGTGTTGTGGTTAATAACCACAGCAATTGACGTTACCCGCAGAAGAAGCACCGGCTAACTCCGTGCCAGCAGCCGCGGTAATACGGAGGGTGCAAGCGTTAATCGGAATTACTGGGCGTAAAGCGCACGCAGGCGGTCTGTCAAGTCGGATGTGAAATCCCCGGGCTCAACCTGGGAACTGCATTCGAAACTGGCAGGCTAGAGTCTTGTAGAGGGGGGTAGAATTCCAGGTGTAGCGGTGAAATGCGTAGAGATCTGGAGGAATACCGGTGGCGAAGGCGGCCCCCTGGACAAAGACTGACGCTCAGGTGCGAAAGCGTGGGGAGCAAACAGG
+
IIIIIIIIIIIIIIIIIIIIIIIIIIIIIIIIIIIIIIIIIIIIHIIIHHIIIIIIIIIIIIIIIIIIIIIIIIIIIIIIIHFHHIHIIIIIIIIIIIIIIIIIIIIIIHIHIHHIIIIGGIIIIIIIIIIIIIIIIIIIHIIIIIGIIIIIIIIIIIIIIIHIIHIIIIIIIIIIGHIIIIHIIIHIHHHGHIHGHHIIHIIIHIHG@HHIIHHIIHHIIIIIIIGHHIHIIIIIIIIIIIIIIIGIGIIIIIIIIIIIIHGIIIIIIIIIIIIIIFHHIHIIHHIIIHIIIIIIIIIIHIIIIIIIIIIIIIIIIIIIIHIIIIIIIIIIIIIIIIIIIIIIIIHG<HIIHHIIIIIIIIIIIIIIIIIIIIIIIIIIIIIHIHIIIIIHHIIIHCIIIIIIIIIIIIIIIHIIIIIIIIIIIIIIII
@HWI-D00621:567:H7NJCBCX2:1:1101:20403:4996
GTGGGGAATATTGCACAATGGGCGCAAGCCTGATGCAGCCATGCCGCGTGTATGAAGAAGGCCTTCGGGTTGTAAAGTACTTTCAGCGGGGAGGAAGGCGATAAGGTTAATAACCTTGTCGATTGACGTTACCCGCAGAAGAAGTACCGGCTAACTCCGTGCCAGCAGCCGCGGTAATACGGAGGGTGCAAGCGTTAATCGGAATTACTGGGCGTAAAGCGCACGCAGGCGGTCTGTCAAGTCGGATGTGAAATCCCCGGGCTCAACCTGGGAACTGCATTCGAAACTGGCAGGCTAGAGTCTTGTAGAGGGGGGTAGAATTCCAGGTGTAGCGGTGAAATGCGTAGAGATCTGGAGGAATACCGGTGGCGAAGGCGGCCCCCTGGACAAAGACTGACGCTCAGGTGCGAAAGCGTGGGGAGCAAACAGG
+
IIIIIGIHIIIIIIIIIIIIHIIIIIIHIHIIIIHHIIIIIIIIFHHIHIIIIIIHHIHIIIIIIIIIIIIIIHIIIIIHIIGHHHIIIIIHHHIIIIGIGHIIHIHHIIHHIHIHIIIIIIIIIIIHHHHIIIHHHIHIIHIIIHHHHCHIIIIIHIEHIHGHIIIGIIHIHIHDIIIIGIH<HGHEHHHHIIHHHIHCHHHIFHEHHHDFHHIHIGIIGIHDIHEHIHHIGIIHF-EIHEHHIHHEFHHHH?IGIHIHGHHEHHIIHIHIHHIIHEIIIIIHIIIIIIIIIIHIIIIGIHFIHHHIIHHHHHHGIIIIIIIHIIIIIHIIIIIIIIHIIIIIIHHGDHHIIHIIIIIIIIIIIIIHHIIIIIIIIIHH=HIIIIIIIIIIHHHGIIGIIIIIIIIIIIIHIIHIIIIIIIHIIIIGHI
@HWI-D00621:567:H7NJCBCX2:1:1101:18439:5057
GTGGGGAATATTGCACAATGGGCGCAAGCCTGATGCAGCCATGCCGCGTGTATGAAGAAGGCCTTCGGGTTGTAAAGTACTTTCAGCGGGGAGGAAGGCGATAAGGTTAATAACCTTGTCGATTGACGTTACCCGCAGAAGAAGCACCGGCTAACTCCGTGCCAGCAGCCGCGGTAATACGGAGGGTGCAAGCGTTAATCGGAATTACTGGGCGTAAAGCGCACGCAGGCGGTCTGTCAAGTCGGATGTGAAATCCCCGGGCTCAACCTGGGAACTGCATTCGAAACTGGCAGGCTAGAGTCTTGTAGAGGGGGGTAGAATTCCAGGTGTAGCGGTGAAATGCGTAGAGATCTGGAGGAATACCGGTGGCGAAGGCGGCCCCCTGGACAAAGACTGACGCTCAGGTGCGAAAGCGTGGGGAGCAAACAGG
+
IIIIIIIIIIIIIIIIIIIIIIIIIIIIIIIHIIIIIIIIIIIGIIIIIIIIIIIIIIIIIIIIIIIIIIIIIIIIIIIIIIHIIIIIIIIIIIIIIIIIIIIIHIHIIIIIIIIIIIIIIIIIIIIIHIIIIIHIIIIIIIIIIIIIIIIIHIIIIIIIIIIIIIIIIGHIIHHHHHHIIICHHIIIIIGIGHGHDHIIIIHIHHIIIIHIIIHEHIIIIIIIIIIIIIGIIHHHEHHHHGIIHIIIIIHIIHHDIIIHHHHHIIGHIIHHGHHHHIIHIIIHHHIIIIIIIIHIIHHIHHIIHIIIIIIIIIHGIIIIIIIIIIIIIHIIIIIIIIIIIIIIHIHGDIIGIIIIIIIIIIIIIHIIIIIIIIIIIIIIIIIIIIIIIIIIIIIIIIIIHIIIIIIIIIIIIIIIIIIIIIIIIIIIHI
@HWI-D00621:567:H7NJCBCX2:1:1101:18664:5072
GTGGGGAATATTGCACAATGGGCGCAAGCCTGATGCAGCCATGCCGCGTGTATGAAGAAGGCCTTCGGGTTGTAAAGTACTTTCAGCGGGGAGGAAGGTGTTGAGGTTAATAACCTCAGCAATTGACGTTACCCGCAGAAGAAGCACCGGCTAACTCCGTGCCAGCAGCCGCGGTAATACGGAGGGTGCAAGCGTTAATCGGAATTACTGGGCGTAAAGCGCACGCAGGCGGTCTGTCAAGTCGGATGTGAAATCCCCGGGCTCAACCTGGGAACTGCATTCGAAACTGGCAGGCTAGAGTCTTGTAGAGGGGGGTAGAATTCCAGGTGTAGCGGTGAAATGCGTAGAGATCTGGAGGAATACCGGTGGCGAAGGCGGCCCCCTGGACAAAGACTGACGCTCAGGTGCGAAAGCGTGGGGAGCAAACAGG
+
IIEEHIHIHIHGHIIIIIIIIIIIIIHHHIIIIIIIIIIHHIIIIIIGHIIIIEHIIIIIIIIHIHIIIIIIIIHIIIIIIIIIIIHIIGIIIIGIIIIIIIGHIIHHIHIIIIIIIIIHIHGIIIIIHIHIIHIIIIHGIHIIHIIIIIIGIHIIIHHHIIIHIIFHHIIIIDEHFHIIIIHIGHHGHHIHIIHFHIIHIIIIGHGHHHIGHHDIIIIIIIHIGHIHIHHIIIHEECHIHGHGIIGIIIHHCHHIIHCIGHHGHHEHGFIIIIIIHIHIIIIIIIHIHIIIIIHIIIGIIIHIIIIIIIIIIIIIIIHIHGIIIIIIIIIIIHIIHIGIIIIIIIHG<FGIHIIIIIIIHHIIIIIIIIIIIIIIIIHIIIIIIIIHIIIIIIIIHHGHGIIIIIIIIIIIIIIIIIIIIIGIHIIIII
@HWI-D00621:567:H7NJCBCX2:1:1101:9609:5391
GTGGGGAATATTGCACAATGGGCGCAAGCCTGATACAGCCATGCCGCGTGTATGAAGAAGGCCTTCGGGTTGTAAAGTACTTTCAGCGGGGAGGAAGGCGATAAGGTTAATAACCTTGTCGATTGACGTTACCCGCAGAAGAAGCACCGGCTAACTCCGTGCCAGCAGCCGCGGTAATACGGAGGGTGCAAGCGTTAATCGGAATTACTGGGCGTAAAGCGCACGCAGGCGGTCTGTCAAGTCGGATGTGAAATCCCCGGGCTCAACCTGGGAACTGCATTCGAAACTGGCAGGCTAGAGTCTTGTAGAGGGGGGTAGAATTCCAGGTGTAGCGGTGAAATGCGTAGAGATCTGGAGGAATACCGGTGGCGAAGGCGGCCCCCTGGACAAAGACTGACGCTCAGGTGCGAAAGCGTGGGGAGCAAACAGGA
+
IIIIIIIIIIIIIIIIIIIIIIIIIIIIIIIIIIIIIIIIIIIIHHIIIIIIIIIIIIIHIIHIIEHIIHHHIIIIIIIHIIHHIIIIIIIHIIIIIIIIIIIIIHIIIIIIIIIIIIIIIIIIIIIIIIIIIIIGIIIIFIIIIIIIIIHIIIIIIIIIIIIIIIIIIIIIIIIIIIHHIEEHHHHHIIIIHHHEHFHHHIIIIHHHHHHIHHIHHFHHIIIHIIIIHIIFHHIIIHHIIHHHIIIHIIHHEC?HGIHIIIHHHHHHEIIGIIIIIIHIIIIIIIIIIIFIIIHIIIIHHGHIIIIIIIIIIIIIIIIIIIIIIIIIIIIIIIIIIHIIIIIIIIIHGGHIHIIGIIHHHIHIHIIIIIIHIIIHIIHIIHIGIIIIIIIIHIIIIIIIIHIIIIIIIIIIIIIIIIIIIIIHIIIIIII
@HWI-D00621:567:H7NJCBCX2:1:1101:3752:5544
GTGGGGAATATTGCACAATGGGCGAAAGCCTGATGCAGCCATGCCGCGTGTATGAAGAAGGCCTTCGGGTTGTAAAGTACTTTCAGCGGGGAGGAAGGCGATGTGGTTAATAACCATGTCGATTGACGTTACCCGCAGAAGAAGCACCGGCTAACTCCGTGCCAGCAGCCGCGGTAATACGGAGGGTGCAAGCGTTAATCGGAATTACTGGGCGTAAAGCGCACGCAGGCGGTCTGTCAAGTCGGATGTGAAATCCCCGGGCTCAACCTGGGAACTGCATCCGAAACTGGCAGGCTTGAGTCTCGTAGAGGGGGGTAGAATTCCAGGTGTAGCGGTGAAATGCGTAGAGATCTGGAGGAATACCGGTGGCGAAGGCGGCCCCCTGGACGAAGACTGACGCTCAGGTGCGAAAGCGTGGGGAGCAAACAGG
+
IIIIIIIIIIIIIIIIIIIIIIIIIIIIIIIIIIIHIIIIIIIIIIIIIHHHIIIIIIIIIIIIIHHIIIIIIHHIIIIIIHFHIIIIIIIHIIIHIIIIIIIIIIIIIIHHIIIIIIIHIIIIIIIIIIIIIIIIGIIIIIHHHIHIIIIIGIIIIGIIIIIIIIIIHHHHIIIIIIIIIIGIIIIIIIIIIIIHIGHHIIIHGHHIHIIFHIIIIHIHIHHHHIIHIIIHEHHHF?HHHHIIIIHHGIIIHIIIIIIIHHEHIHEIIIIHIIIIIIGIIIIIIIIIIIIIIIIIIIIIIIIIIIIIIIIIIIIIIIIIIIIIIIIIIIIIIHIIIIIIIIHHIIIHFIIIIIIIIGIIIIIIIIIIIIIIIIGGIIIHIIIIIIIHIGIIIIIHIIIIIIIIIIIIIIIIIIIIIIIIIIIIIIIIHF
@HWI-D00621:567:H7NJCBCX2:1:1101:11381:5727
GTGGGGAATATTGCACAATGGGCGCAAGCCTGATGCAGCCATGCCGCGTGTATGAAGAAGGCCTTCGGGTTGTAAAGTACTTTCAGCGGGGAGGAAGGCGATGCGGTTAATAACCCTGTCGATTGACGTTACCCGCAGAAGAAGCACCGGCTAACTCCGTGCCAGCAGCCGCGGTAATACGGAGGGTGCAAGCGTTAATCGGAATTACTGGGCGTAAAGCGCACGCAGGCGGTCTGTTAAGTCAGATGTGAAATCCCCGGGCTTAACCTGGGAACTGCATTTGAAACTGGCAGGCTTGAGTCTTGTAGAGGGGGGTAGAATTCCAGGTGTAGCGGTGAAATGCGTAGAGATCTGGAGGAATACCGGTGGCGAAGGCGGCCCCTTGGACAAAGACTGACGCTCAGGTGCGAAAGCGTGGGGAGCAAACAGG
+
IIIIIIIIIIIIIIIIIIIIIIIIIIIIIIIIIIIIIIIIIIIIIIIIIIIIIIIIIIIIIIIIIIIIIHHIIIIIIIIIIIFHHIIIIIIIIIIIIIIIIIIIIIIIIIIIIIIIIIIIIIIIIIIIIIHHIIIIIIIIIIIIIIIIIHIIIIIIIIIIIHIIIIIIIIIIIIHIFHHIIIIIIIIIIIIIIIGHHHIIIIIIIIIIIIIIHHEHHIIIIIIIIIIIIIIIIIIIIHGIIIIIIIIIIHIHIIIIIIIIIIIIHHGCIIIIIIHIIIIIIIIIIIIIIIIIHHCIIIIHHHGIIIIIIIIIIHHIIIIIIIIIIIIIIIIIIIIIIIIIIIIIIIHHDIIIIIHIIIIIIIIIIIIIIIIIIIIIIIIHHF1IIIIIIIIIIIIIIIIIIIIIIIIIIIIIIHIIIIIIIIIIIIIIII
@HWI-D00621:567:H7NJCBCX2:1:1101:12626:5634
GTGGGGAATATTGCACAATGGGCGCAAGCCTGATGCAGCCATGCCGCGTGTATGAAGAAGGCCTTCGGGTTGTAAAGTACTTTCAGCGGGGAGGAAGGTGTTGTGGTTAATAACCACAGCAATTGACGTTACCCGCAGAAGAAGCACCGGCTAACTCCGTGCCAGCAGCCGCGGTAATACGGAGGGTGCAAGCGTTAATCGGAATTACTGGGCGTAAAGCGCACGCAGGCGGTCTGTCAAGTCGGATGTGAAATCCCCGGGCTCAACCTGGGAACTGCATTCGAAACTGGCAGGCTAGAGTCTTGTAGAGGGGGGTAGAATTCCAGGTGTAGCGGTGAAATGCGTAGAGATCTGGAGGAATACCGGTGGCGAAGGCGGCCCCCTGGACAAAGACTGACGCTCAGGTGCGAAAGCGTGGGGAGCAAACAGG
+
IHHIIIIIIIIIIIIIIIIIIIIIIIIIIIIIIIIIIIIHIIIIHIIHHDHHIIIIIIHIHIHIIIIIIIIIIIIIIIIHIIFHHIIIIIIHIIIIIIIIIIHHHIHHIIIIIIIIIIIIIIIIIIIIHIHIIIIIIIIIIGHHIIIIIHHIIIIIIIIHIIIGHHFIIIIIIHDHIIIIIIIIHGH@GHIIIIHHIIIIIIIIHIIHIHIIIIHIIIIHIIIIIIIIIIHIIIIIIHHGIIHGIIIIIIIIIIIIIIIHIIIIHHGGIIIIIIIIIHHIIIIIIIIIHIIIIHEHIIIIHIIIIHIIIIIIHIIIIIIIIHHIIIIIIHIIIIIIIIIHIIIIIHFFDIIIIIIHHHGHHIIIIIIHIHHIIIIIIIGIGIIIIIIIIIIIHIIIIIIIGIIIIIIIIIIIIIIIIIIIIIIIIIIGII
@HWI-D00621:567:H7NJCBCX2:1:1101:20000:5652
GTGGGGAATATTGCACAATGGGCGCAAGCCTGATGCAGCCATGCCGCGTGTATGAAGAAGGCCTTCGGGTTGTAAAGTACTTTCAGCGGGGAGGAAGGTGTTGTGGTTAATAACCGCAGCAATTGACGTTACCCGCAGAAGAAGCACCGGCTAACTCCGTGCCAGCAGCCGCGGTAATACGGAGGGTGCAAGCGTTAATCGGAATTACTGGGCGTAAAGCGCACGCAGGCGGTCTGTCAAGTCGGATGTGAAATCCCCGGGCTCAACCTGGGAACTGCATTCGAAACTGGCAGGCTAGAGTCTTGTAGAGGGGGGTAGAATTCCAGGTGTAGCGGTGAAATGCGTAGAGATCTGGAGGAATACCGGTGGCGAAGGCGGCCCCCTGGACAAAGACTGACGCTCAGGTGCGAAAGCGTGGGGAGCAAACAGG
+
IIIIIIIIII@HCHCHHIIIIIIIIIIIIIIIIIIHIIIIIIIIIIIIIIHHCHIHIIIIGGIIIIIHIIIIIIIIHIIIIFDHEHEHHIIIHHIIIIIIIIIIIHCG?HIIIIIGIDHHHEGEHHHHDDDGHIIIIIIIIHIHCHHIIHDHHIIIHIIHC@HHHIHE@AEDEH?DHHIG?EEEHI.AE@HHCEAH=EGHIIHHIICEHHHHHHHIHHHFHE@>GHHHHCFG@@-F-?HIIIIIIHGIGGHHHDIIHDHHH?IHHHHCIIIIIIIIIHHG?IIIHIIHHFACHH@IHIHECDEEHGIIIIHHEIIHIIIIGIIIIIHIIIIIIIIHIIIIIIIIIIIGDHHEIIIIIIIIIIIIIIIIIIIIIIIIIHE/EIIIIIIHG@IHHGIIIIIHG?HDDIIIIIIIIIHGIIIIIIIIIIIHII
@HWI-D00621:567:H7NJCBCX2:1:1101:9520:5958
GTGGGGAATATTGCACAATGGGCGCAAGCCTGATGCAGCCATGCCGCGTGTATGAAGAAGGCCTTCGGGTTGTAAAGTACTTTCAGCGGGGAGGAAGGCGATAAGGTTAATAACCTTGTCGATTGACGTTACCCGCAGAAGAAGCACCGGCTAACTCCGTGCCAGCAGCCGCGGTAATACGGAGGGTGCAAGCGTTAATCGGAATTACTGGGCGTAAAGCGCACGCAGGCGGTCTGTCAAGTCGGATGTGAAATCCCCGGGCTCAACCTGGGAACTGCATTCGAAACTGGCAGGCTAGAGTCTTGTAGAGGGGGGTAGAATTCCAGGTGTAGCGGTGAAATGCGTAGAGATCTGGAGGAATACCGGTGGCGAAGGCGGCCCCCTGGACAAAGACTGACGCTCAGGTGCGAAAGCGTGGGGAGCAAACAGG
+
IIIIIIIIIIIIIIHIIIIIIIIIIGIIIIIIIIHIIIGIIIIIIIHIHIHIIIIIIIIIIIIIIIIIIIIIIIIIIHIIIIIIIIIIGGIHHIIIIIIIIIIIIIIIIHIIHHHHIIHEHHIIIIIIHHHIGHIIIIIIIIIGIHIHHHIIIIIIIIIIIIIIIIIIIIIIIIHIEHIGIHCHIIHIGEHIHHHIIIIIHIIIIIIIHHFGHHHHIIIGIHHHIIIIIIIIIIIHIHIIIGIIIIIIIIIHHGIHHHHIHIIIIIIIIIIHHHGIIIIHHIIIIHHHFIIIIIIIIIHIHFFIIIIIIIIIIHIIIIIIIHIIIIIIIHIIIIIIIIIIIIHIIHHHEIHHIIIIGIIIIIIIIIIIIIIIIIIIIIIIIIIIIIIIIIIIIIIIIIIIGIIHIIIIIIIIIIIIHIIIIIIIIIIIIH
@HWI-D00621:567:H7NJCBCX2:1:1101:10370:5983
GTGGGGAATATTGCACAATGGGCGCAAGCCTGATGCAGCCATGCCGCGTGTATGAAGAAGGCCTTCGGGTTGTAAAGTACTTTCAGCGGGGAGGAAGGCGATAAGGTTAATAACCTTGTCGATTGACGTTACCCGCAGAAGAAGCACCGGCTAACTCCGTGCCAGCAGCCGCGGTAATACGGAGGGTGCAAGCGTTAATCGGAATTACTGGGCGTAAAGCGCACGCAGGCGGTCTGTCAAGTCGGATGTGAAATCCCCGGGCTCAACCTGGGAACTGCATTCGAAACTGGCAGGCTAGAGTCTTGTAGAGGGGGGTAGAATTCCAGGTGTAGCGGTGAAATGCGTAGAGATCTGGAGGAATACCGGTGGCGAAGGCGGCCCCCTGGACAAAGACTGACGCTCAGGTGCGAAAGCGTGGGGAGCAAACAGG
+
IIIIIIIIIHIIIIIIIIIIIIIIIIIHIIIIIIIGIIIIIEHIGIIIHHIIGIIHIHHIIIIIIIIIHGHIIHIIIFHIIHFHHIIIIIIDHHIIIHGIHHEGHIHEGHHIHE@GHFHCHHEHHHIIHHIIHHIGDHHHIIIIIFFHIIHHHIIIIGGHHHEHHHHHIHGIGDH-EHHHHCHIHIHFHGEEAGAHHHEHIHFGGEIIIIIIIIIIHHHIHHIHIHHIIIHHF??HFHHC<CCHHHIIHGHFHHHCHIIIIIIIIHEECIIHIIIIIIH?EDHIIIIHHHHIIIHIIIHEHFCFG?HHDHHHHEHIIIIIIHGHFIIIHDHHDHIIIIIHIHIIIHHD<CEHHHEEHIIIIIIIIIHIHGIHIIIIIIHIHHHFIIIIIIHGIGIHIIHHH@IIIHIIIIIIHDHIIIHHIIIHIIHIHI
@HWI-D00621:567:H7NJCBCX2:1:1101:14600:5852
GTGGGGAATATTGCACAATGGGCGCAAGCCTGATGCAGCCATGCCGCGTGTATGAAGAAGGCCTTCGGGTTGTAAAGTACTTTCAGCGGGGAGGAAGGTGTTGTGGTTAATAACCACAGCAATTGACGTTACCCGCAGAAGAAGCACCGGCTAACTCCGTGCCAGCAGCCGCGGTAATACGGAGGGTGCAAGCGTTAATCGGAATTACTGGGCGTAAAGCGCACGCAGGCGGTCTGTCAAGTCGGATGTGAAATCCCCGGGCTCAACCTGGGAACTGCATTCGAAACTGGCAGGCTAGAGTCTTGTAGAGGGGGGTAGAATTCCAGGTGTAGCGGTGAAATGCGTAGAGATCTGGAGGAATACCGGTGGCGAAGGCGGCCCCCTGGACAAAGACTGACGCTCAGGTGCGAAAGCGTGGGGAGCAAACAGG
+
IIIIIIIIIIIIIIIIIIIIIGIIIIIIIIIIIIIIIIIIIIIIIIIIIHIIIIIIIHIIIHIIIIIIIIIIIIIIIIIIIIIIIIIIIIIIIIIIIIIIIIIIIIHIIIIIIIIIIIIIIIIIIIIIIIIIIIIIIIIIHIIHIIIIIIIIIIIIIIIIIIIIHIIIHIHGIHIIIIHHHHHIHHHIHIHHIIHIHHIHIIIIIGIIIIIIIIIIIIIIIIIIIIIIHIIIIIIIHHHIIIIIIIIHIIGIIH>CIIIIIIHIIIIHIIIIIIIIIIFHHCIIIIIIIIIIIHEGIIIIIGIIIIIIIIIIIIIIIIIIIIHIIIIIIIIIIHIIIIHIHIIIIIHGDHGIIIIIIIIIIIGIIIIIIIIIIIIIIIIIIIIIIIIIIIIIIIIIIHHIHIIIIIIIIIIIIIIIIIIIIIIIIIIIII
@HWI-D00621:567:H7NJCBCX2:1:1101:20477:5784
GTGGGGAATATTGCACAATGGGCGCAAGCCTGATGCAGCCATGCCGCGTGTATGAAGAAGGCCTTCGGGTTGTAAAGTACTTTCAGCGGGGAGGAAGGTGTTGTGGTTAATAACCGCAGCAATTGACGTTACCCGCAGAAGAAGCACCGGCTAACTCCGTGCCAGCAGCCGCGGTAATACGGAGGGTGCAAGCGTTAATCGGAATTACTGGGCGTAAAGCGCACGCAGGCGGTCTGTCAAGTCGGATGTGAAATCCCCGGGCTCAACCTGGGAACTGCATTCGAAACTGGCAGGCTAGAGTCTTGTAGAGGGGGGTAGAATTCCAGGTGTAGCGGTGAAATGCGTAGAGATCTGGAGGAATACCGGTGGCGAAGGCGGCCCCCTGGACAAAGACTGACGCTCAGGTGCGAAAGCGTGGGGAGCAAACAGG
+
IIIIIIIIIIIIIHIIIIIHGIIIIIIIIIHIIHGHIIIHIIHHHHHHHHIIIIIGHIIHIIIIIIIIIIIIIIIHIIIII?DGHHIIHIHHHHGCHHEHHHIIIIIIIHIIIHHIIIGDHHHHEHIIHHFHGHIIGHHHHGHCEEHHHIIIHIIIIGHHFHEA@GHEEHHHGHIHHIIIGH.-:?GHGH?GHHHDHIHIHHHHCH?GHHIG;IIEHHGHHHIGHIHHIDEHHGHH@@-CHHHF8-EGB-EHH?=IHIHEHCHIHH?HIHHEHGB.EFHHHIHEFFIHHIHHIIIIIIIHFIIGIIIIIIIIIIIGIHIIIHHHGIIIIGIIHHIIIIIIIIIIIIHHHIIIIIIIIIIIIHIIHIIIIIHIIIIIIIIIIIIIHHIIIIIIIIIIIIHHIIIIIIIIIIIIIIIIIIIIIIIIIIIIII
@HWI-D00621:567:H7NJCBCX2:1:1101:9630:6072
GTGGGGAATATTGCACAATGGGCGCAAGCCTGATGCAGCCATGCCGCGTGTATGAAGAAGGCCTTCGGGTTGTAAAGTACTTTCAGCGGGGAGGAAGGTGTTGTGGTTAATAACCGCAGCAATTGACGTTACCCGCAGAAGAAGCACCGGCTAACTCCGTGCCAGCAGCCGCGGTAATACGGAGGGTGCAAGCGTTAATCGGAATTACTGGGCGTAAAGCGCACGCAGGCGGTCTGTCAAGTCGGATGTGAAATCCCCGGGCTCAACCTGGGAACTGCATTCGAAACTGGCAGGCTAGAGTCTTGTAGAGGGGGGTAGAATTCCAGGTGTAGCGGTGAAATGCGTAGAGATCTGGAGGAATACCGGTGGCGAAGGCGGCCCCCTGGACAAAGACTGACGCTCAGGTGCGAAAGCGTGGGGAGCAAACAGG
+
IIIIIIIIIIIIIIIIIIIIIIIIIIIHIIIIIIIIIIIIIIIIHIIIIIIIIIIIIIIIIIIIIIIIIIIIIIIIIIIIIIGHIIIIIIIIIIIIIIIIIIIIIIIIIIIIIIIIIIIIIIIIIIIIIIHIIIIIIIIIIIIIIIIIIIIIHIIIIIIIIIIIIIIIIIIGIHIIIIHIIIIHIHHIIIHIIGHIIIHHIHEHIIIHHIHIIIIIIIIIIHIIIIHDH<HIHIHIHEIGIHIIIHIHHGHIIIIIIIIHEFEFHEG.IIHIIIHHGIIIGHIGIIHHIHHHHHBHIIIIIIFIIIIIIIIIIIIIIIHIIIIIIIIIIHIIIIIIIIIIIIIIIIHHDHHIIIIIIIHIIIGIIIIIIIGIIIIHIIIIIIIIIIIHIIIIIIIIIIIIHIIIIIIIIIIIIIIIIIIIIIIIIIIIII
@HWI-D00621:567:H7NJCBCX2:1:1101:20237:6083
GTGGGGAATATTGCACAATGGGCGCAAGCCTGATGCAGCCATGCCGCGTGTATGAAGAAGGCCTTCGGGTTGTAAAGTACTTTCAGCGGGGAGGAAGGCGATGCGGTTAATAACCGCGTCGATTGACGTTACCCGCAGAAGAAGCACCGGCTAACTCCGTGCCAGCAGCCGCGGTAATACGGAGGGTGCAAGCGTTAATCGGAATTACTGGGCGTAAAGCGCACGCAGGCGGTCTGTCAAGTCAGATGTGAAATCCCCGGGCTTAACCTGGGAACTGCATTTGAAACTGGCAGGCTAGAGTCTTGTAGAGGGGGGTAGAATTCCAGGTGTAGCGGTGAAATGCGTAGAGATCTGGAGGAATACCGGTGGCGAAGGCGGCCCCCTGGACAAAGACTGACGCTCAGGTGCGAAAGCGTGGGGAGCAAACAGG
+
IIIIIIHIIIHIGHIGIIIIIIIIGIIIGIIIIIHHIIIIIIIIHIGICCHHHIIIIIIIIIEHIHHGIHIIIIIHEHHIIIHHIIGIIIIHHHHFHGGIIIHIIIGHIHIHHHIHIIHGHDHIIIHHHIHDHHHHIIHHIIIE?HGEDHGIDECHHHIGHHHIIIHHHHIHICHHEHFHHIHIIII?BHHHIIHEIIEEEIHHIIHGHHIIHIHHGHHIHIHIIHHHIHG@FHFHHEHHF?HHIHHIH?CHEDDIIIIHEHHHHFGHHHHIHHAA.GGHHHGEHHHHHIIIHHCHHHHB.HEIIIHHIIIIIIIHHIGHHHHIIGIEDCEHEIIIHHHHEHIIHGECDCIGIIIHIIIIIIIIIHGIIIHIIIHIIIHIIHIIIHHHIIHGCECIHHEFEIIHIHHIIIIIIDHHHIIHEGIIIHHIII
@HWI-D00621:567:H7NJCBCX2:1:1101:21011:6225
GTGGGGAATATTGCACAATGGGCGCAAGCCTGATGCAGCCATGCCGCGTGTATGAAGAAGGCCTTCGGGTTGTAAAGTACTTTCAGCGGGGAGGAAGGCGATGCGGTTAATAACCGCGTCGATTGACGTTACCCGCAGAAGAAGCACCGGCTAACTCCGTGCCAGCAGCCGCGGTAATACGGAGGGTGCAAGCGTTAATCGGAATTACTGGGCGTAAAGCGCACGCAGGCGGTCTGTTAAGTCAGATGTGAAATCCCCGGGCTTAACCTGGGAACTGCATTTGAAACTGGCAGGCTTGAGTCTTGTAGAGGGGGGTAGAATTCCAGGTGTAGCGGTGAAATGCGTAGAGATCTGGAGGAATACCGGTGGCGAAGGCGGCCCCCTGGACAAAGACTGACGCTCAGGTGCGAAAGCGTGGGGAGCAAACAGG
+
HEHIIICEEFCHIFEGHEHHHIIIHHHHHHEHFHE@EFF?CCHG@FHH?HEE@EFHHFCHHE@FECDHHCCEHFFHHFHEHHCFFEHIHIIDHIGEHHHIGDHIII@CEEEEHFEHDHDCHCGGHHEGEEFD@GH<DHDEHC@HCEGDDHC?ECFCD@D:DA@@?AAFG@E?HI??E/@BGF.EDH.AB?@GHH@E@@G?GEE@7FFB@FGGEC;5EEHHG?HHFHHHDHHHCCEHF@IHFFFCF?EHHFFA-?IDH>-@?GHGEIIHFFHHHHHGHFHEEEHHHHHFAHHGIHHGEEFHEIHHHHHHHIIHGCFGGEHIHHHHEHHGHHDHGFHHHHHGFIHHHHEEDCGHEGGFGGEEDHHHHEEGHHGEDDHHHGGIGGHFFGHHHHHHEHEHHIHHIHHHHEHHF?HGIIHFIHGHGHIHHHHFHH
@HWI-D00621:567:H7NJCBCX2:1:1101:8947:6302
GTGGGGAATATTGCACAATGGGCGCAAGCCTGATGCAGCCATGCCGCGTGTATGAAGAAGGCCTTCGGGTTGTAAAGTACTTTCAGCGGGGAGGAAGGTGTTGAGGTTAATGACCTCAGCAATTGACGTTACCCGCAGAAGAAGCACCGGCTAACTCCGTGCCAGCAGCCGCGGTAATACGGAGGGTGCAAGCGTTAATCGGAATTACTGGGCGTAAAGCGCACGCAGGCGGTCTGTCAAGTCGGATGTGAAATCCCCGGGCTCAACCTGGGAACTGCATTCGAAACTGGCAGGCTAGAGTCTTGTAGAGGGGGGTAGAATTCCAGGTGTAGCGGTGAAATGCGTAGAGATCTGGAGGAATACCGGTGGCGAAGGCGGCCCCCTGGACAAAGACTGACGCTCAGGTGCGAAAGCGTGGGGAGCAAACAGG
+
HHHIIGGIIIIHGHIIIIIICHEHIIIIIHHHIHHHIIHHIIIHHIIIIHIIIIIGHEGHI?GE@GHIGIF<GFFGEHHHIIGHIIHHIIIDHHHHEHHHIIHHFHHEGHH1<DGHH?GHIHIHIIIIGHIGHEHGHIIIIIICHEHIIIHHHIIIIIHIIIIHGFHEHHHDEHEHHHHEHIECHHIHHGHH?EHHIGCEGHHEHIIHHFHHHIHHGHHHIIHHIIHDIHHHHHHHHBCIHHEHIIHHEFFEHDDDC,HHEEIIHG@HIIHHHHHFGEIIIIIIHHHHHHGHHEEEIIHGHIHFIGHHIIHCHFHIIIIIHH?IIIIIHDIIIIIIIIIGHIHHCIHHDIHHIIIIIHIIGHHCIHHEGHHHIIIHHHGIHHHHGHHGIHIIIIHFIHGIHHIHHIIIIIIIIGIIIHIHHH?IIHGCCG
@HWI-D00621:567:H7NJCBCX2:1:1101:16715:6478
GTGGGGAATATTGCACAATGGGCGCAAGCCTGATGCAGCCATGCCGCGTGTATGAAGAAGGCCTTCGGGTTGTAAAGTACTTTCAGCGGGGAGGAAGGTGTTGTGGTTAATAACCGCAGCAATTGACGTTACCCGCAGAAGAAGCACCGGCTAACTCCGTGCCAGCAGCCGCGGTAATACGGAGGGTGCAAGCGTTAATCGGAATTACTGGGCGTAAAGCGCACGCAGGCGGTCTGTCAAGTCGGATGTGAAATCCCCGGGCTCAACCTGGGAACTGCATTCGAAACTGGCAGGCTAGAGTCTTGTAGAGGGGGGTAGAATTCCAGGTGTAGCGGTGAAATGCGTAGAGATCTGGAGGAATACCGGTGGCGAAGGCGGCCCCCTGGACAAAGACTGACGCTCAGGTGCGAAAGCGTGGGGAGCAAACAGG
+
HIIGIIIIIIIIIIIIIIIIIIHIIIIHIIHHGIHIHIIIIIIHIIIIIIIIIIIIIIHIIIIIIIIIHIIIIHHIIIIIIIHIIIIIGHHHHIHIHHHHIIIIIIIIIIIIIGFIIIIIIIIIIHIIIHIIIIIIIIDHIHIIIHHIGIIIIIIIHHEHHIHHIHIIIIIIGHHHIIIHIIFHDHAHHHCHHF:BGEHHHIIIIHHHGHIIIIIIGHCEHIIIIIIIHHH--IHEEFHHHGHHIHFHHGCIIIIIHHGIIIIIIIIIIHHIHHHGIIIHEHHHGIIIHHIIIIHIIIIIGIIIIHIIIIIHIHFIIIIIIIIHIIIIIIIGHIIIIIIIIIHIIIIHGIIIIIIIIIHH<IIIIIIIIHIIIIIIIIIHHHCHIIIIIHHHHIHFIIIIIIIIIHHHIIIIIIIIIIIIIIHIIIIIHG
@HWI-D00621:567:H7NJCBCX2:1:1101:1629:6544
GTGGGGAATATTGCACAATGGGCGCAAGCCTGATGCAGCCATGCCGCGTGTATGAAGAAGGCCTTCGGGTTGTAAAGTACTTTCAGCGGGGAGGAAGGTGTTGTGGTTAATAACCGCAGCAATTGACGTTACCCGCAGAAGAAGCACCGGCTAACTCCGTGCCAGCAGCCGCGGTAATACGGAGGGTGCAAGCGTTAATCGGAATTACTGGGCGTAAAGCGCACGCAGGCGGTCTGTCAAGTCGGATGTGAAATCCCCGGGCTCAACCTGGGAACTGCATTCGAAACTGGCAGGCTAGAGTCTTGTAGAGGGGGGTAGAATTCCAGGTGTAGCGGTGAAATGCGTAGAGATCTGGAGGAATACCGGTGGCGAAGGCGGCCCCCTGGACAAAGACTGACGCTCAGGTGCGAAAGCGTGGGGAGCAAACAGG
+
?GHE?<GHHIIIIIHHCHIH1FEHDHD?FHH1GEFHCHEHHIHIICHHHHIGICEHCHHGEHEIIIHGIHIHH?@HIIIIHH1CFHHIIIGCHH=GHIHHHHHIHIHHHHIGHIIIHCCH?G0DEDGH@GH=FHHIHIIEGHEHEFHHHHHHHIHDHIH@@EH@GG/BAGHHHI-?GFHHIIIGIHIEHIHHHIAGHEHHHIHHHEEHHHHHHEHHHIIGI<CCG@=HHHHHHEFIIIHDHGHHGG-EEHIHHD>C<IIHHIHIHHEHHCGHHEHHF.IHHBBA.HGIHHHGHGBIIHHHIHHGEGHDIIIIIIIIHHHEIHHHHHF?GHHHGIIHHEIIHHHGEHFD<1HIHHG@G@?HCC/?HHFIIIIIHHHDHHHDDF<<FIIIIIIHHHIHF?D1IIHCDEGIIIIIGIHHHGHHIIHIIHHHHI
@HWI-D00621:567:H7NJCBCX2:1:1101:7115:6746
GTGGGGAATATTGCACAATGGGCGCAAGCCTGATGCAGCCATGCCGCGTGTATGAAGAAGGCCTTCGGGTTGTAAAGTACTTTCAGCGGGGAGGAAGGCGATAAGGTTAATAACCTTGTCGATTGACGTTACCCGCAGAAGAAGCACCGGCTAACTCCGTGCCAGCAGCCGCGGTAATACGGAGGGTGCAAGCGTTAATCGGAATTACTGGGCGTAAAGCGCACGCAGGCGGTCTGTCAAGTCGGATGTGAAATCCCCGGGCTCAACCTGGGAACTGCATTCGAAACTGGCAGGCTAGAGTCTTGTAGAGGGGGGTAGAATTCCAGGTGTAGCGGTGAAATGCGTAGAGATCTGGAGGAATACCGGTGGCGAAGGCGGCCCCCTGGACAAAGACTGACGCTCAGGTGCGAAAGCGTGGGGAGCAAACAGG
+
IIIIIIIIIIIIIIIIIIIIIIIIIIIIIIIIIIHIIHIIIIIIIIIIIIIIIIIIIIIIIIGIIIIIIIIIIHIIIIIIIIGHIIIIIIIHIIIIIIIIIIIIIIHIIIIIIIIIIHIIIIIIHIIIHIIIIIIIIIIIIHIIIIIHHIIIIIIIIHIIIIHIIIIIGIHHIHIIIGIIIIIIIIIHIHIIHIIIHIIIIHIIHHHHIIIIIIHIIIIIIIIIIIIIIIIIHHIIIGIIIIIIIIIIIIIIIIIIHHGIIIIIHGHGIIIIIIIIIIIIIIIIIIIIIIHIIHEIIHHIIIIIIFIIIIIIIIIIIIIIIIIIIIIIIIIIIIIIIHIIIIIIIIIHGIIIIIIIIHIIIIIIIIIIIIIIIIIGIIGIIIIIIIIIIIIIHIIIIIIIIIIIIIIHIIIIIIIIIIIIIIIIIIIIII
@HWI-D00621:567:H7NJCBCX2:1:1101:8319:6553
GTGGGGAATATTGCACAATGGGCGCAAGCCTGATGCAGCCATGCCGCGTGTATGAAGAAGGCCTTCGGGTTGTAAAGTACTTTCAGCGGGGAGGAAGGCGATAAGGTTAATAACCTTGTCGATTGACGTTACCCGCAGAAGAAGCACCGGCTAACTCCGTGCCAGCAGCCGCGGTAATACGGAGGGTGCAAGCGTTAATCGGAATTACTGGGCGTAAAGCGCACGCAGGCGGTCTGTCAAGTCGGATGTGAAATCCCCGGGCTCAACCTGGGAACTGCATTCGAAACTGGCAGGCTAGAGTCTTGTAGAGGGGGGTAGAATTCCAGGTGTAGCGGTGAAATGCGTAGAGATCTGGAGGAATACCGGTGGCGAAGGCGGCCCCCTGGACAAAGACTGACGCTCAGGTGCGAAAGCGTGGGGAGCAAACAGG
+
IIIIIIIIIIIIIEHHIIIIIGHDHHIDFEGH?@HIH?CHIH@HICCHHIHHIHHHEEH@HEGHII?HHCHDHIIIEHHHHHHEHFEHHIHHGDCH?EGHHHHHEE1CHGHEH@HEEE@GHI@CGHII<DHD0DH</FHHH?DHHIGH<HHIHEHEDG=G@CGHHIHC/BDHICEHHFE/GCEHHDHIEHF@?=:BG.9BGHHIHHHCIIHHGHH@EHD@@HHCHHHDHHEG@FEHG@=H>=HCHFB8--EHE5,=<HHHE@AACHIHHHHIHHEHHHHIHDIIIIIIHH?CHHIIIHHHG.DIIGIIIIHEIHHHIIIHFHEIH@IIIIIIIIIHIIIIIHIIIIHGHIHHIIGIIIIIHIIIIIIIIIIIIIHIIIIHIHIIIHIIIHG?GGIIHHHHC1HDIHIIIIIIGIIIIIIIIIIIIIGIII
@HWI-D00621:567:H7NJCBCX2:1:1101:18539:6652
GTGGGGAATATTGCACAATGGGCGCAAGCCTGATGCAGCCATGCCGCGTGTATGAAGAAGGCCTTCGGGTTGTAAAGTACTTTCAGCGGGGAGGAAGGTGTTGAGGTTAATAACCTCAGCAATTGACGTTACCCGCAGAAGAAGCACCGGCTAACTCCGTGCCAGCAGCCGCGGTAATACGGAGGGTGCAAGCGTTAATCGGAATTACTGGGCGTAAAGCGCACGCAGGCGGTCTGTCAAGTCGGATGTGAAATCCCCGGGCTCAACCTGGGAACTGCATTCGAAACTGGCAGGCTAGAGTCTTGTAGAGGGGGGTAGAATTCCAGGTGTAGCGGTGAAATGCGTAGAGATCTGGAGGAATACCGGTGGCGAAGGCGGCCCCCTGGACAAAGACTGACGCTCAGGTGCGAAAGCGTGGGGAGCAAACAGG
+
IIIHIIHHIIIIIGIHIIIIIHIHHCHDFHCH1<DG@C1FHHHEHD<C</<1FC1CF?GFH?F@FFEEHHHHC1GHHFH@DHDFHHCEHHI<EDCGHHHHICFG@@DCGHECHHHHEFHIIHHCHIII@@GHHIHHHHH0D?GHIIEHCHIH0=@GEGHFHDEAHHHHHCHIIHIIIHC/BG@ECCEHDC.BEH.8E77ECHHHHBF.GGHHEG-EGHHHHDH,CH5>DDHB6-GB--BC5B8-F?@8-EIHG<C<HHHGB.6?HH?IHG?IHHAHHH?EHCHGHIIIHG@HHHIHIIIHA.HHH@IIIGHEIIIHGIIH?IHIIHIIIIIIIIIIIIIHECIIIIIHCIHHIIHIIIHGC/HHG<IIH?IIIIHIHIHCG?IIIIIIH@GIIGIIIIHHG?IHIGIIIIIIIIIIIIIIIIIIIIIIII
@HWI-D00621:567:H7NJCBCX2:1:1101:3382:6914
GTGGGGAATATTGCACAATGGGCGCAAGCCTGATGCAGCCATGCCGCGTGTATGAAGAAGGCCTTCGGGTTGTAAAGTACTTTCAGCGGGGAGGAAGGTGTTGTGGTTAATAACCACAGCAATTGACGTTACCCGCAGAAGAAGCACCGGCTAACTCCGTGCCAGCAGCCGCGGTAATACGGAGGGTGCAAGCGTTAATCGGAATTACTGGGCGTAAAGCGCACGCAGGCGGTCTGTCAAGTCGGATGTGAAATCCCCGGGCTCAACCTGGGAACTGCATTCGAAACTGGCAGGCTAGAGTCTTGTAGAGGGGGGTAGAATTCCAGGTGTAGCGGTGAAATGCGTAGAGATCTGGAGGAATACCGGTGGCGAAGGCGGCCCCCTGGACAAAGACTGACGCTCAGGTGCGAAAGCGTGGGGAGCAAAAAGG
+
?D<FHHIHHC@F11<DEHF@111C/EHH?HIIGIGHHHF?GFHH</</<FHEHHGHHG@FF1CHE1GHH@EHCHIHEG@H@GFGCF?/<<</FHGGC=FCH@EC=E@C111DC0DGHDG@EGH?<FGHEEHHHEHDH<HH0DFHH0DDFC<FHGHEFDEFHEGHH.:A@?--88:-:BGHFHE?8:BHE.B.;EBEE..7HHFH.@@GEHHHHHEHCHCBHGEIIHIIIHDG@666-6=DIGIIIHHHHGHG@?DDHHHHHGHHIHHF7GEGBFHHHF:.CIHHGIIIHG@HIIHFHHFHF.@CECHHIIIHCIIFHIIIHHHIIIGHIHHDFEIIHHHGHIIIHH@GDHFGHHHHEIIHDIHHHGIIIIIIHCIIIIHE@IIIIIHGHEEHFGHHE<HGIHIIIHG@IIIIHHIIIIIIIIHHGD1EEI
@HWI-D00621:567:H7NJCBCX2:1:1101:14723:6914
GTGGGGAATATTGCACAATGGGCGCAAGCCTGATGCAGCCATGCCGCGTGTATGAAGAAGGCCTTCGGGTTGTAAAGTACTTTCAGCGGGGAGGAAGGCGATAAGGTTAATAACCTTGTCGATTGACGTTACCCGCAGAAGAAGCACCGGCTAACTCCGTGCCAGCAGCCGCGGTAATACGGAGGGTGCAAGCGTTAATCGGAATTACTGGGCGTAAAGCGCACGCAGGCGGTCTGTCAAGTCGGATGTGAAATCCCCGGGCTCAACCTGGGAACTGCATTCGAAACTGGCAGGCTAGAGTCTTGTAGAGGGGGGTAGAATTCCAGGTGTAGCGGTGAAATGCGTAGAGATCTGGAGGAATACCGGTGGCGAAGGCGGCCCCCTGGACAAAGACTGACGCTCAGGTGCGAAAGCGTGGGGAGCAAACAGG
+
IIIIIIIIIIIIIIHIHIHIHIIHIIHIIIIIIIIIIIIIIIHIHHIIIIIHHHIIIIGIIHIGIIIIIHIIIHHIHIIHIHFFHIIIHDHEHIIIIIIIIIIHHHFHHIIIIIIIIIIFIHHIIIIIIIIHIIIIGIIIIIIGIIIIIHGHIGEHIIIIIIGHIIIIIHIIHIHDHGHIIIEHIIIIIIGHHHHIHCCHIIIHIIIIIIHHCHIHIHHIIIIIIIGHIHHHHIIIIHIIIIHHHGCHIIHCIIIIHDCHHHIHHHHHEHGIIIIHHHGFIIIIHIIHHIIIIHEHHHIIIHEHIHIIIIIIGIIHIIIIIIIIIIIIIIIIIIGIIIIHHIIIIIIHFHHHIIIIIIIIHIIIIIIIHIIHIIIIIHIIIIIIHIHHIIIIIIIIIIIIIIIIHIIIIIIIIIIGIIIIIIIIIIIIII
@HWI-D00621:567:H7NJCBCX2:1:1101:16744:6897
GTGGGGAATATTGCACAATGGGCGCAAGCCTGATGCAGCCATGCCGCGTGTATGAAGAAGGCCTTCGGGTTGTAAAGTACTTTCAGCGGGGAGGAAGGTGTTGTGGTTAATAACCGCAGCAATTGACGTTACCCGCAGAAGAAGCACCGGCTAACTCCGTGCCAGCAGCCGCGGTAATACGGAGGGTGCAAGCGTTAATCGGAATTACTGGGCGTAAAGCGCACGCAGGCGGTCTGTCAAGTCGGATGTGAAATCCCCGGGCTCAACCTGGGAACTGCATTCGAAACTGGCAGGCTAGAGTCTTGTAGAGGGGGGTAGAATTCCAGGTGTAGCGGTGAAATGCGTAGAGATCTGGAGGAATACCGGTGGCGAAGGCGGCCCCCTGGACAAAGACTGACGCTCAGGTGCGAAAGCGTGGGGAGCAAACAGG
+
GHHHHIEHIEHFFHI?DFHEGGIHHDHH?DFH?HCHIIIIICEEHIHDDEGII?GFEGHHIGHGFCHHGCGCH?E1<FHIF@CE@GHCHHIDHIEHHHFGHHIHHCCE@@1FHH?HHHHIHECGHIIIHEECHHGHDCHHHCHIGHIHGDHH=FHD//DDGHHIHH?B@FDCHC8E/@HHEHHHG-AH=G8.8EHAB..BCIH@.ABF;@G85EHE5-@CE?@>-+-,D>B86----EE,HEE-GFCHB@F-B7,67,@AHHG.IHGGHHGGAAAB.?HA?A9FAFA?EGIHGG@HH@HHHC.EHHIGGIIHEGIHHHGEHHE@HIHEDHHHHCHC?HEHG<@G@HHFHIHHF@EG1HIIIHGIIHHGHEHIIGHIIHHDHFC11FHFIHHHHGIIHHFHHHF/?HGIHH@HDIHG<E@<111GFC<11H
@HWI-D00621:567:H7NJCBCX2:1:1101:16983:6978
GTGGGGAATATTGCACAATGGGCGCAAGCCTGATGCAGCCATGCCGCGTGTATGAAGAAGGCCTTCGGGTTGTAAAGTACTTTCAGCGGGGAGGAAGGTGTTGTGGTTAATAACCGCAGCAATTGACGTTACCCGCAGAAGAAGCACCGGCTAACTCCGTGCCAGCAGCCGCGGTAATACGGAGAGTGCAAGCGTTAATCGGAATTACTGGGCGTAAAGCGCACGCAGGCGGTCTGTCAAGTCGGATGTGAAATCCCCGGGCTCAACCTGGGAACTGCATTCGAAACTGGCAGGCTAGAGTCTTGTAGAGGGGGGTAGAATTCCAGGTGTAGCGGTGAAATGCGTAGAGATCTGGAGGAATACCGGTGGCGAAGGCGGCCCCCTGGACAAAGACTGACGCTCAGGTGCGAAAGCGTGGGGAGCAAACAGG
+
HIIIIIIIIII@HIIIIIIIIIIIHIIHHIIIHIIIIIIIIIIIIIIIIIIIIHIIIIIIIIIIIIIIIIIIIIIIIIIIIIHIIIIIIIIIIIDHIIIIIIIIIIIIIIIIIIIIIIIIIHHHIIIIIIIIIIIIIGHHIIIIIIIIHHIIIHHEHIHIIIIIHHIIIIIIIGHHHHHIIIIIHIIIIIEHGIGHHHHIIIHGHGHIGHHHHIIGIHIHIHHGHHHGHIIHEHEHHEIHDCHEEHIIIGHHHHHHC<FHHHHG?HIIIIHIHIIGIHF?GGIIIIIIHH@EFIIIIIIIIHEIIIIIIIIIIIIIIIIIGIHIIIIIIIIHIIIIIIHEHHGIIIHGDHHIHHIIIIIIHDIIIIIHIIIIIIHIIIIIHGHGHHG1IIIIIHCIIHHGIIIIIIIIIIIIIIIIIIIIIIIIIIIIII
@HWI-D00621:567:H7NJCBCX2:1:1101:2476:7164
GTGGGGAATATTGCACAATGGGCGCAAGCCTGATGCAGCCATGCCGCGTGTATGAAGAAGGCCTTCGGGTTGTAAAGTACTTTCAGCGGGGAGGAAGGTGTTGTGGTTAATAACCGCAGCAATTGACGTTACCCGCAGAAGAAGCACCGGCTAACTCCGTGCCAGCAGCCGCGGTAATACGGAGGGTGCAAGCGTTAATCGGAATTACTGGGCGTAAAGCGCACGCAGGCGGTCTGTCAAGTCGGATGTGAAATCCCCGGGCTCAACCTGGGAACTGCATTCGAAACTGGCAGGCTAGAGTCTTGTAGAGGGGGGTAGAATTCCAGGTGTAGCGGTGAAATGCGTAGAGATCTGGAGGAATACCGGTGGCGAAGGCGGCCCCCTGGACAAAGACTGACGCTCAGGTGCGAAAGCGTGGGGAGCAAACAGG
+
IIIHIIIIIIIHHIIIIIIIGIHHHIIIIIIEHIIIIGHHIIHHIIIIIIIIIFHGCHIFFHIIIIIIIIIIIHIIIIHHHHFHIIIIIIIIIIIIIIIIIIHHIIIHIIIIIIIHIHIIHIIIIIIIIHHIIIIIIIIIIIIIIIIIIIIIGHIIIHIIIIIIIIG?EHIIIHIIIGIIFHGHIIFHIIIIIIIHIIHIHHHHHIIIIHEHIIIGIIHHGHIHCHHIIIDEHEB8-@-H<IHHHHEHHHIIHDHGHIHHHE?FHIGIIH@IHIIHIHEIIGIIIIHIHIHHHEDHHG?IIIHHHGHHGHHIIHHIHIIIHHHHIIIIHIIIIHHIHGIIIIIIIIHHDHIHIHHIIHIIHH<GIHDHGEHIHHIIHDCIHIIIHIIIIIIIIIIIHIIIGIIHGIIIIIIIHIIIIIIIIIIHHHCHII
@HWI-D00621:567:H7NJCBCX2:1:1101:3049:7008
GTGGGGAATATTGCACAATGGGCGCAAGCCTGATGCAGCCATGCCGCGTGTATGAAGAAGGCCTTCGGGTTGTAAAGTACTTTCAGCGGGGAGGAAGGTGTTGTGGTTAATAACCACAGCAATTGACGTTACCCGCAGAAGAAGCACCGGCTAACTCCGTGCCAGCAGCCGCGGTAATACGGAGGGTGCAAGCGTTAATCGGAATTACTGGGCGTAAAGCGCACGCAGGCGGTCTGTCAAGTCGGATGTGAAATCCCCGGGCTCAACCTGGGAACTGCATTCGAAACTGGCAGGCTAGAGTCTTGTAGAGGGGGGTAGAATTCCAGGTGTAGCGGTGAAATGCGTAGAGATCTGGAGGAATACCGGTGGCGAAGGCGGCCCCCTGGACAAAGACTGACGCTCAGGTGCGAAAGCGTGGGGAGCAAACAGG
+
IIIIIIIIIIIIIIIIIIIIIIIIIIIHIIIIHIIIHIIIHIIIIIIIIIIIIIIIIIIIHHIIIIIIIIIIIIIIIIIIIHGHIIIIIIIHHHHIIIIIIIIIIIHIIIIHIHHIIIIIIIIIIIIIIIIIIIIIIIHIIIIIIIIIIIIIHIIIHGIIIIIIIIIIIIGIIHDHHHIIIIIIIIIIGIIIIHEH=GHIIIHHIIIIHHHHGHIHHIIIHGHIIIIIHIIIHEIIHIIIIIIIIIIIIHHIIIIIIIIHIHIIIIIIIIIIHG@IHAHFHIIIHHIIIIHIIHFHHIIIIIIIIIIIIIIIIIIHHIIIIHIIIIIIIIIIIIIIIIIIIIIIIIHGDIHEHIHHIIIIIIIIIIHIIIIIIIIIIIIDIHFGIIIHHHIIIHIIIIIIIIIIIIIIIIIIIIIIIIIIIIIIIIIIII
@HWI-D00621:567:H7NJCBCX2:1:1101:6079:7213
GTGGGGAATATTGCACAATGGGCGCAAGCCTGATGCAGCCATGCCGCGTGTATGAAGAAGGCCTTCGGGTTGTAAAGTACTTTCAGCGGGGAGGAAGGCGATAAGGTTAATAACCTTGTCGATTGACGTTACCCGCAGAAGAAGCACCGGCTAACTCCGTGCCAGCAGCCGCGGTAATACGGAGGGTGCAAGCGTTAATCGGAATTACTGGGCGTAAAGCGCACGCAGGCGGTCTGTCAAGTCGGATGTGAAATCCCCGGGCTCAACCTGGGAACTGCATTCGAAACTGGCAGGCTAGAGTCTTGTAGAGGGGGGTAGAATTCCAGGTGTAGCGGTGAAATGCGTAGAGATCTGGAGGAATACCGGTGGCGAAGGCGGCCCCCTGGACAAAGACTGACGCTCAGGTGCGAAAGCGTGGGGAGCAAACAGG
+
IIIIIIIHHIIIIIIIIIIIIIIIIIIHIIIIIHIIIHIIIIIHHIIIHHHHHIIIIIIIIIGHHIIGHHHHHIIIIHHHHHHHIIIIIIHIIIIIIHIIIIHIIGEHIIGIIIIIIIIGIGHHFHHHHHGHIHIGIIIIIGIIIIIGIIGIGIHHHIIIHHIIHHFHHHGDHHIIIIIIFHIIDHHGIHIIGHEHHIHIHIIHHHHHIHHHHHHHHIIHIIIIHIIIHGIHIIIHHIHGIIHIHFHHHEHIHHHCIIIHEIHEGIHHIIIIIHIIIIHHIIIIIIIIIIIIIIIIIIIIIHIIHIHIIIIIIIIIIIIIHIIIIIIIIIIIIHIIIIIIIIIIIHHF<HHHHHCCIIIIIIIIFIIIIIIHIHIHIIIIIIIIIHIIIIIHFIIIIIHIIIIIIIIIIIIIIIHIIIIIIIIIIIHIIH
@HWI-D00621:567:H7NJCBCX2:1:1101:6594:7156
GTGGGGAATATTGCACAATGGGCGCAAGCCTGATGCAGCCATGCCGCGTGTATGAAGAAGGCCTTCGGGTTGTAAAGTACTTTCAGCGGGGAGGAAGGTGTTGAGGTTAATAACCTCAGCAATTGACGTTACCCGCAGAAGAAGCACCGGCTAACTCCGTGCCAGCAGCCGCGGTAATACGGAGGGTGCAAGCGTTAATCGGAATTACTGGGCGTAAAGCGCACGCAGGCGGTCTGTCAAGTCGGATGTGAAATCCCCGGGCTCAACCTGGGAACTGCATTCGAAACTGGCAGGCTAGAGTCTTGTAGAGGGGGGTAGAATTCCAGGTGTAGCGGTGAAATGCGTAGAGATCTGGAGGAATACCGGTGGCGAAGGCGGCCCCCTGGACAAAGACTGACGCTCAGGTGCGAAAGCGTGGGGAGCAAACAGG
+
IIIIIIIIIIIIIIIIIIIIIIIIIIIIIIIIIIIHIIEHHHIIIIGIHHHIIGIIIIHIIIIHGIIIHHIIIHHIGIHIIHGHIIIIIIIHHIHIIIIIIIIHIIIIIIIIHCFGHIIGIIIHHHHIGHHIIIIIIIGIIIIGHIIIIHHIIIIIIIIIIIIHIIGHHIIIIIDHHHIIHHCHHGHHHHGHEHGHEHHGHHFHHHHIIIHHIIHHHIHHIIIIIIHIIIIIIIIHIHEHGHHIIIHECHCHIIIIIHE.EIIIIIGIIIHIIHIIIIIIIIIHEIIGHHHIIIHHIHHHHIHIHFHIIIIHHHIIHHHHIHIIIIIIIIIIIIIIIIIIIGIIIIHHHGIIIIIIIIIIIIIHIIIIIIIIIIIIHHHIIIIIHHIIIIIIIIHIIIIIIIIIIHIIIIHIHIIIIIHIHIIIIIIIII
@HWI-D00621:567:H7NJCBCX2:1:1101:9214:7016
GTGGGGAATTTTCCGCAATGGGCGAAAGCCTGACGGAGCAATGCCGCGTGAAGGTAGAAGGCCTACGGGTCATGAACTTCTTTTCCCGGAGAAGAAGCAATGACGGTATCCGGGGAATAAGCATCGGCTAACTCTGTGCCAGCAGCCGCGGTAAGACAGAGGATGCAAGCGTTATCCGGAATGATTGGGCGTAAAGCGTCTGTAGGTGGCTTTTTAAGTTCGCCGTCAAATCCCAGGTCTCAACCCTGGACAGGCGGTGGAAACTACCAAGCTGGAGTACGGTAGGGGCAGAGGGAATTTCCGGTGGAGCGGTGAAATGCGTAGAGATCGGAAAGAACACCAACGGCGAAAGCACTCTGCTGGGCCGACACTGACACTGAGAGACGAAAGCTAGGGGAGCGAATGGG
+
IIIHIIIIIIIIIIIIIIIIGIIHIIIIIIIIIIIIIIHIIIIIIIIIIIIIIIIHIIIIIIIIIIHIIHIIIIIIIIIIIGHIIHIIIIIHIIIIIIIIIIIIIIIIIIIIIIIIIIIIIIIIIIIIHIIIHIHIIIIIIIIIIIIIIIIGHHIIIIIIIIIIHIIIIHIIIIIIHIIIIHHGHHHHHHIIIHIHHIIHIIHIIIIHHHHHIIIIIIIIIIIIIIIIHHIIIHHHHHHHHHIIHCH?IIHIIIIIIIIIIIIIIIIHIIIIFEIIIIIIHHCHHIIIHIIIIIIIIIHIHIIIIIIIIIIIIIIIIHIHIIHHFCHHHHIIIGIIIIIIHHIIIIIIIIIIHIIIIIIIIIIIIIIIIIIIIIIIIIHHHIIIIIIIIIIHIIIIIIIIHIIIIII
@HWI-D00621:567:H7NJCBCX2:1:1101:11436:7395
GTGGGGAATATTGCACAATGGGCGCAAGCCTGATGCAGCCATGCCGCGTGTATGAAGAAGGCCTTCGGGTTGTAAAGTACTTTCAGCGGGGAGGAAGGCGATAAGGTTAATAACCTTGTCGATTGACGTTACCCGCAGAAGAAGCACCGGCTAACTCCGTGCCAGCAGCCGCGGTAATACGGAGGGTGCAAGCGTTAATCGGAATTACTGGGCGTAAAGCGCACGCAGGCGGTCTGTCAAGTCGGATGTGAAATCCCCGGGCTCAACCTGGGAACTGCATTCGAAACTGGCAGGCTAGAGTCTTGTAGAGGGGGGTAGAATTCCAGGTGTAGCGGTGAAATGCGTAGAGATCTGGAGGAATACCGGTGGCGAAGGCGGCCCCCTGGACAAAGACTGACGCTCAGGTGCGAAAGCGTGGGGAGCAAACAGG
+
IIIHIIIIIIIIIIIIIIIIIIIIIIIIIIIIIIIIIIIIIIIIIIIIIIIIIIIIIIIIIIIIIIIIIIIIIGIHHIIIIHFHHIIIIIIGIIHIIHIIIIIIIIHHIIIIIIIIIIIIIIIIIIIIIIIIIHIIIIIIIIIFHHIIIIIIIHIIIIIIIIIIIHEHIIIGIIIIIIIIIGHIIHHIIIIIIIHHHIIIIIIIIGHFEEEGIHHHHCHHIIIIIIHIGIIIHHHHCIGGIHIIIHHGHIHHHCGHIHEHIIIIIHGIFIIHIIIIIIIIHIIIIIIIIGIIIIIIIHIIHIIIIIIIIIIIHGIIIIIIGIIIIIIHIHHIIHIIHIIIHIIIIIHGDHIHIIIIIIHIGHHIIIIIIIIIIIIIIIHHIIIHIIIIIIIIIIIIIIIIIIIIIHIIIIIIIIIIIIIIIIIIIIIIII
@HWI-D00621:567:H7NJCBCX2:1:1101:16482:7631
GTGGGGAATATTGCACAATGGGCGCAAGCCTGATGCAGCCATGCCGCGTGTATGAAGAAGGCCTTCGGGTTGTAAAGTACTTTCAGCGGGGAGGAAGGTGTTGAGGTTAATAACCTCAGCAATTGACGTTACCCGCAGAAGAAGCACCGGCTAACTCCGTGCCAGCAGCCGCGGTAATACGGAGGGTGCAAGCGTTAATCGGAATTACTGGGCGTAAAGCGCACGCAGGCGGTCTGTCAAGTCGGATGTGAAATCCCCGGGCTCAACCTGGGAACTGCATTCGAAACTGGCAGGCTAGAGTCTTGTAGAGGGGGGTAGAATTCCAGGTGTAGCGGTGAAATGCGTAGAGATCTGGAGGAATACCGGTGGCGAAGGCGGCCCCCTGGACAAAGACTGACGCTCAGGTGCGAAAGCGTGGGGAGCAAACAGG
+
IIIIFHHIHHHHEHHGHHIIIEHHIHHHHIGHIHIIIHHHIIII?HHIHHHEHHIHIIIIGIEHIIIHIHHIIIIGHHHIHIDGHHHIIGHDHGHHIIIIIHIEHHHHHIHIHIIIIIIIGIIIIHHHGHICHGHHIIHGHECHHIHIIIHHIHIIHHHHIHHHHHIGHICHIDHHEHHIHHHH?DHHCGHHIF:B9EHHEGHHHHHHIGHHHHHHHFHIIHHDHIHDDHHE@@EHFHIH<HEHCHFIHBBCB7,HC<G?HFF;.B.G?HIGIHHIHIIHFHHIHF?CGHB@HGC@HCHFCHGHHIIGIIHIHHEHHGGIIIFHIHG?GDHHHHGEEHHHEHGIHHHG<HHIGHEHHEIHDHHHIHHIHIIHHHHIHIGHG?HCEGH@HHHHHHEEHHHGFHHCHIIIIIIHGGIIIIHIIIIIHHGIII
@HWI-D00621:567:H7NJCBCX2:1:1101:10654:7754
GTGGGGAATATTGCACAATGGGCGCAAGCCTGATGCAGCCATGCCGCGTGTATGAAGAAGGCCTTCGGGTTGTAAAGTACTTTCAGCGGGGAGGAAGGCGATGTGGTTAATAACCGCGTCGATTGACGTTACCCGCAGAAGAAGCACCGGCTAACTCCGTGCCAGCAGCCGCGGTAATACGGAGGGTGCAAGCGTTAATCGGAATTACTGGGCGTAAAGCGCACGCAGGCGGTCTGTCAAGTCGGATGTGAAATCCCCGGGCTCAACCTGGGAACTGCATCCGAAACTGGCAGGCTTGAGTCTCGTAGAGGGGGGTAGAATTCCAGGTGTAGCGGTGAAATGCGTAGAGATCTGGAGGAATACCGGTGGCGAAGGCGGCCCCCTGGACGAAGACTGACGCTCAGGTGCGAAAGCGTGGGGAGCAAACAGG
+
HIHIIIGIHHHHIIIIHIIIIIIIIIIHIIIIIIIHIIHIHHHIIIIIIIIIIIHIIIIEHIIHHIIIDHIHHIHIGHHHIIDCHHHIIIIIIIHIIHIIIIHIIIIHIIIIIIHIIDHIIIHHFHIIHFIIIIIIIIIIHHIIIHHIHDHIHIIIIIHHIGHCHHIHIHIIIGHHHICHICHIIDGHHIHEHHHHHFIIEHIHFHHHIIEHFHIIIHHHDHHHIHHHIIHHCCIHIHHDDG=FF?EFHG@HIHHHHHGEEHH@F9.HHEHFHHF@A7..IFIFHIIHFC.HH?CHHHEHDHGFIIIIHIIIHFHIIHHHIG?IHHHFHHHGHIHHHHHHHHHIHHHG<@CHHIHEHEHHHHCIIHHHGIIIIHHIHHC/HGIIIHHHHIIIHHIHIHFHEHHHIHHEHHHHDHHIIHHHHIIHIIHHHI
@HWI-D00621:567:H7NJCBCX2:1:1101:10647:7815
GTGGGGAATATTGCACAATGGGCGCAAGCCTGATGCAGCCATGCCGCGTGTATGAAGAAGGCCTTCGGGTTGTAAAGTACTTTCAGCGGGGAGGAAGGCGATAAGGTTAATAACCTTGTCGATTGACGTTACCCGCAGAAGAAGCACCGGCTAACTCCGTGCCAGCAGCCGCGGTAATACGGAGGGTGCAAGCGTTAATCGGAATTACTGGGCGTAAAGCGCACGCAGGCGGTCTGTCAAGTCGGATGTGAAATCCCCGGGCTCAACCTGGGAACTGCATTCGAAACTGGCAGGCTAGAGTCTTGTAGAGGGGGGTAGAATTCCAGGTGTAGCGGTGAAATGCGTAGAGATCTGGAGGAATACCGGTGGCGAAGGCGGCCCCCTGGACAAAGACTGACGCTCAGGTGCGAAAGCGTGGGGAGCAAACAGG
+
IIIIIIIIIIIIHIIIIIHIIHIIIIIIIIIHIIHHIIIIIIIIHIIIHIIIIHIHIIIIIIIIIIIIIHIIIIIIIIIIIIGHHHHGHIIDHIIIIIIIIIIIIIHHIIIIIGHIIHHIIIIIIIIIIIIIIIIIHIIIIIIHHIIHIHIIIIIGHHIIIIIIIIIIIIIGIHHDHIIIIIIIIIIIHIHIHIHIGHHIIHCIHIIIIHIIIIHHHHEHIIIIIIHHIHIHEHIHGHEHHGHFIIIIIIIHIHIHIIHIIIIHHIIHIIIIIIIIIIIIIIIIIIIIIIIIIIHIIIIHIHIIIIIIIIHHIIIIIIIIIIGIIIIIIIIIIIIIIIIIIIIIIIHF<HIIIIIIIIIIIIIIIIIIIIIIIIIIIIHHIIIIIIIIIIIIIIIIIIIIIIIHIIIIIIIIIIIIIIIIIIIIIIIIIH
@HWI-D00621:567:H7NJCBCX2:1:1101:18015:7926
GTGGGGAATATTGCACAATGGGCGCAAGCCTGATGCAGCCATGCCGCGTGTATGAAGAAGGCCTTCGGGTTGTAAAGTACTTTCAGCGGGGAGGAAGGCGATAAGGTTAATAACCTTGTCGATTGACGTTACCCGCAGAAGAAGCACCGGCTAACTCCGTGCCAGCAGCCGCGGTAATACGGAGGGTGCAAGCGTTAATCGGAATTACTGGGCGTAAAGCGCACGCAGGCGGTCTGTCAAGTCGGATGTGAAATCCCCGGGCTCAACCTGGGAACTGCATTCGAAACTGGCAGGCTAGAGTCTTGTAGAGGGGGGTAGAATTCCAGGTGTAGCGGTGAAATGCGTAGAGATCTGGAGGAATACCGGTGGCGAAGGCGGCCCCCTGGACAAAGACTGACGCTCAGGTGCGAAAGCGTGGGGAGCAAACAGG
+
IIIIIIEHHHIIIIGIIIIIIIIIIHDHHIIIIIIIIIIIIIIIIIIIIIIIIIIGIGIGHIIIHHIIIIIIIIIIIIIIIIHIIIIIIIIHIIHIIIIIHIIIIIHIHIHHHHIIIIHIIIIIIIIIIIGIIIIIGI<HHIIIIHIHIHHIIIIIIEHIIIIIIIIFHHIIIIIGIIIIIIFHDCGHIHHHIIIHHHHIHHGHHHIIHHIIHI6E@HIIIIDHIHIIIIIH@B@EGHHHIIIHHEG?EEHGIHHIHIIH?FEIIHFHHGHHGHIIIHHHHHHGHB?HGGEHIHHIIGHIIHH?IIHIIIIIHIIIIIIHIHIIIIIIIIIHIIIIHHIIIIIIIHEHFHIIIGIIIIIIIIHIIIIIHIIIHIGIIIIIIIIIIHIHIHIIIIIIHHEIIIIIIIIIIHHIIIIIIIIIIHIIIIHIII
@HWI-D00621:567:H7NJCBCX2:1:1101:7991:8174
GTGGGGAATATTGCACAATGGGCGCAAGCCTGATGCAGCCATGCCGCGTGTATGAAGAAGGCCTTCGGGTTGTAAAGTACTTTCAGCGGGGAGGAAGGCGACGGGGTTAATAACCCTGTCGATTGACGTTACCCGCAGAAGAAGCACCGGCTAACTCCGTGCCAGCAGCCGCGGTAATACGGAGGGTGCAAGCGTTAATCGGAATTACTGGGCGTAAAGCGCACGCAGGCGGTCTGTTAAGTCAGATGTGAAATCCCCGGGCTTAACCTGGGAACTGCATTTGAAACTGGCAGGCTTGAGTCTTGTAGAGGGGGGTAGAATTCCAGGTGTAGCGGTGAAATGCGTAGAGATCTGGAGGAATACCGGTGGCGAAGGCGGCCCCCTGGACAAAGACTGACGCTCAGGTGCGAAAGCGTGGGGAGCAAACAGG
+
HGHICHHHIHHHHHEHHIIIGIIIIIGDHHFHIIHIIHII?HEHH<DHHHIIIHGHHIIHHIIHIIIFIIGHHIGHHHGIIIEHHIIIIHEHHIIIIIIIGIIIIHHHGIIIIIIIIIIIIIFFHHIIHHIHIIIIIIHIIFHIIIIIIHIIIIIIIGIHHIIGHHHIGHIIICHIIIG@ECDHHIHIGH?FHHGD.EHHIHIIHIGHGHFHHI@HHHHIHIIIHHIDDHHHIHFHE@EEEB8--HG?EHIHHHIHDDHHHHIHCF@?GIIIIIHGCGIIIHHGIHHCIIIIIHHHFHHGCCIIIIHGIIHIHCHGHHHEHHHEIIHGIHIHHIIHIHFHIHIGIIHF<IHHEHFCHHCIHHHGIHHIIIIIIIIIIIIIIHIIIIHIIHHHHIIIIIIIHIIIIIIIIIIIGIIIIIIIIIIIIIHIII
@HWI-D00621:567:H7NJCBCX2:1:1101:3634:8349
GTGGGGAATATTGCACAATGGGCGCAAGCCGGATGCAGCCATGCCGCGCGTATGAAGAAGGCCTTCGGGTTGTAAAGTACTTTCAGCGGGGAGGAAGGCGATAAGGTTAATAACCTTGTCGATTGACGGTACCCGCAGAAGAAGCACCGGCTAACTCCGTGCCAGCAGCCGCGGTAATACGGAGGGTGCAAGCGTTAATCGGAATTACTGGGCGTAAAGCGCACGCAGGCGGTCTGTCAAGTCGGATGTGAAATCCCCGGGCTCAACCTCGGAACTGCATTCGAAACTGGGAGGCTAGAGTCTTGTAGAGGGGGGTAGAATTCCAGGTGTAGCGGTGAAATGCGTAGAGGTCTGGAGGAATACCGGTGGCGAAGGCGGCCCCCTGGACAAAGACTGACGCTCAGGTGCGAAAGCGTGGGGAGCAAACAG
+
@G1<1<<<D11<1<1DH1CCDCHD/??CG1/<<DCE?FC@<FHIE/CE/<C/0<<1<C1DC11<D1DGDG0CC@@EFC@GHH1C@@@/E<</<<0CGD1E/CEE?=<=FHH11=DD0DDDD00D@E<</=0=<DE<?DC0D0DD/0;/DD:D0DFG?//;:.::B./:?FE-:EHDDE/:8GH?EHA?@H@B.BHE.;7B?F@.B7BH.D<HE@ED-5-@@4>,>CCHD7=--?@B8-B,C=HHHHF8-8---57,6<HGB--..E77.-B8.77:.G.HE@;;.G;.8;.E@.:B.F?@E@?A??F@<DC/G?FGC@?HF<00G@D<C?DC<0F00<=ECC1<<111111<<HCCD1C</<</10<<EC?D@HC/CCCE0HF<HCHEGF<1GGC0</HHHIIHHDD011HGC<<1CEFCD<111<1<<
@HWI-D00621:567:H7NJCBCX2:1:1101:5175:8427
GTGGGGAATATTGCACAATGGGCGCAAGCCTGATGCAGCCATGCCGCGTGTATGAAGAAGGCCTTCGGGTTGTAAAGTACTTTCAGCGGGGAGGAAGGCGATAAGGCTAATAACCTTGTCGATTGACGTTACCCGCAGAAGAAGCACCGGCTAACTCCGTGCCAGCAGCCGCGGTAATACGGAGGGTCCAAGCGTTAATCGGAATTACTGGGCGTAAAGCGAACGCAGGCGGTCTGTCAAGTCGGATGTGAAATCCCCGGGCTCAACCTGGGAACTGCATTCGAAACTGGCAGGCTAGAGTCTTGTAGAGGGGGGTAGAATTCCAGGTGTAGCGGTGAAATGCGTAGAGATCTGGAGGAATACCGGTGGCGAAGGCGGCCCCCTGGACAAAGACTGACGCTCAGGTGCGAAAGCGTGGGGAGCAAACAGG
+
HGH1GHIIIIIIHE@HHHIII?GDHDHIHHHHIE1GHHIIICHIIHGHHH<GEGHEEH1<CHH11E1@H1<C0<FHD1111CD11<1CHGHC??0F?<1<<CG0GC1<CFG?@F?EHFH<EHI?0CHGHIIHH<<CC??0DGCFDDDDD/:/0==/;GD:/8.B/8/B@8-?-8-:D8AAAH@CE8B..8:.;98@.BGHH.97..7DEF.-BHHHEA75E#->CCHD>,?CGF-E@?B,HIHIIIIIHEHFB5,5,>-HGA@HFHHEF@HCHAHHHE?AB.EHEIIIHG.FF?HH?IIHFD.C.?HHIHHIIIIIGIIIHFD0@HIHIHIIIIIIHEHHGIHGIHHG@CHG?<F1<HHGC?HIHE@0IHIHHHE</HECD?FGFHHFHHHIIIIIHE1HE@HCDGGIIIIHE?IIHHD1G1HFFHIHHH
@HWI-D00621:567:H7NJCBCX2:1:1101:13952:8255
GTGGGGAATATTGCACAATGGGCGCAAGCCTGATGCAGCCATGCCGCGTGTATGAAGAAGGCCTTCGGGTTGTAAAGTACTTTCAGCGGGGAGGAAGGTGTTGTGGTTAATAACCACAGCAATTGACGTTACCCGCAGAAGAAGCACCGGCTAACTCCGTGCCAGCAGCCGCGGTAATACGGAGGGTGCAAGCGTTAATCGGAATTACTGGGCGTAAAGCGCACGCCGGCGGTCTGTCAAGTCGGATGTGAAATCCCCGGGCTCAACCTGGGAACTGCATTCGAAACTGGCAGGCTAGAGTCTTGTAGAGGGGGGTAGAATTCCAGGTGTAGCGGTGAAATGCGTAGAGATCTGGAGGAATACCGGTGGCGAAGGCGGCCCCCTGGACAAAGACTGACGCTCAGGTGCGAAAGCGTGGGGAGCAAACAGG
+
IHHIIIHIIIIHIHIHIIIIIIIIIIIIIIIIIIIIIIIGIIIHHIGIIIIIIIIIIIIIIIIIIIHIIHHHIIFHIIIIIIHIIHHIHIIEHIHHIIIIIIIIIIIHIIIIIIIIIIIGIHIIIIIIIIIIIIIIIIIIIIIHIHIIIHIIGIFHHIHIIIIIIIIIGHHIIHHHGIIIIHGHIIHEHHIIIIHH@GHHHIIGHHHHHHHIHHIIHHHHIIIIIIHDIIIIIIIIIIIIIHIHHHIIIIIIHDGHIIIIIIHIIHIHIIIIIIHEFHF?IIIIHHIIIIIIIIHIIIIHIHCIIIIIIIIIIIIIIIIIHGIIIIIHIIIGIIIIIIIIIIIIIIIHGIIIIIIIIIIIHIIIIIIIIIIIIIIIIHIIIIIIIIIIIIIIIIIIIIIIIIIIIHIIIIIIIIIHIIIIIIIIHIIIII
@HWI-D00621:567:H7NJCBCX2:1:1101:1256:8644
GTGGGGAATATTGCACAATGGGCGCAAGCCTGATGCAGCCATGCCGCGTGTATGAAGAAGGCCTTCGGGTTGGAAAGTACTTTCAGCGGGGAGGAAGGCGATAAGGTTAATAACCTTGTCGATTGGCGGTACCCGCAGAAGAAGGACCGGCTAACTCCGTGCCAGCAGCCGCGGGAATACTGAGGGTGCAAGCGGTAATCGGAATTACTGGGCGTAAAGCGCACGCAGGCGGTCTGTCAAGTCGGATGTGAAATCCCCGGGCTCAACCTGGGAACTGCATTCGAAACTGGCAGGCTAGAGTCTTGTAGAGGGGGGTAGAATTCCAGGTGTAGCGGTGAAATGCGTAGAGATCTGGAGGAATACCGGTGGCGAAGGCGGCCACCTGGACAAAGACTGACGCTCAGGTGCGAAAGCGTGGGGAGCAAACAGG
+
IIII@EHIHGHIIIIIIIIIHICHHHI/DHHHIIIHIIHEFHHE?ECHIIEFHHI1GHHIIICHHH?DH<DC/<DHHE<FHHDHHHIDHHI/CE0FFGED<C<DFHHH1@DHIH1=GHH?GGH000=D//<DGEHIHH/DDDHE/==DHH/DEHIIH?H:DA./B:F?/;?-:?-:F@BH/B.BEHHE.8;..7-:7.7;AGHHHH@?HDCFEH4E@?DCCE@BG?@D<HHHHGHG--HDC=E@F@-G@@?HCD>CHDEHG8.ECIIHHCHHHGCHHB8@7.HFHIIIHHHHIHHHGHHEF@??HHHIHDIHEHHFIIHHEHIFHHHCDIIIIHIHHIIIIDIIGIHHGEHH@HG@CFCE<IGIIIHCIHIIIIHEE<1D1HEIIHIIHHHHHIIIHHEHDCHFC0E=IIIIIHCIIIHIIHIHIHHHII
@HWI-D00621:567:H7NJCBCX2:1:1101:13536:8653
GTGGGGAATATTGCACAATGGGCGCAAGCCTGATGCAGCCATGCCGCGTGTATGAAGAAGGCCTTCGGGTTGTAAAGTACTTTCAGCGGGGAGGAAGGCGATGGGGTTAATAACCGCGTCGATTGACGTTACCCGCAGAAGAAGCACCGGCTAACTCCGTGCCAGCAGCCGCGGTAATACGGAGGGTGCAAGCGTTAATCGGAATTACTGGGCGTAAAGCGCACGCAGGCGGTCTGTCAAGTCGGATGTGAAATCCCCGGGCTCAACCTGGGAACTGCATCCGAAACTGGCAGGCTTGAGTCTCGTAGAGGGGGGTAGAATTCCAGGTGTAGCGGTGAAATGCGTAGAGATCTGGAGGAATACCGGTGGCGAAGGCGGCCCCCTGGACGAAGACTGACGCTCAGGTGCGAAAGCGTGGGGAGCAAACAGG
+
IIIIIIHIIIIIHIHIIIIIIHIIIIIIIIIIIIIIIIIIIIIIIHIIIIIIIIIIIIIHHGIIHIHIIIIIIIIIIIIIIIGHIIIIHIIGIIIIIHIIIIHIGIEHIIIIIIHIIIIIIIIIIIIIHIIHIIIIIHHIIIIIIIIIIIIIIIIIIIIIHIIHIIIIIIIIHHIIHIH?HHHIHHIIHHFIIIHHIIIIIIIHIIIIIIIHIIIIIIIHGIIHIIIIHHIGGIIIGIHHIIIIIHIIIIIIHHIIHHIIIIIGIHHIIIHHIIIIIIHH<EEIIIIIIIIHIIHHHIIIIIHHIIIIIIIIIIIIIIIIIHIIIIIIIIIIIGIIIHIIIIIIIIHHDIIIIIIGIIIIIIIIHIHIIIIIIIIIIIHIIHIIIIIIIIIIIIIIIIIIIHIHIIIIIIIIIIIIIIIIIIIIIIIIII
@HWI-D00621:567:H7NJCBCX2:1:1101:19893:8564
GTGGGGAATATTGCACAATGGGCGCAAGCCTGATGCAGCCATGCCGCGTGTATGAAGAAGGCCTTCGGGTTGTAAAGTACTTTCAGCGGGGAGGAAGGTGTTGTGGTTAATAACCGCAGCAATTGACGTTACCCGCAGAAGAAGCACCGGCTAACTCCGTGCCAGCAGCCGCGGTAATACGGAGGGTGCAAGCGTTAATCGGAATTACTGGGCGTAAAGCGCACGCAGGCGGTCTGTCAAGTCGGATGTGAAATCCCCGGGCTCAACCTGGGAACTGCATTCGAAACTGGCAGGCTAGAGTCTTGTAGAGGGGGGTAGAATTCCAGGTGTAGCGGTGAAATGCGTAGAGATCTGGAGGAATACCGGTGGCGAAGGCGGCCCCCTGGACAAAGACTGACGCTCAGGTGCGAAAGCGTGGGGAGCAAACAGG
+
IIIIIIIIIIIIIIIIIIIIHIIIIIIIIIIIIIGEHIIIIIIIIIIIIHIHIHIIIIIIIIIIIIIIIIIIIIIIIIIIIIGGHIIIIIIIIIIIIIIIIIIIIIIIIIIIIIIIIIIIIIIIIIIIIIHIHIIIIIIIIIIHIIIIIIIHIIIIHHIIIIIIIIIHIIIIIHHHIIFHHIIIIIIIIEHIIIGHIIHIHIIIIIIIIIHHIIHIIIIIHIIIIIIIIIIIIIIIIHHGIHIIIHGIIIIIHDHHHGIIGIIIIIIIIIIIIIIIIIIIGIIIIIIIHIIIIHHGIIIIIIIIIHIIIIIIIIIIIIIIIIIIIIIIIIIIIIIIIIIIIIIIIIIHGIIIIIIIIIIIIIIIIHHGIIIIIIIIIHIIIHIIIIIIIHIIIIIIIIIIIIIIIIIIIIIIIIIIIIIIIIIIIIIIII
@HWI-D00621:567:H7NJCBCX2:1:1101:3896:8794
GTGGGGAATATTGCACAATGGGCGCAAGCCTGATGCAGCCATGCCGCGTGTATGAAGAAGGCCTTCGGGTTGTAAAGTACTTTCAGCGGGGAGGAAGGCGATAAGGTTAATAACCTTGTCGATTGACGTTACCCGCAGAAGAAGCACCGGCTAACTCCGTGCCAGCAGCCGCGGTAATACGGAGGGTGCAAGCGTTAATCGGAATTACTGGGCGTAAAGCGCACGCAGGCGGTCTGTCAAGTCGGATGTGAAATCCCCGGGCTCAACCTGGGAACTGCATTCGAAACTGGCAGGCTAGAGTCTTGTAGAGGGGGGTAGAATTCCAGGTGTAGCGGTGAAATGCGTAGAGATCTGGAGGAATACCGGTGGCGAAGGCGGCCCCCTGGACAAAGACTGACGCTCAGGTGCGAAAGCGTGGGGAGCAAACAGG
+
IIIIHIIIIIIIIIIIIIIIIIIIIIIIIIIIIIIIIHIIIIIIIIIIIIIIIIIIIIIIIIIIIIIIIIIIIIIHIIIIIIDHIIIIIIGHIIIIIIIIIHIHHIHIIIIIIIIIIIIIGIIIIIHIIIIIIIIIIGIIIHIIHIIIIIIIIIIIIIIIIIIIIIHIIIIIIIIIIIIIIIHIIIIIIIIIIIIIIIHIHHIIIIHIIIIIHIIHHHHIIIIIIIIIIIIIIIIIIHHHHHGIIIHIIHHEHGIIIIIIHIIIIIIIIIIIIIIIIIIIIIIIHIIIIIIIIIHGIIIHHHHIIHIIIIIIIIIIIIIIIIIIIIIIIIIIIIIIIIHIIIIIIIIHDIIGIIIGIIIIHIIIIIIIIIIIIIIIIIIIIIIIIIIHHIIIHIIIIIIIIIIIIIIIIIIIIHIIIIIIIIIIIIIIII
@HWI-D00621:567:H7NJCBCX2:1:1101:7286:8804
GTGGGGAATATTGCACAATGGGCGCAAGCCTGATGCAGCCATGCCGCGTGTATGAAGAAGGCCTTCGGGTTGTAAAGTACTTTCAGCGGGGAGGAAGGCGATAAGGTTAATAACCTTGTCGATTGACGTTACCCGCAGAAGAAGCACCGGCTAACTCCGTGCCAGCAGCCGCGGTAATACGGAGGGTGCAAGCGTTAATCGGAATTACTGGGCGTAAAGCGCACGCAGGCGGTCTGTCAAGTCGGATGTGAAATCCCCGGGCTCAACCTGGGAACTGCATTCGAAACTGGCAGGCTAGAGTCTTGTAGAGGGGGGTAGAATTCCAGGTGTAGCGGTGAAATGCGTAGAGATCTGGAGGAATACCGGTGGCGAAGGCGGCCCCCTGGACAAAGACTGACGCTCAGGTGCGAAAGCGTGGGGAGCAAACAGG
+
IIIIHIIIIIIIIIIIIIIIIIIIIIIIIIIIIIIIIIIIIIIIIIIIIIIIHIIGIIIIGIHHIIIIIHIIIIGHIIHIIHFHHIIIIIIIIIIIIIIIIIIIIIHGIIIIIIIIIIHHFIGIHHIIHIIIIIIIIHHIIIIIIIIIIIIIIIIIIIIIIIIIIIIIIIIIIHHIIIIGHIHIIIIHIIIEHIIGHHEHIIIIIIIIIIIIIIIIIIIHIHIHIHDHIIHIHIHHGE=HHDHHGIIIIHHHECHGDHIIIIHCGIIIIIIIIIIIHIIIIIIIIIIHIIIIIIHIIIIIHIHHIIIIIIHIIIIIIIIIIIIGIIIHHIIIIHIIIIIIHIIIIHHD<HHIHIIIHIIIIIIIIIIIIIIIIIIIIIIHHIIIIIIIIIIIHIIIIIIIIIIIIIIIIIIIIIIIIIIIIIIIIIIIII
@HWI-D00621:567:H7NJCBCX2:1:1101:8460:8798
GTGGGGAATATTGCACAATGGGCGCAAGCCTGATGCAGCCATGCCGCGTGTATGAAGAAGGCCTTCGGGTTGTAAAGTACTTTCAGCGGGGAGGAAGGCGACGGGGTTAATAACCCTGTCGATTGACGTTACCCGCAGAAGAAGCACCGGCTAACTCCGTGCCAGCAGCCGCGGTAATACGGAGGGTGCAAGCGTTAATCGGAATTACTGGGCGTAAAGCGCACGCAGGCGGTCTGTTAAGTCAGATGTGAAATCCCCGGGCTTAACCTGGGAACTGCATTTGAAACTGGCAGGCTTGAGTCTTGTAGAGGGGGGTAGAATTCCAGGTGTAGCGGTGAAATGCGTAGAGATCTGGAGGAATACCGGTGGCGAAGGCGGCCCCCTGGACAAAGACTGACGCTCAGGTGCGAAAGCGTGGGGAGCAAACAGG
+
EHHIIHHIIGGIIIIHIIIHHHIIIGGHIIIIIEEHHIEHIIGIHHHHCHHHHHHHIGIIIIHIGIIGH?@CHHHIIIIIHIGHIIIIIIIHIHIIIGIIIIIIIGIIIIIIIHIIIHHHIIGHIIIIHIIIIIIIICDHHIIIIGHHIIIIIIIHIEHHIIHHEHHHIFHIIGEH?HHHHFGHHIIIIHHHIH:8EHGHHIHGHIIHHIHHICHHHGH?DHIHHHIIHII@-?IIHEIIIHHEIIHIHHIIIDIHIIIHHEHIHHEFGIIIIIIHIIHEFEIIGEHIIHCGHIHIHHHIIIHIIGIIIIIHHIHIIHIIIIHHGIIIIIIIIIIIIIIIIIIIIIHFDHHIIHIHIIIIIIIIIIIIIIIIIIIIIIIHIGIIIIIHHIIHFHCIIIIIIIIGIIIIIHEEIIHIIIIHIHIHHIIIHH
@HWI-D00621:567:H7NJCBCX2:1:1101:8503:9040
GTGGGGAATATTGCACAATGGGCGCAAGCCTGATGCAGCCATGCCGCGTGTATGAAGAAGGCCTTCGGGTTGTAAAGTACTTTCAGCGGGGAGGAAGGTGTTGAGGTTAATAACCTCAGCAATTGACGTTACCCGCAGAAGAAGCACCGGCTAACTCCGTGCCAGCAGCCGCGGTAATACGGAGGGTGCAAGCGTTAATCGGAATTACTGGGCGTAAAGCGCACGCAGGCGGTCTGTCAAGTCGGATGTGAAATCCCCGGGCTCAACCTGGGAACTGCATTCGAAACTGGCAGGCTAGAGTCTTGTAGAGGGGGGTAGAATTCCAGGTGTAGCGGTGAAATGCGTAGAGATCTGGAGGAATACCGGTGGCGAAGGCGGCCCCCTGGACAAAGACTGACGCTCAGGTGCGAAAGCGTGGGGAGCAAACAGG
+
IIIIIHIIIIIGIIIIIIHHHHIIIIIIHIIIIIIIIIHIIIIIIIIIIIIIIIIIIIIIIIIIIIIIIHIIIIIIIIIIIIHHIIIIIIIIIIIHIIIIIIIIIIIHHHHHIGHIIIIHHIIIIIIIIIIIIIIIIHIIGHIIHHIIHIGIIIIHIIIIIIIHHGIIIIIIIIIHIGHIIIHIHIIIIIIIHHHGHIHGIIIFEHHIHHDHIIHHHHHIHIIIIIHHIHHHEIHHHCHIIIIIIIIIIIIHHHHGIIIIIIHEGEHIIIHHIIIIHIIHFHIIHHHHIIIIHGHFIIIHHIIIIIIIIIIIIIIIIIIIGIIIIIIIIGIIIIIIIIHIIIIIIIHHDIIIIIHIIIHIHIIIIIIIIHHHIIIIIIGIIIHIIIIIIIIHHIIIIIIHEHIIIIIIIIIIIIIHIIIIIIIIIIIIII
@HWI-D00621:567:H7NJCBCX2:1:1101:16393:9043
TGGGGAATATTGCACAATGGGCGCAAGCCTGATGCAGCCATGCCGCGTGTATGAAGAAGGCCTTCGGGTTGTAAAGTACTTTCAGCGGGGAGGAAGGCGATAAGGTTAATAACCTTGTCGATTGACGTTACCCGCAGAAGAAGCACCGGCTAACTCCGTGCCAGCAGCCGCGGTAATACGGAGGGTGCAAGCGTTAATCGGAATTACTGGGCGTAAAGCGCACGCAGGCGGTCTGTCAAGTCGGATGTGAAATCCCCGGGCTCAACCTGGGAACTGCATTCGAAACTGGCAGGCTAGAGTCTTGTAGAGGGGGGTAGAATTCCAGGTGTAGCGGTGAAATGCGTAGAGATCTGGAGGAATACCGGTGGCGAAGGCGGCCCCCTGGACAAAGACTGACGCTCAGGTGCGAAAGCGTGGGGAGCAAACAGG
+
IIHIIHIIIIIIIIIIIIIGIIIGIIDGIIIIIHIIHIIIGGGHIIGCHIIIIEHIHIIHIIIIIIIIIIIIIIIIIIIIIIIIIIIIIIHIDHHIIIIIIIIHHHIIIIIIIIIIHHHHIHIIIIIIIIHEHIGIHIIIGIIGHIIIGIIIHIIHIIIIHIIIIIIIIIIIIIIIHHHHIGHIHIIIIHHHHHIHEHIHHIIGIHHIIHIIIIIIIIHIIIIIEEIHHHHHFHECHCHHFHF?-GIIIIIHGHIHIIHFIGIIHHHHIHGIIIGIIIHHHIIIIIIIHGIIIIGIIIIIIHGIHIIIIIIIIIIIIHIIIHIIHIIIIIIIIHGIIIIHIGIIIIHFIGHHIIIHEIIIIIIIIIIIIIIHIIIIIIGIIIHIIIIIIIIHIIIIIIIIIIIIIHIIIIIIIIGIIIIIIIIIIIIII
@HWI-D00621:567:H7NJCBCX2:1:1101:12398:9251
GTGGGGAATATTGCACAATGGGCGCAAGCCTGATGCAGCCATGCCGCGTGTATGAAGAAGGCCTTCGGGTTGTAAAGTACTTTCAGCGGGGAGGAAGGCGATGCGGTTAATAACCGCGTTGATTGACGTTACCCGCAGAAGAAGCACCGGCTAACTCCGTGCCAGCAGCCGCGGTAATACGGAGGGTGCAAGCGTTAATCGGAATTACTGGGCGTAAAGCGCACGCAGGCGGTCTGTCAAGTCGGATGTGAAATCCCCGGGCTCAACCTGGGAACTGCATCCGAAACTGGCAGGCTTGAGTCTCGTAGAGGGGGGTAGAATTCCAGGTGTAGCGGTGAAATGCGTAGAGATCTGGAGGAATACCGGTGGCGAAGGCGGCCCCCTGGACGAAGACTGACGCTCAGGTGCGAAAGCGTGGGGAGCAAACAGG
+
IIIHCDHIHHHGIIHGHIHHEFCEDHIIIIIIIIIGEHIIEHHIHIHIHHIIHIHEHIIEHHHHIIHIIIIHEHHIHHIHIIF1GHIIGHIEDHHCGHIICHHIIIHHHIHIIE?HDHEDHHIIIIHHGHHIHHIGCDEHFHHIIIFHIDHHIIIGEHFHHEHHIIIIGHIIDHIIHIHHIICHHHEGGHHIFHEHCHHHHEEFHHHHHIIHEH?EHIHGD<HHIIHIHIHIHFHHGFG<,BGHHF-?HGF?FHHDDCB-HG6.FHCGHHHGHHIIIIIIIIIIIHHHHGEEHHCHEIIHHHEFIHHFHHEHHHHIIIIHHIIIHHIIIHHHHIHHFHHHECHFEHEFDH?IHEHIIGIIIIHIHHHHH@GHHHHHDHIHHHIIIIIIIIHEGCE@HGIHHHHDIGIHEHGIIIIHGIIHIGIIIIIHHH
@HWI-D00621:567:H7NJCBCX2:1:1101:18326:9316
GTGGGGAATATTGCACAATGGGCGCAAGCCTGATGCAGCCATGCCGCGTGTATGAAGAAGGCCTTCGGGTTGTAAAGTACTTTCAGCGGGGAGGAAGGTGTTGTGGTTAATAACCGCAGCAATTGACGTTACCCGCAGAAGAAGCACCGGCTAACTCCGTGCCAGCAGCCGCGGTAATACGGAGGGTGCAAGCGTTAATCGGAATTACTGGGCGTAAAGCGCACGCAGGCGGTCTGTCAAGTCGGATGTGAAATCCCCGGGCTCAACCTGGGAACTGCATTCGAAACTGGCAGGCTAGAGTCTTGTAGAGGGGGGTAGAATTCCAGGTGTAGCGGTGAAATGCGTAGAGATCTGGAGGAATACCGGTGGCGAAGGCGGCCCCCTGGACAAAGACTGACGCTCAGGTGCGAAAGCGTGGGGAGCAAACAGG
+
GHHFEHHHHII1DHIIGHIHIHIIIHGIHICCHHIIIIHIHIIHIIHIHIHIIIGHHIIIIIIIIIIIHHHIHCGHFHIIHCFHHHHIHIIHHIHIHGHHIIHIIHIIIHIHIIIIIHIIIIIIII@HHHIIGHIIHIIIIHIIIIHHIIIIGGHIIHHHHIIIHIIIICHHHHCHHIIIIGHHEHHIIE8GHIIIIIHIIIGIHIHEGEEHHHHHHIIIHHHHIIHIIIIIHH@?CGEHC@GHE@-G@EH?EHIIGHECCEHFAHEGIIHIIHIIIIIH?IIIIIHIIIIIHHGIIIIHIIHHEHIIIIGH?HEIHHHCIIHGGHIIHHIHGIIHIIIIIIHHHHFD<@IHHCHHFIIIIHIHIIIIIHHIIIIIHIHDIHEHGHIIIIIIIIIIHIIIIIIHDIIGIIIHGIIHIIGIIIIIIIHIII
@HWI-D00621:567:H7NJCBCX2:1:1101:4517:9567
GTGGGGAATATTGCACAATGGGCGCAAGCCTGATGCAGCCATGCCGCGTGTATGAAGAAGGCCTTCGGGTTGTAAAGTACTTTCAGCGAGGAGGAAGGCATTGTGGTTAATAACCACAGTGATTGACGTTACTCGCAGAAGAAGCACCGGCTAACTCCGTGCCAGCAGCCGCGGTAATACGGAGGGTGCAAGCGTTAATCGGAATTACTGGGCGTAAAGCGCACGCAGGCGGTCTGTCAAGTCGGATGTGAAATCCCCGGGCTCAACCTGGGAACTGCATTCGAAACTGGCAGGCTAGAGTCTTGTAGAGGGGGGTAGAATTCCAGGTGTAGCGGTGAAATGCGTAGAGATCTGGAGGAATACCGGTGGCGAAGGCGGCCCCCTGGACAAAGACTGACGCTCAGGTGCGAAAGCGTGGGGAGCAAACAGG
+
IHIIIIIIIIIIIIIIIIIIIIIIIIIIIIIIIIIIIIIIIIIIIIIIIIIIIIIIIIIIIIIIIIIIIHIIIIIIIIIIIIGHIIIIHIIIIIIIIIIIIIIIIIIHCHIIIIIHIIIHIIIIIIIIIIIIIHIIIHHIIIIIIIIIIIIIIIIIIIIHHIIIIIIIIHIGIIIIIIIIIIIIIIIIIIHHIHHHHIHHHIIIIIIIIHHHIIIIIHHIIHHIIIIHHIIGGIIIIHGHIHIIIIIIIHIHIHIIGIIIIIIIHIHHBAIHHIIHIIIIHIIIIIIIIIIIIIIIIIIIHIIIIIIIIIIIIIIIIIIIIIIIIIHIIIIIIIIIIIIIIIIIIIIHGIIIIIIIIIIIIIIIIIIIIIIIIIIIIIIIIIIIIIIIIIIIIIIIIIIIIIIIIIIIIIIIIIIIIIIIIIIIIIIIII
@HWI-D00621:567:H7NJCBCX2:1:1101:5526:9607
GTGGGGAATATTGCACAATGGGCGCAAGCCTGATGCAGCCATGCCGCGTGTATGAAGAAGGCCTTCGGGTTGTAAAGTACTTTCAGCGGGGAGGAAGGCGGTGAGGTTAATAACCTCATCGATTGACGTTACCCGCAGAAGAAGCACCGGCTAACTCCGTGCCAGCAGCCGCGGTAATACGGAGGGTGCAAGCGTTAATCGGAATTACTGGGCGTAAAGCGCACGCAGGCGGTCTGTCAAGTCGGATGTGAAATCCCCGGGCTCAACCTGGGAACTGCATTCGAAACTGGCAGGCTAGAGTCTTGTAGAGGGGGGTAGAATTCCAGGTGTAGCGGTGAAATGCGTAGAGATCTGGAGGAATACCGGTGGCGAAGGCGGCCCCCTGGACAAAGACTGACGCTCAGGTGCGAAAGCGTGGGGAGCAAACAGG
+
IHHIIIHIIEHIHIIIIIIIIIIIIIIIGHHIHHIIHHIIIIIIIIIIHHHIIIHIIIHIIIIIIIIIIIIHHHGIIIIIIIHHIIGHIDIHHGIGIGIIIIIIHHIEHIIIIIIIIIHIHIHIIIIHIIHIHHIGHIIIIIIHIHIIIHIIIHIIIHIFHIIIGIIHIHIIIHCHHIGFEH.EHIAEHHHGIIBGE.BGHHHHHGHHGHHDHHGHHHHIHIIHHIIIHIIF?HFGHEED<DHHHCFHHEFHIHHHCIIIHHIIIIHH?IIHIHIHIHHFECIHIIIFIIHHIIFIIIHHHHEHFFIIIIIIIIIHIIHIIHIHIIIIIHIIIHGIIIIIIIIIIIIHFIHFGIHHHHEHHIIIIIHGHHIIHIIIIIIGIIHHHHHIIIIIIHIIIIIIIIIIIHIIIIIIIIIIIIIIIIIIIHHIII
@HWI-D00621:567:H7NJCBCX2:1:1101:8540:9502
GTGGGGAATATTGTACAATGGGCGCAAGCCTGATGCAGCCATGCCGCGTGTATGAAGAAGGCCTTCGGGTTGTAAAGTACTTTCAGCGGGGAGGAAGGTGTTGTGGTTAATAACCGCAGCAATTGACGTTACCCGCAGAAGAAGCACCGGCTAACTCCGTGCCAGCAGCCGCGGTAATACGGAGGGTGCAAGCGTTAATCGGAATTACTGGGCGTAAAGCGCACGCAGGCGGTCTGTCAAGTCGGATGTGAAATCCCCGGGCTCAACCTGGGAACTGCATTCGAAACTGGCAGGCTAGAGTCTTGTAGAGGGGGGTAGAATTCCAGGTGTAGCGGTGAAATGCGTAGAGATCTGGAGGAATACCGGTGGCGAAGGCGGCCCCCTGGACAAAGACTGACGCTCAGGTGCGAAAGCGTGGGGAGCAAACAGG
+
HGHHHHHHIIFHIIIIIIIIGIIIIIIIGHHIIHIHIIIHIIIIHHDD?HGEHHHHIHIEHHIEGEEHHIHICGHCHHIEHHDHHHHHHIHHIIGCHEHHHHHHIIHIIHHHIIIIIDIIHIIHHHIIEHHHEHHDCHIHIGIIFHEHIIIHGGHIIIHHIFHHCHHIIIIIIHHIIHHHIIHHI<AGHHHIIIEC=GHHGHHHHHHHIIHFIIHGEHHIHHEHHHIIHHHIIIIHIIIIIHIIIIHHEBHIH?HHHHHHHHH@HHHHHH?CIIIGHHHHHECHIIHHIHHIIHIHIIIIIIIHIIIIIIHGIHHIHIIIHHGIIHGIIIIIIIHGIIIIIIIIIIIHHIIIIIIIIIIIHIIIIIIIIIHHEHHIIIIIIIIIIIIIIIHEFEGIIIIIHHIDIHIIIIIIHIIHIIIIHIHIIIIIII
@HWI-D00621:567:H7NJCBCX2:1:1101:15512:9525
GTGGGGAATATTGCACAATGGGCGCAAGCCTGATGCAGCCATGCCGCGTGTATGAAGAAGGCCTTCGGGTTGTAAAGTACTTTCAGCGGGGAGGAAGGCGATAAGGTTAATAACCTTGTCGATTGACGTTACCCGCAGAAGAAGCACCGGCTAGCTCCGTGCCAGCAGCCGCGGTAATACGGAGGGTGCAAGCGTTAATCGGAATTACTGGGCGTAAAGCGCACGCAGGCGGTCTGTCAAGTCGGATGTGAAATCCCCGGGCTCAACCTGGGAACTGCATTCGAAACTGGCAGGCTAGAGTCTTGTAGAGGGGGGTAGAATTCCAGGTGTAGCGGTGAAATGCGTAGAGATCTGGAGGAATACCGGTGGCGAAGGCGGCCCCCTGGACAAAGACTGACGCTCAGGTGCGAAAGCGTGGGGAGCAAACAGG
+
IIIIIIDGH@GHI?GHIIIIIIIIHIIIIIIIII@HHIIEHCGHHIIIIIHHEHIHIIIIFHIIIIIIH@HHIIIICHFHIHHHHIIDHHIIDCHI@HIIHCGEIE<CGHCHEH@HHHHE@C@CH0FEGCFDDHH/D/DGHHIIHHHIIIHHIIE?:FG:DAGA/8GHI/:CHHIHE@BHE=HDHH:GH@EC.BB87..7HHHEHHHEHD>FIHIIHHHGIIH<F?IIIHHHG-GCE?IHHBE-G@FIIIHHG?57,,ACIHE.IHA7..@G?HHHHG:.HBB.IIIHHB.IIIHIGIHHC.?EHEIIIIIHFEEIIIIIIIIHHIIIIIIHGIIHF1IIH<FIIIIHDIIHEIIHEIIIIIIHEIIIIIIIIIHHC?<IGIIIIHHH@G1IHIIIIIIHHEIIIIIHHIIHHCIIIIIIIHIIIIIIII
@HWI-D00621:567:H7NJCBCX2:1:1101:17910:9707
GTGGGGAATATTGCACAATGGGCGCAAGCCTGATGCAGCCATGCCGCGTGTATGAAGAAGGCCTTCGGGTTGTAAAGTACTTTCAGCGGGGAGGAAGGCGATGCGGTTAATAACCGCGTCGATTGACGTTACCCGCAGAAGAAGCACCGGCTAACTCCGTGCCAGCAGCCGCGGTAATACGGAGGGTGCAAGCGTTAATCGGAATTACTGGGCGTAAAGCGCACGCAGGCGGTCTGTTAAGTCAGATGTGAAATCCCCGGGCTTAACCTGGGAACTGCATTTGAAACTGGCAGGCTTGAGTCTTGTAGAGGGGGGTAGAATTCCAGGTGTAGCGGTGAAATGCGTAGAGATCTGGAGGAATACCGGTGGCGAAGGCGGCCCCCTGGACAAAGACTGACGCTCAGGTGCGAAAGCGTGGGGAGCAAACAGG
+
IIIIIIHIIHI?HFFHIIIIIHHIIIGIIHIIIHHHHHHIIIGIIGIIIIIIIIIIIIIIIGIHIIIHHIHDHIIIHHHIIGCGHGIIIIIHHHIIHIHIIHHIIIIIIIIIHHIIIICDHHIHIIIIHIIHIHHIIIGIIGIIIHIIIIIIHIIIGIEHIIIIIIGIIHIIIHDCHHIIHHCHIIIIIIIIIIHG=G?HIHIHHHFHIIHIIIIHEHHIIHHHHIIIIIHHEHFIFGIIIIIIIHFIHHCHH?GHHHIHEGIHHHCEHHHHHIGIIHG?HEFIIHIIIGGIIHIIIIIIIHHHIHIIIIIHHHHIIHHIHHHIIIIIIIHIIHGHIIIHDIIIIIIHHIIIIIIIIIIIIIIIHIIIIIIGIIIIGGIHHHIIIIIIIIIIIIGIIIIIIIIIIIIIIIIIIIIIHIIIIIIIIHIIHI
@HWI-D00621:567:H7NJCBCX2:1:1101:18394:9644
GTGGGGAATATTGCACAATGGGCGCAAGCCTGATGCAGCCATGCCGCGTGTATGAAGAAGGCCTTCGGGTTGTAAAGTACTTTCAGCGGGGAGGAAGGTGTTGTGGTTAATAACCACAGCAATTGACGTTACCCGCAGAAGAAGCACCGGCTAACTCCGTGCCAGCAGCCGCGGTAATACGGAGGGTGCAAGCGTTAATCGGAATTACTGGGCGTAAAGCGCACGCAGGCGGTCTGTCAAGTCGGATGTGAAATCCCCGGGCTCAACCTGGGAACTGCATTCGAAACTGGCAGGCTAGAGTCTTGTAGAGGGGGGTAGAATTCCAGGTGTAGCGGTGAAATGCGTAGAGATCTGGAGGAATACCGGTGGCGAAGGCGGCCCCCTGGACAAAGACTGACGCTCAGGTGCGAAAGCGTGGGGAGCAAACAGG
+
IIIIHIHIIIIIIIIIIIIIIIIIIIIHIIIIHIIIIIIIGIIHIIIIHIIIIHIIIIIIGIGHFHIHIIIIIIIGIIIIIHHIIIIIGIIIGIHHIIIIIIIIHIIIIHHEHHIIIIIGHGIIIIIIHEHHHIIIIIIGIIFHIIHIIIGIIHIIIIIIIIIIIIGIIHIIIHHIGIIIIHCHDCHHFHGIIGHHH?HHHIIHHHHIIIHIEHHHHHIIHHIIIIHHIHIGIIGIGIIHHCHFHHHHFEF-HDGHDCHEEHHHHHEFHHHIHHHIHIHEIIIIHIIHIIHHHIIIIIIHEIHIIIIGIIIHIIIIIIIIFHGHIIIIIIIIIGIIIIHIIHFIIIHHGGIIIIIIIHIIIIIIIIHIIIIIIGIIIIIIHIIIIIHIIHIIIIIIIIIIGIIIIIIIIIIIIIIIIIIIIIIIIIIIII
@HWI-D00621:567:H7NJCBCX2:1:1101:20209:9639
GTGGGGAATATTGCACAATGGGCGCAAGCCTGATGCAGCCATGCCGCGTGTATGAAGAAGGCCTTCGGGTTGTAAAGTACTTTCAGCGGGGAGGAAGGCGATAAGGTTAATAACCTTGTCGATTGACGTTACCCGCAGAAGAAGCACCGGCTAACTCCGTGCCAGCAGCCGCGGTAATACGGAGGGTGCAAGCGTTAATCGGAATTACTGGGCGTAAAGCGCACGCAGGCGGTCTGTCAAGTCGGATGTGAAATCCCCGGGCTCAACCTGGGAACTGCATTCGAAACTGGCAGGCTAGAGTCTTGTAGAGGGGGGTAGAATTCCAGGTGTAGCGGTGAAATGCGTAGAGATCTGGAGGAATACCGGTGGCGAAGGCGGCCCCCTGGACAAAGACTGACGCTCAGGTGCGAAAGCGTGGGGAGCAAACAGG
+
IIIIIIIIHHIIGHIIIIIHHIIIIIIIIIIIIIIHIIHIIHIIIIIIFIIIIIIIIHIIHIIIIIIIIIIIIIIIIIIIIIGHIIIIIHIIGIIIIHIIIHIIIIHIIIIIIIIIIIIHIIGIHIIIIIIIIIIHHIGIIHIIIIIIHIIIHHFHHIIIIIHIIIIIIIIGIIIHHIIGHIGHIHHIIIFHIIEHH?GHIIIIHIIHIHIHHIIIIEGIHHHDHHHIIIIIHHGIIIIIGHHHFHHEIIIHHCIIIIHE?IIIIHHHIEHIIIIIIHGEEIIIHIHHEIIIIIIIIGIIIIIIIIIHIIIIIIIIIIIIFIHIIIIIIIIIIIIIIIIIIIIIIIIHFHFIIHIIIIIIGIIIIHIIIIHHHHHHIIIIHIIIIIIIIIIIIIIIHIIIIHIIIIHIIIIIIIIIIIIHHIIIIIIIII
@HWI-D00621:567:H7NJCBCX2:1:1101:19936:9916
GTGGGGAATATTGCACAATGGGCGCAAGCCTGATGCAGCCATGCCGCGTGTATGAAGAAGGCCTTCGGGTTGTAAAGTACTTTCAGCGGGGAGGAAGGTGTTGTGGTTAATAACCACAGCAATTGACGTTACCCGCAGAAGAAGCACCGGCTAACTCCGTGCCAGCAGCCGCGGTAATACGGAGGGTGCAAGCGTTAATCGGAATTACTGGGCGTAAAGCGCACGCAGGCGGTCTGTCAAGTCGGATGTGAAATCCCCGGGCTCAACCTGGGAACTGCATTCGAAACTGGCAGGCTAGAGTCTTGTAGAGGGGGGTAGAATTCCAGGTGTAGCGGTGAAATGCGTAGAGATCTGGAGGAATACCGGTGGCGAAGGCGGCCCCCTGGACAAAGACTGACGCTCAGGTGCGAAAGCGTGGGGAGCAAACAGG
+
IHIIIIIIIIIIIIIIHHIIIIIIIIIIIIIIIIIIIIIIIHIIIIIICEHIIIIIIIIIIIIIIIHIIHIHHIIIIIIGIHHHHIIIIIIHHIIIHIIIIHIIIIHIIIIIHFHIIIIIIIIIIIIIIIHIIIIIIIIIHIIIIHIHIIIIHIIFIIIHIIIIIIIIIGIIIIHEHIIIICHHIGIIIHIIIIHHIHHIIIIHHIIHIFHHHHEHHHIHFIHHICHIHIIHHHHHG?IIIHIIIIIHHFHIIIGIIHEFHHFHHFHFIIIIHHCHCIIHIIIIHHGHGFGIHH?HIIIIHHIHHHIIIIIIH?HIIIHIIIIIIHIIIHIIIIIIIIIIHIIHIIHGDIIIIIIIIIIIIIIIIIIIHIIIIIHIIIIIHCIIIIIHIHIHHHHIIIIIIIIIIHIIIIIIIIIIIIIIIIIIIIIIII
@HWI-D00621:567:H7NJCBCX2:1:1101:19184:10150
GTGGGGAATATTGCACAATGGGCGCAAGCCTGATGCAGCCATGCCGCGTGTATGAAGAAGGCCTTCGGGTTGTAAAGTACTTTCAGCGGGGAGGAAGGCGATAAGGTTAATAACCTTGTCGATTGACGTTACCCGCAGAAGAAGCACCGGCTAACTCCGTGCCAGCAGCCGCGGTAATACGGAGGGTGCAAGCGTTAATCGGAATTACTGGGCGTAAAGCGCACGCAGGCGGTCTGTCAAGTCGGATGTGAAATCCCCGGGCTCAACCTGGGAACTGCATTCGAAACTGGCAGGCTAGAGTCTTGTAGAGGGGGGTAGAATTCCAGGTGTAGCGGTGAAATGCGTAGAGATCTGGAGGAATACCGGTGGCGAAGGCGGCCCCCTGGACAAAGACTGACGCTCAGGTGCGAAAGCGTGGGGAGCAAACAGG
+
IIIIHIIIIIIIIIIIIIIIIIIIHIIIIIIIIIIIIIIIIIIIIIIIHIIIIIIIIIIHIIIIIIIIIIIIIIIIIIIIIIFHIIIIIIIIIIIIIHIIIIIIIIHIIIIIIIIIIIIIH@GHHIHIIHHIIIIIIIIIIIIIIIIIIIIIHIIFHIIIIIIIIIIIIIIIIIIGIHHIIIIIHIIIIIIHIIIEHHEHIIIIHIHIIIIHIIIIIDHCE=GDHIIHIIIIHHHEHFEHHIHIIIIIIIIHHHIIHIIIHIHIIIHIIIIIIIIIHGHHIHIIIIIIIIIHIIHIIIHHIGHHIIIIIIIIIIIIIIIIIIIIIIIIIHIIHIIIIIIIIIIIIIHGDHGIIIIIIIIIIIIIIIIIIIIIIIIHIIIIHIIHIIIHIIIIIIIIIIIHCIIIIIIIIIIIIIIIIIIIIIIIIIIIII
@HWI-D00621:567:H7NJCBCX2:1:1101:4202:10451
GTGGGGAATATTGCACAATGGGCGCAAGCCTGATGCAGCCATGCCGCGTGTATGAAGAAGGCCTTCGGGTTGTAAAGTACTTTCAGCGGGGAGGAAGGTGTTGTGGTTAATAACCGCAGCAATTGACGTTACCCGCAGAAGAAGCACCGGCTAACTCCGTGCCAGCAGCCGCGGTAATACGGAGGGTGCAAGCGTTAATCGGAATTACTGGGCGTAAAGCGCACGCAGGCGGTCTGTCAAGTCGGATGTGAAATCCCCGGGCTCAACCTGGGAACTGCATTCGAAACTGGCAGGCTAGAGTCTTGTAGAGGGGGGTAGAATTCCAGGTGTAGCGGTGAAATGCGTAGAGATCTGGAGGAATACCGGTGGCGAAGGCGGCCCCCTGGACAAAGACTGACGATCAGGTGCGAAAGCGTGGGGAGCAAAAAGG
+
?GHIHCGHHHIIFHHHHEHIEH1EHCDH1EHFHHHHEHEHHCEHIHIDEHHGHHIICFEH?HIIHIIIIIIIIIIIIIHIG1<FHGHIIDHHHHCHHHHHHHHHIIF@CGH@?HHHHDHIHHHEI0FHDEHIGHHIII<D=0DDGHIIIICDEEE/DEHEHHGHHIFFCHDCCC?EHGHGGDDDH-BAEEH?FHBGHCHEFGE6.BFHI6DG5C-?G@FD@7@75>IIHH<G@6CG-B-HHEE6@-@@B--GE?D=<HHIHHHFCE@F.@HF6AG.HFF7CGF7?HF@FE@G@C.HEF.HEH?CH?GD-ECHHHHEHEG@?HEFCHD0H?<HE?IGC100E<1@EGHGFGHHHHEEED1GDC</CE0EHEG=HIIIHHHHCF<FFC<C?HHC<0HF<<11HHIHIIIIIIIIIIHEIIHG1@CHF<1EHF
@HWI-D00621:567:H7NJCBCX2:1:1101:5850:10327
GTGGGGAATATTGCACAATGGGCGCAAGCCTGATGCAGCCATGCCGCGTGTATGAAGAAGGCCTTCGGGTTGTAAAGTACTTTCAGCGGGGAGGAAGGCGATAAGGTTAATAACCTTGTCGATTGACGTTACCCGCAGAAGAAGCACCGGCTAACTCCGTGCCAGCAGCCGCGGTAATACGGAGGGTGCAAGCGTTAATCGGAATTACTGGGCGTAAAGCGCACGCAGGCGGTCTGTCAAGTCGGATGTGAAATCCCCGGGCTCAACCTGGGAACTGCATTCGAAACTGGCAGGCTAGAGTCTTGTAGAGGGGGGTAGAATTCCAGGTGTAGCGGTGAAATGCGTAGAGATCTGGAGGAATACCGGTGGCGAAGGCGGCCCCCTGGACAAAGACTGACGCTCAGGTGCGAAAGCGTGGGGAGCAAACAGG
+
HIIIHIHIIIHIIIIIIIHIIIHIIIIIIIIIIIIHIIIIEHIHIHIIHHHIIIIIIIIIIIIIIIIIHIIHHHFIIIIIIIHHIIIIIHIIHGHIIIIIGHIEHICFEHIIIIHHHIIIIHHHIIIIIGHIHIIIIIIIIIIHIHIIIIIHHHHIFHIIIGHHIIIIIIIHIIIHHIIHHHIIIIIHIIIIHHHHDHHIHEECFHGHHEGIIHEEHHIIHIIHIHHHHHFIHGFIIIIIIH@HHIIHEGEHEEHCIHB?IHHFGHEFEIHHFIHGIHE@HIIHEIIHHHEFIHHIIHGHHF.HH?IHIIIIIHHHHHEHGEHIHIIIIIIIIHEIHIHHEIIIHIIGDHHIIHHEHHHIHHCIIIIHIIIIHIHHCF<HIIIIHIHHHHHGG=HIIHHHEIIGIIIIIIHIIHHIHHGHGCEIIHHIII
@HWI-D00621:567:H7NJCBCX2:1:1101:10779:10327
GTGGGGAATATTGCACAATGGGCGCAAGCCTGATGCAGCCATGCCGCGTGTATGAAGAAGGCCTTCGGGTTGTAAAGTACTTTCAGCGGGGAGGAAGGTGTTGTGGTTAATAACCACAGCAATTGACGTTACCCGCAGAAGAAGCACCGGCTAACTCCGTGCCAGCAGCCGCGGTAATACGGAGGGTGCAAGCGTTAATCGGAATTACTGGGCGTAAAGCGCACGCAGGCGGTCTGTCAAGTCGGATGTGAAATCCCCGGGCTCAACCTGGGAACTGCATTCGAAACTGGCAGGCTAGAGTCTTGTAGAGGGGGGTAGAATTCCAGGTGTAGCGGTGAAATGCGTAGAGATCTGGAGGAATACCGGTGGCGAAGGCGGCCCCCTGGACAAAGACTGACGCTCAGGTGCGAAAGCGTGGGGAGCAAACAGG
+
IIIIIIIIIIIIIIIIIIIIIIIIIIIIIIIIIIIIIIIIIIIIIIIIIIIIIIHIIIIIIIIIIIIIIIIIIIIIIIIIIIHIIIIIIIIIIIIIIIIIIIIIIIGHIIIIIIIIIIIIIIIIIIIIIIIIIIHIIIIIIIIIIIIIIIIIIIIIIIHGHHHHHHIHIIIHIHHIIIIHIHGIIIEEHHIIHIIHIHHIIIHIIIIIIHHIIIHHIIGIIIGHIHIHCIHHEIHHEIIHHIHIIIGIHIIIHHDCIGIHGHHEIIIIHIIIIHHIIHHHIIIIHHIIIHHIIIHIIIIIIIIIIIIIIIIIIIIIIIIIIIIIIIIIIIIIIHIGIIIIIIIIIIHHDIIIIIIIIIIIIIIIIIIIIIIIIIIIHHIIIIIIIHIIIIIIIIIIIIIIIIIIIIIIHIIIIIIIIIIIIIIIIIIIII
@HWI-D00621:567:H7NJCBCX2:1:1101:14890:10420
GTGGGGAATATTGCACAATGGGCGCAAGCCTGATGCAGCCATGCCGCGTGTATGAAGAAGGCCTTCGGGTTGTAAAGTACTTTCAGCGGGGAGGAAGGCGATAAGGTTAATAACCTTGTCGATTGACGTTACCCGCAGAAGAAGCACCGGCTAACTCCGTGCCAGCAGCCGCGGTAATACGGAGGGTGCAAGCGTTAATCGGAATTACTGGGCGTAAAGCGCACGCAGGCGGTCTGTCAAGTCGGATGTGAAATCCCCGGGCTCAACCTGGGAACTGCATTCGAAACTGGCAGGCTAGAGTCTTGTAGAGGGGGGTAGAATTCCAGGTGTAGCGGTGAAATGCGTAGAGATCTGGAGGAATACCGGTGGCGAAGGCGGCCCCCTGGACAAAGACTGACGCTCAGGTGCGAAAGCGTGGGGAGCAAACAGG
+
IIIIIIIIIIIIIIIIIIIIHIIIIIIIIIIIIIHIIIIIIIIIIIIIIIIIIIIIIIIIHHIIIIIIIHIIIIIIIIIIIIHIIIIIIIIIIIIIIIIIHIIHHIIHIIIIIIIIIGHHIIIIIGIIIIIIIIIIIIHHHIHGIIIGIIIIIIGIIHIIIGIIHHIIIIHHHHIHIHIIIIIIGIHIEGHGHI@GHHIIIIIIIIIHIHGIIIHIIIIIIIIIIHIIHHIHIIIHIIIIIHIHHFHEIIIIIIIIGIIIIIGIIIIIIIIIIIIIIIIGFIHHIIIIIIIIIIIIIIIIIIHIIIIIIIIIIIHIIIIIHIIIIIIIIIIIIIIIIIIIIIIIIIHGDIHHHGHIIIIIIF<GIIIIIIIIIIIIIIIIGIIIIHIIIIIIIIIIIIIIGIIIIIIIIIIIIIIIIIIIIIIIIIIIII
@HWI-D00621:567:H7NJCBCX2:1:1101:19481:10345
GTGGGGAATATTGCACAATGGGCGCAAGCCTGATGCAGCCATGCCGCGTGTATGAAGAAGGCCTTCGGGTTGTAAAGTACTTTCAGCGGGGAGGAAGGCGATGGGGTTAATAACCGCGTCGATTGACGTTACCCGCAGAAGAAGCACCGGCTAACTCCGTGCCAGCAGCCGCGGTAATACGGAGGGTGCAAGCGTTAATCGGAATTACTGGGCGTAAAGCGCACGCAGGCGGTCTGTTAAGTCAGATGTGAAATCCCCGGGCTTAACCTGGGAACTGCATTTGAAACTGGCAGGCTTGAGTCTTGTAGAGGGGGGTAGAATTCCAGGTGTAGCGGTGAAATGCGTAGAGATCTGGAGGAATACCGGTGGCGAAGGCGGCCCCCTGGACAAAGACTGACGCTCAGGTGCGAAAGCGTGGGGAGCAAACAGG
+
IIIIIIIIIIIIIIIIIIIIIIIIIIIIHIIIIIIIIIIIIIIHIIGIHIIIIIIIIIHGHHIIIIIIIIIIIIIIIIIIIIHEHHHHIIIHIIIHHIIIIGIIIHIIIIIIIIIIIIHIIHIIIHIIIIHHIIIHICCHHIIHIHHIHGDHHFIGIIIHIIIIGHHHCGHIIIEHCHIIIDHHEC.EHEHIGHBEEEHHIIIIIIIIIIHHHHHEIHHHGHIIGIIIHDHE@-HHH?FIHIGIIIIIIIHIHHIHIIIIIHHHHHFGEGGGIIIHHEIHHGIIHIIHIIIIIIHIIIIIHEIHIIIIIIIIIIIIIIIIIIHIIIIIIHIIIIIIIIGIIIIIIIHGDHIIIHIHHHIIIIIIIIIIIIHIIIIHIHIIIHIHIIIGIIHGGIIIHIIIIHIIIIIIIIIHHIIIIIIIIIIIIIIIII
@HWI-D00621:567:H7NJCBCX2:1:1101:15165:10590
GTGGGGAATATTGCACAATGGGCGCAAGCCTGATGCAGCCATGCCGCGTGTATGAAGAAGGCCTTCGGGTTGTAAAGTACTTTCAGCGGGGAGGAAGGTGTTGTGGTTAATAACCGCAGCAATTGACGTTACCCGCAGAAGAAGCACCGGCTAACTCCGTGCCAGCAGCCGCGGTAATACGGAGGGTGCAAGCGTTAATCGGAATTACTGGGCGAAAAGCGCACGCAGGCGGTCTGTCAAGTCGGATGTGAAATCCCCGGGCTCAACCTGGGAACTGCATTCGAAACTGGCAGGCTAGAGTCTTGTAGAGGGGGGTAGAATTCCAGGTGTAGCGGTGAAATGCGTAGAGATCTGGAGGAATACCGGTGGCGAAGGCGGCCCCCTGGACAAAGACTGACGCTCAGGTGCGAAAGCGTGGGGAGCAAACAGG
+
FHIC@CCHEHHI1F11<FG@@?EHHD?DH1FCG1@@F1<DH?H?1CEHEHEHHHIIIGHC?E?@?G@EDCGHIEHIIEC@@GD1<<FCHHHHD/0<<CGEH0CF=0DEEEHHII1CE?CCHEIIHF@EHGHH?0=?E?/D00DFHH?E<//:DEHHE//DG@@G8?GGC88-?D:CE?@FHG=E-CHHGHG.BEBG.79.BGE6B87FBG8536#E@8GHHHHHD4>>DHB56-68--8>5--@66-8-?GB-CHCD>66B..HHHG?F8B.FFE?GEIHGACHIIIHEAACHHHEG?HEHFC8CG?HIH<G<<@HHHFEEF?C@HIHHDDC=FC@@HIHCE@HF@GD<HEEHIHHHGIHCCGIHEHHEIHHFHGIGIDIH?HEHFHE@FCHHHCEHDHEHFIHDD0EEGCHDDHD0HHHHC1@IHEEED
@HWI-D00621:567:H7NJCBCX2:1:1101:6520:10993
GTGGGGAATATTGCACAATGGGCGCAAGCCTGATGCAGCCGTGCCGCGTGTATGAAGAAGGCCTTCGGGTTGTAAAGTACTTTCAGCGGGGAGGAAGGCGATGCGGTTAATAACCGCGTCGATTGACGTTACCCGCAGAAGAAGCACCGGCTAACTCCGTGCCAGCAGCCGCGGTAATACGGAGGGTGCAAGCGTTAATCGGAATTACTGGGCGTAAAGCGCACGCAGGCGGTCTGTTAAGTCAGATGTGAAATCCCCGGGCTTAACCTGGGAACTGCATTTGAAACTGGCAGGCTTGAGTCTTGTAGAGGGGGGTAGAATTCCAGGTGTAGCGGTGAAATGCGTAGAGATCTGGAGGAATACCGGTGGCGAAGGCGGCCCCCTGGACAAAGACTGACGCTCAGGTGCGAAAGCGTGGGGAGCAAACAGG
+
IIIIFHIHIIIIIIIIHHIIIIIICHIIHGHHIIIIIIHIIIGGHDHHDHIIIIHHIGHHGGFHHIIFHHIHHIIEHIIIIIDGHIIIIIIIIIIIIIGHIIHHIIIHIIHHHIHIIHFHIHIIIHGHEHFHHFEHHHDEEEHIIHHEHIIHIIIHIGHIHIIHIHEEHGHHIGHDGHHIIICHHHHIIIIIIHGE=EHHIIHIHIIGIGFIHIHHIGFHHHIIHIHIIHEIHIIHHG@HIHHGHGHG?EHGHHIHHHE.HHHHHHHIIHIIIHHIHHIHIIIIIIIIIHHIIIIHIIHGIIIHHHIIIHIIIIIHHIIHFHEIIGHEIIHDDHFFHGGIHIIIIHHGDHIIIHIIIIIIIIHHEIIIIIIIHIHHHHIHHIHHIIHHHHIIIIIIHDHE?HHHHHGHIIIIHIIIIIGIIHIIIHEIIH
@HWI-D00621:567:H7NJCBCX2:1:1101:1682:11032
GTGGGGAATATTGCACAATGGGCGCAAGCCTGATGCAGCCATGCCGCGTGTATGAAGAAGGCCTTCGGGTTGTAAAGTACTTTCAGCGGGGAGGAAGGCGATAAGGTTAATAACCTTGTCGATTGACGTTACCCGCAGAAGAAGCACCGGCTAACTCCGTGCCAGCAGCCGCGGTAATACGGAGGGTGCAAGCGTTAATCGGAATTACTGGGCGTAAAGCGCACGCAGGCGGTCTGTCAAGTCGGATGTGAAATCCCCGGGCTCAACCTGGGAACTGCATTCGAAACTGGCAGGCTAGAGTCTTGTAGAGGGGGGTAGAATTCCAGGTGTAGCGGTGAAATGCGTAGAGATCTGGAGGAATACCGGTGGCGAAGGCGGCCCCCTGGACAAAGACTGACGCTCAGGTGCGAAAGCGTGGGGAGCAAAAAGG
+
IHIH1<CHGHIH@FHHIIHG?GHHHGHHIIIHIIHII1DGHHGFG<C<CCHIIEFH<DECGCHHHHIIIIH/C<FHEGGHHIGHHHHHGHDHHIIGGHHGIHHIG?GHEHIIIGHIHHHIICGHHGH=DHHHIIHII<DH0D@GHHEHCEFDHIC?EFDHHF?EHIIIICHHHIHIIHIIHHHGHHEEEHHECAHHGEAG?..AB7BEHHDBFF?CBDC?8--DHEEDHCIHHCGB8?E<HCDHIHG?EB-B-GHCDHFHG?EEA;.EIIIIHGIIHHHGHHHIGGEHHHFHHGCEHGCHHFHIIHHEIHHHHIHIHHHEGHHHHIIHHC?IHHG?FEEEEHEIHHGDDGCF1HGCEFCCC<//HDIHHCGG0IHHHHDCHHEEHIHEIHGGFHEE</HFHCHIIHDCHHHEF?HE@IIHFD/@F<1IIH
@HWI-D00621:567:H7NJCBCX2:1:1101:2982:11217
TGGGGAATATTGCACAATGGGCGCAAGCCTGATGCAGCCATGCCGCGTGTATGAAGAAGGCCTTCGGGTTGTAAAGTACTTTCAGCGGGGAGGAAGGTGTTGTGGTTAATAACCGCAGCAATTGACGTTACCCGCAGAAGAAGCACCGGCTAACTCCGTGCCAGCAGCCGCGGTAATACGGAGGGTGCAAGCGTTAATCGGAATTACTGGGCGTAAAGCGCACGCAGGCGGTCTGTCAAGTCGGATGTGAAATCCCCGGGCTCAACCTGGGAACTGCATTCGAAACTGGCAGGCTAGAGTCTTGTAGAAGGGGGTAGAATTCCAGGTGTAGCGGTGAAATGCGTAGAGATCTGGAGGAATACCGGTGGCGAAGGCGGCCCCCTGGACAAAGACTGACGCTCAGGTGCGAAAGCGTGGGGAGCAAACAGG
+
IIIIIIIIIIIIIIIIIIIIIIIIIIIIIIHIIIIIIIIIIIIIIIIEHIIIIIIIIIIIIIIIIIIIIIIIIIIIIIIIIIIIIIIIHIHIIIIHIIIIIIIIIIIIIIIIIIIIIIIIIIEHIIIIIIIIIIIIIIIIIIIIIIIIIIIIIIIIIHIHIIIIIHIIIIIGIIHIIGIII=ECHIHIHIIIIHHIHFHIIIHHIIIIIIIGIEHHHHHIHIIIIHHHGHHHG?F-HFIIFIHHGIHIIIIIHIIHIIIIIIIIIIGHIIIHIHIIIIHIIIIIIHHIIIIIIIIIIIIHHFIIIIIIIIIIIIIIIIIIIIIIIIIIIIIIIIIIIIHIIIIHIIHHIIIIIIEIIIIIIIIIIHIIIIIIIIIIIIIIIIIIIIIIIIIHHIIIIIIIIIIIIIIIIIIIIIIIIIIIIIIIIIIII
@HWI-D00621:567:H7NJCBCX2:1:1101:9161:11110
GTGGGGAATATTGCACAATGGGCGCAAGCCTGATGCAGCCATGCCGCGTGTATGAAGAAGGCCTTCGGGTTGTAAAGTACTTTCAGCGAGGAGGAAGGCATTGTGGTTAATAACCACAGTGATTGACGTTACTCGCAGAAGAAGCACCGGCTAACTCCGTGCCAGCAGCCGCGGTAATACGGAGGGTGCAAGCGTTAATCGGAATTACTGGGCGTAAAGCGCACGCAGGCGGTCTGTCAAGTCGGATGTGAAATCCCCGGGCTCAACCTGGGAACTGCATTCGAAACTGGCAGGCTAGAGTCTTGTAGAGGGGGGTAGAATTCCAGGTGTAGCGGTGAAATGCGTAGAGATCTGGAGGAATACCGGTGGCGAAGGCGGCCCCCTGGACAAAGACTGACGCTCAGGTGCGAAAGCGTGGGGAGCAAACAGG
+
IIIIICHIIIIIIIIIIIIIIIIIIHIIIIIIIIIIIIIIIIIIIHIIHHHIIIIIIIIHIIIIIIIIHIIHIIIIIIIIIIHIHIIIIIIIIIIIIIIIIIIIIIIIIIIIIIIIIIIIHIIIIIIHIIIIHHHIIIHHHIIIIIIHIIHIIIIIIIIIIIIIIIIIIIIHIIIGHIHHHHEHHIIIHHHE@HGHIIIHIIHIIIHHHIIHHIHHHHHIIHHIIHHHHIHHHFEHEGIIIHIIGHIHFHGHHEHCHIIIIHF@HHHIIHHHHHEHIHIHGIIIGIIIHIIHHIIHHHIIGIIIIIIIIIHHHHGHHIIIIIIIIIIIIIIIIIIIIHIHIIIIHIHHDIIHIIIIIIIIIIIIIIGIIHIGIIIIIIIIHIIGIIIIIIIHHIIIIGIIGIIIIIIIIIIIIIIIIIIIIIIIIIIIII
@HWI-D00621:567:H7NJCBCX2:1:1101:12620:11210
GTGGGGAATATTGCACAATGGGCGCAAGCCTGATGCAGCCATGCCGCGTGTATGAAGAAGGCCTTCGGGTTGTAAAGTACTTTCAGCGGGGAGGAAGGCGATGCGGTTAATAACCGCGTCGATTGACGTTACCCGCAGAAGAAGCACCGGCTAACTCCGTGCCAGCAGCCGCGGTAATACGGAGGGTGCAAGCGTTAATCGGAATTACTGGGCGTAAAGCGCACGCAGGCGGTCTGTTAAGTCAGATGTGAAATCCCCGGGCTTAACCTGGGAACTGCATTTGAAACTGGCAGGCTTGAGTCTTGTAGAGGGGGGTAGAATTCCAGGTGTAGCGGTGAAATGCGTAGAGATCTGGAGGAATACCGGTGGCGAAGGCGGCCCCCTGGACAAAGACTGACGCTCAGGTGCGAAAGCGTGGGGAGCAAACAGG
+
IIIIIHIIIIIIGIIIIIIIIIHIIIIIIIIIHIIIIIIIIIIIIIIHEHIIIIIIIIIIIIIIIIIIIHHHGHHIIIIIIIDDHHHHIIIDHHIIIIHIIIHIIIHIIIIIIIIIIIIIIIIIIHHIIIIIIIHHDHIHHIIIIIIIIIIIIIIHIHIIIIIIHIIIIIIIIIIIIIIIIHEHHIHHIIEFIIHHIIEHIHHIIHIHHIHHHIIIIHIIIHIHHIIIIIIHGHGIIIIHF?EHHEGHIHIIGIHHDIHHGIIHHB.HIHHHHIHIHHIIIHIHHCIIIIIIIHEHGIIIIEIIIIIHIIIIIIIIIIIIIIFGHHIHIHIIIIIIGIIIIIIIIIHHFIIGHIIIIIIHCIHIIIIIIHIIIIHIIHIIIIHHEIHHIIIIIIIIIIIHHHGCIHIHIIIHIIIHIIIIIIIHIIIHFH
@HWI-D00621:567:H7NJCBCX2:1:1101:16409:11189
GTGGGGAATATTGCACAATGGGCGCAAGCCTGATGCAGCCATGCCGCGTGTATGAAGAAGGCCTTCGGGTTGTAAAGTACTTTCAGCGGGGAGGAAGGCGATGTGGTTAATAACCGCGTCGATTGACGTTACCCGCAGAAGAAGCACCGGCTAACTCCGTGCCATCAGCCGCGGTAATACGGAGGGTGCAAGCGTTAATCGGAATTACTGGGCGTAAAGCGCACGCAGGCGGTCTGTCAAGTCGGAAGTGAACTCCCCGGGCTAAACCTGGGAACTGCATCCGAAACTGGCAGGCTTGAGTCTCGTAGAGGGGGGTAGAATTCCAGGTGTAGCGGTGAAATGCGTAGAGATCTGGAGGAATCCCGGTGGCGAAGGCGGCCCCCTGGACGAAGACTGACGCTCAGGTGCGAAAGCGTGGGGAGCAAACA
+
FEH11CGHHGHEHHHGEEHC?CCCE/CHE@C1<D1F?@FEEF1DF?F///CGHHIHEE111@1DHHHIH@0/<CGGHHHEFECFCEEC<EC/C<G@1<FDCHHH<@G1FHHHE@ECD?C/<DHHC0GHHIHI0GE//D/D0<::/DHH//D:0F:GHG=H/BG@/;G//B-CHHDDHHIE..:8?EEE.B@.FDHC=EEG?@.7EG..D.7-BEH######G@,-G@,C,B8-@-F@?HHC55-@8-8---8,?,,,>@ACF8.F@EHHCECF@HG??CE<IHHHF@.EA8AB8.8.AB:..DG:.EEEC<///@CCFHHF@<0FD<CHCEDDGG0HEEHE/ECD<1D<<11@DD11C1<C/C<1<<001CC0HE<C</<0C1D<C<1ECCCF<<0/<1?GCF/DHGC<1EE<EDC0C1<1IHHGD1F
@HWI-D00621:567:H7NJCBCX2:1:1101:3915:11333
GTGGGGAATATTGCACAATGGGCGCAAGCCTGATGCAGCCATGCCGCGTGTATGAAGAAGGCCTTCGGGTTGTAAAGTACTTTCAGCGGGGAGGAAGGTGTTGTGGTTAATAACCGCAGCAATTGACGTTACCCGCAGAAGAAGCACCGGCTAACTCCGTGCCAGCAGCCGCGGTAATACGGAGGGTGCAAGCGTTAATCGGAATTACTGGGCGTAAAGCGCACGCAGGCGGTCTGTCAAGTCGGATGTGAAATCCCCGGGCTCAACCTGGGAACTGCATTCGAAACTGGCAGGCTAGAGTCTTGTAGAGGGGGGTAGAATTCCAGGTGTAGCGGTGAAATGCGTAGAGATCTGGAGGAATACCGGTGGCGAAGGCGGCCCCCTGGACAAAGACTGACGCTCAGGTGCGAAAGCGTGGGGAGCAAACAGG
+
IIIIIIHIIIIIIIIIIIIIIGHIIIIIIIIIIIIIIHIIIIIIIIIIHHHIIIIIIIHIIIIIIIIIIIIIIIIGIIIIIIHIIIIIHIIHIIIIIIIIIIIIIHIIIIIIIIIIIIIIIIIIIIIIHIIIIIIGIIIIIIIIIIHHIIHIIIIIFHIHIIIIIIIIHIIIIIHIIIHGFEEEHIIIIIIIIIEHGICHIHGIIIIHIIHIIIIIIIIIIIIIIHIIIIIIIIIGHGH>DHGIHG?HIHIIIIHHIIIIIIIIIIGIIHHGHIIHIIIIIHIHIHHIHIIIIHEIIIIIIIIIIIIIIIIIHIIIHIHHHHIIIIIIIIIIHHIIIIIIHIIIIIHGDIHIGIIIHIIIHIIIIIIIIIIIIIIIIIIIIIIIIIIIIIHGHIIIIIIIIIIIIIIIIIIIIIIHIIIIIIIIIIIIII
@HWI-D00621:567:H7NJCBCX2:1:1101:7972:11306
GTGGGGAATATTGCACAATGGGCGCAAGCCTGATGCAGCCATGCCGCGTGTATGAAGAAGGCCTTCGGGTTGTAAAGTACTTTCAGCGGGGAGGAAGGCGATAAGGTTAATAACCTTGTCGATTGACGTTACCCGCAGAAGAAGCACCGGCTAACTCCGTGCCAGCAGCCGCGGTAATACGGAGGGTGCAAGCGTTAATCGGAATTACTGGGCGTAAAGCGCACGCAGGCGGTCTGACAAGTCGGATGTGAAATCCCCGGGCTCAACCTGGGAACTGCATTCGAAACTGGCAGGCTAGAGTCTTGTAGAGGGGGGTAGAATTCCAGGTGTAGCGGTGAAATGCGTAGAGATCTGGAGGAATACCGGTGGCGAAGGCGGCCCCCTGGACAAAGACTGACGCTCAGGTGCGAAAGCGTGGGGAGCAAACAGG
+
IIIIIIIIIIIIIIEIIIIIHHIIIIIIFHIIIIIIIIHIIEH1DHIIIIGH@GIHIIHIIHHIIIEHD1DEHEHHECFCEHG1<ECCFEHCCD0GHIHEEHE0CE<CGHHHFHHEEH@CGH?GHEHD=E<GHFC?D?H?=GDFEFHD?DHHE0/D?FHHHIIE@HH@?A????8-:/FEGH=E8E@GH@GE@GBA.79AHHHFEH@CGHIHGHC?IHHIHHHIHIHIHIHHHIIH@FHCHHG?GHEIIIHHIHDHHHHHIHIIIHHHHEHHIIGIGIHEH=IIIIHHHIIIIIIIIIHGE.GFHIIIIHHG@HIIIIIIIIHEFHHIIIIIIIHIIIIIIIIHIIHGDHIHHGHHFHHIIIIIIHIIIIIHIIIHHHHHGHIIIIIHEIIIHIIIIIIHFGIIHHCIIIIIIIIIIIIIIHIIIIIIII
@HWI-D00621:567:H7NJCBCX2:1:1101:16039:11415
GGTTAAGGCAGCGGCTGAGCTTTTTAAAACCGCAAAAGTATCTATATGGGTACCAAAGATCCTTAAGGATGTCTCTCCAAAGACTCTTCTTGAGAAAATAAAAGTCTCAACAGAGGATTGGTCAGAAGCTTGTACCGAATAGACGAACCCTAGTGGTAGAAGTTGGCGAGAAGTCCCTGAAGGCGATTCGGGAACAGGATCTAAAATTGTTTCTAGGGCTCTTGCAGGGCGCCGTCAGGGCATCAGAAGCGACGATGGCAGTAAGATGGAGACTGGAAATGCTGCAGATATATCTGCAGCACAGTAAATGGGCCACTGCTGCCCTGAGTCGTCTTCCGGGAAGACAAGAAGTGAATGTCGGCCTGATACAAGAACCCTATCTATATAAATGGGGTGTATCAGGCCTCAGTGGCACTGGAGGTAAGTTGATTCAC
+
IIIIIIHHHIIIIIGDHIIIIHIIHIIIIIHIGHDHIIHEGHGHFHEHHIIIHIHIIHIHEHIHHEHHHHEHIIIIIIIIIGHHIIIIIGHHIIIIIHIHHIHHIIHHIIIIIEHGHIIGGIHIIIIIHIIHHHHHGHIHIIIHHHIIHHEHHEE?CGHHHHHHIIHIHIIIIEHHIHIIIIHIGHHHIIIICHIHIHIIHCHHHIHHHAG?GHHHGHIIFHHHEIIIIHH<@AB.HEHH?F.FGEGHC<GCE@IGIIIFHHHHHHHHHHEECHIHIIHIGIHHEHIIHHGC@HEHHHFHHGIIIIHHDHHHHCHHHHHHHHHIHIHHIIIIIIHIIIIHG@HIIIIIHIHGCHHDHCHHHGCIIIHGFHHHHGFHGIIIIIIHIHHFFHIIFIIIIIIHIIHHEHHFHHHIHHEHIIIHIIIIIHFIHHHHHI
@HWI-D00621:567:H7NJCBCX2:1:1101:16792:11445
GTGGGGAATATTGCACAATGGGCGCAAGCCTGATGCAGCCATGCCGCGTGTATGAAGAAGGCCTTCGGGTTGTAAAGTACTTTCAGCGGGGAGGAAGGCGATACGGTTAATAACCGCGTCGATTGACGTTACCCGCAGAAGAAGCACCGGCTAACTCCGTGCCAGCAGCCGCGGTAATACGGAGGGTGCAAGCGTTAATCGGAATTACTGGGCGTAAAGCGCACGCAGGCGGTCTGTCAAGTCGGATGTGAAATCCCCGGGCTCAACCTGGGAACTGCATCCGAAACTGGCAGGCTTGAGTCTCGTAGAGGGGGGTAGAATTCCAGGTGTAGCGGTGAAATGCGTAGAGATCTGGAGGAATACCGGTGGCGAAGGCGGCCCCCTGGACGAAGACTGACGCTCAGGTGCGAAAGCGTGGGGAGCAAACAGG
+
IEGHEHEHIHHFIIIGHHHHIHIIHHHDHHHHHHHIHIHIIIHIIIHIIIIIIHHIGHIIHIIIHIIFD@EHHHHIHHIIIHHIIIIIGIIIIGHHFIHIHHIIGCFHIHIIHIGEHHHHHEHIIIIIHIIHIIIGIICFHHHHIIIEDHIIIIIIHHIHEFHHIIIIIIIIIICHHHIIIGDHHDBHHGHHCHHHHIIIGEGEHH?GEHHFHICHHHHHHHHIIIGHIDFHEHEHCEIIHEHHGIFHHFEB-5IIDDHFH?EA.?IHEIHIIHHH?E@EDEHH@HHHHHIIHHHHIIIHHEFIIIIIHIIIIIIIIHIIHEIHIHHEDDIIGIIIIHIHFIFGIIHEGHHFHHHHIFIIIIIIIIHIIIHHIHHCIIHDEIGIIIHIIIIIIIHIIIIIHIIIIHIIIHIHIIHIIHHHHIFIIIIHII
@HWI-D00621:567:H7NJCBCX2:1:1101:6257:11648
GTGGGGAATATTGCACAATGGGCGCAAGCCTGATGCAGCCATGCCGCGTGTATGAAGAAGGCCTTCGGGTTGTAAAGTACTTTCAGCGGGGAGGAAGGTGTTGTGGTTAATAACCGCAGCAATTGACGTTACCCGCAGAAGAAGCACCGGCTAACTCCGTGCCAGCAGCCGCGGTAATACGGAGGGTGCAAGCGTTAATCGGAATTACTGGGCGTAAAGCGCACGCAGGCGGTCTGTCAAGTCGGATGTGAAATCCCCGGGCTCAACCTGGGAACTGCATTCGAAACTGGCAGGCTAGAGTCTTGTAGAGGGGGGTAGAATTCCAGGTGTAGCGGTGAAATGCGTAGAGATCTGGAGGAATACCGGTGGCGAAGGCGGCCCCCTGGACAAAGACTGACGCTCAGGTGCGAAAGCGTGGGGAGCAAACAGG
+
IIIIIHIIIIIIIIIIIIIIIIIIIIIIIIIIHIIIIIIHIIIIIIIIHHIIIIIIIIIIIIIIIIIIIIIIIIIIIIIIIIGHIIIIIIIIIIIIIIHHIIIIIIIIHHIIIHIIIIIIIIIIIIIIHHHIIIIIIIIIIIIIIIHHIIIIIIIIIIIHIIHIIIIIIIIIIIHHHIIIIIIHGIIICGGGEHGHIIIIIIIIIIIIIIIIIIIIIIHIIIIIIHHIIHIHFHGIIIIIIIHIHHEIIGIHHDIGIIIIIIIIIIIGIIIIHIIIHIIHHHIIIIIIIIIIIIHIIGIIIHIIIIIIIGIIIIIIIIIIIIHIIIIIIIIIIIIIIIIIIIIIIIIHFIIIIHIIIIIIIIIIIIIIIIIIIIIIIIIIIIIIIIIHIIIIIIIIIIIIIIIIIIIIIIIIIIIIIIIIIIIIIIIIII
@HWI-D00621:567:H7NJCBCX2:1:1101:14170:11527
GTGGGGAATATTGCACAATGGGCGCAAGCCTGATGCAGCCATGCCGCGTGTATGAAGAAGGCCTTCGGGTTGTAAAGTACTTTCAGCGGGGAGGAAGGCGATAAGGTTAATAACCTTGTCGATTGACGTTACCCGCAGAAGAAGCACCGGCTAACTCCGTGCCAGCAGCCGCGGTAATACGGAGGGTGCAAGCGTTAATCGGAATTACTGGGCGTAAAGCGCACGCAGGCGGTCTGTCAAGTCGGATGTGAAATCCCCGGGCTCAACCTGGGAACTGCATTCGAAACTGGCAGGCTAGAGTCTTGTAGAGGGGGTAGAATTCCAGGTGTAGCGGTGAAATGCGTAGAGATCTGGAGGAATACCGGTGGCGAAGGCGGCCCCCTGGACAAAGACTGACGCTCAGGTGCGAAAGCGTGGGGAGCAAACAGG
+
IIIIHIIIIIIIIIIIIIIIIIIIIIGIIIIIIIIIIIGIIIIIIIIIHIIIIIIIIIIIIIIIIIIIIHHIIIHIIIIIIIGHIIIIIIIIIIHHIIIIIIIIIIIIHIIIIIIIIIHHIIIIIIGIIIIIIIIIIIIIIIIIIIHIIIIIIIIIIIIIIIIIHHIIIIIHIIIHIIIIIIGIIIIIIIIIIIHHIIIIIIIHHIIIIIIIIIHHHHIIHIIIHIHIHHIIHGHHHHIIIIIIIIIIIIIIGIIIIIIHEIIIIIIIHHIIHHHHGHHHIIIIHIIIIGIIIIHIIIIIIIIIIIIIIIIIIIIIIIIIIIIIIIIIIIIIIHHIIIIIIIIIIHHDHHIHIIIIIIIHIIIIIIIIHIIIIIIIIIIIIIIIIIHIIIIIIIIIIIIHIIIIIIHIIIIIIIIIIIIIIIIIIIIHI
@HWI-D00621:567:H7NJCBCX2:1:1101:16218:11531
GTGGGGAATATTGCACAATGGGCGCAAGCCTGATGCAGCCATGCCGCGTGTATGAAGAAGGCCTTCGGGTTGTAAAGTACTTTCAGCGGGGAGGAAGGCGATGCGGTTAATAACCGCGTCGATTGACGTTACCCGCAGAAGAAGCACCGGCTAACTCCGTGCCAGCAGCCGCGGTAATACGGAGGGTGCAAGCGTTAATCGGAATTACTGGGCGTAAAGCGCACGCAGGCGGTCTGTCAAGTCGGATGTGAAATCCCCGGGCTCAACCTGGGAACTGCATCCGAAACTGGCAGGCTTGAGTCTCGTAGAGGGGGGTAGAATTCCAGGTGTAGCGGTGAAATGCGTAGAGATCTGGAGGAATACCGGTGGCGAAGGCGGCCCCCTGGACGAAGACTGACGCTCAGGTGCGAAAGCGTGGGGAGCAAACAGG
+
IIIGGHHHFGHICGHHHIHIIEGHHIIIHEHHIHFHHIGIIHHHHHHHEHHHIHHCGEEGHICHEHGHIFGF<@FHIHHIIIHHHCHHHIHIHDDHEDEHHIHIIGHIIIEIIIHIIHDEDHIEHHIHHHHHIHIIGDIHDH@=@GHHDD<HEHH//D:DG=.B/EEA/8E8EH:-DGHEHH=HCCE@HHHHHEH@.BFCHHHHHEHFHH7@GHHIHIIHHFHHDHDHDC@HHGHG@85DHIHGIHGIEIHE=HHCDHE?HHCIHG7@EEB@EHGIHHIIHEEHHBHEIHEHHHHB;.FCDE=GIIHHH<DHHEGHHEIHEIIIHHHIHDHIIGIIHIIIIIIHHHHD<CHHHHHHHHHIGIHIIIHHGIHEGIHIIHIIHIIH=IHGHCEIIHG@IIHEHHIHHHGC?EIIHHGHIHHGD1HHHHEHFH
@HWI-D00621:567:H7NJCBCX2:1:1101:15480:11905
GTGGGGAATATTGCACAATGGGCGCAAGCCTGATGCAGCCATGCCGCGTGTATGAAGAAGGCCTTCGGGTTGTAAAGTACTTTCAGCGGGGAGGAAGGCGATAAGGTTAATAACCTTGTCGATTGACGTTACCCGCAGAAGAAGCACCGGCTAACTCCGTGCCAGCAGCCGCGGTAATACGGAGGGTGCAAGCGTTAATCGGAATTACTGGGCGTAAAGCGCACGCAGGCGGTCTGTCAAGTCGGATGTGAAATCCCCGGGCTCAACCTGGGAACTGCATTCGAAACTGGCAGGCTAGAGTCTTGTAGAGGGGGGTAGAATTCCAGGTGTAGCGGTGAAATGCGTAGAGATCTGGAGGAATACCGGTGGCGAAGGCGGCCCCCTGGACAAAGACTGACGCTCAGGTGCGAAAGCGTGGGGAGCAAACAG
+
IHIIIIIIIIIIHIHIIIHIIIIIHIIIIIIIIIHIHFEIIIHHGHHHIHHFHII?HIIIIIHHIIHIIIHHHEGHIHH?DGFHIHGHCHH?HGGHFHIGHHGGGHHIIIIHGIIHIGHIIIHIIHIHDGGHHE0EHHCHHEHHGFDFDHIHIFIC@DGHHIIIHH/GG/EC?H:8EG;AHCHHHI.BH?HHFE8BGEEHH@FHG@FHHEHH@G@HEHHHHHHCFHHCHHCFEEEGCHEIHE@FIHHHHHIH=CGHIGIIHFHCHFGIIHHHAEEGHIHHCGIHHFCHCFGIHGFCIIHH?GIIIHIIIHIIHGIIHHHHCG?IIIGHHGIIIIIIIIIHHIIIHHGCHF1HIIHIIIIIHHHIIHHHHECHDIIIHIHIIIHIIIIIIHHIIHFHHDHHHIIIIHIIIIHHIHIIIIIIIIIIIIIIH
@HWI-D00621:567:H7NJCBCX2:1:1101:8310:12123
GTGGGGAATATTGCACAATGGGCGCAAGCCTGATGCAGCCATGCCGCGTGTATGAAGAAGGCCTTCGGGTTGTAAAGTACTTTCAGCGGGGAGGAAGGCGATAAGGTTAATAACCTTGTCGATTGACGTTACCCGCAGAAGAAGCACCGGCTAACTCCGTGCCAGCAGCCGCGGTAATACGGAGGGTGCAAGCGTTAATCGGAATTACTGGGCGTAAAGCGCACGCAGGCGGTCTGTCAAGTCGGATGTGAAATCCCCGGGCTCAACCTGGGAACTGCATTCGAAACTGGCAGGCTAGAGTCTTGTAGAGGGGGGTAGAATTCCAGGTGTAGCGGTGAAATGCGTAGAGATCTGGAGGAATACCGGTGGCGAAGGCGGCCCCCTGGACAAAGACTGACGCTCAGGTGCGAAAGCGTGGCGAGCAAACAGG
+
IIIIIIIIIIIIIIIIIIIIIIIIIIIIIIIGIIIIIIIIIIIIIIIIIIIIIIIIIIIIIIIIIIIIIIIHHIIGIIIIIIGHHIIIIIIIIIHIIHIIIIIIIIIIIIIIIIIIIHIIIHIHIIIIGHIIIIIGIIIIIIIIIIIIIIIIIIIIIHHIIIIIIIIIIHIIIHHGIIIIIIHIIIIIIIHGIHHHIGIGIIHHIIIIIGIIIIIIIIIIIIIIIIIIIHHIIIIIHHHIIHFIHIGIIIIHIHHGIIIHHIIIIIIIHHHIIIIIIHHHGIIIIIIIHIIIIIIIHHHIHIHHHIIIIIIIIGIIIIHIIIIIIIIIIIIIIIIIIIIIIIIIIIHGDIIIHIIIIIIIIIIGIGIIIIIIIIIIIIIIIGIIIIIIIHIIHIIIIIHIIIIIIIIIIIIIIIIHHC0IIIIIIIIIII
@HWI-D00621:567:H7NJCBCX2:1:1101:11380:12058
GTGGGGAATATTGCACAATGGGCGCAAGCCTGATGCAGCCATGCCGCGTGTATGAAGAAGGCCTTCGGGTTGTAAAGTACTTTCAGCGGGGAGGAAGGCGATGCGGTTAATAACCGCGTCGATTGACGTTACCCGCAGAAGAAGCACCGGCTAACTCCGTGCCAGCAGCCGCGGTAATACGGAGGGTGCAAGCGTTAATCGGAATTACTGGGCGTAAAGCGCACGCAGGCGGTCTGTTAAGTCAGATGTGAAATCCCCGGGCTTAACCTGGGAACTGCATTTGAAACTGGCAGGCTTGAGTCTTGTAGAGGGGGGTAGAATTCCAGGTGTAGCGGTGAAATGCGTAGAGATCTGGAGGAATACCGGTGGCGAAGGCGGCCCCCTGGACAAAGACTGACGCTCAGGTGCGAAAGCGTGGGGAGCAAACAGG
+
IIIIIIIIIIIIIIIIIIIIIIIIIIIIIIIIIIIIIIHIIHIIHIIIIIIIIIIIIIIIIIIIHIIIIIIIIHIIIIIIIIGHIHIIIIIIIHIIIIIIIIIIIIHIIIIIIHIIIIHIIIIIIIHIHIIIHIIIIIIIIIIIIIIIIIIIIIIHIIHIIHHIIIIIIIIHIIIDHIHIIIHIIHIIIGIIIIHHFHHHIIIIGHHHIIIIIHHHHIHHIGIIIIIHIIHF-HECGHEE8--?HHHGHGIHHEHHDIEEB.EIHHCHHHGHFG?G?EHCIIIIIIHFHHEIHHFIHFFHHHEIIIIIIIIIHIHHIIIIIIIIIIIHIGIIIHHIIIIIIIIHHHGD<GHHHGHHHIIIHIIIHHEHIIIIIIIIIIIIIHIIIIIIIIIIIIIIIIIIIIIIIIIHIIIIIIIIIIIIIIIIIIIIII
@HWI-D00621:567:H7NJCBCX2:1:1101:19613:12245
GTGGGGAATATTGCACAATGGGCGCAAGCCTGATGCAGCCATGCCGCGTGTATGAAGAAGGCCTTCGGGTTGTAAAGTACTTTCAGCGGGGAGGAAGGCGATAAGGTTAATAACCTTGTCGATTGACGTTACCCGCAGAAGAAGCACCGGCTAACTCCGTGCCAGCAGCCGCGGTAATACGGAGGGTGCAAGCGTTAATCGGAATTACTGGGCGTAAAGCGCACGCAGGCGGTCTGTCAAGTCGGATGTGAAATCCCCGGGCTCAACCTGGGAACTGCATTCGAAACTGGCAGGCTAGAGTCTTGTAGAGGGGGGTAGAATTCCAGGTGTAGCGGTGAAATGCGTAGAGATCTGGAGGAATACCGGTGGCGAAGGCGGCCCCCTGGACAAAGACTGACGCTCAGGTGCGAAAGCGTGGGGAGCAAACAGG
+
IHIHIIHIIIIIIIIIIIIIGIIIIIIIIIIIIIIIIIHIIIIIHIIIHHHHHIHIIIIIHIHHHHIII@HHGHHIIIIIIIHHHIIIDHIHIHHHIIIIHIIIIHHHIIGGHIGIIIIIIIHFHHIIHIIIGEHHGHHHHGIIIGHHCHGCEHHEEHHIEHHHEHHIFHIIIHIDHHHIIIICEDEHHEHHHE..BEFHIIIIIHIHHIHHHHH5HHHHHHD5?EHHHHCHG?HIHIHDIHHE@?IIIGIHHH>DHDIHIHGEAEG@HEHHFHEHIHFGIIIIIIIIIHHHF8?HIHEHHHHIHIHHCHIIHIHIHIHHHEFHIIHIHH<IIIIIHHIIIIIIIIHD<EHIGIIIIHFHF<HHIIIHIIHHHIHIIHIIIIIIIIHHFFEHFIHIHHG?IHHIIHHHIIIIHHIIIIIIIIIIIHIIII
@HWI-D00621:567:H7NJCBCX2:1:1101:3510:12322
GTGGGGAATATTGCACAATGGGCGCAAGCCTGATGCAGCCATGCCGCGTGTATGAAGAAGGCCTTCGGGTTGTAAAGTACTTTCAGCGAGGAGGAAGGCATTGTGGTTAATAACCACAGTGATTGACGTTACTCGCAGAAGAAGCACCGGCTAACTCCGTGCCAGCAGCCGCGGTAATACGGAGGGTGCAAGCGTTAATCGGAATTACTGGGCGTAAAGCGCACGCAGGCGGTCTGTCAAGTCGGATGTGAAATCCCCGGGCTCAACCTGGGAACTGCATTCGAAACTGGCAGGCTAGAGTCTTGTAGAGGGGGGTAGAATTCCAGGTGTAGCGGTGAAATGCGTAGAGATCTGGAGGAATACCGGTGGCGAAGGCGGCCCCCTGGACAAAGACTGACGCTCAGGTGCGAAAGCGTGGGGAGCAAACAGG
+
IIIIIIIIIIIIHH?HEHHGHIIHIICHHHHIIHIIIIIHHIIIIIIICHHIIIIIIICHHHHHHIIIIIIIIHHIHIIIIIGHIIHHDHIGHIGHHHIHHFIIIIIIHHIHIIIIIIIHIIHHIIIIIIIIIIIIHIIIIEEHEHGHIHIIH@HIIIIIIHIEHIIIIIIIIIIHIFHHIIIIIGIIIHHHHH@GHHGEHIIHHIFHHHHGGIHIHHIHHH<<HIHIIDHC@HHHG@BC<--FHG@F-HHHED>,DHAB...HHB.HHEHAHB@6HHGA..CIHHHFEE?G@HFHHHGHHFCECHHIIHHHHEEHHIHHHCHIHIHIIIHHHHG@CHHHECHEHEHEGIHCGCCC1EHG/HCHCHEHHCEIIIIIHHHHE?HEG<HHHGHHIHC=C/HEHHH?CHEE?GEE/HIHHHECHE@CEHEHEG
@HWI-D00621:567:H7NJCBCX2:1:1101:7677:12304
GTGGGGAATATTGCACAATGGGCGCAAGCCTGATGCAGCCATGCCGCGTGTATGAAGAAGGCCTTCGGGTTGTAAAGTACTTTCAGCGGGGAGGAAGGCGATAAGGTTAATAACCTTGTCGATTGACGTTACCCGCAGAAGAAGCACCGGCTAACTCCGTGCCAGCAGCCGCGGTAATACGGAGGGTGCAAGCGTTAATCGGAATTACTGGGCGTAAAGCGCACGCAGGCGGTCTGTCAAGTCGGATGTGAAATCCCCGGGCTCAACCTGGGAACTGCATTCGAAACTGGCAGGCTAGAGTCTTGTAGAGGGGGGTAGAATTCCAGGTGTAGCGGTGAAATGCGTAGAGATCTGGAGGAATACCGGTGGCGAAGGCGGCCCCCTGGACAAAGACTGACGCTCAGGTGCGAAAGCGTGGGGAGCAAACAGG
+
HHEHH<GHIIIIHIHICHFHHHIHIGIIGHIHHHHIIIIIIIHIIIIIIDEHHEHIHHIHHGHIHIIGIGHHIGIIIHFHHHCGHIIIHIDHHIHGHHIHIIHHIGGHHHHCHEHIIGIFHHIHIHIH?GHEHCHHHHDGHEHHIIIHHHCH0DGHHECGEHHECAGHHEHHGIC?ECHFE@AEHH@@C?G?HCEHEHHHEGHHHHHIHHHHHHHCHHDIIIIHCFHIIIIHEHIHHE@HHEE@-GIIHIHGIHHIHHHEEHECGB.IIHHHIHHEEHGHIIIIIIHHHHHHIHHHIHHHGEHIIIIIIHDGIHHIIHIHGIHFIIIIIIIIIIIIIIHIIIIIIIHF<GHIIHIIIHHHDHGIHIIIIIIIIHHHHIIHGIIIHGIHIIIIHIHIHHIHGIIIIIHGIIIIIIIIIIIIIIIIIHHIII
@HWI-D00621:567:H7NJCBCX2:1:1101:9048:12490
GTGGGGAATATTGCACAATGGGCGCAAGCCTGATGCAGCCATGCCGCGTGTATGAAGAAGGCCTTCGGGTTGTAAAGTACTTTCAGCGGGGAGGAAGGCGATAAGGTTAATAACCTTGTCGATTGACGTTACCCGCAGAAGAAGCACCGGCTAACTCCGTGCCAGCAGCCGCGGTAATACGGAGGGTGCAAGCGTTAATCGGAATTACTGGGCGTAAAGCGCACGCAGGCGGTCTGTCAAGTCGGATGTAAAATCCCCGGGCTCAACCTGGGAACGGCATTCGAAACTGGCAGGCTAGAGTCTTGTAGAGGGGGGTAGAATTCCAGGTGTAGCGGTGAAATGCGTAGAGATCTGGAGGAATACCGGTGGCGAAGGCGGCCCCCTGGACAAAGACTGACGCTCAGGTGCGAAAGCGTGGGGAGCAAACAGG
+
IIIIIHIII1FHHH1DGHIIGIII/EDHHIIIIEEHHIIHI1CHGHIIHIHHEHI1FHFHIDDGHIIIIHIIIHHIFFGHICD1D@CDHIIHGIII1E?<<ECEC?C1<1FHE01DC0D==CGHHE@EDHHGH?0<<EDHDF@HEHHHIIIIFCEGEHHHHIC8G?@GAG?HHH8-DEEH@HHHHHIID?.;.9B.=.9FHI@HCIHHHFIHHG?@@FGCE<-D@7@CDHHHHBBHF?HHHFHFEEBGGHHF87<D><EG@.G?HHE7..HF8.7.A.AF9.HHGACHEB;.CD:EHHHD..F8.EEEDEE/</F@CF@CCGD<CF<?DCGIHHGCIHHGGHHG@CF<<<@C1HF1HHE<<<C<1@=IIHF<<?<CIHHCHHHGHEHEHC1F<IIIHHEEF1HCHDIIIIIHIIIIIIIIIIIHIIIIII
@HWI-D00621:567:H7NJCBCX2:1:1101:10739:12478
GTGGGGAATATTGCACAATGGGCGCAAGCCTGATGCAGCCATGCCGCGTGTATGAAGAAGGCCTTCGGGTTGTAAAGTACTTTCAGCGGGGAGGAAGGCGATAAGGTTAATAACCTTGTCGATTGACGTTACCCGCAGAAGAAGCACCGGCTAACTCCGTGCCAGCAGCCGCGGTAATACGGAGGGTGCAAGCGTTAATCGGAATTACTGGGCGTAAAGCGCACGCAGGCGGTCTGTCAAGTCGGATGTGAAATCCCCGGGCTCAACCTGGGAACTGCATTCGAAACTGGCAGGCTAGAGTCTTGTAGAGGGGGGTAGAATTCCAGGTGTAGCGGTGAAATGCGTAGAGATCTGGAGGAATACCGGTGGCGAAGGCGGCCCCCTGGACAAAGACTGACGCTCAGGTGCGAAAGCGTGGGGAGCAAACAGG
+
IIIIIGIIGIIIIHIIIIIGHIHIIIIIIIIIIIIIHGIIIDHHHIIHIIHIGIGIIGHHGIHEHGGHIFHHIIGIHEEHHIEEHHHHHGIHIIGHHIIIHIIIIFHEEHHIHGHGIHHIIIHHFHIIIHHHHGHHIIHHDFFEHHHHEDDDHEHHIHIHEH?GHIECHCEC?C-://;BHHIHHH:.AA@BAH:A=EHHHHHHFHHFHICHDIIIHIHHIIIIIHIIIIHHGGEH?EGIHGG@HIIIIHHHGIIHHDCGHHGFIHEHHBEHIIIHIHIHHHIHHHHHIHHIIGIGIHIIHHIIIIIIIIIIHIIIHIIIHHHHEFHIIIIIIIIIIIIHIIIIIIIHFIHHIIIIIIIIIIHIHEH@IIIGIIIIIIHDHFIHIIIIIIIHIIIIIIIIIHHIIGHHIHHGIIIIIIIIHIIIIIIIII
@HWI-D00621:567:H7NJCBCX2:1:1101:19227:12493
GTGGGGAATATTGCACAATGGGCGCAAGCCTGATGCAGCCATGCCGCGTGTATGAAGAAGGCCTTCGGGTTGTAAAGTACTTTCAGCGGGGAGGAAGGCGATAAGGTTAATAACCTTGTCGATTGACGTTACCCGCAGAAGAAGCACCGGCTAACTCCGTGCCAGCAGCCGCGGTAATACGGAGGGTGCAAGCGTTAATCGGAATTACTGGGCGTAAAGCGCACGCAGGCGGTCTGTCAAGTCGGATGTGAAATCCCCGGGCTCAACCTGGGAACTGCATTCGAAACTGGCAGGCTAGAGTCTTGTAGAGGGGGGTAGAATTCCAGGTGTAGCGGTGAAATGCGTAGAGATCTGGAGGAATACCGGTGGCGAAGGCGGCCCCCTGGACAAAGACTGACGCTCAGGTGCGAAAGCGTGGGGAGCAAACAGG
+
IIIIIIIIIIIIIIIIHIIIGIIIIIIIIIHIIIHIIHIIIIIIIIIIHDHIIIIIIIIIIIIHIIIIIHIIHIIIIIIIIIGHIIIIIIHHIIIIHIIIIIIIFHFHIGIIIIIIIIIIIIHIIHIIIHHHIIIIIIIIHIGHGIIIIIIIIIIIIIIHIIIIHIIIGIHIIGIHHEHHHHIIGHEHIIIIIIB=GHEGGFHIHIHIHHHIIHHEHIIHG@@<GGHIIIIIGIIIGIIIIIIHHHIIIIIHIIIIIHIHIIHHHHHHIIIIIIIIIIIIIIHIIIIIIIIHIIHIIIIIIIIIIHIIIIIIIIIIIIIIIIHIIIIIIIIIIIIIHHHIIIIIIHHC<CIIHIIHHIGIHHHIIIIIIIIIIIIIIIIIHIIIIIIIIIIIHIIIIIIIIIHGIIIHIIIIIIIIIIIHIIIIIIIIII
@HWI-D00621:567:H7NJCBCX2:1:1101:2443:12652
GTGGGGAATATTGCACAATGGGCGCAAGCCTGATGCAGCCATGCCGCGTGTATGAAGAAGGCCTTCGGGTTGTAAAGTACTTTCAGCGGGGAGGAAGGCGATGCGGTTAATAACCCTGTCGATTGACGTTACCCGCAGAAGAAGCACCGGCTAACTCCGTGCCAGCAGCCGCGGTAATACGGAGGGTGCAAGCGTTAATCGGAATTACTGGGCGTAAAGCGCACGCAGGCGGTCTGTTAAGTCAGATGTGAAATCCCCGGGCTTAACCTGGGAACTGCATTTGAAACTGGCAGGCTTGAGTCTTGTAGAGGGGGGTAGAATTCCAGGTGTAGCGGTGAAATGCGTAGAGATCTGGAGGAATACCGGTGGCGAAGGCGGCCCCCTGGACAAAGACTGACGCTCAGGTGCGAAAGCGTGGGGAGCAAACAGG
+
IIIIIHIIIIIIIIIIHHIIHIHIIIIIIIIIIIGIIIIIIIIIIIIIIIIIIIIIIIIIIIIIIIIIIHIIIIIHIIIIIHGHIIIIIIIIIIIHIIIIGIIIHIHIIIIIIIIIIIIIIIIIIIIIIIIIIIIIIIIIIIIIIIIIIHIIIIIIIIHHIHIIIIIIIHIIICHHIIIIIIHIIHHHIHC?EHEHDEHHHHHIIIGIHHHIIIGIHHHHHHHHIIHIIHDHHG-?HFHHHIIIIHEHHIH@-EDIIHEHHGIIHHHCIIIIHIHHHHHEHHIHHIIHIIIIIIIIIIIHEIHHIHIIIIIIIIIIIIIIIIHGIIIIIGIIHIIIIHIIIIIIHIHGDHIIIHH?IIIIHIIIIIIIIIIIIIIHIIIIIIIIIIIIIIIIIIIIHHIIIGIIIIIIIIIHIIIIIIIIIIIIIIIIII
@HWI-D00621:567:H7NJCBCX2:1:1101:7377:12566
GTGGGGAATATTGCACAATGGGCGCAAGCCTGATGCAGCCATGCCGCGTGTATGAAGAAGGCCTTCGGGTTGTAAAGTACTTTCAGCGGGGAGGAAGGTGTTGTGGTTAATAACCACAGCAATTGACGTTACCCGCAGAAGAAGCACCGGCTAACTCCGTGCCAGCAGCCGCGGTAATACGGAGGGTGCAAGCGTTAATCGGAATTACTGGGCGTAAAGCGCACGCAGGCGGTCTGTCAAGTCGGATGTGAAATCCCCGGGCTCAACCTGGGAACTGCATTCGAAACTGGCAGGCTAGAGTCTTGTAGAGGGGGGTAGAATTCCAGGTGTAGCGGTGAAATGCGTAGAGATCTGGAGGAATACCGGTGGCGAAGGCGGCCCCCTGGACAAAGACTGACGCTCAGGTGCGAAAGCGTGGGGAGCAAACAGG
+
IIIIIIIIIIIIIIIIIIIIIIIGIIIIIIIIIIIIIIIIIIIIIIIIIHIIIIIIIIIIHIIIIIIIIIIIIIIIIIIIIIHIIIIIIIIIIIHIIHIIIIIIIIIHHHIIIIIIIIHIIIIHHHIIIIIIIIIGIIIIIIIIIIIGIIIIGIIIIIIIIIIIIIIIIIIICIIGIIIIIIHHIHIHHHIIIGIIIIIIIIGHIIIIIIIIIIHIIHIIIHHIIIIIIIIHEHHIHFHIIIIIIIIIIHIIIGIHDHIHIIIGIHGGIIIIHIIIIIIIIIIIIIIHIIIIIIIIIIIIIGIIIIIIHIIIIIIIIIIIIHIIIIIIIIIIIIIIIIIIIIIIIGIHFIIHIIIIIIIIHIIIIIIIIIIIIIIIIIHIIIIIIIIIIHIIHIIIIIIIIIIIIIIIIIIIIIIIIIIIIIIIIIIIII
@HWI-D00621:567:H7NJCBCX2:1:1101:16454:12617
GTGGGGAATATTGCACAATGGGCGCAAGCCTGATGCAGCCATGCCGCGTGTATGAAGAAGGCCTTCGGGTTGTAAAGTACTTTCAGCGGGGAGGAAGGTGTTGTGGTTAATAACCGCAGCAATTGACGTTACCCGCAGAAGAAGCACCGGCTAACTCCGTGCCAGCAGCCGCGGTAATACGGAGGGTGCAAGCGTTAATCGGAATTACTGGGCGTAAAGCGCACGCAGGCGGTCTGTCAAGTCGGATGTGAAATCCCCGGGCTCAACCTGGGAACTGCATTCGAAACTGGCAGGCTAGAGTCTTGTAGAGGGGGGTAGAATTCCAGGTGTAGCGGTGAAATGCGTAGAGATCTGGAGGAATACCGGTGGCGAAGGCGGCCCCCTGGACAAAGACTGACGCTCAGGTGCGAAAGCGTGGGGAGCAAACAGG
+
IIIIIIGIIFIIIHIIIIIIGGHIIIIGIIIIIIHHIIHIIIIIHHIIIIIIIHIIIIIIIIIHIIHIIHIIIIIIIHHIIIHHIGIIIIIIIIIHIIIIIIIIIIIHIIIIIIIIIIIIIIIIIIIIIIIIIIIIIHIHIIIIIIIIIIIIIIIIIIIIIIIIIIIIIIIHIGIIIIIIIIHIIHIIIIIIIIHIEHIIIHIHIIIIIIIIIIIIIIIIIHIIGIIHIIIIIIHGIHIIIHHGIIIIIIIIIIIIIHIHIIIIIIGIIIGIIIGIIIIIGIIIIIHHGIIIIGIIIIIIGIIIIHIIIIHHHHIIIIIIIIIIHIIIIIIIIIIIIIIIIIIIIIHGFIHIIIGIIIHG/IIIHIIIIIIIIIIIIHHHIGIIHHEHHIIIIIIIHDIIIIIIIGIIIIIIHIIIIIIIIIIIIIIIII
@HWI-D00621:567:H7NJCBCX2:1:1101:18485:12538
GTGGGGAATATTGCACAATGGGCGAAAGCCTGATGCAGCCATGCCGCGTGTATGAAGAAGGCCTTCGGGTTGTAAAGTACTTTCAGCGGGGAGGAAGGCGATGTGGTTAATAACCATGTCGATTGACGTTACCCGCAGAAGAAGCACCGGCTAACTCCGTGCCAGCAGCCGCGGTAATACGGAGGGTGCAAACGTTAATCGGAATTACTGGGCGTAAAGCGCACGCAGGCGGTCTGTCAAGTCGGATGTGAAATCCCCGGGCTCAACCTGGGAACTGCATCCGAAACTGGCAGGCTTGAGTCTCGTAGAGGGGGGTAGAATTCCAGGTGTAGCGGTGAAATGCGTAGAGATCTGGAGGAATACCGGTGGCGAAGGCGGCCCCCTGGACGAAGACTGACGCTCAGGTGCGAAAGCGTGGGGAGCAAACAGG
+
1FG?@C@H@1GD1C1DFEC@<11<?FC/CCFEFCGEHIHCH@HI1CCDH/D<DG@<ECHHHCF1D@1ECHHHHICH1CFCG11<FHHHCHHHDH0FGHEEHHIIGEF<FFHHG?GEHHF@HH?GHEEDDD@00=<</D/GHHCF/DE/:E//DHHHH@GHECEA@@FFE?-CC-8?HGHIHFHH-E......;EF.9GIE.BGEEHG@.6)H@-HHHEH?EDGDDHHH<HFF?6--HHHC5=G6@GHHHHG?GECHHHCHG?HIIHEGB..HHHHHHCGCHHHEEIHIHGGIIHHGEHHHGCCIHIHFHDE?HHHIHGHIIIHHFFEC?<HHEHCH@H@EGIFIIGHFFIHEC@FHE?HHHDHCEHHCEIHHHD?HDHDIHGIHG@HHIIHHGHGHHHHHECIIHE=E@FFIIHHD0GIHFH@F1D@EHH
@HWI-D00621:567:H7NJCBCX2:1:1101:9951:12996
GTGGGGAATATTGCACAATGGGCGCAAGCCTGATGCAGCCATGCCGCGTGTATGAAGAAGGCCTTCGGGTTGTAAAGTACTTTCAGCGGGGAGGAAGGTGTTGAGGTTAATAACCTCAGCAATTGACGTTACCCGCAGAAGAAGCACCGGCTAACTCCGTGCCAGCAGCCGCGGTAATACGGAGGGTGCAAGCGTTAATCGGAATTACTGGGCGTAAAGCGCACGCAGGCGGTCTGTCAAGTCGGATGTGAAATCCCCGGGCTCAACCTGGGAACTGCATTCGAAACTGGCAGGCTAGAGTCTTGTAGAGGGGGGTAGAATTCCAGGTGTAGCGGTGAAATGCGTAGAGATCTGGAGGAATACCGGTGGCGAAGGCGGCCCCCTGGACAAAGACTGACGCTCAGGTGCGAAAGCGTGGGGAGCAAACAGG
+
IIIIIIIIIIIIIIIIIIIIIIIHHIIIIIIIIIIIIIIIIIHIIIIIIIIHIIIIIIIIIIHIIIIIIIIIIIIHIIIIIIHHIIIIIHIHHIHHIIIIIIHIHHHHIIIIIIIIIIIIIIIIIIIIIGHIIIIIIIIIIIIIIIIIIIIIHHHIIIIIIIIIIIIIIIHHHIIIIIIEHHHIGIIIIIIIIIHHHHIIIIIHHIIIIIGIIHIIIIIIIIIIIIIHHIIHFIIHEHIGIIIIHIIIIIIHHIIIIIIIIIHHHIGIHIIIIHEIIFHHCHIIIHIIGIIIIIIIIIIIIIIIIIIIIIIIHHIIIIIIHHIIIIIIIHIIIIIIHHIIIIIIIIIHGIGGIIIIIHIIIIIIIIIIIIIIIIIIIHDHHFHFIIIIIIIIIHGIHIHFHIIIIIIIIIIIIIIHIIIIIIIIIIIIII
@HWI-D00621:567:H7NJCBCX2:1:1101:17442:12993
GTGGGGAATATTGCACAATGGGCGCAAGCCTGATGCAGCCATGCCGCGTGTATGAAGAAGGCCTTCGGGTTGTAAAGTACTTTCAGCGGGGAGGAAGGTGTTGTGGTTAATAACCGCAGCAATTGACGTTACCCGCAGAAGAAGCACCGGCTAACTCCGTGCCAGCAGCCGCGGTAATACGGAGGGTGCAAGCGTTAATCGGAATTACTGGGCGTAAAGCGCACGCAGGCGGTCTGTCAAGTCGGATGTGAAATCCCCGGGCTCAACCTGGGAACTGCATTCGAAACTGGCAGGCTAGAGTCTTGTAGAGGGGGGTAGAATTCCAGGTGTAGCGGTGAAATGCGTAGAGATCTGGAGGAATACCGGTGGCGAAGGCGGCCCCCTGGACAAAGACTGACGCTCAGGTGCGAAAGCGTGGGGAGCAAACAGG
+
HIHHIIIIIIIIIIIIIIIIIIIIIIIIIIIIIIHIIIIIIIIIIIIIHIIIIGIIIIIIIIIIHEHHIIIHIIIHIIIIIIGHIIIIIIIIIIHIIIIIIIIIIIHIIHIIGIIIHIIIIIHIIIIIHHHIIIIIIIIIIIHIGIIIIHHIIHIIIIIHHHIIHIIHGHDHHHHDHEEHHF=HHH.BGE@HHIEEHIHHHHHEHHHIIHEGHHHHHHIGIHEHIIIIHIHHHHCHBB-IHHIFHF-HHGH@G<DIIIIIHCCGFIIHIIIHGHHHHHHGHEB?IIIIHHIIIIHIIIIIIHFIIGIIIIIIIIIHIIIHHIIIIIIIIIIIIIIHHHCIIIIIIIHHDHEGIIIIIIHIHIHHIIHIGIIHIIHIIIHIIIHHIHHHIHIIIIIIIIIIHHIHIHIIIIIIIHIIIIIIIIHIHIIIII
@HWI-D00621:567:H7NJCBCX2:1:1101:8261:13207
GTGGGGAATATTGCACAATGGGCGCAAGCCTGATGCAGCCATGCCGCGTGTATGAAGAAGGCCTTCGGGTTGTAAAGTACTTTCAGCGGGGAGGAAGGTGTTGTGGTTAATAACCACAGCAATTGACGTTACCCGCAGAAGAAGCACCGGCTAACTCCGTGCCAGCAGCCGCGGTAATACGGAGGGTGCAAGCGTTAATCGGAATTACTGGGCGTAAAGCGCACGCAGGCGGTCTGTCAAGTCGGATGTGAAATCCCCGGGCTCAACCTGGGAACTGCATTCGAAACTGGCAGGCTAGAGTCTTGTAGAGGGGGGTAGAATTCCAGGTGTAGCGGTGAAATGCGTAGAGATCTGGAGGAATACCGGTGGCGAAGGCGGCCCCCTGGACAAAGACTGACGCTCAGGTGCGAAAGCGTGGGGAGCAAACAGG
+
IIIIIIIIIIIIIECGIHIIICFHIIIIIIIIIFC1FEHHIFHIIIIIHIHEHHIIIIIIIEEHIIIICHCHIIIHHHIIIIFG@EEHIHIIDHIIIFFHEHCG@H<1CF?HIE@HEHG@CEHIH<=EE@GHEH@DDCDHIIHD@EHECH<DDG?@/=DD/.BEGC///A--?E-:EA@@BH=?EHGHHCHCG@.8A@GHHHHIIHHGHHHIIHHHHHCHGCHD@55DC,8GB-B-@FIIIHE@IHIIIIHGB,HHD>6HFEIIIHG;.CEHB9..HHHG9.IHIIIIHG.IIGIIIIIHHC?EHCIIIHD?G?IHHIIIIHIIHIIIIIIIIIIIIIIIIIIIIIIHGHHCIIHGIIIHDIIIGIIIIGIIIIIIIHE/H?IIHHEGC1F@HIIIIHFGHCIIHHIIIIIIIIIIIIIIIIIHIIIIII
@HWI-D00621:567:H7NJCBCX2:1:1101:15415:13136
GTGGGGAATATTGCACAATGGGCGCAAGCCTGATGCAGCCATGCCGCGTGTATGAAGAAGGCCTTCGGGTTGTAAAGTACTTTCAGCGGGGAGGAAGGCGATACGGTTAATAACCGCGTCGATTGACGTTACCCGCAGAAGAAGCACCGGCTAACTCCGTGCCAGCAGCCGCGGTAATACGGAGGGTGCAAGCGTTAATCGGAATTACTGGGCGTAAAGCGCACGCAGGCGGTCTGTCAAGTCGGATGTGAAATCCCCGGGCTCAACCTGGGAACTGCATCCGAAACTGGCAGGCTTGAGTCTCGTAGAGGGGGGTAGAATTCCAGGTGTAGCGGTGAAATGCGTAGAGATCTGGAGGAATACCGGTGGCGAAGGCGGCCCCCTGGACGAAGACTGACGCTCAGGTGCGAAAGCGTGGGGAGCAAACAGG
+
IIIIIHHIIIHIIIIIGIIIGIIIIIGHIIIIIIIIIIIIGIIIIIIIIIIIIIHHIIIIIIIHIIIIGHHIIIIIIIIIIIGHIIIIIIIHIIIIIIIIIHIIIIIGHIIIIIIIIHHHHIIHIHIIIIIIIIIIHIHIIIIIGIHHHIDHHIIHHGIHIHIIIIIIIIIGIGCHHIIIIGIHHIIIIHEHHIHHIHIIIHIIIIIHHEHE?HHHIIHIIIIHIHIIDHH?HHH@?E=HH=HFH@-HHIHGIHHHIIHHEHFHGHHHEHEHHGCIHH@HDFIHIIIHIIIIIHEGIIHHEHEIHHIIHIIIIIIIIIHHEHIHHIIIDDIIHIGIIIIHHIIIIHHGDFHEHIHHIHEIHIIIIIHHIIIIIHIIIHHIHIHHIHGIHHGIIIIIIIIIIIIHIIIIIHIIIIIHHHHCIIHEHIIIII
@HWI-D00621:567:H7NJCBCX2:1:1101:17779:13145
GTGGGGAATATTGCACAATGGGCGCAAGCCTGATGCAGCCATGCCGCGTGTATGAAGAAGGCCTTCGGGTTGTAAAGTACTTTCAGCGGGGAGGAAGGTGTTGTGGTTAATAACCACAGCAATTGACGTTACCCGCAGAAGAAGCACCGGCTAACTCCGTGCCAGCAGCCGCGGTAATACGGAGGGTGCAAGCGTTAATCGGAATTACTGGGCGTAAAGCGCACGCAGGCGGTCTGTCAAGTCGGATGTGAAATCCCCGGGCTCAACCTGGGAACTGCATTCGAAACTGGCAGGCTAGAGTCTTGTAGAGGGGGGTAGAATTCCAGGTGTAGCGGTGAAATGCGTAGAGATCTGGAGGAATACCGGTGGCGAAGGCGGCCCCCTGGACAAAGACTGACGCTCAGGTGCGAAAGCGTGGGGAGCAAACAGG
+
IIIHIIIIIHIIIIIIIHIIHIHIIIIIIIIIIIIIIIIIIIEHIHCHIIIIIHHHHHIIIIIIIIIIIHHIIIIIIIIIIIIIIIHIIHIIIHIIIIIIIIIIIIIGIIIIIIIIIIIIIIIIIIIHHHHHIIIIIIIIIIIHIHIHIIIIIIIIIIHIIIIIIIIIIHIIHC?HGHHHIIFHIGHFHHHH?HBEHHIIIEIHIIIIIIIIIHEDHGIHIIIIIIIIIIIIHHHHIIIIIIIGIIIIHFHGIHIHHIIHIIIIIIIHIIIHIIIIIIHHFIIIIGIIIIIIIHIIIIIIHFIIIIIIIIHHIIIIIIHIHIIIIIIIIHIIIIIIIGIIIIIIIIHGFIHHIIIHIIIIIIIIIIIIIIIIIHIIIIIHIHIIIIIIIHIIIIHIIIIHHIIIIIIIIIIIIIHIIIHIIIIIIIIIII
@HWI-D00621:567:H7NJCBCX2:1:1101:13903:13359
GTGGGGAATATTGCACAATGGGCGCAAGCCTGATGCAGCCATGCCGCGTGTATGAAGAAGGCCTTCGGGTTGTAAAGTACTTTCAGCGGGGAGGAAGGCGATAAGGTTAATAACCTTGTCGATTGACGTTACCCGCAGAAGAAGCACCGGCTAACTCCGTGCCAGCAGCCGCGGTAATACGGAGGGTGCAAGCGTTAATCGGAATTACTGGGCGTAAAGCGCACGCAGGCGGTCTGTCAAGTCGGATGTGAAATCCCCGGGCTCAACCTGGGAACTGCATTCGAAACTGGCAGGCTAGAGTCTTGTAGAGGGGGGTAGAATTCCAGGTGTAGCGGTGAAATGCGTAGAGATCTGGAGGAATACCGGTGGCGAAGGCGGCCCCCTGGACAAAGACTGACGCTCAGGTGCGAAAGCGTGGGGAGCAAACAGG
+
IIHIIIIIIIIIIIIIIIIIIIIIIIIIIIIIIIIHIIIIIIIIIIIIHIIIIIIIIIIIIIIIIIIIIHHHIIIIIIIIIHFHIHGIIIIHHIHIIIIIIIIIIIIIIIIIIHIHIIIIIHIIIIIIIHIIIIIIIIIIHIHIHIIGIIGIIIIIGIHIHIIIIIIIIHIHIIIHHIHIHGGHIIHIFHIIHHGHICEEHIFHHIHHIIGIGIIIIIIIIHHGHHHIIHIEGHGIGIIIHEIIHHEEHIHEFHHIGIIGIIHIIIHIIIIIIIIHHHF.EIIIIIIIIIIIIIIIIHIHIIGIIIIIIIIIIIIIIHIIIIIIIIHHHGIIIIIGIIIIIIIIIIIHGIHHGIIIHIIIGIIIIIIIIIIIIIIIIIIIIIIGIIIIIIIIIIIIIIIIHIIIIIHIIIIIIIIIIIIIIIIIIIIIII
@HWI-D00621:567:H7NJCBCX2:1:1101:18359:13419
GTGGGGAATATTGCACAATGGGCGCAAGCCTGATGCAGCCATGCCGCGTGTATGAAGAAGGCCTTCGGGTTGTAAAGTACTTTCAGCGGGGAGGAAGGTGTTGTGGTTAATAACCGCAGCAATTGACGTTACCCGCAGAAGAAGCACCGGCTAACTCCGTGCCAGCAGCCGCGGTAATACGGAGGGTGCAAGCGTTAATCGGAATTACTGGGCGTAAAGCGCACGCAGGCGGTCTGTCAAGTCGGATGTGAAATCCCCGGGCTCAACCTGGGAACTGCATTCGAAACTGGCAGGCTAGAGTCTTGTAGAGGGGGGTAGAATTCCAGGTGTAGCGGTGAAATGCGTAGAGATCTGGAGGAATACCGGTGGCGAAGGCGGCCCCCTGGACAAAGACTGACGCTCAGGTGCGAAAGCGTGGGGAGCAAACAGG
+
CGHIE?GEHEHIIEHHHEFHCHGHHDHE?CFHIE?@1C1F@DF1<<?CHIIIIIGHHHFHEHIHHHICEFEHIEHECFHHHIEHHH@CHHGCHHHEGHFGFGFGHIHHIIIHHGI?CEHHHHCHHIIIECEHHEHIIIDEEEHEGHHC?DHHHHFHHCHHH=GEHHHHHB?HICH?GFAHAGECCHHHIIHHEGBG=GGIFHHCIHHHIEHEEHIDH<F<EHHIIHG>><DHEHEFEHH<HE-F?G-CB6@@E?<D>,-:.@?HGHEHG?EABAB@AEHAA.E@GGB.EGA?HC@HG?C?HE@HHFCCC<HHG@HHFGIIIHCF0@C@C?HF@HHIHHE@EHE@CHFFDG?G<@CCEFFHDCHE<<0<CGFCC?DH?F<?=FHG@<GHHFC1FCEGFC@CCFGCHC=01CIGIHHHHCG@C<11@EGGCC
@HWI-D00621:567:H7NJCBCX2:1:1101:5383:13665
GTGGGGAATATTGCACAATGGGCGCAAGCCTGATGCAGCCATGCCGCGTGTATGAAGAAGGCCTTCGGGTTGTAAAGTACTTTCAGCGGGGAGGAAGGCGATGCGGTTAATAACCCTGTCGATTGACGTTACCCGCAGAAGAAGCACCGGCTAACTCCGTGCCAGCAGCCGCGGTAATACGGAGGGTGCAAGCGTTAATCGGAATTACTGGGCGTAAAGCGCACGCAGGCGGTCTGTTAAGTCAGATGTGAAATCCCCGGGCTTAACCTGGGAACTGCATTTGAAACTGGCAGGCTTGAGTCTTGTAGAGGGGGGTAGAATTCCAGGTGTAGCGGTGAAATGCGTAGAGATCTGGAGGAATACCGGTGGCGAAGGCGGCCCCCTGGACAAAGACTGACGCTCAGGTGCGAAAGCGTGGGGAGCAAACAGG
+
IIIIIIIIIIIIIIIIIIIIIIIIIIIIIIIIHIIIIIIIIIIIIIIIHIIIIHGIIIIIIIIIIIIIIHIIIIIIIIIHIIGHIIIIGIIGIIIIIGIIIIIIIIHIHIIIIIIIIIIIIIIIIIIIHIIIIIIIIIIIHIIIIIIIIIIIIIIIIIHHIIIIIIIIIIIIIIII@HHIIIIIIIIIIIIIII8BEHIIHGIIIIIIIHIHIIHHIIIHIIIIIIIHIIHIFHIGHIIIIIIIIIIGHIIIHIIGHIHIHIHHHGHFIIHIHHIIIIIIIIIIIIIIIIIIIIHIHIIIHIHIIIIIIIIHIIIIHHG0HEIIIIIIIIIIIIGIIIHIHIIIHIHHDIIIHHIIIIIIHHHIIIIIIIIIIIIIIIGIIIIIIIIIIHIHEIIIIHIIIIIHIIIIIIIIIIH?IIIIIIIIIIIIII
@HWI-D00621:567:H7NJCBCX2:1:1101:12496:13629
GTGGGGAATATTGCACAATGGGCGCAAGCCTGATGCAGCCATGCCGCGTGTATGAAGAAGGCCTTCGGGTTGTAAAGTACTTTCAGCGGGGAGGAAGGTGTTGAGGTTAATAACCTCAGCAATTGACGTTACCCGCAGAAGAAGCACCGGCTAACTCCGTGCCAGCAGCCGCGGTAATACGGAGGGTGCAAGCGTTAATCGGAATTACTGGGCGTAAAGCGCACGCAGGCGGTCTGTCAAGTCGGATGTGAAATCCCCGGGCTCAACCTGGGAACTGCATTCGAAACTGGCAGGCTAGAGTCTTGTAGAGGGGGGTAGAATTCCAGGTGTAGCGGTGAAATGCGTAGAGATCTGGAGGAATACCGGTGGCGAAGGCGGCCCCCTGGACAAAGACTGACGCTCAGGTGCGAAAGCGTGGGGAGCAAACAGG
+
IIIIIIIIIIIIIIIIIIIIIIIIIHHIIIIIIIIIIIIIIIIIIIHIIIIGIIIIIIIIIIIHIIIIIIIIIIIIIIHGHIFHIIIIIIIHHIHIIIIIIIIGIIIIHHIGIIIIGIIIIIIIIIIIIIIIIIIIIIIHIIGIIIHIIHHIIIGIIIIIIIHHHIHHHIGHHHHIHHIIHIIIG?BEEHHHHIHHIIIIHHIIIHHIIIIIHIIGIIIIIIIHHIIIHIIIHHFIIIHIHIIIIHIIIIHHGCGIHIIIIIIIIHEHHIIIIIIIHIHIIIIHIIIIIIIIIIIIIIIIHGIIIIIIIIIIIIHIIIGGIIIIIIIIIHIIIIIIIIIIIIIIIIHHDHIIIIHHIIIHHHCIIIIIIIIIHIIIIIIIHIIIIHIIIIIIIIIIIIHGCIIIIIIIIIIIIIIIIIIIIIHIIIIIII
@HWI-D00621:567:H7NJCBCX2:1:1101:12882:13592
TGGGGAATATTGCACAATGGGCGCAAGCCTGATGCAGCCATGCCGCGTGTATGAAGAAGGCCTTCGGGTTGTAAAGTACTTTCAGCGGGGAGGAAGGTGTTGAGGTTAATAACCTCAGCAATTGACGTTACCCGCAGAAGAAGCACCGGCTAACTCCGTGCCAGCAGCCGCGGTAATACGGAGGGTGCAAGCGTTAATCGGAATTACTGGGCGTAAAGCGCACGCAGGCGGTCTGTCAAGTCGGATGTGAAATCCCCGGGCTCAACCTGGGAACTGCATTCGAAACTGGCAGGCTAGAGTCTTGTAGAGGGGGGTAGAATTCCAGGTGTAGCGGTGAAATGCGTAGAGATCTGGAGGAATACCGGTGGCGAAGGCGGCCCCCTGGACAAAGACTGACGCTCAGGTGCGAAAGCGTGGGGAGCAAACAGG
+
HIIIIIIIIIIIIIIIIIIIHIIIIIIIHIIIIIIHIIIIIHIIIIIHHIIIIIIIIIIIGIHIIIIIIIIIIIIIIIIIIIGHIIIIIIHIIIIIIIIIIHIIIIIIIIIIIIIIIIIIIIHIIIIHIIIIIIIIIHIHIIHIIIIIIIIHIIIIIIIIIIIIIIIIIIIIIIIIHIIIIHIIIIIIIIIIIHIDEHIHHIIIHHIIHHIIIEHIIGIIIIIIHIIIIHIIIIHHIIIHHIIIIIIIIHHDHIIIIIIIIIIIHIIIHIGIIIHHIIIHHHIIIIIIIIIGIHHIIIIIIIIIIIIIIIIIIIIIIIIIIIIIIIIIIIIIIIIIIHIIIIIIIHHDIIIHIIIIIIIIIIIIIIIIIIIIIIIIIIIIIIIIIIIIIIIIIIIIIIIHHIIIIIIIIIIIIIIIIIIIIIIIIIIII
@HWI-D00621:567:H7NJCBCX2:1:1101:13579:13650
GTGGGGAATATTGCACAATGGGCGCAAGCCTGATGCAGCCATGCCGCGTGTATGAAGAAGGCCTTCGGGTTGTAAAGTACTTTCAGCGGGGAGGAAGGCGATACGGTTAATAACCGCGTCGATTGACGTTACCCGCAGAAGAAGCACCGGCTAACTCCGTGCCAGCAGCCGCGGTAATACGGAGGGTGCAAGCGTTAATCGGAATTACTGGGCGTAAAGCGCACGCAGGCGGTCTGTCAAGTCGGATGTGAAATCCCCGGGCTCAACCTGGGAACTGCATCCGAAACTGGCAGGCTTGAGTCTCGTAGAGGGGGGTAGAATTCCAGGTGTAGCGGTGAAATGCGTAGAGATCTGGAGGAATACCGGTGGCGAAGGCGGCCCCCTGGACGAAGACTGACGCTCAGGTGCGAAAGCGTGGGGAGCAAACAGG
+
IHIIIIHIIIHIHIIIIIIIIIIIIIHIGHIHIIIIIIIIIIIIIIIIIIIIHIIIGHIIHGHHIIHIIHIHHEHIIIIIIIFCHIIIIIIIDHHGHGHIIIIIIHIIIIIIIIHDHIIIIIIIIIHIHHIIIIGIHICHCHIHHIIIIIIIGIIIHIIIHIIIGIIHGIIGHDHIHHIIIIIHIIHHCHHIHHGCEHFHHHIIHIIIHGHHIIIIHIHGHHIHFCGIHHHIIIHHHHIIHDIHHIHHHFHGHDHHIHEHIIIHIHFIIHIGIIIIIHIIIIIIIIIIHIIIHHIIIIIIIHHIHHIIIIHIHIIIIIIHIIHIIIIIIIIIIIIIHGIIIIIIIIHFFHIIIIIHIIHIIIGIIIIIIIIIIIHGHHIIIIIIIIIIHIIIIIHIIIIIIIIIIIHIIIIIIIIIIIHIHHCIIIIHII
@HWI-D00621:567:H7NJCBCX2:1:1101:15312:13629
GTAGGGAATTTTCCACAATGGGCGAAAGCCTGATGGAGCAACGCCGCGTGCAGGATGAATGCCTTCGGGTTGTAAACTGCTTTTATATGTGACGAATATGACGGTAGCATATGAATAAGGATCGGCTAACTCCGTGCCAGCAGCCGCGGTCATACGGAGGATCCAAGCGTTAGCCGGAATTACTGGGCGTAAAGAGTTGCGTAGGCGGCATTGTAAGCAGGTAGTGAAAGCGTGTGGCTCAACCATACTCACATTATCTGAACTGCAAAGCTAGAGGACAAGAGAGGTCACTGGAATTCCCTGTGTAGGAGTGAAATCCGTAGATATAGGGAGGAACACCGATGGCGTAGGCAGGTGACTGGCTTGTTCCTGACGCTCAGGCACGAAAGCGTGGGTAGCAAACGGG
+
II1FHIIII@EH<GHIIIIIIIII/EHIIIIIIII?HII?GEHHIIIIIIHIIII@HHI1GHHIIIIIIIIIIIIIHG@HIID1G<11D<GHCGHIHG@FCC0<D<0<D@CF??<G@CCC@C<0DC@0@<<DHE<EE@GE0F:/D?HDH/DDDGHC@DE//:A...;..:88.:B-@?HHHCIHHHEGG@?HFFAFCGCHH@DHHDHA.AGBIIIHF??IHEIIHIHHGCC77HEIIIIIIIHHC<<//<<<<GED/D<@CIHFD/<IIIHHCHFD0@@G@FIIIHG<<C?H@IIIIHGD1?IIIIIHEHIIIIIHG0IIIIHF<IHEEIIIIIIHFHHHIHIIIHHEHHHG1HEG@IIIHGC1<1D1GIIIIIIIIIIHG@EIIIIIIIIIIHH?IIIIIIIHII
@HWI-D00621:567:H7NJCBCX2:1:1101:1331:13937
GTGGGGAATATTGCACAATGGGCGCAAGCCTGATGCAGCCATGCCGCGTGTATGAAGAAGGCCTTCGGGTTGTAAAGTACTTTCAGCGGGGAGGAAGGCGATGCGGTTAATAACCGCGTCGATTGACGTTACCCGCAGAAGAAGCACCGGCTAACTCCGTGCCAGCAGCCGCGGTAATACGGAGGGTGCAAGCGTTAATCGGAATTACTGGGCGTAAAGCGCACGCAGGCGGTCTGTTAAGTCAGATGTGAAATCCCCGGGCTTAACCTGGGAACTGCATTTGAAACTGGCAGGCTTGAGTCTTGTAGAGGGGGGTAGAATTCCAGGTGTAGCGGTGAAATGCGTAGAGATCTGGAGGAATACCGGTGGCGAAGGCGGCCCCCTGGACAAAGACTGACGCTCAGGTGCGAAAGCGTGGGGAGCAAACAGG
+
HDHH@DHHI@CHC1CGH1CF1<GCHHIIH@GHHGHIHICHIHHHHCHI?HIHHIHEEHHIIIGCHFHFHIEHIEHHGHHEH?DGHIHHHGHIICIHFHHDHIHHIHHHIIHFEFFEDHHHDIEHHIHHHHHIHGIIIHIGIIIFHIIII<DHHHGIIEEHHDHHFEEHHGCDHGEIHIIHCHHHIIIIHHHH.EHHDEHHHCHHHHEHHHHHFF@E5GFHHGI<H0EDHHH@@6EHEHHIHIHCEECCFHHHEIHDGHGFF.HFGB.HG.HEHHGCFIIIIIHIHGAAF..HHF;FEHIHHHHFIHHG-HHHCFEIHHFCFGHHH@HHDCHHEHHHHEIHCHFHIHHD<1E?CEH@HHGD<<<HH@@CDHEHHEH<HHHCFGHHEGIHHG?HCCHECCHIHIHHCD0CCHHHHHHECEHEG@@HHGCC1C
@HWI-D00621:567:H7NJCBCX2:1:1101:2027:13818
GTGGTGAATATTGCACAATGGGCGCAAGCCTGATGCAGCCATGCCGCGTGTATGAAGAAGGCCTTCGGGTTGTAAAGTACTTTCAGCGGGGAGGAAGGCGATGCGGTTAATAACCGCGTCGATTGACGTTACCCGCAGAAGAAGCACCGGCTAACTCCGTGCCAGCAGCCGCGGTAATACGGAGGGTGCAAGCGTTAATCGGAATTACTTGGCGTAAAGCGCACGCAGGCGGTCTGTTAAGTCAGATGTGAAATCCCCGGGCTTAACCTGGGAACTGCATTTGAAACTGGCAGGCTTGAGTCTTGTAGAGGGGGGTAGAATTCCAGGTGTAGCGGTGAAATGCGTAGAGATCTGGAGGAATACCGGTGGCGAAGGCGGCCCCCTGGACAAAGACTGACGCTCAGGTGAGAAAGCGTGGGGAGCAAACAGG
+
11<1<<1<<DHI<<<DFFC1<1<<</E?1GHEHHE@GFHECHEGHCDD/<E<G?EH1<FEHECG1C<0CGH/<DHHCGFFHEH<D11CHC?FDHH?<DGHHIGDHDGCEHGCHIHCEHEHEDHIFHHH=GHHIIGDHHIIEHHDEHEH:DD/<FH?FHH@DGEHHFHFHIDD?DHDE/F?@C.?-:A.8BH@@@G:GH7BA@AGHH<E@#<EBEECEH5E@@>D<?EHDCDFB-@GB868@--IHIH@B@.A877,DDHHCEHEIGCG?CHCEHGIIHFCEEB7.;.@@::.8C8HGD.?EC/EHC<<-HE@FEEEHGCEEC@IHIHFC?E<0FHIHEIHEFDG1@D<<1<1EHCD1<1<C</?HEIHE1@HG<C<C/</011<<<<<<FG<<DG0F<11C1HGCD<1HGECDCDHHHCHEHHGGD1FHH
@HWI-D00621:567:H7NJCBCX2:1:1101:10664:13955
GTGGGGAATATTGCACAATGGGCGCAAGCCTGATGCAGCCATGCCGCGTGTATGAAGAAGGCCTTCGGGTTGTAAAGTACTTTCAGCGGGGAGGAAGGTGTTGTGGTTAATAACCGCAGCAATTGACGTTACCCGCAGAAGAAGCACCGGCTAACTCCGTGCCAGCAGCCGCGGTAATACGGAGGGTGCAAGCGTTAATCGGAATTACTGGGCGTAAAGCGCACGCAGGCGGTCTGTCAAGTCGGATGTGAAATCCCCGGGCTCAACCTGGGAACTGCATTCGAAACTGGCAGGCTAGAGTCTTGTAGAGGGGGGTAGAATTCCAGGTGTAGCGGTGAAATGCGTAGAGATCTGGAGGAATACCGGTGGCGAAGGCGGCCCCCTGGACAAAGACTGACGCTCAGGTGCGAAAGCGTGGGGAGCAAACAGG
+
HIIIIHIIIIIIIIIIIIIIIGHIIIIIIGIIIIIIIIIIIIIIGIIIHHHIIIIIIIIIIIHIGIIIIIIIIIIIHIIIIIHIIIHIIIIHHIHIIIIIIIIIIIIIHIIIIIIIIIIIIIIIIIIIHIIIIIIIIIIIIIHIIIIIIIHIHIIHIHIHHIIIIIHIIHIIIIHHIIIIIIHIIIEHIGIIIIHGIHIIIHHIIIIIIIIHHIIHIIGIIHIIIIIGIIIHEGIIHHHDIIIIIIIIIHHIIIIIHHIIIHHHIIGIHIIIIIIIHIIIIIIHIIIIIIIIIIHHIIIHHHCIIGIIIIIIIIIIIIIIIIIIIIIIIIIIIIIIIIIIIIIIIIHG<EHIIIIIIIIIIIIIIIIIIIIIIIIIIIHIIIIIIIIIIIIIIIIIIIIIIIIIIIIIIIIIIIIIIIIIIIIIIIIIII
@HWI-D00621:567:H7NJCBCX2:1:1101:10791:13770
GTGGGGAATATTGCACAATGGGCGCAAGCCTGATGCAGCCATGCCGCGTGTATGAAGAAGGCCTTCGGGTTGTAAAGTACTTTCAGCGGGGAGGAAGGCGATAAGGTTAATAACCTTGTCGATTGACGTTACCCGCAGAAGAAGCACCGGCTAACTCCGTGCCAGCAGCCGCGGTAATACGGAGGGTGCAAGCGTTAATCGGAATTACTGGGCGTAAAGCGCACGCAGGCGGTCTGTCAAGTCGGATGTGAAATCCCCGGGCTCAACCTGGGAACTGCATTCGAAACTGGCAGGCTAGAGTCTTGTAGAGGGGGGTAGAATTCCAGGTGTAGCGGTGAAATGCGTAGAGATCTGGAGGAATACCGGTGGCGAAGGCGGCCCCCTGGACAAAGACTGACGCTCAGGTGCGAAAGCGTGGGGAGCAAACAGG
+
FHGIIIHHIIIIIIIIIHIGHIGHGHHIIIIIIIIIIIIIIIGHIHIHDHEHHIIIIHIIHEHHIIHIG<EE@FFHIFHIIIFHHIIHHGIHHIHEHIHHHHIHIIHHHIHHIIHHHIIIIIIIIIHIEHIHGIIIDHII@HHIGHIIIHIHIIIHHIIHGHGHHIIIGFHHIH?-GHGHHI.?EHHHIIHGHH:AEHEHHHIIIGIHIHHHHIIHIHIIIHIHFGHHH>EIHG88-ECCDCEGHHHHEIIHG?DHIIIHIHGHHHHIIHEHGIHHHHEEIIGIIIGHHGHIIIHIIIIIIHIIIIIIIIIIIIHIIIIIIIGIIIIIIIIIHIIIHIIHHHIIIIHGDHCHIIHIIHHHHEHHIIIIIIIIIIIIIIIIIIIIHHIIIHHHGGGGIGIHHIIIIIIHIIIHHIIHIHHIHIIIHIIIII
@HWI-D00621:567:H7NJCBCX2:1:1101:14125:13861
GTGGGGAATATTGCACAATGGGCGCAAGCCTGATGCAGCCATGCCGCGTGTATGAAGAAGGCCTTCGGGTTGTAAAGTACTTTCAGCGGGGAGGAAGGCGATAAGGTTAATAACCTTGTCGATTGACGTTACCCGCAGAAGAAGCACCGGCTAACTCCGTGCCAGCAGCCGCGGTAATACGGAGGGTGCAAGCGTTAATCGGAATTACTGGGCGTAAAGCGCACGCAGGCGGTCTGTCAAGTCGGATGTGAAATCCCCGGGCTCAACCTGGGAACTGCATTCGAAACTGGCAGGCTAGAGTCTTGTAGAGGGGGGTAGAATTCCAGGTGTAGCGGTGAAATGCGTAGAGATCTGGAGGAATACCGGTGGCGAAGGCGGCCCCCTGGACAAAGACTGACGCTCAGGTGCGAAAGCGTGGGGAGCAAACAGG
+
IIIIIIIIIIIIIIIIIIIIIIIIHIHHHGHHIIIIIHHHIIIIIIHIIIIEFHHIGHIHHIGHHIEHIHIIHHIIIIIIHIDFHHCHIIIHHGFHGHHHIHHHII1DHHHHHHIIHHHDEH?GHHIIDGHHIHHGHHHHHIIHIIHIIIIDFG?FFEEGHFHIIHHEF@EHIHIHFIFHHF@EDDHI=FHH?BB=GF..HHGIIIHHGHHIHHIHHIGEEHI<HIIIIHHH?HIIHHE<HHHIIHBB6?HHHDHDHHEIHHCHHHHHFIIIGIIIIIHHHGIIIIIIIHHGIIIIIIHIIHFIIHIIIIIIHIIHIIIIIIIIIIIIIIIIHIIIIIIIHHIIIIHHGIIHHHHHHGIHDCFHIIGIIIIIIIHHHIIGIIIIIIIIIIIIIIIIIIIIIIIIHCIIIIIIIIIIIIIIIIIIIIIIIH
@HWI-D00621:567:H7NJCBCX2:1:1101:15744:13766
GTGGGGAATATTGCACAATGGGCGCAAGCCTGATGCAGCCATGCCGCGTGTATGAAGAAGGCCTTCGGGTTGTAAAGTACTTTCAGCGGGGAGGAAGGCGATAAGGTTAATAACCTTGTCGATTGACGTTACCCGCAGAAGAAGCACCGGCTAACTCCGTGCCAGCAGCCGCGGTAATACGGAGGGTGCAAGCGTTAATCGGAATTACTGGGCGTAAAGCGCACGCAGGCGGTCTGTCAAGTCGGATGTGAAATCCCCGGGCTCAACCTGGGAACTGCATTCGAAACTGGCAGGCTAGAGTCTTGTAGAGGGGGGTAGAATTCCAGGTGTAGCGGTGAAATGCGTAGAGATCTGGAGGAATACCGGTGGCGAAGGCGGCCCCCTGGACAAAGACTGACGCTCAGGTGCGAAAGCGTGGGGAGCAAACAGG
+
GIIIIIIIIIIIIHIIIIIIIIIIIGIIIIIIHIHIGIIIIIIIIIIIHIIIIIGIIHIIIIIIIIIHIHIIIIIIIIIIIIGHIIGIIIIIIIIIIIIIIIIIIIIIIIIIIHHIIIIIIIIIIIIIHIHIIIIIIIIIIIIIIIHIIIIIIHIIIIIIIIIIIHIIIIIIIH?HIIIIIIHIIIGHDHIHIIGHEC@HHIIEHHHII>IHHIIIHIHHGIIIIHHIHIHHFIIIIHHIIIIIIIIIIGIHIDHIIIIHHGIIIHHFFEHIIIIIIIIHIHIIIIHIHIIIIIHIIGIHIIIIIGIIIIIIHHHIIIIIIIIIIIIIIIIIIIIIIIIIIIIIIIIHGIIIIIIHIIIIIIIIIIIIIIIIIIIIIIIIIIIIIIIIIIIIIIIIIIIHGIIIIIIIIIIIIIIIIIIIIIIIIIIIII
@HWI-D00621:567:H7NJCBCX2:1:1101:16161:13817
GTGGGGAATATTGCACAATGGGCGCAAGCCTGATGCAGCCATGCCGCGTGTATGAAGAAGGCCTTCGGGTTGTAAAGTACTTTCAGCGGGGAGGAAGGCGACAGGGTTAATAACCCTGTCGATTGACGTTACCCGCAGATGAAGCACCGGCTAACTCCGTGCCAGCAGCCGCGGTAATACGGAGGGTGCAAGCGTTAATCGGAATTACTGGGCGTAAAGCGCACGCAGGCGGTCTGTCAAGTCGGATGTGAAATCCCCGGGCTCAACCTGGGAACTGCATTCGAAACTGGCAGGCTAGAGTCTTGTAGAGGGGGGTAGAATTCCAGGTGTAGCGGTGAAATGCGTAGAGATCTGGAGGAATACCGGTGGCGAAGGCGGCCCCCTGGACAAAGACTGACGCTCAGGTGCGAAAGCGTGGGGAGCAAACAGG
+
IIIIIIHHIIIIIIIIIIHIIIHIHIIIIIIIIIIIIIIIIIIIIGIIIDHIIIIIIIIIIEHIGHIIHFEDHHHIIHEHHI<FFGHHHHIIDD0<<@EDHIIIII@CGHHHIIHHHIIIHIHHHHHHHFHHIIIIGHIIHIIIIIIHIIIHIIIHHEHGHGGHGHHIHIDHHG??D@@EEHIDHHHHDHIFCGEHHE.AFFFHHIIHHIIH@-?HHIHGEDEDHHHIIHHGIHGHHIIHH@=EG@-?FGHH@?<<HHE.B..HGHEB.FHFFHHHIIH@HHIHEHHCCHFHHHHGHHHECHEIIIHHHIIHEHIIHHFHGC?EIIIHECHDIIHHHIIHHHIIIHHGCHEHEEHFEIHG/HGIHHHH@HG@DGIIIHHCEEHHHEHHHHIIHIHIHHIHGIIHIIIHHHIIIIIIIIHIIIHIIIHHII
@HWI-D00621:567:H7NJCBCX2:1:1102:18155:54528
GTGGGGAATATTGCACAATGGGCGCAAGCCTGATGCAGCCATGCCGCGTGTATGAAGAAGGCCTTCGGGTTGTAAAGTACTTTCAGCGGGGAGGAAGGCGACAGGGTTAATAACCCTGTCGATTGACGTTACCCGCAGAAGAAGCACCGGCTAACTCCGTGCCAGCAGCCGCGGTAATACGGAGGGTGCAAGCGTTAATCGGAATTACTGGGCGTAAAGCGCACGCAGGCGGTCTGTTAAGTCAGATGTGAAATCCCCGGGCTTAACCTGGGAACTGCATTTGAAACTGGCAGGCTTGAGTCTTGTAGAGGGGGGTAGAATTCCAGGTGTAGCGGTGAAATGCGTAGAGATCTGGAGGAATACCGGTGGCGAAGGCGGCCCCCTGGACAAAGACTGACGCTCAGGTGCGAAAGCGTGGGGAGCAAACAGG
+
IHIHIIIIIIIIIIIIIIIHHIIIIGHIIIIIIIIIIIHIIIIIIIIIIHIIIHGHIIIHIIIIIIIIIHIIIIIIIIGHHIFHHIIIIIIDHHHHIIHIHIIIIIHHIIIIIIHIIIIIIIIHIIIIIEHIIHIIIIIIIIIIHIIIIIIGHGHIIIHHIIIIIEHHIIIGIHIGIIIIIIECEHHIIHIIIIHIIIIIIIHHHHHHIIIIIIHHIHIIIIIIHEHHHHIIIIIIIIIIIHIHHIHIIIIIIIIIIIIIGIHIIHFHHHIHIHIIHHIIIIIIIIIIGIIIIIHIIIHHIIHHIIIIIIIIIIIIIIIIIHIIIIIIIIIIIIIIIIIHIIIIIIIHFIIHIIIIHIIIIH<IIIIHHCIIIIIGIIIIGIIIIIIIIIIHHIIIIIHIIIHIIIIIIIHIIIIIIIIIIIIIIHIIII
@HWI-D00621:567:H7NJCBCX2:1:1102:3567:54981
GTGGGGAATATTGCACAATGGGCGCAAGCCTGATGCAGCCATGCCGCGTGTATGAAGAAGGCCTTCGGGTTGTAAAGTACTTTCAGCGGGGAGGAAGGTGCTGAGGTTAATAACCTCAGCAATTGACGTTACCCGCAGAAGAAGCACCGGCTAACTCCGTGCCAGCAGCCGCGGTAATACGGAGGGTGCAAGCGTTAATCGGAATTACTGGGCGTAAAGCGCACGCAGGCGGTCTGTCAAGTCGGATGTGAAATCCCCGGGCTCAACCTGGGAACTGCATTCGAAACTGGCAGGCTAGAGTCTTGTAGAGGGGGGTAGAATTCCAGGTGTAGCGGTGAAATGCGTAGAGATCTGGAGGAATACCGGTGGCGAAGGCGGCCCCCTGGACAAAGACTGACGCTCAGGTGCGAAAGCGTGGGGAGCAAACAGG
+
IIIIIIHIIIIIIIIIGIIIIHIIICHHHHIIIHIIIIHIHIIIIIIIIIIIIIIHHIIIIHIHGIIIIIHGEHHIIIIIIIFHIIIIIIIHHIIHIGIIIIEHHHHHHIIIIIHIIHIIIGIIIIIIHHIIIHDHGHDHHHHHIIHHDHHHIHIIHHHHHGHHIHIIGHCDHH-DHHIEHHADHHEHHI?FH=EEHHIIIIIHIHIHIIHHIIIHEGHHHIIIIHHGIHHHEIHHFBGIHG@GIIIHHFCHCIHHGIIIIH@7GFCIIIHIIIHGIHIIHHIIIIHHGIHIHHCHIIHHHFIHIIIIIHHEHHIIIIIIIHIIIIIIIIIIIIIHHIIGHIIIIIIHGIIIIIIIIHIHHIIIIIIHIHHCIHHIIIIIGIIIIIIIIIHHEHGFHHHHIIIIIIIIFIIIIIIIIIIIIIHIHHFIIH
@HWI-D00621:567:H7NJCBCX2:1:1102:11376:54797
GTGGGGAATACTGCACAATGGGCGCAAGCCTGATGCAGCCATGCCGCGTGTATGAAGAAGGCCTTCGGGTTGTAAAGTACTTTCAGCGGGGAGGAAGGTGTTGTGGTTAATAACCGCAGCAATTGACGTTACCCGCAGAAGAAGCACCGGCTAACTCCGTGCCAGCAGCCGCGGTAATACGGAGGGTGCAAGCGTTAATCGGAATTACTGGGCGTAAAGCGCACGCAGGCGGTCTGTCAAGTCGGATGTGAAATCCCCGGGCTCAACCTGGGAACTGCATTCGAAACTGGCAGGCTAGAGTCTTGTAGAGGGGGGTAGAATTCCAGGTGTAGCGGTGAAATGCGTAGAGATCTGGAGGAATACCGGTGGCGAAGGCGGCCCCCTGGACAAAGACTGACGCTCAGGTGCGAAAGCGTGGGGAGCAAACAGG
+
IIIGIHIIIIIIHIIIIIIIIIIIIIIIIIIIIIIIIIIIIIIIIIIIHIHIIIIIIIIIIIIIIIIIIIIIIIIIIIIGIIHHIIIIIIIIII=HHHHIIIIIIIIIHIIIIIIIIIIIIIIIIIIIIIIIIIIIIIHIIIIIIIIIIIIIIIIIIIIIHIIIHIIIIIIIIIIHIIIHIIHHCDHIIIGHIIIIIGIHIHIFHHHHHGHIHHIIIIIIIIIIIHIHIIIHIIIIIHIIHEIIIIIIIHIHHEGGGIIIIIIIIIIIHHIIIIIIIIIIIHIIIIIIIIIIIHCIIIIIIHHIIIIIIIIIIIIIIIIIIIGIIIIIIIIIHIIIIIIIIIIIIIHGDIIIIIIIIIIIHIIIIIIIIGIIIIIIIIIIIIIIIIIIIIIHHIIIHIIIHHIIIIIIIIIIIIIIIIIIIIIIIIIIII
@HWI-D00621:567:H7NJCBCX2:1:1102:12669:54812
GTGGGGAATATTGCACAATGGGCGCAAGCCTGATGCAGCCATGCCGCGTGTATGAAGAAGGCCTTCGGGTTGTAAAGTACTTTCAGCGGGGAGGAAGGCGGTGCGGCTAATAACCGCGCCGATTGACGTTACCCGCAGAAGAAGCACCGGCTAACTCCGTGCCAGCAGCCGCGGTAATACGGAGGGTGCAAGCGTTAATCGGAATTACTGGGCGTAAAGCGCACGCAGGCGGTCTGTTAAGTCAGATGTGAAATCCCCGGGCTTAACCTGGGAACTGCATTTGAAACTGGCAGGCTTGAGTCTTGTAGAGGGGGGTAGAATTCCAGGTGTAGCGGTGAAATGCGTAGAGATCTGGAGGAATACCGGTGGCGAAGGCGGCCCCCTGGACAAAGACTGACGCTCAGGTGCGAAAGCGTGGGGAGCAAACAGG
+
HHIIHIGIIHIHIIIIIIIIIIIIIIIIIIHIIIHIIIIIIIIIH<CHDHIIHIHIGIIIIIIIIHHIGEHIIHIIIIIIIICHIIIIIIIIIIIIIIGIIIIHIIIIIIIIIIIIIGHIIIIHIHIIHIIIIIIHIIIIHIIIIIIEHIIIHIIIIGHIHIIIIIIIIIIIIIHCHHHHHIHIIIIHIGHHIICEHHHFHHIIIIIIIIIIHIHIHHHGHHIHIHHGIHHE??IIIIIIIHHCHIIIIHHHFHHHIIIGIHHHHHH?HIIIIIIIIIIIHIHIHHIIIIHIIIIIIIIIHIIHIIIIIIIFHHIIIHIIIIIIIIIHIIIIIIIIIIIIHIIIIIIHEIIHIIIHIIIIGIHIIGIIIIIIIIIIIIIIIIIIIIIIIHIHFIIIIIIIGIIIIIIIIIIIIIIIIIIIIIIHHIIIII
@HWI-D00621:567:H7NJCBCX2:1:1102:16258:54992
GTGGGGAATATTGCACAATGGGCGCAAGCCTGATGCAGCCATGCCGCGTGTATGAAGAAGGCCTTCGGGTTGTAAAGTACTTTCAGCGGGGAGGAAGGTGTTGTGGTTAATAACCGCAGCAATTGACGTTACCCGCAGAAGAAGCACCGGCTAACTCCGTGCCAGCAGCCGCGGTAATACGGAGGGTGCAAGCGTTAATCGGAATTACTGGGCGTAAAGCGCACGCAGGCGGTCTGTCAAGTCGGATGTGAAATCCCCGGGCTCAACCTGGGAACTGCATTCGAAACTGGCAGGCTAGAGTCTTGTAGAGGGGGGTAGAATTCCAGGTGTAGCGGTGAAATGCGTAGAGATCTGGAGGAATACCGGTGGCGAAGGCGGCCCCCTGGACAAAGACTGACGCTCAGGTGCGAAAGCGTGGGGAGCAAACAGG
+
IHHIHIHIIIIIIIIIIHIIIFIHIIIGGHHIIIIIIIIIIIIIIIII<HHIIIHIIIIIFHHIIIHIHIIHIHHHIIIIIHCGHIIIIIGDHIGHHGGHIIGIIIIHHIIIIIIIIHIGHHIIGIIIIIIIIIIIIIIIIIIIHIIIIIGIHHHIHHHIHHIIIGIIIIIGIIHHHHIGG@EEHIHICHHHHIHICHIIHHIIIHIHHIHHHHHHFIGGIIIHHHIGIIGHCEHHEEHHH=IHCIHGHIHHHGIHIHHCEHHFHG?CHGIIIIIIHHHHG.GIIIIIIIFIIHHIIIIIIIIIIIIIHGIIIIIHIIIIIIIIIIIIIGIIIIIIIIIIIIHHHIHHDHHIIIIIIHHIHCIHIHIHIIGIHIHIIIIIGIIHIIIIIIIIIIIIIIHHIIHGIIIIHIIIGIHIIIHFIIIHIIIIII
@HWI-D00621:567:H7NJCBCX2:1:1102:19192:54933
GTGGGGAATATTGCACAATGGGCGCAAGCCTGATGCAGCCATGCCGCGTGTATGAAGAAGGCCTTCGGGTTGTAAAGTACTTTCAGCGGGGAGGAAGGCGATAAGGTTAATAACCTTGTCGATTGACGTTACCCGCAGAAGAAGCACCGGCTAACTCCGTGCCAGCAGCCGCGGTAATACGGAGGGTGCAAGCGTTAATCGGAATTACTGGGCGTAAAGCGCACGCAGGCGGTCTGTCAAGTCGGATGTGAAATCCCCGGGCTCAACCTGGGAACTGCATTCGAAACTGGCAGGCTAGAGTCTTGTAGAGGGGGGTAGAATTCCAGGTGTAGCGGTGAAATGCGTAGAGATCTGGAGGAATACCGGTGGCGAAGGCGGCCCCCTGGACAAAGACTGACGCTCAGGTGCGAAAGCGTGGGGAGCAAACAGG
+
IIIIIIIIIIIIIIIIIIIIIIIIIIIIIIIIIIIIIIIIIIIIIIIIIIIIIIIIIIIHIIGIIIIGHHIIIHIIHHHIIIHIIIHIIIIIIIIIIIIHDHIIIIHGHHIIIIIIIIIIIIHHIHIIIIIIIIIIIIIIIIIHIIIIHIIIIIIIIIIIIHIIIIIIIIIIIIIIIIIHHIIIIGHHIGHFHHHGHHIIHIIIIIIIIIIIGHHIHHHIIIIIIIHIIIIEIIIIHHIHHHGIHHFIIHIHGCHHHDIIIHIHHHHGIIIIIIHIHHCHIGIIHHHGIHIIIHGIHHHIFGIIIIIIIIIIIIIIIIIIIIIIIIHIIIIIIIIGIIHHIHHIIIHF<IHIHIIIHIIHIIIIIIIIIIIIIHHHIGIIIIIHIIIIIIIHHIIIIIIIIIIIIIIIIIIIIIIIIIIIIIIIIIIIII
@HWI-D00621:567:H7NJCBCX2:1:1102:20162:54858
GTGGGGAATATTGCACAATGGGCGCAAGCCTGATGCAGCCATGCCGCGTGTATGAAGAAGGCCTTCGGGTTGTAAAGTACTTTCAGCGGGGAGGAAGGCGATGTGGTTAATAACCGCGTCGATTGACGTTACCCGCAGAAGAAGCACCGGCTAACTCCGTGCCAGCAGCCGCGGTAATACGGAGGGTGCAAGCGTTAATCGGAATTACTGGGCGTAAAGCGCACGCAGGCGGTCTGTCAAGTCGGATGTGAAATCCCCGGGCTCAACCTGGGAACTGCATCCGAAACTGGCAGGCTTGAGTCTCGTAGAGGGGGGTAGAATTCCAGGTGTAGCGGTGAAATGCGTAGAGATCTGGAGGAATACCGGTGGCGAAGGCGGCCCCCTGGACGAAGACTGACGCTCAGGTGCGAAAGCGTGGGGAGCAAACAGG
+
HHIIIHIHHIIIIHHIIIEEGHHIHIIIIIIIIIHIIIIGHHIIGHHHCHHHIIHIIIIIIIEH1GGEHHHHIIIIHICDGHGHIIIIHIIIIIHIIIIIHHHIIIIIHH@EHHHHHIHHHHIHHHHIEHIHHIIIIIIIIIIHIIIIIHCHIHIIEHEHHFHIHHIIHIIIIIICHHIHIIIHIHGHH@GHCGGHHI?GECEEHH.GH@HHCCDHHHH<EEHIH@CCHHHHEG?EGHHIIHIIIHGHFHFIHE?,DIHGHHHHIHHIIHHHHHIIIHHHDHHHBB@IHIIIIHHIIIIIIIHIIGIIHIIIIIIIIIIIHGIHIIIIIHHIHIIHIIHIIIIIIIIHFIIIIIIIIIIHIIHHIIIIIIIIIIIIIHIIIIIIIIHIIIIHHEHIIIHGHIIIIIIHHIIIIIIIHIHIIHIIIIIIIH
@HWI-D00621:567:H7NJCBCX2:1:1102:5263:55013
GTGGGGAATATTGCACAATGGGCGCAAGCCTGATGCAGCCATGCCGCGTGTATGAAGAAGGCCTTCGGGTTGTAAAGTACTTTCAGCGGGGAGGAAGGTGTTGAGGTTAATAACCTCAGCAATTGACGTTACCCGCAGAAGAAGCACCGGCTAACTCCGTGCCAGCAGCCGCGGTAATACGGAGGGTGCAAGCGTTAATCGGAATTACTGGGCGTAAAGCGCACGCAGGCGGTCTGTCAAGTCGGATGTGAAATCCCCGGGCTCAACCTGGGAACTGCATTCGAAACTGGCAGGCTAGAGTCTTGTAGAGGGGGGTAGAATTCCAGGTGTAGCGGTGAAATGCGTAGAGATCTGGAGGAATACCGGTGGCGAAGGCGGCCCCCTGGACAAAGACTGACGCTCAGGTGCGAAAGCGTGGGGAGCAAACAGG
+
EGH?FHGGGCGHHI11CHHE@GCEDCCC@HEHCHIFH?EHCEGHEHHHCHHHHHGHIH?CGH@HIIHIIIIHIE1DGEHIEHDFHHHHIGIECHHIIIIF@GHEGECGHHGHGH?CGHFHI@@<CGGHIIHIHHIIHDH0DHECHEEH?DCHCFHIEHEFEHEHIHCHEHHHHD?HHIHH.GHCCCGHIHIIII@GHAGHIHIGHIGIIIGFFHH@CECHEIIIHHGIIHHG?@HHGHFIHHEHHHHHIHG@=H?7???B?G?HHHGBB.7HBAHIHHIHHHHHCIHH?IIHH?C@IH@HHHIIHHIIHHHEHHHFGEHHFHFHHCHEHDHIIIIIIHEHHHHHHCHC<?HEHHHHHGIHHIHHHEHHHEIHEDDIHHECGHGEH@HEHIIHHD0HHIHHFCHCDEGHHHHIHHDGEEIIHHEGHIIIII
@HWI-D00621:567:H7NJCBCX2:1:1102:8855:55205
GTGGGGAATATTGCACAATGGGCGCAAGCCTGATGCAGCCATGCCGCGTGTATGAAGAAGGCCTTCGGGTTGTAAAGTACTTTCAGCGGGGAGGAAGGCGATAAGGTTAATAACCTTGTCGATTGACGTTACCCGCAGAAGAAGCACCGGCTAACTCCGTGCCAGCAGCCGCGGTAATACGGAGGGTGCAAGCGTTAATCGGAATTACTGGGCGTAAAGCGCACGCAGGCGGTCTGTCAAGTCGGATGTGAAATCCCCGGGCTCAACCTGGGAACTGCATTCGAAACTGGCAGGCTAGAGTCTTGTAGAGGGGGGTAGAATTCCAGGTGTAGCGGTGAAATGCGTAGAGATCTGGAGGAATACCGGTGGCGAAGGCGGCCCCCTGGACAAAGACTGACGCTCAGGTGCGAAAGCGTGGGGAGCAAACAGG
+
IIHCHHHIIGIIII@HIIIIIIIICHHIIIIIIEHIIII1G?CHHHIIIIH?CHHFHIIIHHIIIIIHIIIIIHII1DCHHHDGHI1FHH/C<EHIHEHCCCGEGHCH1CGHHFCCFH<=E1<1=C@@<DF@FF<FHDIIIFHHHH0DFHHD<G?D0DD//:BAB@//8B8--D-:DF/@.:.?EIH@..;/:E.A..B.HHGEHG6:?.FHIHHHFHDHHE?HIFIIGIH@-88-?HHIHIIHIHHIIIHHA,HD?DHHEG?HGHEA.CHH@IHIIIIHEAIHHHHFA.FEG?HHIIHHD..?G?IIIIHGCIIIIIIIHIIIIHGIIIIIIIIIHEIIIIIIHHF@GIIFIIIIGIHH<IHHEIHIHIIIHGIIHD?F0EIIHGHF1CF1HIGIIIHHG?IHHCHIIIIIHE/?IIIIIIIHHIIIHI
@HWI-D00621:567:H7NJCBCX2:1:1102:19679:55112
GTGGGGAATATTGCACAATGGGCGCAAGCCTGATGCAGCCATGCCGCGTGTATGAAGAAGGCCTTCGGGTTGTAAAGTACTTTCAGCGGGGAGGAAGGCGATAAGGTTAATAACCTTGTCGATTGACGTTACCCGCAGAAGAAGCACCGGCTAACTCCGTGCCAGCAGCCGCGGTAATACGGAGGGTGCAAGCGTTAATCGGAATTACTGGGCGTAAAGCGCACGCAGGCGGTCTGTCAAGTCGGATGTGAAATCCCCGGGCTCAACCTGGGAACTGCATTCGAAACTGGCAGGCTAGAGTCTTGTAGAGGGGGGTAGAATTCCAGGTGTAGCGGTGAAATGCGTAGAGATCTGGAGGAATACCGGTGGCGAAGGCGGCCCCCTGGACAAAGACTGACGCTCAGGTGCGAAAGCGTGGGGAGCAAACAGG
+
IIIIIIIIIIIIIIIIIIIIIIIIIIIIIIIIGIIIIIIIIIIIIIIGHEGHIIIIIHHIIIIIIIIIIHHCHIIIHIIIHHDHHIHIIIIIIHHIIIIIIHGIIIDEFHGIIHHIIIHIIIGHHHIIIIIHIIIIIGHHIIHIIHGIIICHIIIHHIIHIIIIIIIICHD<ECEDEHHIIHIIGHEHIIHIEHEHDCE.IHHHIHHHHIHIHIIIIHHIHIIIHHIGIIHFB?IIGIHIHIHGIIHIHHIIHDHDHIIIGIIIIIIIIIIIIIIHHGHHEHHHHIHIIIIIIIIIIIIHEIIGIHEIIHIIIIIIIIHHHHEHGIHIHHHIIIIIIIIIIIIIIIHGDHCHEIHHHGHHHDIIGIIIIIIIIIIIIIIIIIHIIIIIIIIIHIIIIIIIIIIIIIIIIIIIIIIIIIIIIIIIIIIIII
@HWI-D00621:567:H7NJCBCX2:1:1102:7898:55263
GTGGGGAATATTGCACAATGGGCGCAAGCCTGATGCAGCCATGCCGCGTGTATGAAGAAGGCCTTCGGGTTGTAAAGTACTTTCAGCGGGGAGGAAGGTGTTGTGGTTAATAACCGCAGCAATTGACGTTACCCGCAGAAGAAGCACCGGCTAACTCCGTGCCAGCAGCCGCGGTAATACGGAGGGTGCAAGCGTTAATCGGAATTACTGGGCGTAAAGCGCACGCAGGCGGTCTGTCAAGTCGGATGTGAAATCCCCGGGCTCAACCTGGGAACTGCATTCGAAACTGGCAGGCTAGAGTCTTGTAGAGGGGGGTAGAATTCCAGGTGTAGCGGTGAAATGCGTAGAGATCTGGAGGAATACCGGTGGCGAAGGCGGCCCCCTGGACAAAGACTGACGCTCAGGTGCGAAAGCGTGGGGAGCAAACAGG
+
IIIIIIIIIIIIIIIIIIIIIIIIIIIIIIIIIIHIIHIIIIIIIIGIIIIIIHIHIIIIIIIIIIGIIHIHIIIIIIIIIIFHHIIIIIHHHIHIIIIIIIIIIIIHIIIIGIIIIIIIIIIIHIIIIIIIIIIIIIIHIGHIIIIIIIIIHIIIIGIHIIIIIIIIIIGHGHHHIIHIIIHIIIIIIHHHIIHICHIHHHIGGHHHIHHGHHHHHIIIIIIIIIHHIIDHFHEG@-HH>-HIIGIIIIIHGIHIHHHIIHHIIIIIIIIIIIIIIIHHHEEGIIIIIIIIIGIIIIIIHHIIIIIIIIIIIIIIIIIIGIIIIIIIIIIIIIIIIIIHHIIIIIHFDIIIIIIIIIIIIIHIIIIIIIIIIIIIIIIHIIIIIIIHIIIHHIIIIIIIIIIIIIIHIIIIIIIIIIIIIIIIIIIIII
@HWI-D00621:567:H7NJCBCX2:1:1102:7841:55331
GTGGGGAATATTGCACAATGGGCGCAAGCCTGATGCAGCCATGCCGCGTGTATGAAGAAGGCCTTCGGGTTGTAAAGTACTTTCAGCGGGGAGGAAGGCGATAAGGTTAATAACCTTGTCGATTGACGTTACCCGCAGAAGAAGCACCGGCTAACTCCGTGCTAGCAGCCGCGGTAATACGGAGGGTGCAAGCGTTAATCGGAATTACTGGGCGTAAAGCGCACGCAGGCGGTCTGTCAAGTCGGATGTGAAATCCCCGGGCTTAACCTGGGAACTGCATTTGAAACTGGCAGGCTTGAGTCTTGTAGAGGGGGGTAGAATTCCAGGTGTAGCGGTGAAATGCGTAGAGATCTGGAGGAATACCGGTGGCGAAGGCGGCCCCCTGGACAAAGACTGACGCTCAGGTGCGAAAGCGTGGGGAGCAAACAGG
+
GDHHIHIHIIIIIIHHHIIIIIIIIIIIIIHIHFHIHHHIHIIIGHIIHHHHHIIIIIIHHHEHHEHHHHIDHIIGHHHIIIIHIIIIIIIDHIIIIIHIHHIIIGHHHHIIHIIIGFHHHFIGICGHIHIIIHHDDHHFHHEHIIIIIIGIHHHCHHHHHH.;:GHHHHHI?F:EHECHHGHHHCEEGHHEHHC=.@9.BEHHGCEHIIIGED@ECHGEHCHEHHHDHD?HEB8--B8D=-8-HE?HHHHEHHH<HHE?HHEHHF?HECHFIHGFC?HHHE?@EEHHIIHHHHCHIIHEHFHIIHIHDHIHIGIHGIGIIIIIIIIIIIIIIIHIIIHHDGIIIIHHDHGHIIIIIIIHHIIHIIIIIIIIIIIIIIIIIIIIIIIIIIHHHGIIHCIIIIIIIIHIIIIIIIIIIIIIIIIIIIGIII
@HWI-D00621:567:H7NJCBCX2:1:1102:11083:55254
GTGGGGAATATTGCACAATGGGCGCAAGCCTGATGCAGCCATGCCGCGTGTATGAAGAAGGCCTTCGGGTTGTAAAGTACTTTCAGCGGGGAGGAAGGCGATGGGGTTAATAACCGCGTCGATTGACGTTACCCGCAGAAGAAGCACCGGCTAACTCCGTGCCAGCAGCCGCGGTAATACGGAGGGTGCAAGCGTTAATCGGAATTACTGGGCGTAAAGCGCACGCAGGCGGTCTGTTAAGTCAGATGTGAAATCCCCGGGCTTAACCTGGGAACTGCATTTGAAACTGGCAGGCTTGAGTCTTGTAGAGGGGGGTAGAATTCCAGGTGTAGCGGTGAAATGCGTAGAGATCTGGAGGAATACCGGTGGCGAAGGCGGCCCCCTGGACAAAGACTGACGCTCAGGTGCGAAAGCGTGGGGAGCAAACAGG
+
IHHIIIIIIIIIIIIIIIIIIIIIHIIIIIIIIIIIIIIIIIIIGIIIIIIIIIIIHIIIIIIIIIIIIIIIIIIIIIIIIIFHIIIIIIIIIIIIIIIIIIIIIIIIIIIIIIIGHHIIIIIIIIIIIIIHIIIIIIIIHHIIIIIIIIIIGHHIIIIIIIIIIIIIIIIIIIIIIIHIIHHHIIHIIHIIIIHIGHIHHIIHIIIIIIIHHIHHIIIIHIIIIIIIIIIHH@FHEH@HIHHGIIIIHHHIIIHIHGIIIIIIIHHEHGIIIHFIIIHIIIIIHHHHHIHIIIIIIIHHIHHIIIIIIIIIIIIIIIIIIHIHIIIIHIHIIIIIIIIIIIIIIIHF<HIIIIIIIIIIIIIIIIIIIIIIHIIIIHIIIIIIIIIIIIIIIIIIIIIIIHIIIIIIIIIIIIIIIIIIIIIIIIIIII
@HWI-D00621:567:H7NJCBCX2:1:1102:12788:55471
GTGGGGAATATTGCACAATGGGCGCAAGCCTGATGCAGCCATGCCGCGTGTATGAAGAAGGCCTTCGGGTTGTAAAGTACTTTCAGCGGGGAGGAAGGCGGCGCGGTTAATAACCGTGCCGATTGACGTTACCCGCAGAAGAAGCACCGGCTAACTCCGTGCCAGCAGCCGCGGTAATACGGAGGGTGCAAGCGTTAATCGGAATTACTGGGCGTAAAGCGCACGCAGGCGGTCTGTTAAGTCAGATGTGAAATCCCCGGGCTTAACCTGAGAACTGCATTTGAAACTGGCAGGCTTGAGTCTTGTAGAGGGGGGTAGAATTCCAGGTGTAGCGGTGAAATGCGTAGAGATCTGGAGGAATACCGGTGGCGAAGGCGGCCCCCTGGACAAAGACTGACGCTCAGGTGCGAAAGCGTGGGGAGCAAACAGG
+
IIIIIIIIIIIIIIIIIIIIIIIIIIIIIIIIIIIIIIIIIIIIIIIIHIIIIIIIIHIIIIIIIIIIIIIIIIIIIIIIIIDFHIIIIIIIIIIIIIIIIGIIIIHIIIHHHIIIIIIIIIIIIIIIHIIIIIIIIIIHIIIIIHIIIIHIIIIIIIIIIIIIIIIIIIIIIIIGHIIIIIIIIIIIHIIGGIEGEHIHIIIIIIIIIIIIIIIIIIIIIHIIIIIIIIIIIIHGIIIHHIHIIGHHIIIIIIIIHHHIHHHIHIHHIIIHHEHIIIIIIIIIIIIIIIIIIIIGIIIIHIIIIIIIIIIIIHIIIIIIIIIIIIIIIIIIIIIIIIHHIHIIIIIHGIHIIIHFIIIIIIIIIIIIIIIIIIIIIIIIIIIHIIIIIIIIIIIIHIIIIIIIIIIIIIIIIIIIIIHIIIIIIHIIII
@HWI-D00621:567:H7NJCBCX2:1:1102:11495:55586
GTGGGGAATATTGCACAATGGGCGCAAGCCTGATGCAGCCATGCCGCGTGTATGAAGAAGGCCTTCGGGTTGTAAAGTACTTTCAGCGGGGAGGAAGGCGATAAGGTTAATAACCTTGTCGATTGACGTTACCCGCAGAAGAAGCACCGGCTAACTCCGTGCCAGCAGCCGCGGTAATACGGAGGGTGCAAGCGTTAATCGGAATTACTGGGCGTAAAGCGCACGCAGGCGGTCTGTCAAGTCGGATGTGAAATCCCCGGGCTCAACCTGGGAACTGCATTCGAAACTGGCAGGCTAGAGTCTTGTAGAGGGGGGTAGAATTCCAGGTGTAGCGGTGAAATGCGTAGAGATCTGGAGGAATACCGGTGGCGAAGGCGGCCCCCTGGACAAAGACTGACGCTCAGGTGCGAAAGCGTGGGGAGCAAACAGG
+
IIIIIIIIIIIIIEHIIIIIIIIDHCH/FHEHECCH@CFHH?CCHHCEE/<<<1CEGGG1G@F1CE<EHCHHHHHIEGHEHHFG1<CCHHI<C<0DCH1CDDC<C<D1DGE1DGH@CG@<0F0@GHII=0=EEEHDDF?@@0DHHI0G/FHD=GE:F@@D@:AF@EFEE/?EHHHIIH@AHHHII?GGD@8GC=BABB.F@GH.E@CEGGH@FEHCE>FGHDHCHIHHD<?B-@?@@@ED5-@@6@B--BBB8,DC,IIIHEGEHIHHG9AFAHEIHF.HHEIHIIIIHG?EGIHIIIIIHC.HD.IIIIH?IIIHHIIHHHGHD<IIIIIHFIIIIIIIH?IIIIHGDIHEIIHIIIIHHCIIHGIIHHIIHHCIHIHDG1IIIIIHHGIHIIIIIIIIHGIHIHIIIIIIIIIIIIIIIIIIIIHIII
@HWI-D00621:567:H7NJCBCX2:1:1102:14217:55531
GTGGGGAATATTGCACAATGGGCGCAAGCCTGATGCAGCCATGCCGCGTGTATGAAGAAGGCCTTCGGGTTGTAAAGTACTTTCAGCGGGGAGGAAGGTGTTGTGGTTAATAACCGCAGCAATTGACGTTACCCGCAGAAGAAGCACCGGCTAACTCCGTGCCAGCAGCCGCGGTAATACGGAGGGTGCAAGCGTTAATCGGAATTACTGGGCGTAAAGCGCACGCAGGCGATCTGTCAAGTCGGATGTGAAATCCCCGGGCTCAACCTGGGAACTGCATTCGAAACTGGCAGGCTAGAGTCTTGTAGAGGGGGGTAGAATTCCAGGTGTAGCGGTGAAATGCGTAGAGATCTGGAGGAATACCGGTGGCGAAGGCGGCCCCCTGGACAAAGACTGACGCTCAGGTGCGAAAGCGTGGGGAGCAAACAGG
+
IECEEHHIFHHIIIEHE@HHIIFHHHIIIHHEHIHGH?GHIHCHGHHHHHEHHHIHIHGHIHHE@HHHIHHHIIHECHHHHH@<FHCHGCHHHDCC@GGHIHIHHFGGHIIHH?F<<<CDHHIEEHEHIIHIIEHIICHHIFE00GECD?HCEEFHIIHDHHECHEHHEEDDEH-EEHHHHH@EEHIHIIHIHIBHIHE.FHGHH<@AHCA@.?EHHHFCC-@C@-CCHHFECF6B-HEHHG-6EB-F@GHF8,?,CE?ECEF?GE?GCFEGHIHEHHEF@E?IIHEHHHEIIHFCHIHHEIHFIHIIIHHD///EDH@F@HFEG?G?HHCDHHGEEECGHGHHEHECDHHHEFEEGF?HHHGHFIHHEEG@EDDHHIHHEGIHFCEFCCFC<@HHDHHEHFHHHHCHGHHHHHHHHHCHFEHFHIHFHH
@HWI-D00621:567:H7NJCBCX2:1:1102:19297:55626
GTGGGGAATATTGCACAATGGGCGCAAGCCTGATGCAGCCATGCCGCGTGTATGAAGAAGGCCTTCGGGTTGTAAAGTACTTTCAGCGGGGAGGAAGGTGTTGTGGTTAATAACCGCAGCAATTGACGTTACCCGCAGAAGAAGCACCGGCTAACTCCGTGCCAGCAGCCGCGGTAATACGGAGGGTGCAAGCGTTAATCGGAATTACTGGGCGTAAAGCGCACGCAGGCGGTCTGTCAAGTCGGATGTGAAATCCCCGGGCTCAACCTGGGAACTGCATTCGAAACTGGCAGGCTAGAGTCTTGTAGAGGGGGGTAGAATTCCAGGTGTAGCGGTGAAATGCGTAGAGATCTGGAGGAATACCGGTGGCGAAGGCGGCCCCCTGGACGAAGACTGACGCTCAGGTGCGAAAGCGTGGGGAGCAAACAGG
+
IIIHHHIIIIIIIIIIIIIHIHIIIIIIIIIIIIIIHHIIIIIIIIHIFHIIIIIHHIIIIIIIIIIIIIIIIIGIIIIIIIHIIIIHIIIIIIHHIIHHIGIIIIIIIIIIIIIIHIIIIIIIIIIIEHHIIIGIIHIIIHIHIIIIIHHIGIIIIIIHIHIGIIGIGIIIIIHGHHHIIIHIIIIIGIIIIIBGHHHIHIIIIIIIIIHHIIHHIIIIGIHIIIIIIHIHHCIIIIHHHDHIIIHIHIIHEHHHDIIIIHHHIHCHIIHHHG?HIIGGIIIHGFHHIHIIIIHIIIHHIHGIIIIIHIIIIIIIIIIIIIIIIIIIIIIIIIIIIIIHHGIIIIHG<CIIIIIIHIHHIHHHIHIIIIIIIIIIIIIHHIIIIIIHGEIIIIIHHHHHIIIIIIHHIIIIIGIIIIHIIIIIIIIIII
@HWI-D00621:567:H7NJCBCX2:1:1102:3793:55973
GTGGGGAATATTGCACAATGGGCGCAAGCCTGATGCAGCCATGCCGCGTGTATGAAGAAGGCCTTCGGGTTGTAAAGTACTTTCAGCGGGGAGGAAGGTGTTGAGGTTAATAACCTCAGCAATTGACGTTACCCGCAGAAGAAGCACCGGCTAACTCCGTGCCAGCAGCCGCGGTAATACGGAGGGTGCAAGCGTTAATCGGAATTACTGGGCGTAAAGCGCACGCAGGCGGTCTGTCAAGTCGGATGTGAAATCCCCGGGCTCAACCTGGGAACTGCATTCGAAACTGGCAGGCTAGAGTCTTGTAGAGGGGGGTAGAATTCCAGGTGTAGCGGTGAAATGCGTAGAGACCTGGAGGAATACCGGTGGCGAAGGCGGCCCCCTGGACAAAGACTGACGCTCAGGTGCGAAAGCGTGGGGAGCAAACAGG
+
IIIIIIHIIIIIIIIIIIIIIIIIIIGIGIIGIIIIIIIIIIIIIIIIHIHHIHIIIHIIIIIIIIIIIIIIIIIHHIIHIIDFHIIIIHIIIIIIIIIIIIIHIIIIIIHFIIIIIIGEHHIIIIIIIIIIIHHIIIIIIIHIHIIIIIHIIGCEHHIIIHIIHIIIIIIIIIDDHIIIIIEHHDHIHIHHIIIIIC@GHIIEHIFCHHHHHIHHHHIIHHIIIIHIHIIIIIIIIHHCCGIGIHHHHEIHE<IHHHHIIHIIHHIIHHHIIIIIHIHHFIIIIHIIHIHIIIHCIHEIEHGIIIIIIIIIIHHIHIIIGGIIIHIIIIIIIGIIIIIIIIIHIIHHDHGFIIIIIIIHIIIIIIIIIIIIIIIIIHDGIIHHGHHIIIIIHHIIIIIIIIIIIIIIIIIIIIIIIHIIIHIIIIIIII
@HWI-D00621:567:H7NJCBCX2:1:1102:6182:55763
GTGGGGAATATTGCACAATGGGCGCAAGCCTGATGCAGCCATGCCGCGTGTATGAAGAAGGCCTTCGGGTTGTAAAGTACTTTCAGCGGGGAGGAAGGTGTTGTGGTTAATAACCGCAGCAATTGACGTTACCCGCAGAAGAAGCACCGGCTAACTCCGTGCCAGCAGCCGCGGTAATACGGAGGGTGCAAGCGTTAATCGGAATTACTGGGCGTAAAGCGCACGCAGGCGGTCTGTCAAGTCGGATGTGAAATCCCCGGGCTCAACCTGGGAACTGCATTCGAAACTGGCAGGCTAGAGTCTTGTAGAGGGGGGTAGAATTCCAGGTGTAGCGGTGAAATGCGTAGAGATCTGGAGGAATACCGGTGGCGAAGGCGGCCCCCTGGACAAAGACTGACGCTCAGGTGCGAAAGCGTGGGGAGCAAACAGG
+
IIIIIIIIIIIIIIIIIIIIHIIIIIIIII1CGHIIIIIIIIHIHHIIIIIIIIIIIIIIIIIIIIIHIHICHHIIIIIIIHDHHIIIIIIIIIHIIIIIIIIIHIIIIIIIIIIIIIIIIIIIIIIIIIIIIIIIIIIIIHIIIIIIIIIIHIIIIIIIIIIIIIIIIIIIIIIIIIIIIIHHIIIIIHHGIIIHIEHHHIIIIIGIIIHHHIHHIHEHIIHIIIIIIIIIIIHIIIIIIIHIHIIIIIIHHHCHCIIIIHIIHIFIIIIIHHEIGIIIHIIIIIIIHIIHIHIIIIIIIIIIIIIIIIIIIIIIHIHHIIIIIIGIIIIIIIIIIIIIIHIIIIIHHIIIIIIIIIIIIIIIIIHHIIIIIIIIHIIIGIIIHHIIIIIIIIIIIIIIIIIIGIIIIIIIGIIIIIIIIIIIIIIIII
@HWI-D00621:567:H7NJCBCX2:1:1102:6220:55993
GTGGGGAATATTGCACAATGGGCGCAAGCCTGATGCAGCCATGCCGCGTGTATGAAGAAGGCCTTCGGGTTGTAAAGTACTTTCAGCGGGGAGGAAGGCGGTGCGGTTAATAACCGCGCCGATTGACGTTACCCGCAGAAGAAGCACCGGCTAACTCCGTGCCAGCAGCCGCGGTAATACGGAGGGTGCAAGCGTTAATCGGAATTACTGGGCGTAAAGCGCACGCAGGCGGTCTGTTAAGTCAGATGTGAAATCCCCGGGCTTAACCTGGGAACTGCATTTGAAACTGGCAGGCTTGAGTCTTGTAGAGGGGGGTAGAATTCCAGGTGTAGCGGTGAAATGCGTAGAGATCTGGAGGAATACCGGTGGCGAAGGCGGCCCCCTGGACAAAGACTGACGCTCAGGTGCGAAAGCGTGGGGAGCAAACAGG
+
IIIIIIHIIIIIIIIIIIIIIIIIIIIIIIIIIIIIIIIIIIIIIIIIIIIIHHHIIIIIHIIIIIIIIIIIIIIIHIIIIIFHIIIIIIIIIIIIIIIIGIHHIIHIIIHEHIIIIIHIIIHIHHIIIIIIIIIIIIIIIIHIHIIIIIIIIIIIIIIIIIIIIIIIIIIIIIHHIIIIIIIIIIIIIHIIGHEHGHHIIIIHIIIGHIHIIIIHHHIIIIIIIIIIIIIIIHIIIIIIIIHHHEIIIIIH@DGHHHHHIIIHHIGIIIIIIIHHIIIIIHHIIIIIIIIIIIHIIIIIHIHIIHIIIIIHIIIIIIIIHIIIIIIIIIIIIIIIIIIIIIIIIIIHDIIIIIIIIIIIIIIIIIIIIIIIIIIIIIIIIIIIIIIIIIIIHIIIIIIIIIIIIIIIIIIIIIIIIIIIIIIIIIIIII
@HWI-D00621:567:H7NJCBCX2:1:1102:13459:55861
GTGGGGAATATTGCACAATGGGCGCAAGCCTGATGCAGCCATGCCGCGTGTATGAAGAAGGCCTTCGGGTTGTAAAGTACTTTCAGCGGGGAGGAAGGCGATAAGGTTAATAACCTTGTCGATTGACGTTACCCGCAGAAGAAGCACCGGCTAACTCCGTGCCAGCAGCCGCGGTAATACGGAGGGTGCAAGCGTTAATCGGAATTACTGGGCGTAAAGCGCACGCAGGCGGTCTGTCAAGTCGGATGTGAAATCCCCGGGCTCAACCTGGGAACTGCATTCGAAACTGGCAGGCTAGAGTCTTGTAGAGGGGGGTAGAATTCCAGGTGTAGCGGTGAAATGCGTAGAGATCTGGAGGAATACCGGTGGCGAAGGCGGCCCCCTGGACAAAGACTGACGCTCAGGTGCGAAAGCGTGGGGAGCAAACAGG
+
GIIIGIIIIIIIIHHIIIIHIHIIIIIIIIIIIIIIIIIIIIIIIIIIIIIIIIIIIIIIIIIIIHIIIIIIIIIIIIIHIIIIIIIIIIIIIIIIIIIIIIIIIIHIIIIIIIIIIIIIIHHIIIIIIIIIIIIIIIIIIIIIIIIIIIGIIIIIIIICHIIIIIIIIIIHIIIIIIIHIIIIIIIIIIIIIIIIIEHIHHIIIHIIIHHIIIIIIIIIIIIIIIIIIHIIIHIIGIIHIIIIHGIIHHHCHGIIHIIIHHEIHHGHIIIIIIIIIHIIIIIIHIIHIIIIIIIIIIIIHHIGIIIIHHHHIIIIIIIIIIIHIIIIIIIIIIIIIIIIIIIIIIHG<HIIIIIIHHIIHIIIIIIIIIIIIIIIIIIIIIIIIIHIIIIIHIIIIIIHHHIIIIIIIIIIIIIIIIIIIIIIIIIIII
@HWI-D00621:567:H7NJCBCX2:1:1102:15353:55879
GTGGGGAATATTGCACAATGGGCGCAAGCCTGATGCAGCCATGCCGCGTGTATGAAGAAGGCCTTCGGGTTGTAAAGTACTTTCAGCGGGGAGGAAGGCGATAAGGTTAATAACCTTGTCGATTGACGTTACCCGCAGAAGAAGCACCGGCTAACTCCGTGCCAGCAGCCGCGGTAATACGGAGGGTGCAAGCGTTAATCGGAATTACTGGGCGTAAAGCGCACGCAGGCGGTCTGTCAAGTCGGATGTGAAATCCCCGGGCTCAACCTGGGAACTGCATTCGAAACTGGCAGGCTAGAGTCTTGTAGAGGGGGGTAGAATTCCAGGTGTAGCGGTGAAATGCGTAGAGATCTGGAGGAATACCGGTGGCGAAGGCGGCCCCCTGGACAAAGACTGACGCTCAGGTGCGAAAGCGTGGGGAGCAAACAGG
+
HHHHIHIIHIIIFHHIIIIHIIIIIHIIGIHIIIHG@CHIIIHCHHHIHIIGHIGHIIHIIIHFHEHIIHIHDHCHIIIIHGGHIIFIIHGIHIHHIIHDHFHEEEHIIEHHIIIIHHIFHCHEHCHHIIIIIIIGIIHHHHGIG?HIIGH/DFHHFHHHHGHHHHIHIIIIDHI<DECEHE.E<?GHHIEHIGAHHIH.G@9EGHIIGHCHHFHEHH?HHDC?DHHHIIHEG6@@FEHCIIIIIIHGHHFAG<HDHDE6.FGIIIHIHGHHHHEEIIHHEHIHHGC@HIIIIIIIHGIIHHHGIIIIHHHGIIHIIIHHHIHIHHF<HCDHHHGHGHGIHIHHFHG@DHHHIIIIIHHHHF?DIIIHIIIHGHHHIIIIHFHGEHGFGGHHEEG@IIHG<?HHIIHHIHHIHHEFCED?IIIIIHEHHG
@HWI-D00621:567:H7NJCBCX2:1:1102:16636:55881
GTGGGGAATATTGCACAATGGGCGCAAGCCTGATGCAGCCATGCCGCGTGTATGAAGAAGGCCTTCGGGTTGTAAAGTACTTTCAGCGGGGAGGAAGGCGATAAGGTTAATAACCTTGTCGATTGACGTTACCCGCAGAAGAAGCACCGGCTAACTCCGTGCCAGCAGCCGCGGTAATACGGAGGGTGCAAGCGTTAATCGGAATTACTGGGCGTAAAGCGCACGCAGGCGGTCTGTCAAGTCGGATGTGAAATCCCCGGGCTCAACCTGGGAACTGCATTCGAAACTGGCAGGCTAGAGTCTTGTAGAGGGGGGTAGAATTCCAGGTGTAGCGGTGAAATGCGTAGAGATCTGGAGGAATACCGGTGGCGAAGGCGGCCCCCTGGACAAAGACTGACGCTCAGGTGCGAAAGCGTGGGGAGCAAACAGG
+
IIIIIIIIIIIIHIHIIIIIIIIIIIIIIIIIIIIIIIIIIIIIIIIIIIIIIHHIIIIIIIIIIIIIIIIIIIIIIIIIIIFHIIGIHIIHIIIIIIIIIIIIIIHIIIIIIIIIIIIIIIIIIIIIIIIIGIIIIIIIIIIIIHIIIIIIIIIIIIIIIIIIIIIHIIIGIIIIIIIHGHFIGIIIHHHIIIHIIIIHHHIIIIIIHIHHIIIIIHDHIIIIIHHIIIIIHCHIHHHHHCIHGH?HGIIHIHIIHHIHFHHEIIIIIHEHHIIIIIIHIIIIIIIIHIIIIIIIIIIIIHIHIIIIIIIIIIIIIIIIIIIIIIIIIHIIIIIIIIIIIIIIIIIHFIHIIIIIIIIIIIIIIIIIIIIIIIIIIIIIIIHIIIIIIIIIIIIIIIIIIIIIIIHHIIIIIIIIIIIIIIIIIIIIIH
@HWI-D00621:567:H7NJCBCX2:1:1102:17725:55793
GTGGGGAATATTGCACAATGGGCGCAAGCCTGATGCAGCCATGCCGCGTGTATGAAGAAGGCCTTCGGGTTGTAAAGTACTTTCAGCGGGGAGGAAGGCGATAAGGTTAATAACCTTGTCGATTGACGTTACCCGCAGAAGAAGCACCGGCTAACTCCGTGCCAGCAGCCGCGGTAATACGGAGGGTGCAAGCGTTAATCGGAATTACTGGGCGTAAAGCGCACGCAGGCGGTCTGTCAAGTCGGATGTGAAATCCCCGGGCTCAACCTGGGAACTGCATTCGAAACTGGCAGGCTAGAGTCTTGAAGAGGGGGGTAGAATTCCAGGTGTAGCGGTGAAATGCGTAGAGATCTGGAGGAATACCGGTGGCGAAGGCGGCCCCCTGGACAAAGACTGACGCTCAGGTGCGAAAGCGTGGGGAGCAAACAGG
+
IIHIIIIIIIIIIIIIIIIIGHIIIGIIIIIIIIHIGHIIHIIIIIIIIHIIIIIGHIIFGHIGIIICHHFHHHIHHHHH?HFEGHGHHHHHIHHHIHEHEHHHHHHHIIIIIIIIIIIFFHHIHGFHHEGEHIHGIIIGIIIHIIGCEHGHHIIIIIHIIIGHIHIGHIIGHHHHHHHGIIHIIHIIIIHIIIEHHHHIFHECGHEHDHHIIIHHHIIIIIHIIIIHGHDHIHHCCEE<IIIHGEHIHIHGCHHDE,HHGHGHHHHIHIIIIIIIIIIIFIHFEHHHGHHHIHGHHHHIHGIIH@IIIGHIIIIIIIIIIIIIIIIIIIIIIIIIIIIIIIIHHHHGFECIIIIIIHIHHIHHCIHEEEGIIIIIIIHIIIIIIGIIIIIIIGIIHDIIHHIIIHIIIIIIIIIIIIIIIHEIIIHHHH
@HWI-D00621:567:H7NJCBCX2:1:1102:10831:56184
GTGGGGAATATTGCACAATGGGCGCAAGCCTGATGCAGCCATGCCGCGTGTATGAAGAAGGCCTTCGGGTTGTAAAGTACTTTCAGCGGGGAGGAAGGTGTTGAGGTTAATAACCTCAGCAATTGACGTTACCCGCAGAAGAAGCACCGGCTAACTCCGTGCCAGCAGCCGCGGTAATACGGAGGGTGCAAGCGTTAATCGGAATTACTGGGCGTAAAGCGCACGCAGGCGGTCTGTCAAGTCGGATGTGAAATCCCCGGGCTCAACCTGGGAACTGCATTCGAAACTGGCAGGCTAGAGTCTTGTAGAGGGGGGTAGAATTCCAGGTGTAGCGGTGAAATGCGTAGAGATCTGGAGGAATACCGGTGGCGAAGGCGGCCCCCTGGACAAAGACTGACGCTCAGGTGCGAAAGCGTGGGGAGCAAACAGG
+
HHHIHIIIIIIIIIIIIIIIIII<D?HCCH111<<CCFEHIH1CHHC/<<DFEEGH11DEHEHEHFCHIFHCCGHHHCHHHHDFHCEH/EHD/F=FCHHEHG<C1<CHEFHEHHIECHG<GH01FHIICCF@FEDDCHCGEDDHHI0FFHHC=/0/0:DFH/888DA8A8EHHHCHGH/:B:@--?GHH.:/.:A@B.9.7EEGFE..HGHH@F@EHG?CEE?,?@><D>EF8-66-@-HCE--EF@EFB6HE?,=?IHHF6@@EB-EHEHF.HFIHH@HHEIIHIIHF..?EHGIIIIFF.FHG?IIIIH@IIHHFIIHFG0IIGIIIIIHEIIIIIIIH<IIIIHF<HG?IIHIIIIHE<IHG@GHE1IHGIIH?IHHIGIIIIIHG@GCIIIIHIIHGCH?HCIIIIIIHIIIIIIIIIIIIIIIII
@HWI-D00621:567:H7NJCBCX2:1:1102:12834:56200
GTGGGGAATATTGCACAATGGGCGCAAGCCTGATGCAGCCATGCCGCGTGTATGAAGAAGGCCTTCGGGTTGTAAAGTACTTTCAGCGGGGAGGAAGGCGATAAGGTTAATAACCTTGTCGATTGACGTTACCCGCAGAAGAAGCACCGGCTAACTCCGTGCCAGCAGCCGCGGTAATACGGAGGGTGCAAGCGTTAATCGGAATTACTGGGCGTAAAGCGCACGCAGGCGGTCTGTCAAGTCGGATGTGAAATCCCCGGGCTCAACCTGGGAACTGCATTCGAAACTGGCAGGCTAGAGTCTTGTAGAGGGGGGTAGAATTCCAGGTGTAGCGGTGAAATGCGTAGAGATCTGGAGGAATACCGGTGGCGAAGGCGGCCCCCTGGACAAAGACTGACGCTCAGGTGCGAAAGCGTGGGGAGCAAACAGG
+
IIIIIHIIIIIIIIIIIIIIIIIIIIIIHIGIIGHIIHEHHIHIHIHHCHHIIGIIGIIIIIIIGIIIIHHHHIIIIIFEHIGHHIIIIIIGHIGHHHIIIIIHIIIHIHIIIIIIIIHIHHHIIIIIHHHIIIIIIIGIIIIIGIHIHIGIIIIIGHIIIGHHIIIIGIHIII?CHHIHHIIHHIHHCHIGIH8GGHIHHFHIIIHHIEHHHIHIIIIIDHIIIHEHDDGHE@HH@EGHHIHHCFIIIHHIHCHHHHHGIHHGIIHIHIHHHHIIHHFCIIIHIIGIIHHIIIIIIIIIIIIHIIIIIIIIIHIIIIHHIIGIIHGHIIIIIIIIIIIIHIIIHHGGFHHFHIGHHIIIIIIIIIIIHHEIHIIIIIHIIIIHHIIHIHIIIHHHHHHHIIIIHGCHEIIHGIIIHIHHIHIIIIIIII
@HWI-D00621:567:H7NJCBCX2:1:1102:15745:56222
GTGGGGAATATTGCACAATGGGCGCAAGCCTGATGCAGCCATGCCGCGTGTATGAAGAAGGCCTTCGGGTTGTAAAGTACTTTCAGCGGGGAGGAAGGCGATAAGGTTAATAACCTTGTCGATTGACGTTACCCGCAGAAGAAGCACCGGCTAACTCCGTGCCAGCAGCCGCGGTAATACGGAGGGTGCAAGCGTTAATCGGAATTACTGGGCGTAAAGCGCACGCAGGCGGTCTGTCAAGTCGGATGTGAAATCCCCGGGCTCAACCTGGGAACTGCATTCGAAACTGGCAGGCTAGAGTCTTGTAGAGGGGGGTAGAATTCCAGGTGTAGCGGTGAAATGCGTAGAGATCTGGAGGAATACCGGTGGCGAAGGCGGCCCCCTGGACAAAGACTGACGCTCAGGTGCGAAAGCGTGGGGAGCAAACAGG
+
IIIIHIIIIIIIIIIIIIIIIIIIIIIIIIIIIIIIIIIIIIIIHHHIHIIIIIIIIIIIIIHIIHIHHIIIIIIHIIIIHHHIIIIGHIIIIIIIIGIIIHIIIIIIIIIIIIIIIIIIIHIIIIIIHHIIIIIIIIHIIIIIIIIIIIIIIIIHIIIIIIIIIIIIIIIIIIHIIIHIIIIIGHHHGIIIIIHHIEHIIIIIIIIIIHHIIIHHHIIIIIIIIHIIHHIHEGEF?HHGIIHIHIHHHIHFFHHDGIIIHHIIIIHIIIIIIIIIGIIHIIIIIIIIIGIIHGIIIIIIIIIIIIIIGIHIIIIIIIIGIIHIIIIIIIIIIIIIIIIHIIIHIIIHGIIIIIIIIIIIHIIIIIIIIIIIIIIIHIHCIIIIIIHIIIHHEIIIIIIIIHIIIIIHIIIIIIIIIIIIIIIIIIIIII
@HWI-D00621:567:H7NJCBCX2:1:1102:19507:56464
GTGGGGAATATTGCACAATGGGCGCAAGCCTGATGCAGCCATGCCGCGTGTATGAAGAAGGCCTTCGGGTTGTAAAGTACTTTCAGCGGGGAGGAAGGCGATGCGGTTAATAACCGCGTCGATTGACGTTACCCGCAGAAGAAGCACCGGCTAACTCCGTGCCAGCAGCCGCGGTAATACGGAGGGTGCAAGCGTTAATCGGAATTACTGGGCGTAAAGCGCACGCAGGCGGTCTGTCAAGTCGGATGTGAAATCCCCGGGCTCAACCTGGGAACTGCATCCGAAACTGGCAGGCTTGAGTCTCGTAGAGGGGGGTAGAATTCCAGGTGTAGCGGTGAAATGCGTAGAGATCTGGAGGAATACCGGTGGCGAAGGCGGCCCCCTGGACGAAGACTGACGCTCAGGTGCGAAAGCGTGGGGAGCAAACAGG
+
IHIIIIIIIIIIIIIIIIIIIIIIIIIIIIIHIHIIIIIIIIIIIIHIHIIHIIIIIIIIIIIIIIIIIHHIIIIIIIIIIIFHHIIIIHIDHIIIIIIIIIIIIIHIIIIIIIIIIIIIIIIIIIIIHHIIIIIIIIIIIIIFHIIIIIIIIIGHHIIIIIIIIIIIHIIIIIHIIIIIIIDHIGIIHHHHII.EHIFIIHEHHHHIIIIIIIIHIIIIIEHIIIHIIGIHIIIHC@B,,E=IIIHIIIHHHHHCHIHHHHIHFHHHIIHHIHHHHDIHHIIIIH?IIIIIIIHIIIHIHHIHIIIIIIIIIIIIIIIIIIIIHIIIIIIIIIIGIIIIIIIIIIHHFFIIIHIIIIIIHIIIIIIIIIIIIIIIIIIGIIIIIIIIIIIIIIIIHIIIGIIIIIIIIIIIIIIIIIIIIIIIIIIIII
@HWI-D00621:567:H7NJCBCX2:1:1102:7525:56734
GTGGGGAATATTGCACAATGGGCGCAAGCCTGATGCAGCCATGCCGCGTGTATGAAGAAGGCCTTCGGGTTGTAAAGTACTTTCAGCGGGGAGGAAGGTGTTGAGGTTAATAACCTCAGCAATTGACGTTACCCGCAGAAGAAGCACCGGCTAACTCCGTGCCAGCAGCCGCGGTAATACGGAGGGTGCAAGCGTTAATCGGAATTACTGGGCGTAAAGCGCACGCAGGCGGTCTGTCAAGTCGGATGTGAAATCCCCGGGCTCAACCTGGGAACTGCATTCGAAACTGGCAGGCTAGAGTCTTGTAGAGGGGGGTAGAATTCCAGGTGTAGCGGTGAAATGCGTAGAGATCTGGAGGAATACCGGTGGCGAAGGCGGCCCCCTGGACAAAGACTGACGCTCAGGTGCGAAAGCGTGGGGAGCAAACAGG
+
IIIIIHIIIIIIIIIHIIIIIIIIIIIHHIIIHIIIEHIIIIIIIHIIHIHIIHIIGGIIIIHIIIHIIHIIIHIHHIIIIHGEHHHHIIIHIIHIIIIIIIIIIIIIIIIIIHIIIIIIIGIHIIIIHIIIIGIIHIIGIHIIIIHIIIIGHGFHIHHIIIIIIIIIIIIIIHHHHGIIIGHIIGHIIIIIIIHIGIHIIIIHHHHHIIIIIIHIHIHHGHHHHIHIHIH--6HGIIIIHIHHIIIIIIIIIHHHCIIIHHGHIIIGIIIIIIIIHHIIIHHHHGIIHIIIIIFIIIHHHHHIIIIIHIIIIIIIIIIIIIIIIIIIIIIIIIIIIIIIIIIIIIHG<HEIIIHIIIIIIIHIIIIHIIIIHIIHIIIIIHIIIIIIIIIHHIIIIHIIIIIIIIIHIIIHIHIIIIIIIIIIIIGIII
@HWI-D00621:567:H7NJCBCX2:1:1102:17906:56615
GTGGGGAATATTGCACAATGGGCGCAAGCCTGATGCAGCCATGCCGCGTGTATGAAGAAGGCCTTCGGGTTGTAAAGTACTTTCAGCGGGGAGGAAGGCGATGGGGTTAATAACCGCGTCGATTGACGTTACCCGCAGAAGAAGCACCGGCTAACTCCGTGCCAGCAGCCGCGGTAATACGGAGGGTGCAAGCGTTAATCGGAATTACTGGGCGTAAAGCGCACGCAGGCGGTCTGTTAAGTCAGATGTGAAATCCCCGGGCTTAACCTGGGAACTGCATTTGAAACTGGCAGGCTTGAGTCTTGTAGAGGGGGGTAGAATTCCAGGTGTAGCGGTGAAATGCGTAGAGATCTGGAGGAATACCGGTGGCGAAGGCGGCCCCCTGGACAAAGACTGACGCTCAGGTGCGAAAGCGTGGGGAGCAAACAGG
+
IIIIIIIIIIIIIIIIIIIIHIIIIIIIIIIIIIIIIIIIIIIIIIIIHHIIIIIIIIIIIIIGHIIIIIIIIIIIIIIIIIGHIIIIIIIIIIIIGIIIIIIIHIIIIIIIIIIIIIHIIIIGIIIIHHHIHIIIIIIIIIIIIIIIIIIIGIIIIIIIIIIIHIIIIIIHHHDHIIIIIIHIIIIIIGIIHIIHIIIIIHHIIIIIIIIHHIHIIIIIIIGIIIIIGHH?EEHHEEHFHIIHHGIHHFIIHCGIIIIHIHEHHIIIIIHIIIIIHIIIIIIIIIIIIIIIIIIIIIIIIIIIIIIIIIHIIIIIIIIIIIIIIHIIIHIIIIIIIHIIIIIIIGHGDHEHFIIIIIIIIIIIIIIIIHIIIIIIIIIIIIHIIIIIIIIHIIHIIIHIHIIIIIIIIIIIIIIIIIIIIIIIIIIIII
@HWI-D00621:567:H7NJCBCX2:1:1102:3996:56826
TGGGGAATATTGCACAATGGGCGCAAGCCTGATGCAGCCATGCCGCGTGTATGAAGAAGGCCTTCGGGTTGTAAAGTACTTTCAGCGGGGAGGAAGGCGATGCGGTTAATAACCGCGTCGATTGACGTTACCCGCAGAAGAAGCACCGGCTAACTCCGTGCCAGCAGCCGCGGTAATACGGAGGGTGCAAGCGTTAATCGGAATTACTGGGCGTAAAGCGCACGCAGGCGGTCTGTTAAGTCAGATGTGAAATCCCCGGGCTTAACCTGGGAACTGCATTTGAAACTGGCAGGCTTGAGTCTTGTAGAGGGGGGTAGAATTCCAGGTGTAGCGGTGAAATGCGTAGAGATCTGGAGGAATACCGGTGGCGAAGGCGGCCCCCTGGACAAAGACTGACGCTCAGGTGCGAAAGCGTGGGGAGCAAACAGG
+
HHIIIIIIIIIIIIIIIIIIIIIIIIIIIIIHIIIIIIIIIIIIIII?CGHIIIIIIIIIHIIIHIIIHIGHHHIIIIIIIIGHHFIIIIHIIIIIIIHIIIIIIIIHIIIIIIGIIIIIIIIIGIIIIICHHIGIIIIIIIHIIIIIIIIIFIIIIIHHHHEHHIIIIIHIIIIHHIGIIDHGHIIHIIGHHGHDHIIIHHIIHIIIHHHGHHHHIHIIIIIHIGDIHIIEGHGHGHHHHHEHGHIHIIIIGIIIIIIGIHIHHGEGIGHHHHIIIIIIGIIHIHIIIIIIIIIIIIIIIHIIHIIIIIIIIHGHIIIIIIIIIIIIGIIIIIIIIIIIIIIIIHG<IHHIIIHIIIIDIIIIIIIIIIIIIIIIIIIIIIIIIIHIIIIIIIIIIIIHHIIIIIIIIIHHHIIIIIIIIIIIIIIII
@HWI-D00621:567:H7NJCBCX2:1:1102:9269:56932
GTGGGGAATATTGCACAATGGGCGCAAGCCTGATGCAGCCATGCCGCGTGTATGAAGAAGGCCTTCGGGTTGTAAAGTACTTTCAGCGGGGAGGAAGGCGATAAGGTTAATAACCTTGTCGATTGACGTTACCCGCAGAAGAAGCACCGGCTAACTCCGTGCCAGCAGCCGCGGTAATACGGAGGGTGCAAGCGTTAATCGGAATTACTGGGCGTAAAGCGCACGCAGGCGGTCTGTCAAGTCGGATGTGAAATCCCCGGGCTCAACCTGGGAACTGCATTCGAAACTGGCAGGCTAGAGTCTTGTAGAGGGGGGTAGAATACCAGGTGTAGCGGTGAAATGCGTAGAGATCTGGAGGAATACCGGTGGCGAAGGCGGCCCCCTGGACAAAGACTGACGCTCAGGTGCGAAAGCGTGGGGAGCAAACAGG
+
IIIIIIIIIIIHIIIIIIIIIIIIIIIIIIIIIIIIIIIIIIIIIIIIHHIIIIIIHIHIHIIIIIHIIIIHIIIIIIIIII@HHIIIIIIIIIIGIIIIIIIIIIHHIIIIIIIIIIIHHIIIIIIIIIIIIIIIIIIIIIHIIIIIIIIIIIIHIIIIIIIIIIHIIIIGHGHHIIEHIIIIIIIIIGIEHHEBHEHIIIIIHIHHIIIIIIIHHEHGIIIIIIIIHIIHHIIIHIHIIIHHHHGHIGIIGIIHIH?IIHGF?G?IIIIIIIIHHFFIHHIIIHIHIIIIIIHIIIHIHHEIIGIIIIIHIIIIIIIIIIIIIIIIIIIGIIIIIIHHIIHIHHIHGIIIIIIIIIHIIHIIHIIIIIIIIIIHIIIIHIIIIIHIIHIIIIIIIIIIIIIIIGIIIIIIGIIIIIIIIIIIIIIIII
@HWI-D00621:567:H7NJCBCX2:1:1102:10211:56989
GTGGGGAATATTGCACAATGGGCGCAAGCCTGATGCAGCCATGCCGCGTGTATGAAGAAGGCCTTCGGGTTGTAAAGTACTTTCAGCGGGGAGGAAGGTGTTGTGGTTAATAACCGCAGCAATTGACGTTACCCGCAGAAGAAGCACCGGCTAACTCCGTGCCAGCAGCCGCGGTAATACGGAGGGTGCAAGCGTTAATCGGAATTACTGGGCGTAAAGCGCACGCAGGCGGTCTGTCAAGTCGGATGTGAAATCCCCGGGCTCAACCTGGGAACTGCATTCGAAACTGGCAGGCTAGAGTCTTGTAGAGGGGGGTAGAATTCCAGGTGTAGCGGTGAAATGCGTAGAGATCTGGAGGAATACCGGTGGCGAAGGCGGCCCCCTGGACAAAGACTGACGCTCAGGTGCGAAAGCGTGGGGAGCAAACAGG
+
IIIIIIIIIIHHIGIIIIIIIIIIIGHIIIIHIIIHHHHIGIIICDHIHHHIHHFHH1FHEHIHHHIIIIIIIIIHHIIEHGFHIIIIIIIIHIHIIIHHEHIIIHHHHHHIIIHDGIGIGHIIHIIIEHFHEHHIIIHGHIHGHIHIIHIDHFIIIIIIIIIIIHIIIHGDDEHDHHHGHHGHIHECHCFHIHEG=EGEHIHIIIIIIHHHIHEHIII<HHHIIEHHGHD-E-GHB6=HIGHHHEHEGIIIHHD<HDHHCHEHHG?F?EHGIHIIIIHHGHGHIIHEIIIIHG?IIHEHCHHIIIHIIGIIHIHIIIIIHEEIIIHGIHIIIHHFHHCFHHIIIIIHFGEIHIIIIIIIIHHHIIIIIIIIHHHIIIGHCIIGIIHIHHHIIIIIHDIHGHHIIIIIIIIHHHHHIIIIIIIHIIIIII
@HWI-D00621:567:H7NJCBCX2:1:1102:5005:57286
GTGGGGAATATTGCACAATGGGCGCAAGCCTGATGCAGCCATGCCGCGTGTATGAAGAAGGCCTTCGGGTTGTAAAGTACTTTCAGCGGGGAGGAAGGCGATGCGGTTAATAACCGCGTCGATTGACGTTACCCGCAGAAGAAGCACCGGCTAACTCCGTGCCAGCAGCCGCGGTAATACGGAGGGTGCAAGCGTTAATCGGAATTACTGGGCGTAAAGCGCACGCAGGCGGTCTGTTAAGTCAGATGTGAAATCCCCGGGCTTAACCTGGGAACTGCATTTGAAACTGGCAGGCTTGAGTCTTGTAGAGGGGGGTAGAATTCCAGGTGTAGCGGTGAAATGCGTAGAGATCTGGAGGAATACCGGTGGCGAAGGCGGCCCCCTGGACAAAGACTGACGCTCAGGTGCGAAAGCGTGGGGAGCAAACAGG
+
IIIIIIIIIIIIIIIHIIIIIIIIHIIIIIIIGIIIIIIIIIIIHIGIHIIIIHIHIIIIIIIIHFIIIIIIIIIIIIIIIIFHHIIIHIIIIIIIIHIIIIIIIIEHHIIIIHEHIIIIHHIIIIIHHIIHHIIIHIHIHIIHGIHIHHHIIIIIIIIIIIIIIIHIHIGHIHIIIIIGIIIHDHHHDEHIHIHHDHCHHIIHGIHIIIGHHIIHHHIIIIIIIIHHCIHHFIHG?GIIIIIIIIHIIHHHCCIIHIIHHEIIHHIIIHIIIIHIIIIIHHIIIIHIIIIIIIIHHHIIIIGIIIIIIIIIHIIGHHGIIHHIIIIHGHIIIIIIIHGIIIIIIIHF<CIHIIIIHGIHCIIIIIIIHIIIIIGIIIHHIIIHEIIHIIIHHIIIIIIIIIIIIIIIIIIIIIIIIIIHIIIIIIIIII
@HWI-D00621:567:H7NJCBCX2:1:1102:13327:57395
GTGGGGAATATTGCACAATGGGCGCAAGCCTGATGCAGCCATGCCGCGTGTATGAAGAAGGCCTTCGGGTTGTAAAGTACTTTCAGCGGGGAGGAAGGCGATAAGGTTAATAACCTTGTCGATTGACGTTACCCGCAGAAGAAGCACCGGCTAACTCCGTGCCAGCAGCCGCGGTAATACGGAGGGTGCAAGCGTTAATCGGAATTACTGGGCGTAAAGCGCACGCAGGCGGTCTGTCAAGTCGGATGTGAAATCCCCGGGCTCAACCTGGGAACTGCATTCGAAACTGGCAGGCTAGAGTCTTGTAGAGGGGGGTAGAATTCCAGGTGTAGCGGTGAAATGCGTAGAGATCTGGAGGAATACCGGTGGCGAAGGCGGCCCCCTGGACAAAGACTGACGCTCAGGTGCGAAAGCGTGGGGAGCGAACAGG
+
IIHIHIIIIIIIICHIIIIIIGHHHII<1GHIIIHIIIIIIIHGHIIIIIGHHHIIIIIIIIIHIH?GH1EDGCGHEC@C<GDCCG?C?DHCE/0D1CHD?EE@H@GH?GEE@H1<=G<<GHC1C?0DDG@<DD0<D?DCFHFE0DHEC<FH0/0D?FEDHI?8/G@88888-/:/:/;8EH.?8-:GH?8:...:.:.7EFB7GAHIIHCG7EIHHCHHIHIHHCIIHDFHGHH@-?IIIIHEIHCHGIIHE,?C?6@IIHGCIIHG?.@?IHCIHG@IIHHIGIIHHGAHEHGF.IH@HG?HHHHIIHF/HIIHIIIHF<?FEHHIHIIIIIIIIIIIIIIIIIIHFHG1CHHCHIHGDIIIIHIHIIIIIIIHCEC/@CIIIIIG<EHHIHIHHIIHHEIIHCGIIIIIIIIIGIIIIIIIIIIIII
@HWI-D00621:567:H7NJCBCX2:1:1102:14846:57643
GTGGGGAATATTGCACAATGGGCGCAAGCCTGATGCAGCCATGCCGCGTGTATGAAGAAGGCCTTCGGGTTGTAAAGTACTTTCAGCGGGGAGGAAGGCGATGCGGTTAATAACCGCGTCGATTGACGTTACCCGCAGAAGAAGCACCGGCTAACTCCGTGCCAGCAGCCGCGGTAATACGGAGGGTGCAAGCGTTAATCGGAATTACTGGGCGTAAAGCGCACGCAGGCGGTCTGTCAAGTCGGATGTGAAATCCCCGGGCTCAACCTGGGAACTGCATCCGAAACTGGCAGGCTTGAGTCTCGTAGAGGGGGGTAGAATTCCAGGTGTAGCGGTGAAATGCGTAGAGATCTGGAGGAATACCGGTGGCGAAGGCGGCCCCCTGGACGAAGACTGACGCTCAGGTGCGAAAGCGTGGGGAGCAAACAGG
+
HHHIIIIGHIIIHIIIIGIHIIIIHIGIIIIIIIIFHIIIIIIIHHIIEHIIIIIIIIIHIIIHIIEDHHHIIIEHIIEHIIGHHHEHIIHIHIIIHIIIHHHIIICHHHIIIIIIHIHDHHGHGIHIDGHHHHIIIIIHHHIIGIIFHHHHHHIIIIIIGIIIIIIIHIIHHHE<HIIIHHHHDDAGHIIIHIH=GEEEHFHCGEFHHIIHHHEHIIEECHG?EHEHDDCGIHHIHFHHHG=FHF?GHHHHB,HDE<E@.HEHGEGGHHHEFHHEG?B.HGIHHHHHHFAAEHHHEHGD=IIHEGIHHHHHHHIHHHHFIHHIIIIIIHCC@EEIIHIIIIHHHHHGCHEIIIIHED@HHCHGIHHHEEHHHHCHHGIIIHHHDHFHEHIIHHH=IIIIHHHIHIGIIHHHDHHIIHHIHEHEIIIHHI
@HWI-D00621:567:H7NJCBCX2:1:1102:16983:57671
GTGGGGAATATTGCACAATGGGCGCAAGCCTGATGCAGCCATGCCGCGTGTATGAAGAAGGCCTTCGGGTTGTAAAGTACTTTCAGCGGGGAGGAAGGCGATAAGGTTAATAACCTTGTCGATTGACGTTACCCGCAGAAGAAGCACCGGCTAACTCCGTGCCAGCAGCCGCGGTAATACGGAGGGTGCAAGCGTTAATCGGAATTACTGGGCGTAAAGCGCACGCAGGCGGTCTGTCAAGTCGGATGTGAAATCCCCGGGCTCAACCTGGGAACTGCATTCGAAACTGGCAGGCTAGAGTCTTGTAGAGGGGGGTAGAATTCCAGGTGTAGCGGTGAAATGCGTAGAGATCTGGAGGAATACCGGTGGCGAAGGCGGCCCCCTGGACAAAGACTAACGCTCAGGTGCGAAAGCGTGGGGAGCAAACAGG
+
IIIIIIHIIHIIHIIIIIIIIGIIIIIIFHIHIIGHGIIIHIIIIIIIIIIIIIGIIIHIIIIIIIIIIIIIIIIIIIIIIIFHIIIIIIIHIIIGHIIIIHIIIIHHHHHIIIIIIIIIIIIIIIIIHGHIIIIIGIIIIIIIIHHEHHHIIIIIIIIIHGIIIIHIIHIIIIHHIIIFHDHIIGEHEHHHCHGHI.FEHHHE@G<HIIHGDHHHHEGIIHHHHGCIIHGGFIIIHHIGIIHHHE@CIHHHCHIIIGHFIIIIHIHGFIIIIIIIIHIIHIIIHHIIHIGIIHHIIIIIHECIIIIIIIIIIHIIIIIIGIIIIIIIIIIIHIIHIIHHIIIIIGHHDHGIIIHGIIIHHHHGIIGIHIIIIIIIHIIIHIHIIIIIIIIIIIHHIIHIGIIHIIIIIIIIIIIIIIIIIIIIIIIIII
@HWI-D00621:567:H7NJCBCX2:1:1102:1937:57992
GTGGGGAATATTGCACAATGGGCGCAAGCCTGATGCAGCCATGCCGCGTGTATGAAGAAGGCCTTCGGGTTGTAAAGTACTTTCAGCGGGGAGGAAGGCGATAAGGTTAATAACCTTGTCGATTGACGTTACCCGCAGAAGAAGCACCGGCTAACTCCGTGCCAGCAGCCGCGGTAATACGGAAGGTGCAAGCGTTAATCGGAATTACTGGGCGTAAAGCGCACGCAGGCGGTCTGTCAAGTCGGATGTGAAATCCCCGGGCTCAACCTGGGAACTGCATTCGAAACTGGCAGGCTAGAGTCTTGTAGAGGGGGGTAGAATTCCAGGTGTAGCGGTGAAATGCGTAGAGATCTGGAGGAATACCGGTGGCGAAGGCGGCCCCCTGGACAAAGACTGACGCTCAGGTGCGAAAGCGTGGGGAGCAAACAGG
+
IIIIIIIIIIIIHIIIIIIIIGIIIIIIIHIIIIIIIIIIIIGIIIIIIGIIIIIIIIIIIIIIHIHHIHHIIHIIIIIIIIHIIIIIIGHEHIIIIIIIIIIIIGGHIIIIIIIIIIIHIIHEHIIIHIIIIIIIIIIIIHGIIFHHIIIIIIIIIIIIHIIIGIEHIIIIIIIIHHHHIIIHIIIHIIHIFCGHIIIIIIIIIIHIHHIHHHHIIHHIHHIIIIIIIIIIIIHIIIIHHHGHHCHIIIIFIHGHGIIIHHFHEHEIHIIIIHIIHHHH?HIIIIHIHGIIIIHIIIIIIIIIIIHIIIIIIIIIIIIHHEIIIIIHIIIIIHHHIIIIIIIIIGHHDIIIIIIIIIIFIHIIIIIIIIIIIIIIIIHHGGHIIIIIIIIHHEIIIIIIIIIIIIHDIIIIIIIIIIIIIIIIIIIIHI
@HWI-D00621:567:H7NJCBCX2:1:1102:6283:57931
GTGGGGAATATTGCACAATGGGCGCAAGCCTGATGCAGCCATGCCGCGTGTATGAAGAAGGCCTTCGGGTTGTAAAGTACTTTCAGCGGGGAGGAAGGCGATAAGGTTAATAACCTTGTCGATTGACGTTACCCGCAGAAGAAGCACCGGCTAACTCCGTGCCAGCAGCCGCGGTAATACGGAGGGTGCAAGCGTTAATCGGAATTACTGGGCGTAAAGCGCACGCAGGCGGTCTGTCAAGTCGGATGTGAAATCCCCGGGCTCAACCTGGGAACTGCATTCGAAACTGGCAGGCTAGAGTCTTGTAGAGGGGGGTAGAATTCCAGGTGTAGCGGTGAAATGCGTAGAGATCTGGAGGAATACCGGTGGCGAAGGCGGCCCCTTGGACAAAGACTGACGCTCAGGTGCGAAAGCGTGGGGAGCAAACAGG
+
IIIIIIIIIIIIIIIIIIIIIIIIIIIIIIIIIIIIIIIIIIIIHIIIHIIIIIIHIIIIHIIIIIIHIIIGIIIIIIIIIIGHIIIIHIIIIIIIIIIIHHHIIIHIIHHIIIIIIIIIIIIIIIIIHIIIIIIIIIIIIIIIIIIIIIIHIIIIIIIIIIIIIIIGGHHIIIHHIIEHHHIIIIIHHIIIIIIIIHIHIIIHIIHIIIHIIIHIIIIIIIIIGIIIIIIIIHHIHHHIGIIIIIHIHIIGIDGHEHHHIIHHIHHHHGIIIIHGIIIIIIIIIIIIHIIIIIIHIIHHIIHIIIIIHIIIIIIIIIIIIIHIIIIIIHIIIIIIIIIIIHIIIIHHFIGIIIIIIIIIIIIIIIIIIIIIIIIIIIIIIIIIIIIIIIIIIHIIIHIIIIIIIIIGIIIIIIIIIIIIIIIIIIHIII
@HWI-D00621:567:H7NJCBCX2:1:1102:16082:57952
GTGGGGAATATTGCACAATGGGCGCAAGCCTGATGCAGCCATGCCGCGTGTATGAAGAAGGCCTTCGGGTTGTAAAGTACTTTCAGCGGGGAGGAAGGTGTTGAGGTTAATAACCTCAGCAATTGACGTTACCCGCAGAAGAAGCACCGGCTAACTCCGTGCCAGCAGCCGCGGTAATACGGAGGGTGCAAGCGTTAATCGGAATTACTGGGCGTAAAGCGCACGCAGGCGGTCTGTCAAGTCGGATGTGAAATCCCCGGGCTCAACCTGGGAACTGCATTCGAAACTGGCAGGCTAGAGTCTTGTAGAGGGGGGTAGAATTCCAGGTGTAGCGGTGAAATGCGTAGAGATCTGGAGGAATACCGGTGGCGAAGGCGGCCCCCTGGACAAAGACTGACGCTCAGGTGCGAAAGCGTGGGGAGCAAACAGG
+
IIIHIIIIIIIIIIIIIIGIIIIIIIIIIIIIIIIIIIIIIIIIHIIIIIIIIIIIHIIIIIIIIIHIIIIGIHIIIIIIIIFHHIHHIIIIIIIIIIIIIHIHIIIIIIIIIIIIIIIGIIIIIIIIIHIIIIIIIIIIIIIIIIIHHIHIIIIIIIIIIIIIIIIIIIGGIIIIIIHHHIHDCHHHHHHIIIHIIHIIHHHIHHIIIHIIIIHHEHHHHHHHHIIIIIIIHHCHEHE<IIHFCF?IHEIIHHIGIHHHHIHIIHIHHIHGIIIIIIHHIIGIIIGIIIIIIIHHIIIIIIGIIIIIIIIIIIIIHIIIIHFHHHIIIIIHIIIIIIHIIIIIIIHHDECHHHIIHIIIIIHIIIIIIIIHCGIIIIIIIIIIIIIIIIIIIHIIIIIIIHHFHIHIIIIIIIIIIIIIIIHIIIIIII
@HWI-D00621:567:H7NJCBCX2:1:1102:11500:58227
GTGGGGAATATTGCACAATGGGCGCAAGCCTGATGCAGCCATGCCGCGTGTATGAAGAAGGCCTTCGGGTTGTAAAGTACTTTCAGCGGGGAGGAAGGTGTTGTGGTTAATAACCGCAGCAATTGACGTTACCCGCAGAAGAAGCACCGGCTAACTCCGTGCCAGCAGCCGCGGTAATACGGAGGGTGCAAGCGTTAATCGGAATTACTGGGCGTAAAGCGCACGCAGGCGGTCTGTCAAGTCGGATGTGAAATCCCCGGGCTCAACCTGGGAACTGCATTCGAAACTGGCAGGCTAGAGTCTTGTAGAGGGGGGTAGAATTCCAGGTGTAGCGGTGAAATGCGTAGAGATCTGGAGGAATACCGGTGGCGAAGGCGGCCCCCCTGGACAAAGACTGACGCTCAGGTGCGAAAGCGTGGGGAGCAAACAGG
+
IIIIIIIIIIIIIIIIIIIIIIIIIIIIIIIIIIIIIIIIIIIIIIIIIIIIIIHIIIIIIIIIIIIIIIIIIIHIIIIIIIGHIIIIIIIHHIHHIHHIIIIIIIHIIIIIIIIIIIIIIIIIIIIIHIIIIIIIIIIIIIIIIIIIIGHIIIIIIIIIIIIIIIIIIIIIIHHIIIIIIIIIIIIIIIIIIHHHIIIHHHHHIIIIIIIIIIHIIGHIIIHIHHHIHIIIIIIIHIIIIIHIIIIIGIHHHDHHHDIIHGHHHHHIIIIIIIIIIHFIHIHIIIHIIIIIIIHIIIIIIIHIIIIIIIIIIIIIIIIIIIIIIIHIIIIIIIIIIIIIIIIIIIIHHGIIIIIIIIIIIHIIIIIIIHHIIIIIIIHIIHIIIIIIIIIIIHIIGIIIIIHIIIIHHIIIIIIIIIIIIIIIIIIIIII
@HWI-D00621:567:H7NJCBCX2:1:1102:9808:58366
TGGGGAATATTGCACAATGGGCGCAAGCCTGATGCAGCCATGCCGCGTGTATGAAGAAGGCCTTCGGGTTGTAAAGTACTTTCAGCGGGGAGGAAGGTGTTGTGGTTAATAACCACAGCAATTGACGTTACCCGCAGAAGAAGCACCGGCTAACTCCGTGCCAGCAGCCGCGGTAATACGGAGGGTGCAAGCGTTAATCGGAATTACTGGGCGTAAAGCGCACGCAGGCGGTCTGTCAAGTCGGATGTGAAATCCCCGGGCTCAACCTGGGAACTGCATTCGAAACTGGCAGGCTAGAGTCTTGTAGAGGGGGGTAGAATTCCAGGTGTAGCGGTGAAATGCGTAGAGATCTGGAGGAATACCGGTGGCGAAGGCGGCCCCCTGGACAAAGACTGACGCTCAGGTGCGAAAGCGTGGGGAGCAAACAGG
+
HIIHIIIIIIIIIIIIIIIIIIIIIHIIIIIIIIIIHIIIIIIIIIICEHIIIIIIIIIHHIIIIIGGHIIIIHIIIIIIGIHHIIIIHHIIIIIIIIIIIIIIIHHHIIIIHIIIIIIIIIIIIIIIIIIIIIIIIIIHHIIIIHIHIGIIIHIIIIHIIIIIIHIIIIHIIIIIIHHHHEHHHHHIIIIIIEHHHIIIIIIHIIHIIIIIHHEHIIHHIIIIIIIIIIIEHHHGHIIIIIIIHHHIFIIIHHHCIHGIIIIIIIIHHEIHIHIIHHIIIIIIIIIIHIIIIIIIHHF.IHIIIIIIIIIIHIHIHIIIIHHIHIIIIIGIIIIIIIIIIIIIIIHFHIIIIIIIIIIIIHIIHHHGIIIHIIIIGHDGIIIIIIIHHHHHIHIIIIHIIIIIIIIIIIIIIIIIIHIIIIIIIIIII
@HWI-D00621:567:H7NJCBCX2:1:1102:12739:58452
GTGGGGAATATTGCACAATGGGCGCAAGCCTGATGCAGCCATGCCGCGTGTATGAAGAAGGCCTTCGGGTTGTAAAGTACTTTCAGCGGGGAGGAAGGTGTTGTGGTTAATAACCACAGCAATTGACGTTACCCGCAGAAGAAGCACCGGCTAACTCCGTGCCAGCAGCCGCGGTAATACGGAGGGTGCAAGCGTTAATCGGAATTACTGGGCGTAAAGCGCACGCAGGCGGTCTGTCAAGTCGGATGTGAAATCCCCGGGCTCAACCTGGGAACTGCATTCGAAACTGGCAGGCTAGAGTCTTGTAGAGGGGGGTAGAATTCCAGGTGTAGCGGTGAAATGCGTAGAGATCTGGAGGAATACCGGTGGCGAAGGCGGCCCCCTGGACAAAGACTGACGCTCAGGTGCGAAAGCGTGGGGAGCAAACAGG
+
IIIIIIIIIIIIIIGIIIIIIIIIIIIIIIIHHIIIIIIIIIIIIIIIIIIIIIIIIIIIIGHIIIIIIIIIIIIHIIIIIIFHIHIIIIIGIIIIHIIIIIIIIIHIIIIIIIIIIIIHIIIIIIIIIIIIIIIIIIHHHHHIIIHIIIGIIIIIIIIIIHHIIIIIGIIIIHIIIIGIHIIIIIIIIIHIGHEHEHHIIIIIIIIIIIIHGIIIIIIIIIGIIIIIIIIHEEFF-HHHHHHCHBFEGIIHHIIHIIIIIIHGHIHIIIIIIIIIIIFHGHIIIIIIIIIIIIIIIIHIHHEIIIIIIIIIIIIIIIIIIIIIIIIIIIIIFIIIIIIIIIIIIIIHGIIIIIIIIIIIIIIIIHIIIIIIIIIIIIIIIIIHIIIIIIIIIIIIIIIIIIIIIIIIIIIIIIIIIIIIIIIIIIIIII
@HWI-D00621:567:H7NJCBCX2:1:1102:15117:58415
GTGGGGAATATTGCACAATGGGCGCAAGCCTGATGCATCCATGCCGCGTGTATGAAGAAGGCCTTCGGGTTGTAAAGTACTTTCAGCGGGGAGGAAGGCGATGTGGTTAATAACCGCGTCGATTGACGTTACCCGCAGAAGAAGCACCGGCTAACTCCGTGCCAGCAGCCGCGGTAATACGGAGGGTGCAAGCGTTAATCGGAATTACTGGGCGTAAAGCGCACGCAGGCGGTCTGTCAAGTCGGATGTGAAATCCCCGGGCTCAACCTGGGAACTGCATCCGAAACTGGCAGGCTTGAGTCTCGTAGAGGGGGGTAGAATTCCAGGTGTAGCGGTGAAATGCGTAGAGATCTGGAGGAATACCGGTGGCGAAGGCGGCCCCCTGGACGAAGACTGACGCTCAGGTGCGAAAGCGTGGGGAGCAAACAGG
+
IIIIIIIIIHIII?HIIIIIHIIIIIIIIIIIIIHHIEHIIIIIIIIIII<<FHHHIIIIIIIIIIIIIIIIIIIGHGGHIHGH@CHHIIIIGIHIHHEHD?GHHHHHIIIIGF?CHDCFDHEHIIII0EHHIEG<EHIIEHHIIIIHIIIIHIIHCHHIIIIHIIIIIIIIIGHHFHHII@GHHIHIIIHIIIGHHGIHIIIIHHIIIIHHHHIEEHHIICBEIHIIHHHHE@FHEEIHHCIHIIFIHGHFHDHDDHGGHHGHHFA@.HIIHIIIIIIHC=HHEIIIHIHHEIIIIIIHHEHIIHHIIIIIIIIIHHCIHIIIIGHIIIIIIFIIIIIIIGIIIIIHGIIIIIIHHIHIHIIIIGIIIIIIIIIHDIIIIHIIIHGHGIIIIIIGIIIHHGHDIHGIIIIIIIIIIIIIIIIIIIIIII
@HWI-D00621:567:H7NJCBCX2:1:1102:15678:58339
GTGGGGAATATTGCACAATGGGCGCAAGCCTGATGCAGCCATGCCGCGTGTATGAAGAAGGCCTTCGGGTTGTAAAGTACTTTCAGCGGGGAGGAAGGCGATAAGGTTAATAACCTTGTCGATTGACGTTACCCGCAGAAGAAGCACCGGCTAACTCCGTGCCAGCAGCCGCGGTAATACGGAGGGTGCAAGCGTTAATCGGAATTACTGGGCGTAAAGCGCACGCAGGCGGTCTGTCAAGTCGGATGTGAAATCCCCGGGCTCAACCTGGGAACTGCATCCGAAACTGGCAGGCTTGAGTCTCGTAGAGGGGGGTAGAATTCCAGGTGTAGCGGTGAAATGCGTAGAGATCTGGAGGAATACCGGTGGCGAAGGCGGCCCCCTGGACAAAGACTGACGCTCAGGTGCGAAAGCGTGGGGAGCAAACAGG
+
IIIIIHIIIIIIIIIIIIIIIIIIIIIIIIIIHHIHIIIIHIIIIIIIFHHIHGIIHIHHIIIHIIIIIHIIIIIIIIIIIIHHIIIIHHIHHHHIHHIIIIIIIIHIIIIIIHIIIIHHHHHIIIIIHIIIHHHHIIHHIIGHHIHIIIIIIIEHIHHIIIFHIHIIIIIIIIDHCHHIIIIIIIIIIE@HEHGGHHIGIHIIIIHHHHHHIHIGHCDHGCHIHHGIHHGG?HHHHEHIIIIHEIIIIIIIIIIHIIIHEHHEGIIHIIHIIIIIIIIFE.GIIIIIIIIIIIIIIIIHHFHIIIIIIIIIIIIIIIIIIIHIIIIIIIIHIIIIIIIIIIIIIIIHGIIIIIIIIIHFIHCIIIIIIIIIIIIIIIIIIIIIIIIIIIHEHIIIIIIIIIIHIIIIIIIIIIIIIIHIIIHIIIIIII
@HWI-D00621:567:H7NJCBCX2:1:1102:18047:58444
GTGGGGAATATTGCACAATGGGCGCAAGCCTGATGCAGCCATGCCGCGTGTATGAAGAAGGCCTTCGGGTTGTAAAGTACTTTCAGCGGGGAGGAAGGCGATGCGGTTAATAACCGCGTCGATTGACGTTACCCGCAGAAGAAGCACCGGCTAACTCCGTGCCAGCAGCCGCGGTAATACGGAGGGTGCAAGCGTTAATCGGAATTACTGGGCGTAAAGCGCACGCAGGCGGTCTGTCAAGTCAGATGTGAAATCCCCGGGCTTAACCTGGGAACTGCATTTGAAACTGGCAGGCTAGAGTCTTGTAGAGGGGGGTAGAATTCCAGGTGTAGCGGTGAAATGCGTAGAGATCTGGAGGAATACCGGTGGCGAAGGCGGCCCCCTGGACAAAGACTGACGCTCAGGTGCGAAAGCGTGGGGAGCAAACAGG
+
IHIFHIHHIGIIIIIIIIHHHIIHHIIIIIIIIIIGIIHIIIIHHHGHDHEHHHHFHIIIIHIHHH@HIHHHIIIIIIHHIIIIIHIGIGHEHHIGIHHHIHHIIHHHIIIIIIIHIIHIIDHHHHHEGHHIIIIIDHIFHIIIFHEHIHIGIG?GHIIIGHIHHHIIIIHHDHHHCFHEHHHHHIHFCE@?BC.EHCCEH@GEBBFHIIGIIIIHIIIIIHHDIIIIH>@IIIHHEHIIIIHHFGCHHEHHHCE,HHHIHIHIHHHHHHIIHG@IHHIIIHHHIIHIIHHCHEGEHIIIIHIIIIIIHIIIIHHGIIIHIIIGHIHGIIIIIIHIIIIIHIIIIIIHDGIIIIIIGIHGIIHIHFIIIIIIIIIIIIIIGIIIIIIIIHHHGIIIHIIIIIIIHIIIIIIIHIIIIIHIIHIIIIHIII
@HWI-D00621:567:H7NJCBCX2:1:1102:18006:58447
GTGGGGAATATTGCACAATGGGCGCAAGCCTGATGCAGCCATGCCGCGTGTATGAAGAAGGCCTTCGGGTTGTAAAGTACTTTCAGCGGGGAGGAAGGTGTTGTGGTTAATAACCACAGCAATTGACGTTACCCGCAGAAGAAGCACCGGCTAACTCCGTGCCAGCAGCCGCGGTAATACGGAGGGTGCAAGCGTTAATCGGAATTACTGGGCGTAAAGCGCACGCAGGCGGTCTGTCAAGTCGGATGTGAAATCCCCGGGCTCAACCTGGGAACTGCATTCGAAACTGGCAGGCTAGAGTCTTGTAGAGGGGGGTAGAATTCCAGGTGTAGCGGTGAAATGCGTAGAGATCTGGAGGAATACCGGTGGCGAAGGCGGCCCCCTGGACAAAGACTGACGCTCAGGTGCGAAAGCGTGGGGAGCAAACAGG
+
HIIIHHHIHHHHIGHIIIIIIHIIIIIIIIHIGFHIIIHIIIHIIIIIHGHHIIIIIHIHIHHIIGHHIIIGIIHIIIIIEHFHEHHHIIIFHDEGHHHHHHIIIIHEHHHEHHHHEHH0FHCHHGEHHHGHEFEDDCHEHHIHHEHFHDHHCH?GHFHDEFHHIHHHEHHIH/?DGHIEHIHHDHEHHHCHHHIHIIIGHGEHHHH@HCHEHD@HHGHHIEHHHH@EHHH--@@EHGEDC@HCG?EG?GGEB?C>5,HH?HHIHIIHECCHIHHIHHEBBHIIIIHHFACHHCIHHHFHFHCIIIHHHIHGCCGIIHHHF?HHHHFHHHHHDFFHIIIGIHHHFF@<D@IHHHEEIHEHCHHHHEEHDHHGHIHHIHICIIHIHHIIIHHCIHHEHHFHHEHIHIIIHHGIIIIIIHEIIGIHIIIHII
@HWI-D00621:567:H7NJCBCX2:1:1102:20050:58442
GTGGGGAATATTGCACAATGGGCGCAAGCCTGATGCAGCCATGCCGCGTGTATGAAGAAGGCCTTCGGGTTGTAAAGTACTTTCAGCGGGGAGGAAGGCGATAAGGTTAATAACCTTGTCGATTGACGTTACCCGCAGAAGAAGCACCGGCTAACTCCGTGCCAGCAGCCGCGGTAATACGGAGGGTGCAAGCGTTAATCGGAATTACTGGGCGTAAAGCGCACGCAGGCGGTCTGTCAAGTCGGATGTGAAATCCCCGGGCTCAACCTGGGAACTGCATTCGAAACTGGCAGGCTAGAGTCTTGTAGAGGGGGGTAGAATTCCAGGTGTAGCGGTGAAATGCGTAGAGATCTGGAGGAATACCGGTGGCGAAGGCGGCCCCCTGGACAAAGACTGACGCTCAGGTGCGAAAGCGTGGGGAGCAAACAGG
+
IIHIGHIIIIIHIIIIIIIIIIIIIIIIFHHHIIIIIIIIIHHIIIIIDHHIIIIIIIIHHIHHIIIIIIIIIIIIIIIIIIFHIIIIIIGIHIIIIGIIHIGIIIHIHIIIIIIIIIIIIIIIIHHIHHIIIIIIIIIIIIIIIIIIIIIIIIIIIIIIIIIHGHIIIIIIDIIIGHFHHIIIIHIHIHHIIIHHIIFHIIIIIGHHIIHHHHIHIHHHIIHHHIIIHIIHH@F@@EHHD=EEIIHHHHHHHC<DGIIHIHIHHHCIIIIIIIHHHHIHHGHHHIHIIIHHHG?GIIIIIIIIIGIIIHIIIIIGIHHIIIHIIIIIIHIIIIIIIIHHIIIIIIHGDHIHIIIIIIIIIIIIIIIIIIIIIIIIIIIIIIIIIIIIIIIIHIIIIIHGIIIIIIIIIIIIIIIIIIIIIIIIIIIIII
@HWI-D00621:567:H7NJCBCX2:1:1102:2112:58741
GTGGGGAATATTGCACAATGGGCGCAAGCCTGATGCAGCCATGCCGCGTGTATGAAGAAGGCCTTCGGGTTGTAAAGTACTTTCAGCGGGGAGGAAGGCGATAAGGTTAATAACCTTGTCGATTGACGTTACCCGCAGAAGAAGCACCGGCTAACTCCGTGCCAGCAGCCGCGGTAATACGGAGGGTGCAAGCGTTAATCGGAATTACTGGGCGTAAAGCGCACGCAGGCGGTCTGTCAAGTCGGATGTGAAATCCCCGGGCTCAACCTGGGAACTGCATTCGAAACTGGCAGGCTAGAGTCTTGTAGAGGGGGGTAGAATTCCAGGTGTAGCGGTGAAATGCGTAGAGATCTGGAGGAATACCGGTGGCGAAGGCGGCCCCCTGGACAAAGACTGACGCTCAGGTGCGAAAGCGTGGGGAGCAAACAGG
+
EHHH?EHIIIIIIIIIHIIIEHGHHCHHCHHHIIIIIHHIGIIIIIIICHIEHEECFHEHIIIIHCHIDFHHHHE@HHIIIIHHFHHIDHIHII0CHHHICCHIIIC<FEHHCFHIIIFFGFICHHIIHHFGEGHGIIDHHIIIIIIIIGHHIIF@GIHFHHIIIIHEH@H?HHEHIHIHGHACDDEAGHEHHIAHHECHEHGHHFHHHHHHHIHHEHHHGHH=EEEEHHEHE@@EEHFDHHCHEHHHEHCHECIIIIHHHFH@EHHCHEHIIIIHGIHCHHFGGIIHIHHHAHCGIHCG@HCHHHHEHIIIHHHHIIHIHIIIIIHHDCIHGFHEHHHDHDHIIIHFD?HHIIIIHHIIHECIHIHIHHHEH?DCDD<<@GEIHHC?IHHFC0IHHIHHIIHDIIIIIIHHHGIIIHEHHCIIIIIIII
@HWI-D00621:567:H7NJCBCX2:1:1102:2594:58717
GTGGGGAATATTGCACAATGGGCGCAAGCCTGATGCAGCCATGCCGCGTGTATGAAGAAGGCCTTCGGGTTGTAAAGTACTTTCAGCGGGGAGGAAGGCGATAAGGTTAATAACCTTGTCGATTGACGTTACCCGCAGAAGAAGCACCGGCTAACTCCGTGCCAGCAGCCGCGGTAATACGGAGGGTGCAAGCGTTAATCGGAATTACTGGGCGTAAAGCGCACGCAGGCGGTCTGTCAAGTCGGATGTGAAATCCCCGGGCTCAACCTGGGAACTGCATTCGAAACTGGCAGGCTAGAGTCTTGTAGAGGGGGGTAGAATTCCAGGTGTAGCGGTGAAATGCGTAGAGATCTGGAGGAATACCGGTGGCGAAGGCGGCCCCCTGAACAAAGACTGACGCTCAGGTGCGAAAGCGTGGGGAGCAAACAGG
+
HIIIIIICHIHIHIIIIIIIIIGIIIIIIIIIIIGIIHIIIGIIIIIIIIIIIIHIIEHHHIII@HIHIHIIIHHHHIIHIIHIIIIIIIIIIHIHIIIHHHIIIIHIHHIHIIIIIIIHIHHIIIIIIIIIEHIIIIIIIIIFHHHIIIIIIIII?HIIHIIIIIIIIHIHGIHHHIIGHIHI-CHHGH@@GEHHDHIIHIHGEHHIIHHBHHIIHHHHEHHDHHHHHGHFF6?HHHHC<@EGHF88-?CFHC?<H<GHIIHEIHEIGIIHEGCHHAHE?HHIIIIHIHIIIIIIIIIIHIFIIIIIHHCHIIHIIIIIHEEIIHHGDIIHHEHIHIIIHGIHHIHG<HHHHIHIIIIIHHDHEHEGHEGIHHIDH<CIHHEHIIIHHHIHIGIIIHHIHHIHHIHIIHIIIIIIHGHGIIIIIIIHEH
@HWI-D00621:567:H7NJCBCX2:1:1102:13961:58529
GTGGGGAATATTGCACAATGGGCGCAAGCCTGATGCAGCCATGCCGCGTGTATGAAGAAGGCCTTCGGGTTGTAAAGTACTTTCAGCGGGGAGGAAGGCGATAAGGTTAATAACCTTGTCGATTGACGTTACCCGCAGAAGAAGCACCGGCTAACTCCGTGCCAGCAGCCGCGGTAATACGGAGGGTGCAAGCGTTAATCGGAATTACTGGGCGTAAAGCGCACGCAGGCGGTCTGTCAAGTCGGATGTGAAATCCCCGGGCTCAACCTGGGAACTGCATTCGAAACTGGCAGGCTAGAGTCTTGTAGAGGGGGGTAGAATTCCAGGTGTAGCGGTGAAATGCGTAGAGATCTGGAGGAATACCGGTGGCGAAGGCGGCCCCCTGGACAAAGACTGACGCTCAGGTGCGAAAGCGTGGGGAGCAAACAGG
+
IIIIIHGIIIIIIIIIIIIIIIIIIIIIIIIIIIIIIIGIIIIIHHIIIIHIIIIIIIIIIIIHIIIIIHIHIIIIIIIIIIGHHIIIIHIHHIHIIIIIGIHIIIIIIIIIIIIIIIIIHFHHHIIIIIIIHHHIHIIIIIIIIHIIIIIHIEHIIIIIIIIIIIIIHIIIHC8EHHIHHIHHHIIIIIIIHHGEHFIIHGHHHHHCHHIIHIIIIIHHIGIIIIIIHIHIIIGHEGHIGHHHGHGIHHIHEHHHIIHEECEIIHFIIHHEAGCIHHHHHIIHIIHIIIIIHIGIIIIIHHCIIIIIHHHHCHHIIHIIIIIIIIIIIHHIIIIIHIIIIIIIIHIHFHHIIIIIIIIIIIHDHIIIIHGIIIHIIHIGIIHHIIIIIIIIHIIIIIIHIIIIIIIIHHHIGIIIIIIIIHIHIIHIIH
@HWI-D00621:567:H7NJCBCX2:1:1102:15488:58682
GTGGGGAATATTGCACAATGGGCGCAAGCCTGATGCAGCCATGCCGCGTGTATGAAGAAGGCCTTCGGGTTGTAAAGTACTTTCAGCGGGGAGGAAGGCGATGCGGTTAATAACCGCGTCGATTGACGTTACCCGCAGAAGAAGCACCGGCTAACTCCGTGCCAGCAGCCGCGGTAATACGGAGGGTGCAAGCGTTAATCGGAATTACTGGGCGTAAAGCGCACGCAGGCGGTCTGTTAAGTCAGATGTGAAATCCCCGGGCTTAACCTGGGAACTGCATTTGAAACTGGCAGGCTTGAGTCTTGTAGAGGGGGGTAGAATTCCAGGTGTAGCGGTGAAATGCGTAGAGATCTGGAGGAATACCGGTGGCGAAGGCGGCCCCCTGGACAAAGACTGACGCTCAGGTGCGAAAGCGTGGGGAGCAAACAGG
+
IHHIHIIIIIIIIIIIIIIIIIIIIIIIIIIHIIIIIIIIIIIIIIIIGHHIIIIIIIIIIIIIHIIIGHIIIIIIIIIIIIGHIIGIIIIIIIIIIIIHIIIIIIIIIIIIIIIIHHIHIIIIIIIHGHIIIIIHIIIIHIIIHIIIIIIIIIIIIIIIIIIIIIIIIIIIIIIHIHIGHHEDHCB@EGHIGIIHHIIIIIIIIHHIIIHIIIHIIIIIIIIIIIHHIIIIIHF66G?HHCHEHHHHHG@IH<IHIIHHEHHIIIHIIIIIIIIHHHGIIIIIIHIGIHHIHHFIIHHIIGIIIIIIIIIIIHIIIHHHCHGIIHIIIIIIIHIIIIIIIIIIIIHG<IGHHIHGIIIIHDIIIIIIIIIIIIIIIIGIIIIIIIIIIIIIIIIIHIIIHIHIIIIIIIIIIIIIIIIIIHHIIIIIII
@HWI-D00621:567:H7NJCBCX2:1:1102:15854:58733
GTGGGGAATATTGCACAATGGGCGCAAGCCTGATGCAGCCATGCCGCGTGTATGAAGAAGGCCTTCGGGTTGTAAAGTACTTTCAGCGGGGAGGAAGGTGTTGAGGTTAATAACCTCAGCAATTGACGTTACCCGCAGAAGAAGCACCGGCTAACTCCGTGCCAGCAGCCGCGGTAATACGGAGGGTGCAAGCGTTAATCGGAATTACTGGGCGTAAAGCGCACGCAGGCGGTCTGTCAAGTCGGATGTGAAATCCCCGGGCTCAACCTGGGAACTGCATTCGAAACTGGCAGGCTAGAGTCTTGTAGAGGGGGGTAGAATTCCAGGTGTAGCGGTGAAATGCGTAGAGATCTGGAGGAATACCGGTGGCGAAGGCGGCCCCCTGGACAAAGACTGACGCTCAGGTGCGAAAGCGTGGGGAGCAAACAGG
+
IIIIIIIIIIIIIIIIIIIIIIIIIIIIIIIIIIIIHIIIIIIIIHGIHIIIHIIHIIIIHGGHIHGIHHIIIIGHHIIIIIFHHIIIIIIIIIHIIIIIIIIIIIIHIIHIIHIIIIIHHIIIHIIIHHHIIIIIHIIIIIHFIIIIIIIIIIIIIIIHIIHIIIIIIIIIIGDHHHIIIGHIIIIIIIIIHI@GHEHIIIIHIEHHIHIIIIIIIIIHIHIIIIIIIIIHHCEIHIHHHHHEHHHHHHHIIHGIIIIIHCGIIIHCIIIIHIIHGHEIIIIIIIHIIHHHFFHIIIIIIIIGIIHIHIIIIHIIHIIIIIHGIIIHIIIIIHIIIIIIIIIIIHHHDIHIIIIIIIIIIIIIIIIIIIIIIIIIIIIIIIIIIIIIIIIIIIIIIIHIHIIIIIHIIIIIIIIIIIIIIIIIIIIIII
@HWI-D00621:567:H7NJCBCX2:1:1102:18518:58595
GTGGGGAATATTGCACAATGGGCGCAAGCCTGATGCAGCCATGCCGCGTGTATGAAGAAGGCCTTCGGGTTGTAAAGTACTTTCAGCGGGGAGGAAGGCGATAAGGTTAATAACCTTGTCGATTGACGTTACCCGCAGAAGAAGCACCGGCTAACTCCGTGCCAGCAGCCGCGGTAATACGGAGGGTGCAAGCGTTAATCGGAATTACTGGGCGTAAAGCGCACGCAGGCGGTCTGTCAAGTCGGATGTGAAATCCCCGGGCTCAACCTGGGAACTGCATTCGAAACTGGCAGGCTAGAGTCTTGTAGAGGGGGGTAGAATTCCAGGTGTAGCGGTGAAATGCGTAGAGATCTGGAGGAATACCGGTGGCGAAGGCGGCCCCCTGGACAAAGACTGACGCTCAGGTGCGAAAGCGTGGGGAGCAAACAGG
+
IIIIIIIIIIIIIIIIIIIIIIIIIIIIIIIIIHIIIIIIIIIIIIIIIIIIIIIIIIIIIIIIIIIIIIIIIIGIIHHHIIGHIIIIIIIHIIIIIIIIIIIHIIHHIIIIIIIIIIIIIIIIIIIHIIHIIIIIHIIGEHHIIIIIIHIIIIIHIIIIIIIIIIIIIIIIIIEHIIIIIIGIIIIIIIGHIIIHIIEFHIIIIIIIHHIHIIIIIIIIIHHIIIIIIIIIIHIHFIIIIIHHHIIIIHHHADHDIHIIIIIIHIIIIIIIIIIIGIIIIIIIIIIIHIIIIIHHHIHIHIIHIIIHIIIIIIIIIIIIHHHIIIIIIIIIIIIIIIIIIIIIIIHGDHFHGIIIIIIIIHIIIIIHHIIIIIIIIIIIIIIIIHIIIIIIHIIIIIIIIIIIIIHIIIIIIIIIIIIIIIIIIIIIII
@HWI-D00621:567:H7NJCBCX2:1:1102:19826:58525
GTGGGGAATATTGGACAATGGGCGCAAGCCTGATGCAGCCATGCCGCGTGTATGAAGAAGGCCTTCGGGTTGTAAAGTACTTTCAGCGGGGAGGAAGGCGATGCGGTTAATAACCCTGTCGATTGACGTTACCCGCAGAAGAAGCACCGGCTAACTCCGTGCCAGCAGCCGCGGTAATACGGAGGGTGCAAGCGTTAATCGGAATTACTGGGCGTAAAGCGCACGCAGGCGGTCTGTTAAGTCAGATGTGAAATCCCCGGGCTCAACCTGGGAACTGCATTCGAAACTGGCAGGCTAGAGTCTTGTAGAGGGGGGTAGAATTCCAGGTGTAGCGGTGAAATGCGTAGAGATCTGGAGGAATACCGGTGGCGAAGGCGGCCCCCTGGACAAAGACTGACGCTCAGGTGCGAAAGCGTGGGGAGCAAACAGG
+
IHHIIIHIIIIIIIHIHIIIIIIIIIIIIIHIIIIIIIIIIIII1EHHHHIIIIIHIIIHIIIIIIIIIIIIIHIIIIHIIHFHIIIIIIIIIIIEHIIIIIIIIIHIHIIIHIIIIIHHIIHIHIIHHHHIIIIIIIIIIIIHIIIIHIIGHIHIIGIIIIIIIIIIIIHIIHHIIIIIIHGIIIGHHEHIIIHFHIEHIIIIIIIIIIIIIIHGHIIIIIHIIIIIIIIIIGIIHHIIIIIHHHFIIHHIIHHCHDEIHHHHHHG?IIHIIIIIGIIIHFIHGHIHHF@IIHHIGIIHIGIIIIIIHIIIIIIIIIIIIIIHIIIIIIIIIIIIIIIIIIIIIIHG<IIIIIIIIIIIHHHIIIIIIIIIIHIIIIIIIGIIIIIHIHIIIIIIIED1IHIIIIHGIIIIIIIIIIIIIIIIIIIIII
@HWI-D00621:567:H7NJCBCX2:1:1102:3277:58817
GTGGGGAATATTGCACAATGGGCGCAAGCCTGATGCAGCCATGCCGCGTGTATGAAGAAGGCCTTCGGGTTGTAAAGTACTTTCAGCGGGGAGGAAGGCGATGCGGTTAATAACCCTGTCGATTGACGTTACCCGCAGAAGAAGCACCGGCTAACTCCGTGCCAGCAGCCGCGGTAATACGGAGGGTGCAAGCGTTAATCGGAATTACTGGGCGTAAAGCGCACGCAGGCGGTCTGTTAAGTCAGATGTGAAATCCCCGGGCTTAACCTGGGAACTGCATTTGAAACTGGCAGGCTTGAGTCTTGTAGAGGGGGGTAGAATTCCAGGTGTAGCGGTGAAATGCGTAGAGATCTGGAGGAATACCGGTGGCGAAGGCGGCCCCCTGGACAAAGACTGACGCTCAGGTGCGAAAGCGTGGGGAGCAAACAGG
+
IHIHHIIIIIIIIHEHHIIIIHIIIIIIIIIIIIIIIGIIIIIGHIHICHCHHGEFHIIIIHIHIIIIIGHDHHIIIIIHIIHIIIHIHIIHIIIIIIIIIIHHIHIIHIIIIHIIIIIHIEHIIIIIIIIIIIIGIIHIIIIIIHIIIIIIIIIHIHIIIIHIIIIIIHHIIHEH?HIIIIDHHIHHHIIIGHH=EHIIIIHGHHIIHHHIIIIIHIHIIIIHHHCHGHIHHEFHFHHIHEHEIIIIGIHGIHIIHHHIIHIHIIHCGIIIHHHIHHHHEIIIHHHIIIGIHIIHIIIIHIIIIIIHHIIIIHIIIIIIIHHIIIIIIIIIIIIIIIIIIIIIIIHGDHHIIIHHIIIIIHIIIIHIHHIIIIIHIIHIIIIIIIIHHFHHHIHHGIIGIIIIIIIIIIIIHDDHIIIIIIIIIIIIII
@HWI-D00621:567:H7NJCBCX2:1:1102:11092:58830
GTGGGGAATATTGCACAATGGGCGCAAGCCTGATGCAGCCATGCCGCGTGTATGAAGAAGGCCTTCGGGTTGTAAAGTACTTTCAGCGGGGAGGAAGGCGATAAGGTTAATAACCTTGTCGATTGACGTTACCCGCAGAAGAAGCACCGGCTAACTCCGTGCCAGCAGCCGCGGTAATACGGAGGGTGCAAGCGTTAATCGGAATTACTGGGCGTAAAGCGCACGCAGGCGGTCTGTCAAGTCGGATGTGAAATCCCCGGGCTCAACCTGGGAACTGCATTCGAAACTGGCAGGCTAGAGTCTTGTAGAGGGGGGTAGAATTCCAGGTGTAGCGGTGAAATGCGTAGAGATCTGGAGGAATACCGGTGGCGAAGGCGGCCCCCTGGACAAAGACTGACGCTCAGGTGCGAAAGCGTGGGGAGCAAACAGG
+
IIHIHIHIIIIIIIIIIHHIIIIHIIIIIIIIIIIIHIIIIIIIIGIIHIIIIIIIIIIIIIIIIIIIIIGIIIIIIIIIIIDGHIGIIIIGHIIIHIIHIIIHHIHIIIHHHHHHIHIIIIHIHIGIHIIIHIHIIIIHIHIIIIIIIIIIIIIIIIIHIIIIIIIIIIIIIIHHIICGHH@HGHHEHHIIIIGHHHHHGIIHHII=IGIIHIIHHIIHIIIDHEHHHHHHEFEEEHIHIFG?HHIIHGIIIHIHHGHIIHEIIIHCIHIIIIIIHIHIIHIIHHIIIH@IIIHIIIIIIIHIIGIHIIIIIIIIHIIIHIGIIHIIIHHIHHIIIHGIIIIIHHHG<HHH?IIIIIIIIIHHIIIIIHHIIIIIHIGIIIIHIIIIIIIIIIIIIIIIGIIIIIIIIHHIIIIIIIIIIIIHIIIIIH
@HWI-D00621:567:H7NJCBCX2:1:1102:6654:59156
GTGGGGAATATTGCACAATGGGCGCAAGCCTGATGCAGCCATGCCGCGTGTATGAAGAAGGCCTTCGGGTTGTAAAGTACTTTCAGCGGGGAGGAAGGTGTTGAGGTTAATAACCTCAGCAATTGACGTTACCCGCAGAAGAAGCACCGGCTAACTCCGTGCCAGCAGCCGCGGTAATACGGAGGGTGCAAGCGTTAATCGGAATTACTGGGCGTAAAGCGCACGCAGGCGGTCTGTCAAGTCGGATGTGAAATCCCCGGGCTCAACCTGGGAACTGCATTCGAAACTGGCAGGCTAGAGTCTTGTAGAGGGGGGTAGAATTCCAGGTGTAGCGGTGAAATGCGTAGAGATCTGGAGGAATACCGGTGGCGAAGGCGGCCCCCTGGACAAAGACTGACGCTCAGGTGCGAAAGCGTGGGGAGCAAACAGG
+
IIIGIIIFHIIIIIIIIIIIIIIIIHIIIIIIIIIIIIIIIIIIIIIIHIIIIHEHIIIIIIIIIIIIIIIIIIIIIIIIIIIIIIIIIIHHHHHHIIIIIIIIIHIIIIIIIIHIIIGIIHIIIHIIIIIIIIIIIHIIIIIHIIIIIIIIIIIIIIIIIHIIIIIIIHICHHDHGIIIIHIIGIEHHHHIGHEEHIIIGHIIIIIIGIIIIIIIHHHIIIIIIIIIIIIHHEFIIIIIIIIIIIIHHEHIHIIGIIIIIIIIIIIGIIIIIIHIIIIHHHIIIIFEIIGIIIIIIIIIHH?IIIIIIIIIIHHIIIIIIIIIIIHIIIIIIIHIIIIIIIIIFIHG<IGIIIIIIIIHHIIIIIIIIIIIIIIIIIIIIIGIIIIIIIIIIIIIIIIIIIIIIIIIIIIIIIIIIIIIIIIIIIIIII
@HWI-D00621:567:H7NJCBCX2:1:1102:13250:59158
GTGGGGAATATTGCACAATGGGCGCAAGCCTGATGCAGCCATGCCGCGTGTATGAAGAAGGCCTTCGGGTTGTAAAGTACTTTCAGCGGGGAGGAAGGCGATAAGGTTAATAACCTTGTCGATTGACGTTACCCGCAGAAGAAGCACCGGCTAACTCCGTGCCAGCAGCCGCGGTAATACGGAGGGTGCAAGCGTTAATCGGAATTACTGGGCGTAAAGCGCACGCAGGCGGTCTGTCAAGTCGGATGTGAAATCCCCGGGCTCAACCTGGGAACTGCATTCGAAACTGGCAGGCTAGAGTCTTGTAGAGGGGGGTAGAATTCCAGGTGTAGCGGTGAAATGCGTAGAGATCTGGAGGAATACCGGTGGCGAAGGCGGCCCCCTGGACAAAGACTGACGCTCAGGTGCGAAAGCGTGGGGAGCAAACAGG
+
IIIIIIIIIIIIIIIIIIIIIHIIIHIIIIIIIIIIIIIIIIIIIIIIHIIHIHIIIIIHIIIIIIIIIIIHIIIIHIIIIIHIHIHIIIIIIIGIIIIIIIIIIIIIIIIIIIIIIIIIIIIIIIIIHIIIHIHIIHIHHHIIIIIHHIIIIIIIIIIIIIIIIIIIIIIHIIHHIIIIIIFHHIIIHHIIIIGHHIIIHGHIIIIHHBCIIHGIIIIIIIIIIIIIIIIEHHF?FIIIIHHIIGIHIHGIHHDHCDHHFH?HFHCIHIIHHHIGIIIIHEIIIIIIIIHHD.DIIIIHIHFIIIIIHIIIIIIIIIIIIIIIIIIIIIIIIIIIIHIIIIIIIIIGDHFIIIIHHIHHHHHIIIIIIIIIIIIHHCIIHIIIIIIIHHIHHIIIIIIHHGIIHIIHIIIIIIIIIIIIIIGIIIIIII
@HWI-D00621:567:H7NJCBCX2:1:1102:15237:59128
TGGGGAATATTGCACAATGGGCGCAAGCCTGATGCAGCCATGCCGCGTGTATGGAGAAGGCCTCCGGGTTGTAAAGTACTTTCAGAGGGGGGGGAGGCGATAAGGTTAATAACCTTGTAGATTGACGTTACCCGCAAAAGAAGCACCGGCTAACTTCGTGCCAGCAGCCGCGGTAATACGGAGGGTGCAAGCGTTAATCGGAATTACTGGGCGTAAAGCGCACGCAGGCGGTCTGTCAAGTCGGATGTGAAATCCCCGGGCTCAACCTGGGAACTGCATTCGAAACTGGCAGGCTAGAGTCTTGTAGAGCGGGGTAGAATTCCAGGTGTAGCGGTGAAATGCGTAGAGATCTGGAGGAATACCGGTGGCGAAGGCGGCCCCCTGGACAAAGACTGACGCTCAGGTGCGAAAGCGTGGGGAGCAAACAGG
+
HECF/0<<<F<<FH111D1CEHDC//C1C111<111<CC1CC1@/<CE/<11<1111<1<1DH1C0/<00<<C@111<11<<<111<10////////<<<<<DF1<111<1<G?G@HH1<0<<DGG00<0DGHEH<//<D0<0D<0<://</D/0/<:G///:/.;//A--:-:?@HH/.8/--8....B.A=.:EE8AHG@;@CFB59DEHHIHH>B7E?@?CG=D<HHG@F?EEHGHC=HEF-HGHEEAA?HD<?B.B.?IIHEFB.CGB.HE?HFHHB.HEB.F@B.AFFBDAEB;.8;HHHEHC://</G<D<<D00FHGC@HHCHHHIIEHGCEE<IGH@CD<C1GFFF<1HHEHE?/E=HH=HGIGCC/<<E<<1C@CCD@HCC1HC<0E/EC1EHCHHHH@HHIIHIHHHHEFD<<<<<C1H
@HWI-D00621:567:H7NJCBCX2:1:1102:15591:59155
GTGGGGAATATTGCACAATGGGCGCAAGCCTGATGCAGCCATGCCGCGTGTATGAAGAAGGCCTTCGGGTTGTAAAGTACTTTCAGCGGGGAGGAAGGCGATAAGGTTAATAACCTTGTCGATTGACGTTACCCGCAGAAGAAGCACCGGCTAACTCCGTGCCAGCAGCCGCGGTAATACGGAGGGTGCAAGCGTTAATCGGAATTACTGGGCGTAAAGCGCACGCAGGCGGTCTGTCAAGTCGGATGTGAAATCCCCGGGCTCAACCTGGGAACTGCATTCGAAACTGGCAGGCTAGAGTCTTGTAGAGGGGGGTAGAATTCCAGGTGTAGCGGTGAAATGCGTAGAGATCTGGAGGAATACCGGTGGCGAAGGCGGCCCCCTGGACAAAGACTGACGCTCAGGTGCGAAAGCGTGGGGAGCAAACAGG
+
GFHHHIDEHHIIEHEFHHFHHEHHIIIHFHECHHHEHCEHGHHIHHIIC<DEF@EHHIHIHHEHHGHIIHHIH1CE@GEHIECCFC@HHHHHHHCHEHGHIHHEHGHE@HHIIEHHEFFEGHECHC0@HIIIH0DC?/<FHFHEFEHFHHHCD/FHFH=:EDEHHIGGGHHEHHIHIHIII=BECHGHHIGEHF8BEG@GHIGIIFG?@F@FHD?-EHHHEHHDIHFGIIHHEHF8-8-DC5-?B-FE@HEHH?E<,HGHECIIHHCE@EHHGBCIHEGFAEHGAHHG@CBIHCCHEHGF.C??FEIHHDHHEIHHHIHHHE?HIIHHIHIIIHIHHHEHHGIHHHE?DIHHGIIIHFEHIIIHHIHHHCH=EHDCHIHHGHHCHHHHHHIHGDHIIIHEIGHHHGHHHGHHHHDHHHFIIIHHFIIHHH
@HWI-D00621:567:H7NJCBCX2:1:1102:18678:59083
GTGGGGAATATTGCACAATGGGCGCAAGCCTGATGCAGCCATGCCGCGTGTATGAAGAGGGCCTTCGGGTTGTAAAGTACTTTCAGCGGGGAGGAAGGCGATAAGGTTAATAACCTTGTCGATTGACGTTACCCGCAGAAGAAGCACCGGCTAACTCCGTGCCAGCAGCCGCGGTAATACGGAGGGTGCAAGCGTTAATCGGAATTACTGGGCGTAAAGCGCACGCAGGCGGTCTGTCAAGTCGGATGTGAAATCCCCGGGCTCAACCTGGGAACTGCATTCGAAACTGGCAGGCTAGAGTCTTGTAGAGGGGGGTAGAATTCCAGGTGTAGCGGTGAAATGCGTAGAGATCTGGAGGAATACCGGTGGCGAAGGCGGCCCCCTGGACAAAGACTGACGCTCAGGTGCGAAAGCGTGGGGAGCAAACAGG
+
IIIIIIIIIIIIIIIIIIIIIIIIIIIIIIIGIIIIIIIIIIIIIIIIIIIIIHIIII1GHIIIIIIIIHHIIIIGHIIIIIHIIIIIIHIHIIHIIIIIIIHIHIIIIIIIIIIIIGIIIHHIHIIIIIIIIIIIIIHIIIIIIIHIIIHIIIIIIIIIIIIIIIIIIIIIIIIIIIIGIIIIHIIHIIHIIIIHHIIFHIIHIIHHIIHHHIHIIIIGDIIHIIIIIIIIIIIIHIHHIGHFGHGIIIHHHHH>,IIIIIIIIIHIIIHIIHEIIIIIIIIIIIIHIIIIHGCIGIHIIIHIIIIIIIIHIIIHIIIIIIIIIIIIIIHIIIIIIIIIIIIIIIIHDGIIIIHHIIIIIIIIIIIIIIIIIIIIIIIIIHIIIIIIIIIIHIIIIIIIIIIIIIIIIIIIIIIIIIIIIIIIIIIIII
@HWI-D00621:567:H7NJCBCX2:1:1102:13646:59450
GTGGGGAATATTGCACAATGGGCGCAAGCCTGATGCAGCCATGCCGCGTGTATGAAGAAGGCCTTCGGGTTGTAAAGTACTTTCAGCGGGGAGGAAGGTGTTGAGGTTAATAACCTCAGCAATTGACGTTACCCGCAGAAGAAGCACCGGCTAACTCCGTGCCAGCAGCCGCGGTAATACGGAGGGTGCAAGCGTTAATCGGAATTACTGGGCGTAAAGCGCACGCAGGCGGTCTGTCAAGTCGGATGTGAAATCCCCGGGCTCAACCTGGGAACTGCATTCGAAACTGGCAGGCTAGAGTCTTGTAGAGGGGGGTAGAATTCCAGGTGTAGCGGTGAAATGCGTAGAGATCTGGAGGAATACCGGTGGCGAAGGCGGCCCCCTGGACAAAGACTGACGCTCAGGTGCGAAAGCGTGGGGAGCAAACAGG
+
GHEHEHHIIHIHHHC@EHHHHHHIHIIHHIIHHHGEHEHHIHIEGHGHHIDHIIIIIHF@HEHDCGHIIFHHHHIIHIIGI@DGHHHHCH<HIHHHIHIIIHHEEHEEHEHHHHIGIIIHHCHHHIGHDHEEHHEHH<DHCCHEHHGEEDHGIIIIFHGHIGHEGIHIIIDHIHHCHFFEHHI<CCAAGHCH?EB8EHHHHIIIIHHIIIHG?CECIHHHIIHIHHDHCDH@H?@-G@BDCCHHIIIIHHHHHDH<??ECCGECHHEFCE@HFA@B..8CG@B..HHHEIHHFCFIIHHHGH@.HCG@HIHHEHGIHHEIHHEHIHEIIDHHHEGHIIGHHGFFHEED<C1C1HIIIHHIHE<HHEC<HEHHHGHHIHIHGCFHHIIHIIHHHIIIIHHGIIHHHEHFIHFHIHHIHIIHHHHIHHHEIH
@HWI-D00621:567:H7NJCBCX2:1:1102:14008:59394
GTGGGGAATTTTCCGCAATGGGCGAAAGCCTGACGGAGCAATGCCGCGTGGAGGTGGAAGGCCCACGGGTCGTCAACTTCTTTTCTCGGAGAAGAAACAATGACGGTATCTGAGGAATAAGCATCGGCTAACTCTGTGCCAGCAGCCGCGGTAAGACAGAGGATGCAAGCGTTATCCGGAATGATTGGGCGTAAAGCGTCTGTAGGTGGCTTTTCAAGTCCGCCGTCAAATCCCAGGGCTCAACCCTGGACAGGCGGTGGAAACTACCAAGCTGGAGTACGGTAGGGGCAGAGGGAATTTCCGGTGGAGCGGTGAAATGCATTGAGATCGGAAAGAACACCAACGGCGAAAGCACTCTGCTGGGCCGACACTGACACTGAGAGACGAAAGCTAGGGGAGCAAATGGG
+
IIIIIIIIIIIIIIIIIIIIIIIIIIIIIIIHIIIIHIIIIIIIIIGIHIIIIIIIIIIIIIIIIIIIIIIIIIIIIIIIIIGIIIIIIIIIIIIIIIIIIIIIIIIIIIIIIIIIIIIIIIIIIIIHIIIIIIIIIIIIIIIIHHIHIIIIIIIHHIIIIIIIHIIIIIIIIIIIIIHHHHHHHIIIIIHIHHIIIIHHFHAGHHHHIHIIIIIIIIIIIHHIIHIHHHIHEHCIIIHHE99=?EFIIHG@HHDGIHHHIIHHGHIHIIIIIIIIIIIHIIHIIIGIIIIIIIIHIIHDIIIIHIIIIIHGIHGIHIGIIIIHGCHHIIIIIIIHHFHIIGIHHIIIIIHHIIHHIIIIIIGIIIIIIHIHIIIIIIHHIIIIIIIIIIIIIIIIIIIIIGIIIII
@HWI-D00621:567:H7NJCBCX2:1:1102:20912:59394
GTGGGGAATATTGCACAATGGGCGCAAGCCTGATGCAGCCATGCCGCGTGTATGAAGAAGGCCTTCGGGTTGTAAAGTACTTTCAGCGGGGAGGAAGGCGATGCGGTTAATAACCGCGTCGATTGACGTTACCCGCAGAAGAAGCACCGGCTAACTCCGTGCCAGCAGCCGCGGTAATACGGAGGGTGCAAGCGTTAATCGGAATTACTGGGCGTAAAGCGCACGCAGGCGGTCTGTCAAGTCAGATGTGAAATTCCCGGGCTTAACCTGGGAACTGCATTTGAAACTGGCAGGCTAGAGTCTTGTAGAGGGGGGTAGAATTCCAGGTGTAGCGGTGAAATGCGTAGAGATCTGGAGGAATACCGGTGGCGAAGGCGGCCCCCTGGACAAAGACTGACGCTCAGGTGCGAAAGCGTGGGGAGCAAACAGG
+
HHHIIIFCHEHHH?EEHC?@GHHHHHHHGHCHGCHGHIHHHHHGEHCHHHIIHIHCHFHII1<GGHHFHCGHGCCGHHEFGE<CEHFHHII?HHECHHHHHHIIIIEDGHHEGHGHHICDHD0=DEGED@GEHHIEDEDEHHHIEE@@HHIHECHG0FG:DEEFHHHIHEHDHIED@F?BBEBEHGBGG.AA?GE.=8G?GH=EHHF@GHII5?6G7BHCGE@CEHEDDCHHFHEB-@-ECHEFFF@HG?EG?EGHH?-HHG@B.HCFGGEIHEHEHIHHIHHEGHF.GIIHCHHHHGFHFIHIGHHIIHDHGEHHHHHHFEHIHHEGDHIHHEEEHFCGEDHCHFHG<EHHCGC<FGF<DHIHEECEGIHHEDDHCDIIHHEEEEFHFEGC@H@CCH@HHHEDCE@HEHFHHH?HHIHHHGIIHIIHEH
@HWI-D00621:567:H7NJCBCX2:1:1102:2942:59717
GTGGGGAATATTGCACAATGGGCGCAAGCCTGATGCAGCCATGCCGCGTGTATGAAGAAGGCCTTCGGGTTGTAAAGTACTTTCAGCGGGGAGGAAGGCGATAAGGTTAATAACCTTGTCGATTGACGTTACCCGCAGAAGAAGCACCGGCTAACTCCGTGCCAGCAGCCGCGGTAATACGGAGGGTGCAAGCGTTAATCGGAATTACTGGGCGTAAAGCGCACGCAGGCGGTCTATCAAGTCGGATGTGAAATCCCCGGGCTCAACCTGGGAACTGCAATCGAAACTGGCAAGCTAGAGTCCTGTAGAGGGGGGTAGAATTCCAGGTGTAGCGGTGAAATGCGTAGAGATCTGGAGGAATACCGGTGGCGAAGGCGGCCCCCTGGACAAAGACTGACGCTCAGGTGCGAAAGCGTGGGGAGCAAACAGG
+
IIEHIIIGIIIIIFHIIIIII1C<?HHD<C@11<<F@<1DGC1DH/E?/<<1<@1D1CG<C1<<DC1D<CGHH?GH1<11<GC<<<1C/CH//<0<1G@/F<<<G<D<1FE1C<FCE@100=C1DGHI?D<D000/<D/0<0DGHIDH<HDC0/DD@/0/;:BBEC/B@8EHH<??/://;:8--?A..:8B.BA.A8F.HGHHGGGFFEH.FFHIHHHF<HIC8-IH<DBFB-8-G-EHHEE6B--GEFHHG7,6,,EHHFIHEG@;.7..HG?HFB;.E.HEHHHHG98...HHCHHHC.D.GIIIHEC<CIHGGIIIHG<0<CIIIIHHIIHHIIFHHCE1HHCD?HED11FG?H@C/DHE<0HGE<CHIHHC/C</01ED1F<D<<1EIIIHIIHGD1C/F0IIIIIIIIIIIIIHIIGIIIIIHH
@HWI-D00621:567:H7NJCBCX2:1:1102:8455:59568
TGGGGAATATTGCACAATGGGCGCAAGCCTGATGCAGCCATGCCGCGTGTATGAAGAAGGCCTTCGGGTTGTAAAGTACTTTCAGCGGGGAGGAAGGCGATAAGGTTAATAACCTTGTCGATTGACGTTACCCGCAGAAGAAGCACCGGCTAACTCCGTGCCAGCAGCCGCGGTAATACGGAGGGTGCAAGCGTTAATCGGAATTACTGGGCGTAAAGCGCACGCAGGCGGTCTGTCAAGTCGGATGTGAAATCCCCGGGCTCAACCTGGGAACTGCATTCGAAACTGGCAGGCTAGAGTCTTGTAGAGGGGGGTAGAATTCCAGGTGTAGCGGTGAAATGCGTAGAGATCTGGAGGAATACCGGTGGCGAAGGCGGCCCCCTGGACAAAGACTGACGCTCAGGTGCGAAAGCGTGGGGAGCAAACAGG
+
HCHEHGHHHHHHHFHIIIHIIIIGHIIIGHIIIIIICCHIIHHHIIGCEHGH@EHIFH@HHIIIIIIIHIIIIIHIIFHIIHCFHHHIIIDIGHIHIIIHHEHHHHIIHIIEHHIIIIHIIIHIIICDEHHIIIIHIIIIIIIIHIIIHHGHHHHGIIHIIIGIIIGIH<HHHHHHHHCGEHHHHCEHEHHHH:GCHGHHIIIIHGHHHHHIIHGGFHHD<HHIIIIHHHHIHEGHHIGIIIHIIIIIIIIHDDD,IIHIIIHHIHHHIIGHHIGIIHHHHHIIIIIIIIIIHHFIHHIIHHHIIIIIIIIIIHIIIIHIHGIHIIHHHHGIHHIIIIHEHIIIIIHFIHIIIIHIIIIHIGGHIIIIGIHHHHIHHDF0IIIIIHHHHIHEHIIIIIHEEHHHIIIIIIIGIIIIHIIIHHIIIIIII
@HWI-D00621:567:H7NJCBCX2:1:1102:17839:59550
GTGGGGAATATTGCACAATGGGCGCAAGCCTGATGCAGCCATGCCGCGTGTATGAAGAAGGCCTTCGGGTTGTAAAGTACTTTCAGCGGGGAGGAAGGTGTTGTGGTTAATAACCGCAGCAATTGACGTTACCCGCAGAAGAAGCACCGGCTAATTCCGTGCCAGCAGCCGCGGTAATACGGAGGGTGCAAGCGTTAATCGGAATTACTGGGCGTAAAGCGCACGCAGGCGGTCTGTCAAGTCGGATGTGAAATCCCCGGGCTCAACCTGGGAACTGCATTCGAAACTGGCAGGCTAGAGTCTTGTAGAGGGGGGTAGAATTCCAGGTGTAGCGGTGAAATGCGTAGAGATCTGGAGGAATACCGGTGGCGAAGGCGGCCCCCTGGACAAAGACTGACGCTCAGGTGCGAAAGCGTGGGGAGCAAACAGG
+
HIIIIGIHI?HHC@?FHHHIIH1CHII?HHHHHF<CHHHHHHGIEDDHHHH@CCHEEHHI@H1FGFIIHEHIIIIH1D?FHIDGF?1FHHIHHIHHIIIIIIIIHEHH1DGEGHHDD/<FCEE1@HEED@FHHCHHD?/<FG0DDEGFHC/D0FEH?GHDDEHHHHHHGADH?<???FHIHHGHHIEHEHHH?GGHE@.BAH.BGFIHH;CGEH-EGBHCDCHGHDDHHGHBCEF?F-@<5-@@-6-@-HAEHHH<6,GAF8.HEHHHCFHHF@GCIHHB.BIIHHGAHEFEFHHHHHHG.8.HHCHGDIIHHHHGGHHHGIIIIIHIHHHIIHIHHIIHDIIIHHGD<D1HGHHHHHHIHE?HIIHIHIIIIIIHIIIGHGGIIHGC<CGC@IIIHH@HECIIHGDIIIIIIIIHIIIIIIIIIIIIII
@HWI-D00621:567:H7NJCBCX2:1:1102:20202:59506
GTGGGGAATATTGCACAATGGGCGCAAGCCTGATGCAGCCATGCCGCGTGTATGAAGAAGGCCTTCGGGTTGTAAAGTACTTTCAGCGGGGAGGAAGGTGTTGAGGTTAATAACCTCAGCAATTGACGTTACCCGCAGAAGAAGCACCGGCTAACTCCGTGCCAGCAGCCGCGGTAATACGGAGGGTGCAAGCGTTAATCGGAATTACTGGGCGTAAAGCGCACGCAGGCGGTCTGTCAAGTCGGATGTGAAATCCCCGGGCTCAACCTGGGAACTGCATTCGAAACTGGCAGGCTAGAGTCTTGTAGAGGGGGGTAGAATTCCAGGTGTAGCGGTGAAATGCGTAGAGATCTGGAGGAATACCGGTGGCGAAGGCGGCCCCCTGGACAAAGACTGACGCTCAGGTGCGAAAGCGTGGGGAGCAAACAGG
+
IIIIIIIIIIIIIIIIIIIIIIIIIIIIIIIIIIIHIIIIHIIIGIIIIIIIIIIIIIIIIIIIIIIHIIIIIIIIHIIIIIHHIIIIIIHHIHHHHIIIIIIIIIHGHHHIHHEHIIIIIIIIIIIIHIHCFHHHIIIIGEHGHHIIIIHIIIGHGEHHHHIHHIGIIHDHHIHHIIHHIIHIHDHHH@GHHDHHIIEHIIIIEEHHHGE@HG?HEHIGHIDHHHGHHHI@@?HHFEGD,C@@6-EH@8CGH??HC?HGA.@EIIHH@HG7HA?GHHHHCHEIIIIHHHIHHHCEHEEEGHGHGHHCIHHHHGHHGHGIIHIHIHHIHHHHCIIIIHGIHHHG@?DG<HFIHHCEIHIHHDIIIIIIGIIIHHDHHHDC=HHHHHHHHGGIHIHIIHEEIIIIHIHIIHEIIIHEHHFIIIIIIIIIII
@HWI-D00621:567:H7NJCBCX2:1:1102:3375:59817
GTGGGGAATATTGCACAATGGGCGCAAGCCTGATGCAGCCATGCCGCGTGTATGAAGAAGGCCTTCGGGTTGTAAAGTACTTTCAGCGGGGAGGAAGGCGATAAGGTTAATAACCTTGTCGATTGACGTTACCCGCAGAAGAAGCACCGGCTAACTCCGTGCCAGCAGCCGCGGTAATACGGAGGGTGCAAGCGTTAATCGGAATTACTGGGCGTAAAGCGCACGCAGGCGGTCTGTCAAGTCGGATGTGAAATCCCCGGGCTCAACCTGGGAACTGCATTCGAAACTGGCAGGCTAGAGTCTTGTAGAGGGGGGTAGAATTCCAGGTGTAGCGGTGAAATGCGTAGAGATCTGGAGGAATACCGGTGGCGAAGGCGGCCCCCTGGACAAAGACTGACGCTCAGGTGCGAAAGCGTGGGGAGCAAACAGG
+
DFHHHGIDH1GH@CCCHHEHIIHCHH/<CC?FHHH??GHHHEHHIIII/CHCCCCHHFHHFEH@G?GDHHE<EHHHHHI1<?CDGHHDDHG/C/ECHHHHDHIHHHDGHCHCH?EHGHHIHGHIEGHHEHEHHI0EHDD0FGHG0GDHHCHDHEHH0:DGE=GHEHIHIFH<8::D/AHIHE@DHGHH.;8;.:::EHIFEHHIHFAEHF5FFEHHH?GCEHHH<EDHD>7HH?HHFEHHHHHHIHGHHEB.E5?CCDB?HGA.ABE@EF?BEA?HFFF?CE?HFGF.HECGGC./HHFCHHEIHFHGDHCD</?HFGEHEHEIHEHHDDHDHC@@FIHH@E@1D?EFDIIIHEIHIHCFIHHIHHEG=CIHGIHHC<<<DC1EEHHIHHHECEE@HCHECD1EDIIHFIHEHEDD<HEIHHF<FHGG<H
@HWI-D00621:567:H7NJCBCX2:1:1102:6395:59925
GTGGGGAATATTGCACAATGGGCGCAAGCCTGATGCAGCCATGCCGCGTGTATGAAGAAGGCCTTCGGGTTGTAAAGTACTTTCAGCGGGGAGGAAGGTGTTGTGGTTAATAACCACAGCAATTGACGTTACCCGCAGAAGAAGCACCGGCTAACTCCGTGCCAGCAGCCGCGGTAATACGGAGGGTGCAAGCGTTAATCGGAATTACTGGGCGTAAAGCGCACGCAGGCGGTCTGTCAAGTCGGATGTGAAATCCCCGGGCTCAACCTGGGAACTGCATTCGAAACTGGCAGGCTAGAGTCTTGTAGAGGGGGGTAGAATTCCAGGTGTAGCGGTGAAATGCGTAGAGATCTGGAGGAATACCGGTGGCGAAGGCGGCCCCCTGGACAAAGACTGACGCTCAGGTGCGAAAGCGTGGGGAGCAAACAGG
+
IIIHIIIIIIIIIIIIIIIIGIIIIIIIIIIIIIIIIIIIIIIHIIHIIHIIIIIIIIIHIIIIIIIIHIIHHIIIIIIIIIIIIIIIHIIIIIHIHIIIIIIIHGIHIIIIIHIHIIGHIIIIIIIIIIHIIEHIIHIIIIIHHIHIIIHIIIIIIIIIIIHIIIIIIHIHIIIIIIIIIIIIHHHIGIGHIHIIIIIIHHIIIHIIIIHEGHIIHHIIHIIDIIIIIIIIHEGECEHIHIIIIHGHIHIHIIIIHHEHGFIIIIIHIIIIIIIIIIIIHIIIGIIHCHHHIIIHHIIIIIGIIIIIIIIIIIIIIIHIIHHGIIIIIIIIIIIIIIIIIIIIIIIHFIIIGIIIHIIIIIHIIIIGIIIIIIIIIIHHIIIIHHIIIIIHGIIIIIIIHIIIIIIIIIIIIIIIIIIIIIIIIIIIII
@HWI-D00621:567:H7NJCBCX2:1:1102:10259:59812
GTGGGGAATATTGCACAATGGGCGCAAGCCTGATGCAGCCATGCCGCGTGTATGAAGAAGGCCTTCGGGTTGTAAAGTACTTTCAGCGGGGAGGAAGGCGATAAGGTTAATAACCTTGTCGATTGACGTTACCCGCAGAAGAAGCACCGGCTAACTCCGTGCCAGCAGCCGCGGTAATACGGAGGGTGCAAGCGCTAATCGGAATTACTGGGCGTAAAGCGCACGCAGGCGGTCGGTCAAGTCGGATGTGAAATCCCCGGGCTCAACCTGGGAACTGCATTCGAAACTGGCAGGCTAGAGTCTTGTAGAGGGGGGTAGAATTCCAGGTGTAGCGGTGAAATGCGTAGAGATCTGGAGGAATACCGGTGGCGAAGGCGGCCCCCTGGACAAAGACTGACGCTCAGGTGCGAAAGCGTGGGGAGCAAACAGG
+
GHECFC@@CHIHIIHICEHIIIIIIIIHGIIIIIIIIIIHHHIIIIID<CHHH?CHHHHE1D1CGHIIDCCHHHIIHHHEHI<<CCDHC?/CC/C@H=FHHD@<GED<GHIIIIIIIHIIHGE?GHHHHHFHHHIIDHIIIFHGHIIIC/??HHICHIH?GHH?EHHHI@ECDH8/DEGHA:.C8?BE@.FAG@-.?GHCHEFEFEGHHEHGCHEEIHIGIGHHEFH=<CHC6,-@G@E=,--HHGEHGFF.@D?6,,68...B?GB.HHHHEH@EHEG?HH@A:;.EF9.HE@.GIIHHG@HFG/EE?EC/HG?FHF<<0@@F0FCCC/HHHCHHE?EHFHHHEFCD<<D@1D1D1D1?C</HCEC0H@HGCDHC?E/C0CHGG@FHHGEEF0=IHHHHHHCDGIIHIHHIHDDHGCEHHGE@EHHFIH
@HWI-D00621:567:H7NJCBCX2:1:1102:5241:60085
GTGGGGAATATTGCACAATGGGCGCAAGCCTGATGCAGCCATGCCGCGTGTATGAAGAAGGCCTTCGGGTTGTAAAGTACTTTCAGCGGGGAGGAAGGTGTTGTGGTTAATAACCACAGCAATTGACGTTACCCGCAGAAGAAGCACCGGCTAACTCCGTGCCAGCAGCCGCGGTAATACGGAGGGTGCAAGCGTTAATCGGAATTACTGGGCGTAAAGCGCACGCAGGCGGTCTGTCAAGTCGGATGTGAAATCCCCGGGCTCAACCTGGGAACTGCATTCGAAACTGGCAGGCTAGAGTCTTGTAGAGGGGGGTAGAATTCCAGGTGTAGCGGTGAAATGCGTAGAGATCTGGAGGAATACCGGTGGCGAAGGCGGCCCCCTGGACAAAGACTGACGCTCAGGTGCGAAAGCGTGGGGAGCAAACAGG
+
IIIHIIIIIIHIIIIIIIIIIIIIIIIIIIIIIHHIIIIIIIIIIIIIHIIHIIGIIIIHIIIIIIIIIIIIIIHIIIIIIIHIIIIIGIGIIGHIIIIIIIIIIIHIIIIHHHHHIIIIIIIIIIIIIIIIIIIIHHIIIIIHIIIIIIIIIIIIGIHIIIHIIIIIIIIIIHIIHIIIIIIIIIIIIIIIIHHHGHGHIIG?HIIIHHHHIIHIIHHIHIIIIHHIIHIE@-?HHCIHHGHIHFFIIHHIIHIHGIIIIHIIIIIHGIIHIIIIIIIIIIIIIIIIIIIIHIIIIHEIIHIIIIIIHHHIIIIIIIIIIIIHIIIIHHIIIIIIIIIIIIIIIIHHDIHIIIIIIHIIHIIIIIIIIIIIIIIIIIIIIHIIIGIIHIIIIIIIIGIIIIIIIIIIIIIIIHIIIIIIIIIIIIIIII
@HWI-D00621:567:H7NJCBCX2:1:1102:6934:60081
GTGGGGAATATTGCACAATGGGCGCAAGCCTGATGCAGCCATGCCGCGTGTATGAAGAAGGCCTTCGGGTTGTAAAGTACTTTCAGCGGGGAGGAAGGCGATAAGGTTAATAACCTTGTCGATTGACGTTACCCGCAGAAGAAGCACCGGCTAACTCCGTGCCAGCAGCCGCGGTAATACGGAGGGTGCAAGCGTTAATCGGAATTACTGGGCGTAAAGCGCACGCAGGCGGTCTGTCAAGTCGGATGTGAAATCCCCGGGCTCAACCTGGGAACTGCATTCGAAACTGGCAGGCTAGAGTCTTGTAGAGGGGGGTAGAATTCCAGGTGTAGCGGTGAAATGCGTAGAGATCTGGAGGAATACCGGTGGCGAAGGCGGCCCCCTGGACAAAGACTGACGCTCAGGTGCGAAAGCGTGGGGAGCAAACAGG
+
HIIIGIGHIIIIIIIIIIIIIIIHIIHIIIHIIIIIIIHGIIIIHHIIIIHHIEHIIHIHHHHIIIIIGHIHIIIIIIIIIIIIIIHIIIIHIHIIGIIHIIIHIIIIIIIGIHIIHIHHHHIHIIIHIEHIIIIIGIIIIGIIIHIIIHHIIIIIIIHIIIGHHEHIGIHIGHHIIIGIIIHHHC@GHHIHIIHHHHIGHHHHIEHFIHHIHGIHHIHIIIIIIIIHHHIG6HHIHHFHIHG?HHGHEFGG-CIIHHIIIHHCEEHGIIIHIHIIIIHHIHHHIHIIIIHHHCEHIIIIIIIIHIIIHDIHIIIIIIIIIIIHHIIIIIIIIIIIIIIIIIIHIIHGDHFHIIIIIIIIIHGIIIIIIIGIIIHDHIHDGHIIIIIIIHHGCIHHHHGD1IHHHIIIIIHIIIIIIHFHHIIHIIHIII
@HWI-D00621:567:H7NJCBCX2:1:1102:7481:60178
GTGGGGAATATTGCACAATGGGCGCAAGCCTGATGCAGCCATGCCGCGTGTATGAAGAAGGCCTTCGGGTTGTAAAGTACTTTCAGCGGGGAGGGAGGTGTTGTGGTTAATAACCGCAGCAATTGACGTTACCCGCAGAAGAAGCACCGGCTAACTCCGTGCCAGCAGCCGCGGTAATACGGAGGGTGCAAGCGTTAATCGGAATTACTGGGCGTAAAGCGCGCGAAGGCGGTCTGTCAAGTCGGAGGTGAAATCCCCGGGCTCAACCTTGGAACTGCATTCGAAACTGGCAGGCTAGAGTTTTGTAGAGGGAGGTAGAATTCCAGGTGTAGCGGTGAAATGCGTAGAGATCTGGAGGAATACCGGTGGCGAAGGCGGCCCCCTGGACAAAGACTGACGCTCAGGTGCGAAAGCGTGGGGAGCAAACAGG
+
IIICFCEHIIIFHFCEHIIIIIIHIIHIIIHIIGCFGHHIIHCHHH<HHIEFFHIFHEHHGHI1DHHIIIIH@@HHHGGHEC<<C1<CHGI/C//<<C<FCHHIHE<<DCGHHE@EHICCC1E10D?0<D<0=@D/DD<DD@DH0FH////DE@E@EHH/:@EHE@?F//:-?/8//;/;::8-?:..8..BE=B.8BHHHHD.6;AGH7,=@?FE=HD>,7+-8+@,D=-HHHCF6-=DHHB55--HHHHHIIHC77B@HF.CGB6....EHHHF97....E.EHFHHGCHHGHG?EGD</</HD/C@GD</EC<EHECD000<0ECIGHHIIIIIIIIIHE?IGC<1G1<11<11HGE<EHHH@D0HCHHHHHE<FC<01HHIHH@1HHEHIIIIIHHF<G<IHHIHIHIHHHGGG@FH@H@HHIIIH
@HWI-D00621:567:H7NJCBCX2:1:1102:15083:60145
GTGGGGAATATTGCACAATGGGCGCAAGCCTGATGCAGCCATGCCGCGTGTATGAAGAAGGCCTTCGGGTTGTAAAGTACTTTCAGCGGGGAGGAAGGTGTTGAGGTTAATAACCTCAGCAATTGACGTTACCCGCAGAAGAAGCACCGGCTAACTCCGTGCCAGCAGCCGCGGTAATACGGAGGGTGCAAGCGTTAATCGGAATTACTGGGCGTAAAGCGCACGCAGGCGGTCTGTCAAGTCGGATGTGAAATCCCCGGGCTCAACCTGGGAACTGCATTCGAAACTGGCAGGCTAGAGTCTTGTAGAGGGGGGTAGAATTCCAGGTGTAGCGGTGAAATGCGTAGAGATCTGGAGGAATACCGGTGGCGAAGGCGGCCCCCTGGACAAAGACTGACGCTCAGGTGCGAAAGCGTGGGGAGCAAACAGG
+
HHHIIIIIIIIIIIHHHIIHHHIICHIHIIIIHHIHCHEHIIHGHIIHIDIIIHEFHHFEHHCEEHHHHHIIIIHHHGGHH@<CEEHDHIH/<CEGEDFHHHHHHIIHIIHEHHIHGHEEGHHHIIHIIIIIEEHHHIIIIIIH0GE@EHHII?FHCG@FDECHAEHHFHHIICEHII?FHC=CECEHE?AHHIHGH@CEHHIHHIIHEDHEHHFHHHIHHDHCHHGHD<?8-EFCG?ECCHEE6@B@8-B.B,,,75EHEHG.7B-HECHG:@HFHEHCIHHHHHHEC@EAEECEIIHIIIIIHHFIHHGIHIIIIHIIIHG@HHHEHDHDHGHHEHHEHCHIIH@FCG?EE?F1HHEHDHDHIHHGHIIHHDIHEC/DCEGD1@EIGHHHFHEHIHHHIHEIIIHHEHHEHCCE=HFHE@HHIIHIHE
@HWI-D00621:567:H7NJCBCX2:1:1102:1847:60359
GTGGGGAATATTGCACAATGGGCGCAAGCCTGATGCAGCCATGCCGCGTGTATGAAGAAGGCCTTCGGGTTGTAAAGTACTTTCAGCGGGGAGGAAGGTGTTGTGGTTAATAACCGCAGCAATTGACGTTACCCGCAGAAGAAGCACCGGCTAACTCCGTGCCAGCAGCCGCGGTAATACGGAGGGTGCAAGCGTTAATCGGAATTACTGGGCGTAAAGCGCACGCAGGCGGTCTGTCAAGTCGGATGTGAAATCCCCGGGCTCAACCTGGGAACTGCATTCGAAACTGGCAGGCTAGAGTCTTGTAGAGGGGGGTAGAATTCCAGGTGTAGCGGTGAAATGCGTAGAGATCTGGAGGAATACCGGTGGCGAAGGCGGCCCCCTGGACAAAGACTGACGCTCAGGTGCGAAAGCGTGGGGAGCAAACAGG
+
IIIIIIIIHIIIIIIIIIIIIIIIGIIIIIIIIIIHIHIIHIIIHIIIHHIIHGHIIIIHHGHHIIHIIIIIIIIIIIIIIIGHIIIIIIIHHIIIIIIIIIIHIHHIIIIIIIIHIIIIIIIIIIIIIIIIIIIIIIIIIIIIIIIIHHIIIIIIHHHHIIIIGIHIIICD<DHIHIGHHGHHDDHHIHHEHIEHIIIIIIHIHIHHHIHIHIDHIIIHGCEHIIIHHIIIHHHF?IIIHCHG@-HIHHEIHIIGIHGIGGHEIHEHIIIIIIHIHCCIGIHHGFEHGIIIIIHGIIIIIIIIIGIIIIHGHCHIIIIIIIIIIIIIIIIIIIIIIIIIIIIIIIHGCIIIHFIIHIIHHIIIHIIHFHHIHIIIIIIIIHIIIHIHIHHIIIIIIIGIGIIIIHIIIIIIIIIIIIIHHIIIIIIIII
@HWI-D00621:567:H7NJCBCX2:1:1102:15294:60480
GTGGGGAATATTGCACAATGGGCGCAAGCCTGATGCAGCCATGCCGCGTGTATGAAGAAGGCCTTCGGGTTGTAAAGTACTTTCAGCGGGGAGGAAGGCGATAAGGTTAATAACCTTGTCGATTGACGTTACCCGCAGAAGAAGCACCGGCTAACTCCGTGCCAGCAGCCGCGGTAATACGGAGGGTGCAAGCGTTAATCGGAATTACTGGGCGTAAAGCGCACGCAGGCGGTCTGTCAAGTCGGATGTGAAATCCCCGGGCTCAACCTGGGAACTGCATTCGAAACTGGCAGGCTAGAGTCTTGTAGAGGGGGGTAGAATTCCAGGTGTAGCGGTGAAATGCGTAGAGATCTGGAGGAATACCGGTGGCGAAGGCGGCCCCCTGGACAAAGACTGACGCTCAGGTGCGAAAGCGTGGGGAGCAAACAGG
+
IIIIIIIIIIIIIIIIIIIIIIIIIIIIIIIIIIIIIIIIIIIIIIIIIIIIIIIGIHIIIIIIIIIIIHIIIIIIIIIIIIDHHIIIIIIHIIIIIIIIIHHHHHIIIIIIIIIIIIIIIIIIIIIIIIIIIHIIIIIIIIIIIIIIIIIIIIIIHIIIHIIIIIIIIIHIIIIIIIIIIHHIIDII=EFHIIGHIIIIHHIHHIHHHHHEHIIIHIIIIHIHIIIIIIIF@IIHHIIHIHIIIIIIIIIHGDIIIDHIIIIHHHEHIIIIIHHIIIIHGIIIIIIGHHFCCHHIIIIIIIIIIIIIHIIIIHHHHHIIIIHIIIIIIIIIIIIIIIIIIIIIGHHG<HHIIIIHIIIIIIIIHIIIIIIIIIIIIIIIIIIIIIIIIIIIIIIHIIIIHIIIIIHIIIIIIIIIIIIIIIIIIIIIII
@HWI-D00621:567:H7NJCBCX2:1:1102:11677:60618
GTGGGGAATATTGCACAATGGGCGCAAGCCTGATGCAGCCATGCCGCGTGTATGAAGAAGGCCTTCGGGTTGTAAAGTACTTTCAGCGGGGAGGAAGGCGATGCGGTTAATAACCGCGTCGATTGACGTTACCCGCAGAAGAAGCACCGGCTAACTCCGTGCCAGCAGCCGCGGTAATACGGAGGGTGCAAGCGTTAATCGGAATTACTGGGCGTAAAGCGCACGCAGGCGGTCTGTTAAGTCAGATGTGAAATCCCCGGGCTTAACCTGGGAACTGCATTTGAAACTGGCAGGCTTGAGTCTTGTAGAGGGGGGTAGAATTCCAGGTGTAGCGGTGAAATGCGTAGAGATCTGGAGGAATACCGGTGGCGAAGGCGGCCCCCTGGACAAAGACTGACGCTCAGGTGCGAAAGCGTGGGGAGCAAACAGG
+
IIIIIIIIIIIIIIIIIIIIIHIIIIIIIIIIIIIIIIIIIIIIIIIIHIIIIIIIIIIIIIIIIIIIIIIIIIIIIIIIIIHIIIIIIIIIIIIIIIHIIIIIIIIIIIIIIIIIIIIIIIIHIIIIIIIIIHIIIHHHIIIHIIIHIHHHHIIIIIIHIIIIIIIIIIIIIIIIHIHIIIHHIIIIIIHHIFGHHIHHIIIHIIIIIIIIIIHHHHHHHHIIIIIIIIIIIIIHIIIHIHIIIIIHIHHEHCGHGIHEIHHIIIIHIIIIIIIIHHHHIIIIIIHIIIHIIIIIIHIIIHIIIGIIIIIIIIIIIIIGIIIIGIIIIIHIIIHGGHIHIHIIIIHHDIIIIIIIIIIIIIIIGIIIIIIIIIIIIIIIHIIHHGIIIIIHHIIIIIHIGIIIIIIHIIIIIHIIIIIIIHIIIIIIII
@HWI-D00621:567:H7NJCBCX2:1:1102:18884:60688
GTGGGGAATATTGCACAATGGGCGCAAGCCTGATGCAGCCATGCCGCGTGTATGAAGAAGGCCTTCGGGTTGTAAAGTACTTTCAGCGGGGAGGAAGGCGATAAGGTTAATAACCTTGTCGATTGACGTTACCCGCAGAAGAAGCACCGGCTAACTCCGTGCCAGCAGCCGCGGTAATACGGAGGGTGCAAGCGTTAATCGGAATTACTGGGCGTAAAGCGCACGCAGGCGGTCTGTCAAGTCGGATGTGAAATCCCCGGGCTCAACCTGGGAACTGCATTCGAAACTGGCAGGCTAGAGTCTTGTAGAGGGGGGTAGAATTCCAGGTGTAGCGGTGAAATGCGTAGAGATCTGGAGGAATACCGGTGGCGAAGGCGGCCCCCTGGACAAAGACTGACGCTCAGGTGCGAAAGCGTGGGGAGCAAACAGG
+
IIIIIIIIIIIIIIIIIIIHIIIIIIIIIIIIGIIIIHIIIIGIIIIHIIIIIIGIIIIIHIIIIIIIIIIIIIIIIIIIIIHHIIIIIIIIHIHIIGIIIIIIIIHIIIIIIIIIIIIHIIEIIHIIIIIIIHIIIGIGHIHIIIIHGHIIIIIHIIIIHIIIIHHIHHHCHIIIIIIIIHIHGHIIIGIGFHHIIGHHIHHHIIFHHHIIIIIHHIHII=HIIHHIIIIHFGHHHGHIHFCIHIIIIHHIHHDDGIIIIHIIIIIHHGIIHIIIIIIIIIIIIIIIHIIIGHIGIHIHIHCIIIIHIIIIIGIIIIIHHGIIHIIIIIIIIIIIGIIHIIIIIIHGDIIIGIIIIIIIIIIIIIIIIHIIIIIIIIIHIGIIIIIIIIIIIIIIIIIIIIIIIIHFIIIIIIIIIIIIIIHIIIIIII
@HWI-D00621:567:H7NJCBCX2:1:1102:2977:60867
GTGGGGAATATTGCACAATGGGCGCAAGCCTGATGCAGCCATGCCGCGTGTATGAAGAAGGCCTTCGGGTTGTAAAGTACTTTCAGCGGGGAGGAAGGCGATACGGTTAATAACCGCGTCGATTGACGTTACCCGCAGAAGAAGCACCGGCTAACTCCGTGCCAGCAGCCGCGGTAATACGGAGGGTGCAAGCGTTAATCGGAATTACTGGGCGTAAAGCGCACGCAGGCGGTCTGTCAAGTCGGATGTGAAATCCCCGGGCTCAACCTGGGAACTGCATCCGAAACTGGCAGGCTTGAGTCTCGTAGAGGGGGGTAGAATTCCAGGTGTAGCGGTGAAATGCGTAGAGATCTGGAGGAATACCGGTGGCGAAGGCGGCCCCCTGGACGAAGACTGACGCTCAGGTGCGAAAGCGTGGGGAGCAAACAGG
+
IEHIIIIIIIIIIHHHHIIIHIIHIIIIHIIIIIIIIIIIIIIIIHIIIIIIGIIIIIIIIHHHIIIIIIGHIIIIIIIIIIHHIIIIIHHHIIHHIIIIIIIIIIIGHIIIIIHIIIIIIHIIIGIHGHIIIIIDIIHIGGHHIIIIGHHIIIIHCHIIICHHIIHIIIIIHHHHHHIHIGHHIIIIIIIHGHBAGHIHIIGEHHIIHHHHIIIIIIIHHIIIHHIHHIHHHIIIIHIHIIHEHEGHIHGHHHHHCHIIIHIIIIIHHFIIIIHIIIIHIIIIIIHHIHE?HIIIIIHIIHFIHFIIIIIIIIIIHHHHGEIIIIGIIIIIIIIHHIHHHHIHHIHG<HHHEHHFHHEH?CIIHHIIIIHIIHHIIIIHHIIGIIIIIIIIIIIIIHHIFGIIHEDHIIIIIHHC@HFIHEH@HHIIHH
@HWI-D00621:567:H7NJCBCX2:1:1102:11571:60834
GTGGGGAATATTGCACAATGGGCGCAAGCCTGATGCAGCCATGCCGCGTGTATGAAAAAGGCCTTCGGGTTGTAAAGTACTTTCAGCGGGGAGGAAGGCGATGCGGTTAATAACCGCGTCGATTGACGTTACCCGCAGAAGAAGCACCGGCTAACTCCGTGCCAGCAGCCGCGGTAATACGGAGGGTGCAAGCGTTAATCGGAATTACTGGGCGTAAAGCGCACGCAGGCGGTCTGTTAAGTCAGATGTGAAATCCCCGGGCTTAACCTGGGAACTGCATTTGAAACTGGCAGGCTTGAGTCTTGTAGAGGGGGGTAGAATTCCAGGTGTAGCGGTGAAATGCGTAGAGATCTGGAGGAATACCGGTGGCGAAGGCGGCCCCCTGGACAAAGACTGACGCTCAGGTGCGAAAGCGTGGGGAGCAAACAGG
+
IIIHIIIIIIIIIIIIIHIIIIIIIIIIIIIIIIIIIIIIIIIHGIIIHIIIIIIIIIIIIIIIIIIIIIIIHIIIIIIIIIDHHHHIGIIIIIIIIIIHHHHHIIIIGIHIIIIIIIIIIIIIIGIIIIIIIIIIIIIIIIIIIIIIIHIIHIIIIIIIHIIIIIHIIIIIIGEHHIIHIIHHHHEHIIFF?GHHHIIIIIIIIIIIIDHHFIHHHIIIIIIIIIIIHHIHGCGHHGIIHIIIIIIIIIIIIIHIIIIIGHHFGHHGHIIIHIIIIIIGIIIIIIIIIIIIIIHHEIIIIIGIIIIIIIIIIIIHHIIIHIIIIIIIIIIIIIIIIIHIHIIIIHHHGIIHIIIIIIIIIIHIIIIIIIIIIIHIIIGIIIIIIHIIIIIIHIIIIIIIIIIIIIIIIIIIIIIIIIIIIIIIIIIIII
@HWI-D00621:567:H7NJCBCX2:1:1102:2969:61006
GTGGGGAAGATTGCACAATGGGCGCAAGCCTGATGCAGCCATGCCGCGTGTATGAAGAAGGCCTTCGGGTGGTAAAGTACTTTCAGCGGGGGGGAAGGCGATAAGGGTAATAACCTTGTCGATTGACGTTACGCGCAGAAGAAGCACCGGCTGACTCCGTGCCAGCAGCCGCGGTAATACGGAGGGTGCAAGCGTGAATCGGAAGTACTGGGCGTAAAGCGCACGCAGGCGGTCTGTCAAGTCGGATGTGAAATCCCCGGGCTCAACCTGGGAACTGCATTCGAAACTGGCAGGCTAGAGTCTTGTAGAGGGGGGTAGAATTCCAGGTGTAGCGGTGACATGCGTAGAGATCTGGAGGAATACCGGTGGCGAAGGCGGCCCCCTGGACAAAGAGTGACGCTCAGGTGCGAAAGCGTGGGGAGCAAACAG
+
IGHHE?000<DH1CGH1<<<<CCEHH/<@E11<FHEH?<D1<1CGHIHEH0<CF1<FHHIF@11DC1ECF//D1<<<DGHHFCC11<CH/</<DHHHD@D/<D<F11<1<<D11<DGHHEHIIHHH@00<GD00<DDCHI?GHH@GHDEII</:DGHEHHEH.BCHGH/B??::-:/:;GE/E?E-BB.:.;FG:...;BG@79+7:.BF.BAF@5=HDFEH5?ECCIIIHCEECB--B57-FIIIHHCIHEGE7,,6-.@..99;-.7?HHCH?HGB.C8.@9@H@IIHEF;..IHHCC;..IIIIHHHDIHHHGHG/HCD0<IHHEECHHEH@ED<0=HE?E1D1<<F?HH@EFED1HEC//D<=0HHIHEHC?/CCC011CD1<<HC<1<00</<1<1<1/EC<0C1HEHHH@HG@HD1FC@F1F<
@HWI-D00621:567:H7NJCBCX2:1:1102:2765:61104
GTGGGGAATATTGCACAATGGGCGCAAGCCTGATGCAGCCATGCCGCGTGTATGAAGAAGGCCTTCGGGTTGTAAAGTACTTTCAGCGGGGAGGAAGGCGATAAGGTTAATAACCTTGTCGATTGACGTTACCCGCAGAAGAAGCACCGGCTAACTCCGTGCCAGCAGCCGCGGTAATACGGAGGGTGCAAGCGTTAATCGGAATTACTGGGCGTAAAGCGCACGCAGGCGGTCTGTCAAGTCGGATGTGAAATCCCCGGGCTCAACCTGGGAACTGCATTCGAAACTGGCAGGCTAGAGTCTTGTAGAGGGGGGTAGAATTCCAGGTGTAGCGGTGAAATGCGTAGAGATCTGGAGGAATACCGGTGGCGAAGGCGGCCCCCTGGACAAAGACTGACGCTCAGGTGCGAAAGCGTGGGGAGCAAACAGG
+
IIIIIHHIHHHIIHIIIHIHIIIIIIIIIIIIIHHCCEHHHIHEHIIIIDHIHHHIIIIIGHHIIHIIIEHIIIHIHHG?CHDGHHIIGIIIIDHEHICHIHIIIHFFHHHEHHHGHHIGHHIIIIIIH@HHHIHIHIHHHIIIIIIFHHHIHHII?GHIIEHII@EHI@HIHHIIGIEHIHHHIIIGE.BGHBECEH.FHHHHIIEEHHHHHHIHIGHIIIHIIHIIIIIHCEHHF-GDHGEHHGHHH@FHIHDC,DIHH@HHFB-IHGFG?IHHHHHIHCIIHHEIIIHIHE?GIHIHFHHIIIIIHIHHHHGIIIIHIHIGIIIIIHHIHIHIIIIHHIIHGIIHFHHHIHHIIHIIIIIIHIIIIHHECIGHHH<IGGIHEIIIIHFHG=IIIHIIGHIIIHIIGIIIIIIHIHIIIIIIIIIIII
@HWI-D00621:567:H7NJCBCX2:1:1102:16657:61143
GTGGGGAATATTGCACAATGGGCGCAAGCCTGATGCAGCCATGCCGCGTGTATGAAGAAGGCCTTCGGGTTGTAAAGTACTTTCAGCGGGGAGGAAGGCGATAAGGTTAATAACCTTGTCGATTGACGTTACCCGCAGAAGAAGCACCGGCTAACTCCGTGCCAGCAGCCGCGGTAATACGGAGGGTGCAAGCGTTAATCGGAATTACTGGGCGTAAAGCGCACGCAGGCGGTCTGTCAAGTCGGATGTGAAATCCCCGGGCTCAACCTGGGAACTGCATTCGAAACTGGCAGGCTAGAGTCTTGTAGAGGGGGGTAGAATTCCAGGTGTAGCGGTGAAATGCGTAGAGATCTGGAGGAATACCGGTGGCGAAGGCGGCCCCCTGGACAAAGACTGACGCTCAGGTGCGAAAGCGTGGGGAGCAAACAGG
+
HIHGHHIIIHEHIIIGIIGIIHHHIIIHIIHHHHHIEEGHHHHHHIDHHDEHGCHH?GGEEHIIIIIC/DDHH?@FFGHHFHGHHICHHHHEEHHHGCHHIIDEHE1F@HHH1FHHHIHGEECCEHF@EHHIGIIHCEHHHEHIIIE@HHIHHHFHDHHHHGHHHIEHHIDDHHDC/G?ECH@HHHHIIIBEH.88BHFCGCEF@GFHIH.FHC@EH=HGIHIIIHHIHDE-HGF6--@>6-@86B--66EB8,?<DHB...FEF;-.HGGEB7FECG:FE=EHHGF;:.@D.EFHFC:..EHIGIFHE-IIHG<?HHHHFHGD00CG/HC/@<HCEDEDHC@CGEEGDHHCEC?G<CEHHEC<1EDHEGDHGCF<HDC<0C1?F<D1HHDFF@G@HEEG<GEC?HG@DHGD/<CHEH?EHHHIIHHFD@
@HWI-D00621:567:H7NJCBCX2:1:1102:17731:61072
GTGGGGAATATTGCACAATGGGCGCAAGCCTGATGCAGCCATGCCGCGTGTATGAAGAAGGCCTTCGGGTTGTAAAGTACTTTCAGCGGGGAGGAAGGCGACGGGGTTAATAACCCTGTCGATTGACGTTACCCGCAGAAGAAGCACCGGCTAACTCCGTGCCAGCAGCCGCGGTAATACGGAGGGTGCAAGCGTTAATCGGAATTACTGGGCGTAAAGCGCACGCAGGCGGTCTGTTAAGTCAGATGTGAAATCCCCGGGCTTAACCTGGGAACTGCATTTGAAACTGGCAGGCTTGAGTCTTGTAGAGGGGGGTAGAATTCCAGGTGTAGCGGTGAAATGCGTAGAGATCTGGAGGAATACCGGTGGCGAAGGCGGCCCCCTGGACAAAGACTGACGCTCAGGTGCGAAAGCGTGGGGAGCAAACAGG
+
IIIIIIIHHHIIIIIIIIIIIIEDHHIFGHHIHIIIIIGIIIIIGHDHHHHIIFHIEHEHIHHHHHIIIIHIIIIIIIHIIIGHIHIIIIIIIIIHIDEHHDEHIIHHIHIIIHHHIHIEEHH1EHID=DFHHHFHIICEHHCG?GHHHDCHHHEHHHIDHHHIHHHIIICHHHIGHII?EE.?DHHHC@@EHF@EDC@EEHGHH@E>#HHDH@HHEGHHHEBHG@-=DD@HCHG@FEHHHEFH@G@6--EF@CHDDEHEEA.?HGEHHIHHGF.HIGIHFH@EHHAEHG8?CHCFFHEHCEFHHCIIIIIIHEHHHIIIHIHIHHIIIIHHEIHHHG@HE<1F?FHGDEHCEHH?HC1GHHE<HHCIIHIGIHGHHHHHCD1FHHGHIIIGGIHHDGIIHGHGHHGIIIHCIHIIIIHGIIGIHIIGHH
@HWI-D00621:567:H7NJCBCX2:1:1102:3694:61257
GTGGGGAATATTGCACAATGGGCGCAAGCCTGATGCAGCCATGCCGCGTGTATGAAGAAGGCCTTCGGGTTGTAAAGTACTTTCAGCGGGGAGGAAGGCGATAAGGTTAATAACCTTGTCGATTGACGTTACCCGCAGAAGAAGCACCGGCTAACTCCGTGCCAGCAGCCGCGGTAATACGGAGGGTGCAAGCGTTAATCGGAATTACTGGGCGTAAAGCGCACGCAGGCGGTCTGTCAAGTCGGATGTGAAATCCCCGGGCTCAACCTGGGAACTGCATTCGAAACTGGCAGGCTAGAGTCTTGTAGAGGGGGGTAGAATTCCAGGTGTAGCGGTGAAATGCGTAGAGATCTGGAGGAATACCGGTGGCGAAGGCGGCCCCCTGGACAAAGACTGACGCTCAGGTGCGAAAGCGTGGGGAGCAAACAGG
+
IIIIIIIIIIIIIIIIIIIHIIIIIIIIIIIIIIIIIIIIIIIIIIIIHIIIIIIIIIGIHHHIIIIIHDHHIIIIIIIIIIHIIIIIIIIHIHHIIIIIIIIEHIIIIIIIIIIIIIIIIIIIHHIIHIHIHIIIIIIHIIIIHIIHIIIIIIIIHIIIIIIIIIIIIHIIIHEHHHIIIHGHHIIIIIIIIIHIEHIIIHEIHIHHIHIHIIIIIHIHHHHHIIECHHHHHHEHCIIIIIIIIIGIIIIHHCGIHGIHCHIIIHHEHIIIHIHHIIHH@HEHIIIHHHHIIIIHIIIIGHGIIHIHHIIHIIIIIIIHHIIIIIIIIIIIIIIIIIIIIIHIIIHHDHIHIIIHHIIIHIIIIIIIIIIIIIIHIIIIIIIIIIIIIIIIIIIIIIIIHGIIIIIIIIIIIIIIIIIIIIIIIIIIII
@HWI-D00621:567:H7NJCBCX2:1:1102:5586:61260
GTGGGGAATATTGCACAATGGGCGCAAGCCTGATGCAGCCATGCCGCGTGTATGAAGAAGGCCTTCGGGTTGTAAAGTACTTTCAGCGGGGAGGAAGGCGATGCGGTTAATAACCGCGTCGATTGACGTTACCCGCAGAAGAAGCACCGGCTAACTCCGTGCCAGCAGCCGCGGTAATACGGAGGGTGCAAGCGTTAATCGGAATTACTGGGCGTAAAGCGCACGCAGGCGGTCTGTTAAGTCAGATGTGAAATCCCCGGGCTTAACCTGGGAACTGCATTTGAAACTGGCAGGCTTGAGTCTTGTAGAGGGGGGTAGAATTCCAGGTGTAGCGGTGAAATGCGTAGAGATCTGGAGGAATACCGGTGGCGAAGGCGGCCCCCTGGACAAAGACTGACGCTCAGGTGCGAAAGCGTGGGGAGCAAACAGG
+
IHIIIIHIIIIIIIIIIIIIIIIIIIIIIIIIIIIIHIHIIIIIIIIIHHEHIIIIIHIIIIGGHIIIIFHIIIIIIIIIIIIHIIGIIIHHIIIIIIIIIIIIIIIIIIIIIIIIHIIHHIIIHHIIIIIIIIIIIIIIIIIHIIIIHIHIHIIIIIIIIIIIGIIIIHIIIIIIIIIIHGCCHHIIIIFIIHGHIGIIIHHHHIIIIGHIIIHEHIHIIIIIHIIIIIIIHEHHGHEHIIIIHEHHEIHIIHHHGIHG?BCHIIIIIIIIIIIHIIIIHIIIIIHIHHIIIHHIIIIHEEHIHIIIIIIIHHHIIIIIIIIHIIIIIHIIIIHHIIIIIIIIIIHHDHHIIIIIIIIIIHHIIHIIIHIIIIIIIIIIIIIIIIIIIIIHFHIIIIHHIHIIIIHIIIIIIIIIIIIIIHIIIIIIII
@HWI-D00621:567:H7NJCBCX2:1:1102:12744:61434
GTGGGGAATATTGCACAATGGGCGCAAGCCTGATGCAGCCATGCCGCGTGTATGAAGAAGGCCTTCGGGTTGTAAAGTACTTTCAGCGGGGAGGAAGGTGTTGTGGTTAATAACCGCAGCAATTGACGTTACCCGCAGAAGAAGCACCGGCTAACTCCGTGCCAGCAGCCGCGGTAATACGGAGGGTGCAAGCGTTAATCGGAATTACTGGGCGTAAAGCGCACGCAGGCGGTCTGTCAAGTCGGATGTGAAATCCCCGGGCTCAACCTGGGAACTGCATTCGAAACTGGCAGGCTAGAGTCTTGTAGAGGGGGGTAGAATTCCAGGTGTAGCGGTGAAATGCGTAGAGATCTGGAGGAATACCGGTGGCGAAGGCGGCCCCCTGGACAAAGACTGACGCTCAGGTGCGAAAGCGTGGGGAGCAAACAGG
+
IIIIIHIIIIIIIIIIIIIIIIIIIIIIIIIIIIIIHIIIIIIIIIIIHHIIIIIIIIIIIIIIIIIIIIIIIIIHIIIIHIHHHIIIIHIIIIHIIIIIIIHIIIIHIIHIIIIHIIIHIHIIGIIIEHIIIIIIIIIIIIIGHIIIIIGCHHIIHHIIHIIIIIIHIIIIIHCDCHHIIIHIIIHHHHHIIIIIIIIIIIIGHIIHIIHHIHHEHIHHIHCIIIIIIIHF8---HFIIIHIHHHHHHAIIHHHIIHHIIH?@HHIHEIIIHEHIIIHIIIHIIIIHHIIIIIHHIHIIIIHHGIIIIIIIIIIIIIIIIIIIIIIIIIIIIIHIIIIIIIIIIIHHDHHHIIIIIIIIIIIIIIIIIIIIIIIIIIHGIIIIIIIIIIIIIIIIIHIIIIIIHIIIIIIIIIIIIIIIIIHIIIIIII
@HWI-D00621:567:H7NJCBCX2:1:1102:16550:61467
GTGGGGAATATTGCACAATGGGCGCAAGCCTGATGCAGCCATGCCGCGTGTATGAAGAAGGCCTTCGGGTTGTAAAGTACTTTCAGCGGGGAGGAAGGCGATGGGGTTAATAACCGCGTCGATTGACGTTACCCGCAGAAGAAGCACCGGCTAACTCCGTGCCAGCAGCCGCGGTAATACGGAGGGTGCAAGCGTTAATCGGAATTACTGGGCGTAAAGCGCACGCAGGCGGTCTGTTAAGTCAGATGTAAAATCCCCGGGCTTAACCTGGGAACTGCATTTGAAACTGGCAGGCTTGAGTCTTGTAGAGGGGGGTAGAATTCCAGGTGTAGCGGTGAAATGCGTAGAGATCTGGAGGAATACCGGTGGCGAAGGCGGCCCCCTGGACAAAGACTGACGCTCAGGTGCGAAAGCGTGGGGAGCAAACAGG
+
HIIHIIIIHIIIIIIHIIIGIIIIIIGHIIIHIIHHHIIIIIGHHHIHHHHHIGGHHHHHIIIIHIIIDHHHHIIIIIHHIIHGHIHICHIIIICHIIHIHIHEHIHHHFHIIGECHHIGIFHHIIIIIIIHFEHIGIIIIHHIIIIIIHIIIIIIHIIHIGIIIGIIHIG<HHIGHH?FHHHHDDHHHHIIIIHHDGEHIIHGHHHEHHHIHIIIHHHHECHHHEHH<HHHG--B-HHIIIHIHHFE@FB.EHE<HHGEGGHHIHFHHAHCC@EHHAEHEFIIHG?IIIIIIHECCIHIHG.HHCHHHIHIIHHHHHHE@0HECEEIIIIIHHEHEHHHIIGIHG@DHHHGCEIGHHIHHIGIHHE@DHHHHHDHIIIIIHIEHGIIGIIGIHIIIIIHEEIIIHHHHIHIIIIIHHHHIIIIIIIIII
@HWI-D00621:567:H7NJCBCX2:1:1102:3066:61590
GTGGGGAATATTGCACAATGGGCGCAAGCCTGATGCAGCCATGCCGCGTGTATGAAGAAGGCCTTCGGGTTGTAAAGTACTTTCAGCGGGGAGGAAGGCGATAAGGTTGATAACCTTGTCGATTGACGTTACCCGCAGAAGAAGCACCGGCTAACTCCGTGCCAGCAGCCGCGGTAATACGGAGGGTGCAAGCGTTAATCGGAATTACTGGGCGTAAAGCGCACGCAGGCGGTCTGTCAAGTCGGATGTGAAATCCCCGGGCTCAACCTGGGAACTGCATTCGAAACTGGCAGGCTAGAGTCTTGTAGAGGGGGGTAGAATTCCAGGTGTAGCGGTGAAATGCGTAGAGATCTGGAGGAATACCGGTGGCGAAGGCGGCCCCCTGGACAAAGACTGACGCTCAGGTGCGAAAGCGTGGGGAGCAAACAGG
+
IIIIIIIIIHIIIIIIIIIIIIIIIIIIIIIIIIIIIIIIIIIHHHHHHHIIIIIHIIIIHHHIIIGIHHIIIIGIIIIIIIHHHIIHIIGIHIIHIHIIIIIIIIII1DGHIIIIIIIHIIIHIHIIIIIIIHIIIIIIIIHIIHHIIIIIGHIIIIIIHHIIIIIIIIIIIHIHIGIGIIIIGIIIHHHIIIHHIHFIIHGHEHHIIIIGIHGHIHHIIHEHIIHHIIIIHIIHHIIHIHIIIIIGIHGIIHIIHIHECIIHIIHHIHIIIIIIIIGIIIHIIIHHIIIIIGIIIIIIHIIIIIIIIHDEIGIIIIIIIIIHHIIIIGIIIHIIIIIIIIIIIIIHGIIIIIHIIIIHHIIIIIIIIIIIIIIIIIHIHIIIIIIIIHHHG=HHEIHIIIIHIIIIHIIIHIIIIIHHIIIHHFHIII
@HWI-D00621:567:H7NJCBCX2:1:1102:7732:61720
GTGGGGAATATTGCACAATGGGCGCAAGCCTGATGCAGCCATGCCGCGTGTATGAAGAAGGCCTTCGGGTTGTAAAGTACTTTCAGCGGGGAGGAAGGTGTTGTGGTTAATAACCACAGCAATTGACGTTACCCGCAGAAGAAGCACCGGCTAACTCCGTGCCAGCAGCCGCGGTAATACGGAGGGTGCAAGCGTTAATCGGAATTACTGGGCGTAAAGCGCACGCAGGCGGTCTGTCAAGTCGGATGTGAAATCCCCGGGCTCAACCTGGGAACTGCATTCGAAACTGGCAGGCTAGAGTCTTGTAGAGGGGGGTAGAATTCCAGGTGTAGCGGTGAAATGCGTAGAGATCTGGAGGAATACCGGTGGCGAAGGCGGCCCCCTGGACAAAGACTGACGCTCAGGTGCGAAAGCGTGGGGAGCAAACAGG
+
CHCEEHEHHIHHHFIIIIIH?GICHHGH?EEHGHIGHIIFHIIIHHIHHHHIIIIIIIIIGIEEGGEHHGHHICEIIIFHIFGHHHHGIDHFHHII?CCGGHHHIIIH@1FHHHHGHHEHIIC1=FHH@EEHIIHEHH<GF?DFHHIFHIIIGHEEFDDHEGCEHH?A?EHHCC?DG?/BEE@CHCE@AEEEHH.:GHEHCHHGBIHIHHDIHEEHFHCEHDHDGHHDDDH@?HHHHECIIIHHHEIHHGHHHCHGIHEGHGF.BHHHHIHIIHIIIHG.?EHFHHHFHIHGHIIHHIIIGIIIIIIHGHH?HEHHHGDGHIIIIHHFHIHHHHHEIHHGHGIHHEHFDF?H?IIHHEGEDHCIIIIIHGIGHHC/HCDIIIIIHEIHIIIIHHGIIIIHGIHCHIIHFEIHHIIHHGHHEFHHHHCGEC
@HWI-D00621:567:H7NJCBCX2:1:1102:14069:61708
GTGGGGAATATTGCACAATGGGCGCAAGCCTGATGCAGCCATGCCGCGTGTATGAAGAAGGCCTTCGGGTTGTAAAGTACTTTCAGCGGGGAGGAAGGCGATAAGGTTAATAACCTTGTCGATTGACGTTACCCGCAGAAGAAGCACCGGCTAACTCCGTGCCAGCAGCCGCGGTAATACGGAGGGTGCAAGCGTTAATCGGAATTACTGGGCGTAAAGCGCACGCAGGCGGTCTGTCAAGTCGGATGTGAAATCCCCGGGCTCAACCTGGGAACTGCATTCGAAACTGGCAGGCTAGAGTCTTGTAGAGGGGGGTAGAATTCCAGGTGTAGCGGTGAAATGCGTAGAGATCTGGAGGAATACCGGTGGCGAAGGCGGCCCCCTGGACAAAGACTGACGCTCAGGTGCGAAAGCGTGGGGAGCAAACAGG
+
IIHIIIIIIIIIIIIIIIIIIIHIHIIIGIIIIIHIIIIIIIIIHIIIIIIIIIIIIHIIIIIHIIIIHGHHIHIHIIIIIIGHIIIIIIIHIIIIIIIIIIIIIIHIIIIIIGHIIIIIIIHHHIHIHHIIIGIIIIIHIIIIIIHIIIIIHHIIIIHIIHIIIIIIIIIHIIIHHIFHHGHHHIIHHIFHIIBHIEHIHHHHFHHGHHIIIIHHEHIHHIIGHHHHIIIHB--@-GIIIGHIIIHIHIIIHHD<IIHGHHEHHHHFIHHHHHHHHHFHCHIHIIIIIGIIHIIIIIIIIHHIIIIIIHHHIIIIIIIHHHFIIIIIIIIHIIIIIIIIIIIIIIHGDHEIIIIHIIIIIIIIIIHIIIIIHIIIIIIIIIIIIIIIIIIIIIHIIIIIIIIHIIIIIIIIIIIIIIIIIIIIIIIIII
@HWI-D00621:567:H7NJCBCX2:1:1102:15859:61651
GTGGGGAATATTGCACAATGGGCGCAAGCCTGATGCAGCCATGCCGCGTGTATGAAGAAGGCCTTCGGGTTGTAAAGTACTTTCAGCGGGGAGGAAGGCGATAAGGTTAATAACCTTGTCGATTGACGTTACCCGCAGAAGAAGCACCGGCTAACTCCGTGCCAGCAGCCGCGGTAATACGGAGGGTGCAAGCGTTAATCGGAATTACTGGGCGTAAAGCGCACGCAGGCGGTCTGTCAAGTCGGATGTGAAATCCCCGGGCTCAACCTGGGAACTGCATTCGAAACTGGCAGGCTAGAGTCTTGTAGAGGGGGGTAGAATTACAGGTGTAGCGGTGAAATGCGTAGAGATCTGGAGGAATACCGGTGGCGAAGGCGGCCCCCTGGACAAAGACTGACGCTCAGGTGCGAAAGCGTGGGGAGCAAACAGG
+
IIIIIIIIIIIIIIIIIIIIIIIIIIIIIIIGIIIIIIIIIIIIIIIHHHHIIIIIIIIIIIIIIIIIIIIHIIIIIIIIIIHIIIIIGIIHHIHFHIIIIIIIIIHIIIIIIIIHHIHGIIIIIIIIHIIIHIIIIIHHIIGIIIIIIIIIHIIIHIHIIIIIIIIIIIIIGGHIFIIIHIHIHIHHHIHHCHHHHHIIIIIIIHHHIIIIIHIHIIIHIIIIIIIIIIHHGIIIHIIHHCIIIHIIIHGHHIIHHHIIIIHHHHFIIIIIIIIHHHIIIIHIIIIIIIHHHHCIIIIIIIIHIHIIIIIIHHIHIIIIIIHIHIIIIIIIIIIIIIIIIIIIIIIHCIHHGIIGIHIIIIIHIIIGIIIIIIIIIIHIIIIIIIIIIIIIIIIIHIIIIIIIIIIIIIIIIIIIIIIIIIIIIIIIII
@HWI-D00621:567:H7NJCBCX2:1:1102:16639:61713
GTGGGGAATATTGCACAATGGGCGCAAGCCTGATGCAGCCATGCCGCGTGTATGAAGAAGGCCTTCGGGTTGTAAAGTACTTTCAGCGGGGAGGAAGGTGTTGAGGTTAATAACCTCAGCAATTGACGTTACCCGCAGAAGAAGCACCGGCTAACTCCGTGCCAGCAGCCGCGGTAATACGGAGGGTGCAAGCGTTAATCGGAATTACTGGGCGTAAAGCGCACGCAGGCGGTCTGTCAAGTCGGATGTGAAATCCCCGGGCTCAACCTGGGAACTGCATTCGAAACTGGCAGGCTAGAGTCTTGTAGAGGGGGGTAGAATTCCAGGTGTAGCGGTGAAATGCGTAGAGATCTGGAGGAATACCGGTGGCGAAGGCGGCCCCCTGGACAAAGACTGACGCTCAGGTGCGAAAGCGTGGGGAGCAAACAGG
+
IIIIGIIIIIIIIIIIIIIIIIHIIIIIIIIIIIHIIIIIIIIHIIIIHIIIIIIIIIIIEHIIIHHFIHHIIIIGIIIIIIFHHIIIHDHCHIHIIIIIIIIIIIIIIIIIEGHIIIIIIIIIIIIIHIHIIIIIIIIIIIIIIIIIHIIIIIIIIHIIIIIIIIIIIIIIIIIIIIIIIIHIIIIIHIGIHIHFIHIIIIIIFHHIIIIIIIHIIIIIIIIIHIHIGIIIGIHHHHB,<EHEE@CGHHHHIHHHCE?IHG?IHHHHHIIHHIHIIIIIGIIIHHFIIIIIIH?IHHGIHIIIIIIIIIIIIIHIIIIIIIHIIIIIHHIIIIIIIIIIIIIHIIHHFHHGHIIGIHFHHHHIIIIIIHHIIIIIDIIIIIIIIHIIIIHIIIIIHIIIHIIIHIIHHIIIIHIIIIIIIIIIIIIIII
@HWI-D00621:567:H7NJCBCX2:1:1102:16868:61523
GTGGGGAATATTGCACAATGGGCGCAAGCCTGATGCAGCCATGCCGCGTGTATGAAGAAGGCCTTCGGGTTGTAAAGTACTTTCAGCGGGGAGGAAGGTGTTGTGGTTAATAACCGCAGCAATTGACGTTACCCGCAGAAGAAGCACCGGCTAACTCCGTGCCAGCAGCCGCGGTAATACGGAGGGTGCAAGCGTTAATCGGAATTACTGGGCGTAAAGCGCACGCAGGCGGTCTGTCAAGTCGGATGTGAAATCCCCGGGCTCAACCTGGGAACTGCATTCGAAACTGGCAGGCTAGAGTCTTGTAGAGGGGGGTAGAATTCCAGGTGTAGCGGTGAAATGCGTAGAGATCTGGAGGAATACCGGTGGCGAAGGCGGCCCCCTGGACAAAGACTGACGCTCAGGTGCGAAAGCGTGGGGAGCAAACAGG
+
IIIIIIIIIIIIIIIIIIIIIIIIIIIIIGIIIIIIIIIIIEHIIIIIIIIIIIIIIIIIIIIIIIIIIIIIIIIIIIIIIIHHIIIIIIIIIIIIIHIIIIIIIIHIIIIIIIIIIIIIIIIIIIIIHIIIIIIIIIIIIIIIIIIIIIIIIIIIIIIIIIIIIIIIIIIIIIIIIIIIIEEHIIIIHICHIGGHIIGGHHHHIIIIIHIIHIIIIIIIIIGIIIIIIHHIHHGHFFHHDHHHHHIIHGIHIHIHGIGIIIFIIIHHIIIIHIHIHIIIHIIIHIIIIIIIIIHIIIIIEIIIIIIIIIIIIHIHIIIIGIIIIIHIIIIIIIIIIIIIIIIIIIIHGIIIIIIIIIIIIIIIIIGIIIIIIIIIIIIIIIIIIIIIIIIIIIIIIIIIIIIIIIIHIIIIIIIIIIIIIIIIIIIIII
@HWI-D00621:567:H7NJCBCX2:1:1102:2471:61889
GTGGGGAATATTGCACAATAGGCGCAAGCCTGATGCAGCCATGCCGCGTGTATGAAGAAGGCCTTCGGGTTGTAAAGTACTTTCAGCGGGGAGGAAGGCGATAAGGTTAATAACCTTGTCGATTGACGTTACCCGCAGAAGAAGCACCGGCTAACTCCGTGCCAGCAGCCGCGGTAATACGGAGGGTGCAAGCGTTAATCGGAATTACTGGGCGTAAAGCGCACGCAGGCGGACTGGCAAGTCGGATGTGAAATCCCCGGGCTCAACCTGGGAACTGCATTCGAAACTGGCAGGCTAGAGTCTTGTAGAGGGGGGTAGAATTCCAGGTGTAGCGGTGAAATGCGTAGAGATCTGGAGGAATACCGGTGGCGAAGGCGGCCCCCTGGACAAAGACTGACGCTCAGGTGCGAAAGCGTGGGGAGCAAACAGG
+
IIIIIIIIIIIIIHEHHIHHIIIIIIIIIIIIIHCGHHHIIIIIIIIIIIEGGHIIIIIIIH@DG@CECCG/<1DH1FC1FHD@CGHCHIIII<CFDGHDCE=<CCG<G@GHCG@HHHIEHH?1D@CHDHEHE0D<<DE00DDDG0F?H/DHGHHIEHHDGDBAAG/:/B?<?EDC//;BEE.?EH.;E..8B=:A.8FEH@6EHG@@F6=FEHEIHHBG?-->?H<?HE@8-6---6HDC85-F@EE@HCHHE,<E6-@HHHFGAB77@7F8..?F;.EEBB.HIHHHHAHHIHEEHHIHEHHIIHFHDHFEHG/IIHHGHCEHHHFE/HHGHIHEHHIHIHHIHHCCHD<11<1?IHE/EECHD0=IIIIIHIHCDC<EHHHHGCD1FHHHHHEDIIIH@HIIHGIIIIIIHIHIIIIIHIIIIIIII
@HWI-D00621:567:H7NJCBCX2:1:1102:18583:61813
GTGGGGAATATTGCACAATGGGCGCAAGCCTGATGCAGCCATGCCGCGTGTATGAAGAAGGCCTTCGGGTTGTAAAGTACTTTCAGCGGGGAGGAAGGCGATGTGGTTAATAACCGCGTCGATTGACGTTACCCGCAGAAGAAGCACCGGCTAACTCCGTGCCAGCAGCCGCGGTAATACGGAGGGTGCAAGCGTTAATCGGAATTACTGGGCGTAAAGCGCACGCAGGCGGTCTGTCAAGTCGGATGTGAAATCCCCGGGCTCAACCTGGGAACTGCATCCGAAACTGGCAGGCTTGAGTCTCGTAGAGGGGGGTAGAATTCCAGGTGTAGCGGTGAAATGCGTAGAGATCTGGAGGAATACCGGTGGCGAAGGCGGCCCCCTGGACGAAGACTGACGCTCAGGTGCGAAAGCGTGGGGAGCAAACAGG
+
HHIIGIHIIHIHHHIHHIIIIIIICHIHIHIIIIIIGIIIGGHHHDGIHHHHIIIH@FHHIHHHIEHIHIHICGHIIIIGHIHHHIHIIIIHHIHHIHGH<CHHHIEHHHIGIIHIIIHHIDHFHHHI?HH=DEHHHIIHIIFEFEH/FHIIIHIIHHIHIIFGHIHHEHIHIIHHEHIHHIHHHIHH@..A@H.@EHHEBIHFECBHHHHGHHHHHIIIIDCIHIHHHHHHCHHG?EHIIGIIHHGIIIHHAGHIIIHEHHHHGEGGGIGIIIIIGIHHHIHIHHIIIIIIIHF/HCHHGIIIIGIIIHHHGHIIHIIIIIIIIIIGIIIHIIIHIIIIIIIIIIIGDGCHIIIHIHIIIIHHGHIIIIIIIIIIIIHIHIHIIHIIHIIIHIIIIIIIHIIIIIIIIIIIIIIIIIIIIIIIHIIIII
@HWI-D00621:567:H7NJCBCX2:1:1102:2632:62117
GTGGGGAATATTGCACAATGGGCGCAAGCCTGATGCAGCCATGCCGCGTGTATGAAGAAGGCCTTCGGGTTGTAAAGTACTTTCAGCGGGGAGGAAGGTGTTGTGGTTAATAACCGCAGCAATTGACGTTACCCGCAGAAGAAGCACCGGCTAACTCCGTGCCAGCAGCCGCGGTAATACGGAGGGTGCAAGCGTTAATCGGAATTACTGGGCGTAAAGCGCACGCAGGCGGTCTGTCAAGTCGGATGTGAAATCCCCGGGCTCAACCTGGGAACTGCATTCGAAACTGGCAGGCTAGAGTCTTGTAGAGGGGGGTAGAATTCCAGGTGTAGCGGTGAAATGCGTAGAGATCTGGAGGAATACCGGTGGCGAAGGCGGCCCCCTGGACAAAGACTGACGCTCAGGTGCGAAAGCGTGGGGAGCAAACAGG
+
IIIIIIIIIIIIIIIIIIIIHIIIIIIIIIIIIIIIIIIIIIHIIIIIHHIIIHIIIIIHIIIIIIIIGIIIIIIIIIIIIIIIIIIIHIIIIIIIIIHIIIIIIHHIIIIIIIIIIIIIIIHIIIIIIIIIIIIIIIIIIIIHIIIIIGIIIIIIIIIIIIIIIIIIIIIIIIHIFHHIHHHHHDHHHG?GHHHHHGHIHIIIIIIIIHIIIIIIHHIIHHIHIIIIIIIHGHIIHHDHC-IFIIIIIIIHHCIIHIHCHGAHHGE@EIIIIIIIIIIIIIHHHIIIHG?IIIIHIIIIIIHHHGIIHIIIIIHHIIIIIIHHIIIIIIIIIIIIIIIIGIIIIIHHDHGGIIIIIIIIDHHIHIGIIIIIIIIIIIIIIIIIIIIIHIIHHHIIIIHGHIIIIIIHIIIIIIIIIIIIIIIIIIIIII
@HWI-D00621:567:H7NJCBCX2:1:1102:6451:62140
GTGGGGAATATTGCACAATGGGCGCAAGCCTGATGCAGCCATGCCGCGTGTATGAAGAAGGCCTTCGGGTTGTAAAGTACTTTCAGCGGGGAGGAAGGCGATAAGGTTAATAACCTTGTCGATTGACGTTACCCGCAGAAGAAGCACCGGCTAACTCCGTGCCAGCAGCCGCGGTAATACGGAGGGTGCAAGCGTTAATCGGAATTACTGGGCGTAAAGCGCACGCAGGCGGTCTGTCAAGTCGGATGTGAAATCCCCGGGCTCAACCTGGGAACTGCATTCGAAACTGGCAGGCTAGAGTCTTGTAGAGGGGGGTAGAATTCCGGGTGTAGCGGTGAAATGCGTAGAGATCTGGAGGAATACCGGTGGCGAAGGCGGCCCCCTGGACAAAGACTGACGCTCAGGTGCGAAAGCGTGGGGAGCAAACAGG
+
IIHHIIHCHFHH?HFCHHIHHEHIGCHIHH?GHHIIIIGHIIIIGDDHCHHHIIIIIIIIHIHHHFHGIFHDHIICHHFHHHDEHIIIIIHDHHHHIIIIIIDHIIIHHHHEHHHHHIIHIFHHHHIIEHIIHHIIHHGE@?0DHIHHIHIIHGIGIIHIIIHHHIHH?F<?HII<HEHHGEHHDGEEDCG?GE:8EHH.FE7GHIC@GHHECHIHHIHHCHGCE<HCHHHG?HHFIHHDDIHHF?BB-HHGB,HHHHEHEA?IIHGIIGIIHHB.ECHGHHEGHG?IIHHHF.@CECIIIHCHH?HHDIHG@FHHHIHIIIIIHHFEHDIIHEHIIIHIHGIIIHGFDHFEIIIIHCFIIHHHHHHEHHIGIIHHHIIHG?CH@GGFHGEHHH=IHHEC1HEEF=HHGEHFIIHHEHHHHIIIHHIHHH
@HWI-D00621:567:H7NJCBCX2:1:1102:6310:62165
GTGGGGAATATTGCACAATGGGCGCAAGCCTGATGCAGCCATGCCGCGTGTATGAAGAAGGCCTTCGGGTTGTAAAGTACTTTCAGCGGGGAGGAAGGTGTTGTGGTTAATAACCACAGCAATTGACGTTACCCGCAGAAGAAGCACCGGCTAACTCCGTGCCAGCAGCCGCGGTAATACGGAGGGTGCAAGCGTTAATCGGAATTACTGGGCGTAAAGCGCACGCAGGCGGTCTGTCAAGTCGGATGTGAAATCCCCGGGCTCAACCTGGGAACTGCATTCGAAACTGGCAGGCTAGAGTCTTGTAGAGGGGGGTAGAATTCCAGGTGTAGCGGTGAAATGCGTAGAGATCTGGAGGAATACCGGTGGCGAAGGCGGCCCCCTGGACAAAGACTGACGCTCAGGTGCGAAAGCGTGGGGAGCAAACAGG
+
IIIIIIH=GHIIIIIHHGHHIHIIIIIGHEHIGIIIIIGGIIIIIIIIHDHHHIIIIHIIIIIIHIGIIGHHIIIIGIIIIIGHHIHHHIIIGICHHGHIIIIIIHH@HEHIIIHFHHIIHIIIIHIIIIFHIIIIDHHHIIIIIHIHIIIIEHIIEHHHDEHFHHIHIIIHHHCHHHGHIIHGIIIIIIIIIHHDHCHHHIIIIICGFHHHHHEEHHHID?CHHHIIDGHHF-?G-@->,@GIHFHIIIHFHDHD<HHCGHFHIHGIIIIIIHCHHGHHEH@?HHEHEIGIHHHHHCGHEHEIHFIIIIIHEIIHHIFIHCIIIIIIHGIIIIHCHHCIHHHHIIHEFHEHHHHIIIIIDIIIIIIIIIIIIHDEHCIHIFHIHFIHIIIIIIHIIIIHCIHDIHE@HIIIIIIIIHEIIIHIIIIIIF
@HWI-D00621:567:H7NJCBCX2:1:1102:7561:62455
GTGGGGAATATTGCACAATGGGCGCAAGCCTGATGCAGCCATGCCGCGTGTATGAAGAAGGCCTTCGGGTTGTAAAGTACTTTCAGCGGGGAGGAAGGCGATAAGGTTAATAACCTTGTCGATTGACGTTACCCGCAGAAGAAGCACCGGCTAACTCCGTGCCAGCAGCCGCGGTAATACAGAGGGTGCAAGCGTTAATCGGAATTACTGGGCGTAAAGCGCACGCAGGCGGTCTGTCAAGTCGGATGTGAAATCCCCGGGCTCAACCTGGGAACTGCATTCGAAACTGGCAGGCTAGAGTCTTGTAGAGGGGGGTAGAATTCCAGGTGTAGCGGTGAAATGCGTAGAGATCTGGAGGAATACCGGTGGCGAAGGCGGCCCCCTGGACAAAGACTGACGCTCAGGTGCGAAAGCGTGGGGAGCAAACAGG
+
IHIIIIHIHIIIIIIIIIIIHIIIIGHIHIIIIIIIIIIIIIIIIIGIIIHIIIIIIHGIIIIIIIIIIIIIIIIIHIIIIGHHIIHIIIIDHHHHIHIIGHHIIIIIIIIIIHIIIHHIIHIHIIIIHIIIGIIIICDEHIGHIIIIIHHIIHIIIICDEHHIHH@EIHIIHCHIGIII/DGHH.AEHHHIIIHHCHHIGHHHHIHEHHHIIHIIHHHHIIIIHIIHIIHHG88HHEHHH=HIIHHHIHGFEIIIIIIIHEIHHHHCHHIGHIIHHEHEIHGIIHIHHIHIIHEIIHFHHHIIHFHIIIIHHIHHIIIIIHIHIIIHIIIIIIHHIIIHIIGIIHHC<CEHIHIIHIIIHIIIIIIIIIIIIHHIIHH?H?IHIIIIIHIIHIIIIHIIHIIIIHIIIIIIIIIIIIHIIIIIIIIIII
@HWI-D00621:567:H7NJCBCX2:1:1102:13959:62448
GTGGGGAATATTGCACAATGGGCGCAAGCCTGATGCAGCCATGCCGCGTGTATGAAGAAGGCCTTCGGGTTGTAAAGTACTTTCAGCGGGGAGGAAGGTGTTGTGGTTAATAACCACAGCAATTGACGTTACCCGCAGAAGAAGCACCGGCTAACTCCGTGCCAGCAGCCGCGGTAATACGGAGGGTGCAAGCGTTAATCGGAATTACTGGGCGTAAAGCGCACGCAGGCGGTCTGTCAAGTCGGATGTGAAATCCCCGGGCTCAACCTGGGAACTGCATTCGAAACTGGCAGGCTAGAGTCTTGTAGAGGGGGGTAGAATTCCAGGTGTAGCGGTGAAATGCGTAGAGATCTGGAGGAATACCGGTGGCGAAGGCGGCCCCCTGGACAAAGACTGACGCTCAGGTGCGAAAGCGTGGGGAGCAAACAGG
+
IIIIIIHIIIHIIIIIIIIIIIIIIIIIIIIIIIGIIIIIHIIIHIIIHHHHIIIIIHIIIHGHHHIIIHIIIGIIIIIIIIHIIIIIIIIIIIHHIIIIIIIIIIIIIIIIIIHIIIIIIGIIIIIIIIIIIIHIIIHHIIIIIIIIIIGIIIIIIHIIIIHHHGIHIHIGHFHGEHFHGE=CHHHIGIGIIHHHCHHGHCHHIIIIHHIIGHGIIHIIIHIIIHIIHHHHIIIIIIIIIIIIIIHHIHHHHHGHHHCIGHIIIHIIIHHIIIIIIIIIHIIIIIIIHIIIIIIIHHHIIHHHIIIIIIIIIIIIIIHHHIIIIIIIIHIIIIIIIIIIIHIIIHIHHIHIIHEIGIIIIIIIIHIIHHIIIIIIIIIIIIIHIIIIIHIHGIIIIIGIIIIIIIIIIIIIIIIIIIIIIIIHIIHIII
@HWI-D00621:567:H7NJCBCX2:1:1102:15282:62498
GTGGGGAATATTGCACAATGGGCGCAAGCCTGATGCAGCCATGCCGCGTGTATGAAGAAGGCCTTCGGGTTGTAAAGTACTTTCAGCGGGGAGGAAGGCGATAAGGTTAATAACCTTGTCGATTGACGTTACCCGCAGAAGAAGCACCGGCTAACTCCGTGCCAGCAGCCGCGGTAATACGGAGGGTGCAAGCGTTAATCGGAATTACTGGGCGTAAAGCGCACGCAGGCGGTCTGTCAAGTCGGATGTGAAATCCCCGGGCTCAACCTGGGAACTGCATTCGAAACTGGCAGGCTAGAGTCTTGTAGAGGGGGGTAGAATTCCAGGTGTAGCGGTGAAATGCGTAGAGATCTGGAGGAATACCGGTGGCGAAGGCGGCCCCCTGGACAAAGACTGACGCTCAGGTGCGAAAGCGTGGGGAGCAAACAGG
+
IIHIIHIIIIIIIIIIHIIIIIIIIIIIIIHIHHIIIIIIIIIIIIIIHIIIIIIIIIIIIIIIIIIIHIIIIIIIIHHHIIHHIIIIIIIIIGHIIIIIIHIHHHFHHIHHHHHIIIHIIHHHIHHHHHIIIIIIHIIIIIIHHIIHHIIIIIIIIIHHIIIIIIIHHHHIIIIIHIIIIIIIIGHHIIIIIIBHFHHIIGGHIIIHHIIIIIHHIIIIIIHHHIIIIIIHIIIHIIHIIHIIIIIIIIIIIGHIHIHEIHHHBEEEHFHGIIIHHGEFIIIIHIIIIIIHGHHHIIHGCHFIIHHIIIIIHIHIIIIHHHGHIIIIIHIHIIIIIIIHIIIIHIIHDHHIIHIIIIIIIIHIIIIIIIIIIHIIIGIIHIIIHHIHIHHEGHIIHHHIHHIIIIHIIIIIIIIIIIHIIIIIIIIIII
@HWI-D00621:567:H7NJCBCX2:1:1102:15676:62352
GTGGGGAGTATTGCACAATGGGCGCAAGCCTGATGCAGCCATGCCGCGTGTATGAAGAAGGCCTTCGGGTTGTAAAGTACTTTCAGCGGGGAGGAAGGTGTTGTGGTTAATAACCACAGCAATTGACGTTACCCGCAGAAGAAGCACCGGCTAACTCCGTGCCAGCAGCCGCGGTAATACGGAGGGTGCAAGCGTTAATCGGAATTACTGGGCGTAAAGCGCACGCAGGCGGTCTGTCAAGTCGGATGTGAAATCCCCGGGCTCAACCTGGGAACTGCATTCGAAACTGGCAGGCTAGAGTCTTGTAGAGGGGGGTAGAATTCCAGGTGTAGCGGTGAAATGCGTAGAGATCTGGAGGAATACCGGTGGCGAAGGCGGCCCCCTGGACAAAGACTGACGCTCAGGTGCGAAAGCGTGGGGAGCAAACAGG
+
IIIIHHIIIIIIIIIIHIIIHHIIIIIIIIIIIIIIIIIIIIIIIIIIIIIIIIIIIIHIIIIGHIHIIIIIIIIHIIIIIHDGHIIIIIIIHIHFIIIIIIIHIIIIIIIIIIHHIIIIIIIIIIIHHHIIHHHIIIHIIGIIFHIHHHIIIIFIIIIIIIHIIIHGHFHGHIIIIIIIIIGIHHIHII??EH.EEHHIIIIHHFHHHIIIIHIIIIGGHGEHIIIIIIIIGIIIIIH>=EHHHHHHEHHHHHHIIIHHHFGHIIIHIIHHHHIGIIIHIHIIIIHIIHEIHGHHIHHGHHFIIIIIIIIHHFHGIIIIIIHIIIIIIHGIHFIHIIIIIIIIIIHHFHECIIIIIHIIIHHHHIIIIIIIIIIGIIGIIIIIIIIIIIIIIIIIIIIIIIIIIIIIIIIIIIIIIIIIIIIIIIIIII
@HWI-D00621:567:H7NJCBCX2:1:1102:17388:62499
GTGGGGAATATTGCACAATGGGCGCAAGCCTGATGCAGCCATGCCGCGTGTATGAAGAAGGCCTTCGGGTTGTAAAGTACTTTCAGCGGGGAGGAAGGCGATAAGGTTAATAACCTTGTCGATTGACGTTACCCGCAGAAGAAGCACCGGCTAACTCCGTGCCAGCAGCCGCGGTAATACGGAGGGTGCAAGCGTTAATCGGAATTACTGGGCGTAAAGCGCACGCAGGCGGTCTGTCAAGTCGGATGTGAAATCCCCGGGCTCAACCTGGGAACTGCATTCGAAACTGGCAGGCTAGAGTCTTGTAGAGGGGGGTAGAATTCCAGGTGTAGCGGTGAAATGCGTAGAGATCTGGAGGAATACCGGTGGCGAAGGCGGCCCCCTGGACAAAGACTGACGCTCAGGTGCGAAAGCGTGGGGAGCAAACAGG
+
IIHHICHIGIIHHHHIIHIGHHHDHIIEHHIIIIHHHHIHIIHIED<EHHHHHGGHCEHIII1FHHHDEDGCGHHIIIIGGFDEFHIHDH<HH<CGHEEHCEHI?<1D1CEFHH1FG@DC=HIIHG0G@EGHEHHID<H@DEHGFEEEHICHHI?DHHEDGE.FGEFHHB<EHIIH?B@HHEDH<CGE.BFH?E.:.GHHHCFEEIHHIHIIHFHEHHHHHDC>HEIIIGIIHF6-HIIHHEDHIHCH@FHHHCHCIIHIHBGHHFCHHHEIIHIIIIHCGIIIHIIHHGHIHGHGIHHF8HIHGIIHIIIIIHGIIHIHEIIIIIIIIIIHIIIIIIHHHDCIIHGC<@EHHHIHIIIHHCFIHIIIIIHHHIIIIHIHCIIIIIIIHIHEH=CIIIIHHHIIIIIIIIIIIHIIIIIIIHHHHHIHGC
@HWI-D00621:567:H7NJCBCX2:1:1102:8062:62530
GTGGGGAATATTGCACAATGGGCGCAAGCCTGATGCAGCCATGCCGCGTGTATGAAGAAGGCCTTCGGGTTGTAAAGTACTTTCAGCGGGGAGGAAGGCGATAAGGTTAATAACCTTGTCGATTGACGTTACCCGCAGAAGAAGCACCGGCTAACTCCGTGCCAGCAGCCGCGGTAATACGGAGGGTGCAAGCGTTAATCGGAATTACTGGGCGTAAAGCGCACGCAGGCGGTCTGTCAAGTCGGATGTGAAATCCCCGGGCTCAACCTGGGAACTGCATTCGAAACTGGCAGGCTAGAGTCTTGTAGAGGGGGGTAGAATTCCAGGTGTAGCGGTGAAATGCGTAGAGATCTGGAGGAATACCGGTGGCGAAGGCGGCCCCCTGGACAAAGACTGACGCTCAGGTGCGAAAGCGTGGGGAGCAAACAGG
+
IIIIIIIIIIIIIIIIIIIIIIIIIIIIIIIIIIIIIIIIIIIIHIIIIIIIIIIIIIIIIIIIIIIIIHHIIIIIHIIIIIFHIIIIIIIIIIIIIHIIHHHHIHHIIHIIIIIIIIIIIFHHIGIIIHHIIIIIIIIIIIIIGIIIIIIIIGIIIIIIIIIFHIIIHIIIIGEHHIIIIIIHGHHHIGHIII.BHHIIIIIIIHIIIHHIIIIIIIIIIIIIIIIIIIIIIIIGHFIHHIIIIHFIHHHHDIIIIIIHHGHIHHGHEHIIIIIIIHFEIIIHHHGHHHIIHHHIIIIIIIIGIGIIIIIIIIIIIIIIIIHHIIIIIGIIIGIIIIGIIIIIIIHGDGIIIIIIIIHIIIIIIIIIIIIIIIIIIIIIIIIIIIIHHHIIHIIIIGIHIIIIIIIIIIIIIIIIIIIIIIIIIIIIII
@HWI-D00621:567:H7NJCBCX2:1:1102:8678:62528
GTGGGGAATATTGCACAATGGGCGCAAGCCTGATGCAGCCATGCCGCGTGTATGAAGAAGGCCTTCGGGTTGTAAAGTACTTTCAGCGGGGAGGAAGGCGACGGGGTTAATAACCCTGTCGATTGACGTTACCCGCAGAAGAAGCACCGGCTAACTCCGTGCCAGCAGCCGCGGTAATACGGAGGGTGCAAGCGTTAATCGGAATTACTGGGCGTAAAGCGCACGCAGGCGGTCTGTTAAGTCAGATGTGAAATCCCCGGGCTTAACCTGGGAACTGCATTTGAAACTGGCAGGCTTGAGTCTTGTAGAGGGGGGTAGAATTCCAGGTGTAGCGGTGAAATGCGTAGAGATCTGGAGGAATACCGGTGGCGAAGGCGGCCCCCTGGACAAAGACTGACGCTCAGGTGCGAAAGCGTGGGGAGCAAACAGG
+
IHHIHDHIIIIIIIIIHIIIGHIIIIIIIIIIIIIIIHIHHHIIHHHI<CG?GHHIIIIIIIIIHIIHHHIIIIIIIIIIIIGHIIIIIIIHHIHGIIIIIIIIGIGGIIIIIIHIIIHHIEHIIIIIIHHIIIIIIICHIIIHIIIIIHIIIIIIIIHIIIIIIIIIIIHHIIHIHHIHIHHHIIHHCHEHIIBHHIIHIHIHHIHIIIIHHHHHIIIGIIIHHHIIHIIHHBGECGHCG?HH@H@?@HHCHHHIIHIIHH@IHHHBAIIIHGEGGFECEEIHHHHHGHHIIHEHIHHHHIHHIHIIIIIIHHIIIIIIHHHIHIIIIHIIIIIGIIIIHIHIIIIHDIIIIIIIIIIECEIIIIHIIIIIIIHIIIIIIIIIIIIIIIIIIHIIIHIHIHIIHHEEIIIIHHIIIIIIIIHIIIIIII
@HWI-D00621:567:H7NJCBCX2:1:1102:7789:62955
GTGGGGAATATTGCACAATGGGCGCAAGCCTGATGCAGCCATGCCGCGTGTATGAAGAAGGCCTTCGGGTTGTAAAGTACTTTCAGCGGGGAGGAAGGTGTTGAGGTTAATAACCTCAGCAATTGACGTTACCCGCAGAAGAAGCACCGGCTAACTCCGTGCCAGCAGCCGCGGTAATACGGAGGGTGCAAGCGTTAATCGGAATTACTGGGCGTAAAGCGCACGCAGGCGGTCTGTCAAGTCGGATGTGAAATCCCCGGGCTCAACCTGGGAACTGCATTCGAAACTGGCAGGCTAGAGTCTTGTAGAGGGGGGTAGAATTCCAGGTGTAGCGGTGAAATGCGTAGAGATCTGGAGGAATACCGGTGGCGAAGGCGGCCCCCTGGACAAAGACTGACGCTCAGGTGCGAAAGCGTGGGGGCAAACAGG
+
IIIIIHIIIIIIIGIIIIIIIIHHIHIHIGHIIIHIIIIIIIIIIIHIIIIIIGIIIHIIIHHE?HEHHHIIIIIHIHHIIIGHIIIIIGIIIHHIHIHHIEEHICHHIIIHHIIIHIIGIIIHIIIIHHHHIIIIIIIIGIIIIIIIDDHHHIIHHHHIHICHHIIHIHIHDCEHHHHIHE=?DHHHHHIIIIEE@GHHIIHGIHHGHHHHIIIIHHHGIIIGIHIIHIIHH@@CHEIIIIIIIHIIIIIIHHCHCIIHHB?EHAHHHHHHHHIHHHHHCHGHHHHEGIHIIHFHIIHG?HHCIIIIIIIHHCIIIIHIIIIIIIFIIIIIIIIGHHEGIIIIHHF<IIFHHHHCIIHHGIIIIIHIHIHHHIIIIIDDIIIIIIHHHFEF<HIIIHIIHIIHIIIIIIIIIIIIIHIIHIIIIIIII
@HWI-D00621:567:H7NJCBCX2:1:1102:1634:63008
GTGGGGAATATTGCACAATGGGCGCAAGCCTGATGCAGCCATGCCGCGTGTATGAAGAAGGCCTTCGGGTTGTAAAGTACTTTCAGCGGGGAGGAAGGCGATGGGGTTAATAACCGCGTCGATTGACGTTACCCGCAGAAGAAGCACCGGCTAACTCCGTGCCAGCAGCCGCGGTAATACGGAGGGTGCAAGCGTTAATCGGAATTACTGGGCGTAAAGCGCACGCAGGCGGTCTGTTAAGTCAGATGTGAAATCCCCGGGCTTAACCTGGGAACTGCATTTGAAACTGGCAGGCTTGAGTCTTGTAGAGGGGGGTAGAATTCCAGGTGTAGCGGTGAAATGCGTAGAGATCTGGAGGAATACCGGTGGCGAAGGCGGCCCCCTGGACAAAGACTGACGCTCAGGTGCGAAAGCGTGGGGAGCAAACAGG
+
IHHIIHICHHI?HHHHIIIIIIIIIIIICHHIIIHHIIIIIEHIIIIIEHIIHIIIIIIIIGIGEHIIIFEFHIIIIIGIHHGHIIIIIIIIIIHIIIIIIHHIHIEHHIIEHIHHIIIIHDGHIIIIIIIIEHHHIHIIHEHIHHIIHIIIIIHIHHIHHIIIIIIHEHHIIIDHHHIIIIHIGHHHIHBG.E:8BGHIFHC@EEHHIIGIHHHHDGHHHHIIIHHHIHICHHHHEHHIHIIIHHHH@GAA5,HHHHHEIHCHEHEIIHIIHEHEG@EEB.FCIIHGHHHHCGHIHGHIHGHHIIIHDIGIIIIHIHHIHHHGIIIIIHIIIIIIIIHIIIIIHEGC<IHGHHHHEIIHHHIIIIHIIIHDIIIIHDDHHHHHIIHHIHIHEIIIHIIIIIIIIIGIIIIIIHIIIHIIIIHIIIIIII
@HWI-D00621:567:H7NJCBCX2:1:1102:1530:63068
TGGGGAATATTGCACAATGGGCGCAAGCCTGATGCAGCCATGCCGCGTGTATGAAGAAGGCCTTCGGGTTGTAAAGTACTTTCAGCGGGGAGGAAGGTGTTGAGGTTAATAACCTCAGCAATTGACGTTACCCGCAGAAGAAGCACCGGCTAACTCCGTGCCAGCAGCCGCGGTAATACGGAGGGTGCAAGCGGTAATCGGAATTACTGGGCGTAAAGCGCACGCAGGCGGTCTGTCAAGTCGGATGTGAAATCCCCGGGCTCAACCTGGGAACTGCATTCGAAACTGGCAGGCTAGAGTCTTGTAGAGGGGGGTAGAATTCCAGGTGTAGCGGTGAAATGCGTAGAGATCTGGAGGAATACCGGTGGCGAAGGCGGCCCCCTGGACAAAGACTGACGCTCAGGTGCGAAAGCGTGGGGAGCAAACAGG
+
HCHHIEHICHHIIIIFCHEHHIIIICHH?HEHIH?HI?HIHIIIGIIHHIIECHHIIIIHIHCHIHHHH@?GHH@FFHHH1DD<CGICHHHIHHHHHHHI@HCFGCEEHIIIIH1GHIIHHIHIIIHEHHIH?EEHIHD<<@DGHHHHIIHIEHFHIIGHIIIIIIHIIIDHH:-DFH@GHCH<HHHCHHIII-BDHFHHIICHHHHIIIIIHGCABFGHDDCC64HHGIHEEIHHF-IHCIHHHB-HF6.GCDCDHHIHEHFHCHEHHGBHHHHF9.HEE:.HEHEHHHHHHHH?HEHG@?HEFIHHGIIIIHHIIHHHEEIHEHH<IIIIIIHEHHHHIHH@HF<DGGH?IIIHH@HCHCEIIIIIHHEIIIIIIHHHHG@IIIIIIHCCDEHE<HCEFHDHHIIIHHIIHIIIIIHHIHHG@HCHH
@HWI-D00621:567:H7NJCBCX2:1:1102:7719:63016
GTGGGGAATATTGCACAATGGGCGCAAGCCTGATGCAGCCATGCCGCGTGTATGAAGAAGGCCTTCGGGTTGTAAAGTACTTTCAGCGGGGAGGAAGGTGTTGTGGTTAATAACCGCAGCAATTGACGTTACCCGCAGAAGAAGCACCGGCTAACTCCGTGCCAGCAGCCGCGGTAATACGGAGGGTGCAAGCGTTAATCGGAATTACTGGGCGTAAAGCGCACGCAGGCGGTCTGTCAAGTCGGATGTGAAATCCCCGGGCTCAACCTGGGAACTGCATTCGAAACTGGCAGGCTAGAGTCTTGTAGAGGGGGGTAGAATTCCAGGTGTAGCGGTGAAATGCGTAGAGATCTGGAGGAATACCGGTGGCGAAGGCGGCCCCCTGGACAAAGACTGACGCTCAGGTGCGAAAGCGTGGGGAGCAAACAGG
+
IEEHCCGHGGCHHHHHEFHEHEFDC/CHGHHFHHHIHIIHHIGIE</ECHCGH@CEHIIIIHIIGHHIIIIHIHHHIIIIHIGHHE?EHHHDHH<<FHHIIIHHIHHHEFHHIHHHHHHHH1CC@CGHEHGHHIHHHIIIGHGEHIIHHECHGHHGHHDHIGIHIHF@GHH?HHE/DHGHFHFEDDB.8BA@?HG@HH.BGEH;BF@HG?HHIIIGHIHHCHEHHHHCCCIHFB-FF6E7,-HEF@6@-@GB8,7,,DEE?HGF.AE7AA?G@HHEF@B..DF7::..8@CFFD.HFG@FFC:EHD<H<HHHHHCHHHHGCEHGEHH@E?CE@@CED<<CC<@HHEF<<D1GC?C@IHHD?F/C@FIHIHEHE</<FC//G1FHHHCEHEEHG0HEHHHHCHIHDHFHCIHHDIHCD<1FC1<<1<<<C<
@HWI-D00621:567:H7NJCBCX2:1:1102:13861:63225
GTGGGGAATATTGCACAATGGGCGCAAGCCTGATGCAGCCATGCCGCGTGTATGAAGAAGGCCTTCGGGTTGTAAAGTACTTTCAGCGGGGAGGAAGGTGTTGTGGTTAATAACCACAGCAATTGACGGTACCCGCAGAAGAAGCACCGGCTAACTCCGTGCCAGCAGCCGCGGTAATACGGAGGGTGCAAGCGTTAATCGGAATTACTGGGCGTAAAGCGCACGCAGGCGGTCTGTCAAGTCGGATGTGAAATCCCCGGGCTCAACCTGGGAACTGCATTCGAAACTGGCAGGCTAGAGTCTTGTAGAGGGGGGTAGAATTCCAGGTGTAGCGGTGAAATGCGTAGAGATCTGGAGGAATACCGGTGGCGAAGGCGGCCCCCTGGACAAAGACTGACGCTCAGGTGCGAAAGCGTGGGGAGCAAACAGG
+
IIICHIIIIHIIIIEHIIIIIIIIDHHIIIIIIEHIIIIFH?GHIIIIHI@@FHIFHIHIIIIIIIIIII@FHIIHEFEHHFDHII?HIIIHCHHHED<CDCHIHI<C1F?CGEEGC@CH010=<0=@/<=DHHDHDHDHIEHE0@@H<H/D@G?/DG0:D/B/A/:B?GH8?H?DEC@BEH.CHH88..A?@@8B=897CEHHHHHHDGIHHEHEGHHEIHGD@?HHHD@C?IHH@-HHDCEBE?HIIHHHH<CHHHGIHIIHGHHE@HEEFEHHGB:A.EGIIIHHHCF?IHIHEHGD..EFD.IIIIHEHCE?HIIIHIIHFIIIIGIIIIIIHCIIIHIIIHHDGIHHEHIHCIHG<IIIFHCIIGIIIIIIIIHHIHIIIIIHHFCEDIIIHIIHG?IHE=IIIIIIHECEIIIHIIIIIIIIII
@HWI-D00621:567:H7NJCBCX2:1:1102:14869:63218
GTGGGGAATATTGCACAATGGGCGCAAGCCTGATGCAGCCATGCCGCGTGTATGAAGAAGGCCTTCGGGTTGTAAAGTACTTTCAGCGGGGAGGAAGGCGATAAGGTTAATAACCTTGTCGATTGACGTTACCCGCAGAAGAAGCACCGGCTAACTCCGTGCCAGCAGCCGCGGTAATACGGAGGGTGCAAGCGTTAATCGGAATTACTGGGCGTAAAGCGCACGCAGGCGGTCTGTCAAGTCGGATGTGAAATCCCCGGGCTCAACCTGGGAACTGCATTCGAAACTGGCAGGCTAGAGTCTTGTAGAGGGGGGTAGAATTCCAGGTGTAGCGGTGAAATGCGTAGAGATCTGGAGGAATACCGGTGGCGAAGGCGGCCCCCCTGGACAAAGACTGACGCTCAGGTGCGAAAGCGTGGGGAGCAAACAGG
+
IIIIIIIIIIIIIIIIIIIIIIIIIIIIIIIIIIGIIIIIIIHIIIIIIIIIIIIIIIIIIIIIIIIIIHIHIIIIIIIIIIHIIIIIIIIHIIGIIIIIIIIIIIHIHIIHIIIIIHHIIHHIIIIIHIHIHHIIIIIIIIIIIIIIIIGIIHHIGGGFHHIIIGIFHIIIIIIIHGIIHIHIHHIIGHHHIHEHFHIGHIIGGHHIHHHHIIEHIIHHGIIIIIHIIIIIGIIIIHHIHIIIIGIIHIHEIHHHIIHIHFIHHIIIGIIIIIIIIIHHHGHHIHIIIIHIIIHHIIIIIIHIIIIIIIIIIHIIIIIIIIIIIIIHIIIIIIIIIIGIIIIIIIIHHDHIHIGIIIIIIIIHIIIIIIIIIIIIIIIIIIIIIIIIIIIIIIIIIIIIIHIIIIIIIIIIIIIIIIIIIIIIIIIIIHI
@HWI-D00621:567:H7NJCBCX2:1:1102:17374:63172
GTGGGGAATATTGCACAATGGGCGCAAGCCTGATGCAGCCATGCCGCGTGTATGAAGAAGGCCTTCGGGTTGTAAAGTACTTTCAGCGGGGAGGAAGGCGATAAGGTTAATAACCTTGTCGATTGACGTTACCCGCAGAAGAAGCACCGGCTAACTCCGTGCCAGCAGCCGCGGTAATACGGAGGGTGCAAGCGTTAATCGGAATTACTGGGCGTAAAGCGCACGCAGGCGGTCTGTCAAGTCGGATGTGAAATCCCCGGGCTCAACCTGGGAACTGCATTCGAAACTGGCAGGCTAGAGTCTTGTAGAGGGGGGTAGAATTCCAGGTGTAGCGGTGAAATGCGTAGAGATCTGGAGGAATACCGGTGGCGAAGGCGGCCCCCTGGACAAAGACTGACGCTCAGGTGCGAAAGCGTGGGGAGCAAACAGG
+
IIIIIIIIIIIIIIIIIIIIIIIIIIIIIIIIIIIIIIIIIIIIIIIIHIIIIIIIIIIIIIIIIIIIIIIIIIIIIIIIIIGHIIIIHIIIIIIIIIIIIIIIIHIHIIIIIIIIIIIIIIIIIIIIHIHIIIIIIIIIIIIIIIIIIHHIIIHIIIIHIIIIIIIIIIIIIIIIGIIIIIHHIIHIGIIHIHEHIIHIIHIIIIIIIIIIIIIIIIIIIIHIIIIIIIIHH@?HEEHHHIIIIIHHHIIIHIIIHHEEHHEIIHFIIIIIHIIIIIIIIIIIIHHHIIIIIIGIIIIHHEIIIHIHIIIIIIIIIIIIIIIIIIIIIIIIIIGIIIIIIIIIIIHHDIIIIIIIIIIIIIIIIIIIIIIIIIIDIIIHIIIIIIIIIIIIHHHIIIIIIIIIIIIIIIIIIIIIIIIIIIIIIIIIII
@HWI-D00621:567:H7NJCBCX2:1:1102:19671:63196
GTGGGGAATATTGCACAATGGGCGCAAGCCTGATGCAGCCATGCCGCGTGTATGAAGAAGGCCTTCGGGTTGTAAAGTACTTTCAGCGGGGAGGAAGGCGATAAGGTTAATAACCTTGTCGATTGACGTTACCCGCAGAAGAAGCACCGGCTAACTCCGTGCCAGCAGCCGCGGTAATACGGAGGGTGCAAGCGTTAATCGGAATTACTGGGCGTAAAGCGCACGCAGGCGGTCTGTCAAGTCGGATGTGAAATCCCCGGGCTCAACCTGGGAACTGCATTCGAAACTGGCAGGCTAGAGTCTTGTAGAGGGGGGTAGAATTCCAGGTGTAGCGGTGAAATGCGTAGAGATCTGGAGGAATACCGGTGGCGAAGGCGGCCCCCTGGACAAAGACTGACGCTCAGGTGCGAAAGCGTGGGGAGCAAACAGG
+
IHH?GHGHIHHHHHFHHEFGECGHHHIIHHHHHGHHGHE?GGHHHIHIHIIIE<CHIEHCHGH<FE?CHE0C@CHHG<@G@FGGHHEC?/CCEHHG?DE?CHHICCHHCGHIIEHFE1=FGE@CGEHCGHFDFGDEHDEH?F?DCGFF?HHHHCH?FHFH?=GEHHIHEHHHHDDDH?88.@@CCHEGC?.A@.BAHEEHHFEH?GH3HD>B@8#7B78@EH5?HHHHDCIHH@?IHEHHDB5?CHHHG?-@8,E55?-.:.A.IHBB@EHHHB7HHHEHE@HGG@HGBE@HHH@IHIHHE?IHHHHIIIIGHEHHIIHIH?GGIIIHHDIHHIIIIHHGHEEIIHFC<HHHHIHHIIIIIIIHEGIHCCHHGIIIHEHC@?IIIHHHIIHH@IIHHHEEHCIIIIIHHEGCIIIIIIIIHHHHIIIIII
@HWI-D00621:567:H7NJCBCX2:1:1102:6009:63294
GTGGGGAATATTGCACAATGGGCGCAAGCCTGATGCAGCCATGCCGCGTGTATGAAGAAGGCCTTCGGGTTGTAAAGTACTTTCAGCGGGGAGGAAGGTGTTGAGGTTAATAACCTCAGCAATTGACGTTACCCGCAGAAGAAGCACCGGCTAACTCCGTGCCAGCAGCCGCGGTAATACGGAGGGTGCAAGCGTTAATCGGAATTACTGGGCGTAAAGCGCACGCAGGCGGTCTGTCAAGTCGGATGTGAAATCCCCGGGCTCAACCTGGGAACTGCATTCGAAACTGGCAGGCTAGAGTCTTGTAGAGGGGGGTAGAATTCCAGGTGTAGCGGTGAGATGCGTAGAGATCTGGAGGAATACCGGTGGCGAAGGCGGCCCCCTGGACAAAGACTGACGCTCAGGTGCGAAAGCGTGGGGAGCAAACAGG
+
IHIIIIFHHIHIIIIIIIIIIIIIIIIIIIIGIGIIIIIIIIIIIIIIHIHHIIIIIHGHHIIIIIIIIIIIIIHHIIIIIIHIHHIIIIIIIIIIIIIIIIHHIHDGHHIIIIIIIIIIHHHHEIIIIIFHIIIIIHIIIIIHHIFHIIIHIHIHHH0:DHIIIIIHIIIIIIIIIIEHHHEHIIHFHIHHHHAEHIIIIIHEGHIIIGC@.HFHBHHEHIHHHDHHHHHG?IIHHB=HHHGHHEHFHHEF-<GHCIIHHHH@CB-A.FHF@BEIGIIHEIIIIHHHHGGIIIHIHHEH?IHFH?IHHIIIIIIIIHIIHHGIIIIIIIIHHIIGIIIIIGIHEIHGDHHHIIIIIHIIIHGIIIHIIIIIIIIIIIIHGIIIIIHIHHHHGGCIHIIHHFHHIFIIIIIIIIIIIIHIIHHHHHHIHH
@HWI-D00621:567:H7NJCBCX2:1:1102:6505:63285
GTGGGGAATATTGCACAATGGGCGCAAGCCTGATGCAGCCATGCCGCGTGTATGAAGAAGGCCTTCGGGTTGTAAAGTACTTTCAGCGGGGAGGAAGGCGATAAGGTTAATAACCTTGTCGATTGACGTTACCCGCAGAAGAAGCACCGGCTAACTCCGTGCCAGCAGCCGCGGTAATACGGAGGGTGCAAGCGTTAATCGGAATTACTGGGCGTAAAGCGCACGCAGGCGGTCTGTCAAGTCGGATGTGAAATCCCCGGGCTCAACCTGGGAACTGCATTCGAAACTGGCAGGCTAGAGTCTTGTAGAGGGGGGTAGAATTCCAGGTGTAGCGGTGAAATGCGTAGAGATCTGGAGGAATACCGGTGGCGAAGGCGGCCCCCTGGACAAAGACTGACGCTCAGGTGCGAAAGCGTGGGGAGCAAACAGG
+
HHHIIIHIIHIIIIIIIIIIGIIIGHIIIIIIIIHIFHIIGIIIIIIIHIHIIIIIIIIIIIGIIIIIIHIIHHHHIIIHHHHIFHIICHIHHIIHIIIIIIIIIIIIIIIIIIIGEHHIIHIHIIIIIIHIIIIIIIGGIHIIIIIIIHIHIHHIIIHIIIIIIIIHHIIIIIIIIIIIIIDEGGHIGIFHGIIIIIIHIIIIHIIIIIIIHHHIIIHIIIIIIIIIIHHEB-EHGEHIIIIIIIHIHIGIHHIIHIIIIHGIIIIIIIIIIIIIIIIHIIIIIHGIGIIIHHCHHIIIHHHHIIIIIIIHHIHHGIIIIIHIIIIIIIIIIIIIHIIIIIIIHEHF<HF?IIIIIIIHGIIGIIIHIIIIIIIIIIHGIIIIIIIIIHIIHIGIIIIIIIIIIIIIIHIIIIIIIGIIIIIIIIIIII
@HWI-D00621:567:H7NJCBCX2:1:1102:7691:63405
GTGGGGAATATTGCACAATGGGCGCAAGCCTGATGCAGCCATGCCGCGTGTATGAAGAAGGCCTTCGGGTTGTAAAGTACTTTCAGCGGGGAGGAAGGTGTTGTGGTTAATAACCGCAGCAATTGACGTTACCCGCAGAAGAAGCACCGGCTAACTCCGTGCCAGCAGCCGCGGTAATACGGAGGGTGCAAGCGTTAATCGGAATTACTGGGCGTAAAGCGCACGCAGGCGGTCTGTCAAGTCGGATGTGAAATCCCCGGGCTCAACCTGGGAACTGCATTCGAAACTGGCAGGCTAGAGTCTTGTAGAGGGGGGTAGAATTCCAGGTGTAGCGGTGAAATGCGTAGAGATCTGGAGGAATACCGGTGGCGAAGGCGGCCCCCTGGACAAAGACTGACGCTCAGGTGCGAAAGCGTGGGGAGCAAACAGG
+
IIIIIIIIIIIIIIIIIIIIIIHIIIIIIIIIIIIIIIIIIIIIIIIIHIIIIIIIIIIIIIIIIIIIIIIIIIIIIIIIIIGHIIIIIIHIIIIIIIIIIIIIIIIIIIIIIIIIIIIIIIIIIHIIHIIIIIIIIIIHHIIIHIIIIHIHIGIHIIIIIIIIIIIIIHIIIIHIIIIIIIHHIIHHIEGHHIIHIIIIIIIIIHGHHIIIGIHIHHHIIIIIHHIIIIIIIIHIGIIIIHIIIIIIHH?GHGGHHIIIIHHHIHHHFIIIIIIIIIIIIIIIHHGIIHIIIIIHHIIHHFHIIIIIIIIIIIHIIIIIIIIIIIIIIHIIIIIIIIIIIIIIIIIHFIIIIIIIIIIIIIIIIIIIIIIIIIIIIIIIIIIIIIIIIIIHHIIIIIIIIIIIIIIIIIIIIIIIIIIIIIIIIIIIII
@HWI-D00621:567:H7NJCBCX2:1:1102:11285:63302
GTGGGGAATATTGCACAATGGGCGCAAGCCTGATGCAGCCATGCCGCGTGTATGAAGAAGGCCTTCGGGTTGTAAAGTACTTTCAGCGGGGAGGAAGGCGATAAGGTTAATAACCTTGTCGATTGACGTTACCCGCAGAAGAAGCACCGGCTAACTCCGTGCCAGCAGCCGCGGTAATACGGAGGGTGCAAGCGTTAATCGGAATTACTGGGCGTAAAGCGCACGCAGGCGGTCTGTCAAGTCGGATGTGAAATCCCCGGGCTCAACCTGGGAACTGCATTCGAAACTGGCAGGCTAGAGTCTTGTAGAGGGGGGTAGAATTCCAGGTGTAGCGGTGAAATGCGTAGAGATCTGGAGGAATACCGGTGGCGAAGGCGGCCCCCTGGACAAAGACTGACGCTCAGGTGCGAAAGCGTGGGGAGCAAACAGG
+
IIIIIHHIIIIIIIGIIIIIIHIIIIIIIIHIIIIIIIHIIIIIIIIIIIIIIGIIIIIHHIIIIHIIIIIIIIHHIIIIIIHHIIIIIIIIIIHIIIIIIIHIIIIIIHHFHIIIIIIIIIIIHIIIIIIIIIIIIIIIIIHIIIIIIIGIIIGHIIIIIIIIIIIIIIIIIGIIIIGIIGHIIGGGFHHEHIIIIIGHHHHHIHHIIIIIIIHHHIIIGIIIIIIIIHHHEHGE?HIHIHIIIIHGHHHHHCHHIIHHIHCHHHGHIIHIIHHH?IHIIIIIIIHIIIIIIIHHIIIIIHCIIHIIIIIIIIIIIIIHIIIIIHIHIIIIIIIIHIIGHGIIIIIHFIHIIIIIIIHIIIIIIIIIHIHIIIIIIIIIIIIIIIIIIIIHHIIIHIIGIIIIIIIIIIIIIIIIIIIIIIIIIIIIII
@HWI-D00621:567:H7NJCBCX2:1:1102:17330:63466
GTGGGGAATATTGCACAATGGGCGCAAGCCTGATGCAGCCATGCCGCGTGTATGAAGAAGGCCTTCGGGTTGTAAAGTACTTTCAGCGGGGAGGAAGGCGATAAGGTTAATAACCTTGTCGATTGACGTTACCCGCAGAAGAAGCACCGGCTAACTCCGTGCCAGCAGCCGCGGTAATACGGAGGGTGCAAGCGTTAATCGGAATTACTGGGCGTAAAGCGCACGCAGGCGGTCTGTCAAGTCGGATGTGAAATCCCCGGGCTCAACCTGGGAACTGCATTCGAAACTGGCAGGCTAGAGTCTTGTAGAGGGGGGTAGAATTCCAGGTGTAGCGGTGAAATGCGTAGAGATCTGGAGGAATACCGGTGGCGAAGGCGGCCCCCTGGACAAAGACTGACGCTCAGGTGCGAAAGCGTGGGGAGCAAACAGG
+
IIIIIIIIIIIIIIGGIGHHHIIIIIIHIIIIIHGIHHIIIIIGEHIIHHHIIEHHIHIIHIIIHIIIIEHHHIIIIHIIIIHIIHIIIIIIIIHIIHHIIIHGHIHGIIIIIHIIIHIIIIIIHIIIIIIIHEHHIIIHIEHHEEHHIDHIGCHIIGHIIFHIGIGHGHIII<-:GHIIIIHIIHEHIFEHHIH=CHGIIHIGHIIHHGHHEE?IIIIIHIIIIHIHHHHE?EEFHB-HIIIIIHHEIHHFDDHHIIIHHHEIIIIIIIIIIHIIIIGIIIIHGHHIHIHIHGC?IIHEHHHIHGIHHIIIIIIIIIIIIIGHHHIIIIHIIIIHHIHIIIFIIIHFDIIIIHGGIHIIHHIIIIIIIIIIIIIIIIIHIIHIIIIIIIIIHIIIHIIIHIIIHHHGIIIIIIIIIIIIIIIIIHIIII
@HWI-D00621:567:H7NJCBCX2:1:1102:18911:63406
GTGGGGAATATTGCACAATGGGCGCAAGCCTGATGCAGCCATGCCGCGTGTATGAAGAAGGCCTTCGGGTTGTAAAGTACTTTCAGCGGGGAGGAAGGCGATAAGGTTAATAACCTTGTCGATTGACGTTACCCGCAGAAGAAGCACCGGCTAACTCCGTGCCAGCAGCCGCGGTAATACGGAGGGTGCAAGCGTTAATCGGAATTACTGGGCGTAAAGCGCACGCAGGCGGTCTGTAAAGTCGGATGTGAAATCCCCGGGCTCAACCTGGGAACTGCATTCGAAACTGGCAGGCTAGAGTCTTGTAGAGGGGGGTAGAATTCCAGGTGTAGCGGTGAAATGCGTAGAGATCTGGAGGAATACCGGTGGCGAAGGCGGCCCCCTGGACAAAGACTGACGCTCAGGTGCGAAAGCGTGGGGAGCAAACAGG
+
IHHIGDHIIHHGIGHIHGHHG@GHHHIHHIEFHIHHHIIIHHHIIGHH<CGHHHHH1DFE1<GCCC1DHHHIIIGH1FHIIIFFGHEHHHHDEH@HIHIIHHHI@EFHHHIIIIIHIGIH01=FCEHGHCGHIIIGDCEHGIIHHHEDCCECH@HIIIHH?EBHHFIHHHDHDHIIGGHIGHHHC-..8FEHFHHDHIG.GHEHEHCHHHC.AG@GBBEHHGHHHHIHD<GF?@-8---C>-G@HG?HGEF.CDE,E?EF88.@.B67A?EHEB.F?HEB?FHH?HHHHHHEGB:HIHHHHHGHH?HHDCCCHHFEEEFHED00CEHG?HCHC<IIHHDHE?E@@HHC<@?HEIHHFGCIHIIIHIHIFFGIHHHHHHEDE?CEECC1GGF1FEGEFC<1C?IGIIIIHHIHDIIGHIHIIIIIIIHFIH
@HWI-D00621:567:H7NJCBCX2:1:1102:19323:63257
GTGGGGAATATTGCACAATGGGCGCAAGCCTGATGCAGCCATGCCGCGTGTATGAAGAAGGCCTTCGGGTTGTAAAGTACTTTCAGCGGGGAGGAAGGCGATGCGGTTAATAACCGCGTCGATTGACGTTACCCGCAGAAGAAGCACCGGCTAACTCCGTGCCAGCAGCCGCGGTAATACGGAGGGTGCAAGCGTTAATCGGAATTACTGGGCGTAAAGCGCACGCAGGCGGTCTGTTAAGTCAGATGTGAAATCCCCGGGCTTAACCTGGGAACTGCATTTGAAACTGGCAGGCTTGAGTCTTGTAGAGGGGGGTAGAATTCCAGGTGTAGCGGTGAAATGCGTAGAGATCTGGAGGAATACCGGTGGCGAAGGCGGCCCCCTGGACAAAGACTGACGCTCAGGTGCGAAAGCGTGGGGAGCAAACAGG
+
HHIHIIIIIIIIIIIIIIIIIIIIIIIIIIIIIIIIIIIIIIGIIIIIIHHGHIIIIIIHGIIIIIIIIGHHHIIIHHHIIHGHIIGHIIIIHHIIIGIIIIIHEDHHHHIEHHGHGHHHHHHIHIHIEEEHIGIIIGIIIIIIIIIIIIIHHHHEHEHGHIEFHHIHEHHIIC-DEHHHIHG<DHHHIHGIIIEHHEGHIIGIIIHIIIIIHIIIHHHIIIGHIIIHIHIHEBIIIHHHIHEGIIHHHIHEHHCDIHHHHHIIIIIHIHHHGHGIIGIHIIIIIHIIIIIHIIIIHHGIHHCIHCHHDIIIIHIHIIHHEIIIIIIGIIIIIIIIIIHIIIHIIHHGFHIIIIIIIIIIIIIIIIIIIHIIIIIIIHIIIIIIIIIIIIHHHHIGIHGGEFIIIGIIIIIHIIIGIIIIIIIHHHHHIH
@HWI-D00621:567:H7NJCBCX2:1:1102:3377:63625
GTGGGGAATATTGCACAATGGGCGCAAGCCTGATGCAGCCATGCCGCGTGTATGAAGAAGGCCTTCGGGTTGTAAAGTACTTTCAGCGGGGAGGAAGGCGATAAGGTTAATAACCTTGTCGATTGACGTTACCCGCAGAAGAAGCACCGGCTAACTCCGTGCCAGCAGCCGCGGTAATACGGAGGGTGCAAGCGTTAATCGGAATTACTGGGCGTAAAGCGCACGCAGGCGGTCTGTCAAGTCGGATGTGAAATCCCCGGGCTCAACCTGGGAACCGCATTCGAAACTGGCAGGCTAGAGTCTTGTAGAGGGGGGTAGAATTCCAGGTGTAGCGGTGAAATGCGTAGACATCTGGAGGAATACCGGTGGCGAAGGCGGCCCCCTGGACAAAGACTGACGCTCAGGTGCGAAAGCGTGGGGAGCAAACAGG
+
IHHIIIIIIIIIIIIIIIIIIIIIIIIIIIIIIIEHIIICHHHIIIHIHHHFHIIHIIHIIIIIIIIIIHIIIIIIHHIIIEFH1CHHIIIHHIIIIIHIDHHHHEHIIIIICEGHHHH@DHHHHHIH0D@DGHIIHDDGHHHHHHIIIIIDHHIHIIIGCEHHHHHHHIIHIG-D/88GHHC???EHHIFHGIIIIGHHHHHHGEHHHHHIIIHIIIIIIDIHIIHIGGHF6--E@8G=,-HHHEHIHHHEG?HH<EIEHIIHHF-?FHHHEB-G@BEB..EHGHHEEHGIIIHIIIHFFF?IIHHHHIIEHIIHIIHHEHGC?IIIIIIIIIIIIIIIIIHHHHHDHHFHFHEEIHHCHCHEIIIIIIIIIIIIIHHHH?IIIIIHHHHFFIIIIIIHG@IIIIIIIIIIIHIIIIHIIIIIIHHEII
@HWI-D00621:567:H7NJCBCX2:1:1102:8079:63634
GTGGGGAATATTGCACAATGGGCGCAAGCCTGATGCAGCCATGCCGCGTGTATGAAGAAGGCCTTCGGGTTGTAAAGTACTTTCAGCGGGGAGGAAGGTGTTGTGGTTAATAACCGCAGCAATTGACGTTACCCGCAGAAGAAGCACCGGCTAACTCCGTGCCAGCAGCCGCGGTAATACGGAGGGTGCAAGCGTTAATCGGAATTACTGGGCGTAAAGCGCACGCAGGCGGTCTGTCAAGTCAGATGTGAAATCCCCGGGCTCAACCTGGGAACTGCATTCGAAACTGGCAGGCTAGAGTCTTGTAGAGGGGGGTAGAATTCCAGGTGTAGCGGTGAAATGCGTAGAGATCTGGAGGAATACCGGTGGCGAAGGCGGCCCCCTGGACAAAGACTGACGCTCAGGTGCGAAAGCGTGGGGAGCAAACAGG
+
IIIIIIHIIIIIIIIIIIIIIIIIIIIIIIIIIIIIIIIIIIIIHIGIHHHHIIIIIIHIIIIIIIIIIIIIIIIIIIIIIIGHHIIIHIIHHHHHIIIHIIIIIGIIHIGIIIIIIIIIIIIIIIIIHIIIIHIIIIIIHEHHIIIIIIIIIHIIIIIIIIIIIIHIIIIIIGHIIIIIIGHHIHHGHHIIGHEEHIIHIHIHHHIIIHHHGHIHIIIIIIHHDHHIIIHHHHIHGHIIHGB-IIIIHIIIIIIHCHHIHGEGIIIIIGIIHEIHHHEIHHIIIHIIIIIIIIHIHIGHIIGIIHGIIIIGIIIIIIIIIGIIIIIIIIHIIIIIIIIIIIIIIIHHDIIGIIIHIIIIIIIIIIIIIIIIIIIIIIIGHIIIIIIIIIIHFIIIIIIIIIIIIIIIIIIIIIIIIIGIIIIIIIIHII
@HWI-D00621:567:H7NJCBCX2:1:1102:10275:63645
GTGGGGAATATTGCACAATGGGCGCAAGCCTGATGCAGCCATGCCGCGTGTATGAAGAAGGCCTTCGGGTTGTAAAGTACTTTCAGCGGGGAGGAAGGTGTTGTGGTTAATAACCACAGCAATTGACGTTACCCGCAGAAGAAGCACCGGCTAACTCCGTGCCAGCAGCCGCGGTAATACGGAGGGTGCAAGCGTTAATCGGAATTACTGGGCGTAAAGCGCACGCAGGCGGTCTGTCAAGTCGGATGTGAAATCCCCGGGCTCAACCTGGGAACTGCATTCGAAACTGGCAGGCTAGAGTCTTGTAGAGGGGGGTAGAATTCCAGGTGTAGCGGTGAAATGCGTAGAGATCTGGAGGAATACCGGTGGCGAAGGCGGCCCCCTGGACAAAGACTGACGCTCAGGTGCGAAAGCGTGGGGAGCAAACAGG
+
IIIIIIIIIIIIIIIIIIIIIIIIIIIIIIIIIIIIIIIIHIIIIIIIHHIHHIIIHIIIIIIIIIIIIIHIIIIIIIHHIIIIIIIIIIIIHIHIIIIIIIIIIIFHHIIIIIIIIIIIIIIIIIIIHHHHHHIIIIIIHIIHIEHHIDHIIIIIIIHIHIIIIIIIIHIIIIIIIIIIIGHIGIHIHHIIIIIGHIIIHCHIIHHIIIIHIHHHHIIEHHIHIGII<DHG-CHIGIIIIIIIIIIHGHHIIIHHGIGIHEIHHIHFGIIIIIIIIIHEHIIIIHHGHE?IIIIIIIIIHHFIIHFIIIIIIIIIIIIIIIIIIIIIIIIIIIIIIIIIIIIIIIHHFIIIIIIGIIIHIIIIIIIIIIIIIIIIIIIHIIIIGIIIIIIIIIIIIIIIHIIIIGIIIIIIIIIIIIIIIIHIIIIHII
@HWI-D00621:567:H7NJCBCX2:1:1102:19897:63558
GTGGGGAATATTGCACAATGGGCGCAAGCCTGATGCAGCCATGCCGCGTGTATGAAGAAGGCCTTCGGGTTGTAAAGTACTTTCAGCGGGGAGGAAGGTGTTGTGGTTAATAACCGCAGCAATTGACGTTACCCGCAGAAGAAGCACCGGCTAACTCCGTGCCAGCAGCCGCGGTAATACGGAGGGTGCAAGCGTTAATCGGAATTACTGGGCGTAAAGCGCACGCAGGCGGTCTGTCAAGTCGGATGTGAAATCCCCGGGCTCAACCTGGGAACTGTATTCGAAACTGGCAGGCTAGAGTCTTGTAGAGGGGGGTAGAATTCCAGGTGTAGCGGTGAAATGCGTAGAGATCTGGAGGAATACCGGTGGCGAAGGCGGCCCCCTGGACAAAGACTGACGCTCAGGTGCGAAAGCGTGGGGAGCAAACAGG
+
IHIIIHIIIIIIIHIIIIIIIIIHIDIIIIIHIIIII?HHIGEHIIHICHCCGEHHIIIGGEFGHHEEHHIIHIIIFGH?FHDG11CCHIIHHDCHHHHHIHIHHFFEHHHHHCHHIIIHIHI?HGII=<FEHICH?DHHHHHIIIFHCHHCHEHD@H@D@E@AFGE8BBHIHHHIIHHIIGHHHDIIIFA8.BBEECEEHHHHIHEGIIHHDHHHIIHIHIHHHEGIHHHG@-@EG?DH>=EECHHIHGEHE5,<C<HGHHGIIIIHIIHHGIHHEEHIHDIIHGIGIHHECIHIIIGHIHHHHCIIHIIIIIIHIHHHHHDHHIIHIIIHIIIIHHHIIIIIIHEG<HIHHIIIIIHIIIIHIIIIHIIIIHCHIIIHIIIIIIIIIIIIHIHHHIIIHEFDIIIIIIIIIIIIIIIIIIIIIIIIII
@HWI-D00621:567:H7NJCBCX2:1:1102:3491:64235
GTGGGGAATATTGCACAATGGGCGCAAGCCTGATGCAGCCATGCCGCGTGTATGAAGAAGGCCTTCGGGTTGTAAAGTACTTTCAGCGGGGAGGAAGGTGTTGTGGTTAATAACCGCAGCAATTGACGTTACCCGCAGAAGAAGCACCGGCTAACTCCGTGCCAGCAGCCGCGGTAATACGGAGGGTGCAAGCGTTAATCGGAATTACTGGGCGTAAAGCGCACGCAGGCGGTCTGTCAAGTCGGATGTGAAATCCCCGGGCTCAACCTGGGAACTGCATTCGAAACTGGCAGGCTAGAGTCTTGTAGAGGGGGGTAGAATTCCAGGTGTAGCGGTGAAATGCGTAGAGATCTGGAGGAATACCGGTGGCGAAGGCGGCCCCCTGGACAAAGACTGACGCTCAGGTGCGAAAGCGTGGGGAGCAAACAGG
+
HHIIIIHIHIIIIIIIIIIIIIIIIIIIIIHIIIIIIIIIGIIIIIIIHHIHIIHHI@HHIIFHIIIIIIIIIHHIIIIIIIHIIIIIIIIHIH=EHHHHIIIIII?HHIIIIIIIIHIGHHIIIIIIIIIHHIIIIIHIIIIGIHIHHIIIHHGIIIHIIIIIHHHIIIIIIIHCHHHIIHIIIHIIIIEHHIHG=EHHHHHEHHIHIIIIIICHHHHHHHHHIGIIIIHHGE?GIIHHHEIIIIIIHHGEIIHHIIIHGIHIHHHG?IHIHFEHFHE?HHIHHHIIHIIIIIIHIIIHHHCIIGIIIIIIIIIIIIIIHIIIIIIIIIIIIIHHHHHHHHEHIHHGDHHHIIIGIIIIHIIIIHHIHIGHHHHIHCIIIIIIIIIIIIHIHHFIIIIIHIIIIIIIIIIIIIIIIIIIIIHIIIIIIH
@HWI-D00621:567:H7NJCBCX2:1:1102:13330:64356
GTGGGGAATATTGCACAATGGGCGCAAGCCTGATGCAGCCATGCCGCGTGTATGAAGAAGGCCTTCGGGTTGTAAAGTACTTTCAGCGGGGAGGAAGGCGATAAGGTTAATAACCTTGTCGATTGACGTTACCCGCAGAAGAAGCACCGGCTAACTCCGTGCCAGCAGCCGCGGTAATACGGAGGGTGCAAGCGTTAATCGGAATTACTGGGCGTAAAGCGCACGCAGGCGGTCTGTCAAGTCGGATGTGAAATCCCCGGGCTCAACCTGGGAACTGCATTCGAAACTGGCAGGCTAGAGTCTTGTAGAGGGGGGTAGAATTCCAGGTGTAGCGGTGAAATGCGTAGAGATCTGGAGGAATACCGGTGGCGAAGGCGGCCCCCTGGACAAAGACTGACGCTCAGGTGCGAAAGCGTGGGGAGCAAACAGG
+
IIIIHIHIIIIHIIHIHIIIIIIIIIIIGIIIIIIIHIIHIIIIIIIIIIIIIIIHHHIIIIIIHIIIIIIIIIIIIIIIIIHHIIIIIHIIIIIIHIIIIIIIIIHHIIHIIHIIIHHIIIIIIIIIIIIIIIFHIHIIIIIIIHIIIIHIIIIIIIIIIIHIGHIIIIHIIIIIHEHIIIICHDHIEGHHIIEHCCHHHIHHIHHH=FHIIIIIHIIIIIIIIIHIIIHHIHEHHIIIHHGIIIIHIIHHHCHDDHHFEAHEHCIGIIIIHIIHHIHIIIIIHIHHHHHEIHHIIHIIHHHIIIIIIIIIIHIIIIIGHIIIIIIIIIIIIIIIHHIHIIHIIIHGDHIIIIIHIIIIHHHIIIIIIHIIIIIIIIGHGHIIHIIHHHIHHIIIIIIIIHIIIIIIIIIIIIIIIIIIIIIHIIIIII
@HWI-D00621:567:H7NJCBCX2:1:1102:16017:64464
GTGGGGAATATTGCACAATGGGCGCAAGCCTGATGCAGCCATGCCGCGTGTATGAAGAAGGCCTTCGGGTTGTAAAGCACTTTCAGCGGGGAGGAAGGCGATAAGGTTAATAACCTTGTCGATTGACGTTACCCGCAGAAGAAGCACCGGCTAACTCCGTGCCAGCAGCCGCGGTAATACGGAGGGTGCAAGCGTTAATCGGAATTACTGGGCGTAAAGCGCACGCAGGCGGTCTGTCAAGTCGGATGTGAAATCCCCGGGCTCAACCTGGGAACTGCATTCGAAACTGGCAGGCTAGAGTCTTGTAGAGGGGGGTAGAATTCCAGGTGTAGCGGTGAAATGCGTAGAGATCTGGAGGAATACCGGTGGCGAAGGCGGCCCCCTGGACAAAGACTGACGCTCAGGTGCGAAAGCGTGGGGAGCAAACAGG
+
IIIIIGIIIIIGIIIIIIIIIIIIGIIIIIIIIIIIIIIIIIIHHHIIHHHIIIGIIIIIHIHIIIIIIE=HHEHHICHHIIHHHIIIIIIIIIIIIGIIIIIIIHHHIIIHIIGIIIIIIIIHIIIIIHIIIGIIHIHIIHIHGHIIIHIIIIIIHIIIIIHIHIHHIIIIIIHHIIIHIGHGIHHHIHIHHIBGHHIHHHIHHHHFEHCGHHCGHHIIIIIIGIIIHHICF?HGFCHDHIIIHIGIHEEHIHIIHIGIIIIHIIHIHHIHHG7FHCIHFFIHIIIIIIIIIHGIIHIIHIIIIEIIHIIIIIIHIIIIIIIHHIIIIHIIIIIIIGIIIIHIIIHF<EEHIIHGHIIHIIIIIIIIIHIIIIIIIIGIIIIIIIHIIIIIIIIIIIIIIHIIIIIHIIIIIHIIIIHIIIIIIIIIII
@HWI-D00621:567:H7NJCBCX2:1:1102:2308:64661
GTGGGGAATATTGCACAATGGGCGCAAGCCTGATGCAGCCATGCCGCGTGTATGAAGAAGGCCTTCGGGTTGTAAAGTACTTTCAGCGGGGAGGAAGGCGATAAGGTTAATAACCTTGTCGATTGACGTTACCCGCAGAAGAAGCACCGGCTAACTCCGTGCCAGCAGCCGCGGTAATACGGAGGGTGCAAGCGTTAATCGGAATTACTGGGCGTAAAGCGCACGCAGGCGGTCTGTCAAGTCGGATGTGAAATCCCCGGGCTCAACCTGGGAACTGCATTCGAAACTGGCAGGCTAGAGTCTTGTAGAGGGGGGTAGAATTCCAGGTGTAGCGGTGAAATGCGTAGAGATCTGGAGGAATACCGGTGGCGAAGGCGGCCCCCTGGACAAAGACTGACGCTCAGGTGCGAAAGCGTGGGGAGCAAACAGG
+
IIIIIIIHIIIIIIIIIIIHIIIIIIIIIHIIIIIIIIIIIIIIIIIIIIIIIHIIIIIIIIGHIIIGIIIIIIIIIIIIIIHIHIIHIIHIIIIIIIIIIHHIHIGHIIHIIIIIIIHIIIIIIIHIHIIIIIIHIHIIIIIIIIIIIIIGIIIIIIIHIIIIIIIGIIIIHHHIIGHHIIHIHIIIIHIIIIH=AHCHIIHIHIIIIIIIIIHHHGHIIIIIHHHIIHHH@HHG?HHIIIHHHHIIIHHIIHIIIIIIIHHFGIHIIIIHHIIIIIGIHHHGIHIIIIIIIHEGIIHHEGIIIIIIHHIIIIIIIIIHHH?IIIIIIIIHHIIIHIIHIIIIIIHHDHIIGIIIIIIHHIHIIIIIHIIIIHIIIIIIHIIIIIHIIHHIHHIIHIIIIIIIHIIIIIIIIIIGIIIIIIIIIIGIII
@HWI-D00621:567:H7NJCBCX2:1:1102:4448:64544
GTGGGGAATATTGCACAATGGGCGCAAGCCTGATGCAGCCATGCCGCGTGTATGAAGAAGGCCTTCGGGTTGTAAAGTACTTTCAGCGGGGAGGAAGGCGATGCGGTTAATAACCGCGTCGATTGACGTTACCCGCAGAAGAAGCACCGGCTAACTCCGTGCCAGCAGCCGCGGTAATACGGAGGGTGCAAGCGTTAATCGGAATTACTGGGCGTAAAGCGCACGCAGGCGGTCTGTCAAGTCAGATGTGAAATCCCCGGGCTTAACCTGGGAACTGCATTTGAAACTGGCAGGCTAGAGTCTTGTAGAGGGGGGTAGAATTCCAGGTGTAGCGGTGAAATGCGTAGAGATCTGGAGGAATACCGGTGGCGAAGGCGGCCCCCTGGACAAAGACTGACGCTCAGGTGCGAAAGCGTGGGGAGCAAACAGG
+
HIHFCCEEHHHGHIHEHIIFCE?CHCDEEGECEH?FEEH?HH?@HDHDHDHHIHFHHHHCHHHHHHH=HFHIIHHECHH?F@DCFFGHGCCHHCGHHEHHHHHIC/CCEHGIII@ECDH/DEHIFHCHGHFEE0D?DCDHHEHF?GHEHDHHEHHFE:DGGEEHHHEHIHCHCC?EGHEFHG.?EDHHIIIHIIE=GHHIGFIIIHIIE@AFHIIGIHHEHHHHHEDC>CH-?G?EGFF6--B6-88-HEGIIIH<HEA6CHEHHGG77@?H@EIIHGFCHHHHG@EHGGEHFHHHGCHGIHHHCFCFHHDHFHGHHGHG0F<0GF<G<CHHECEG?IIHDHEEHHGHFHFGGCEHHHHCGIDHHHIHGHGIHHDIIHEE=CEC<1HHHGEC?IIHHDEHHIHCHHGCIHED/<HIHHFGHGCHHH@GCC
@HWI-D00621:567:H7NJCBCX2:1:1102:16342:64607
GTGGGGAATATTGCACAATGGGCGCAAGCCTGATGCAGCCATGCCGCGTGTATGAAGAAGGCCTTCGGGTTGTAAAGTACTTTCAGCGGGGAGGAAGGTGTTGAGGTTAATAACCTCAGCAATTGACGTTACCCGCAGAAGAAGCACCGGCTAACTCCGTGCCAGCAGCCGCGGTAATACGGAGGGTGCAAGCGTTAATCGGAATTACTGGGCGTAAAGCGCACGCAGGCGGTCTGTCAAGTCGGATGTGAAATCCCCGGGCTCAACCTGGGAACTGCATTCGAAACTGGCAGGCTAGAGTCTTGTAGAGGGGGGTAGAATTCCAGGTGTAGCGGTGAAATGCGTAGAGATCTGGAGGAATACCGGTGGCGAAGGCGGCCCCCTGGACAAAGACTGACGCTCAGGTGCGAAAGCGTGGGGAGCAAACAGG
+
IIIIIIIIIIIIIIIIIIIGIIHIIIIHIIIIIIIIIHIIHIHIIIIIIIIIIIIIHIIIGIGHHIIIHHIHIHIIEHIIIIFHIIIHIHIIIIIIIIIIIIIHIIGIIIIIIHGHIIIIIIIIIIIIHIHIIHIIIIIIIIIIIIIIIIIIIIIIGIIHIICEHIHIGIIIIHHHHGHIIHIIIGIIIHIIGIIIGIGHIIHIIIIIIHHHHHIHIIIIIIIHHGIIIIIIIHIIIHIIIIIIIIHIHIHIHDCHDGIHHGHHHHIHHGIIHIIHHHHHHGIIHHIHEHGIHGDHIIIHIHIGIIIIIIIIHGIIIIGIHGHHIIIGIIIIIIIIIIIIIIHIIIHGDFHHHIIHHIIHGIHHIIIGIIGIHIIIIIIIIIHGIIIIIIIIIHHHHHHEHHIHIIIHIIIIIIIIIIIIIHHFHIIHHH
@HWI-D00621:567:H7NJCBCX2:1:1102:10737:64891
GTGGGGAATATTGCACAATGGGCGCAAGCCTGATGCAGCCATGCCGCGTGTATGAAGAAGGCCTTCGGGTTGTAAAGTACTTTCAGCGGGGAGGAAGGTGTTGTGGTTAATAACCGCAGCAATTGACGTTACCAGCAGAAGAAGCACCGGCTAACTCCGTGCCAGCAGCCGAGGTAATACGGAGGGTGCAAGCGCTAATCGGAATTACTGGGCGTAAAGCGCACGCAGGCGGTCTGTCAAGTCGGATGTGAAATCCCCGGGCTCAACCTGGGAACTGCATTCGAAACTGGCAGGCTAGAGACTTGTAGAGGGGGGTAGAATTCCAGGTGTAGCGGTGAAATGCGTAGAGATCTGGAGGAATACCGGTGGCGAAGGCGGCCCCCTGGACAAAGACTGACGCTCAGGTGCGAAAGCGTGGAGAGCAAACA
+
?GH@EDHHFHHIIII?GHHII1@CDCC<1DGE1CCHFHGG?CC<CD</CCHEHHHGEHHI?GEEHHHIDGC/EF<1<<FHHHDFGC?HDCC<C/<1DEHHHIHCEHHEEFHFHHHH??<EFHFCEECHHHIGH0=0DC0<<FE@0DD@EECCDEEH@F0/==.;G@FHH??--:E:DFGEH=:-:?HE=AG/GH-:?@.9@.EHHCH.;:H@GG@-HHFIFG@<E?C#HCBE66-@-HGDC5B-@G@B--B78,C>77-8...E?B-AAB.@8;.7..EGIHB.EF;8B..FE@8HHG@;.HGD.HG=HIHEC<C/D/?IGCHHFD<CCGIHHFIIHC<<0/@CHFE?D<D<@<C<?CFC<//<1<0=HEEGGC<HH<H?E@<111F??HCC1D0G?C1<11C/HHE0IEEEHCGC<<1HH?C<GD<<
@HWI-D00621:567:H7NJCBCX2:1:1102:17389:64990
GTGGGGAATATTGCACAATGGGCGCAAGCCTGATGCAGCCATGCCGCGTGTATGAAGAAGGCCTTCGGGTTGTAAAGTACTTTCAGCGGGGAGGAAGGCGATAAGGTTAATAACCTTGTCGATTGACGTTACCCGCAGAAGAAGCACCGGCTAACTCCGTGCCAGCAGCCGCGGTAATACGGAGGGTGCAAGCGTTAATCGGAATTACTGGGCGTAAAGCGCACGCAGGCGGTCTGTCAAGACGGATGTGAAATCCCCGGGCTCAACCTGGGAACTGCATTCGAAACTGGCAGGCTAGAGTCTTGTAGAGGGGGGTAGAATTCCAGGTGTAGCGGTGAAATGCGTAGAGATCTGGAGGAATACCGGTGGCGAAGGCGGCCCCCTGGACAAAGACTGACGCTCAGGTGCGAAAGCGTGGGGAGCAAACAGG
+
IHIIIIIIIIIIIIIIIIIHHFHHIIIIIIIIIIIHHGIIIIIIGIGIIIIIIHIIHHIIIIIIIIIGIHHIIIIHIIHIIIEHIIIIIIIIHHIIIIIIIIGHHHHHIIIIIIIIIGFHHHIIIHHIHHHIIIIIGIIHHIIIIIIIIIIIIIIIIHHIHIIIIHIIIIHHIIEHHIHIIGHHHHIIIHHHHIIHEIIGIIIHIIIHHGHFHIIHHIIIIHGIIIIIIIGGGCIIIIIHF8EHGHH?FGGIIHHGIIHHHHEHHHHIIIIIHIIIIIIHHIIIIIIIIIHCCHIIIIIHFIIIIIIIHIHIIFIIIIIHGIIIIIIIIIIIIIIIIIIIIIIIIHHD<GHIIIGIIIHIHHHIIIIIGIIIIIIIIIIIIIIIIIIIIIIIIIIIIIIIIIIIIIIHIIIIIIIIIIIIIIIIIIIIII
@HWI-D00621:567:H7NJCBCX2:1:1102:18498:64855
GTGGGGAATATTGCACAATGGGCGCAAGCCTGATGCAGCCATGCCGCGTGTATGAAGAAGGCCTTCGGGTTGTAAAGTACTTTCAGCGGGGAGGAAGGCGATAAGGTTAATAACCTTGTCGATTGACGTTACCCGCAGAAGAAGCACCGGCTAACTCCGTGCCAGCAGCCGCGGTAATACGGAGGGTGCAAGCGTTAATCGGAATTACTGGGCGTAAAGCGCACGCAGGCGGTCTGTCAAGTCGGATGTGAAATCCCCGGGCTCAACCTGGGAACTGCATTCGAAACTGGCAGGCTAGAGTCTTGTAGAGGGGGGTAGAATTCCAGGTGTAGCGGTGAAATGCGTAGAGATCTGGAGGAATACCGGTGGCGAAGGCGGCCCCCTGGACAAAGACTGACGCTCAGGTGCGAAAGCGTGGGGAGCAAACAGG
+
IIGHHIIIIIIIIIIIIIIIIIIIIIIIIIIIIIIGIIHIIHIIIIIGHIIIIEHIIIIIGHIIIHHHHHIIIIFHIIIIIIGHIIIIIIDHHHIEHHFDHEHIGFHIHIIIIIIIIIIHIHIIIIIIEHIIIHIIHICHHIIIIIHHHIGHHIIGHFHHHHH?FHHIIEDHHHHHFHHHIIGHIIHIIIFHIIHHHIIIIHIIIGIIIHHGFHHIIHIHIIIIIHDHIHH??C@@?@HHH=DGHHHGHFHGIIIHHIIGIIHGIIIIHFIHEHHIIHHFEEIIIIIIIHHHIIHHHHGHHE?HHGIHIIHHFHIHHEIIIHHHIHIIIIIHHHIIIIIIIIIIIIHGFHIHIHIHIGIIIHHIIIIIIIIIIIHHHIIHIIIIHHIGHHIIIIIIIIHHIHHHEGC=IIIIHHCIIIHHHEHHIIIIIH
@HWI-D00621:567:H7NJCBCX2:1:1102:6201:65136
GTGGGGAATATTGCACAATGGGCGCAAGCCTGATGCAGCCATGCCGCGTGTATGAAGAAGGCCTTCGGGTTGTAAAGTACTTTCAGCGGGGAGGAAGGTGTTGTGGTTAATAACCGCAGCAATTGACGTTACCCGCAGAAGAAGCACCGGCTAACTCCGTGCCAGCAGCCGCGGTAATACGGAGGGTGCAAGCGTTAATCGGAATTACTGGGCGTAAAGCGCACGCAGGCGGTCTGTCAAGTCGGATGTGAAATCCCCGGGCTCAACCTGGGAACTGCATTCGAAACTGGCAGGCTAGAGTCTTGTAGAGGGGGGTAGAATTCCAGGTGTAGCGGTGAAATGCGTAGAGATCTGGAGGAATACCGGTGGCGAAGGCGGCCCCCTGGACAAAGACTGACGCTCAGGTGCGAAAGCGTGGGGAGCAAACAGG
+
HIIIIIIIIIIIIHIIIIIIIIIIHIIIHIIIIIIIIIIIIIIIIIIIIIIIIIIIIIIIIIIIIIIIIIIIIIIIHIIIIIGHIIHHIGIHHD@HHHIIIIIIIFHIIIIIIIHIIIIIIIIIIIIIIIIIIHIIIIIIIIHIHIIIIIHIIIIIIIIIIIIIIIIIIIIHIGIIIHEHIIEHHHIIIIEHCHHHHHIFGHG?GHHHFIIIIHEHHHIIIHIIGHHHHHHHGIIIIIHHC=E@@?EHIHHGEHGHH<EHHHHIHHHHHFHG@B.HHGHHHHHFHGEEGIIHHHFHHF@CEIIIIHHEDIIIIIIIIHIIIHIIIIIIIIIIIIIIIIIGHIIIIIHHGIIIIIIIIIIIHIIIIIIIIIIIIIIIIIIIIIIHHIIIIHIIIIIIIIIIIIIIIIIHIIIIIIIIIIHIIIIIIIIIII
@HWI-D00621:567:H7NJCBCX2:1:1102:9729:65167
GTGGGGAATATTGCACAATGGGCGCAAGCCTGATGCAGCCATGCCGCGTGTATGAAGAAGGCCTTCGGGTTGTAAAGTACTTTCAGCGGGGAGGAAGGTGTTGTGGTTAATAACCGCAGCAATTGACGTTACCCGCAGAAGAAGCACCGGCTAACTCCGTGCCAGCAGCCGCGGTAATACGGAGGGTGCAAGCGTTAATCGGAATTACTGGGCGTAAAGCGCACGCAGGCGGTCTGTCAAGTCGGATGTGAAATCCCCGGGCTCAACCTGGGAACTGCATTCGAAACTGGCAGGCTAGAGTCTTGTAGAGGGGGGTAGAATTCCAGGTGTAGCGGTGAAATGCGTAGAGATCTGGAGGAATACCGGTGGCGAAGGCGGCCCCCTGGACAAAGACTGACGCTCAGGTGCGAAAGCGTGGGGAGCAAACAGG
+
IIIIIIIIIIIIIIIIIHIHIIGHGHIIIIHIIIIGIEHIHIIIHIIIIIIIIIIIIIHHIHHGHIHIHHIIIIIIIIIHIIIHIIHIIHICE?DHHHHIIIIIIIIHGIIHHHIIHIDHEHIHHGHHHGEHGHFHIIIIIIIIGEH=<DCDEHIIHECFHGHHHIIIIIIIIIIHIIIHHHDHIIFHHHGHHI:BAHIHHHFHHIHHIIIHHF?HHEIIHHGHHEIHHIHHGIIHHHCHIGIIHEHIHHEHG<DCCIIIHHEHCHHHHHHGGHIIHHIHGIIIHIHGIIIIIIIIIFHIHHFEHGHFHHIIIHHIHHHHGHIHHIIIIIIIHHIIIHHIHIIIIIHHDHEHGIIIHHHHDIGIIIIIHIHIIIHHIIIIIIHEHHIIIIIIHHCIIIHHHIHHIIIHHHHIIHHCHIIIIIIHIIHIIH
@HWI-D00621:567:H7NJCBCX2:1:1102:19546:65212
GTGGGGAATATTGCACAATGGGCGCAAGCCTGATGCAGCCATGCCGCGTGTATGAAGAAGGCCTTCGGGTTGTAAAGTACTTTCAGCGGGGAGGAAGGTGTTGAGGTTAATAACCTCAGCAATTGACGTTACCCGCAGAAGAAGCACCGGCTAACTCCGTGCCAGCAGCCGCGGTAATACGGCGGGTGCAAGCGTTAATCGGAATTACTGGGCGTAAAGCGCACGCAGGCGGTCTGTCAAGTCGGATGTGAAATCCCCGGGCTCAACCTGGGAACTGCATTCGAAACTGGCAGGCTAGAGTCTTGTAGAGGGGGGTAGAATTCCAGGTGTAGCGGTGAAATGCGTAGAGATCTGGAGGAATACCGGTGGCGAAGGCGGCCCCCTGGACAAAGACTGACGCTCAGGTGCGAAAGCGTGGGGAGCAAACAGG
+
?DCEE<CHHHHF?EC<FHEHH?GHDHIH?E?G1@<GHIGC?1FHEHI?<CDFE@GH?C@C@E@?GHHGHD0CEEHHIFEHHI1FHCH<E<C?<ECFHHHHHE?GGEF?CG?CFH?CCC10<DECECFEHEHH@0DEDDD@DGHHGIHH?HGH@FEEHHDFECGA/:F8/;8E-/EDEH?GHI----?EE?./BHAE@@HC;E??HHEHHHH@BC?CGBHG@@57-7@EHHH--88-6-B>6--@-GB-8-?HA,55E56AB.F@EGA???H?B7.EHEEHEEEHHGG.:@?GEHGHCCF@?HFEF@CC-<DG@H@GFC/HHIHHHGCF/CHDEIHHEHHEHHHF@D<1<HH?IHCFHC1GECHHGEGCC1F=HDIHDCHC0?EEGCCCHGFHFCEFECHHGCHH<HHIHEHCCHIHIHHHFHEHFD1?HH
@HWI-D00621:567:H7NJCBCX2:1:1102:4177:65487
GTGGGGAATATTGCACAATGGGCGCAAGCCTGATGCAGCCATGCCGCGTGTATGAAGAAGGCCTTCGGGTTGTAAAGTACTTTCAGCGGGGAGGAAGGTGTTGTGGTTAATAACCGCAGCAATTGACGTTACCCGCAGAAGAAGCACCGGCTAACTCCGTGCCAGCAGCCGCGGTAATACGGAGGGTGCAAGCGTTAATCGGAATTACTGGGCGTAAAGCGCACGCAGGCGGTCTGTCAAGTCGGATGTGAAATCCCCGGGCTCAACCTGGGAACTGCATTCGAAACTGGCAGGCTAGAGTCTTGTAGAGGGGGGTAGAATTCCAGGTGTAGCGGTGAAATGCGTAGAGATCTGGAGGAATACCGGTGGCGAAGGCGGCCCCCTGGACAAAGACTGACGCTCAGGTGCGAAAGCGTGGGGAGCAAACAGG
+
IIIIIIIIIIIIIGHIIIIIIFHIIIIGDCF1<D1GFHEGH?@@HDCC/<0<D<<FHHIIIEC@GHHHIIHIE@FHEHHEEHHE@HCCDHH<??<D<G@CC<GGFEG@FFHCHCHDDHHIIIHEHHIIG@@ECEHHHHDHCEHHIHFI<HHCEGHHDFCHHDEA?EEHEHIIIHIIFHIHIH=?H?GHHFHHHHAAGE@.HHHIIHFGEHHIFHIHGHFEH=HC@CHHHD?HHGF@F-GC7-EFF?BB-AAF8,,5,IHFF6?HHHCHFGFH@HHIIHAG@IIHIIIIHHA@?HFIIIIIHEGHH?IHIIIHIIIFHIHG<H?HHEIIHDIHFIIHIIIIGIIIIIHG<HHHIHGIIIIHECIHHEGIHEIIIHDHCIHGHEHIIIIIHHIHHIIIIIIHG1GCHEIIHIIIIIIIIIIIIIIIIIIIII
@HWI-D00621:567:H7NJCBCX2:1:1103:3818:8219
GTGGTGAATATTGCACGATGGGCGCAAGCCTGATGCAGCCATGCCGCGTGTATGAAGAAGGCCTTCGGGTTGTAAAGTACTTTCAGCGGGGAGGAAGGTGTTTTGGTTAATAACCACAGCAATTGACGTTACCCGCAGAAGAAGCACCGGCTAACTCCGTGCCAGCAGCCGCGGTAATACGGAGGGTGCAAGCGTTAATCGGAATTACTGGGCGTAAAGCGCACGCAGGCGGTCTGTCAAGTCGGATGTGAAATCCCCGGGATCAACCTGGGAACTGAATTCGAAACTGGCAGGCTAGAGTCTTGTAGAGGGGGGTAGAATTCCAGGTGTAGCGGTGCAATGCGTAGAGATCTGGAGGAATACCGGTGGCGAAGGCGGCCCCCTGGACAAAGACTGACGCTCAGGTGCGAAAGCGTGGAGAGCAATCAGG
+
111<<E@1<1<11<C?10<1<<D<FC/E?C@G@GCE1DGE1GCCG//<//<<C1DHEHHHIH@G@C?GDH<CEE11<CC@EG<FHGHD<?CHH/0<<EC1CH1<C/CEHHIHEHIIEGE?EHHIGHHHHIHICFEHDDHFFC0@00G0</D/DGHGHEGHHHC//8GEHEH-:D?C@HHEEEE<-:AAHEEEGHEHHHFHHEHEEGF?FD8.7?6HE>.HH@8,@?IHDHEG?E@F@-EHC8--F@?HHHHHE,<<DEG@9.HEHF?F?FF6CH@HF.EG?EEHHF?A@G?F@D.GG@C@@?F?C/HEC?<HHG@CC<<00HHF<C<0</F</GFF<1CGGF1D1G1CDF?1HGFG?ECHHC/IHHIHHIIIIIHCHC/HCHEG1HEDEIHGGHEE<?D11C<<C<001GED/D<<111111<<<11<@E
@HWI-D00621:567:H7NJCBCX2:1:1103:9777:8101
GTGGGGAATATTGCACAATGGGCGCAAGCCTGATGCAGCCATGCCGCGTGTATGAAGAAGGCCTTCGGGTTGTAAAGTACTTTCAGCGGGGAGGAAGGCGATAAGGTTAATAACCTTGTCGATTGACGTTACCCGCAGAAGAAGCACCGGCTAACTCCGTGCCAGCAGCCGCGGTAATACGGAGGGTGCAAGCGTTAATCGGAATTACTGGGCGTAAAGCGCACGCAGGCGGTCTGTCAAGTCGGATGTGAAATCCCCGGGCTCAACCTGGGAACTGCATTCGAAACTGGCAGGCTAGAGTCTTGTAGAGGGGGGTAGAATTCCAGGTGTAGCGGTGAAATGCGTAGAGATCTGGAGGAATACCGGTGGCGAAGGCGGCCCCCTGGACAAAGACTGACGCTCAGGTGCGAAAGCGTGGGGAGCAAACAGG
+
IIII1CGHIIIIHIHIEHIIIIIIII/FHHIIIIIGEHIIIIIIHHIIFDHGIIIIHIIIIIIIIIIIIIIHHIHIHIIIIHHIHIIIIIIIIIIIIHHHHHIFHHGHHHIIIHIIIIIIIIIIIIIIHIIIIHIIIIIIHIHIIIIIIIIIHIIIHIIIIHIFHIIIIIIIIHIIIIIIIHFCHIFIIIIHIIIIIGIFHIHFFIHHIHHIGHGDHIIIIIIIIHIHHHIBGIIHHEFIIIIIIGIHHHEFHCHCCIHHHHEHEHGHIH?HFEIHFHEECIIIIIIHEIHIIIHHHEIHEHGIIIIHIIIIIIHHHIIHEHIIIIGIHDGIIIIIIHIIIIIIHIHGDEHHIIHCFIIIHIIIIIIIIIIHHHH?IIIIIHHIHIIHIHIIIIHDIIGG@IIHHIIIHHD</IHG@E<HIIHHHFHIII
@HWI-D00621:567:H7NJCBCX2:1:1103:10056:8117
GTGGTGAATATTGCACAATGGGCGCAAGCCTGATGCAGCCATGCCGCGTGTATGAAGAAGGCCTTCGGGTTGTAAAGTACTTTCAGCGGGGAGGAAGGTGTTGTGGTTAATAACCGCAGCAATTGACGTTACCCGCAGAAGAAGCACCGGCTAACTCCGTGCCAGCAGCCGCGGTAATACGGAGGGTGCAAGCGTTAATCGGAATTACTGGGCGTAAAGCGCACGCAGGCGGTCTGTCAAGTCGGATGTGAAATCCCCGGGCTCAACCTGGGAACTGCATTCGAAACTGGCAGGCTAGAGTCTTGTAGAGGGGGGTAGAATTCCAGGTGTAGCGGTGAAATGCGTAGAGATCTGGAGGAATACCGGTGGCGAAGGCGGCCCCCTGGACAAAGACTGACGCTCAGGTGCGAAAGCGTGGGGAGCAAACAGG
+
HDE@1D?CHHIHHHHHHIIGHGHIIIEHIII1DHHIIGHHH@HIHDHI<CCGFGHCEHHIIIHIIIIGIHEHIIIIGHEHHHDHHI?HHGHIDHCH?<<1DH<DHD@HEHHHHHHIIEDHFHFIIHC<CEH0DHHIDCHIIHHFHCEH<DHHIIGHHIIIIHG?DECHHH<C?EHHGHIIHI@???GHE/BAAG8BAEEECEHCAHE@ADDHFHG8BHHHH<93CHHHDHEHEF@8B?HCCECHHFIIHF--E?7,?6B.BA..?FB.GHHHEFEF8EHGHEFEHEGCG??HHHCHIHHHHFG@G@IIIHHHIHHGHIHHIHHGIIHHHCIIIHHHIHFIHHGIIHGC1IHHHIHHHHGHCDHDEHFHH@IIIIIHIHHIIHHFHHHD<<C1GHIIIGHCC1GC/CIIFHHG?IHHG@<IHHFHIHGIHH
@HWI-D00621:567:H7NJCBCX2:1:1103:20673:20484
GTGGGGAATATTGCACAATGGGCGCAAGCCTGATGCAGCCATGCCGCGTGTATGAAGAAGGCCTTCGGGTTGTAAAGTACTTTCAGCGGGGAGGAAGGCGATGCGGTTAATAACCGCGTCGATTGACGTTACCCGCAGAAGAAGCACCGGCTAACTCCGTGCCAGCAGCCGCGGTAATACGGAGGGTGCAAGCGGTAATCGGAATTACTGGGCGTAAAGCGCACGCAGGCGCTCTGTTAAGTCAGATGTGAAATCCCCGGGCTTAACCTGGGAACTGCATTTGAAACTGGCAGGCTTGAGTCTTGTAGAGGGGGGTAGAATTCCAGGTGTAGCGGTGAAATGCGTAGAGATCTGGAGGAATACCGGTGGCGAAGGCGGCCCCCTGGACAAAGAATGACGATCAGGTGCGAAAGCGTGGGGAGCAAACAGG
+
1<D1FF@0GH?GHHHI1FE11<F/?EH<GHHC@GHHIH?1CHD@E</C<CE1<CC1D@GHIGHIIIIIIIIIHG@HHHIG?G<C@C@EFCHIHHCGHHHHDHIIHHHDCFHIII@/CHEHC?CGEHHIDEE00DEDH/<DFHEEEGH?HD/?DF0GHDG<//D8;.@ABH?CDD8DE?G@EC=CDH.BG?/:B.-.-9...:BGHHHA.9B.@@HB5,7,-88,B-H>,,8-?HGB6--B-GBEF@@6-88-@C<HE?-.A;B.EIHHFB.FEHG7.....IIIHGA?AA.IHCHIHHG@GC8??@GD-DE<C<0GFCD0F0FHGC0C<C//0<<CC@CCG?<<11?F<DCD1HFC<HHC?C<C@DHECEGC</DE/</CC@C<1<11GFF<<11<1D<1G?CEC<GDEH@@CCC1DED<HHD<<<F?HH
@HWI-D00621:567:H7NJCBCX2:1:1103:4729:20794
GTGGGGAATATTGCACAATGGGCGCAAGCCTGATGCAGCCATGCCGCGTGTATGAAGAAGGCCTTCGGGTTGTAAAGTACTTTCAGCGGGGAGGAAGGCGATAAGGTTAATAACCTTGTCGATTGACGTTACCCGCAGAAGAAGCACCGGCTAACTCCGTGCCAGCAGCCGCGGTAATACGGAGGGTGCAAGCGTTAATCGGAATTACTGGGCGTAAAGCGCACGCAGGCGGTCTGTCAAGTCGGATGTGAAATCCCCGGGCTCAACCTGGGAACTGCATTCGAAACTGGCAGGCTAGAGTCTTGTAGAGGGGGGTAGAATTCCAGGTGTAGCGGTGAAATGCGTAGAGATCTGGAGGAATACCGGTGGCGAAGGCGGCCCCTGGACAAAGACTGACGCTCAGGTGCGAAAGCGTGGGGAGCAAACAGG
+
IIIIGIIIIIIIIIIIIIIIIIIIIIIIIIIIIIIIIIIIIIIIIIIIHIHIIIHIIIIIIIIIIIIIIIIIIIHIIIIIIIGHHIIIIIIIHHHIIIIIIIIIIIHIIIIIIIIIIIIIIIIIIIIHHHIIIIIIIIHIIIIIIIIIIIHHIIIIIIIHGDHIIIIIIIIIIIIIIIIIIIHIIIHHII?GHHHIIIIIII@HIIIIIIHIHHFHIIIIIIIIIHIHHIIHIHEGF?EIIIHH?HEHHF.IIHHDGGIIHIHHFFGIHHHIHFEHIHIIHHIIIHGIIIHIHHEIIIHHFIIGIIIIIIIIIIIIIIIGIIHIIIHEIIIIIIHIIIIIHIIIIHHGIIHHHIHHHHGG<HDIIIIIIIIIHIIIIIIHFIIIIIIIIIIIIHIIIHCHCIIIIIHIIIIIIIIIIIIIIIIIIIIII
@HWI-D00621:567:H7NJCBCX2:1:1103:4624:20959
GTGGGGAATATTGCACAATGGGCGCAAGCCTGATGCAGCCATGCCGCGTGTATGAAGAAGGCCTTCGGGTTGTAAAGTACTTTCAGCGGGGAGGAAGGTGTTGTGGTTAATAACCACAGCAATTGACGTTACCCGCAGAAGAAGCACCGGCTAACTCCGTGCCAGCAGCCGCGGTAATACGGAGGGTGCAAGCGTTAATCGGAATTACTGGGCGTAAAGCGCACGCAGGCGGTCTGTCAAGTCGGATGTGAAATCCCCGGGCTCAACCTGGGAACTGCATTCGAAACTGGCAGGCTAGAGTCTTGTAGAGGGGGGTAGAATTCCAGGTGTAGCGGTGAAATGCGTAGAGATCTGGAGGAATACCGGTGGCGAAGGCGGCCCCCTGGACAAAGACTGACGCTCAGGTGCGAAAACGTGGGGAGCAAACAGG
+
ECHIIIHHIIIHIIHC<FGE1FCHIIIHIHH1CHHIF<DHCFGHDHHIIIHHIHIIIFGHHH?<GHHFH@GHIIEHDHHIIICCHHIIIIIDHIHIIIIIIIIH@HDGHFFHFHHIIIIIIIGHIIIIEGHIHIEDHGDHHEGFGHHIIDH?D<0@GHCFHHHH@?DHCHHIIG8ED:DGHH=??:EA=F?HGC.:8GE?IHHCHH@.HHHHEEH@EEGHIIIIHHHHHDGIHHHFEHIHDG-IIIHHGIIHA,C,<E8HHGE@HGEHHHIIGAEIIHEHCHGGIHHHIHHHGC.HHHHHH?GIIGIIIHGIIIIIIIIIIIIIIIIIIHHHHHHHEHH=IHHIIHHHCEHHIIHHD<@EDF<?GEHCHIHIHGIGIIHIIHFIIHG1IIIIHECIHECGGDD/HEC<1HFD1IHHEHCIHHGF<D?IHF
@HWI-D00621:567:H7NJCBCX2:1:1103:1844:21480
GTGGGGAATATTGCACAATGGGCGCAAGCCTGATGCAGCCATGCCGCGTGTATGAAGAAGGCCTTCGGGTTGTAAAGTACTTTCAGCGGGGAGGAAGGCGATAAGGTTAATAACCTTGTCGATTGACGTTACCCGCAGAAGAAGCACCGGCTAACTCCGTGCCAGCAGCCGCGGTAATACGGAGGGTGCAAGCGTTAATCGGAATTACTGGGCGTAAAGCGCACGCAGGCGGTCTGTCAAGTCGGATGTGAAATCCCCGGGCTCAACCTGGGAACTGCATTCGAAACTGGCAGGCTAGAGTCTTGTAGAGGGGGGTAGAATTCCAGGTGTAGCGGTGAAATGCGTAGAGATCTGGAGGAATACCGGTGGCGAAGGCGGCCCCCTGGACAAAGACTGACGCTCAGGTGCGAAAGCGTGGGGAGCAAACAGG
+
IIIIHHIIIIIIIIHIIHII?GHIIIIIIGHHIIIIIHIIIIHIGHIIIHIIIIIIIIIIIHIIIIIIIIIIIIHIIIIIIHGEHIIIHIIIIGIIIHIIIIIIIIHHIIIIIIIIHIIHIIIIIIIIIIIIIHCHIIIIIIHIHIII/CHIIGHIDGHHFHHIIIIIIGHIII?EIIIHHIGIDHGHEHHIIHHHIHIHIIHHHIGEEHHHHHHDHIHIHIIIIIIIIIIHGG?EFIIHD=HIIHHHF?@IIIIIIIHIIIIIIHHIHHHHIIHIHHCHCIIIHEIHGIIIIIHIIHHIIGHIIIIIIIIIIHIIIIIHGIIIIHIHIIIIIIIIIEIIIIIIIIHHDIIIIIIHIGIIHIIIIIIIIIIIIIIIIIIHIIIIIIIIIIIHFIIHHIHH@HHIIIGIIIIIIIIGIIIIIIIIIIIIHI
@HWI-D00621:567:H7NJCBCX2:1:1103:2120:21354
GTGGGGAATATTGCACAATGGGCGCACGCCTGATGCAGCCATGCCGCGTGTATGAAGAAGGCCTTCGGGTTGTAAAGTACTTTCAGCGGGGAGGAAGGCGATAAGGTTAATAACCTTGTCGATTGACGTTACCCGCAGAAGAAGCACCGGCTAACTCCGTGCCAGCAGCCGCGGTAATACGGAGGGTGCAAGCGTTAATCGGAATTACTGGGCGTAAAGCGCACGCAGGCGGTCTGTCAAGTCGGATGTGAAATCCCCGGGCTCAACCTGGGAACTGCATTCGAAACTGGCAGGCTAGAGTCTTGTAGAGGGGGGTAGAATTCCAGGTGTAGCGGTGAAATGCGTAGAGATCTGGAGGAATACCGGTGGCGAAGGCGGCCCCCTGGACAAAGACTGACGCTCAGGTGCGAAAGCGTGGGGAGCAAACAGG
+
FGHHEF@CDFFHIIHF1<DCGHGIID/CFHHHHIIICHII?FGHHHIIIIIIIIIIIHIIHHHIIIIIIIIIIIHHHIHHIIIHIIIIIIIIHHHHHIIIIIIIIIIIIIIIIHIIIHIIIIIIIEHHIIIIIIIIIIIIIIIHIIIIIIIIFHIIGHIIHIIIIIIIIIIIIHIHIIIIIIHHIIIIIIIIHH@GHHGIIIIIIIIHHIIIIIIIHHHHHHHDIHHHHIIHHIIIIHHHHDIIIIHIIHIIIIIIIIHGIIHIIIIIHHHIIIIIHIHHGHHHHHFGEHIHHCE@HHIIGIIIIIIIIIIIHHHIHIIIIHIIIIIHDCIIIHIIGIIIIIIIHHHGDIIIIHGHIIIIHIHIIIIIIIIIIIIIIIIIIIIIHIIIIIHHGIIIIIIIIIIHIIHHCHGE/HHFCC<IIIHHGDIIII
@HWI-D00621:567:H7NJCBCX2:1:1103:5614:21414
GTGGTGAATATTGCACCATGGGCGCACGCCTGATGCAGCCATGCCGCGTGTATGAAGAAGGCCTTCGGGTTGTAAAGTACTTTCAGCGGGGAGGAAGGCGATAAGGTTAATAACCTTGTCGATTGACGTTACCCGCAGAAGAAGCACCGGCTAACTCCGTGCCAGCAGCCGCGGTAATACGGAGGGTGCAAGCGTTAATCGGAATTACTGGGCGTAAAGCGCACGCAGGCGGTCTGTCAAGTCGGATGTGAAATCCCCGGGCTCAACCTGGGAACTGCATTCGAAACTGGCAGGCTAGAGTCTTGTAGAGGGGGGTAGAATTCCAGGTGTAGCGGTGAAATGCGTAGAGATCTGGAGGAATACCGGTGGCGAAGGCGGCCCCCTGGACAAAGACTGACGCTCAGGTGCGAAATCGTGGGGAGCAAACAGG
+
FH?11<1<D<<?FDHC11<<FD@HHC/CFH?EGHHHEHIEDFHEH/ECC/EFHHIIIGIIEHIIIIHHHHGHIH@HHHIIIHFHHFHHIHIGDHDHHIIIIIIHHGFHIIIIHIIIIIIIIIIIHEHGHHHIIIHIIIIIIIIIIIIIIHIIIIIIIIIIIIHIIIIIIIHIIIHHEFHGIGHIDHBHCEGHIHHBHHHIIHIHHHHIIIFHFHHHHIIEHGHEHHHGIHHHFECHFB5>D@HHHG?HGE?IIIIIIIHHB.E?HH@CAIIIIHHIGIHEHHHHF8HEHGHGCD..IIHEIHHIIIIIIIIHHHFEHHHF<0IIHHD0HHIHHHECHHIIIIHG?HFF<HEIIGIIIIIIIIIIIHIIIIHEIHIIIIIIHIIIIIIHG1HGHIIIIIIIIHFCIHGC<HD</EC<0<1IIIHIHHHHEH
@HWI-D00621:567:H7NJCBCX2:1:1103:17543:21318
GTGGGGAATATTGCACAATGGGCGCAAGCCTGATGCAGCCATGCCGCGTGTATGAAGAAGGCCTTCGGGTTGTAAAGTACTTTCAGCGGGGAGGAAGGCGATAAGGTTAATAACCTTGTCGATTGACGTTACCCGCAGAAGAAGCACCGGCTAACTCCGTGCCAGCAGCCGCGGTAATACGGAGGGTGCAAGCGTTAATCGGAATTACTGGGCGTAAAGCGCACGCAGGCGGTCTGTCAAGTCGGATGTGAAATCCCCGGGCTCAACCTGGGAACTGCATTCGAAACTGGCAGGCTAGAGTCTTGTAGAGGGGGGTAGAATTCCAGGTGTAGCGGTGAAATGCGTAGAGATCTGGAGGAATACCGGTGGCGAAGGCGGCCCCCTGGACAAAGACTGACGCTCAGGTGCGAAAGCGTGGGGAGCAAACAGG
+
HHIIHIGIIIHHIIIIGIHIHIIIIIHIIIGHIIIIIIIIIHIIIHHIHHHIGIIIIIIFIGIHIHHDHDGDCHIHHIIIHHDHHHHIHIIIIIIIIIIIIIIIGGHIIIIIIIIIIIIIIIGHIIIHHHHIIHIIIIHHIIIIIIIHHCDHIIIHIIIIIIIIIIIIIIIIIIHH/FHHHHHIIIIHHHHHHC8AGHIIIIIIIIIHIGIHIIHHIIHIGIIHIIIHIIIIIHIHEIIGIIIIIIIIHHHEHHGIIIIIHF.EIIIHIIIIIIIIIHEH?HHHHHH?IIIGIIHGIIHIIIIIIIIIIIIIIHIHHHIHIHHGIIIIIHIHIIIIIIIIIIHIIIIHFHGIIIIIHIHIIIIIIIIIIIIIIIIIIIIHIIIIGIIIIHGHHHIIHIHIIHIIIIHIIIIIIIIIIIIIIHHHIIHIII
@HWI-D00621:567:H7NJCBCX2:1:1103:14061:21529
GTGGGGAATATTGCACAATGGGCGCAAGCCTGATGCAGCCATGCCGCGTGTATGAAGAAGGCCTTCGGGTTGTAAAGTACTTTCAGCGGGGAGGAAGGCGATAAGGTTAATAACCTTGTCGATTGACGTTACCCGCAGAAGAAGCACCGGCTAACTCCGTGCCAGCAGCCGCGGTAATACGGAGGGTGCAAGCGTTAATCGGAATTACTGGGCGTAAAGCGCACGCAGGCGGTCTGTCAAGTCGGATGTGAAATCCCCGGGCTCAACCTGGGAACTGCATTCGAAACTGGCAGGCTAGAGTCTTGTAGAGGGGGGTAGAATTCCAGGTGTAGCGGTGAAATGCGTAGAGATCTGGAGGAATACCGGTGGCGAAGGCGGCCCCCTGGACAAAGACTGACGCTCAGGTGCGAAAGCGTGGGGAGCAAACAGG
+
IIHHIIIIIIIIIIIIHIIIHIIIIHHHHIIIIIIIIIIHIIHIHIGIHFGHHGHIIHIHIIIIHIIIIDHIHGHIIIIIIIDHHIIIIIIIHIHIIIIIIIIIIIHIIIIIIIIIIIIIIIEHHIIHEHHIIIIHIHDHHHIHHIIIIHGIHHIIIIIIHIIIIIIIHFHIIIIGIHEHHIHIIIIE@FEHHHHIGEHHHHF@BGEH@DIHHH@EHHHEHIIIHIIIHHHHHIIHEHHDHGHHEGEHHIHHHHIHIIIIIHFGIIHGIIIIIIIIIHHHG=IHIIIIIHIIIHGEIIIHFFGIIHIIIIIIHHHGIIIIIIIIHHHHHIIIIHIIIIIIHIIIIIHHDHHHEIIIIIIIIIIIIIIHIIIIIIIIIIIHGIIIHIIIHGHFFIIIIIIIHHIIIIGIIIHHCIHHHIHIIIIIIIIIII
@HWI-D00621:567:H7NJCBCX2:1:1103:1365:21818
GTGGGGAATATTGCACAATGGGCGCACGCCTGATGCAGCCATGCCGCGTGTATGAAGAAGGCCTTCGGGTTGTAAAGTACTTTCAGCGGGGAGGAAGGTGTTGTGGTTAATAACCGCAGCAATTGACGTTACCCGCAGAAGAAGCACCGGCTAACTCCGTGCCAGCAGCCGCGGTAATACGGAGGGTGCAAGCGTTAATCGGAATTACTGGGCGTAAAGCGCACGCAGGCGGTCTGTCAAGTCGGATGTGAAATCCCCGGGCTCAACCTGGGAACTGCATTCGAAACTGGCAGGCTAGAGTCTTGTAGAGGGGGGTAGAATTCCAGGTGTAGCGGTGAAATGCGTAGAGATCTGGAGGAATACCGGTGGCGAAGGCGGCCCCCTGGACAAAGACTGACGCTCAGGTGCGAAAGCGTGGGGAGCAAACAGG
+
HHIIE<CEHIEGHHHI1<GH?GFFHH/<EEH<F?GHHIGGEFHH?CCEFHHHHEGHIHEHIIE?GHGHCHHIIIIIIIIIIIF?CHEHIIIIHIIIIIHHHIICHHIIIIIIIIHIHIIIIIIIIIIIIIIIIIIIIIIIIIIIIIIIGIHIIHHHIIIHIIIIIIHEH?DHIIICE?GHEDEHHHEHCHHHHIHC=GCFHHIHGFHCEHHH?GF?-BFEHIHIIIHIIGIGIHHE?@=<C@@-HEIIH@68.CIHIHGIIHHEEB.HHHHIIIGHIHCEGIIIHHFIIHCIIIHIHHEHGHHHHIHE?IIIIFHHIIIIIIIIIIH@IIIIHIIIIGIHIIHHHHHF<1EHIHHHHIIIHF<GIIIIIIIHIHIIIIIIIGHIIIIIIHHF<IIHHIHFD1IIIIIGIHEHIHIIIIIIHHIIIIIIII
@HWI-D00621:567:H7NJCBCX2:1:1103:11250:21795
GTGGGGAATATTGCACAATGGGCGCAAGCCTGATGCAGCCATGCCGCGTGTATGAAGAAGGCCTTCGGGTTGTAAAGTACTTTCAGCGGGGAGGAAGGCGATAAGGTTAATAACCTTGTCGATTGACGTTACCCGCAGAAGAAGCACCGGCTAACTCCGTGCCAGCAGCCGCGGTAATACGGAGGGTGCAAGCGTTAATCGGAATTACTGGGCGTAAAGCGCACGCAGGCGGTCTGTCAAGTCGGATGTGAAATCCCCGGGCTCAACCTGGGAACTGCATTCGAAACTGGCAGGCTAGAGTCTTGTAGAGGGGGGTAGAATTCCAGGTGTAGCGGTGAAATGCGTAGAGATCTGGAGGAATACCGGTGGCGAAGGCGGCCCCCTGGACAAAGACTGACGCTCAGGTGCGAAAGCGTGGGGAGCAAACAGG
+
CHCE1C@<CGF@CHHIH@EHE@GHHDCHIG@EEC<<1<FCFHCHECDHH<0DGCHHEHHCHEHGHHHHHHEEEHFCCHFHIIFHHEIHC/ECHHHGHIHDHHHHEEHEGCGHHIFHHHII=?GHHEE@HHHHIIEDH<EHII?DGHHIH/ECHHIIIIHHCDG@FEH/BG<C?D-:DHHHGHHI?HGHFHIFEHHGHCFHCHIH@GHGHIHHHHHHHHCHHHHHHDH><?CHF@-B--E><@EEFHGHHFHHEHCEE?BF..HCHH?IHGHEHFHHHHACHHIIIHIHF?EEHHHHIIHHHD8:ECIIHHDHGIHHG?HIGIGIHEHEHCHHHHIHFHHIIGHCEGEF<HGHEHHFHFHHCHGHHEH@G?IIHHHCDC//0HHFC?HIIHIHGGIHE<EHIHHHIIHEHE@<<FHHIHHCHCHIIIIIHH
@HWI-D00621:567:H7NJCBCX2:1:1103:11436:21820
GTGGGGAATATTGCACAATGGGCGCAAGCCTGATGCAGCCATGCCGCGTGTATGAAGAAGGCCTTCGGGTTGTAAAGTACTTTCAGCGGGGAGGAAGGCGATGCGGTTAATAACCGCGTCGATTGACGTTACCCGCAGAAGAAGCACCGGCTAACTCCGTGCCAGCAGCCGCGGTAATACGGAGGGTGCAAGCGTTAATCGGAATTACTGGGCGTAAAGCGCACGCAGGCGGTCTGTCAAGTCGGATGTGAAATCCCCGGGCTCAACCTGGGAACTGCATCCGAAACTGGCAGGCTTGAGTCTCGTAGAGGGGGGTAGAATTCCAGGTGTAGCGGTGAAATGCGTAGAGATCTGGAGGAATACCGGTGGCGAAGGCGGCCCCCTGGACGAAGACTGACGCTCAGGTGCGAAAGCGTGGGGAGCAAACAGG
+
IIIGIIIIIIIIIHIIIIIIIIIIIIIIIIIIIIIIIIIIIIIIIIIIEHIIIIIIIIIIIIIIIIIGIHHHIIIIIIIHIIHIIIIIIIIIIIIIIIIIIIIIIGHIIIIIIIIIIIHIIIIIIIHIIIIIIIIIIIGIIIIIIIIIIIIIIIIIIIHIIIIGIIGHIIIHHIDHFHIHIIIHIHIIIHIIIHE.EHFHIIIHHHHIHHHIIHIHFHIIHIIIIIIIHGHHEEFIIIIIIHFIIIIIIIIIIIIIIHIIHHCEIIIIIIIIIIIIHIIIHHIIHHHIIIIIIHHIIIIIIIHIIIIIIIIIIIIIIIIIIIIIIIIIIIIIIIIIIIIIIHIIIIIHDIIIIIIIIIIIHHIIIIIIIIIIIIIIIIGIIHIIIIIIIIHIIIIIIIHHIIIIIIIIIIIIIIIIIIIIIIIIIIGIII
@HWI-D00621:567:H7NJCBCX2:1:1103:12717:21932
GTGGGGAATATTGCACAATGGGCGCAAGCCTGATGCAGCCATGCCGCGTGTATGAAGAAGGCCTTCGGGTTGTAAAGTACTTTCAGCGGGGAGGAAGGCGATAAGGTTAATAACCTTGTCGATTGACGTTACCCGCAGAAGAAGCACCGGCTAACTCCGTGCCAGCAGCCGCGGTAATACGGAGGGTGCAAGCGTTAATCGGAATTACTGGGCGTAAAGCGCACGCAGGCGGTCTGTCAAGTCGGATGTGAAATCCCCGGGCTCAACCTGGGAACTGCATTCGAAACTGGCAGGCTAGAGTCTTGTAGAGGGGGGTAGAATTCCAGGTGTAGCGGTGAAATGCGTAGAGATCTGGAGGAATACCGGTGGCGAAGGCGGCCCCCTGGACAAAGACTGACGCTCAGGTGCGAAAGCGTGGGGAGCAAACAGG
+
GHIHIIIHIICHHHHIHEHHHGHIHHGHIHIIGIHGHFEHIHHIIIHIHHIIHIFHCHHIHGFGHCHHIFHHHIIGCCGHHIHIIIFDDHHHDHCHCHFCEHIIHHHIEHIIHIIIGFHIHH?GHHIIEHHHHHIGIIIIGIIIIIIIGIHDICHI/DHHEEHGHIHIE@HHDDHHGHHI.EHI?<EHIHHHIIHFGHHGCHDHCEHHHHHEHHGHHHEGHHGHEEHCHGIHCF?HGEEHDHFGHIIIHEEHHDHC<IHIHHGHHFE??IHIHHHHIGIIIIIHFHIIHIIIHGEHIHIHHIIIIHIHHHDCHEIIIHEEIHHEIHEIHDIHHHIHHHIIIHHIHHFDHHHIIIGGIIIHIHGIHIHEHIHHHHHIHDHGHIHHHIIIIIHHCIHIIIIHFIHIH@HGIIIIHHHHEEGIHH?HHD1HGG
@HWI-D00621:567:H7NJCBCX2:1:1103:10915:22220
GTGGGGAATATTGCACAATGGGCGCAAGCCTGATGCAGCCATGCCGCGTGTATGAAGAAGGCCTTCGGGTTGTAAAGTACTTTCAGCGGGGAGGAAGGCGATAAGGTTAATAACCTTGTCGATTGACGTTACCCGCAGAAGAAGCACCGGCTAACTCCGTGCCAGCAGCCGCGGTAATACGGAGGGTGCAAGCGTTAATCGGAATTACTGGGCGTAAAGCGCACGCAGGCGGTCTGTCAAGTCGGATGTGAAATCCCCGGGCTCAACCTGGGAACTGCATTCGAAACTGGCAGGCTAGAGTCTTGTAGAGGGGGGTAGAATTCCAGGTGTAGCGGTGAAATGCGTAGAGATCTGGAGGAATACCGGTGGCGAAGGCGGCCCCCTGGACAAAGACTGACGCTCAGGTGCGAAAGCGTGGGGAGCAAACAGG
+
HIIIIHIIIIIIIIGFHIHHHHIIHHCHHIIIIIHGHFHHIGIIHIIIIHIIIHIIIIIIHIIIIIIGIIIIIIGEHIIIIHFHHHIHIIIIIIIIIIIIHHIIGIHIIHIIIHIIIHIIIIIIIIIIIHIHIIIIIIIIIIIIIIHIIIIIIIIIIIIIIIIIIIIHHIIIIIIGHHIEHHIIGIIHHHHIIIH@HEGHIIIIIIHHIHHHHH?GHIIIIIIHIHIIIIIIHEH@-IHIIHGGHIIHIIIIIHGHHHGHECHGIIGGIIIIHHGIIIIIIHHIGIIIIIGIHIIHIIHIHGHGIIIIHCHIHIIIHHIIHEHHIIIHIIIGIIIIIIIIIIIIIIHGDHGIIIIIHEGIHHIIIHIHIHIIIIIIIIIIIIIIHGIHIHIIHIIIIHHIIIIIIIIIHIIIIHIIIIHIIHGIIIIIHH
@HWI-D00621:567:H7NJCBCX2:1:1103:13101:22221
GTGGGGAATATTGCACAATGGGCGCAAGCCTGATGCAGCCATGCCGCGTGTATGAAGAAGGCCTTCGGGTTGTAAAGTACTTTCAGCGGGGAGGAAGGTGTTGTGGTTAATAACCGCAGCAATTGACGTTACCCGCAGAAGAAGCACCGGCTAACTCCGTGCCAGCAGCCGCGGTAATACGGAGGGTGCAAGCGTTAACCGGAATTACTGGGCGTAAAGCGCACGCAGGCGGTCTGTCAAGTCGGATGTGAAATCCCCGGGCTCAACCTGGGAACTGCATTCGAAACTGGCAGGCTAGAGTCTTGTAGAGGGGGGTAGAATTCCAGTTGTAGCGGTGAACTGCGTAGAGATCTGGAGGAATACCGGTGGCGAAGGCGGCCCCCTGGACAAAGACTGACGCTCAGGTGCGAAAGCGTGGGGAGCAAACAG
+
HCCCHHEHHEH<CGHECFFECE@EHHDCH1CG@DCHIIIE?HGHEHIDEDCCC11D1FHFHIHE1<G0/<CCE<<<<GEHH?<FHIECCC?<E<<CCGHIII1D<CDGHCH?GEEHHGHC?DG1@DHHHHGIEHIH/FHEFF@FH?GHHCCHDHHHHHHIGEHHDH@HF/-:?EE/:/DDHHHDH<.;G?/.A.:.:7..EEE@H?GHE<AHG?HDGCGHHHHHHH@?DIG?CHG-86-5=8E6-B-8--EHHDD6,?GE..HFB:HHF9.@HB.G?HB;8..A:;..GB.B.:.8.C:8...=8.:.8C</</0@?GF<0GF<<<00/</<<@G@<<</HC@CCD1<1?HED<11111<?C?ED00C0<<0C<HC<</DCGD1<1<1HHGEHG@@E/@D1CD<C00<CHGE/C<ED1<CC<?HECHF<
@HWI-D00621:567:H7NJCBCX2:1:1103:19745:22073
GTGGGGAATATTGCACAATGGGCGCAAGCCTGATGCAGCCATGCCGCGTGTATGAAGAAGGCCTTCGGGTTGTAAAGTACTTTCAGCGGGGAGGAAGGCGATAAGGTTAATAACCTTGTCGATTGACGTTACCCGCAGAAGAAGCACCGGCTAACTCCGTGCCAGCAGCCGCGGTAATACGGAGGGTGCAAGCGTTAATCGGAATTACTGGGCGTAAAGCGCACGCAGGCGGTCTGTCAAGTCGGATGTGAAATCCCCGGGCTCAACCTGGGAACTGCATTCGAAACTGGCAGGCTAGAGTCTTGTAGAGGGGGGTAGAATTCCAGGTGTAGCGGTGAAATGCGTAGAGATCTGGAGGAATACCGGTGGCGAAGGCGGCCCCCTGGACAAAGACTGACGCTCAGGTGCGAAAGCGTGGGGAGCAAACAGG
+
IIIIIIIIIIIIIIIIHIIIIIIIIIIIIIIIIIIIIIIHHIIIIIIIHIIIIHIIHGIHHIIIIIIIIFIIIIIIIIIIIIGHIIIIHHIIIIIIIHIIIIIIIIIIIIIIIIHIIIIIIIHIIIIGEHHIIIHIIIIIIIIHHHIIHIIIHIIIIIIIIIIIIIHIIHIIIIIIIIIIIHIGHIHIIHHIHIHHHIGIHIIIIIIIIHIIIHIHIIIIIIIGIIIHDCHH@-HHHHIIIIHGHHIIIHIIHGIIGDIIHEHHIHHCHHIHGFHHIIHGIHIIIIIIIHHIHHHIIHIIIGIIIIIIIIIIIIIIIIIIHIIIIIIIIIIIIIIIHIIHIIHIIIHGDHIIIHIIIIIIIIHIIIIIHHHGIIIIIIIIHIIIIIIIIIIHHIIIIIIIIIIIIIIIIIIIIIIIIHIIIIIIIIIHII
@HWI-D00621:567:H7NJCBCX2:1:1103:5271:22487
GTGGGGAATATTGCACAATGGGCGCAAGCCTGATGCAGCCATGCCGCGTGTATGAAGAAGGCCTTCGGGTTGTAAAGTACTTTCAGCGGGGAGGAAGGCGATGCGGTTAATAACCGCGTCGATTGACGTTACCCGCAGAAGAAGCACCGGCTAACTCCGTGCCAGCAGCCGCGGTAATACGGAGGGTGCAAGCGTTAATCGGAATTACTGGGCGTAAAGCGCACGCAGGCGGTCTGTTAAGTCAGATGTGAAATCCCCGGGCTTAACCTGGGAACTGCATTTGAAACTGGCAGGCTTGAGTCTTGTAGAGGGGGGTAGAATTCCAGGTGTAGCGGTGAAATGCGTAGAGATCTGGAGGAATACCGGTGGCGAAGGCGGCCCCCTGGACAAAGACTGACGCTCAGGTGCGAAAGCGTGGGGAGCAAACAGG
+
IIIIIIIIIIIIIIIIIIIIIIIIIIIIIIIIIIIIIIIIIIIIHHIIIIIIIIIIIGIIGIIIIIIGIHHIIHIIIIIIIIHHIIIIIIIHIIIIIIIIGIIIIIIIIIHIIIIIIIIIIHIIIIIIIIIIIIIIGIIIIIIIIIIIIIHIHGGIIIIIIIIIIIIIIIIIIIIGFHHIIIIIIIIIIIIIIIGHHIIGIIIIIIIIIHHIIIIIIIIIIIIIIIIIGIIIHEIHF-HG@-HIIHIIIIHEGHHHHHGIIIIHHHG.?HHIIIIIIIHIHHIIIIIIIIIIIIIIHIIIIHIHIIIIIIIIIIIIIIIIHIIIIHHHHEIIIIIIIIIIIIIIHHIHGIFIHIIIIIIIGIIHIIIIHIIIIIIHHHHIHIIIIIIIIIIIIIIIIIIIIIIIIIIIIIHHCIHHGHFIIIFIIIIIII
@HWI-D00621:567:H7NJCBCX2:1:1103:6154:22476
GTGGGGAATATTGGACAATGGGCGAAAGCCTGATCCAGCCATGCCGCATGAGTGAAGAAGGCCTTCGGGTTGTAAAGCTCTTTTAGTGAGGAAGATAATGACGGTACTCACAGAAGAAGTCCTGGCTAACTCCGTGCCAGCAGCCGCGGTAATACGGAGAGGGCTAGCGTTATTCGGAATTATTGGGCGTAAAGGGCGCGTAGGCGGATTAGTAAGTTAAAAGTGAAATCCCAAGGCTCAACCTTGGAATTGCTTTTAAAACTGCTAATCTAGAGATTGAAAGAGGATAGAGGAATTCCTAGTGTAGAGGTGAAATTCGTAAATATTAGGAGGAACACCAGTGGCGAAGGCGTCTATCTGGTTCAAATCTGACGCTGAGGCGCGAAGGCGTGGGGAGCAAACAGG
+
CGFEECCCFHHHHHD<DCHHHEHIHH<EHHEHEHHIHIIIIIIIIHIIIHIIIIIIIIIIGHIIIIIIIIHHHIIHHHIIIIFGHHIIIIHIIIIIIIIHIIIIIIIIIIIIIHIIIGIIIIIHHIHHEHIIIIIIIIIIIIIIIIIIIIIIIIIIIHHHHIIIIIIIIIGIIIIIIHEHHEIHIIIIIIIIIIIIIHGIIIIIIIIHHHHIIIHHHIIIHGHHHHHFHIIIIIIHIHGD</HIIIHIIIGIHGHFIHIIIIIIGHIIGIHHHIIHEIIIIIIIIIIIHIIIHIIIHIIIIHEIIIIIIHIIIIIIIIHHIHHHIIHHHIIIHHCIIIIIIIIIHIIIIIIHEIHIIIHHIIIHIIIIIHIIIIIHGHIIIIHFHHC<HF<<D<IIHIHGFIIII
@HWI-D00621:567:H7NJCBCX2:1:1103:6324:22339
GTGGTGAATATTGCACAATGGGCGCAAGCCTGATGCAGCCATGCCGCGTGTATGAAGAAGGCCTTCGGGTTGTAAAGTACTTTCAGCGGGGAGGAAGGCGATAAGGTTAATAACCTTGTCGATTGACGTTACCCGCAGAAGAAGCACCGGCTAACTCCGTGCCAGCAGCCGCGGTAATACGGAGGGTGCAAGCGTTAATCGGAATTACTGGGCGTAAAGCGCACGCAGGCGGTCTGGCAAGTCGGATGTGAAAGCCCCGGGCTCAACCTGGGAACTGCATTCGAAACTGGCAGGCTAGAGTCTTGTAGAGGGGGGTAGAATTCCAGGTGTAGCGGTGAAATGCGTAGAGATCTGGAGGAATACCGGTGGCGAAGGCGGCCCCCTGGACAAAGACTGACGCTCAGGTGCGAAAGCGTGGTGAGCAAACAGG
+
HHC11<1<DCGD<<CD?1D<@CCCHHIIHHHHGEEHHIIIIIIHH/CDH?GHIIIEHHIIIIIIFHIHIHGHIHHCGFEHH1<FCH1CHHDH?FHFCCHD<ECEF@<FHHHHC<DE?GHEHGH?1=<DDCGH?HHHDD<D?GDEHHHECCDHHIGGHHHECHHCH?/FE@E<EHHCDDDHEG.?DH@EE/AA..EH.78.HHHEHG@EHDDH5E-@AHGHEH@<B?CDHHHE@B8--HHIIHGB--IIHIHA7,H?E?-EF@B.HF....HGHG@HHHEHIIHEFB;..;..:.F.CHF8D.HEC/GIHEC/@@D/HHHHGEHHCC<0ECCC=@FIHHHG0<GEDD1D<HHG?IHIHHFD/DHHHHHIHIIHEEHHHE</0CFD<F@EG<D1HFIHHCCC@1D<DHEHHD<</HHGD<1@EHHIHGGIIH
@HWI-D00621:567:H7NJCBCX2:1:1103:8315:22333
GTGGGGAATATTGCACAATGGGCGCACGCCTGATGCAGCCATGCCGCGTGTATGAAGAAGGCCTTCGGGTTGTAAAGTACTTTCAGCGGGGAGGAAGGCGATAAGGTTAATAACCTTGTCGATTGACGTTACCCGCAGAAGAAGCACCGGCTAACTCCGTGCCATCAGCCGCGGTAATACGGAGGGTGCAAGCGTTAATCGGAATTACTGGGCGTAAAGCGCACGCAGGCGGTCTGTCAAGTCGGATGTGAAATCCCCGGGCTCAACCTGGGAACTGCATTCGAAACTGGCAGGCTAGAGTCTTGTAGAGGGGGGTAGAATTCCAGGTGTAGCGGTGAAATGCGTAGAGATCTGGAGGAATACCGGTGGCGAAGGCGGCCCCCTGGACAAAGACTGACGCTCAGGTGCGAAATCGTTGTGAGCAAACAGG
+
1<<G1/<<<DHH1<<C<1<<111</////<<11<111<F1<DDFCCCCEHIHIE1F11<DHE111<D<<F<?C1D1<DHC1<DGHH?///</<C0<C<1<CC@01<1<<1DCCH1C<CC00F1=DFD0<DD0D<=D/</D0D0D@FH0?<:/@<0<F@HGH/E//8////:-?CHD@//D./8?E?...//8...:..:89@BB.HGECDDBB?-EGE.>?@8CGE=DDDB@@-HGB--DHHE6HG8B8888.E7,CC@F79..7;..AEEG7?HGB7..B@C.H@CHIIHFG@F.@HH@.GCG@EIIIHHEHHEHC@@<000C?C0<C/CHE1FGD<0EHHHHIHHF<1?GCCEFC<1?E<F?<CEHHEFC<?C<?CE/@?@HEHCGC@HHFE@HEC1ECD</CC<<FE1<<FE<<<1C<@1<<<<<C<
@HWI-D00621:567:H7NJCBCX2:1:1103:8657:22372
GTGGGGAATATTGCACAATGGGCGCAAGCCTGATGCAGCCATGCCACGTGTATGAAGAAGGCCTTCGGGCTGTAAAGTACTTTCAGCGGGGAGGAAGGCGATGTGGTTAATAACCGCGTCGATTGACGTTACCCGCAGAAGAAGCACCGGCTAACTCCGTGCCAGCAGCCGCGGTAATACGGAGGGTGCAAGCGTTAATCGGAATTACTGGGCGTAAAGCGCACGCAGGCGGTCTGTTCAGTCAGATGTGAAATCCCCGGGCTTAACCTGGGAACTGCATTTGAAACTGGCAGGCTAGAGTCTTGTAGAGGGGGGTAGAATTCCAGGTGTAGCGGTGAAATGCGTAGAGATCTGGAGGAATACCGGTGGCGAAGGCGGCCCCCTGGACAAAGACTGACGCTCAGGTGCGAAAGCGTGGGGAGCAAACAGG
+
DDC?1<@C@GG<<<<C1<GHH?C?C?C/C1C1<GHHEHHE?E?<F1<C<<<C1CCE11<FDHH1<C10<CC0<CCCE<GFG<F<<<C//FHD<<01F<G<ECEC?G<CFHIHHEEDHDCHHHHHH@EHH@EEHEEED?E0GHCEHIEHGCDHGCH?FGHHG@E?EGH?GHCHIIHHHIHEED.??HEGEHHEHH.EEAGHHHHHBHGA@EEEG?EHHFFHHHGCIIHDCDHF68@B86-GB-8---6FEEEB=<HH?HA.FHHEEGEHHEHHGIGHGF.CCIHHHF@@HEHHEEG.HHHGCCHHGEHECIHHHEH?EHHC0HIIHG@HHCIHHE@G?HE=IHGHHHHGFIHCHC1GD1CIHCHHH=G@IHEC@C/HCC/HECHCHIIHIIIIIEHHC<<1?EGCCHEIHHHHCHHFCCC<E@CC<F?CHG
@HWI-D00621:567:H7NJCBCX2:1:1103:14680:22373
GTGGGGAATATTGCACAATGGGCGCAAGCCTGATGCAGCCATGCCGCGTGTATGAAGAAGGCCTTCGGGTTGTAAAGTACTTTCAGCGGGGAGGAAGGCGATAAGGTTAATAACCTTGTCGATTGACGTTACCCGCAGAAGAAGCACCGGCTAACTCCGTGCCAGCAGCCGCGGTAATACGGAGGGTGCAAGCGTTAATCGGAATTACTGGGCGTAAAGCGCACGCAGGCGGTCTGTCAAGTCGGATGTGAAATCCCCGGGCTCAACCTGGGAACTGCATTCGAAACTGGCAGGCTAGAGTCTTGTAGAGGGGGGTAGAATTCCAGGTGTAGCGGTGAAATGCGTAGAGATCTGGAGGAATACCGGTGGCGAAGGCGGCCCCCTGGACAAAGACTGACGCTCAGGTGCGAAAGCGTGGGGAGCAAACAGG
+
IIIHIIIIIIIIIIIIIIIIIIIIIIIIIIIIIIIIIIIIIIIIIIIIIIIIIIIIIIIIIIIIIIIIIIIIIHIIIIIIIIHHIIIIHIIIIIIIIHIIIIIIIIIIIIIIIIIHIIIIIIIIIIIIIGHHIIIIIIIIIIIHIIIIIIIIIIIIIIHHIIIIIIHIIIIIIHDIIIIIIICHIIIIIHIIIIHIHIHIHHEIIIIIIHHHIIIIHIIIIIIIIIIHIIIIIIHHF?@HHIIIIIIIIHIHIIIHDHIIIIIHHHIGHIIIIIIIIIIHIIIHHGIGIIIIIIIIIIIIIGHIIIIIIIIIIIIIIGIIIIIIIHIIIIIIIIIIIIIIIIIIIIHEDIHHIIIIIIIIGIIIIIIIIIIIIIIIIIIHIIIIIIIHIIIHHIIIIIIIIIIIIIIIIIHIIIIIIIIIIIIIIIIIII
@HWI-D00621:567:H7NJCBCX2:1:1103:20124:22363
GTGGGGAATATTGCACAATGGGCGCAAGCCTGATGCAGCCATGCCGCGTGTATGAAGAAGGCCTTCGGGTTGTAAAGTACTTTCAGCGGGGAGGAAGGCGATAAGGTTAATAACCTTGTCGATTGACGTTACCCGCAGAAGAAGCACCGGCTAACTCCGTGCCAGCAGCCGCGGTAATACGGAGGGTGCAAGCGTTAATCGGAATTACTGGGCGTAAAGCGCACGCAGGCGGTCTGTCAAGTCGGATGTGAAATCCCCGGGCTCAACCTGGGAACTGCATTCGAAACTGGCAGGCTAGAGTCTTGTAGAGGGGGGTAGAATTCCAGGTGTAGCGGTGAAATGCGTAGAGATCTGGAGGAATACCGGTGGCGAAGGCGGCCCCCTGGACAAAGACTGACGCTCAGGTGCGAAAGCGTGGGGAGCAAACAGG
+
IIHEHIIIIIGHHIIIIIIIIIIIIIIIIIEHHIIIIHIIIIIIIDHIHIIGHHIIGHHHHIIHIIIIHIIHIIHIIIIIIHGHIIIDHIIIIIIIIIHIEHHIHHIIIHIIIIIIIIHIIIHIHHHIHGHIIIHIIIIIIIIGHIHIHIIIIIIHIIIIIIFIFHHIIIIIII?FHEHIIIGHHHIHIIHHHGE.BECBIHHGHIHHIHHFHHIIHHCFHHHHHHDHDHIHHHHHGIHIHGGIIIHIHEHHHHCIHIIIHEIIHEIHIIHIIIHHIIHGIIHIHIHHHH?IIIHIHIIIEHIIIHHIIIIIHIIIIIIIIIHHHIIIIIIIIIHIIIHGIIIIIHHFDGIIIIIIIIIIIHIIIIIIIIHHGIIIIIIIIGHIHIIIIIIHHIHIIHHHIIIIIIIIIIIIGIIIHIIIIIIIIIIHII
@HWI-D00621:567:H7NJCBCX2:1:1103:1735:22649
GTGGGGAATATTGCACAATGGGCGCAAGCCTGATGCAGCCATGCCGCGTGTATGAAGAAGGCCTTCGGGTTGTAAAGTACTTTCAGCGGGGAGGAAGGTGTTGTGGTTAATAACCGCAGCAATTGACGTTACCCGCAGAAGAAGCACCGGCTAACTCCGTGCCAGCAGCCGCGGTAATACGGAGGGTGCAAGCGTTAATCGGAATTACTGGGCGTAAAGCGCACGCAGGCGGTCTGTCAAGTCGGATGTGAAATCCCCGGGCTCAACCTGGGAACTGCATTCGAAACTGGCAGGCTAGAGTCTTGTAGAGGGGGGTAGAATTCCAGGTGTAGCGGTGAAATGCGTAGAGCTCTGGAGGAATACCGGTGGCGAAGGCGGCCCCCTGGACAAAGACTGACGCTCAGGTGCGAAAACGTGGGGAGCAAACAGG
+
FHEHIHGG1DGFHHI11<DC1C1/<//<1<DGHIII1DGH11DGIIHGEHI1D<FHHI1FHHHEHIIHIIIDHII1G<FHIGDHHIIIIIICHHG?GHFFG<GCEHC<@CH1FFGHIIIHHHIIHC1D=EHHIIIIHHIHHEHIIEHHIHIHI000:DHHHHHFHIIIIIIHIHDHIIH?GHFHCHIIIIIHGIEHDHHIIIHHHIICHCEDHH?HHHIGHHGIIIIHIIIEHHHGHHB,HEHH@88-B-HGG<<E?6EHHIIIIHHB.G?GA:IIIHHEHHEHIHIIHEIIIHHG@EHCGCCHEHCHC-C</IIIIIIHGCECF<IHIHEC<1GCF1D00DCFEC<<<1HIHGD1IHFIIHIIHDIIHHHHGIHIHCHDHC1IHIIIIIIIHC0HHCD11CF/C0GFD<1<1HHC0CCG?HHG<<11G?
@HWI-D00621:567:H7NJCBCX2:1:1103:14994:22643
GTGGGGAATATTGCACAATGGGCGCAAGCCTGATGCAGCCATGCCGCGTGTATGAAGAAGGCCTTCGGGTTGTAAAGTACTTTCAGCGGGGAGGAAGGCGATAAGGTTAATAACCTTGTCGATTGACGTTACCCGCAGAAGAAGCACCGGCTAACTCCGTGCCAGCAGCCGCGGTAATACGGAGGGTGCAAGCGTTAATCGGAATTACTGGGCGTAAAGCGCACGCAGGCGGTCTGTCAAGTCGGATGTGAAATCCCCGGGCTCAACCTGGGAACTGCATTCGAAACTGGCAGGCTAGAGTCTTGTAGAGGGGGGTAGAATTCCAGGTGTAGCGGTGAAATGCGTAGAGATCTGGAGGAATACCGGTGGCGAAGGCGGCCCCCTGGACAAAGACTGACGCTCAGGTGCGAAAGCGTGGGGAGCAAACAGG
+
IHIGIIHIIIIIIHIIIIIGHIHIIIIIIIIIIIHIIIIIIIHIIIIIHIIIIHHEHIIIIIIGHHIGIIIIIIHIIHHIIHHHHIIHHIIHHIIIIIIIIIIIIIIIIHIIIIIIIHHIIHHIIIGHHIHHIHIIIIIIHHHHIHHIGCHIIIIIIIIIGIIFHIHIIIGHIH?DHIIIGHHIIIHIGEHGHHIFHHHIGHHHHGIIHIIIIIHHHFHHIHIHIHIIIHIIIHIIHHEHHIIIIIHIIIIIIHIHDIIIIIIHHHEEHHGHHIHIHHHHEIIIIIIHGEHHIHHHIIHHIHEIIIIIIIIIIHFGHIIIIHHHIHIIHHIIIIIIIIIHIIIIHIHF<HIIHIIIIIHIIIIIIIIIGHIHIIIIIIIHIHHHIIIGIHIHEHDIIHHHGIIIIIIIIIIIIIIIHIIIIIIIIHGIII
@HWI-D00621:567:H7NJCBCX2:1:1103:17466:22585
GTGGGGAATATTGCACAATGGGCGCAAGCCTGATGCAGCCATGCCGCGTGTATGAAGAAGGCCTTCGGGTTGTAAAGTACTTTCAGCGGGGAGGAAGGCGATGCGGTTAATAACCGCGTCGATTGACGTTACCCGCAGAAGAAGCACCGGCTAACTCCGTGCCAGCAGCCGCGGTAATACGGAGGGTGCAAGCGTTAATCGGAATTACTGGGCGTAAAGCGCACGCAGGCGGTCTGTCAAGTCAGATGTGAAATCCCCGGGCTTAACCTGGGAACTGCATTCGAAACTGGCAGGCTAGAGTCTTGTAGAGGGGGGTAGAATTCCAGGTGTAGCGGTGAAATGCGTAGAGATCTGGAGGAATACCGGTGGCGAAGGCGGCCCCCTGGACAAAGACTGACGCTCAGGTGCGAAAGCGTGGGGAGCAAACAGG
+
IIHHIGIIHHIIIIGIHHHIIGIIHIIIGIIGHIIIICHIHHHHFHHECEGHHIIIHIIHHIIIIIIIIEHHIIHHEGHHIIFCEHHHIIGIIIIIIIHHHIHHCHHIHIIIIIIGGHHIIH?HHIIIIHHIIIHIIHIIHIIHFHIIIIIIIIIIIIIIEGHIIIIIIGH?H<8EHIFHHGHHHDIHHIIHIHHIH.GCEEHHHIIHEHHIHEGIHHHHGHDDHHHDH=?-B-CIHIHHG-HHG@GEE-HGHDDEHDIHIGIIIHEAHHG@HGFIIHF.IIIHHHFIIIHHIHGIHHHHGD?HIIHHIDGIIHIIIIIIIGIHHGIHHHIIIIIIIIIIIGHHCHHGDHHIHHGIIIHIIIHGHHHHFIHIIIIIIHCCG@IHIHIIIHHHHIIIIIIIIHIIIIIFIHIIIIIHG?FHIGIHIIIIGH
@HWI-D00621:567:H7NJCBCX2:1:1103:8925:23049
GTGGGGAATATTGCACAATGGGCGCAAGCCTGATGCAGCCATGCCGCGTGTATGAAGAAGGCCTTCGGGTTGTAAAGTACTTTCAGCGGGGAGGAAGGCGATAAGGTTAATAACCTTGTCGATTGACGTTACCCGCAGAAGAAGCACCGGCTAACTCCGTGCCAGCAGCCGCGGTAATACGGAGGGTGCAAGCGTTAATCGGAATTACTGGGCGTAAAGCGCACGCAGGCGGTCTGTCAAGTCGGATGTGAAATCCCCGGGCTCAACCTGGGAACTGCATTCGAAACTGGCAGGCTAGAGTCTTGTAGAGGGGGGTAGAATTCCAGGTGTAGCGGTGAAATGCGTAGAGATCTGGAGGAATACCGGTGGCGAAGGCGGCCCCCTGGACAAAGACTGACGCTCAGGTGCGAAAGCGTGGGGAGCAAACAGG
+
HHHI?DHCHFIHIIEFEGH@CGHHII/FGIIHEHHCHHIIGHIHGHIIHHCHIFGIIHHHHHGFHIIGHHHIHHEHHEEHHHFEHHIDGHCCCHHCHEHHIDHHIIHHEHIIIIHEHIIIIHICE@EHDGEEFHIIHHIIIIHIGEHIIHIIGHFHHHIGHDHIIHEEHHDDHIH:EH/GHICC?C@BEEHHGHAA.EHHHHIIHHIIIHHHHHH<E>G?BCHHDHICHHIEB-HHGIIH<GHEEHFHG?A-HE<?,IHHHHHA?G?HHEIIIIIHHGEHGHIHGIIHHHHEIH@HHHHFHHGHFGIHHIHG@GEHHHCFHCGHGIHHHHHIIHEHEHHIHHGGEEEC<?HEEFFECFGEHE<HGHHECGIHGIIIHDHHHHCEIIHHGHHF<HDIIHHHHIIICIIHIHIIDIHE=IHHHIIIHG?III
@HWI-D00621:567:H7NJCBCX2:1:1103:14708:23237
GTGGGGAATATTGCACAATGGGCGCAAGCCTGATGCAGCCATGCCGCGTGTATGAAGAAGGCCTTCGGGTTGTAAAGTACTTTCAGCGGGGAGGAAGGTGTTGAGGTTAATAACCTCAGCAATTGACGTTACCCGCAGAAGAAGCACCGGCTAACTCCGTGCCAGCAGCCGCGGTAATACGGAGGGTGCAAGCGTTAATCGGAATTACTGGGCGTAAAGCGCACGCAGGCGGTCTGTCAAGTCGGATGTGAAATCCCCGGGCTCAACCTGGGAACTGCATTCGAAACTGGCAGGCTAGAGTCTTGTAGAGGGGGGTAGAATTCCAGGTGTAGCGGTGAAATGCGTAGAGATCTGGAGGAATACCGGTGGCGAAGGCGGCCCCCTGGACAAAGACTGACGCTCAGGTGCGAAAGCGTGGGGAGCAAACAGG
+
IIIIIIIIIIIIIIIIIIIIIIIIIIIIIIIIIIIIIIIIIIIIIIIIIIIIIIIIIIIIIIIIIIIIIIIIIGIIIIIIIIHIIIIIIIIHIIIIIHHIIIIIIIHIIIIIIIIIIIIIIIIIIIIIIIIIIIIIIIIIIIIIIIHIIIIIIHIIIIIIIIIIIIIIIIIIIIIIIIIIIHHIIIIIIIIIIIGHHIHIHIIHIIIHIIHIIIIIIIIIIIIIIIIIIIIIHIIIHHHDCE=FIIIHHHHIHDIHIIIIIIHHHIIIIIIIIHGIIIHHGFIIIIIIIIIIIIIIIIIIIIIIIIIIIIIIIIIIIIIIIGHIHIIIIIIIIIIIIIIIIIIIIIIHFIHIHHIIIIIIIIIIIIIIIIIIIIIIIIIIIIIIIIIIIIIIIIIIIIIIIIIIIIIIIIIIIIIIIIIIIHHIIIIIII
@HWI-D00621:567:H7NJCBCX2:1:1103:2626:23376
GTGGGGAATATTGCACAATGGGCGCACGCCTGATGCAGCCATGCCGCGTGTATGAAGAAGGCCTTCGGGTTGTAAAGTACTTTCAGCGGGGAGGAAGGCGATAAGGTTAATAACCTTGTCGATTGACGTTACCCGCAGAAGATGCACCGGCTAACTCCGTGCCAGCAGCCGCGGTAATACGGAGGGTGCAAGCGTTAATCGGAATTACTGGGCGTAAAGCGCACGCAGGCGGTCTGTCAAGTCGGATGTGAAATCCCCGGGCTCAACCTGGGAACTGCATTCGAAACTGGCAGGCTAGAGTCTTGTAGAGGGGGGTAGAATTCCAGGTGTAGCGGTGAAATGCGTAGAGATCTGGAGGAATACCGGTGGCGAAGGCGGCCCCCTGGACAAAGACTGACGCTCAGGTGCGAAAGCGTGGGGAGCAAACAGG
+
IIEHEHEGHIHI?GHI1FH?HHIIII/<EHHIIIIIIEHHIIIIIIIIIHIIIHIIIIIIIIIIHIIHHIIIIIIGIIIIIIDHHIHIIIHIIIIIIHIIIIIIEHHHIIIIIIIIIIIIIIIHIIIIIIIIIIIIIIIHIIIIIIIIIIIIIHIIHIIIIIIIIIIHGHIIIIIIIIGIIHDHIIIIIIGCEHH.EHHHHHIIIIIIIIEIIIHIHIIIIIIIIHIIGIIHIIIH?FHHHG@EIIIIHEHHE<DGIIHFHHGEF8@IIHIIHHIIHHHHGIHHHGFGHIIIHG@@IIHIIIIIGIIIIIIIHHHHIIIIIGIIIHHEIIIIIIIIIIIIIIIIGIHGFIIIIIIIIIIIIIIIIIIIIIIGIIGIIIIHIHHHHHIHIIIHEIIIIIGHFIHEIHHCIIHGCIIIIIHIIIIIIIIIII
@HWI-D00621:567:H7NJCBCX2:1:1103:6828:23327
GTGGGGAATATTGCACAATGGGCGCAAGCCTGATGCAGCCATGCCGCGTGTATGAAGAAGGCCTTCGGGTTGTAAAGTACTTTCAGCGGGGAGGAAGGCGATAAGGTTAATAACCTTGTCGATTGACGTTACCCGCAGAAGAAGCACCGGCTAACTCCGTGCCAGCAGCCGCGGTAATACGGAGGGTGCAAGCGTTAATCGGAATTACTGGGCGTAAAGTGCACGCAGGCGGTCTGTCAAGTCGGATGTGAAATCCCCGGGCTCAACCTGGGAACTGCATTCGAAACTGGCAGGCTAGAGTCTTGTAGAGGGGGGTAGAATTCCAGGTGTAGCGGTGAAATGCGTAGAGATCTGGAGGAATACCGGTGGCGAAGGCGGCCCCCTGGACAAAGACTGACGCTCAGGTGCGAAAGCGTGGGGAGCAAACAGG
+
IIIIIICHIIIIGHHCCGHIIIHICHHIIIIHHHIIIIIIIIIIIIHIHIHHIHGIIIIIIIIIGHIHIIIIIHIHIIHIHIFHIIHIIIIDHIIIHIIIIIIIIIEHIHIIIIHIIIHIIHGHIGHIHIHHHHIIIIHIIIHIGIIHHIIIIIIIGGEHHIIHIHIHIH<HE/:EEHIIIHHIIIHHIC/FHHE=GGHIIIGHHHH?EHHHHIIHHHHHHHIHHIIIIIIHHEHHE@5>,-DHFCHIIHFAA?,GIHHB.FA@EAG.HFCE@ECIHIHH?HHFFIIHHHFIIHHEHHHHFIIHIIIIGHHHHFIIIIIHHCIIIIIHHDHGIIHCCFIIIHHG?IHF<GFG@EG?IHIIIIHDGIHHHIIIIIHIDIIGHHCHGIHFIHHGDCHIIHIIHHHGHH@HGHG</HHDDE<HHHG?HHEHHH
@HWI-D00621:567:H7NJCBCX2:1:1103:19962:23321
GTGGGGAATATTGCACAATGGGCGCAAGCCTGATGCAGCCATGCCGCGTGTATGAAGAAGGCCTTCGGGTTGTAAAGTACTTTCAGCGGGGAGGAAGGCGATAAGGTTAATAACCTTGTCGATTGACGTTACCCGCAGAAGAAGCACCGGCTAACTCCGTGCCAGCAGCCGCGGTAATACGGAGGGTGCAAGCGTGAATCGGAATTACTGGGCGTAAAGCGCACGCAGGCGGTCTGTCAAGTCGGATGTGAAATCCCCGGGCTCAACCTGGGAACTGCATTCGAAACTGGCAGGCTAGAGTCTTGTAGAGGGGGGTAGAATTCCAGGTGTAGCGGTGAAATGCGTAGAGATCTGGAGGAATACCGGTGGCGAAGGCGGCCCCCTGGACAAAGACTGACGCTGAGGTGCGAAAGCGGGGGGAGCAAACAGG
+
IIIHIIIIIIIIIIHIIIIIIIHHHIIHIIIIGHHIIIIIIEHHHIIIII0F?FHIIHII@HHHIIIIGHEFHHIIGH?HHHFHEHHHHHIIIIIHIIGHIHHHCGGCGEHI?C@ECCFHHHHCHHHHEHHIIIIIDHHGEHHHGIIEHGHHCHIHHCGHHIHHGHFEHHCHCH??DFHEHHE-?HEE.BH?CH..87BEHFCBB.@;HDHGHHCHHEHEHC?EG<DHHHGFF6?B-6B<HHB66-IHFIHIHC>,E,-HHEHHEG.@IHG@7AEHHGA:8.IHHHEGHFEAHGHE?IIHB.CIIHIIIHHCD/IHEIIIIHHE@IIIIIIIIIIIIHIHHHIIIIHD<EIHIIIIIIHG?IIHGIIIIIHHG<HIHDHCIGIIIIIHG1FEHHIIHHHC<1D<C0IIIIIIHE</IIIIIIIIIHHFII
@HWI-D00621:567:H7NJCBCX2:1:1103:9221:23531
GTGGGGAATATTGCACAATGGGCGCAAGCCTGATGCAGCCATGCCGCGTGTATGAAGAAGGCCTTCGGGTTGTAAAGTACTTTCAGCGGGGAGGAAGGCGATGCGGTTAATAACCGCGTCGATTGACGTTACCCGCAGAAGAAGCACCGGCTAACTCCGTGCCAGCAGCCGCGGTAATACGGAGGGTGCAAGCGTTAATCGGAATTACTGGGCGTAAAGCGCACGCAGGCGGTCTGTTAAGTCAGATGTGAAATCCCCGGGCTTAACCTGGGAACTGCATTTGAAACTGGCAGGCTTGAGTCTTGTAGAGGGGGGTAGAATTCCAGGTGTAGCGGTGAAATGCGTAGAGATCTGGAGGAATACCGGTGGCGAAGGCGGCCCCCTGGACAAAGACTGACGCTCAGGTGCGAAAGCGTGGGGAGCAAACAGG
+
IIIIIIGIIIIIIIIIIIIIIIIIIIIIIIIIHHIIIIIIIIIIIIIIIIHIIIIIIIII?HHIIIIIIIIIIIIIHIIIIIHIHIIIIIIIIIIIIIIIIICGHHHHIHHIIIIIIIHIIIHIIIIIIIIIIIIIIHIIIIHIIIIGHHHICHIIIIIIIIIIIGIIIIIIIDHIHHHIGIIIIIIHIIIHIHBHCHFHIIGHHIGHIHIIIIHIIIHIIIIIIHHIHIHG?IIIHIHHHG6CHH@GIIHHGEC?HHCHHCIIIH?IIIIIHHIIIGIHHIIHHFFIIIIIIIIIIIHHHGIIIIHIIIIIHGIIHIIIIIIIIIIIIIIIIIIIIIIIIIIIIIHHHIIIIIIIIIHIHIIIIIIHIIIIIIIIIIIHHGIIIIIIIIIIHIIIIIHHEHIIIIIIIIIIIIIIIIHIIIIIHIIIII
@HWI-D00621:567:H7NJCBCX2:1:1103:17447:23665
GTGGGGAATATTGCACAATGGGCGCAAGCCTGATGCAGCCATGCCGCGTGTATGAAGAAGGCCTTCGGGTTGTAAAGTACTTTCAGCGGGGAGGAAGGCGATAAGGTTAATAACCTTGTCGATTGACGTTACCCGCAGAAGAAGCACCGGCTAACTCCGTGCCAGCAGCCGCGGTAATACGGAGGGTGCAAGCGTTAATCGGAATTACTGGGCGTAAAGCGCACGCAGGCGGTCTGTCAAGTCGGATGTGAAATCCCCGGGCTCAACCTGGGAACTGCATTCGAAACTGGCAGGCTAGAGTCTTGTAGAGGGGGGTAGAATTCCAGGTGTAGCGGTGAAATGCGTAGAGATCTGGAGGAATACCGGTGGCGAAGGCGGCCCCCTGGACAAAGACTGACGCTCAGGTGCGAAAGCGTGGGGAGCAAACAGG
+
IIIIIIIIIIIIIIIIIIIIIIIIIIIIIIIIIIIIIIIIIIIIIIIIIIIIIIIIIIIIIIIIIIIIIIIIIIIIIIIIIIGHIIIIIIIHHIHHGIIIIIIIIIIIIIIIIIIIIIIIIGIIIIIIHHHHHIIIIIIIIIIIIIIIIIIIIIIIIIIIIIIHIIIIIIIIIIIIIIHIHIGHIHIIIHIHIHGHIIIIIIHHIIIIIIIHHHEHIIIIIIIIIIHHIIIHHHHHHIIHIHHHIHFHHHEGIIHDGGHGHIHHFHIIHGIHGFHIIIIIHHIIHIHIIIIIIIIIGIIHGHHIIIHIIIIIIIIIIIIIIHIHIIIHIIIIIIIIIIHGIIIIIIHGDHGIIIHIHIIHGIHIIHIIIIIIIIIIIIIIIIIIIIIIIIIHHIIIIIHIHIIIIIHIIIIIIHIIIIIIIIIIIIIIII
@HWI-D00621:567:H7NJCBCX2:1:1103:18511:23632
GTGGGGAATTTTCCGCAATGGGCGAAAGCCTGACGGAGCAATGCCGCGTGGAGGTAGAAGGCCCACGGGTCGTGAACTTCTTTTCCCGGAGAAGAAGCAATGACGGTATCTGGGGAATAAGCATCGGCTAACTCTGTGCCAGCAGCCGCGGTAATACAGAGGATGCAAGCGTTATCCGGAATGATTGGGCGTAAAGCGTCTGTAGGTGGCTTTTTAAGTCCGCCGTCAAATCCCAGGGCTCAACCCTGGACAGGCGGTGGAAACTACCAAGCTGGAGTACGGTAGGGGCAGAGGGAATTTCCGGTGGAGCGGTGAAATGCGTAGAGATCGGAAAGAACACCAACGGCGAAAGCACTCTGCTGGGCCGACACTGACACTGAGAGACGAAAGCTAGGGGAGCGAATGGG
+
IIIGGIIHIIIIIIIGGIIIIHIHIHIIIIIIIHIIIIIIIIIIIIIIIGHIIIIIIIIIIIIIIIIIIHHICGHHIIIIIIHHIIIIIIIIIIIIIIIIIHIHIHIIIIIIIIHIIIHHIIIIHIIIGIIIIIIIHIIIIIIIIIIIIIIEHEHIIIIIIIGIIIIHHGHHIHIHIIIHFEHIHHIHIIIIHHEHIIIIHGHIIIIIGIIHHGHHIIIHHIIHIHIHGHIHHIHIIIIHIHHHHEIIIIIGIIIGIIIIIHHHHHHHEIIIIHIIIIIHIHHHIHIHHHIIIIIIIIHDHIIIIIIIIIHIIIHIIIIHIIIHC<E=HHIIIGIIHIIIIHCIIIHFHHEHIHGIIHIHHIHIGGIIIIHHIHIIIIIIHHIHIIIIIIHHIIIIIIIIIIIIIII
@HWI-D00621:567:H7NJCBCX2:1:1103:20614:23588
GTGGGGAATATTGCACAATGGGCGCAAGCCTGATGCAGCCATGCCGCGTGTATGAAGAAGGCCTTCGGGTTGTAAAGTACTTTCAGCGGGGAGGAAGGCGATAAGGTTAATAACCTTGTCGATTGACGTTACCCGCAGAAGAAGCACCGGCTAACTCCGTGCCAGCAGCCGCGGTAATACGGAGGGTGCAAGCGTTAATCGGAATTACTGGGCGTAAAGCGCACGCAGGCGGTCTGTCAAGTCGGATGTGAAATCCCCGGGCTCAACCTGGGAACTGCATTCGAAACTGGCAGGCTAGAGTCTTGTAGAGGGGGGTAGAATTCCAGGTGTAGCGGTGAAATGCGTAGAGATCTGGAGGAATACCGGTGGCGAAGGCGGCCCCCTGGACAAAGACTGACGCTCAGGTGCGAAAGCGTGGGGAGCAAACAGG
+
IHIIIIIIIIIIIIIIIIIIIIHIIIIIIIIIIIIIIIIIIIIIIIIIHIIIIHIIIHIIGIIIIIIII<GHCGHIIHIIIIFHHIIIIIIIIIIIIHIIIIIIHIHIHHIIIIIIIIIIHIHHHHHIEHEHHIIIHICHHHIHHHEHIIDHHIIIIIHHHHIIIIHIGIIIII-FEEHEHHE<EDEH.BGCEHH.EA?.HHIHFHGGHDGHHH4?CHHFHDHGIHHHIHEEFHHHHEHHH@-BCFF@@?GCIHIHHHEGIIIIIIGIHHHHGEIIHIIHHIIHHIIHHIHHG.?IIIHEEHHEIIGIIIIIIHHHHIIIHIIIIIIIGIHIIIHHHIIIHIIIHIIHDGHIHIHIIHHH??HIIHIIIGHIIHHHIHCIIIIHIIIIIIIIHIIIIIIIHHIHF@HHIIIIIIIIIIIIIIIIHHHIII
@HWI-D00621:567:H7NJCBCX2:1:1103:2312:23819
GTGTGGCATATTGCACACTGGGCGCACGCCTGATGCAGCCATGCCGCGTGTATGAAGAAGGCCTTCGGGTTGTAAAGTACTTTCAGCGGGGAGGAAGGTGTTGTGGTTAATAACCACAGCAATTGACGTTACCCGCAGAAGAAGCACCGGCTAACTCCGTGCCAGCAGCCCCGGTAATACGGAGGGTGCAAGCGTTAATCGGAATTACTGGGCGTAAAGCGCACGCAGGCGGTCTGTCAAGTCGGATGTGAAATCCCCGGGCTCAACCTGGGAACTGCATTCGAAACTGGCAGGCTAGAGTCTTGTAGAGGGGGGTAGAATTCCAGGTGTAGCGGTGAAATGCGTAGAGATCTGGAGGAATACCGGTGGCGAAGGCGGCCCCCTGGACAAAGACTGACGCTCAGGTGCGAAAGCGTCGGGAGCAACCAGG
+
GIH1<E11<C<DC<CF11<D@?EEHF/CCHIHGHIIIIIFFHFCH/CEHHHHGIIEHEHF1DHG<FHHHICCHHI1CGHGGGGHEHHIIICHDHHIHIHHIIIHH=FGHH??HGHHEHHH1C1<DHHHCHHHIIHDHCHEHHCEE@EG??EHHHHCCDEEGHHHH?DHHIIC<DHCHHFHHHBEHHGEEGHIHGEHHI?.BGH?@GH?G?@FHHEEBEHFDEBE=?HIICH-B?HHFCHIHIHGHH?FG88-.<HHDGHFG@.B..;..;GGB;B.CH@.?G?;.EF@FFHHHB:.FHHGB.?:HCHG-HCHHIIHGD/<<0C<DC<0<?DHDIHHCF0HHHHHFCC@HHFGCD1FEG1D</IIHIHIIHIIHIHECCC<01HGCC<G?@C1CEHHHDHHFCD<HCE<<HHG</<</D<HG?C<<1CDHE
@HWI-D00621:567:H7NJCBCX2:1:1103:5835:23950
GTGGCGAATATTGCACAATGGGCGCTCGCCTGATGCAGCCATGCCGCGTGTATGAAGAAGGCCTTCGGGTTGTAAAGTACTTTCAGCGGGGAGGAAGGCGATAAGGTTAATAACCTTGTCGATTGACGTTACCCGCAGAAGAAGCACCGGCTAACTCCGTGCCAGCAGCCGCGGTAATACGGAGGGTGCAAGCGTTAATCGGAATTACTGGGCGTAAAGCGCACGCAGGCGGTCTGTCAAGTCGGATGTGAAATCCCCGGGCTCAACCTGGGAACTGCATTCGAAACTGGCAGGCTAGAGTCTTGTAGAGGGGGGTAGAATTCCAGGTGTAGCGGTGAAATGCGTAGAGATCTGGAGGAATACCGGTGGCGAAGGCGGCCCCCTGGACAAAGACTGACGCTCAGGTGCGAAAGCGTGGGGAGCAAACAGG
+
HEH?1<//CEE@C<G1DGH1FGHHH/0<EEEHHHIIEHHCHHHHHDCHIGHHIIHCCGEFHHHEGHECCDCHICHHH@GHF@DGHHHHGG</CH=<EHHIHIHH1CGH?GHHIIEEHHHIH?@H1GF=HIHH@DHIIGH?0=0FHI0D<??HG?0FGHHI/DH/D@DCE?:?8DCCHHE:EDHHGI.GH?FHHH:.:@BFHCHCHHHIHDDHHHHIHHHEHHH<HEHCDCEFF@-8-E@D>@@G?B6@E@8-@7,DHCEHHHHEHIHHCHHHIHHCHHECGHHGGHIIHIIIHCCHHHH@@IIIIIHHDCC@CECFHHGHEHFHEEEFHHDCE1CHFIHGCDEGFD<<<CGHHFF1CHHEHIHHHHIHGHHIIHHIIHGEEHCC1FHHHEHHGCCHCCHHIHFCDHEGHHG</HED0D1IIIHHD<H@HE
@HWI-D00621:567:H7NJCBCX2:1:1103:14175:24214
GTGGGGAATATTGCACAATGGGCGCAAGCCTGATGCAGCCATGCCGCGTGTATGAAGAAGGCCTTCGGGTTGTAAAGTACTTTCAGCGGGGAGGAAGGCGATGCGGTTAATAACCGCGTCGATTGACGTTACCCGCAGAAGAAGCACCGGCTAACTCCGTGCCAGCAGCCGCGGTAATACGGAGGGTGCAAGCGTTAATCGGAATTACTGGGCGTAAAGCGCACGCAGGCGGTCTGTCAAGTCGGATGTGAAATCCCCGGGCTCAACCTGGGAACTGCATCCGAAACTGGCAGGCTTGAGTCTCGTAGAGGGGGGTAGAATTCCAGGTGTAGCGGTGAAATGCGTAGAGATCTGGAGGAATACCGGTGGCGAAGGCGGCCCACCTGGACGAAGACTGACGCTCAGGTGCGAAAGCGTGGGGAGCAAACAGG
+
IIIIIIIIIIIIIEHHIIIIIIHCHDHHHH1C1CGHHH?HHI@?H/</</<CFC@FC@GFH@F@HCEHI@GCCGHIHHHHHIFCFHEHCHI/<ECGCGHDH<<0<?0<=D@CGFHC<?D/<D@@GHIIH?0DEFE<?H/<DFHIIICHHHHCD@DH?GH<DHD:DGEEHHHII<EHHGHHHEB-ECH.8A88AHHHI?F.;F@@BA8@FHHHGDDCCFEHGD?C<<-,CCF-66-B868,55-66B-?HHB-E7,,7,-HF7?EB7...F@.8;.HF:..?AGAGGB.8C?HEC.@@CC:.C/E@@CHCDHE/HHFHIHHECCC<<C0EC/<C<D11GIH=DHF1HFFF<?GIIH@CCEG<</F<HHEHECCHHHDGE<HD<HIIIIIHIHIGIIIIIIIHHCGCIHIIIIIIGIIHIIIIIIIIIIIIII
@HWI-D00621:567:H7NJCBCX2:1:1103:1924:24362
GTGGGGAATATTGCACAATGGGCGCAAGCCTGATGCAGCCATGCCGCGTGTATGAAGAAGGCCTTCGGGTTGTAAAGTACTTTCAGCGGGGAGGAAGGCGATAAGGTTAATAACCTTGTCGATTGACGTTACCCGCAGAAGAAGCACCGGCTAACTCCGTGCCAGCAGCCGCGGTAATACGGAGGGTGCAAGCGTTAATCGGAATTACTGGGCGTAAAGCGCACGCAGGCGGTCTGTCAAGTCGGATGTGAAATCCCCGGGCTCAACCTGGGAACTGCATTCGAAACTGGCAGGCTAGAGTCTTGTAGAGGGGGGTAGAATTCCAGGTGTAGCGGTGAAATGCGTAGAGATCTGGAGGAATACCGGTGGCGAAGGCGGCCCCCTGGACAAAGACTGACGCTCAGGTGCGAAAGCGTGGGGAGCAAACAGG
+
IIIHHIIIIIIIIIIIIIIHHHHIII<CHIIIIIEHG1FHIIIIHIIIHIIHIIIIIIIIHIHHIIHIIIIIIIIIIIIIIIDHIIIIIIIHIIIIIIIIIHIHIGGHIIIIIIIIIIIIIIIIIIHIHIIIIGHIIIIIIIIIIIIIIIIIGGEHHHHH@GHIIIIIIEHDHHDDHIIIIGDEHHHIHIIIIHI=GHHHHIIIHIIIHIHIIIHHHIIHHIHIIIIIIIHHEIHHGIHHIGIHHHFIHHFIIIHDDHIHHHIHGIGIHIGIIIIIIHIIIIIIHHHIIIHHIIHFIIIIIGIIIIIHHHIHH?IIIIIIIHIIHIIIIIIIIHIIIHIGIIIIIIHHDHHGHIIIIHHIGHDHIIIIIIIIIIIIIHCIIHIIHIIIIIHEHIIIIIIIIIIIIIIIIIIIIIIIIIIIIIIIIIIIII
@HWI-D00621:567:H7NJCBCX2:1:1103:9618:24438
GTGGGGAATATTGCACAATGGGCGCAAGCCTGATGCAGCCATGCCGCGTGTATGAAGAAGGCCTTCGGGTTGTAAAGTACTTTCAGCGGGGAGGAAGGCGATACGGTTAATAACCGCGTCGATTGACGTTACCCGCAGAAGAAGCACCGGCTAACTCCGTGCCAGCAGCCGCGGTAATACGGAGGGTGCAAGCGTTAATCGGAATTACTGGGCGTAAAGCGCACGCAGGCGGTCTGTCAAGTCGGATGTGAAATCCCCGGGCTCAACCTGGGAACTGCATCCGAAACTGGCAGGCTTGAGTCTCGTAGAGGGGGGTAGAATTCCAGGTGTAGCGGTGAAATGCGTAGAGATCTGGAGGAATACCGGTGGCGAAGGCGGCCCCCTGGACGAAGACTGACGCTCAGGTGCGAAAGCGTGGGGAGCAAACAGG
+
HHIIHIIIIIIIIIHIHIIIIIIIIIIIIIIIIIIIIIIIIIIIHIIIHIIIIIIIIHIIIIIIIIIIIIIIIIIIIIHIIIHIIIIIIIIIIIIIIIHIIIIIIIIIIIIIIIIIIIHIIIIIHHIIHIIIIIIIIIIIIIIIIIIIIIIIIIIHIIIIIIIIIIHIIIIGHIIIIHIIIIIIIIIIIIIHHIHIIIHIIIIHHHIIIIHHHIIIIHHHHIIHHIIIHIIIIIHHHHIHHGEHFIHIHIIIIIIIIIIIIIHGIIGHGIHHIIIHHHHDCIIIIIIIIIIIIIHIIIIHGFHFIIIIIIIIIIIIIIHIHFIIIIIIIIIIIIIIIIIIIIIIIIHF<IIIHIHIIIHIHHIIIHIIIIHIIIIIIIIIIIIIIIIIIIIIIIIIIIGIIIIIIIIIIIIIIIIIIIIIIIIIIIIIII
@HWI-D00621:567:H7NJCBCX2:1:1103:10589:24299
GTGGGGAATATTGCACAATGGGCGCAAGCCTGATGCAGCCATGCCGCGTGTATGAAGAAGGCCTTCGGGTTGTAAAGTACTTTCAGCGGGGAGGAAGGTGTTGTGGTTAATAACCGCAGCAATTGACGTTACCCGCAGAAGAAGCACCGGCTAACTCCGTGCCAGCAGCCGCGGTAATACGGAGGGTGCAAGCGTTAATCGGAATTACTGGGCGTAAAGCGCACGCAGGCGGTCTGTCAAGTCGGATGTGAAATCCCCGGGCTCAACCTGGGAACTGCATTCGAAACTGGCAGGCTAGAGTCTTGTAGAGGGGGGTAGAATTCCAGGTGTAGCGGTGAAATGCGTAGAGATCTGGAGGAATACCGGTGGCGAAGGCGGCCCCCTGGACAAAGACTGACGCTCAGGTGCGAAAGCGTGGGGAGCAAACAGG
+
IIIIHHIHIIIIIIIIIIIIIIIIIIIIIIIIIIHIIIIIIIIHHIIIIIHHIIIIIIIIIHIIIIIIIIIIIIIIIIIGHHDHHIIIIHIHIIIHIIIIIIIIIIGEHIHIIIIIIIIIIIIIIIIIEHHHIIIIIIIIIIIIIIHIIIIIIHIIIIIHHIIHIIIIIIHIIIHDHGHIIIGIIGFHHIIHIIHHIIEHHHFHIIHHIHHHHHIIIHHHIIIIHIIIIIHIIIIHCEEHHIIGHIIHIHHF=HIGIIIHFHHGHHHIIIIIIHHHIHHHIHIFHIHIIIHIHHFIIIIIIIIIIHIIHIIIIIIHIIIIIIHIIIIIIIIIIIIIIHIIIIIHIIHHFHHHFIHIIIIHIIHIIIIIHIIHIIIIIIIIIIIHIIIIIIIHGIIIIIIHGHIHIGIHHIIIIIIIHIIIIHIHIIIHII
@HWI-D00621:567:H7NJCBCX2:1:1103:15131:24286
GTGGGGAATATTGCACAATGGGCGCAAGCCTGATGCAGCCATGCCGCGTGTATGAAGAAGGCCTTCGGGTTGTAAAGTACTTTCAGCGGGGAGGAAGGCGATAAGGTTAATAACCTTGTCGATTGACGTTACCCGCAGAAGAAGCACCGGCTAACTCCGTGCCAGCAGCCGCGGTAATACGGAGGGTGCAAGCGTTAATCGGAATTACTGGGCGTAAAGCGCACGCAGGCGGTCTGTCAAGTCGGATGTGAAATCCCCGGGCTCAACCTGGGAACTGCATTCGAAACTGGCAGGCTAGAGTCTTGTAGAGGGGGGTAGAATTCCAGGTGTAGCGGTGAAATGCGTAGAGATCTGGAGGAATACCGGTGGCGAAGGCGGCCCCCTGGACAAAGACTGACGCTCAGGTGCGAAAGCGTGGGGAGCAAACAGG
+
HIIIEHHDEHIHHHIII1C<G@HHHIIIIIHHIHHHIIIHIIGIIIIIDHEHIHIIHIIIIEIHIHIIIHIIIIEHIHHIIIDHHIIICHHIIIIEEEHIIIIIHHIIIIIIIIIIIIIHHHIHHHFHHHHIHIHHHIIHIIGIHIIIIIHIGHIIHIIIIIFIIIIHHGHIIHHHHIIIEGHIIIHHGHHHHHBGHFHIIIIHIIIIIGEBFIHIHEFIIIIIIIIIIGIHG@-HCHGDGHGHIIIHEHHHHHGIHIIIHFHIIHHCHEHGHHFHGCHHEFIIHIHIIIIIIHGFGHHHFIHIIIHEHHHIIHHIHHHFF<EIHFD0HEIIHHIIIIHHIIIIHHHG<HGIIHIIIIIHHHIIIHCIHIIHHHIIIHHDHFGEGFIIIHHHD@HCIHHFHEFCCGIIHIIIHDC<<<1HIIHIIIIHHH
@HWI-D00621:567:H7NJCBCX2:1:1103:17276:24306
GTGGGGAATATTGCACAATGGGCGCAAGCCTGATGCAGCCATGCCGCGTGTATGAAGAAGGCCTTCGGGTTGTAAAGTACTTTCAGCGGGGAGGAAGGCGATAAGGTTAATAACCTTGTCGATTGACGTTACCCGCAGAAGAAGCACCGGCTAACTCCGTGCCAGCAGCCGCGGTAATACGGAGGGTGCAAGCGTTAATCGGAATTACTGGGCGTAAAGCGCACGCAGGCGGTCTGTCAAGTCGGATGTGAAATCCCCGGGCTCAACCTGGGAACTGCATTCGAAACTGGCAGGCTAGAGTCTTGTAGAGGGGGGTAGAATTCCAGGTGTAGCGGTGAAATGCGTAGAGATCTGGAGGAATACCGGTGGCGAAGGCGGCCCCCTGGACAAAGACTGACGCTCAGGTGCGAAAGCGTGGGGAGCAAACAGG
+
FFEE1C0CHIIHHIIHFEFGHIIHIIHCHIHHHIGGHIGIIIIIIIHHHHICEHGHECHHIIIIIHIIDHIHHHHCGEHIIIHHHHFHHHHHHHIFHHIIIIIICHFEHHHFHHHHHHIIHHIIIIIIHGHIHIHIIHHIIHIFHHHIIDCHHGHHHIIIHIHHIHHIHIIIIICDHHHIHGGDHIHIIGGHII@EHEEHIIHIHEHHHIHHGHGHEHHHCHHDHHHIHIIHHHHHEEGHHH=IHHEFEGGHHHHDHDEHGIGHH@@.A@FFGAHHGIHHEHCHIHFEGIIIIHEIIHEHFHHIIIIHCIHHIHGIIIIGC0IIIIIHHCIIHIIFIHGIIIHHHE@CCHHHHEHFIIHHDHGHHGCIHEIIGIGIHHCHIEEHHHHCHHHHIIIHHDF@IHIIIIGGIIHGFIIHIIHIIIHIIIIIIH
@HWI-D00621:567:H7NJCBCX2:1:1103:2908:24689
GTGGGGAATATTGCACCATGTGCGCAAGCCTGATGCAGCCGGGCCGCGTGTATGAAGAAGGCCTTCGGGTTGTAAAGGACTTTCAGCGGGGAGGAAGGTGTTGTGGTTAAGAACCACAGGAATTGACGTTACCCGCAGAAGAAGCAGCGGCTAACTCCGTGCCAGCAGCCGCGGTAATACGGAGGGTGCAAGCGTTAATCGGAATTACTGGGCGTAAAGCGCACGCAGGCGGTCTGTCAAGTCGGATGTGAAATCCCCGGGCTCAACCTGGGAACTGCATTCGAAACTGGCAGGCTAGAGTCTTGTCGCGGGGGGTAGAATTCCACGTGTAGCGGTGAACTGCGTAGAGATCTGGAGGCATACCGGTGGCGAAGGCGGCCCCCTGGACAAAGACTGACGATCAGGTGCGAAAGCGTGGGGAGCAAAAAG
+
<<111/0<<1<111<11<<11<<GDF//<<1<CC<DD<<<///<<//C/<<<FF1DE<CG?11<DEGGC10<G1D<111<1<<FGH?CCEC/C/01<EGFCHEHHH1=11=<D<D1CG101<=<=0==0=DGHH0D<<D<=F0=<F0=/DHDHHHDG/D0;GDHHFEFE/8??E?//;D/.:::EC.BHHCGHEEEE@.A.8.@.;F.F.C@AF?B85AGE?8CF<5E<E@-B88--@=C>-8--HHG-F@F9,5,,EB.@7-898...F@HFBAB;.;......HHIHF.:.GBBHG.HBBDHC?-C-<-</C</D0D<0<<<<0C<</DCE1<HFF</0C1GHFGC<11HHFD<1<1@HC/HHC<0=DD00CC/HIHHEFHH@F@CGD1F<01<<1C<<1<<<<001D<<//<1E?HHGF<1<<1HF
@HWI-D00621:567:H7NJCBCX2:1:1103:7408:24707
GTGGGGAATATTGCACAATGGGCGCAAGCCTGATGCAGCCATGCCGCGTGTATGAAGAAGGCCTTCGGGTTGTAAAGTACTTTCAGCGGGGAGGAAGGTGTTGAGGTTAATAACCTCAGCAATTGACGTTACCCGCAGAAGAAGCACCGGCTAACTCCGTGCCAGCAGCCGCGGTAATACGGAGGGTGCAAGCGTTAATTGGAATTACTGGGCGTAAAGCGCACGCAGGCGGTCTGTCAAGTCGGATGTGAAATCCCCGGGCTCAACCTGGGAACTGCATTCGAAACTGGCAGGCTAGAGTCTTGTAGAGGGGGGTAGAATTCCAGGTGTAGCGGTGAAATGCGTAGAGATCTGGAGGAATACCGGTGGCGAAGGCGGCCCCCTGGACAAAGACTGACGCTCAGGTGCGAAAGCGTGGGGAGCAAACAGG
+
IIIIGIHIIIIHHHIIIIIIIIIIIIIIIIGHIIIIIIHIIIIIIHGIHIIIIIIIIHIIIIIGIIIIIHIIIIIIIIIIIIHIIIIIIIIGHIHHIHHIIIIIIHHHIIHIIIIIIIIIIIIIIHIHHIIIIIIIIIHIIIIHIIIIIIIIIIIIIIIIIIIGIIIIIIIIIIIIIIIIGHIHIIHIIHIIHCBGHIIIIIIIIIIIIIHHIIHDHIHIIIIIIGIIIHIIHHHF@BFIIHIIHHIIIIGHIHHIIIIIIHIHHHHIIIIHHIIHHECHGIIIIIIIIIIIIIHIIIIIGHHIIHIHGIIIIIHIIIIIHIIIIIIIIIIIIIIHIIIIIIIIIIIHFIIIIIIIIIIIIIHIIIIIIIIIIIIIIIHHIIGIIIHEIIIHGIIIIIIHF?IIIIIIIIIIHIIIIIIIIIIHHHFIIH
@HWI-D00621:567:H7NJCBCX2:1:1103:13869:24620
GTGGGGTATATTGCACAATGGGCGCAAGCCTGATGCAGCCATGCCGCGTGTATGAAGAAGGCCTTCGGGTTGTAAAGTACTTTCAGCGGGGAGGAAGGCGATAAGGTTAATAACCTTGTCGATTGACGTTACCCGCAGAAGAAGCACCGGCTAACTCCGTGCCAGCAGCCGCGGTAATACGGAGGGTGCAAGCGTTAATCGGAATTACTGGGCGTAAAGCGCACGCAGGCGGTCTGTCAAGTCGGATGTGAAACCCCCGGGCTCAACCTGGGAACTGCATTCGAAACTGGCAGGCTAGAGTCTTGTAGAGGGGGGTAGAATTCCAGGTGTAGCGGTGAAATGCGTAGAGATCTGGAGGAATACCGGTGGCGAAGGCGGCCCCCTGGACAAAGACTGACGCTCAGGTGCGAAAGCGTGGGGAGCAAACAGG
+
IIIIII<DHHIIIIIIIIIIIIIIHIGIIHIIIIIIIIHIIIIIIIIIIIIIIIIIIIIIIII@GFHIIIIIIGIIHIIIIIHHIIIIIIIHIIIIIIIIIIIIIIHHIHIIIIIIIIHHIHIIHIIHHHHIIIIIIICHIIIIGGHHIIIHHIIIIIIIIIIIIIIIIIIIIIHHHHIIIH@HHIIIIIIHHIE@EHIIHHIIIIIIIIGIIHHGHHIIIIIIIIGIIIIH@CIHHGHDHEHCEEE?GFHCIIGGIHCHIHHIIIHHEIIIHHE?FHHHHDHIIIIHGIIGIHHGIIIHHECIIIIIIIIIIHHHHGIHHHGIHGGIIHIIIGGIHHIHHHHHHHHHCEHHGHHIHHHIIHHHHIHIIIIIIHHIIHIHIIIIIIIIHGIHCIIIIIIIIIIIIIIIIIIIIIIIIIHIIIIIIIIIII
@HWI-D00621:567:H7NJCBCX2:1:1103:16233:24585
GTGGGGAATATTGCACAATGGGCGCAAGCCTGATGCAGCCATGCCGCGTGTATGAAGAAGGCCTTCGGGTTGTAAAGTACTTTCAGCGGGGAGGAAGGCGATAAGGTTAATAACCTTGTCGATTGACGTTACCCGCAGAAGAAGCACCGGCTAACTCCGTGCCAGCAGCCGCGGTAATACGGAGGGTGCAAGCGTTAATCGGAATTACTGGGCGTAAAGCGCACGCAGGCGGTCTGTCAAGTCGGATGTGAAATCCCCGGGCTCAACCTGGGAACTGCATTCGAAACTGGCAGGCTAGAGTCTTGTAGAGGGGGGTAGAATTCCAGGTGTAGCGGTGAAATGCGTAGAGATCTGGAGGAATACCGGTGGCGAAGGCGGCCCCCTGGACAAAGACTGACGCTCAGGTGCGAAAGCGTGGGGAGCAAACAGG
+
CGHHHIGHHHIIIIHF?EGHHHGHGD<CEE<FGCHHIIIEHHHHHIGI?CEGHIII@HFGHHHHHHHIIHHHHHF1CCGHCFCCGHIIHGH?HCE?FHHHIIIIHIFGHIHHHHIHHIHHIIIIEHHGGDHHIHHIHIIIGIIEHIIIHIHGHIIIGHHGHHHIE@GHGHHHIH?/DGHHHEEDDH8EA/;8BE:GHEGHHHHIFHHHHCHGAH@?@BHDE@EDHIGCDHFB66-@B--HHHHGCG?CGHA?EHD<HHEIHGCHHGCHEHG?G:HCHHFFEHHFGA?IIHHHHFF;.HFHHHIIIIIIIIIHFIHHHEHECIIIHHE?HIIHIHHHCFHHEDIHGC?D<GCHHHEHHF?IHFIHHGCHDEHDHHHCHHHD@ECHHECGHHF?F=HEIHHFHCHCHHHE1HGE?DED0C1IIHEHIHHEFC
@HWI-D00621:567:H7NJCBCX2:1:1103:7139:24762
GTGGGGAATATTGCACAATGGGCGCAAGCCTGATGCAGCCATGCCGCGTGTATGAAGAAGGCCTTCGGGTTGTAAAGTACTTTCAGCGGGGAGGAAGGCGATAAGGTTAATAACCTTGTCGATTGACGTTACCCGCAGAAGAAGCACCGGCTAACTCCGTGCCAGCAGCCGCGGTAATACGGAGGGTGCAAGCGTTAATCGGAATTACTGGGCGTAAAGCGCACGCAGGCGGTCTGTCAAGTCGGATGTGAAATCCCCGGGCTCAACCTGGGAACTGCATTCGAAACTGGCAGGCTAGAGTCTTGTAGAGGGGGGTAGAATTCCAGGTGTAGCGGTGAAATGCGTAGAGATCTGGAGGAATACCGGTGGCGAAGGCGGCCCCCTGGACAAAGACTGACGCTCAGGTGCGAAAGCGTGGGGAGCAAACAGG
+
IIII?EEHIIIIHIIIGHHIIIIIIICHHIFIIIHIIIIIIIHHIIGIIIHIIIIIIIIIHIIHIIIIHGIIIIGIIIHIIIHIIIIHIIIIIIIIIIIIIIIIIIIIIIIIIIIIIIIHIIIIHIIGEHIIIIIIIIIIIIIIIHIHIIIHGHHIIIIIIHHGHIIIIIIIHHHGHIIHIGHHHHHHHGGIII:@HHHHHEHGIHIIIHHHIHHIIIHIIIIIIIIIIIHEB-@EHHH<<@DEH@-HH@HE.HHHDCHG976@HHE.GIIIHHG??CHB.=HHB8BHFGHHHHC@CF@C.EHEHEEHCIIIIIIIIIIFHEIHEHHFHHIIHGCCCHHHHDHGEG@C<F??IHHHHHHHHCHHIHDH@CHHFHDDHDIIIHFEHC@FHHEHEEGC<DIHIHHHC@C<CHHCEHDHHHHIIIIIHIIHII
@HWI-D00621:567:H7NJCBCX2:1:1103:7429:24840
GTGGGGAATATTGCACAATGGGCGCAAGCCTGATGCAGCCATGCCGCGTGTATGAAGAAGGCCTTCGGGTTGTAAAGTACTTTCAGCGGGGAGGAAGGCGATAAGGTTAATAACCTTGTCGATTGACGTTACCCGCAGAAGAAGCACCGGCTAACTCCGTGCCAGCAGCCGCGGTAATACGGAGGGTGCAAGCGTTAATCGGAATTACTGGGCGTAAAGCGCACGCAGGCGGTCTGTCAAGTCGGATGTGAAATCCCCGGGCTCAACCTGGGAACTGCATTCGAAACTGGCAGGCTAGAGTCTTGTAGAGGGGGGTAGAATTCCAGGTGTAGCGGTGAAATGCGTAGAGATCTGGAGGAATACCGGTGGCGAAGGCGGCCCCCTGGACAAAGACTGACGCTCAGGTGCGAAAGCGTGGGGAGCAAACAGG
+
IIIIHIIIIIIIICHIIIIIIIIIIII?HIIIIIEHIIIIGIIIIIIIHIIHHIIIIHIIIIIIHHIIIIIIIIIIIHHIIIGHHIIHIIIGHIHHIGIIIHIHIIHIIIIIEHIIIGHHIHEHIHHIIHIIIIIIGHIIIIIIIIIIIIGIIGIIHHHHHGIIIHIIGHIIIIHHIIIIGHIIIIHHIHHE?HHHGIIIIIIIIHIHIIIHIEFHGIIHI=HHHHHHHGIHF@EHEIIIIIHHHFHHIIHG7,D<HIIIHHHCHIIIIIIIIIIIIIIIGIIIHIIIIHHIH?HHIIIHHECHHEIIIIIFHIIIIIIIIIIIIIIIIIIIIHIGIIIIIIIIIIHHDIIHIIHGHIHHCHHHHIHIIIIHIIIIHHGHEHIHIHHEHHHCHIIIIIIIHGIIIHHIIIIIIIIIIIIIIIIIIIIIIH
@HWI-D00621:567:H7NJCBCX2:1:1103:11492:24908
GTGGGGAATATTGCACAATGGGCGCAAGCCTGATGCAGCCATGCCGCGTGTATGAAGAAGGCCTTCGGGTTGTAAAGTACTTTCAGCGGGGAGGAAGGTGTTGTGGTTAATAACCGCAGCAATTGACGTTACCCGCAGAAGAAGCACCGGCTAACTCCGTGCCAGCAGCCGCGGTAATACGGAGGGTGCAAGCGTTAATCGGAATTACTGGGCGTAAAGCGCACGCAGGCGGTCTGTCAAGTCGGATGTGAAATCCCCGGGCTCAACCTGGGAACTGCATTCGAAACTGGCAGGCTAGAGTCTTGTAGAGGGGGGTAGAATTCCAGGTGTAGCGGTGAAATGCGTAGAGATCTGGAGGAATACCGGTGGCGAAGGCGGCCCCCTGGACAAAGACTGACGCTCAGGTGCGAAAGCGTGGGGAGCAAACAGG
+
IIIIIIIIGIIIIIIIIIIIIIIIIIIIIIIIIIIIIIIIIIIIIIIIHHIIIIIGHIIIIIHIIHIIIIIIIIIIIIIIIIHIIIIIIIIIIIIIIHHIIIIIIIIHIIIIIIIIHHIIIIIIIIIIHHIHIHIIIIGIIIIIIIIIIIIIIIIIIIIIGIIIIIGIIIIHHIHGIIIIIICHHGIHIIIIIIGHIIIIHIHHHHIGIIIHHIHIIIIIHIHHIHHHIIHHIIIIIIIIIIIIHHIIIHHHHHHGGHEG?HEGHFEGHIIIIIHIIGIIGIIIHIHEHIIHIIHIIIIIHIHFIIHIIIIIIIIHIIIIIIIIIIIIIIIIIIIIIIIIIIIIIIHG<IIIIIIIIIIIIIIIIIIIIIIIIIIIIIIIGIIIIIIIHIHHHIIIIIGIIIIIIIIIIIIIIIIIIIIIIHIIIIIIII
@HWI-D00621:567:H7NJCBCX2:1:1103:15612:24883
GTGGGGAATATTGCACAATGGGCGCAAGCCTGATGCAGCCATGCCGCGTGTATGAAGAAGGCCTTCGGGTTGTAAAGTACTTTCAGCGGGGAGGAAGGCGATAAGGTTAATAACCTTGTCGATTGACGTTACCCGCAGAAGAAGCACCGGCTAACTCCGTGCCAGCAGCCGCGGTAATACGGAGGGTGCAAGCGTTAATCGGAATTACTGGGCGTAAAGCGCACGCAGGCGGTCTGTCAAGTCGGATGTGAAATCCCCGGGCTCAACCTGGGAACTGCATTCGAAACTGGCAGGCTAGAGTCTTGTAGAGGGGGGTAGAATTCCAGGTGTAGCGGTGAAATGCGTAGAGATCTGGAGGAATACCGGTGGCGAAGGCGGCCCCCTGGACAAAGACTGACGCTCAGGTGCGAAAGCGTGGGGAGCAAACAGG
+
IHHGHHIIIHGIIHIGHFHHIIIIIIHIIHHHIIIHGIIIIIHIHIIIHGIIIIIHIIIHHIIIIIIIIHIIIIHIIGHIIIIIIIIIHIIIIIIIIIIIIIIHIIIGIHHIIIIIHIHIIGIHIIGIHIIIIHHIGHIIIIGIIGIGHDGHGHIHCHHHHHIGIIIHIIIIIICHHFHHIGHIHCGGHIGCHH.8AACEHEHHHHHHGHIHIIHHIIIIIIIIIIHDHHH5?CHHEC@DH=IIHHCHGHHIHHGGIIIHG?IGHIHCHIHFHHHFIIIHHIHHFHEGEHHIIHFHIIHIHHGIIIIIIIIIIIHHIIIIIIIIIIIIIIIIIIGIGHIIIIIIIHHG<EHHFIIIIIIIIIIIIIIIHIIIIHGIIIIIIHHIIHIHIHIIIHIIIIIIIIIIIIIHIIIIIIIIIIHIIIIIIIIIII
@HWI-D00621:567:H7NJCBCX2:1:1103:18075:24867
GTGGGGAATATTGCACAATGGGCGCAAGCCTGATGCAGCCATGCCGCGTGTATGAAGAAGGCCTTCGGGTTGTAAAGTACTTTCAGCGGGGAGGAAGGCGATGCGGTTAATAACCGCGTCGATTGACGTTACCCGCAGAAGAAGCACCGGCTAACTCCGTGCCAGCAGCCGCGGTAATACGGAGGGTGCAAGCGTTAATCGGAATTACTGGGCGTAAAGCGCACGCAGGCGGTCTGTTAAGTCAGATGTGAAATCCCCGGGCTTAACCTGGGAACTGCATTTGAAACTGGCAGGCTTGAGTCTTGTAGAGGGGGGTAGAATTCCAGGTGTAGCGGTGAAATGCGTAGAGATCTGGAGGAATACCGGTGGCGAAGGCGGCCCCCTGGACAAAGACTGACGCTCAGGTGCGAAAGCGTGGGGAGCAAACAGG
+
IIIIIIIIIIHIIIIIIHHIHIIIIIIIIIIIIIHIIIIIHIIIIHIIIIIIIHHHIGIIIIIIIIIIIHIIIIIIIIIIIIFHIIIIIIIHIIHIIIIIIIIIHHIIIIIIIIHIIIIIIIIIIHGIHGHHIIIHHI<GHIIIIIIIIIGIIIIIIIIIIIIIIHGIIIIIIIHHGHIIIIEDHIHIIHII.EBAGHHIIIIHIIHIIHHGHFHIIIIIIIIIIIIHIIHIHHEIHFIIHGIIHIHG?HEIHHIIIIIHHHGCHHHCHIIGIIIIGIIIIHIIIIIIIIIHEHIIIIIIHIIIIIIIIIIIIHIIIIIIIIIIIIIIIHIIIIIIIIIIIIIIHIHGDHHIIIIIIIIHIHIIIIIIIIIIIIIIIIIIIHIHIIIIIIIIIIIIIIIIIIIIIHIIIIIIIIIIIIIIIIIIIIIIII
@HWI-D00621:567:H7NJCBCX2:1:1103:20731:24816
GTGGGGAATATTGCACAATGGGCGCAAGCCTGATGCAGCCATGCCGCGTGTATGAAGAAGGCCTTCGGGTTGTAAAGTACTTTCAGCGGGGAGGAAGGCGATAAGGTTAATAACCTTGTCGATTGACGTTACCCGCAGAAGAAGCACCGGCTAACTCCGTGCCAGCAGCCGCGGTAATACGGAGGGTGCAAGCGTTAATCGGAATTACTGGGCGTAAAGCGCACGCAGGCGGTCTGTCAAGTCGGATGTGAAATCCCCGGGCTCAACCTGGGAACTGCATTCGAAACTGGCAGGCTAGAGTCTTGTAGAGGGGGGTAGAATTCCAGGTGTAGCGGTGAAATGCGTAGAGATCTGGAGGAATACCGGTGGCGAAGGCGGCCCCCTGGACAAAGACTGACGCTCAGGTGCGAAAGCGTGGGGAGCAAACAGG
+
IIIIIIIIIIIIIIIIIIIIIHIIIIIIIIIIIIIIIIHIIIIIHIHHHIIIIIHIIHHIIIIIEHHIIHHHIIIIIIIIIIHHIIIIIIIHHIHIIIIIIIIIIIIIIIIIIHHHHIIIIHHHIIII@GHHIIHIHIGHIIHIIIIIIHHCHHIHIFHFHIIHIGIIIIICHHIHHIIHIIHHIIHIHFEEHHBAEEFGEGGHHHHEHHGHHHDHDDCHED@HHHGHHHIH@EFEHHHD<GIHHHEHEHGFECC?DE@GHHFIIIIHHGHF.G@E?AA@BA?HHH@FEHH@HHHC?@IHHIIHECHHHHIHIHHF/</C0HGHGHGEHDIHHEIHEHHG@HGC<1<<1<CC<EGE?HHHE</C<HHHHE<EEGIHDHHIIHF@DHD<1HF1HE0C<?HIGGCCHHCE@HED/C/?HIIH@EHEIIHIHI
@HWI-D00621:567:H7NJCBCX2:1:1103:15319:25119
GTGGGGAATATTGCACAATGGGCGCAAGCCTGATGCAGCCATGCCGCGTGTATGAAGAAGGCCTTCGGGTTGTAAAGTACTTTCAGCGGGGAGGAAGGTGTTGAGGTTAATAACCTCAGCAATTGACGTTACCCGCAGAAGAAGCACCGGCTAACTCCGTGCCAGCAGCCGCGGTAATACGGAGGGTGCAAGCGTTAATCGGAATTACTGGGCGTAAAGCGCACGCAGGCGGTCTGTCAAGTCGGATGTGAAATCCCCGGGCTCAACCTGGGAACTGCATTCGAAACTGGCAGGCTAGAGTCTTGTAGAGGGGGGTAGAATTCCAGGTGTAGCGGTGAAATGCGTAGAGATCTGGAGGAATACCGGTGGCGAAGGCGGCCCCCTGGACAAAGACTGACGCTCAGGCGCGAAAGCGTGGGGAGCAAACAGG
+
IIIIGIIIIIIIIIIIHIIIHIIIIIIIIIIIGIIIIHIIIIIIIIIIIIIIIIIIIIIIHGIIIIIIIIIHIIIIIIIIIIFHIIHIIIIIIIIIIIIIIIIIIIHIIIIIIIIIIHIIIIIIIIIIEHIIIIIIIIIIIIIIIIIIIHGIIIIIIIIGHIIIIIIIGIHGIHIIIIIIIHIIIIIIGIGIIIIIIHHIIIIHHIIIIIGHIIIIIIIIIIIIIIIIIHHFHGIIIIIIHIIIIIHIIIHHGCIHIIIHGHIIIIHIIIIIHHGHIIIGHIIHIIIIIIIIIHEIIIIIIIIIIIIIIIIIIIIIIIIIIIIIIIIIIIGIIIIGIIIIIIIIIIIHDIIIIIIIIIHIIHIHIIHIIIIIGIIIIIIGIIIIIIIHIIIIIIIIIIIIIIIHC<IIIIIIIIIIIIIIIIIIIIIIII
@HWI-D00621:567:H7NJCBCX2:1:1103:3274:25390
GTGGGGAATATTGCACAATGGGCGCAAGCCTGATGCAGCCATGCCGCGTGTATGAAGAAGGCCTTCGGGTTGTAAAGTACTTTCAGCGGGGAGGAAGGCGATGGGGTTAATAACCGCGTCGATTGACGTTACCCGCAGAAGAAGCACCGGCTAACTCCGTGCCAGCAGCCGCGGTAATACGGAGGGTGCAAGCGTTAATCGGAATTACTGGGCGTAAAGCGCACGCAGGCGGTCTGTTAAGTCAGATGTGAAATCCCCGGGCTTAACCTGGGAACTGCATTTGAAACTGGCAGGCTTGAGTCTTGTAGAGGGGGGTAGAATTCCAGGTGTAGCGGTGAAATGCGTAGAGATCTGGAGGAATACCGGTGGCGAAGGCGGCCCCCTGGACAAAGACTGACGCTCAGGTGCGAAAGCGTGGGGAGCAAACAGG
+
GHIHIIIIIIIIIIIICHHIHHHIII?HIIIIHIIIIIIIFHHIIIIICHIIIIHHIIIIIIIIIIIIIIIIIIIHIIHIIIGHIIHIIIIHHHGHIIGIIIIIIIIIIIIIIIHIIIIIIDIIIIIIIIIIIIIIHIGIIGIIIFIIIIIIHIHIIFIIIIIIIIIIIIIIIIIGIIIHIHHHIIHIGIIIFHHIGIHHIAEAHHGHIIIHHHHHIHIHHHHIIHHHHHHHFIIIIHHIH?HHHIHIIIHHHHGIIHIHHHHHIHHIHIIIIIHFIIHHHHIIIIHHIIHIIIIIIIIIHIHHIIIIIIIHHHIIIIIHEIIIIHIIIHHHHIIIHIHIIIIIHIHGDIHIIIIIIIIIIIHIIIHIIIIIIIIIIIIIHIIIIIIIIIIIHIIIIHIIIHHIIIIHGIHHHIIHHIHHHIIIIIIIII
@HWI-D00621:567:H7NJCBCX2:1:1103:8221:25313
GTGGGGAATATTGCACAATGGGCGCAAGCCTGATGCAGCCATGCCGCGTGTATGAAGAAGGCCTTCGGGTTGTAAAGTACTTTCAGCGGGGAGGAAGGCGATAAGGTTAATAACCTTGTCGATTGACGTTACCCGCAGAAGAAGCACCGGCTAACTCCGTGCCAGCAGCCGCGGTAATACGGAGGGTGCAAGCGTTAATCGGAATTACTGGGCGTAAAGCGCACGCAGGCGGTCTGTCAAGTCGGATGTGAAATCCCCGGGCTCAACCTGGGAACTGCATTCGAAACTGGCAGGCTAGAGTCTTGTAGAGGGGGGTAGAATTCCAGGTGTAGCGGTGAAATGCGTAGAGATCTGGAGGAATACCGGTGGCGAAGGCGGCCCCCTGGACAAAGACTGACGCTCAGGTGCGAAAGCGTGGGGAGCAAACAGG
+
IHIG?HEHIIIIHIIIFHEHIIIIIIHIIIGHHIIIIIIHGHHIIHHIHCHGHIICHHIGHHIGIIGHIHHHHEHHIHIGIIHHIIIIIIIIIHIIIIIIIIHIIIE?HEHHHIHIHIIHIHECGHIGDGHHIIIIIIIHIIHHIIIIIGHHHHHHGHIIIIIIIFHHHHIGHIHDIIIIHIIIHIIIIHHFEHGHIICFHHIIIHHIHHHIIIHHHIIIIIIIIIHHIHI?CHEEIHGDGHHHIIIIIIHCHGGHHHEBHIHHIIHHEHIHGHHHHHHFGHIIIIIIIIIIHHGHIIIHIHHIIGIIIIIIIIIIIIIIIHHHIIHGIIHIIIIIIIHHHIIIIHFD<HIIIIIIIIIIIIIIIIIHIIIIHIHIHHIHIIHGGIIIIIIIIIIIIIIIIIIIIIIIHIIIHIIIHIHIIHIIIIIIII
@HWI-D00621:567:H7NJCBCX2:1:1103:8905:25425
GTGGGGAATATTGCACAATGGGCGCAAGCCTGATGCAGCCATGCCGCGTGTATGAAGAAGGCCTTCGGGTTGTAAAGTACTTTCAGCGGGGAGGAAGGCGATAAGGTTAATAACCTTGTCGATTGACGTTACCCGCAGAAGAAGCACCGGCTAACTCCGTGCCAGCAGCCGCGGTAATACGGAGGGTGCAAGCGTTAATCGGAATTACTGGGCGTAAAGCGCACGCAGGCGGTCTGTCAAGTCGGATGTGAAATCCCCGGGCTCAACCTGGGAACTGCATTCGAAACTGGCAGGCTAGAGTCTTGTAGAGGGGGGTAGAATTCCAGGTGTAGCGGTGAAATGCGTAGAGATCTGGAGGAATACCGGTGGCGAAGGCGGCCCCCTGGACAAAGACTGACGCTGAGGTGCGAAAGCGTGGGGAGCAAACAGG
+
IICHHHIII1FHIICHIIIII@GHIIIIDGHIIIIIIIIIICHIIIIIEHHH@HIHHIIIIHIIIIHH<FEFHIIHHIHHIFFHIIIHIIIIGIIIIDCHIHIIIIHHIIIIIIIIIHI@HHIHCH1E=E@EHHHHIIIIIHIHHIIIIHDHHHHFCHIHIIIIIEHHGIHHHIHHIIGHCHCHGIHIGHHI.EHIHHHIIHFHHIGHHHGIIHEEHIHDHHHEHCCIIIIHHEHEB?IHHHEEH@GGEHHIHHHHC?-.HHIHEHGA.HF.FIIIIIIHH=HHIIIHHHHIFIHIIIHCF@HCHCIIIIHCG?IIIIIIHG<D0GIIIIIIHHIHGCIIIIIIIIHHCIIHHH@HIIHHDIIIIIIIIIIIIIIIHCE<0IIIIIHHEHC?GGHIIIHG<1IIIIIIHIIIIIIIIIIIIIIIIIIIII
@HWI-D00621:567:H7NJCBCX2:1:1103:16738:25437
GTGGGGAATATTGCACAATGGGCGCAAGCCTGATGCAGCCATGCCGCGTGTATGAAGAAGGCCTTCGGGTTGTAAAGTACTTTCAGCGGGGAGGAAGGCGATAAGGTTAATAACCTTGTCGATTGACGTTACCCGCAGAAGAAGCACCGGCTAACTCCGTGCCAGCAGCCGCGGTAATACGGAGGGTGCAAGCGTTAATCGGAATTACTGGGCGTAAAGCGCACGCAGGCGGTCTGTCAAGTCGGATGTGAAATCCCCGGGCTCAACCTGGGAACTGCATCCGAAACTGGCAGGCTTGAGTCTCGTAGAGGGGGGTAGAATTCCAGGTGTAGCGGTGAAATGCGTAGAGATCTGGAGGAATACCGGTGGCGAAGGCGGCCCCCTGGACGAAGACTGACGCTCAGGTGCGAAAGCGTGGGGAGCAAACAGG
+
IIIHIIIGHHIIIIHIIIIIIHIIIIIIIIIIIIIIIIHIIIIHIIIIIIIIIIIIIIIIHIIIHIHIHHDDHHHHHIIIIIGHIIIIIIIHIIHIHHHIIHHIIIIIIIIIIIEGHIIIIGHIIHGGHHGHIGHIIIIIIIIHGHHIIIGHEHHIIIIIIIIIIIIIIIIGIIHHEHHIHHGHHHHHIIIIHHHHHEHHIIIHHIGHIIIGIIIIIIIIHHHHHGDHHHIEFIIHFHGD>-GEIEHHIIHHHHHCHHE@?HHHHHHB.HIHIIHFHCACHHEIIIIIIHFIIHHHIIIGIIHIGIHIIHIIIIHIIIIHHHIIIHHHIHHIHIHIGIIIIIIIIHHHGIIIHHHHHEIIIHFHIHIIIIIIHIIIHGHD=IIIHIIIIIIIIIIIIIIHCEHHIIIIIIIIIIIHHIIIIIIIIIIIII
@HWI-D00621:567:H7NJCBCX2:1:1103:15284:25678
GTGGGGAATATTGCACAATGGGCGCAAGCCTGATGCAGCCATGCCGCGTGTATGAAGAAGGCCTTCGGGTTGTAAAGTACTTTCAGCGGGGAGGAAGGCGATAAGGTTAATAACCTTGTCGATTGACGTTACCCGCAGAAGAAGCACCGGCTAACTCCGTGCCAGCAGCCGCGGTAATACGGAGGGTGCAAGCGGTAATCGGAATTACTGGGCGTAAAGCGCACGCAGGCGGTCTGTCAAGTCGGATGTGAAATCCCCGGGCTCAACCTGGGAACTGCATTCGAAACTGGCAGGCTAGAGTCTTGTAGAGGGGGGTAGAATTCCAGGTGTAGCGGTGAAATGCGTAGAGAGCTGGAGGAATACCGGTGGCGAAGGCGGCCCCATGGACAAAGACTGACGCTCAGGTGCGAAAGCGTGGGGAGCAAACAGG
+
1<<CGHGHHEHH@1GH1CFHEHFHHG<EHHHI1GFCEF1FF@F1DEHC?CEHHIIIEGH@@<1CD1DCEHCHCCGGHHECEE<<DCGE<?HHDCCCEG?CC?HHIG1<1DFF1CHHC11=C@C=EH?EHHIIEHHHHHCE0FHEHHHII<?EEEHHF?HG?DGHDHHEA8:--D:?H/:/EEA?<-..8/BHEE-8-B8@GHCHF.;;FH?FGDHEEE>7??E6875ECCE---GE-HGD>--?@@--86..G?CE?5-...8.7;.:.F?FA877A@B8G=HIIHG?IIHFC;...<CGHEC/CC/GDE<@C0@F0@EHF0@GGC1EE??CHFC1@@@HG<@EHGCD<<1?HGHHHEDIIHDDHHHGGC1HE<CHHE@HGC1EIG@CEHCHE@HCC<GEHCD/DHG<C<@C?CEC0EF@CD1HHHEHF<
@HWI-D00621:567:H7NJCBCX2:1:1103:18155:25730
GTGGGGAATATTGCACAACGGGCGCAAGCCTGATGCAGCCATGCCGCGTGTATGAAGAAGGCCTTCGGGTTGTAAAGTACTTTCAGCGGGGAGGAAGGCGATAAGGTTAATAACCTTGTCGATTGACGTTACCCGCAGAAGAAGCACCGGCTAACTCCGTGCCAGCAGCCGCGGTAATACGGAGGGTGCAAGCGTTAATCGGAATTACTGGGCGTAAAGCGCACGCAGGCGGTCTGTCAAGTCGGATGTGAAATCCCCGGGCTCAACCTGGGAACTGCATTCGAAACTGGCAGGCTAGAGTCTTGTAGAGGGGGGTAGAATTCCAGGTGTAGCGGTGAAATGCGTAGAGATCTGGAGGAATACCGGTGGCGAAGGCGGCCCCCTGGACAAAGACTGACGCTCAGGTGCGAAAGCGTGGGGAGCAAACAGG
+
FFFHGC0<GHHE?GH?HH0F?HCDEE?HHIH?GHGHIHHH1DEHHIHHFDGFFEEHF?G1FHHHHIIGCDECHI?GHHEFHIHIIIII<EE?EHEFEHHHHHFIIIIIIGIIIIFHEHEFGHIH?G?GHEHCHHIHHHHHGEHCHIGHH?/DEHCEHHHIIIHHHGCHCADD-D8D/F?GE/=ED?8AEG?@EH@=CH@.EHCHHEFE@F.;FDHHHIHCDDHHBCCEDDHIHE@HHB-H=@EFHHFFB@B-B,CHDIHHFB68A.?FEGHHGAEHHEA.B.A;C8.B.HIIHHFIIHGF.HEHHIHEHHECHEHHGFCEE@CHCHF<DC/ECFHHHHE@0HHE@EGCDC1H?HHHEEFCCHCCH@CIIIHH@HHHHHHC0<<@ECH@IIHGCD0</HF1C@GCE=C<1GC<FE<1@EHHGHF1EHEC@@
@HWI-D00621:567:H7NJCBCX2:1:1103:6503:26146
GTGGGGAATATTGCACAATGGGCGCAAGCCTGATGCAGCCATGCCGCGTGTATGAAGAAGGCCTTCGGGTTGTAAAGTACTTTCAGCGGGGAGGAAGGCGATAAGGTTAATAACCTTGTCGATTGACGTTACCCGCAGAAGAAGCACCGGCTAACTCCGTGCCAGCAGCCGCGGTAATACGGAGGGTGCAAGCGTTAATCGGAATTACTGGGCGTAAAGCGCACGCAGGCGGTCTGTCAAGTCGGATGTGAAATCCCCGGGCTCAACCTGGGAACTGCATTCGAAACTGGCAGGCTAGAGTCTTGTAGAGGGGGGTAGAATTCCAGGTGTAGCGGTGAAATGCGTAGAGATCTGGAGGAATACCGGTGGCGAAGGCGGCCCCCTGGACAAAGACTGACACTCAGGTGCGAAAGCGTGGGGAGCAAACAGG
+
IIIIIHIIIIIIEHHHGHHGEHHIIIEHIIIIIIHIIIIIIIIHHIIIHHIIIIIIIGIIIIIIHIIIHHIIIIIHHIIIIICGHIIIIIIIIIIIHHIIIIIIIIEHIIIIIHIIIIIIIIHIIIIIHHIIIIIIIIGIIGIIIIIIIIIIHIHIIIIIIIIIIIIIIIDDIIIIIIEHHIHIHIIIIIGIIIEHHFHIIIIIIIIIIIIIIHEIHHIIIGHHEFHIIGHHHHHHHGIIIIIIHIIIIIHG@<D,HHIIIIHFIIIIIGIIIHIIIHHH@HFIIIHGIIIIIHEGGIIIHHIHGIIIHHIIHIIIHHIGIHGHIIIIHHIIIIIIHIHIIIIIIIHGCEIHHIIHIIHIHHGHIIIIIIHHIIIIIIDHCHHHHHIHHHIIIIHGHD1IIFHIIIHHHIHEDHHHHHHIIIIIHHIHHF
@HWI-D00621:567:H7NJCBCX2:1:1103:9663:26133
GTGGTGAATATTGCACAATGGGCGAAAGCCTGATGCAGCCATGCCGCGTGTATGAAGAAGGCCTTCGGGTTGTAAAGTACTTTCAGCGGGGAGGAAGGCGATGTGGTTAATAACCATGTCGATTGACGTTACCCGCAGAAGAAGCACCGGCTAACTCCGTGCCAGCAGCCGCGGTAATACGGAGGGTGCAAGCGTTAATCGGAATTACTGGGCGTAAAGCGCACGCAGGCGGTCTGTCAAGTCGGATGTGAAATCCCCGGGCTCAACCTGGGAACTGCATCCGAAACTGGCAGGCTTGAGTCTCGTAGAGGGGGGTAGAATTCCAGGTGTAGCGGTGAAATGCGTAGAGATCTGGAGGAATACCGGTGGCGAAGGCGGCCCCCTGGACGAAGACTGACGCTCAGGTGCGAAAGCGTGGGGAGCAAACAGG
+
@H?11<1<DCHHHGHF<<DCFCEHI//<CFFHEHHI?EHH?HGHE/CFCCHHHIIIEHIIFHIHIGIGCHICH?GHHHHIIIIHHIIHHIIIIIIGIIHIIIIIIHIIGIIIIIIIIIIIIIIHIIHHEHIIIIIIIIIIIIIHIIIIIHDHCHIIIGHIHGIIGHIIIHIIHIIDHIIIGHGIHIIHIHHHGIECHIGIIIIIGIHHIHAGHIICHHHIIHIIIHIIHHHG?FCF?GHHIIIHEIHIIHIHE?DHHCCHGIHECIHHIHHEHFGC@HHHIHHHHHHGHHHG@?.@EEIIHIIHHFIIHHIIIIHHHIHHHEGIIIHEHHIIHHIIHIHEEFEHGGGHCHHEHIHHIIHIIIIIIHHHHIHGGIGIHIHHHHHEEEHIHIIIIHGHHHIHEHHHIGIHGHHE/IHEGHDIIIIIHHIHIH
@HWI-D00621:567:H7NJCBCX2:1:1103:15414:26033
GTGGGGAATATTGCACAATGGGCGCAAGCCTGATGCAGCCATGCCGCGTGTATGAAGAAGGCCTTCGGGTTGTAAAGTACTTTCAGCGGGGAGGAAGGCGATAAGGTTAATAACCTTGTCGATTGACGTTACCCGCAGAAGAAGCACCGGCTAACTCCGTGCCAGCAGCCGCGGTAATACGGAGGGTGCAAGCGTTAATCGGAATTACTGGGCGTAAAGCGCACGCAGGCGGTCTGTCAAGTGGGATGTGAAATCCCCGGGCTCAACCTGGGAACTGCATTCGAAACTGGCAGGCTAGAGTCTTGTAGAGGGGGGTAGAATTCCAGGTGTAGCGGTGAAATGCGTAGAGATCTGGAGGAATACCGGTGGCGAAGGCGGCCCCCTGGACAAAGGCTGACGCTCAGGTGCGAAAGCGTGGGGAGCAAACAGG
+
IIIIGDHIIIIHHIHHHHIIH1FHDHHIGHHHI@FHIIIHIGIHHHIIIIIH?CHHHHIIHCHIHGIHH1<<EEHHC<DHHCFF<CF?CHHHDC@HC<1</C0<@1DCCCCC?DEG?DFHE1D<=01DD@GGHG@<FH/<DDD@GGH?D?DDD0=@@GD<GHHEHE/@A8:CHH-DDD/:.=EH-?HG./A.BA..:EEHGHHE7@EFEDBEEGFHHDD<HH@DHDFHHCEH@-@HFHCEB8--B88CHHEFB,CHDDHIHFEHCIIHGAHHHHEEGAA:B...@IHGBHEHHGCHCHGD:.CIIHEHIIIHIIIHIHHIIIHHHEIIIIHCHEIHG1HEIIIHHHEF<HHF1HHHEIH@DFHDIHHHHIIHIIIIIIHCEDIIHHFIHF<<1HHIIIHC1?HDE=HIIHEHHIIIIIIIIHHCHIHIHH
@HWI-D00621:567:H7NJCBCX2:1:1103:18645:26059
GTGGGGAATATTGCACAATGGGCGCAAGCCTGATGCAGCCATGCCGCGTGTATGAAGAAGGCCTTCGGGTTGTAAAGTACTTTCAGCGGGGAGGAAGGTGTTGAGGTTAATAACCTCAGCAATTGACGTTACCCGCAGAAGAAGCACCGGCTAACTCCGTGCCAGCAGCCGCGGTAATACGGAGGGTGCAAGCGTTAATCGGAATTACTGGGCGTAAAGCGCACGCAGGCGGTCTGTCAAGTCGGATGTGAAATCCCCGGGCTCAACCTGGGAACTGCATTCGAAACTGGCAGGCTAGAGTCTTGTAGAGGGGGGTAGAATTCCAGGTGTAGCGGTGAAATGCGTAGAGATCTGGAGGAATACCGGTGGCGAAGGCGGCCCCCTGGACAAAGACTGACGCTCAGGTGCGAAAGCGTGGGGAGCAAACAGG
+
HGHIIHIIIIHIHIIHHIIIIHIIIIHIIEHIIIHIHFHHHIHEGHIIHIIFHIIHEHIHIEHHIIIGHFHHIEFHFCGHHHFHHIHHHIIHIIIIIGIIIIIHGHFFHIHHEEEHHGHEHHIHFHGCGHHHIHHIIIIIHHIIIIIIHIIDCEHHIIIIIGIIIIFHHHHDHHH<@HHHIIHHIIIIIIHIIIHHDHHIIIHEHHHGHHDFHHCHHIHHHH=DIHEHDHDGIIIHHHGD>@HEHFIHHHGHB,HCDE@FHIHGIIHIIHH@HIHFHEG.IIIIIIHIHIIHIIHHIIIIH?HHGIIIHHHEFHFEHIHHIIIHGIIIHHHIIIIGIIHE@GHHFHHGDC1FIHIHHH?HEE/HHHHHGCIHDHIHHDHHCHHG@HHEHFEHGHEHHHHHHHHHHEIIHHHDHHHHHHIHHIHHHHHIII
@HWI-D00621:567:H7NJCBCX2:1:1103:4553:26486
GTGGGGAATATTGCACAATGGGCGCAAGCCTGATGCAGCCATGCCGCGTGTATGAAGAAGGCCTTCGGGTTGTAAAGTACTTTCAGCGGGGAGGAAGGTGTTGAGGTTAATAACCTCAGCAATTGACGTTACCCGCAGAAGAAGCACCGGCTAACTCCGTGCCAGCAGCCGCGGTAATACGGAGGGTGCAAGCGTTAATCGGAATTACTGGGCGTAAAGCGCACGCAGGCGGTCTGTCAAGTCGGATGTGAAATCCCCGGGCTCAACCTGGGAACTGCATTCGAAACTGGCAGGCTAGAGTCTTGTAGAGGGGGGTAGAATTCCAGGTGTAGCGGTGAAATGCGTAGAGATCTGGAGGAATACCGGTGGCGAAGGCGGCCCCCTGGACAAAGACTGACGCTCAGGTGCGAAAGCGTGGGGAGCAAACAGG
+
DDHHCHHHHIIIHGHI11DHIIIIIIIHGIIGIIIIIIIIHIIIIIIIFDHIIHIIHIIIHHIGIIIIIHIIIIIIIIIIIIHHIIIIIIHHHIIIIIIIIIIIIIIIIIIIIIIHIIIIIIIIHIIIIHHIIIIIHHIIIHIIIIGHIIGIHHIIIIIIIIIIIIIIGIIIIGHIHIHIIIIIIIHIGIIIIIGHIIIIHIIIIIGIIHIHIIIHEFCHIIHHIHIIGHFHIIIHCGHIIGIIIGHIGIHIIIIIHDHHHEHIIIGIHHIIIIIIIIIHHFIIIIHIIIGIHHE@GHIIIIHHIIIIGIIIIIIIIHIIGIHIIIHEE/IIIIIHHIIIIIIIIIHGDIIIIIIIIIIIHIIIIIIIIIIIIIIIIIHHHGHGIIIHIIIIIIIIIIIIHEHHIIIHFHE</E<<<<1IIIHG<<IIII
@HWI-D00621:567:H7NJCBCX2:1:1103:13548:26483
GTGGGGAATATTGCACAATGGGCGCAAGCCTGATGCAGCCATGCCGCGTGTATGAAGAAGGCCTTCGGGTTGTAAAGTACTTTCAGCGGGGAGGAAGGCGATAAGGTTAATAACCTTGTCGATTGACGTTACCCGCAGAAGAAGCACCGGCTAACTCCGTGCCAGCAGCCGCGGTAATACGGAGGGTGCAAGCGTTAATCGGAATTACTGGGCGTAAAGCGCACGCAGGCGGTCTGTCAAGTCGGATGTGAAATCCCCGGGCTCAACCTGGGAACTGCATTCGAAACTGGCAGGCTAGAGTCTTGTAGAGGGGGGTAGAATTCCAGGTGTAGCGGTGAAATGCGTAGAGATCTGGAGGAATACCGGTGGCGAAGGCGGCCCCCTGGACAAAGACTGACGCTCAGGTGCGAAAGCGTGGGGAGCAAACAGG
+
HIH?1CHHHIGHHIIIHCFGHIIIIIIIHIIIIIGIHHIIHHIGD?FHIGIHIECHCHHIHIIIHIFCHHIHHHEHHHIGIHGHIIII<HIIICCEHIIIIIIIGHHHGHIIIHIHHHGHI?EHHIIIHIHH?GEHHGDHIHHFH?GHIHIGIII0/DGGHHIGHEHIIIIHHHIDGCHIIIIIGIDHHHIHGHCEHEHHEHHHHHHHI@DHHGHHHIIIHHHHHIHIHIIIHEEGIHGHHHHHHHHHIIIHHCGHHHHHCHEHHFGCIIIIIIHIHHFEEHHCHFHEHIGIIIHGIIIHEH?IIIIHHCDIHIHIHHCEH?IIIHECHHIIHEIHHCIGIIIIIIHF<1HGIIIIHECHHHHIIH@@CE@=IIIHIIIGHHHHHEIHIIIHIIHGIHHEFIHHIIHHHHHHDGHG@IIIIIHHHHHHHH
@HWI-D00621:567:H7NJCBCX2:1:1103:13766:26480
GTGGGGAATATTGCACAATGGGCGCAAGCCTGATGCAGCCATGCCGCGTGTATGAAGAAGGCCTTCGGGTTGTAAAGTACTTTCAGCGGGGAGGAAGGCGATAAGGTTAATAACCTTGTCGATTGACGTTACCCGCAGAAGAAGCACCGGCTAACTCCGTGCCAGCAGCCGCGGTAATACGGAGGGTGCAAGCGTTAATCGGAATTACTGGGCGTAAAGCGCACGCAGGCGGTCTGTCAAGTCGGATGTGAAATCCCCGGGCTCAACCTGGGAACTGCATTCGAAACTGGCAGGCTAGAGTCTTGTAGAGGGGGGTAGAATTCCAGGTGTAGCGGTGAAATGCGTAGAGATCTGGAGGAATACCGGTGGCGAAGGCGGCCCCCTGGACAAAGACTGACGCTCAGGTGCGAAAGCGTGGGGAGCAAACAGG
+
IIIIIIIIIIHIGHFHIIIIGIIHHIIHIIIIIIIGHIHHHHIIHIGIHIIIFEHIIIIIIIGHIIIIIHIIIIIIHHHIIHHHHHHIIIIHHHHHIIIIGIIIIIHHHIIIIHIIHHIHIHIIEHHIEHHHIIHGIIIIIGIIIIIHHHGDHIIIICHHIIIIIHIHIIHIIHHHEHHIIIIIIIHHGHHHHHH@@7AGHHHIIHIIGIGHHHEHFHHIIHHIIIGIDHH?GIIHGGCIIIHFEHFHGE?CHDHHCHGIGHHCHHIIHAHHGB@GIIHHIHIIIHIIIIEHB.EHIIIIIHGHHIIIGHHHFHIHIIIHIIIIIIIIIHGIIHIIIHIIIIIIIIHHDHHIHHFIIHIIIIIIIHHIIIIGIIIHGIHHHIIIIIHIIIHHHIIGIGIIHHHDHIHIIIIIIIIIIIIIIIIIIIHGII
@HWI-D00621:567:H7NJCBCX2:1:1103:20328:26465
GTGGGGAATATTGCACAATGGGCGCAAGCCTGATGCAGCCATGCCGCGTGTATGAAGAAGGCCTTCGGGTTGTAAAGTACTTTCAGCGGGGAGGAAGGCGACAGGGTTAATAACCCTGTCGATTGACGTTACCCGCAGAAGAAGCACCGGCTAACTCCGTGCCAGCAGCCGCGGTAATACGGAGGGTGCAAGCGTTAATCGGAATTACTGGGCGTAAAGCGCACGCAGGCGGTCTGTTAAGTCAGATGTGAAATCCCCGGGCTTAACCTGGGAACTGCATTTGAAACTGGCAGGCTTGAGTCTTGTAGAGGGGGGTAGAATTCCAGGTGTAGCGGTGAAATGCGTAGAGATCTGGAGGAATACCGGTGGCGAAGGCGGCCCCCTGGACAAAGACTGACGCTCAGGTGCGAAAGCGTGGGGAGCAAACAGG
+
HIIIHIIIIIIIGIIIHIIIIHIIIIIIIHIIIIGHIIIIIIIIIIHI/FHHIIEHIHIIGHIIIIIIIHHHHHFIIIIIHEDGHIIIIIHHIIHHHIIIHIIGHI?HCHIIHHHGHEGHIHGHIGFH=EGHIIIGIIIHIGHHCFHH?HHEHHIDEEHDGHEEHIGIHIIHIGHICDGHFIHHCDEHD@BHHIGCEHHEHHFEHIGHHIIIIIHGEHHHIIHIHCDDDHH@@?FIHHHIHH@HIHEHHHHHHE>CHHHGHEHFHH@.HIHHHIGGIHFCGIHIIHHIIIHIIHGHHIIH?F?IIIIIIIIIHIIIIIIHIIIHIIHHHDEDDHIIHHE0IIIIIHHF<CFGHHGGIIHIIHIIIIIIHIIIIIIIIIGHGIIIIIIIIIIIIIIHFIIIIIIHIIHIIIIIIIIIIIIIIGIIIHHHHI
@HWI-D00621:567:H7NJCBCX2:1:1103:4327:26523
GTGGGGAATATTGCACAATGGGCGCAAGCCTGATGCAGCCATGCCGCGTGTATGAAGAAGGCCTTCGGGTTGTAAAGTACTTTCAGCGGGGAGGAAGGTGTTGTGGTTAATAACCACAGCAATTGACGTTACCCGCAGAAGAAGCACCGGCTAACTCCGTGCCAGCAGCCGCGGTAATACGGAGGGTGCAAGCGTTAATCGGAATTACTGGGCGTAAAGCGCACGCAGGCGGTCTGTCAAGTCGGATGTGAAATCCCCGGGCTCAACCTGGGAACTGCATTCGAAACTGGCAGGCTAGAGTCTTGTAGAGGGGGGTAGAATTCCAGGTGTAGCGGTGAAATGCGTAGAGATCTGGAGGAATACCGGTGGCGAAGGCGGCCCCCTGGACAAAGACTGACGCTCAGGTGCGAAAGCGTGGGGAGCAAACAGG
+
IIIHFHHIIIIIHDGHHHIIHGIH/EHC1<<1<C1FHFEHH@FCHHIDEHCGED@HI1GGE1CCHG@EHGHDHCHI1<CF<GG?<GEDHHICHG@HHHFDG@GCEE1CCFCGHIIGHHH?HHCEHIII0=DGGHHIHHDGHHHIHI0=<FHHC0DE/DGH?HEHCG/8CAHHH<HHGH/DEDBEHHIHC//B8A:BG..:@ECIHG@.@FHE@FHG@AEECHHHFHECHDHB-6B@88->>8--@E@F-EGBA5DDCE?GG@EIGIHIHHHHGG7HGB.8.@IHHGEEHHHFEHIIIHFG?F8HH?FCIIIHHHGCHCHHGIGIIIIIHHHHFIHHEGIIIIGHIHGC<ECD?EEEIHHE?<IIIIIHDCHEEE<HIIHCHCHGIHIIIIHHH=HHF<GF11HCHHHGIIIHHHHHHHIIIHHHHIIIHH
@HWI-D00621:567:H7NJCBCX2:1:1103:10011:26577
GTGGGGAATATTGCACAATGGGCGCAAGCCTGATGCAGCCATGCCGCGTGTATGAAGAAGGCCTTCGGGTTGTAAAGTACTTTCAGCGGGGAGGAAGGCGATAAGGTTAATAACCTTGTCGATTGACGTTACCCGCAGAAGAAGCACCGGCTAACTCCGTGCCAGCAGCCGCGGTAATACGGAGGGTGCAAGCGTTAATCGGAATTACTGGGCGTAAAGCGCACGCAGGCGGTCTGTCAAGTCGGATGTGAAATCCCCGGGCTCAACCTGGGAACTGCATTCGAAACTGGCAGGCTAGAGTCTTGTAGAGGGGGGTAGAATTCCAGGTGTAGCGGTGAAATGCGTAGAGATCTGGAGGAATACCGGTGGCGAAGGCGGCCCCCTGGACAAAGACTGACGCTCAGGTGCGAAAGCGTGGGGAGCAAACAGG
+
IIIIIIIIIIIIIIIIIHHIIIIIIIIIIIIIIIHIIHIIIIHIIIIICHHHHIIIIIIHHGIIIIIIHHFHHHIIIIIIIIHHIIGIHIGHIIIHIIIIIHIIIIHIHIIIIGIIIIIIIHIIGHIIGEHIHIHIIHHHEFHHIIHHFHHIIIIIIIIIIIIIHIGIGIIHIHHIIIGIIHGIIHHHHH/E?ABHHIGEHHHHHHGHGCHHHHGHHHHIHHHDEGIHHHHHF@HEECIIIIIHEGIIIIHIHHHIHIIIIIIIGIHIIIIIIIIIHEHIHIIHEHFIIIGIIIIIIIIIIHHIGIIIIIIIIHIIIIIHHIHHIIIIGIIIIIIIIIIIIIIIIIIHDIIIIHHHIIIHDHHIIIIIIIIIIIIIIIIGIIIIIIIIIHIHHIHIHIIIIIIIIIIIIIIIHGIIHIHIIHIIIIIIII
@HWI-D00621:567:H7NJCBCX2:1:1103:13731:26601
GTGGGGAATATTGCACAATGGGCGCAAGCCTGATGCAGCCATGCCGCGTGTATGAAGAAGGCCTTCGGGTTGTAAAGTACTTTCAGCGGGGAGGAAGGCGATAAGGTTAATAACCTTGTCGATTGACGTTACCCGCAGAAGAAGCACCGGCTAACTCCGTGCCAGCAGCCGCGGTAATACGGAGGGTGCAAGCGTTAATCGGAATTACTGGGCGTAAAGCGCACGCAGGCGGTCTGTCAAGTCGGATGTGAAATCCCCGGGCTCAACCTGGGAACTGCATTCGAAACTGGCAGGCTAGAGTCTTGTAGAGGGGGGTAGAATTCCAGGTGTAGCGGTGAAATGCGTAGAGATCTGGAGGAATACCGGTGGCGAAGGCGGCCCCCTGGACAAAGACTGACGCTCAGGTGCGAAAGCGTGGGGAGCAAACAGG
+
IGHGHIIHHEHIIIIIHGHHHGII<HHHICGHEHIHIGIIHIHIFHGH/CGEHIGEHIIIIGHHIHHGIGEHE?GFH1DHHGGHFHHIIIG<HIHHHGGIIIHHHFCGHIIIIHIIHIHIIHCGEEHHDHEGHHEHDHIFHHHGHHFHHICDEH0DHHEHFHHCGHHHCGDD?H??EEHIIIHHIHEHGHIHEH8:BHHHHHIHEEHHHHHEHHGHGHHIIHHHIHHHHHHIHHHIIIIIHIHFIIHIIIIIIHIIIHGIHIIIIIGIIIGIIIIIHIIHIIIHIIIGIIIHHIIIIIHHHHEHIIIIIIIIIIIGIIFHIIIHGIIIIIIIIIHHIIGIHGGIIHIHGIHIIIIHIIGIIIIIIIIIHIIHIIIIIIGIIIIIIIIIIIIIIIIIHHIIIGIIIIIIIIIIIIIIIIIIIIIHHIIIII
@HWI-D00621:567:H7NJCBCX2:1:1103:20092:26509
GTGGGGAATATTGCACAATGGGCGCAAGCCTGATGCAGCCATGCCGCGTGTATGAAGAAGGCCTTCGGGTTGTAAAGTACTTTCAGCGGGGAGGAAGGCGATAAGGTTAATAACCTTGTCGATTGACGTTACCCGCAGAAGAAGCACCGGCTAACTCCGTGCCAGCAGCCGCGGTAATACGGAGGGTGCAAGCGTTAATCGGAATTACTGGGCGTAAAGCGCACGCAGGCGGTCTGTCAAGTCGGATGTGAAATCCCCGGGCTCAACCTGGGAACTGCATTCGAAACTGGCAGGCTAGAGTCTTGTAGAGGGGGGTAGAATTCCAGGTGTAGCGGTGAAATGCGTAGAGATCTGGAGGAATACCGGTGGCGAAGGCGGCCCCCTGGACAAAGACTGACGCTCAGGTGCGAAAGCGTGGGGAGCAAACAGG
+
GHIIHGHEEHIEGHCHFHI@HCHHGHIHIIIGGIEFHGHHHCGGHHDCEHHFHIIEHIHIEGE1EHHGIIHDH?FHHEGHHHHHHIIIHIG<EHIGHHHDDEHHEHHIHHEHIIIIIIHHH1E@GCHHEHHIIIIIIHHIHHIGI?GHHHIIHHIIF?HHEHHHEHHFEHDHHH8D?HIE@D.:?DGHGICCHE:B@G?.@@.B9G@HEEHGHHHGECDGIHHHIIIIIHHE?HHIIHHH<5-EHCHHHEGB.?HCDHHHHHEECF.IHHIHIHB.HGHHHGEHGFG?FEHHHECIIHFGDF8EIHEDGIIIIHIIHHHHIGIIIIHEIHIIIIHIIIIHIIIIHHFGDHIIIIIIIIHHDHCCIH=IIIIIHHHCHHDHHG<GIIHEHIIHHHHIIIIIHHGCIIHHHIIIIIHHIIHG@GG<HIIIIH
@HWI-D00621:567:H7NJCBCX2:1:1103:12650:26862
GTGGGGAATATTGCACAATGGGCGCAAGCCTGATGCAGCCATGCCGCGTGTATGAAGAAGGCCTTCGGGTTGTAAAGTACTTTCAGCGGGGAGGAAGGTGTTGAGGTTAATAACCTCAGCAATTGACGTTACCCGCAGAAGAAGCACCGGCTAACTCCGTGCCAGCAGCCGCGGTAATACGGAGGGTGCAAGCGTTAATCGGAATTACTGGGCGTAAAGCGCACGCAGGCGGTCTGTCAAGTCGGATGTGAAATCCCCGGGCTCAACCTGGGAACTGCATTCGAAACTGGCAGGCTAGAGTCTTGTAGAGGGGGGTAGAATTCCAGGTGTAGCGGTGAAATGCGTAGAGATCTGGAGGAATACCGGTGGCGAAGGCGGCCCCCTGGACAAAGACTGACGCTCAGGTGCGAAAGCGTGGGGAGCAAACAGG
+
IHHHIIGHHIIIHIIIIHGHHIHIIIHIIIIIHHCHHIIGIIIGHIIIHIIIHHHHGHGHHIHIIIIIIIIHHHIIIIIIIIHIIIIIIIIIGIIIIIHEGHEHIHHHHIIIHIIIFIHIGIIIIIIFHFHIIIHIIIIIIIIIIIIIHICHIHHHHEHEHIHIHH?/BBCHHG??ECHHIIIIHHHIEFHHHHHEHHIIIHIIFHHG.CGHHHHHEHDCHHEHHHDIIIHG-EHHHEHHCG-GIIIHFEHGHDIHHIHHIHHHHHEFIHHHHHHIIHHHGIHIIIIHEHEHGEFHHHEHHF?HHIIIIIIHGEGIHHIIHHHEIHHHGHGIIHHIHIIHGGGIIHHHDIIHFIIHIIIIIIIIIIGIIIIIIIIHHHDDIIIIHIIHHIHIIIIIIIIIIIIIHIHIIHIIIIIIHIIIHIIIIIHIIH
@HWI-D00621:567:H7NJCBCX2:1:1103:13625:26847
GTGGGGAATATTGCACAATGGGCGCAAGCCTGATGCAGCCATGCCGCGTGTATGAAGAAGGCCTTCGGGTTGTAAAGTACTTTCAGCGGGGAGGAAGGCGATGTGGTTAATAACCGCGTCGATTGACGTTACCCGCAGAAGAAGCACCGGCTAACTCCGTGCCAGCAGCCGCGGTAATACGGAGGGTGCAAGCGTTAATCGGAATTACTGGGCGTAAAGCGCACGCAGGCGGTCTGTCAAGTCGGATGTGAAATCCCCGGGCTCAACCTGGGAACTGCATCCGAAACTGGCAGGCTTGAGTCTCGTAGAGGGGGGTAGAATTCCAGGTGTAGCGGTGAAATGCGTAGAGATCTGGAGGAATACCGGTGGCGAAGGCGGCCCCCTGGACGAAGACTGACGCTCAGGTGCGAAAGCGTGGGGAGCAAACAGG
+
IIIIIIHIIIIIIIIIIIIIHIIIIIIIIIIIIIIIIIHIIIIIIHHIHIIIIIIIIIIIHIIIIIIIIHIIIIIIIIIIIIHIIIIIIIHIIIIIIIIIIIIIIIIIIIIIIIIIIIIIIIHIIIIIGHHIIIIIIIIIIIIIIIIICHIIIIIIIIIIIIHIIIIIIIGGHIIIIIIIIIHIIGIIIIGHHIGHHIIIIIIHIIIIIIIIIIIHIIIIIIIIIIIIIIIIIIIGIFIIIIHIIIIIIIIHIIIIGIIIIHHIIIIIIIIHHHIIIIIIIIIHHIIIIIIIIHHIHIIIHIGIIIIIIIIIIIIIIIIIIIIIIIIIIIIIIIIIIIIIIIIIIIIHFGIIIIHGHIIIHIIIIIIIIHHHIHIIIIIIIIIIIIIIIIHIIIIIIIIIHIIIIIIIIIIIIIIIIIIIIIIIIHHIII
@HWI-D00621:567:H7NJCBCX2:1:1103:13660:26884
GTGGGGAATATTGCACAATGGGCGCAAGCCTGATGCAGCCATGCCGCGTGTATGAAGAAGGCCTTCGGGTTGTAAAGTACTTTCAGCGGGGAGGAAGGCGATGCGGTTAATAACCGCGTCGATTGACGTTACCCGCAGAAGAAGCACCGGCTAACTCCGTGCCAGCAGCCGCGGTAATACGGAGGGTGCAAGCGTTAATCGGAATTACTGGGCGTAAAGCGCACGCAGGCGGTCTGTTAAGTCAGATGTGAAATCCCCGGGCTTAACCTGGGAACTGCATTTGAAACTGGCAGGCTTGAGTCTTGTAGAGGGGGGTAGAATTCCAGGTGTAGCGGTGAAATGCGTAGAGATCTGGAGGAATACCGGTGGCGAAGGCGGCCCCCTGGACAAAGACTGACGCTCAGGTGCGAAAGCGTGGGGAGCAAACAGG
+
?FHH1CC<CFHF?CHEF?DGEEHHI/EHCH?HHGFHFHHH1FFHHIIGCHHIGHHIEHGCHIGHHHHCHFEHIIIHCGHIIIFHFHHDHHICEHCGGHHHHIHIIIIGHHHIIHIIIGIIIIGHIIIHHIIIIHHHIIDHIIIIIIIIIIIHIIIIHHIHHFHHGEHEHHIIIHHHHHII?HIIDIIIIGHHHHIHHHIICHHHIIIHIH@GHHHHIHDEHHHHHHDHHCH-EHEHEIIIHHHHEEE?GIIIHHHCHDEG?ECCHHE@EEIHHHHECHG?HHHHHEIIFHHGGIGHFCGHEHCIIIIHIIHHHCHIHIHHHEHGCGC0HGIIHHIIIIIIIIIHHHED<GIHHGHHHIIHHIGHHHCCGH?GIHIIHD<HC<D<1EIIIIHHHG=HHHHCHHC/EGEEDHHHEHDECD<EHH?HHHIIHH
@HWI-D00621:567:H7NJCBCX2:1:1103:10001:27149
GTGGGGAATATTGCACAATGGGCGCAAGCCTGATGCAGCCATGCCGCGTGTATGAAGAAGGCCTTCGGGTTGTAAAGTACTTTCAGCGGGGAGGAAGGCGATAAGGTTAATAACCTTGTCGATTGACGTTACCCGCAGAAGAAGCACCGGCTAACTCCGTGCCAGCAGCCGCGGTAATACGGAGGGTGCAAGCGTTAATCGGAATTACTGGGCGTAAAGCGCACGCAGGCGGTCTGTCAAGTCGGATGTGAAATCCCCGGGCTCAACCTGGGAACTGCATTCGAAACTGGCAGGCTAGAGTCTTGTAGAGGGGGGTAGAATTCCAGGTGTAGCGGTGAAATGCGTAGAGATCTGGAGGAATACCGGTGGCGAAGGCGGCCCCCTGGACAAAGACTGACGCTCAGGTGCGAAAGCGTGGGGAGCAAACAGG
+
HHIHHIIIIIIIIIIIFHIIGFHECECHIIIIIIIIHIIIHHIHIHIIHIIIHIICHHEGGHHEHHEHHHGDHIIIIIIHIIGHIIIIIIIHIIHGHHHHIIIIEHHIIHIEHHHHHHHIIIIFHHIIIIHIGHGHHDHHHEFGHGIHIIIIIGIIEHFHIIEFHGIFHIHHDHHDHHHIHHGDHHHIIIIIHDHGH?HHHAEHHIIHHHHIHHCHHIIIHHEHHHHIHH@-HHGHEHIIGHIIHHFIIIHHDIGIIHHCHHH?HHGFIIHGHH@GHGHFCHIIIIHIHIHEHHEHIIIIIIIIHIIIIHIIIIHIHHIIIGHIIIHGIIIIIIIIIHEIHHHGCIHGDHHEHIIH@FFHGIIIIHHHHHHHHHDDHIIIIIHGHHGHHHHHGEHE/IGHHIIIIHHGHIHHCIHEDIIIIHHHHD1III
@HWI-D00621:567:H7NJCBCX2:1:1103:16503:27250
GTGGGGAATATTGCACAATGGGCGCAAGCCTGATGCAGCCATGCCGCGTGTATGAAGAAGGCCTTCGGGTTGTAAAGTACTTTCAGCGGGGAGGAAGGCGATGCGGTTAATAACCGCGTCGATTGACGTTACCCGCAGAAGAAGCACCGGCTAACTCCGTGCCAGCAGCCGCGGTAATACGGAGGGTGCAAGCGTTAATCGGAATTACTGGGCGTAAAGCGCACGCAGGCGGTCTGTTAAGTCAGATGTGAAATCCCCGGGCTTAACCTGGGAACTGCATTTGAAACTGGCAGGCTTGAGTCTTGTAGAGGGGGGTAGAATTCCAGGTGTAGCGGTGAAATGCGTAGAGATCTGGAGGAATACCGGTGGCGAAGGCGGCCCCCTGGACAAAGACTGACGCTCAGGTGCGAAAGCGTGGGGAGCAAACAGG
+
IHHIIIIIIIIIIIIIHIIIIHIIIIIIIIIIIIIIIIIIIIIIIIIIIIIIIIIGIIHIIIIIIIIIIIIIIHIIIIIIIIGHIIIIIIIIIIIIIIIIIIHIIIIIIIIIIIIIIIIHIIIIIIIIIIIIIIIIIIHIIIIHIIIIIDHIIIIIIIIIIIIIIIHIIIIIIIIIIGHHIIIIIIIIIIIIIIIIIIIIIIIHIIHHIHIIIIIIIIIIIIIIIHHIICEIIHIIHIIHGHIIHIHHIIIIHDHC<HEHHHIHHHH?IIIIIIIIIHIIIIIIHHE@FIIIIIIIHIIIIIIHIIIIIIIIIIIIIIIIIIIIIIIHIIIIHIIIIIIIIIIIIIHGDIIIIIIIIIIIIIIIIIIIIIIIIIIHIIIHIIIIIIIIIIIIIIIIIIIHIIIIIIIIIIIIIIIIFIIIIIIIIIIIII
@HWI-D00621:567:H7NJCBCX2:1:1103:1740:27698
GTGGGGAATATTGCACAATGGGCGCACGCCTGATGCAGCCATGCCGCGTGTATGAAGAAGGCCTTCGGGTTGTAAGGTACTTTCAGCGGGGAGGAAGGCGATGCGGTTAATAACCGCGTTGATTGACGTTACCCGCAGAAGAAGCACCGGCTAACTCCGTGCCAGCAGCCGCGGTAATACGGAGGGTGCAAGCGTTAATCGGAATTACTGGGCGTAAAGCGCACGCAGGCGGTCTGTCAAGTCGGATGTGAAATCCCCGGGCTCAACCTGGGAACTGCATTCGAAACTGGCAGGCTAGAGTCTTGTAGAGGGGGGTAGAATTCCAGGTGTAGCGGTGAAATGCGTAGAGATCTGGAGGAATACCGGTGGCGAAGGTGGCCCCCTGGACAAAGACTGACGCTCAGGTGCGAAATCGTGGGGAGCAAACAGG
+
/D?C//0<DC11<<@H11<<DHCCED/C/<1DGCF@C1G@1<<EECHHDH0D@1C@C@GGEEE1<FCE<DEFHIH1<D<GG1<CG@HHH<F<CCHEEEGEH?0DCHHHI@FFHIICHHDFD1FHC?GHHHH@0<GEEH/DDFHHGI@DH<?F@H@<:DGDGEE@GHIICF?CEHCHHHGHF=AD8-BGFHEECHIEEC.:HHHEH.AFHC?@E7??GHEHDHH3CH-55?D?B---?@5,5-GGF-@HGB8.=?=C?CCHE@HHGB.EA.7B.B7.HHF88.@CC;...FIHHHF.CD<</CFHCCHEHDDEG@HED<<00D0?G0@FE<//<1<HHEH@ECHF@F<C<FHGD1@D1<@EC</FCHE@GC<<@1CECC/C0<111D<1IHFCEEGEE/@@11</<0D<<<1</CE?DG<FHHFGC1IHFH
@HWI-D00621:567:H7NJCBCX2:1:1103:6988:27615
GTGGGGAATATTGCACAATGGGCGCAAGCCTGATGCAGCCATGCCGCGTGTATGAAGAAGGCCTTCGGGTTGTAAAGTACTTTCAGCGGGGAGGAAGGCGATAAGGTTAATAACCTTGTCGATTGACGTTACCCGCAGAAGAAGCACCGGCTAACTCCGTGCCAGCAGCCGCGGTAATACGGAGGGTGCAAGCGTTAATCGGAATTACTGGGCGTAAAGCGCACGCAGGCGGTCTGTCAAGTCGGATGTGAAATCCCCGGGCTCAACCTGGGAACTGCATTCGAAACTGGCAGGCTAGAGTCTTGTAGAGGGGGGTAGAATTCCAGGTGTAGCGGTGAAATGCGTAGAGATCTGGAGGAATACCGGTGGCGAAGGCGGCCCCCTGGACAAAGACTGACGCTCAGGTGCGAAAGCGTGGGGAGCAAACAGG
+
IIIIIIIHIIIIIIIIIHIIHIIIIIHIHHIIIIHIIIIIIIIIHIIIIIIIIIIIIIIIIHIIHIIIIGHIIIIIIIIFIIHHFHFIIIIHIIGFGHIIHHHIIIIIIFHIIEGHIHIIIIIIIIIIHHIHIIIIIIIIIIIIIGHHIHGHIIIIIHIHHIHHIIIIIIIIIGHHFHIIIHHIH<GHHFHIIIHHHHHIIHHGHIIIIIHIHIIIHIIIIIIHHHHHHIIFC?EHFIIIIIHIIHCIHHGHHHDCDGIHHHGBFHEHHIHHFHGIIIHEHIIIHHGIIIHIIHHCIIIIIIHIIIIIIIIIIIIIHIHIIIIIIIIIIIIIIIIHIIIIIIIIIIIHDIIIIIIHIHFHCHGIIIIIIIIIIIIIIIIGIIHIIHHHIIIIIIIIIIIIHIIIIIIIIIIIIIIIIIIIIIIIIIIIHI
@HWI-D00621:567:H7NJCBCX2:1:1103:7027:27678
GTGGGGAATATTGCACAATGGGCGCAAGCCTGATGCAGCCATGCCGCGTGTATGAAGAAGGCCTTCGGGTTGTAAAGTACTTTCAGCGGGGAGGAAGGTGTTGTGGTTAATAACCGCAGCAATTGACGTTACCCGCAGAAGAAGCACCGGCTAACTCCGTGCCAGCAGCCGCGGTAATACGGAGGGTGCAAGCGTTAATCGGAATTACTGGGCGTAAAGCGCACGCAGGCGGTCTGTCAAGTCGGATGTGAAATCCCCGGGCTCAACCTGGGAACTGCATTCGAAACTGGCAGGCTAGAGTCTTGAAGAGGGGGGTAGAATTCCAGGTGTAGCGGTGAAATGCGTAGAGATCTGGAGGAATACCGGTGGCGAAGGCGGCCCCCTGGACAAAGACTGACGCTCAGGTGCGAAAGCGTGGGGAGCAAACAGG
+
IIIIIICHHIIIIHIIHIIIHIIIIIGIIIIIGIHIIIIIIIIIIGHIIIIIIIIIIHIIIIHIIIIIHHIHIHIIIIIHIIGHIIGIIIIHHIIIIIIIIIIIIIIIIIIIIIIIIHIIHIIIIIIIIIIIIIIHIIIIHIHIGIIIIIIIIIIIIIIIIIIIIGIIIIIIIIIHIIHIIIHIIHHHIIIIII.B=EHEHHHEHHIIIIIHIHHEHIIHGHHIIIIIIIIIIHIIHIHIHHIIIIIIHIIIHIHIIIIIIIIIIIIIIIIIIHIIHIIHHIIIHHIGIGHIIIHHHIIIIIIGIIIIIHIFIIHHHIIIIIIIIIIHIHIHHIIHIIIIIIIIIIHHDIIIIHHIIIIIGHHGIIIIHIIIIIIIIHIIIIIIIHHHIIIIIIIIIIIIHIIIIHIIIIIIIIHFHIHIIIIIIIIIGI
@HWI-D00621:567:H7NJCBCX2:1:1103:10607:27511
GTGGGGAATATTGCACAATGGGCGCAAGCCTGATGCAGCCATGCCGCGTGTATGAAGAAGGCCTTCGGGTTGTAAAGTACTTTCAGCGGGGAGGAAGGTGTTGAGGTTAATAACCTCAGCAATTGACGTTACCCGCAGAAGAAGCACCGGCTAACTCCGTGCCAGCAGCCGCGGTAATACGGAGGGTGCAAGCGTTAATCGGAATTACTGGGCGTAAAGCGCACGCAGGCGGTCTGTCAAGTCGGATGTGAAATCCCCGGGCTCAACCTGGGAACTGCATTCGAAACTGGCAGGCTAGAGTCTTGTAGAGGGGGGTAGAATTCCAGGTGTAGCGGTGAAATGCGTAGAGATCTGGAGGAATACCGGTGGCGAAGGCGGCCCCCTGGACAAAGACTGACGCTCAGGTGCGAAAGCGTGGGGAGCAAACAGG
+
IIIIIIIIIHIIHHGHIIIIIIFHHII?GHIIIGIHIIICHCHHIIIIIIEHHIHIIHHIHIIHIIIIICCEHHII@HEHIIHIFHIHHIIIIIIIFHHIHEHHFE<C?CEHEHHEEHIIIIEHGHFFD@FHEHDD?CHHCHE<FHHGHCDC0FFGD?GDEE@A@HHHHFCDH<-/;/DFHD.?HHAGH?CEGHG.@E.FHEHH?HGHHHFHGCHFHHDDGE?CH?DIHHHEFHBB6-CDHG@6@-HHIIHHHIHDCHHHHHFAEF.@@FHEFHIHIHHCHDHHIHGCCHHEFIHHFHHGG.HFHEIIIHHGGEIHIIIIIIHEEIIIIIIIIIIGIIIIIIHHHHHEHEHHHIIIIIIIHHHHEIHHIIIHIHIIHHE?G?IHHIIHEHE?IIIIHIIIHHIHH=IHIIIIIHHHHIIIIIIIIIIIII
@HWI-D00621:567:H7NJCBCX2:1:1103:10501:27704
GTGGGGAATATTGCACAATGGGCGCAAGCCTGATGCAGCCATGCCGCGTGTATGAAGAAGGCCTTCGGGTTGTAAAGTACTTTCAGCGGGGAGGAAGGTGTTGTGGTTAATAACCGCAGCAATTGACGTTACCCGCAGAAGAAGCACCGGCTAACTCCGTGCCAGCAGCCGCGGTAATACGGAGGGTGCAAGCGTTAATCGGAATTACTGGGCGTAAAGCGCACGCAGGCGGTCTGTCAAGTCGGATGTGAAATCCCCGGGCTCAACCTGGGAACTGCATTCGAAACTGGCAGGCTAGAGTCTTGTAGAGGGGGGTAGAATTCCAGGTGTAGCGGTGAAATGCGTAGAGATCTGGAGGAATACCGGTGGCGAAGGCGGCCCCCTGGACAAAGACTGACGCTCAGGTGCGAAAGCGTGGGGAGCAAACAGG
+
IHIIIIIIIIIIIGIIIIIIIIIIIIIIIIHIIIIHIIIIIIIIIIIIIIIIIIIIIIIIIHIIIIIIIIIIIIIIIIIIIIHIHIIIIHIGIIHIIIIIIIIIIIIIIIIIHIIIIIHIIIHIIIIIIIIIIIIIIIIGHHIIIIIIIIIIIIIIIIIIIIIIIIIIIIIIIIHIIIIIHIHHGICHGHHHIIHHCHIIIIIHHHHIHHEEHHFIIHD@EHHHHHHIHHIGEIHHHHHHDIHHHIHHFGCIIIHIHHGBHCGHIIHHHHHCHHHHHHH?IIIIHHGGHIIIIHFCHIHHCHHHHEIIIIIIHIIHHHHHEGFIHHD0HCHHHHF1HIIHGHHHHHHHGGIHHFF?GEFIHIHIIIIIIHHHIIIIIIIIIIIHHHIIIIIIIIIIIIIHHIIIIHIIIIIIIIIIIIIIIIIIIIIIII
@HWI-D00621:567:H7NJCBCX2:1:1103:17094:27598
GTGGGGAATATTGCACAATGGGCGCAAGCCTGATGCAGCCATGCCGCGTGTATGAAGAAGGCCTTCGGGTTGTAAAGTACTTTCAGCGGGGAGGAAGGCGATAAGGTTAATAACCTTGTCGATTGACGTTACCCGCAGAAGAAGCACCGGCTAACTCCGTGCCAGCAGCCGCGGTAATACGGAGGGTGCAAGCGTTAATCGGAATTACTGGGCGTAAAGCGCACGCAGGCGGTCTGTCAAGTCGGATGTGAAATCCCCGGGCTCAACCTGGGAACTGCATTCGAAACTGGCAGGCTAGAGTCTTGTAGAGGGGGGTAGAATTCCAGGTGTAGCGGTGAAATGCGTAGAGATCTGGAGGAATACCGGTGGCGAAGGCGGCCCCCTGGACAAAGACTGACGCTCAGGTGCGAAAGCGTGGGGAGCAAACAGG
+
GIIIIHIIIIGIIIIHHHIIHIIIIHIIIIHIIHHIIIIIIIIIICGHIDHIIHIHHIIHIIIIIIIIIHHIIHHHIHHIIGDGHHGIIIIIIIHIIGHIIHGIIIIIIIIIIIIGIIIIIHHIHHIIHHIIIIIIIIDHHIGIIIIIGIIIFHIIIIIIHIIIIIHIIIIHGHHCHHHIIIIGIIIHIIIIIIHIFHIIHIIIIIGIIIIGIHIIHIIIIIIIIHIIIIHIHIIIIIIIHHFHHIIHHB-HHDH<DIHIIIIHHHGIHIIIIIIIHG..@EHIIHGIIIGIIIIIIIIIIGHIIIIHGGIIIHIIHIHEHEIIHIIHE<IIHIIIHHIGIIIIHHGD<HIIIIIHIIIHGIHIIIGIIIHGHIIIIIIIIIIIIHHHIHIHHIIIIIHHHIIIIIGIIHGHHHHHHIHIHHGCHHIIII
@HWI-D00621:567:H7NJCBCX2:1:1103:17699:27856
GTGGGGAATATTGCACAATGGGCGCAAGCCTGATGCAGCCATGCCGCGTGTATGAAGAAGGCCTTCGGGTTGTAAAGTACTTTCAGCGGGGAGGAAGGCGACGGGGTTAATAACCCTGTCGATTGACGTTACCCGCAGAAGAAGCACCGGCTAACTCCGTGCCAGCAGCCGCGGTAATACGGAGGGTGCAAGCGTTAATCGGAATTACTGGGCGTAAAGCGCACGCAGGCGGTCTGTTAAGTCAGATGTGAAATCCCCGGGCTTAACCTGGGAACTGCATTTGAAACTGGCAGGCTTGAGTCTTGTAGAGGGGGGTAGAATTCCAGGTGTAGCGGTGAAATGCGTAGAGATCTGGAGGAATACCGGTGGCGAAGGCGGCCCCCTGGACAAAGACTGACGCTCAGGTGCGAAAGCGTGGGGAGCAAACAGG
+
IHIIHIIIIIIIIIIIIIIIIIIIIIIIIIIIIIIHIFHIIIIIIIIIHIIIIIIIIIIIIIIIHHHIIIIGIIIIIIHHHIHHIIIIIHIIIIHIGGHIIIIIIHIIIIIIHHHIIIIIIIIIIIIIIIIIIIIHHIHHIIIIGHIIIIIIIIIHIIIHIHIIIIIIIIGDHHHHHIHIGIIIHHHHFHHIGIAHCHFHHIIIIIHHHIHHIG@GHIIHHEHHHHIIHHHHHEHGHIHIIIHCIIIIHHEIFIHHHDEFHIIIHIHHGHIIHHHIIIIIIIHIIHHGIIHHGIHIIIIIIHEIHIIIIIIIIIHHHIIIHGIHIIIIHHIIIIIIIIIHIIIIIIHHDHGIIIIIIIHHECHIIIIIIIIIIIIIIIIIIIIIIIIIIIHIHIIHHHHC1HHHHHIIIIIIIIIIIHIIHHHIIIIIII
@HWI-D00621:567:H7NJCBCX2:1:1103:19758:27999
GTGGGGAATATTGCACAATGGGCGCAAGCCTGATGCAGCCATGCCGCGTGTATGAAGAAGGCCTTCGGGTTGTAAAGTACTTTCAGCGGGGAGGAAGGCGATAAGGTTAATAACCTTGTCGATTGACGTTACCCGCAGAAGAAGCACCGGCTAACTCCGTGCCAGCAGCCGCGGTAATACGGAGGGTGCAAGCGTTAATCGGAATTACTGGGCGTAAAGCGCACGCAGGCGGTCTGTCAAGTCGGATGTGAAATCCCCGGGCTCAACCTGGGAACTGCATTCGAAACTGGCAGGCTAGAGTCTTGTAGAGGGGGGTAGAATTCCAGGTGTAGCGGTGAAATGCGTAGAGATCTGGAGGAATACCGGTGGCGAAGGCGGCCCCCTGGACAAAGACTGACGCTCAGGTGCGAAAGCGTGGGGAGCAAACAGG
+
EHCHHHHIHIIHFCHHHIIE?EHIIHD/@C@1<GEIEHIIIHGHIDIIC?CHHHIE?GHHFIIF?HHHIIIHFHHIHIIIH?<DFHHICDDHHIHIGHHHIHHIIFHHHIIGHGGHHHEHIG@GEGHIDEHCEHGIIIHHIIE@FHIHIHIIIHIIFHIIIIHIHIIHIIHDHHHIIIFHHHE<EHGGHHIIHFHHCHIHIFFHHEHHHD<.GHHHIIIIIHHICDDC<HD@F@EHG-HHC@@@@6-F@8--.DDE,<HF?EHHEHH@HEHG@AHHHA.HIHIHFBAFHH?HHHEFHECCHHHEHGC/DDHGEIIHHHG@HIHEHEFCCDCHGIIHEHHHHIHEHIHF<GFCCEEF??HEC</IHHC=HHHHHDDHHGHHHHEHGHHGIIIHH=EEHHFC11GC<E0HEG=IIIHHGEG<D@CC<EFHHF
@HWI-D00621:567:H7NJCBCX2:1:1103:3401:28083
GTGGGGAATATTGCACAATGGGCGCAAGCCTGATGCAGCCATGCCGCGTGTATGAAGAAGGCCTTCGGGTTGTAAAGTACTTTCAGCGGGGAGGAAGGCGATAAGGTTAATAACCTTGTCGATTGACGTTACCCGCAGAAGAAGCACCGGCTAACTCCGTGCCAGCAGCCGCGGTAATACGGAGGGTGCAAGCGTTAATCGGAATTACTGGGCGTAAAGCGCACGCAGGCGGTCTGTCAAGTCGGATGTGAAATCCCCGGGCTCAACCTGGGAACTGCATTCGAAACTGGCAGGCTAGAGTCTTGTAGAGGGGGGTAGAATTCCAGGTGTAGCGGTGAAATGCGTAGAGATCTGGAGGAATACCGGTGGCGAAGGCGGCCCCCTGGACAAAGACTGACGCTCAGGTGCGAAAGCGTGGGGAGCAAACAGG
+
IIIHIHIIIHIIIIIIIIIIIHIIIIHIIIIIIIHIHHIIIIIIHIHIIIIIIIIIIHHIIIIIHIIIIHIIIHIIIIIIIIFHIIIIGIICHIHIIIIIHHIIHIHIHIIIIIHGEHHIIHHIIIGIIIIIIIIIIIIIIIIGIIHHHHHIIIIIIIIIHIHIHIIGIIIHIHIHHIIGGIHIHHHIIIIHGE8GEHEHIIHHIIHHHHHHIIIIHIIHHHHHHIIIHHIH?FIIIHHIIIHIHHGIIIIIHIIHDIIHIIIIIIHFGIIIIIIIIHIIIIIIIHHIIIIIIHEIIIIHHHEHIIIIIIIIIIIIIIIIIIHGIHHHIIIIIIIIIIIIIIIIHIIHGIIHIIIIIIIIIIIIIIIIIIIIIIIIIIIIIIHIIHIIHIIHHIHHIIIHHGIHIIIHIIIIIHHGIIIIIIIIIIIIIH
@HWI-D00621:567:H7NJCBCX2:1:1103:6056:28187
GTGGGGAATATTGCACAATGGGCGCAAGCCTGATGCAGCCATGCCGCGTGTATGAAGAAGGCCTTCGGGTTGTAAAGTACTTTCAGCGGGGAGGAAGGTGTTGTGGTTAATAACCACAGCAATTGACGTTACCCGCAGAAGAAGCACCGGCTAACTCCGTGCCAGCAGCCGCGGTAATACGGAGGGTGCAAGCGTTAATCGGAATTACTGGGCGTAAAGCGCACGCAGGCGGTCTGTCAAGTCGGATGTGAAATCCCCGGGCTCAACCTGGGAACTGCATTCGAAACTGGCAGGCTAGAGTCTTGTAGAGGGGGGTAGAATTCCAGGTGTAGCGGTGAAATGCGTAGAGATCTGGAGGAATACCGGTGGCGAAGGCGGCCCCCTGGACAAAGACTGACGCTCAGGTGCGAAAGCGTGGGGAGCAAACAGG
+
IIIIIIIIIIIIIIHIIIIIIIIIIIIIIIIIIIFHIIIIIHIIHIEHHHIIIIIHIIIIIIIIIIIIIIIHHIIHHIIIFHGHHHIIIII/EHHHHIIIIIIIIIFHHFEHIGIHIIIIIIHHHHIIHHIIIIIIHIIHIIHIIHIIIIIIIIIIIHIFGHIHIIIIHIIGIGHDHIHIIGIIIHHHIIGIGHA:BHHIIIIIHHCHEGHHIIHHHIHHHIGHIHHHIIIIIHHIHHHCHHEIIIHIIIIIHDHHCHIIIHEEHF7GEIIHIIIIIHHHHHHIIIIIIIIIIIIHIIIIIHEHIHIIIIIIIIIIIIIHHHHHIIHEIHIIIIIIIIIIIIIIHIHF<?IIIGIIIIIIIIGIIIIIIHIIIIIIHIIIHIIIIIIIIIIIIIIIIIIIHIHHIIHHIIIIIIHIIIHIIIIIHHHIIH
@HWI-D00621:567:H7NJCBCX2:1:1103:10566:28399
GTGGGGAATATTGCACAATGGGCGCAAGCCTGATGCAGCCATGCCGCGTGTATGAAGAAGGCCTTCGGGTTGTAAAGTACTTTCAGCGGGGAGGAAGGTGTTGTGGTTAATAACCGCAGCAATTGACGTTACCCGCAGAAGAAGCACCGGCTAACTCCGTGCCAGCAGCCGCGGTAATACGGAGGGTGCAAGCGTTAATCGGAATTACTGGGCGTAAAGCGCACGCAGGCGGTCTGTCAAGTCGGATGTGAAATCCCCGGGCTCAACCTGGGAACTGCATTCGAAACTGGCAGGCTAGAGTCTTGTAGAGGGGGGTAGAATTCCAGGTGTAACGGTGAAATGCGTAGAGATCTGGAGGAATACCGGTGGCGAAGGCGGCCCCCTGGACAAAGACTGACGCTCAGGTGCGAAAGCGTGGGGAGCAAACAGG
+
HIIIIIIIIIIIIIIIIIIIHHIIIIIIIIIIIIIIIIIIIIIIHIIIIIIIIGIIIIIIIIIIIIIIIIIIIIHHIIIIIHDHHIIIIHIHIIIIIIIHHIIIIIIHHIIIIIIHIHIIIIIIIIIIHIHHIIIIIIIIIIIHIIIIHIIIGHIIIHHIIIIIIIHIIIHGDHHIHIHIIIGIIIIIIIIIHIEECGEHIIIHIHHHHIIHHIIHHHHIIGIIIIIHIIIEHHGIHHCIHIIHIHHHGIIHIHIIIIGIIHEIHHEHIHHIIIIIIHHHIIHIIIIIHIIIHHHGIIIIIIHIIIIIIIIIIIIIHIHIIIHIIIHEHHIIIIIIIIIIIIIIIIHGDHGHIIHIHHHGHIIIIIIHHGIIIIIIIIIIIIIIIIIIIIIHFIIIIIIIFGIIIIIIIIIIIIIIIIIIIIIIIIIIII
@HWI-D00621:567:H7NJCBCX2:1:1103:1693:28977
GTGGGGAATATTGCACAATGGGCGCAAGCCTGATGCAGCCATGCCGCGTGTATGAAGAAGGCCTTCGGGTTGTAAAGTACTTTCAGCGGGGAGGAAGGCGATGCGGTTAATAACCGCGTCGATTGACGTTACCCGCAGAAGAAGCACCGGCTAACTCCGTGCCAGCAGCCGCAGTAATACGGAGGGTGCAAGCGTTAATCGGAATTACTGGGCGTAAAGCGCACGCAGGCGGTCTGTCAAGTCAGATGTGAAATCCCCGGGCTTAACCTGGGAACTGCATTTGAAACTGGCAGGCTAGAGTCTTGTAGAGGGGGGTAGAATTCCAGGTGTAGCGGTGAAATGCGTAGAGATCTGGAGGAATACCGGTGGCGAAGGCGGCCCCCTGGACAAAGACTGACGCTCAGGTGCGAAAGCGTGGGGAGCAAACAGG
+
IHHEEHCGHHIIHHIIIHII1GHHII/CHIHHHIEHFDGHHHIIIIIHIHHIHIIIIIGHGIIIIIIIIIIHHHIIGIHHIIIIIIIIIIIHIIIIHIIHIIIIHIHGHHIHIIIIIIIIIHIIIIIIGHIIIIIHIIIHGHHHHHHIHHIDIIIIIHHIIGIIHIHHHIHI-DGHIIIIIIHHHIHHIHHHIIIIIIIHIIIHIHIIIHHHHIGEGHIIIIIIIGIHIIHIIIHHEHHHHHHIHHEHFHIIIIIHIIHHHHEEHHEHEIIIHHHGHGIHIEIHHHHHHHHEGB;.IIIIIHHIIHGIIIIIIIIHIHHGHGIIIIHHHDIIHIIIHHIIIIIIIHHF<GIIHIIIIIIIHIIIIIIIIIIHEHHDHIIHGHHHIIIHHGHHHCHIIHIIHGFHHDHGIHHE<IIHHD<IHHEIHHHIII
@HWI-D00621:567:H7NJCBCX2:1:1103:5320:28789
GTGGGGAATATTGCACAATGGGCGCAAGCCTGATGCAGCCATGCCGCGTGTATGAAGAAGGCCTTCGGGTTGTAAAGTACTTTCAGCGGGGAGGAAGGCGATAAGGTTAATAACCTTGTCGATTGACGTTACCCGCAGAAGAAGCACCGGCTAACTCCGTGCCAGCAGCCGCGGTAATACGGAGGGTGCAAGCGTTAATCGGAATTACTGGGCGTAAAGCGCACGCAGGCGGTCTGTCAAGTCGGATGTGAAATCCCCGGGCTCAACCTGGGAACTGCATTCGAAACTGGCAGGCTAGAGTCTTGTAGAGGGGGGTAGAATTCCAGGTGTAGCGGTGAAATGCGTAGAGATCTGGAGGAATACCGGTGGCGAAGGCGGCCCCCTGGACAAAGACTGACGCTCAGGTGCGAAAGCGTGGGGAGCAAACAGG
+
IIIICHHHIIIIIIII@HGHHIHIII/EHIIIIIIIIIIIIIIIIIIIHHIIIIIHIIIIIIIIIIHIGIIHIIIIIIIIIIDHHIIIIIIHHIIIIIIIIIIIIIIIIIIIHIIIIIHIIIHIIIIIHHIIIIIHHIIIIIIIIIIHIGIIHIIIIIIIIIIIIIIIIIIHHIHHIIIIHICHIIHHIIIIGHEHGEFHIIIIIIFHHHHIIHHHHIIGIHIIHIIIIIIIIHIIHHHHHCIIIHEHFIHIHDHHIHEIHHGIIHFGIIIHIIIHGEIIIIIIIHHIIIIIIIHHIIHIHIIGIIIIIIIIIIIHIIIIIHHIIIHIIIIIIIIIIIIIIIIIIIHF<EFHHIIIIIIIGIIIIIIIIIIIIIIIIIIIIIIIIIIIIIIIIIIIIIHIIIHIIIIIHIIIHHHHEHFIIIIHGDIIII
@HWI-D00621:567:H7NJCBCX2:1:1103:5933:28893
GTGGGGAATATTGCACAATGGGCGCAAGCCTGATGCAGCCATGCCGCGTGTATGAAGAAGGCCTTCGGGTTGTAAAGTACTTTCAGCGGGGAGGAAGGCGATAAGGTTAATAACCTTGTCGATTGACGTTACCCGCAGAAGAAGCACCGGCTAACTCCGTGCCAGCAGCCGCGGTAATACGGAGGGTGCAAGCGTTAATCGGAATTACTGGGCGTAAAGCGCACGCAGGCGGTCTGTCAAGTCGGATGTGAAATCCCCGGGCTCAACCTGGGAACTGCATTCGAAACTGGCAGGCTAGAGTCTTGTAGAGGGGGGTAGAATTCCAGGTGTAGCGGTGAAATGCGTAGAGATCTGGAGGAATACCGGTGGCGAAGGCGGCCCCCTGGACAAAGACTGACGCTCAGGTGCGAAAGCGTGGGGAGCAAACAGG
+
IIIHIIIIIHIIFHHIHIIIIIIIIIIIIIIIIIIHIIIHIHIIIIIIFHIIHIIIIIIIEHHIIIIIIGHIIIGIIIIIIIGHHIGIIIIIHHIIIHIIIIGIIIHIGHHIIIIIHIHIIHHIIIGIHHIIIIIIHIIHIIIIIIHIICEHIIIIIIIIIFHIIIIIIIIIHIHIEFHIHHEHHIEHHHIIGH@EHHHIHIHEGFCHIIHHIIHIIHHDEEGHGGDHDHHF-GEHHEG>6-8HHHHCEHIIHHIIGIIIHHHHGAEHFFEHGHEFFF@@CIIHEHHGIIIGIHHHIHHFCCHGHHIIIIHH@HIIIIIIIIIIIIIIIIIIIIIIIIIIIIIIEIIHFIHIHIHHIIHH<IIIIIIIIIIIIIIIIHIHGIIIIIIIHEIHGIIIIIHEG1IIIIIHIIIIIIIIIIIIIIIIIIIIII
@HWI-D00621:567:H7NJCBCX2:1:1103:7437:28764
GTGGGGAATATTGCACAATGGGCGAAAGCCTGATGCAGCCATGCCGCGTGTATGAAGAAGGCCTTCGGGTTGTAAAGTACTTTCAGCGGGGAGGAAGGCGATGTGGTTAATAACCATGTCGATTGACGTTACCCGCAGAAGAAGCACCGGCTAACTCCGTGCCAGCAGCCGCGGTAATACGGAGGGTGCAAGCGTTAATCGGAATTACTGGGCGTAAAGCGCACGCAGGCGGTCTGTCAAGTCGGATGTGAAATCCCCGGGCTCAACCTGGGAACTGCATTCGAAACTGGCAGGCTAGAGTCTTGTAGAGGGGGGTAGAATTCCAGGTGTAGCGGTGAAATGCGTAGAGATCTGGAGGAATACCGGTGGCGAAGGCGGCCCCCTGGACAAAGACTGACGCTCAGGTGCGAAAGCGTGGGGAGCAAACAGG
+
IIIIIHIIIIIIHIIIIIIIIIIIIIHHHIIIHIIIIIIIIIHIIIIIIIIIIIIIIIIIIIIIHIHIIHIIIIIIIIIIIIGHIGIIIIIHHHCHIIIIIIIIIIIIIIIIIIIIIIIIHHIIIIIIIIIIIIIIIIIIIIIIIIIIIHHIIIIIIIIHIIIIIIGHIIIHIIHHIIIHIHHHIIHEEHAHHGHIIHIIIHI?GGHIFIIHIIIIIHIIIIIIIIEIHDHHHFIIIIIIIHIIIIIIIIIHHHHGIGIIIHHFHHHEHIHGIIIHHIHG?IIIIIIIIIIIIIHIIIIHGHCIIIIIIIIIIIIIIIIIFHIIIIIIIHIIIIIIIIIIIIIHG@HEDHIIIIIHIIIHIHIIIIIIIIIIIIIIIHIIIIIGIIIIIIIIIIIIIIIIGIIIIIIIIIIIHHHGEH@IIIIIIIIIIH
@HWI-D00621:567:H7NJCBCX2:1:1103:12533:28897
GTGGTGAATATTGCACACTGGGCGCAAGCCTGATGCAGCCCTGCCGCGTGTATGAAGAAGGCCTTCGGGTTGTAAAGTACTTTCAGCGGGGAGGAAGGCGATAAGGTTAATAACCTTGTCGATTGACGTTACCCGCAGAAGAAGCACCGGCTAACTCCGTGCCAGCAGCCGCGGTAATACGGAGGGTGCAAGCGTTAATCGGAATTACTGGGCGTAAAGCGCACGCAGGCGGTCTGTGCAGTCGGATGTTAAATCCCCGGGCTCAACCTGGGAACTGCATTCGAAACGGGCAGGCGAGAGGCTTGTAGAGGGGGGTAGAATTCCAGGTGGAGCGGTGAAATGCGTAGAGATCTGGAGGAATACCGGTGGCGAAGGCGGCCGCCTGGACAAAGACTGACGCTCATGTGCGAAAACGTAGGGAGCAAACAGG
+
<<D11<D1<11<1<<C11<DF1<CE//<<CFEIEECHH1<01<<D/<CCEGHE1D1111DGIEFHHGHCG@FDE1<FHHEC?<FHII<CHHDH/<CDGED?FG0<@<CE?DF<FGC@GFGCDCFHHEHEEHHIIG?CDDEHEHIIGIDH<H/EFHHHIH<D@GH?./:AHGHH<DDDGEHHG=?--:BG/;.FG:B8G@GAC..9@BAEEB@?D575-A??D,5,3@CDCFB-6-8--,>H=EG@?@B8---9,<EHHGBF7-.EB..:.B?@FF7..;.:.:.?E8.G:HG?8..:.8;..8/?HHD-DDIHHHF<@/<F0F0@<<0C<<C<C1HG@G@@<CCFC<11D1D<<FF<FFD</<HG@0ECEF<0CDDE?</1GF<1HHGHHH?DD0<EC11?D</IHHED<1<1ED11CFG?F1<1D<F?C
@HWI-D00621:567:H7NJCBCX2:1:1103:14795:28941
GTGGGGAATATTGCACAATGGGCGCAAGCCTGATGCAGCCATGCCGCGTGTATGAAGAAGGCCTTCGGGTTGTAAAGTACTTTCAGCGGGGAGGAAGGCGATGGGGTTAATAACCGCGTCGATTGACGTTACCCGCAGAAGAAGCACCGGCTAACTCCGTGCCAGCAGCCGCGGTAATACGGAGGGTGCAAGCGTTAATCGGAATTACTGGGCGTAAAGCGCACGCAGGCGGTCTGTTAAGTCAGATGTGAAATCCCCGGGCTTAACCTGGGAACTGCATTTGAAACTGGCAGGCTTGAGTCTTGTAGAGGGGGGTAGAATTCCAGGTGTAGCGGTGAAATGCGTAGAGATCTGGAGGAATACCGGTGGCGAAGGCGGCCCCCTGGACAAAGACTGACGCTCAGGTGCGAAAGCGTGGGGAGCAAACAGG
+
IIIIIIHIIIIIIIIIIIIIHIIIIIIIIIIIHIHIHIIIHHHHHHHHIEHHHGIIIHIIIHIIIIIGIDGHHHIIHIHEHHHIIIIIIHGHHIHIIIIIIIIGHGEHIGHIIIIIIIHHIIGIHIGHHIIIIIIHIIIFHIIIICGHIHHHHHHHIIIIHIIHIIIGIIHHHHEEHGHEEHIHDH.B.AGHEHHHI.FHEHHHIHIIHHFHHIHEHHHIHHIIIIGIIIIHHCEHIIIIHCHEIIGIHCEHHHHHGHHHHGIIHHC?H?HIIHGFHEHHHIIHGEIHHEFFHHG?IHIIH?IHIIIHHHIHHIIIIHIHGHHEHIIIIIIIIHIIIIHHIHGHHGEGDIIIIIIIGHIIHHIIIIIIIIIIIIIHHHGIHHHHHEHIIHDHHHIIIIHHIIIIIIIHIIIIIIIIIHIIIIIIIIIIII
@HWI-D00621:567:H7NJCBCX2:1:1103:1128:29091
GTGGGGAATATTGCACAATGGGCGCAAGCCTGATGCAGCCATGCCGCGTGTATGAAGAAGGCCTTCGGGTTGTAAAGTACTTTCAGCGGGGAGGAAGGCGATAAGGTTAATAACCTTGTCGATTGACGTTACCCGCAGAAGAAGCACCGGCTAACTCCGTGCCAGCAGCCGCGGTAATACGGAGGGTGCAAGCGTTAATCGGAATTACTGGGCGTAAAGCGCACGCAGGCGGTCTGTCAAGTCGGATGTGAAATCCCCGGGCTCAACCTGGGAACTGCATTCGAAACTGGCAGGCTAGAGTCTTGTAGAGGGGGGTAGAATTCCAGGTGTAGCGGTGACATGCGTAGAGATCTGGAGGAATACCGGTGGCGAAGGCGGCCCCCTGGACAAAGACTGACGCTCAGGTGCGAAAGCGTGGGGAGCAAACAGG
+
IHHI?FE0<FHHIII?1DGHC?<EEH/<CHHCFHIIH1DG?CEHEHIIC?<CGEGHIIIIGHFCGH@HHH=FHHHGFHHHHHHHHHHIDHHCHHIIIIFEHHHIHH<FHHIHCHHHHIIIIHEHHFFHGHIIIGIIIDDFDHCGHFHIIHH/=FHHEHIIICEGHEEEHHHHHHDCHH:DEHDHDHIHHFGEHH:E.7.;EBBECHEH8G5FHHHII>IIIHIHHEHHDDHG@@EFF85,H@HEIHE@GFB-E?C<DHHG@HAHHGGA?HFHCFEHHGH?IHGB.8B.FG?IHDCG8GCC@GIIHHIHHIHIHIIHIHGGEHHIIIHIHGIIIIHFHD0HHCHGHHHD<1ECIHHHHHFC/C<IIHHEC<100HH<HDHCIHHIIIIIHIIGDHHE<HD?EHHHF0CCG@HCGIIHHGFIIHG<D1HIIH
@HWI-D00621:567:H7NJCBCX2:1:1103:4510:29127
GTGGGGAATATTGCACAATGGGCGCAAGCCTGATGCAGCCATGCCGCGTGTATGAAGAAGGCCTTCGGGTTGTAAAGTACTTTCAGCGGGGAGGAAGGCGATAAGGTTAATAACCTTGTCGATTGACGTTACCCGCAGAAGAAGCACCGGCTAACTCCGTGCCAGCAGCCGCGGTAATACGGAGGGTGCAAGCGTTAATCGGAATTACTGGGCGTAAAGCGCACGCAGGCGGTCTGTCAAGTCGGATGTGAAATCCCCGGGCTCAACCTGGGAACTGCATTCGAAACTGGCAGGCTAGAGTCTTGTAGAGGGGGGTAGAATTCCAGGTGTAGCGGTGAAATGCGTAGAGATCTGGAGGAATACCGGTGGCGAAGGCGGCCCCCTGGACAAAGACTGACGCTCAGGTGCGAAAGCGTGGGGAGCAAACAGG
+
IIIGIIIHHIIIHIIIEHGHIIIHIICHIIIIIIIIIIIIIIIIIIIIIIIIIIIIIIIIIIIHIHIIIIHIIFHEHIIIIIGHIIIIIIIHIIIHIIGIIIIIIIHIIIIIIIIIIHHIIIIIIIIIIIIIIIIIIIIIIIIIIIIIIIIIIIIIIIIIIHIIIIIIGIIIIIHDHIIIIIIIIIIIIIHHIIEHDHHHIIHHHIIIIIIIHIIIIIHHHHIIIIGIIIIIIIIHCIHIIHHGIIIIIIIIHHHIIIIIIHHIHEHHHIIIHIIIGIIIIHHEGIHEIIHIHHGHHIIHHIIIIIIIIIIIHIIIIIIIGIIIIIIIIGIIIIIIIIIIIIIIIIIHGIGIIIIIIIIHIIDIIIIIIIIIIIIIIHIIIHHIIIIIIIIIIIIIIIIHE@IIIIIHHIIIIIIIHHIIIIIIIIIIII
@HWI-D00621:567:H7NJCBCX2:1:1103:2848:29406
GTGGGGAATATTGCACAATGGGCGCAAGCCTGATGCAGCCATGCCGCGTGTATGAAGAAGGCCTTCGGGTTGTAAAGTACTTTCAGCGGGGAGGAAGGCGGTGAGGTTAATAACCTCACCGATTGACGTTACCCGCAGAAGAAGCACCGGCTAACTCCGTGCCAGCAGCCGCGGTAATACGGAGGGTGCAAGCGTTAATCGGAATTACTGGGCGTAAAGCGCACGCAGGCGGTCTGTTAAGTCAGATGTGAAATCCCCGGGCTTAACCTGGGAACTGCATTTGAAACTGGCAGGCTTGAGTCTCGTAGAGGGGGGTAGAATTCCAGGTGTAGCGGTGAAATGCGTAGAGATCTGGAGGAATACCGGTGGCGAAGGCGGCCCCCTGGACGAAGACTGACGCTCAGGTGCGAAAGCGTGGGGAGCAAACAGG
+
@GHIHHHHI<FHCFHICHHHIIIHII/EHIIHGHCHHIIIIIIIIIIIHIHIHHIIIIIIIIIIIIIIIIHIIIIIEGHIHIDFGCHHIHDDHIIIHIGHI<EHFHIIIIHI1CC@GFHIHE?HIIII0EHIIGE/EHHIIIIIIIIIIIIHIEHE/;GHHIIIIIIIGHHIIIHIHHHIIIGEHGHHGG/EHHHIDHHIHIGGHHHHIIIIIHDIIIHFHFHDIH@EHHHHF868-HIHF6HGHF-HHHHE@,HIIIHIGIGIIIIIIHHEGIHIHIIIH@;9.IIHHFE.EHGB.HEHG@@CEHIIHIIIIIIHEIIIIIIIHFIIIHHHD<IEHIHGIIIIIIIHFHHEIIIHEIIHHHIIHEIIIIIIIHIIHGHIGIIIHC<F1IIIIIIIIIIHEED<E<0HIIIIIIIHHHGIIIIIHGHGIH
@HWI-D00621:567:H7NJCBCX2:1:1103:3583:29343
GTGGGGAATATTGCACAATGGGCGCAAGCCTGATGCAGCCATGCCGCGTGTATGAAGAAGGCCTTCGGGTTGTAAAGTACTTTCAGCGGGGAGGAAGGCGATAAGGTTAATAACCTTGTCGATTGACGTTACCCGCAGAAGAAGCACCGGCTAACTCCGTGCCAGCAGCCGCGGTAATACGGAGGGTGCAAGCGTTAATCGGAATTACTGGGCGTAAAGCGCACGCAGGCGGTCTGTCAAGTCGGATGTGAAATCCCCGGGCTCAACCTGGGAACTGCATTCGAAACTGGCAGGCTAGAGTCTTGTAGAGGGGGGTAGAATTCCAGGTGTAGCGGTGAAATGCGTAGAGATCTGGAGGAATACCGGTGGCGAAGGCGGCCCCCTGGACAAAGACTGACGCTCAGGTGCGAAAGCGTGGGGAGCAAACAGG
+
IIGICCHIIIHIICEHIIIGGHGDHI/CHIIIIIEEHEHHIHCHCEHHHIIIIHIIIIIHIIHHHIIIIIHIIHIIEHIIHHD@FHEHHHIHIHHHEHHIIHIGEHHHIIIIHCC<FHHHHHFHHIHHIHIIHIHCHIHIIHIIEHIIHIIIGHHH@GHIIFIIIGGIIIHIIIHHFHHIHIHHHI:AHHEHGHFHHHHHHIIIIIGHIIICHHEHHHEHHIGIIIIIIHHHB8-CEGIHCE@8GIIHHIHIIHD?766.HF@@HHHFGBAIHIIIHIIIGHHHEIHIIHHGCGIHHHH?FHHHIHIIIIIHEHHIIHIIIHHGHGHHHHHHEEIIIIIIHGHIIHGFEFHEHHHIHHHHCIHHHHIHIIIIIHECC<IIIIHHHGCHIHIIIHHIIHIHEEECGFGIIIIHDHIIIIHHHGIIIIIHHG
@HWI-D00621:567:H7NJCBCX2:1:1103:12526:29362
GTGGTGCATATTGCACAATGGGCGCAAGCCTGATGCAGCCCTGCCGCGTGTATGAAGAAGGCCTTCGGGTTGTAAAGTACTTTCAGCGGGGAGGAAGGTGTTGAGGTTAATAACCTCAGCAATTGACGTTACCCGCAGAAGAAGCACCGGCTAACTCCGTGCCAGCAGCCGCGGTAATACGGAGGGTGCAAGCGTTAATCGGAATTACTGGGCGTAAAGCGCACGCAGGCGGTCGGTCAAGTCGGATGTGAAATCCCCGGGCTCAACCTGGGAACTGCATTCGAAACTGGCAGGCTAGAGTCTTGTAGAGGGGGGTAGAATTCCAGGTGTAGCGGTGAAATGCGTAGAGATCTGGAGGAATACCGGTGGCGAAGGCGGCCCCCTGGACAAAGACTGACGCTCAGGTGCGAAAGCGTGGGGAGCAAACAGG
+
11<C1<1<C<1D1<GC1<FCGEHDDD/CGHEHHHIIEHIH011<C/CDCCDGHCCHGH1D1FE?CFHCDCCHHHCHIIEHIIECGHHIGD/CFCEFHGHHHH1@EHIHHIIIEHHEEEEHHIGIHIEEHGHIIIEDHIHIHFHC?GDHHIHHDHHH@E=GHEHIIIIIIIIG-CHHHHIHHGHI-E:BGAHIEH88EHFHICAE8@GHGG.AG?CFHH@HHGH?D<HIIHG,7,--HBB>,---EG@B6-88.?DE,5GB7CAGBBFG@F.HEHHHFB8;.CG?G;.:8?B.F8@HF.GC.EC:CD.H<DHHIIHHGD/<CDHGCECHIHHHGFC<<1IHIIHG1D11<F1CD1FHE<1DHE/EF=E=@CD@0IIHD?<<0HHEHIIHD<C?IIIHHHHHCG<<CHD0<D0CHE<<0EHEE?F<1<G?IH
@HWI-D00621:567:H7NJCBCX2:1:1103:16835:29449
GTGGGGAATATTGCACAATGGGCGCAAGCCTGATGCAGCCATGCCGCGTGTATGAAGAAGGCCTTCGGGTTGTAAAGTACTTTCAGCGGGGAGGAAGGCGATAAGGTTAATAACCTTGTCGATTGACGTTACCCGCAGAAGAAGCACCGGCTAACTCCGTGCCAGCAGCCGCGGTAATACGGAGGGTGCAAGCGTTAATCGGAATTACTGGGCGTAAAGCGCACGCAGGCGGTCTGTCAAGTCGGATGTGAAATCCCCGGGCTCAACCTGGGAACTGCATTCGAAACTGGCAGGCTAGAGTCTTGTAGAGGGGGGTAGAATTCCAGGTGTAGCGGTGAAATGCGTAGAGATCTGGAGGAATACCGGTGGCGAAGGCGGCCCCCTGGACAAAGACTGACGCTCAGGTGCGAAAGCGTGGGGAGCAAACAGG
+
IIIIIIIIIHIIFHIIIIIIGICH/FHCHHIIIIC1FHHHIIIIIIIIHIHHEHIHHIHIIIIIIIIIIIIIIGHIIHHHIIFHE1F?E?HHDHIEHIIHIHEEEECHCGCHGH@<<<=DGC11=EHHD0<@GHHC/<CFDHHEH@HEHC/<<DHED?EHH=EAE@GAGFED<HEHHEHEHCA8EHEE.8G?FHB.:A.;E@@BFHGHFHHHID-HG7GEHIIGIHIIIGEFEF-HHHDIHHHHHG?HHE?F7<HDHIIIHHHGAF?HGGIIIIIIHHEFHBG@EIHHHHGF@GBHHIHG@FGGHEIFHIIG@GG</IIIGIHHECC0IIIHHIIIIIIIIIIIIIHGDHG@FIHEHIIIHIHF@DDHIIIIIIHDDHDDGIIIIIHIIIIHCIIIIIIIHHIHFCIIIIIIIIIIIIIIIIIIIIIIII
@HWI-D00621:567:H7NJCBCX2:1:1103:20600:29493
GTGGGGAATATTGCACAATGGGCGCAAGCCTGATGCAGCCATGCCGCGTGTATGAAGAAGGCCTTCGGGTTGTAAAGTACTTTCAGCGGGGAGGAAGGCGGTGAGGTTAATAACCTCATCGATTGACGTTACCCGCAGAAGAAGCACCGGCTAACTCCGTGCCAGCAGCCGCGGTAATACGGAGGGTGCAAGCGTTAATCGGAATTACTGGGCGTAAAGCGCACGCAGGCGGTCTGTCAAGTCGGATGTGAAATCCCCGGGCTCAACCTGGGAACTGCATTCGAAACTGGCAGGCTAGAGTCTTGTAGAGGGGGGTAGAATTCCAGGTGTAGCGGTGAAATGCGTAGAGATCTGGAGGAATACCGGTGGCGAAGGCGGCCCCCTGGACAAAGACTGACGCTCAGGTGCGAAAGCGTGGGGAGCAAACAGG
+
IIGIIHIIIIIIIIIIIIIIIIIIIIHIIIIIIIIHIHIIIIIHIIIIIIIIIIIIIIIIIIIIH1EHIIHHIHIIIIIIIHDHIIIIIIIHHIIHIIIIHIIHIIIIIIIIHHHHIIIIIIHHHIIIIIHIIHIIIIIIIIIHHHIIIHIIIIIIFHIHGIIIHIIIIIIIIHHDHHHIIIHHIIHH=GHIEHACHIII@EHHGGHGHHHIGIHEHHEEGIIIHIIHDH@FHEHIHHHIHEHHIHIGIHHIIIIHIHIGIIIIIHIGIIHHHHHHIIHHHHHIHIIHHEIIHIIIHGIIHHFIIIIIIIIIGIIIIIHIIIIIIIIIIIIIIIIHIHIGHIIIIIHGFHHHHGIHIIIIIHDCHIIIIGIIIHHIIHCIHIIIIIIHIHHIHIHHIHHHIIIIIHIIIIIIIIIIIIIIIIIIIIIIII
@HWI-D00621:567:H7NJCBCX2:1:1103:3247:29749
GTGGGGAATATTGCACAATGGGCGCAAGCCTGATGCAGCCATGCCGCGTGTATGAAGAAGGCCTTCGGGTTGTAAAGTACTTTCAGCGGGGAGGAAGGCGATGCGGTTAATAACCGCGTCGATTGACGTTACCCGCGGAAGAAGCACCGGCTAACTCCGTGCCAGCAGCCGCGGTAATACGGAGGGTGCAAGCGTTAATCGGAATTACTGGGCGTAAAGCGCACGCAGGCGGTCTGTTAAGTCAGATGTGAAATCCCCGGGCTTAACCTGGGAACTGCATTTGAAACTGGCAGGCTTGAGTCTTGTAGAGGGGGGTAGAATTCCAGGTGTAGCGGTGAAATGCGTAGAGATCTGGAGGAATACCGGTGGCGAAGGCGGCCCCCTGGACAAAGACTGACGCTCAGGTGCGAAAGCGTGGGGAGCAAACAGG
+
<GHE?CHHHHIIFHHG1DGHFHEHHH/ECHIHHIIICFHH1CHHIIIIHHHCHHIIIIIIIGIGHHIFHHHHIHHIHHEHHIDEHIGIIIHHIIHHGIIIHIIGIIHHIIIIIIIHIIIIHDHIIIIIIHIHGHEHIIHHHGECHIIIIIIIIIHIGIGHHIHHHIIHIHIHIGIDGHHIHI.EHIHHHEGHHIB@EHFFHHFH@CHHIIIIHIIIHHHIHHHIIHHHIHHGFHHIHIIIHGHHHIIIHFHEIIIIHIHHGEEEHAA8?IIIIHHIHHHHCIIIIIHFIIGIIHG.@FGHF.HCHEIHDHHEIIIIHIHHEFHEG?HIHDIGIIIIIIIGIIIHHHHF<CHIFHHIIIHIIIHHHGIIIHHIIDIHHIIIHIHEHIIIIHHIIIIIIIIIIIIDIHGIIIHECHH@DC<IHHIIHIIIII
@HWI-D00621:567:H7NJCBCX2:1:1103:12818:29873
GTGGGGAATATTGCACAATGGGCGCAAGCCTGATGCAGCCATGCCGCGTGTATGAAGAAGGCCTTCGGGTTGTAAAGTACTTTCAGCGGGGAGGAAGGTGTTGAGGTTAATAACCTCAGCAATTGACGTTACCCGCAGAAGAAGCACCGGCTAACTCCGTGCCAGCAGCCGCGGTAATACGGAGGGTGCAAGCGTTAATCGGAATTACTGGGCGTAAAGCGCACGCAGGCGGTCTGTCAAGTCGGATGTGAAATCCCCGGGCTCAACCTGGGAACTGCATTCGAAACTGGCAGGCTAGAGTCTTGTAGAGGGGGGTAGAATTCCAGGTGTAGCGGTGAAATGCGTAGAGATCTGGAGGAATACCGGTGGCGAAGGCGGCCCCCTGGACAAAGACTGACGCTCAGGTGCGAAAGCGTGGGGAGCAAACAGG
+
IIIHIIIIIIIIIIIIIIIIIIIIIHIIHIHIIIIIHIIIIIIIIIIIIIIIIIHIIIHIIIIIHIIHIHIIIIIIIIIIIFGHHIGIIIIIIIIHHIIIIIIIIIIIIIIIIIIIIIHGHIHIHIIIIHIIIIIIIHIIIIIIIIIIGIIHIIIIGHIIIIIIIIIIIHIIHHHHIIIIHGHHIHHHIIIIIIHCHIIIGHHIIIIIIHIIHIIIHIIIIHHHHIIIHIIEHHIHHHIIHIIIHH?HHHCIIHHHHCEGE.EHHHEHHIIIIIGHHHHFEIIHIHHIIIHIHG?IIIIHFGIIIHIIIIIIIHHHIIIHFIHIIIIIIIIIIHIIIIIIIIIIIIHF<HEHIIHHIIHHIIIIIIIIIIIIHGGIIIHIIIHGIIIIIIIHGIIIIIIFFIIIIIIIIIIIHIIIIIIIIIIIIIIIII
@HWI-D00621:567:H7NJCBCX2:1:1103:7114:30018
GTGGGGAATATTGCACAATGGGCGCAAGCCTGATGCAGCCATACCGCGTGTATGAAGAAGGCCTTCGGGTTGTAAAGTACTTTCAGCGGGGAGGAAGGCGATAAGGTTAATAACCTTGTCGATTGACGTTACCCGCAGAAGAAGCACCGGCTAACTCCGTGCCAGCAGCCGCGGTAATACGGAGGGTGCAAGCGTTAATCGGAATTACTGGGCGTAAAGCGCACGCAGGCGGTCTGTCAAGTCGGATGTGAAATCCCCGGGCTCAACCTGGGAACTGCATTCGAAACTGGCAGGCTAGAGTCTTGTAGAGGGGGGTAGAATTCCAGGTGTAGCGGTGAAATGCGTAGAGATCTGGAGGAATACCGGTGGCGAAGGCGGCCCCCTGGACAAAGACTGACGCTCAGGTGCGAAAGCGTGGGGAGCAAACAGG
+
IIEHHHGDHHIIHHIIIIIIIIIIIIIIIIIHIIHIIIIIIIIIIHIIHHIIIIIIIIGHIIIIHIIDHHHIIIIGHIIIIIGHIIIGIIIGHIIIIIIIIIEHHIIIIIIIIIIIIIIHIIIHIIIIGHIIIIIIIIIHIIIIIIHHHIHIHIIIGIIIHHIIIIIIIIIIIIIIIIHIIIHHIIIIIIIIGIGHGIIHHHHHGIHIIHHIIIHHHHHHHH>IHIIHHGI?HHHHHIIIIHCHIHGIIIHG=IIHIHHEGIHEHH?IIIIHHIIHHEHG?IIIHIHEHIHHHIIHIIHHGIIHIIIIHIIIHIIHIIHIIGHIIIIHHHIIHHIGIIIIIIHIIIHFDFHCIIH?IIIIIIGIIIHIIIIIIIIIIIHIHIIIIIIIIIIIIIIIIIIIIIIIIIIIIIIIIIIIIIIIIIIIIIIIII
@HWI-D00621:567:H7NJCBCX2:1:1103:8986:30098
GTGGGGAATATTGCACAATGGGCGCAAGCCTGATGCAGCCATGCCGCGTGTATGAAGAAGGCCTTCGGGTTGTAAAGTACTTTCAGCGGGGAGGAAGGTGTTGTGGTTAATAACCGCAGCAATTGACGTTACCCGCAGAAGAAGCACCGGCTAACTCCGTGCCAGCAGCCGCGGTAATACGGAGGGTGCAAGCGTTAATCGGAATTACTGGGCGTAAAGCGCACGCAGGCGGTCTGTTAAGTCGGATGTGAAATCCCCGGGCTCAACCTGGGAACTGCATTCGAAACTGGCAGGCTAGAGTCTTGTAGAGGGGGGTAGAATTCCAGGTGTAGCGGTGAAATGCGTAGAGATCTGGAGGAATACCGGTGGCGAAGGCGGCCCCCTGGACAAAGACTGACGCTCAGGTGCGAAAGCGTGGGGAGCAAACAGG
+
IIIIHIIIHIIIIIHIIIHHHHIIIIIIIIIIIIIIIIHIIIIHHIIIIIIIIIIHIIIIHIIHIIIIIIIIIIIIGIIIIIHIIIIIIIIHHIHIIIIIIIIIIIHHHIIIIIIHIIIIIIIIIIIIGHIIIHIIIIGHIIIIGIIIIHIHCHIHIIIIHHHIIHIIIIIGGIHHIIIHIDGHHCHIHIHIIIID=@GHHHHIIIIHHHHHIIHHHGHHHIHIIHEGHHHHGIIHHIIIHDIIIHCIHHFHG<CDGIHIIGIHHGCIIIIGIHEIIIIIIHHHIIHFIIIIHHEIIIHHEIIIIIIIIIIIIIIIIIIIIIGIIIIIIIIHHHIIIIIIIIIIIIIHIIHIIIFIIIIIIIIHIIIIIHHIIIIHIIGIIIIIHHIIIIIIIIIIIIIHFHHIIHIIIIIIIIIIIIIIIIIIIIIHII
@HWI-D00621:567:H7NJCBCX2:1:1103:13229:30157
GTGGGGAATATTGCACAATGGGCGCAAGCCTGATGCAGCCATGCCGCGTGTATGAAGAAGGCCTTCGGGTTGTAAAGTACTTTCAGCGGGGAGGAAGGCGATAAGGTTAATAACCTTGTCGATTGACGTTACCCGCAGAAGAAGCACCGGCTAACTCCGTGCCAGCAGCCGCGGTAATACGGAGGGTGCAAGCGTTAATCGGAATTACTGGGCGTAAAGCGCACGCAGGCGGTCTGTCAAGTCGGATGTGAAATCCCCGGGCTCAACCTGGGAACTGCATTCGAAACTGGCAGGCTAGAGTCTTGTAGAGGGGGGTAGAATTCCAGGTGTAGCGGTGAAATGCGTAGAGATCTGGAGGAATACCGGTGGCGAAGGCGGCCCCCTGGACAAAGACTGACGCTCAGGTGCGAAAGCGTGGGGAGCAAACAGG
+
IIHEHGHHIHIIEHHIIIIIIIIIIIIHIIIIIIHIIIIIIHIIIIIIIIIIIIIIIIIIIIIIIIIIIIIIIIHIIIHIIHGGHIIIIIIIDIHIIIIIIIIIIIIIIIIIIIIIIHHGIHIIIIIIHIHIIIIIIHHHHIIIIIIIIHHIIIIIIIIIIIGHIIIIIIEHHHHIIIIIIIIIIIHIGHEGHHHIIIIIIIIIIIIIIHIIIIHIIIIHHIHIHIIIHIIHHE?CHGHHHHHHIHEHIHEECHHDDDIIIIHHIIHHIGIHHIHIIHIHHIIIIIIEHIIIIHHHIIIIHFEIIHIIIIIIHHHHHIIIIHIIIIHFH<HIHIHIIIEIIIIHIIHGDIHIIHHCHIHHDIHDIIIHHEIH=IIIHHCHEG?IHHIHIHIIIIIIIIHCHHHDIHIHHIIIIIIIIIIIIIIIIIIIHH
@HWI-D00621:567:H7NJCBCX2:1:1103:15022:30029
GTGGGGAATATTGCACAATGGGCGCAAGCCTGATGCAGCCATGCCGCGTGTATGAAGAAGGCCTTCGGGTTGTAAAGTACTTTCAGCGGGGAGGAAGGTGTTGTGGTTAATAACCGCAGCAATTGACGTTACCCGCAGAAGAAGCACCGGCTAACTCCGTGCCAGCAGCCGCGGTAATACGGAGGGTGCAAGCGTTAATCGGAATTACTGGGCGTAAAGCGCACGCAGGCGGTCTGTCAAGTCGGATGTGAAATCCCCGGGCTCAACCTGGGAACTGCATTCGAAACTGGCAGGCTAGAGTCTTGTAGAGGGGGGTAGAATTCCAGGTGTAGCGGTGAAATGCGTAGAGATCTGGAGGAATACCGGTGGCGAAGGCGGCCCCCTGGACAAAGACTGACGCTCAGGTGCGAAAGCGTGGGGAGCAAACAGG
+
IIIIIIGIIHIIIIIIIIIGHIIIIIHIIIIIIIIIIIIIHHIII<EDEHIIIIIHHHIIHIHIIIFHIIIIIHIIIIIIIHGHIIHIIIIHIGIIHHHIIIIHIIIIIGIIHIHHIIIIHIIIIIIHHHIIIIIIIIIIIIHIIIIIGIIHIIIGIIIIHIIIIIHHIIHGEHEHEHHIIIIII<:EHIIHFHHHIHIIIIHHIHIIIHHHEHHHHHIIIIHHIHHDIIHHHG?FEFHDHGIIIIIIIIHHIHHHDDHGEHECHHHIHHIHHHHIIHIIHHHIHHHIHIIIIIHIIIIIIIIIIIIHHGIIHEGHHIIIHHHIHIIIIIIIIHIIIIIIIIHIIIHGDHIIIHIIIIHHHHIIIIHIIIHHIIIIIIHHGIIIIIIIIIIIIIIHHIIIGIIIIIIIIIIIIIIIIIHIIIIIIIIIII
@HWI-D00621:567:H7NJCBCX2:1:1103:1430:30424
GTGGGGAATATTGCACAATGGGCGCAAGCCTGATGCAGCCATGCCGCGTGTATGAAGAAGGCCTTCGGGTTGTAAAGTACTTTCAGCGGGGAGGAAGGCGATAAGGTTAATAACCTTGTCGATTGACGTTACCCGCAGAAGAAGCACCGGCTAACTCCGTGCCAGCAGCCGCGGTAATACGGAGGGTGCAAGCGTTAATCGGAATTACTGGGCGTAAAGCGCACGCAGGCGGTCTGTCAAGTCGGATGTGAAATCCCCGGGCTCAACCTGGGAACTGCATTCGAAACTGGCAGGCTAGAGTCTTGTAGAGGGGGGTAGAATTCCAGGTGTAGCGGTGAAATGCGTAGAGATCTGGAGGAATACCGGTGGCGAAGGCGGCCCCCTGGACAAAGACTGACGCTCAGGTGCGAAAGCGTGGGGAGCAAACAGG
+
IIIIGIIHIHIIIIIHGHIIIIIIII/EHIIIHIIIIIIIGHIIIIIIIIIIIIHIHGIHIIIHIIIIIHIIIIIIGIIIIIHIIIIIIIIIICCHIIIIIIHIIIIIIIIIIIHIIIIIIIHIHIIIIIHIIIIHIHIIIIIGIIHIIIIIIIIIIIIIIHIIIIIIIIIIHIDHHIHFCHEHIIIIIHHIHIIEHGIIIHIEHFIIIIIHGHIHHIIIIIIIIIHHHIIHFFEHEHECDDHIHHEHHHHHECIIGIIHGIHFIHHEHIIHGIIIIIIHGHHHHHHHHIHHHF.IIIIIIHHEIIIIGIIIGHHGIIIHIIIIIGIHHGIIHIIIIIIHGIIHGIHG<GHIHHHHIIIIHIIIIHIHIIHIIIIHHIHHIIIIIIIIIHIHHIIIIIHIIIIIHHHIIIHGCCC<0IIIIIIIIIIHHI
@HWI-D00621:567:H7NJCBCX2:1:1103:3780:30424
GTGGGGAATATTGCACAATGGGCGCAAGCCTGATGCAGCCATGCCGCGTGTATGAAGAAGGCCTTCGGGTTGTAAAGTACTTTCAGCGGGGAGGAAGGCGATGCGGTTAATAACCGCGTCGATTGACGTTACCCGCAGAAGAAGCACCGGCTAACTCCGTGCCAGCAGCCGCGGTAATACGGAGGGTGCAAGCGTTAATCGGAATTACTGGGCGTAAAGCGCACGCAGGCGGTCTGTTAAGTCAGATGTGAAATCCCCGGGCTTAACCTGGGAACTGCATTTGAAACTGGCAGGCTTGAGTCTTGTAGAGGGGGGTAGAATTCCAGGTGTAGCGGTGAAATGCGTAGAGATCTGGAGGAATACCGGTGGCGAAGGCGGCCCCCTGGACAAAGACTGACGCTCAGGTGCGAAAGCGTGGGGAGCAAACAGG
+
IIGIEHHHHHIIIIIIIIIIIIIIIIEHGIHIIIIHGHIGHIIIHIIIFHHHIIIIIIIIIIIIIIIIIHIIIIIIHHHHIIGHHHIIIIIHHIIGEHHIIIIIIIHHHIHIIICHHIIIIIIIIIHIIIIIIIIIIIIIIHIHIIIIIIIHGIIIIHIIHIHIIIIIIIIIIIIIIIHIIIHIGHHFGIIIHHIIIIIIIIGIIHHIIHIIIHHIIIHCEHIIHHDHHDHF?GHHFIIHIHIIHIHHIHIIHIIHHHHGHHHFHHEHEHHIIIHIIHIIHHGIHIIIIIIHEIHIIIHIIHGGIIIIIIIIIHIIIIIHHGIIIIIIIIIIHIIIHIIIIHIIHHHHGIIIHHIIIIIIHHIIHHHIIGIIIIIHIIHIIGIIIIIIIIIIIIIIIIIIIIIGHIIHHHHHHDHFCIIIIIIHGCIIII
@HWI-D00621:567:H7NJCBCX2:1:1103:7219:30314
GTGGGGAATATTGCACAATGGGCGCAAGCCTGATGCAGCCATGCCGCGTGTATGAAGAAGGCCTTCGGGTTGTAAAGTACTTTCAGCGGGGGGGAAGGTGTTGTGGTTAATAACCACAGCAATTGACGTTACCCGCAGAAGAAGCACCGGCTAACTCCGTGCCAGCAGCCGCGGTAATACGGAGGGTGCAAGCGTTAATCGGAATTACTGGGCGTAAAGCGCACGCAGGCGGTCTGTTAAGTCAGATGTGAAATCCCCGGGCTTAACCTGGGAACTGCATTTGAAACTGGCAGGCTTGAGTCTTGTAGAGGGGGGTAGAATTCCAGGTGTAGCGGTGAAATGCGTAGAGATCTGGAGGAATACCGGTGGCGAAGGCGGCCCCCTGGACAAAGACTGACGCTCAGGTGCGAAAGCGTGGGGAGCAAACAGG
+
IHHIGIHHHIIIIIIGHHIIHIIIIGHIIIHIIIIIGIIIIIIIIIIHHDHIIIIIIIIIIHHIIIIIIHIHHIGIIIIIIIHIIIIIIIIIIIHIIGHIHHIIIIHHHIHIIIGIIIIGGIIIHHIIHHHIIIHIIIIIIHIHIGIIIIIHEHHHIIIHHIIIIIIIIIIIIIIIIIIIIIIIHIDHHHIHGHGHHHEHIIHIIIHHHHHHHIIIIIHHIIIHIHIIIGCGCHIIIIHHHHHIIHIIHIGIIIHIHIHEGHHGHHGHIIGIIHHIHIIHHIIIIIIIIHHIGHHEIIIIIHHIIHIIIIIIIIIIIIIIHHIIIIIHIHIIHIIHIIIIIIIIHHIHDHIIIHHIIHHEHHHHIIIIIIHIIIIIIIIIIIIHIIIIIIIHHIIIHIHHGIIIIIIIIIIIIIIIIIHIIIHIIIIIII
@HWI-D00621:567:H7NJCBCX2:1:1103:7240:30372
GTGGGGAATATTGCACAATGGGCGCAAGCCTGATGCAGCCATGCCGCGTGTATGAAGAAGGCCTTCGGGTTGTAAAGTACTTTCAGCGGGGAGGAAGGCGATAAGGTTAATAACCTTGTCGATTGACGTTACCCGCAGAAGAAGCACCGGCTAACTCCGTGCCAGCAGCCGCGGTAATACGGAGGGTGCAAGCGTTAATCGGAATTACTGGGCGTAAAGCGCACGCAGGCGGTCTGTCAAGTCGGATGTGAAATCCCCGGGCTCAACCTGGGAACTGCATTCGAAACTGGCAGGCTAGAGTCTTGTAGAGGGGGGTAGAATTCCAGGTGTAGCGGTGAAATGCGTAGAGATCTGGAGGAATACCGGTGGCGAAGGCGGCCCCCTGGACAAAGACTGACGCTCAGGTGCGAAAGCGTGGGGAGCAAACAGG
+
HHHD1CEGHIIIHIIIHHIIHIIIIG?EHHIIIIIGIIIIHHIIIHHIIIIIIIIIIIIIIHIIGIIIHGHIIIIIIIIIIIHIIIIIIIIIIIIIIGIIIIIIIIHIIIIIIHIIIGHIIIIIIIIIIIIIIIIIIIIIIIIHIIHIIIIIIIIIHIIIIIIIIIIIIIIIID?EHHEHHHIGHI8.BHII?G=EHHIIIIIHIIIII?HHIIIHHHHIHHIHIIIIIGIHFHHHHIIHIIHIIIHIHHIHHGHIIIIIIIIIIIIIIIIIIHIIIIIHCHIIIIIIIIIIIHEEIIIIIIIIIGIIGIIIIIIIIIIIIHIIIIHEIHIIIIIIIIIIIIIIIIHHHIIIIIIIIIIIHIIIIIIIIIIIIIIIIIIHIIIIIIIIIIHIIIHIIIIHH@IIIIIHIHHHCHF<0D<IIIIIHIIIII
@HWI-D00621:567:H7NJCBCX2:1:1103:9900:30495
GTGGGGAATATTGCACAATGGGCGCAAGCCTGATGCAGCCATGCCGCGTGTATGAAGAAGGCCTTCGGGTTGTAAAGTACTTTCAGCGGGGAGGAAGGCGATAAGGTTAATAACCTTGTCGATTGACGTTACCCGCAGAAGAAGCACCGGCTAACTCCGTGCCAGCAGCCGCGGTAATACGGAGGGTGCAAGCGTTAATCGGAATTACTGGGCGTAAAGCGCACGCAGGCGGTCTGTCAAGTCGGATGTGAAATCCCCGGGCTCAACCTGGGAACTGCATTCGAAACTGGCAGGCTAGAGTCTTGTAGAGGGGGGTAGAATTCCAGGTGTAGCGGTGAAATGCGTAGAGATCTGGAGGAATACCGGTGGCGAAGGCGGCCCCCTGGACAAAGACTGACGCTCAGGTGCGAAAGCGTGGGGAGCAAACAGG
+
IHHHII0EGHHIIIIGIGIIIEHDHECC@HHHHIHHHHIIIIIIIIIHHIHHHHHHEHHIIIIHIIIGIHDHHHCCGFHHHIDFEHHGIIDHDDEHGHHIGHHIIIHHEHHHHIIIIIHHHCEHHIHEHHIHHHHHDCCHFHHICHHIGC?EEEH?GHIIIIIEFHIH/@E-EC-:GHEHHGHI?<GECE?F?BBGGEHHHHHFGHIIIGHIIIIHHFIHIIIHIICIHDHHHCHHHHEHIHHHHIHIIIHHHDDIIHHHHHFIIHIIHIIIIHEFF.EHFIIIIIHIIHHIIIHIIIIIHIHHIHIHHHDHHHEHHIIHC0IIHHIIIHIHHHIIIHGIHIIIHHHGDHHHGIIIIIIHHIIIIIIIHEIIIIIIHHDDHHIHHFHCIHHFHIIHHHIIHHIIIGIIIIHE<IIHHHHHIIIIIHHHHE
@HWI-D00621:567:H7NJCBCX2:1:1103:1504:30660
GTGGGGAATATTGCACAATGGGCGCACGCCTGATGCAGCCATGCCGCGTGTATGAAGAAGGCCTTCGGGTTGTAAAGTACTTTCAGCGGGGAGGAAGGTGTTGTGGTTAATAACCGCAGCAATTGACGTTACCCGCAGAAGAAGCACCGGCTAACTCCGTGCCAGCAGCCGCGGTAATACGGAGGGTGCAAGCGTTAATCGGAATTACTGGGCGTAAAGCGCACGCAGGCGGTCTGTCAAGTCGGATGTGAAATCCCCGGGCTCAACCTGGGAACTGCATTCGAAACTGGCAGGCTAGAGTCTTGTAGAGGGGGGTAGAATTCCAGGTGTAGCGGTGAAATGCGTAGAGATCTGGAGGAATACCGGTGGCGAAGGCGGCCCCCTGGACAAAGACTGACGCTCAGGTGCGAAAGCGTGGGGAGCAAACAGG
+
DHHHHHHDHGHIIIGIIIHIIIIIGH/CFHFGHIIEHIHIIIIIECHHHIIEGHIHHHIIIIIIIIIIIIIIIHHFHIIIIHDHGHHIIIIIIIIIIIIHIHIIHIHHIIIIIIHIIIHGHIHHEHIIHHIIIIIIIIIIEH0DHHHGIIIIHIIHIHIHGIIIIIIIIIIIIIHHIIGFEHHIHHHHHIIHCEHEDHIIHHIIHHIHGHIIEHEEHDIHGHHHHI<E=IIEHHFIIHEHHHDGEHHCEEGIIIIIHIIHEHHFGHGHHFIIIIHHHHHHEHHHHEHIGIIHIHFIHHFHHEHIIIIHIIIHIGIIIIIIHCHECD<0HHCIGHHCF?IHHHEF1HFHGGHFCHIIIIIIHIIIIIIIIIHDIHIIHHHIHHHHFHIIIIIIHHIIHHIHHHIIIHGC1HGD/EC<0IIIIHIIIIIIIH
@HWI-D00621:567:H7NJCBCX2:1:1103:4668:30593
GTGGGGAATATTGCACAATGGGCGCAAGCCTGATTCAGCCATGCCGCGTGTATGAAGAAGGCCTTCGGGTTGTAAAGTACTTTCAGCGGGGAGGAAGGTGTTGAGGTTAATAACCTCAGCAATTGACGTTACCCGCAGAAGAAGCACCGGCTAACTCCGTGCCAGCAGCCGCGGTAATACGGAGGGTGCAAGCGTTAATCGGAATTACTGGGCGTAAAGCGCACGCAGGCGGTCTGTCAAGTCGGATGTGAAATCCCCGGGCTCAACCTGGGAACTGCATTCGAAACTGGCAGGCTAGAGTCTTGTAGAGGGGGGTAGAATTCCAGGTGTAGCGGTGAAATGCGTAGAGATCTGGAGGAATACCGGTGGCGAAGGCGGCCCCCTGGACAAAGACTGACGCTCAGGTGCGAAAGCGTGGGGAGCAAAAAGG
+
HEH1C<GHHHHGCC<CCGHHHCHHIIHHHIH<DF1DC<DFHHCE<EDHHHIIH1<@GHHHHGHHI@1<?CHDHCHHH1CEGHFH?GCCD<<CH<EHEHHIIH?H1G@@H<G1FH1F@GGEHHHHIHHHIHGHI?DHHGIIIIIEHHIIDCHHECHHF?E0=D@FHHICHHIII<?EHEH?G/.?HCEHCHHHHFEHCH.AGHHHHIIHHHHHHIHIIHHHHIIIHHIIIIHHECIHHHCCHHHHFHIHHIIHHHHHGDFEF@F@GFE?FAFGHIHG?AIHHGHGAA@EIH@IIHHIIHHHEGCIIHHE-IIIIIIIHHEFIIIHHG@@H?HECGIIIIHHHIIHHHF<<EHIHFHEHHHEHEC/IHH@HEHHECDECF/DIHCHHFG<D1HD1D0G<<DCEHHEC<<0HD0CC/FCC<1HHC/<<<1@CF
@HWI-D00621:567:H7NJCBCX2:1:1103:10744:30645
GTGGGGAATATTGCACAATGGGCGCAAGCCTGATGCAGCCATGCCGCGTGTATGAAGAAGGCCTTCGGGTTGTAAAGTACTTTCAGCGGGGAGGAAGGCGATGCGGTTAATAACCGCGTCGATTGACGTTACCCGCAGAAGAAGCACCGGCTAACTCCGTGCCAGCAGCCGCGGTAATACGGAGGGTGCAAGCGTTAATCGGAATTACTGGGCGTAAAGCGCACGCAGGCGGTCTGTCAAGTCGGATGTGAAATCCCCGGGCTCAACCTGGGAACTGCATCCGAAACTGGCAGGCTTGAGTCTCGTAGAGGGGGGTAGAATTCCAGGTGTAGCGGTGAAATGCGTAGAGATCTGGAGGAATACCGGTGGCGAAGGCGGCCCCCTGGACGAAGACTGACGCTCAGGTGCGAAAGCGTGGGGAGCAAACAGG
+
HHHHHIIIHEGHHIIIHIIIIHIIIGIGHIHIIIIGCGHHIHIIHHGHCHHHIIIIIIIIIIIIIIIIIIIIIHIHHIIIIHHIHIIIGIIIIIHIIIIHIIICHIIIIIIIIIIIGIIIIIIIIIIIHIIIIIIIIHIHFHIIIIIIIIIIIIIIIIIIIIIIIIIIIHG?CHEHIHEHHHEHHHGHIIHHIIHIHHHIIHHHHIHIGHHHIIEBAFHGIIGIHHIIIIIHEB@EIIHGIIIIIIIIIIIIIIIHIIIHIHHEHHIHIIIIIIHIIHHCIIIIIIHHHGEIIHGIIIIIIIHFIIIIHIIIIIIIIIIIIHHIIIHIIIHIIIIIIIHIIIIIIIIHGIIIIIIHIIIIGHIIIIIIIIIHHIIIIIIIIIIIIIIIIIIIIIIIIIHHEIIIIIIHIIIHHIIIIHHIIIHIIHIIII
@HWI-D00621:567:H7NJCBCX2:1:1103:11487:30758
GTGGGGAATATTGCACAATGGGCGCAAGCCTGATGCAGCCATGCCGCGTGTATGAAGAAGGCCTTCGGGTTGTAAAGTACTTTCAGCGGGGAGGAAGGCGATAAGGTTAATAACCTTGTCGATTGACGTTACCCGCAGAAGAAGCACCGGCTAACTCCGTGCCAGCAGCCGCGGTAATACGGAGGGTGCAAGCGTTAATCGGAATTACTGGGCGTAAAGCGCACGCAGGCGGTCTGTCAAGTCGGATGTGAAATCCCCGGGCTCAACCTGGGAACTGCATTCGAAACTGGCAGGCTAGAGTCTTGTAGAGGGGGGTAGAATTCCAGGTGTAGCGGTGAAATGCGTAGAGATCTGGAGGAATACCGGTGGCGAAGGCGGCCCCCTGGACAAAGACTGACGCTCAGGTGCGAAAGCGTGGGGAGCAAACAGG
+
IIIIIIIIIHIIIIIIIIIIIIIIHIIIIIIIIIIIIIIIIIIIIHIIIIHIIHIIIIIIIGIIII?HHHICEHIHFHHIIIGHHHGIHIIHHGHIHIHDHHHEHHFHHIIHEHHIIIIHIIIHIHIIIIIHIHIIIG<DGHHIHIHGHIHIIHIIIIGHFHHIHIGIHHHHIICDC?EHECCEHEHHHIEGEHE=.EHHIIHGHECHIHIIHHIGIHIIHGIIIIIIHHHHEIIHEHHIIHHHHHIIIIIIIGIHHGHIIIHIIIIIIIIIHHHIIIIHIHIHIIIIIHEGIIIIIIHIIHIGGIIIIIIIIIIGIIIIIIHFIIIIIIIHIIIIIIIIIIIIIIHFDHGIGIIHIIIIHHGIIIIIIIIIIIIIHIIIIIIIIIHHIHIHEIIIIIHHHEIIIGIIIIIIIGIIIIIIIHIIIIIIII
@HWI-D00621:567:H7NJCBCX2:1:1103:8672:31006
GTGGGGAATATTGCACAATGGGCGCAAGCCTGATGCAGCCATGCCGCGTGTGTGAAGAAGGCCTTCGGGTTGTAAAGTACTTTCAGACGGGACGAAGGTGTTCAGGTTAATAACCTCAGCAGATGACGGTACCCTCAGAAGAAGCACCGGCTAACTCCGTGCCAGCAGCCGCGGTAATACGGAGGGTGCAAGCGTTAATCGGAATTACTGGGCGTAAAGCGCACGCAGGCGGTCTGTCAAGTCGGGTGTGAAATCCCCGGGCTCAACCTGGGAAATGCACTCGAAACTGGGAGGCTAGAGTCTGGTAGAGGGGGGTAGAATTCCAGGTGTAGCGGTGAAATGCGTAGAGATCTGGAGGAATACCGGTGGCGAAGGCGGCCCCCTGGACAAAGACTGACGCTCAGGCGCGAAAGCGTGGGGAGCAAACAGG
+
IIIIIIIIIFIII@CGHIIIII1C/CE/DGHHIE<DHHIHHFHIIIIIIIE1<FHHHIIIIIIIIFHIIIIIIIIII1DHHEFH1<11<E/ECFHH0/<C1011<CGFHF1F@HC11<D0111<1CG</<CEH@0<C=CGHHHE?GHIHD:DHHHG/FEFEDHFHHH?@G?CCC-:EDDFEHHHHDAE.//.;8.:A@GHHHHHHGIHIHHIHHG@HIHDE+-H@ECHHHHB8-8--?IHIHC88-GGGIHGA,,DHHE7HFB.EGB.IIHG7;.HFB:.HGIHHIFG8;...HHB.HF;..;/G@IHIHED/<HG@HFHIGHHC@IIIIIIIIIHIIIIIIIIIHIHGIE@GIIIIIIHDHDHF0IIIIIIIHHC/EC/CFIHGD<HFCG1HIIIIIHHEEHF</EHIIIIIIIIIIIHHGIIIIIIII
@HWI-D00621:567:H7NJCBCX2:1:1103:14520:31015
GTGGGGAATATTGCACAATGGGCGCAAGCCTGATGCAGCCATGCCGCGTGTATGAAGAAGGCCTTCGGGTTGTAAAGTACTTTCAGCGGGGAGGAAGGTGTTGTGGTTAATAACCGCAGCAATTGACGTTACCCGCAGAAGAAGCACCGGCTAACTCCGTGCCAGCAGCCGCGGTAATACGGAGGGTGCAAGCGTTAATCGGAATTACTGGGCGTAAAGCGCACGCAGGCGGTCTGTCAAGTCGGATGTGAAATCCCCGGGCTCAACCTGGGAACTGCATTCGAAACTGGCAGGCTAGAGTCTTGTAGAGGGGGGTAGAATTCCAGGTGTAGCGGTGAAATGCGTAGAGATCTGGAGGAATACCGGTGGCGAAGGCGGCCCCCTGGACAAAGACTGACGCTCAGGTGCGAAAGCGTGGGGAGCAAACAGG
+
HHHIIGHIHHIIIIIIIGHIHHIIIHCHFHHIIIIIIIIIGIIGGHHIIIIIIIIIIHIIIIIHHIHIIIIIIIHHIHIIIIGHIIGDDHHHGIIHHIHIIIIIIICHHIIIIIIIIHIIHIIIHHHIHHEHIIIIIICIIIIIIIHIIIHIGIIIGIHIIIIIIIIIGIGCHGHIEHHIFHIIDHHIGICHFIGHIIIHHHGHIIIIIIHFIHHHHIIIEEHIHIIGIIIHH@CHHGGHHGIIIIGIIIHIIHCIIIIHHGIIIHGIIHGIHIHGIIIIIIIIIIIIIIIIIHHIIIIIHHIIIIHIIIIIIGIIIGIIIHIIIGIIIIIGIIIIIIIIIIHIIIIHFIIIIIIHHIIIHIIIIIIIIHIIIIIIIIIIHGIIIIIIIIIIHIIIIHIIGIIIIIIIIIIIIIIIIIHHIIIIIIIIII
@HWI-D00621:567:H7NJCBCX2:1:1103:1672:31309
GTGGGGAATATTGCACAATGGGCGCAAGCCTGATGCAGCCATGCCGCGTGTATGAAGAAGGCCTTCGGGTTGTAAAGTACTTTCAGCGGGGAGGAAGGCGATAAGGTTAATAACCTTGTCGATTGACGTTACCCGCAGAAGAAGCACCGGCTGACTCCGTGCCAGCAGCCGCGGTAATACGGAGGGTGCAAGCGTTAATCGGAATTACTGGGCGTAAAGCGCACGCAGGCGGTCTGTCAAGTCGGATGTGAAATCCCCGGGCTCAACCTGGGAACTGCATTCGAAACTGGCAGGCTAGAGTCTTGTAGAGGGGGGTAGAATTCCAGGTGTAGCGGTGAAATGCGTAGAGATCTGGAGGAATACCGGTGGCGAAGGCGGCCCCCTGGACAAAGACTGACGCTCAGGTGCGAAAGCGTGGGGAGCAAACAGG
+
HIIFHDHHHIIHGGHH1GHIIIHIII/FFHG?GH?GHHEFHIHIIDHHHIIIGF?GHHIHI?HHHHHIHHHIIHIIHIHHIIGHHIEHIIIIII0FHHIHIDHGHI@@HHIIIIIGHIIHHHHHHIIHDHIIIIHHHIIEHHIHIHHIHHDHIGHHHHHHIGHFHHCHHHIIHH<?GIIIIIDHIIIIICHH?H@GHIHHHHIGICEHCIIIIIGHHIIIIIIIIIIIHIIGGIHHIHH>HH@FHIHHIIHHADC?,HHG@.B.EGEG@FIIHHFHIIIHFFHEIIHHIHHHIIHHIGIIIHHHHEHIHIIIIIIGIIHHGHHHIIIEIGIHIIIIIHEHIHIHHHHD<GHIHHHEIHFIIHGIIIIHHEHHIIIIIIIIGIGHIGIIIIIHHHIIIIHHHDFCC0FIIHGD/IHFDC1IHIIIIHHIII
@HWI-D00621:567:H7NJCBCX2:1:1103:2870:31303
GTGGGGAATATTGCACAATGGGCGCAAGCCTGATGCAGCCATGCCGCGTGTATGAAGAAGGCCTTCGGGTTGTAAAGTACTTTCAGCGGGGAGGAAGGCGATAAGGTTAATAACCTTGTCGATTGACGTTACCCGCAGAAGAAGCACCGGCTAACTCCGTGCCAGCAGCCGCGGTAATACGGAGGGTGCAAGCGTTAATCGGAATTACTGGGCGTAAAGCGCACGCAGGCGGTCTGTCAAGTCGGATGTGAAATCCCCGGGCTCAACCTGGGAACTGCATTCGAAACTGGCAGGCTAGAGTCTTGTAGAGGGGGGTAGAATTCCAGGTGTAGCGGTGAAATGCGTAGAGATCTGGAGGAATACCGGTGGCGAAGGCGGCCCCCTGGACAAAGACTGACGCTCAGGTGCGAAAGCGTGGGGAGCAAACAGG
+
IIHIGFHIIIIIHHIIIIHIIIIIIIIIIIIIIIHIIIHIIIIIHHHIHHHHIIIIIHHHIIIIHIIIIHIIIIHIIIIIIIHHIIIIIIIDHHHIIIIIIHIIHIIIIIIIIIIIIIIIIHIHHIGIIIIIIIHIHIIHIGHIHIIIIIIHIIIIGIIHIIIIGIIIIHIIIHH<GHHIHHHHHIIIIHIIII:EH?AHIIIGHFCHHIHIIIHHIHHHHIHIIIHHHIH8-F-HGIIIIHIHIHIIHHHF9IIIIIIIIHHHIHIIIHHIIHCIIHGHHHIHHHHHIIIIHHHFIIHHEIIHIHHHHIIIIHIHIIIIHEHIIHHFC/IIHIIIIIHHDHIIHHGD<DHHIIIIIIIIHIIIIIIIIIIIFIIIIIIHHGIIHIIHGIIIIIIIIIIHCGIHIIIIIIHIIIIHHIIIIIIIIIIHII
@HWI-D00621:567:H7NJCBCX2:1:1103:4893:31450
GTGGGGAATATTGCACAATGGGCGCAAGCCTGATGCAGCCATGCCGCGTGTATGAAGAAGGCCTTCGGGTTGTAAAGTACTTTCAGCGGGGAGGAAGGTGTTGTGGTTAATAACCGCAGCAATTGACGTTACCCGCAGAAGAAGCACCGGCTAACTCCGTGCCAGCAGCCGCGGTAATACGGAGGGTGCAAGCGTTAATCGGAATTACTGGGCGTAAAGCGCACGCAGGCGGTCTGTCAAGTCGGATGTGAAATCCCCGGGCTCAACCTGGGAACTGCATTCGAAACTGGCAGGCTAGAGCCTTGTAGAGGGGGGTAGAATTCCAGGTGTAGCGGTGAAATGCGTAGAGATCTGGAGGAATACCGGTGGCGAAGGCGGCCCCCTGGACAAAGACTGACGCTCAGGTGCGAAAGCGTGGGGAGCAAACAGG
+
CHI?1<G0DHHHHHHH@DFGHHIIIH/FHIIHHHIIEHIICHFHICHHHHHIHHIIIIIIEHHIIIIHHHIIIIGHHIIIHHDHIIIIIIIIIIIHHIIIHIIIIIIIIIIIIIIIIHIIIIIIIIIIHHIIIIIIHHIIIGHIIIIIIIICHFHIIIIIIIIHIHCHHIIGHHHHIIIHHI@HHHBGHIIIHIHHIIIIIIIIIIIIIIHIIIH?EHHIIHHIHIIIIIIIIIIIHHHHHGG@-?IHHHEHHDIGIIIIIIHHIHHIHIIIIIHHIIGHFIIIIHFHHIIIIIHCIHHF@HCGIIIIIIHHIIIHHHIIIHIIIIIGIHIIIIIIIHIIIIIIIIHHDIHIIIIIIHIIIHGIIIIIIIIIIIIIIIIIIIIIIIIIIIIIIIIIIIGIIHIHIHIIIHIHEHHFDGCIIIHIHFIIII
@HWI-D00621:567:H7NJCBCX2:1:1103:6736:31293
GTGGGGAATATTGCACAATGGGCGCAAGCCTGATGCAGCCATGCCGCGTGTATGAAGAAGGCCTTCGGGTTGTAAAGTACTTTCAGCGGGGAGGAAGGCGATAAGGTTAATAACCTTGTCGATTGACGTTACCCGCAGAAGAAGCACCGGCTAACTCCGTGCCAGCAGCCGCGGTAATACGGAGGGTGCAAGCGTTAATCGGAATTACTGGGCGTAAAGCGCACGCAGGCGGTCTGTCAAGTCGGATGTGAAATCCCCGGGCTCAACCTGGGAACTGCATTCGAAACTGGCAGGCTAGAGTCTTGTAGAGGGGGGTAGAATTCCAGGTGTAGCGGTGAAATGCGTAGAGATCTGGAGGAATACCGGTGGCGAAGGCGGCCCCCTGGACAAAGACTGACGCTCAGGTGCGAAAGCGTGGGGAGCAAACAGG
+
GHIIIEGGEHHICFHHHHHIIHHHIIEHIHHIEHIIIIIIIHGHIEHHHDHIIIIIIHIIIHIIHHIIGHIIIHIIIIIIHIHHIFHIGHHIIIGIIIIIIHCEHIIIIIIHHIHIIIIIIHHHFHIHHHHIIHHIIIIIIIIHIIIIIIIHIIIIIIIIIIIIIIIIHIIIIGHHHIIIHHHIIIGHHIHIHIHHIIHIIIH@HHHIHIIIIIIIIEHIIIIIIIIIIIHIIHHHIIHIHHHHIIIIIHIIIIGHDIIIIIIHIHCHFIIHIIHIIIHHHGIIIIHIIIIIHHEHIIIHHIHIIIIIIIIIHIIIIIIIHEIIIHIIIHIIIIIIHIIIIIIHHIHHDIIIIIIIIHIIIHIIIIIIIIIIIIIIIIIIIIIIIIIIIIIIIIIIIIIIIIIHIIHIIIIIHIHHEHGIIHIHHHIIII
@HWI-D00621:567:H7NJCBCX2:1:1103:7384:31562
GTGGGGAATATTGCACAATGGGCGCAAGCCTGATGCAGCCATGCCGCGTGTATGAAGAAGGCCTTCGGGTTGTAAAGTACTTTCAGCGGGGAGGAAGGTGTTGTGGTTAATAACCACAGCAATTGACGTTACCCGCAGAAGAAGCACCGGCTAACTCCGTGCCAGCAGCCGCGGTAATACGGAGGGTGCAAGCGTTAATCGGAATTACTGGGCGTAAAGCGCACGCAGGCGGTCTGTCAAGTCGGATGTGAAATCCCCGGGCTCAACCTGGGAACTGCATTCGAAACTGGCAGGCTAGAGTCTTGTAGAGGGGGGTAGAATTCCAGGTGTAGCGGTGAAATGCGTAGAGATCTGGAGGAATACCGGTGGCGAAGGCGGCCCCCTGGACAAAGACTGACGCTCAGGTGCGAAAGCGTGGGGAGCAAACAGG
+
IIIIIHIHIIIIIIHHIIHHHHIIIIIIIIHHHICHEHHIHHGHDDHIHHIHIEHHIHIIHHHIFHIHIHIIIIII<FHCGHGHHIIIG?HHHHHHIHIIIIIHHHIIIHHIHHHHHIIIGIFHHHIICHEHEGHIHIIIIFHHGDGHHDHHIIGICEHHIIGHIIIIIIHIIIHIIIHIEEEHHHHIIHIIIHHHHFHFHHHHIIH@FHHIIHFDHIIIIIGHHDHIIIIEIIIHEEIIIGHHHIHHHHFHG<CDCHIIIHHEHHGIIIIHGB.IHHIIIIIIIIIHIIIIIIHHHEHHHFHIIIIIIHIIIIIIIHFHHHHHHIIIHHHIIIIIIIIIIIIIIIIHFHIIIHIIIIIIHIIHIIIIIIIIIIIIIIIHIIIIIIHHGFHHFFHHHHCHHHIIHIIIHIIIHIIHHIHIIHHGCHFHEF
@HWI-D00621:567:H7NJCBCX2:1:1103:7714:31728
GTGGGGAATATTGCACAATGGGCGCAAGCCTGATGCAGCCATGCCGCGTGTATGAAGAAGGCCTTCGGGTTGTAAAGTACTTTCAGCGGGGAGGAAGGCGATAAGGTTAATAACCTTGTCGATTGACGTTACCCGCAGAAGAAGCACCGGCTAACTCCGTGCCAGCAGCCGCGGTAATACGGAGGGTGCAAGCGTTAATCGGAATTACTGGGCGTAAAGCGCACGCAGGCGGTCTGTCAAGTCGGATGTGAAATCCCCGGGCTCAACCTGGGAACTGCATTCGAAACTGGCAGGCTAGAGTCTTGTAGAGGGGGGTAGAATTCCAGGTGTAGCGGTGAAATGCGTAGAGATCTGGAGGAATACCGGTGGCGAAGGCGGCCCCCTGGACAAAGACTGACGCTCAGGTGCGAAAGCGTGGGGAGCAAACAGG
+
IIIHIIIIIIIIHIIGFGHEHHEHIICHHIIHIIHIIIIIIHFHHIIIIIHIIHIIIHHIHFHHHIIHIIIIIGIEHGEHGCDHHIHIIGGHHIIIIHIIIIIIGC<GHHIIFHIHHHIHIHHIIHIHHIIIIEHIIHIHGHIIIHIGHIIDHHHIHHHFEHEHIIGIGBCHHIIHHIIIIIIHHHIII?EHEHEHDHHIIHIHHIIIGIHIII@GHHHHHIGHFHIIHHGHEH@@@?HCDIHHGIHHGEGHH?<EE5AA.EHBBB.AEHIIIIGHHHHHGIIHHFEEHIHHHEHIHIHIHHEFIHHGHHDHHHFGHHHE<G?EIHHCH?IIIIHIIHIIHHHHHEHFDHEIHHHFHHCIHIIHIIHHIIIHHHGIIIIHCIIHHIHHIIIIHIHIHDHHIHHHHFH@IIHGC/ED0HIIHIIIIIIHHH
@HWI-D00621:567:H7NJCBCX2:1:1103:7260:31770
GTGGTGAATATTGCACAATGGGCGCAAGCCTGATGCAGCCATGCCGCGTGTATGAAGAAGGCCTTCGGGTTGTAAAGTACTTTCAGCGGGGAGGAAGGTGTTGAGGTTAATAACCTCAGCAATTGACGTTACCCGCAGAAGAAGCACCGGCTAACTCCGTGCCAGCAGCCGCGGTAATACGGAGGGTGCAAGCGTTAATCGGAATTACTGGGCGTAAAGCGCACGCAGGCGGTCTGTCAAGTCGGATGTGAAATCCCCGGGCTCAACCTGGGAACTGCATTCGAAACTGGCAGGCTAGAGTCTTGTAGAGGGGGGTAGAATTCCAGGTGTAGCGGTGAAATGCGTAGAGATCTGGAGGAATACCGGTGGCGAAGGCGGCCCCCTGGACAAAGACTGACGCTCAGGTGCGAAAGCGTGGGGAGCAAACAGG
+
IIII1DHIHHHIEHIIIIIGIIIIIIHIIIIIIIHIIIIIHIIIIHHHHHIIHIIHIIHIGIIIHIIGCHIIII1DHHHIIIHHIIIHHIHDHIHHIIIIIIIIIIHIIIIIIIIIIHIIGIHHGHIIIIIIIIIIGHIIIHIIIGHHIIGIHIIIIGHHHGHIIIIIIIIGIIIHIIIHGEEHHHGHHIIIIIHIGHEHIIHHIHIHHHIIIIHIIIIHHHIIHIIIHHHFHEIHHG=IHHHGHHEIHIIHDHIIHIGIIIIHHHHIIIIIIHIIGIIIIIHIIH@GIIHIIHHGIIIIIHIIIIIIIIIIIIIIHIHIHHHGIHHCIIIIIIIIIIHIIIHIIIHHEIIIIIIIIHIIIIHIHIIIIIIIIGIIHIIGHIHHIIIIIIIIIGIIIIIHHFG?IIIIIHHGCIHGDGDIIIHHGHIIII
@HWI-D00621:567:H7NJCBCX2:1:1103:14047:31847
GTGGGGAATATTGCACAATGGGCGCAAGCCTGATGCAGCCATGCCGCGTGTATGAAGAAGGCCTTCGGGTTGTAAAGTACTTTCAGCGGGGAGGAAGGTGTTGTGGTTAATAACCGCAGCAATTGACGTTACCCGCAGAAGAAGCACCGGCTAACTCCGTGCCAGCAGCCGCGGTAATACGGAGGGTGCAAGCGTTAATCGGAATTACTGGGCGTAAAGCGCACGCAGGCGGTCTGTCAAGTCGGATGTGAAATCCCCGGGCTCAACCTGGGAACTGCATTCGAAACTGGCAGGCTAGAGTCTTGTAGAGGGGGGTAGAATTCCAGGTGTAGCGGTGAAATGCGTAGAGATCTGGAGGAATACCGGTGGCGAAGGCGGCCCCCTGGACAAAGACTGACGCTCAGGTGCGAAAGCGTGGGGAGCAAACAGG
+
IIIIIIIIIGIIIIIIIIIIIIIIIIIIIIIIIIIIIHIHHHIIHIHICHIIIIGHIIGIIIIIIIHHIIHIIIIIIIIIIIHIIIIIIHHHIIHIIHHHHHHIIIHIIIIIIHIIIIIIIHIIIIIIHHIIIIIHHIIIIIIIGIIIHIIIIIIIIIIIIIIHHHIIIIIIHIIIHHHIIIIIIHBHIIIIFH:EGEEEHHIIIGHIHHIGIIIIIIHIIIIIHFHHIDHHEG--BEEIHHHEHHHHHHHHEIHHHIHHIIHHIIHIIIIIHIIIIHIIIIIIIIIHHIIIIIHIIIHIIIIIIIIIHIIIIIIIIIIIHIIHIIIIIHIIHIHIGIHCIIIIHIHGDHGHIIIIIIIIHFIIIIIIIIHIIIIIIGIIIIIIIIIIHHIHHIIHIIIHIIHIIIIIIIIIIIIIIIIIIIIIIIIHII
@HWI-D00621:567:H7NJCBCX2:1:1103:1908:32201
GTGGGGAATATTGCACAATGGGCGCAAGCCTGATGCAGCCATGCCGCGTGTATGAAGAAGGCCTTCGGGTTGTAAAGTACTTTCAGCGGGGAGGAAGGTGTTGAGGTTAATAACCTCAGCAATTGACGTTACCCGCAGAAGAAGCACCGGCTAACTCCGTGCCAGCAGCCGCGGTAATACGGAGGGTGCAAGCGTTAATCGGAATTACTGGGCGTAAAGCGCACGCAGGCGGTCTGTCAAGTCGGATGTGAAATCCCCGGGCTCAACCTGGGAACTGCATTCGAAACTGGCAGGCTAGAGTCTTGTAGAGGGGGGTAGAATTCCAGGTGTAGCGGTGAAATGCGTAGAGATCTGGAGGAATACCGGTGGCGAAGGCGGCCCCCTGGACAAAGACTGACGCTCAGGTGCGAAAGCGTGGGGAGCAAACAGG
+
HIIHI?EHHIIIICFGHHGH1CHIHHHCHCH<FG@CFDHIHHHIFEEHIHGHIHIIIIIHIHHHIIIIIHHIIHHHCFGEHHFHIIIIIIIIIIIHIIIIIIIIIIIIIHIIIIHIHIIIIIIIIIIIHIIHIHIIHHHHHIIIIIHIICHHIIIIIHIIIIHHIHIHIIIIIIIHHHIHIIHHIIIHIEGEEHHIHIIIIHHHIIHIIIIIHIIIHHHGHIIIGIIIHHIIHG-G?BFIIIIHGIIHIIIIGHIIHHIIH?@FIIHHIIIHHHIIHIIIIHHHHHHHIIHHHFBIIIHHHGIIIIIHIIIIIIHGIIIIHIIGIHIIIIIHHIIIIIIIHIIIIIIHGHIHIIIIIIIIIIHGIIIIIIIIIIIIHHDIIIHIIIHHIIHHFGEIIHGFEHHFCHGDIIIHHHHHIIIIIGGFGD1IIH
@HWI-D00621:567:H7NJCBCX2:1:1103:3735:32108
GTGGGGAATATTGCACAATGGGCGCAAGCCTGATGCAGCCATGCCGCGTGTATGAAGAAGGCCTTCGGGTTGTAAAGTACTTTCAGCGGGGAGGAAGGCGATAAGGTTAATAACCTTGTCGATTGACGTTACCCGCAGAAGAAGCACCGGCTAACTCCGTGCCAGCAGCCGCGGTAATACGGAGGGTGCAAGCGTTAATCGGAATTACTGGGCGTAAAGCGCACGCAGGCGGTCTGTCAAGTCGGATGTGAAATCCCCGGGCTCAACCTGGGAACTGCATTCGAAACTGGCAGGCTAGAGTCTTGTAGAGGGGGGTAGAATTCCAGGTGTAGCGGTGAAATGCGTAGAGATCTGGAGGAATACCGGTGGCGAAGGCGGCCCCCTGGACAAAGACTGACGCTCAGGTGCGAAAGCGTGGGGAGCAAACAGG
+
HIII1CCEFGHIIIHH<DFHIIHHII/CDHIIHHIIIIIIHHIIIIIIIIIIIIIIIIIIIIIIIIIIIIIIIIEHIIHIIHGHIIHHIIIIIIIHIIIIIIIIIIIIIHIIIIIIHIHIIIIIIIIIHIIIIIIIIIHIIHIIIIIIIIIIIIIIIHHIIIIIIEHIIIIDHIIIHIIIIIIIIIIHIIHIIIHIHIHIHHIHHIIIHIIIIIIIHHEEHIIIHIIHHIIGCF?@?FHHHHHHHG?EGIIIHHIIIIIIHIGHIIIHHHIHIHFIIHHEEHHHIIIHIIIHIIHEIHHHHHHIIGIIIIIIIIIHIIHIHIIIHHH?HEHIHIIIIIIIIIIIIIHGDHEIHHFIIIIIIIIIIIIIIIHIIIIIIIIIIIHEIIIIIIIIIIIIIIIIIIHHIIHHFIHDCHHFDE<IIIIIHIIIII
@HWI-D00621:567:H7NJCBCX2:1:1103:6620:32010
GTGGGGAATATTGCACAATGGGCGCAAGCCTGATGCAGCCATGCCGCGTGTATGAAGAAGGCCTTCGGGTTGTAAAGTACTTTCAGCGGGGAGGAAGGCGATAAGGTTAATAACCTTGTCGATTGACGTTACCCGCAGAAGAAGCACCGGCTAACTCCGTGCCAGCAGCCGCGGTAATACGGAGGGTGCAAGCGTTAATCGGAATTACTGGGCGTAAAGCGCACGCAGGCGGTCTGTCAAGTCGGATGTGAAATCCCCGGGCTCAACCTGGGAACTGCATTCGAAACTGGCAGGCTAGAGTCTTGTAGAGGGGGGTAGAATTCCAGGTGTAGCGGTGAAATGCGTAGAGATCTGGAGGAATACCGGTGGCGAAGGCGGCCCCCTGGACAAAGACTGACGCTCAGGTGCGAAAGCGTGGGGAGCAAACAGG
+
IIHG@EGHIIIIFHIIECHIHHIIIG/CEHHIHIIIFHHI?GHHIHIIHDCHHIHGHFIIHIIIHHHIIHHHIIEEH@GHIIDHIIIIGDH<EEHHIGIIIGIIHIHHIHIGIIIIIIIGIIIEHIIIHIHIIIIIIIIIIHIIIIHHHICHIIIIIHHGHIIIIIIIIIIHHHEHIIIGIIIGHIHHIIIIIIGHHE@CHIHHHHIIIHHIHIHHHHHHIIIIDIIIIIIIHIIHGIHD<HIIIIIHHCHGIIHIHIFIIHGIIIIHHHHHIIIIIIHIIIIHHHIIIIHIHHHEIIIHIHIHIIHH?IIIIIIHHIGHIHHGIIHIIIHIIIIIIIHGIIIIIIHFDHGIIIHHFFHIHDGIIIGIIIIHEDHIIIIIIIHIIIHHIIIIHHHIHDHIIHIIIIIIIHHIIIIHIIIIHEEEHH?HII
@HWI-D00621:567:H7NJCBCX2:1:1103:6857:32122
GTGGGGAATATTGCACAATGGGCGCAAGCCTGATGCAGCCATGCCGCGTGTATGAAGAAGGCCTTCGGGTTGTAAAGTACTTTCAGCGGGGAGGAAGGTGTTGTGGTTAATAACCACAGCAATTGACGTTACCCGCAGAAGAAGCACCGGCTAACTCCGTGCCAGCAGCCGCGGTAATACGGAGGGTGCAAGCGTTAATCGGAATTACTGGGCGTAAAGCGCACGCAGGCGGTCTGTCAAGTCGGATGTGAAATCCCCGGGCTCAACCTGGGAACTGCATTCGAAACTGGCAGGCTAGAGTCTTGTAGAGGGGGGTAGAATTCCAGGTGTAGCGGTGAAATGCGTAGAGATCTGGAGGAATACCGGTGGCGAAGGCGGCCCCCTGGACAAAGACTGACGCTCAGGTGCGAAAGCGTGGGGAGCAAACAGG
+
IIIH?EGHHIIIEHIICEHHHHIIII/FHIGIIIIIIHIIHIEHIHIIIHIIIHIIIIIIIIIIIIIHHHEHIIIIHHIIIIGHIIIIGIHIIIIIIIIIIIIHEHHIIIIIIGHIHIIIIIIIIIIHHIIIIIIIHIIIIHIIFHIIIIIIIHIIIIIIIIIGHIHFEHHDHIHCEHIGIHHHIIIIIIFGHIEHHHHHIIHHHHHIIIIIIIIHIIIIIIIHIIHHHGIGHIIIIHHIHIIIIHIIHHHEIIIHIIIIIIHHIIIHHIIHIHGIIIHG@IIIIIHHIIIIIHGFIIIIIIIIIIHIIIIIIHHHGIIIIHIIIIHCHHIIIIHIIIIIIIHIHHGGDIIIIIIIIIIIHIIIIIHIIIIIIIIIIIIIIIIHHIIIIHIIIIIIIIIIIHHHIIIIHIHGCIHFDGDIIIIHGGIIIH
@HWI-D00621:567:H7NJCBCX2:1:1103:8653:32153
GTGGGGAATATTGCACAATGGGCGCAAGCCTGATGCAGCCATGCCGCGTGTATGAAGAAGGCCTTCGGGTTGTAAAGTACTTTCAGCGGGGAGGAAGGTGTTGTGGTTAATAACCACAGCAATTGACGTTACCCGCAGAAGAAGCACCGGCTAACTCCGTGCCAGCAGCCGCGGTAATACGGAGGGTGCAAGCGTTAATCGGAATTACTGGGCGTAAAGCGCACGCAGGCGGTCTGTCAAGTCGGATGTGAAATCCCCGGGCTCAACCTGGGAACTGCATTCGAAACTGGCAGGCTAGAGTCTTGTAGAGGGGGGTAGAATTCCAGGTGTAGCGGTGAAATGCGTAGAGATCTGGAGGAATACCGGTGGCGAAGGCGGCCCCCTGGACAAAGACTGACGCTCAGGTGCGAAAGCGTGGGGAGCAAACAGG
+
IHIEHIIIIIIIIHHHHIIIHIHHDHHHIIII?HFHIIIIHHI?GHGIII@HHIHHIIIIIII?HFHHIDHHIIIHGHHIGIFFHIIIIIIHDHHHHGHHHHHHDG<DFCGEHHHHHHIIHIHFHGHICEGHGHIIIIHIGFHFCHHIIIIHEGHIIIIHEHHHIHHIIEHIIH?HFGEHHE.?DHHHIGHHII.BCHIGHEHHHHHHHHHEEHHHHHIIIIIIHEEEDDHIHEHF?EHIHHEHHEGEEHHIHDIIIHHHHCEBEGHB?FHHGBEHEHEHG8FHIHIIHHHIIHHHFIIHHHIIIFIIIIIHGIIHIIIIIHEEHFIIIIIHHIIIIIIIIIIHHHGGCEHEIHHEIIIHHIIIIGIIHGIIIIIIIIHCIIHHHHIIHHIHHH=IIHGHHHIHHIIIIIHHHIIHIHHIHHHGHF1IHG
@HWI-D00621:567:H7NJCBCX2:1:1103:8579:32190
GTGGGGAATATTGCACAATGGGCGCAAGCCTGATGCAGCCATGCCGCGTGTATGAAGAAGGCCTTCGGGTTGTAAAGTACTTTCAGCGGGGAGGAAGGCGATAAGGGTAATAACCTTGTCGATTGACGTTACCCGCAGAAGAAGCACCGGCTAACTCCGTGCCAGCAGCCGCGGTAATACGGAGGGTGCAGGCGTTAATCGGAATTACTGGGCGTAAAGCGCACGCAGGCGGTCTGTCAAGTCGGATGTGAAAACCCCGGGCTCAACCTGGGAATTGCATTCGAAACTGGCAGGCTAGAGTCTTGTAGAGGGGGGTAGAATTCCAGGTGTAGCGGTGAAATGCGTAGAGATCTGGAGGAATACCGGTGGCGAAGGCAGCCCCCTGGACAAAGACTGACGCTCAGGTGCGAAAGCGTGGGGAGCAAACAGG
+
IIIIIDHHHIIHHFEHEHIIIFHCCH/<CGC1CCEH11CF@<C<DCC//<<DCECGE@E@HE@1FHECE1<C<1<C<<C<1DD11<1<CHI/C/<F<E?<F<E<C<1<<<11<1=111=00=11=DHI=00=0=0D/ED00<DGII@G/FH/00D0:D<0:/:/:B@//AHDH/EH@@//B/:C??GG.B/;--:-:..;.G9HG@87GFHE8?@G@B?5?HD6-8-CC5-HH@H?F-8>7---B8-@@-8B7,,,5HHHGA6..B.F@;.G7;.HIIHGE=IIIIIHF8.:.?HHIIHHD/@IIHIHDEC/HHHGHIIH?HCHHEHHHIIHCIIIIIIIH?IIIIHGEIHHHHEIIIHG?/IHG0IIHCIIHF1</HF/E1HGFHEHG<G1HHHHIHHGD1F/C0IIIIIHHIIGIIIHIIIIIIIIII
@HWI-D00621:567:H7NJCBCX2:1:1103:14303:32009
GTGGGGAATATTGCACAATGGGCGCAAGCCTGATGCAGCCATGCCGCGTGTATGAAGAAGGCCTTCGGGTTGTAAAGTACTTTCAGCGGGGAGGAAGGCGACGGGGTTAATAACCCTGTCGATTGACGTTACCCGCAGAAGAAGCACCGGCTAACTCCGTGCCAGCAGCCGCGGTAATACGGAGGGTGCAAGCGTTAATCGGAATTACTGGGCGTAAAGCGCACGCAGGCGGTCTGTTAAGTCAGATGTGAAATCCCCGGGCTTAACCTGGGAACTGCATTTGAAACTGGCAGGCTTGAGTCTTGTAGAGGGGGGTAGAATTCCAGGTGTAGCGGTGAAATGCGTAGAGATCTGGAGGAATACCGGTGGCGAAGGCGGCCCCCTGGACAAAGACTGACGCTCAGGTGCGAAAGCGTGGGGAGCAAACAGG
+
IIIIIIIIIIIIIIIIIIIIIIHIIIHIIIIIIIIIIIIIIIIIIIIIIIIIIIIIIIIIIIIIIIIIIIIIIIIIIIHIHIGHIIIIIIIIIIIIIIIIIIIIIIIIIIIIHIIIIIHIIIIIIIIIHIIIIIIIIIIIIIIIIIHIIIIHIIIIIIIIIIIHIIIIIIIIIIIIIIIIIHIHGIIIIIGIIHEHHIIIIIIHIIIIIIIIIIIIIHHIIIGIIIGIIIHFH@GHIIHHHHHIHIIIIIHIIHHIIIHFIHFHIIHFIIIIIIIHHGGHFIIIHFGEIIIIIHHGHHHHEHHEIGIIIIIIIIHHHIIHHHIIIIIHHIIIHIIIHIIIIIIIIIGD<HEIIIIHIIIIIHIIIIIIIIIIIIIHIIHIIIHIIIIIHHIIHIIIHIGIIIIIIIIIIIIIHIIIHIIIIIIIHHIIII
@HWI-D00621:567:H7NJCBCX2:1:1103:15372:32227
GTGGGGAATATTGCACAATGGGCGCAAGCCTGATGCAGCCATGCCGCGTGTATGAAGAAGGCCTTCGGGTTGTAAAGTACTTTCAGCGGGGAGGAAGGCGATAAGGTTAATAACCTTGTCGATTGACGTTACCCGCAGAAGAAGCACCGGCTAACTCCGTGCCAGCAGCCGCGGTAATACGGAGGGTGCAAGCGTTAATCGGAATTACTGGGCGTAAAGCGCACGCAGGCGGTCTGTCAAGTCGGATGTGAAATCCCCGGGCTCAACCTGGGAACTGCATTCGAAACTGGCAGGCTAGAGTCTTGTAGAGGGGGGTAGAATTCCAGGTGTAGCGGTGAAATGCGTAGAGATCTGGAGGAATACCGGTGGCGAAGGCGGCCCCCTGGACAAAGACTGACGCTCAGGTGCGAAAGCGTGGGGAGCAAACAGG
+
IIIIIIIIIIIIIIIIIIIIIIIIIIIIIIIIIIIIIIIIIIIIIIIICHIIIIIIHIIIIIIIIIIIIIIIIIIIIIIIIIFHIIIIIIHIIIIIIIIIIIHIIIIIIIIIIIIIIIIIIIIIIIIIIIIIIIIIIIIHIIIIIIIIIIIIIIHIIIIIIIIIIIIIIIIHIIIIIIIIIIIIIIHIIIIIIIEHHIIIIIIHIHHIIIIHIHIIIIHIHIIIIIIIIIIHEIGGIIIHIHIIHHIHIIIHHDHCIIHHHIHHIIHHIIIHHIGHHIHIHIIHHHEHHEHHIIHIIIIIIHGIIIIIIIIIIIIIIIIIHFIHIIIIIGIIIIIIIIIIIIIIIIHGDIHIIIIIIIIIIIIIIIIIIIIIIIIHHIIIGIIIIIHHIIIIIIIIIIIHGIIIIIIIIIIIIIIIIIIIIIIIIIIIII
@HWI-D00621:567:H7NJCBCX2:1:1103:19337:32033
GTGGGGAATATTGCACAATGGGCGCAAGCCTGATGCAGCCATGCCGCGTGTATGAAGAAGGCCTTCGGGTTGTAAAGTACTTTCAGCGGGGAGGAAGGCGACGGGGTTAATAACCCTGTCGATTGACGTTACCCGCAGAAGAAGCACCGGCTAACTCCGTGCCAGCAGCCGCGGTAATACGGAGGGTGCAAGCGTTAATCGGAATTACTGGGCGTAAAGCGCACGCAGGCGGTCTGTTAAGTCAGATGTGAAATCCCCGGGCTTAACCTGGGAACTGCATTTGAAACTGGCAGGCTTGAGTCTTGTAGAGGGGGGTAGAATTCCAGGTGTAGCGGTGAAATGCGTAGAGATCTGGAGGAATACCGGTGGCGAAGGCGGCCCCCTGGACAAAGACTGACGCGCAGGTGCGAAAGCGTGGGGAGCAAACAGG
+
EFEHCDIGIIHHHGHIHHGH?1FHHIIHCHC1CGEHHE?@HIIHH<CC<CGHEGHH@FHHHHH1DCGE<CC/CCGHCF1EC@<DC<G<CCECD/CFFHHHHIIIHHIDGEEHIHIHH1<DGH@GHIHIIGGHHIIGHDDHHEH?HHHHHCHDGHI0:DGDDGH/DCHHEEHIHH?CHCEGHHHIIDEA./FGHH@GHGBGH=E.E;FHH.FGGHEEEHIEHCHDFCHH<??--BEB8F6-G@C@@?@@8-8-.,<?6,EFHEIHEHHCGF989:EEG?B?EHHFGHHIIHEIIIIHIIHFG?HIHHEE?<HHHHIIIIIHCHECGIHEHHHHHEEHHHDHHDCHHEHFDEHHIHHEHHCCCEDHHHIHHHHEIIHGHHCCDGIHFHHIHHEEGHIHE<F<1EHHDIHGHHHHEHIIIIHHIHHFHIHIII
@HWI-D00621:567:H7NJCBCX2:1:1103:19976:32135
GTGGGGAATATTGCACAATGGGCGCAAGCCTGATGCAGCCATGCCGCGTGTATGAAGAAGGCCTTCGGGTTGTAAAGTACTTTCAGCGGGGAGGAAGGTGTTGTGGTTAATAACCACAGCAATTGACGTTACCCGCAGAAGAAGCACCGGCTAACTCCGTGCCAGCAGCCGCGGTAATACGGAGGGTGCAAGCGTTAATCGGAATTACTGGGCGTAAAGCGCACGCAGGCGGTCTGTCAAGTCGGATGTGAAATCCCCGGGCTCAACCTGGGAACTGCATTCGAAACTGGCAGGCTAGAGTCTTGTAGAGGGGGGTAGAATTCCAGGTGTAGCGGTGAAATGCGTAGAGATCTGGAGGAATACCGGTGGCGAAGGCGGCCCCCTGGACAAAGACTGACGCTCAGGTGCGAAAGCGTGGGGAGCAAACAGG
+
HHIIIIIIHHIHIIIIHIHHHIIIIHIIIIIIHIIIHHIIIIIIIIIHHHIIIIHHIIIIIIIIIIIIIIIIIGIHIGIIIEFHIHHHHIIHIIHHIIHIIGHHGHEHIIIHIHHIIHHIIICHHIEHD?FHHHH/FDFHIIHIHHHHIGIGIHIHIHIHICHHHIGHHHGDEEHDHHIIIHFHHGHID?GHHIHHFHGHFIIHHHHFHIIFHHDHEHHGHGIIIIHHIHIIHHIHIIIHIHH@IHIIHHHFB?,HHEA.EG?G@F?EGIHIIIIIHGFIHIHGHIHIHH@HHHHIIIIIH?HHHFIHHHHEHHHHIHHEH@@IHHHIIIIIIIIIIIGIIIHIHHHF<FHHGHHFIIIHHIIHIIIIIIIHIGIIIHGIGHHHIGIIHIHHGEIIIHIIHHIIHHIHIIIIIHIIIIIIIHHECIIIII
@HWI-D00621:567:H7NJCBCX2:1:1103:9994:32273
GTGGGGAATATTGCACAATGGGCGCAAGCCTGATGCAGCCATGCCGCGTGTATGAAGAAGGCCTTCGGGTTGTAAAGTACTTTCAGCGGGGAGGAAGGCGATAAGGTTAATAACCTTGTCGATTGACGTTACCCGCAGAAGAAGCACCGGCTAACTCCGTGCCAGCAGCCGCGGTAATACGGAGGGTGCAAGCGTTAATCGGAATTACTGGGCGTAAAGCGCACGCAGGCGGTCTGTCAAGTCGGATGTGAAATCCCCGGGCTCAACCTGGGAACTGCATTCGAAACTGGCAGGCTAGAGTCTTGTAGAGGGGGGTAGAATTCCAGGTGTAGCGGTGAAATGCGTAGAGATCTGGAGGAATACCGGTGGCGAAGGCGGCCCCCTGGACAAAGACTGACGCTCAGGTGCGAAAGCGTGGGGAGCAAACAGG
+
II1<<<EHHGHH1DHIIIIHHIIIIHIHIIIIIIIEHIIEH1FEHIIGDH<DCFHHHHHCHHIIIIIID<DCGHIGCDHIIIFHHHHIHHHHD/EH1CHHHHHIGIHHHIIIHEHIICF@H@HHEHHEE0DHHE=<EDCHHHHHEHIIGHIIIHHEHHIH/ECE/.FHHECCHC-DEFHIHHHHHD8..BAAFHB.BEAFHHD@@@HHEIHHHHHIIHE?B<HHEHHHIIIF@8-@6?ECIIHHHEEHHEHEHHHHH?HHIHEGHHEB@CHGIHGEIHHG:AB;E@H@GEHHHHHGEFHF.IIGHEIHHIIIH?IIIIIHCF0GIIIIIIIIH?IIIIIIIIIIIIHF<G@F1GHHIIIIGIIIIIIIIIHFIIHHE<DCIIIIIIIIIGHCFHFIIHF<<1IIHHGHIIHHHHHHIIIIIIIIIIHHHI
@HWI-D00621:567:H7NJCBCX2:1:1103:11897:32268
GTGGGGAATATTGCACAATGGGCGCAAGCCTGATGCAGCCATGCCGCGTGTATGAAGAAGGCCTTCGGGTTGTAAAGTACTTTCAGCGGGGAGGAAGGCGATAAGGTTAATAACCTTGTCGATTGACGTTACCCGCAGAAGAAGCACCGGCTAACTCCGTGCCAGCAGCCGCGGTAATACGGAGGGTGCAAGCGTTAATCGGAATTACTGGGCGTAAAGCGCACGCAGGCGGTCTGTCAAGTCGGATGTGAAATCCCCGGGCTCAACCTGGGAACTGCATTCGAAACTGGCAGGCTAGAGTCTTATAGAGGGGGGTAGAATTCCAGGTGTAGCGGTGAAATGCGTAGAGATCTGGAGGAATACCGGTGGCGAAGGCGGCCCCCTGGACAAAGACTGACGCTCAGGTGCGAAAGCGTGGGGAGCAAACAGG
+
IHHE1C0EHFHHEHIIGEHHHHIIIIEH?HHIIIIIIIIIIIIIGCCHCHIIIHIIIGIIIHIIIIIHHHIHFHIGHIHHHIGHHIGIIIIIIIIIHIIIIIHIIIIIHHHIIIIHIIIIIHHIIIIIIIHIIIIIIIIGHIIHIIIIIIIIIFIIHIGHHIHIICHIHGHIIIHHIHHHCHHHIHIIIHGF?GBGGH.GIIIHHGHHHHIIIIHHIHHHIIIHIHHIHDHHHHHHGHHHDHG@?FHG?HH@E,GIHIHIHGIHIIHGIHIIHHEIHIHFEIIIHHHEIIIIIIIIIIIIHHHHIIHHIIGIIHHIHHIHGCIIHEHEIIIIHIHIIIHHHHGIIHEGDIIIIHGCHGHHHHHIIIIHIIIHHIIHHHEE0EEF?IIIIIIIIIIIIGIIIIIHIIIIIHGD/IHFDD<IIIIIHHIIIH
@HWI-D00621:567:H7NJCBCX2:1:1103:14502:32426
GTGGGGAATATTGCACAATGGGCGCAAGCCTGATGCAGCCATGCCGCGTGTATGAAGAAGGCCTTCGGGTTGTAAAGTACTTTCAGCGGGGAGGAAGGCGATAAGGTTAATAACCTTGTCGATTGACGTTACCCGCAGAAGAAGCACCGGCTAACTCCGTGCCAGCAGCCGCGGTAATACGGAGGGTGCAAGCGTTAATCGGAATTACTGGGCGTAAAGCGCACGCAGGCGGTCTGTCAAGTCGGATGTGAAATCCCCGGGCTCAACCTGGGAACTGCATTCGAAACTGGCAGGCTAGAGTCTTGTAGAGGGGGGTAGAATTCCAGGTGTAGCGGTGAAATGCGTAGAGATCTGGAGGAATACCGGTGGCGAAGGCGGCCCCCTGGACAAAGACTGACGCTCAGGTGCGAAAGCGTGGGGAGCAAACAGG
+
IIIIIHIIIIIIIIIIIIIIIIIIIIIIIIIIIIIHIIHIIIIIIIIIIIIIIIHIIIIIIIIHHIIIIHHIIIIIIIIIIIHIIHIIIIIIIIIIIIIIIIIIHIHIIIIIIIIIIIIIIIIIIIIIHIIIIHIIIIIIIIIHIIIHHHHHHIIIIIIIIIIHIIIIIIIIIIIIHIIIIHIIHIIHHIHIIIGHHGIIIIIHIIIIIIHHEHIIIHHHIHIIIIHHHIHE?IGHIHHHHFHHHHGGEHEHECHGIHHEH?IIHHGG?FHEIIIHIHHEHHIIIHHHIHEHIHEIIIHHIHHHIIHIIIIIIIIIIIIIHHEHGIIIIIIHIIHHGIIHIIIIIIHGCHHHIIHHIIIIGHDHIIHIIIIIIIIHGIGIIIHIIIIIIHHHHIIIIHIH@IIIIIIIIIIIIIIIIIIIIIIIIIIIII
@HWI-D00621:567:H7NJCBCX2:1:1103:1532:32552
GTGGGGAATATTGCACAATGGGCGCAAGCCTGATGCAGCCATGCCGCGTGTATGAAGAAGGCCTTCGGGTTGTAAAGTACTTTCAGCGGGGAGGAAGGCGATAAGGTTAATAACCTTGTCGATTGACGTTACCCGCAGAAGAAGCACCGGCTAACTCCGTGCCAGCAGCCGCGGTAATACGGAGGGTGCAAGCGTTAATCGGAATTACTGGGCGTAAAGCGCACGCAGGCGGTCTGTCAAGTCGGATGTGAAATCCCCGGGCTCAACCTGGGAACTGCATTCGAAACTGGCAGGCTAGAGTCTTGTAGAGGGGGGTAGAATTCCAGGTGTAGCGGTGAAATGCGTAGAGATCTGGAGGAATACCGGTGGCGAAGGCGGCCCCCTGGACAAAGACTGACGCTCAGGTGCGAAAGCGTGGGGAGCAAACAGG
+
IIIIIIIII1<FD@FHIIIICH@EHHI/GHIIII@GFHIIIHHIIIIIIIEG1DGEHIHHHHIEGHIIIHIHIIHIHHHHHIF11DGHIHHHCHII@GGHHHHIIIHIIIHH1DGHEHFEH?<FHHIIIEHHHHIIGIIGDDECHHHHDHIIIIIHHIIIIIHHIIIGHHIDHHIGHHCDHDHC-?888G@BEHB@B.FHIIIGHHHCHIIHHGIIGIIIIH-GHHHDDHI8--88-IHD>5-@GEFHFEHHHHHHHCHHGF..HBHFB.IHHF@FHHF8A.H?HHHG:?HEHIIIHHIHF8.@@CGHDIIIIHHHCIIHHHED0@HEHCIHGCIIIHIIIHHIIIHF<G@C@HHHEHGC/DHHIHHIIIIIHHHE/HCC0HIHG<1D<1<1FEFIIHHFEFF/ED0IIIIIIHDHIIIIIIIHHG@CHI
@HWI-D00621:567:H7NJCBCX2:1:1103:4808:32652
GTGGAGAATATTCCACGATGGGCGCACGCCTGATGCAGCCATGCCACGTGTATGAAGAAGGCCTTCGGGTTGTAAAGTACTTTCAGCGGGGAGGAAGGTGTTGTGGTTAATAACCACCGCAATTGACGTTACCCGCAGAAGAAGCACCGGCTAACTCCGTGCCAGCAGCCGCGGTAATACGGAGGGTGCAAGCGTTAATCGGAATTACTGGGCGTAAAGCGCACGCAGGCGGTCTGTCAAGTCGGATGTGAAATCCCCGGGCTCAACCTGGGAACTGCATTCGAAACTGGCAGGCTAGAGTCTTGTAGAGGGGGTAGAATTCCAGGTGTAGCGGTGAAATGCGTAGAGATCTGGAGGAATACCGGTGGCGAAGGCGGCCCCCTGGACAAAGACTGACGCTCAGGTGCGAAAGCGTAGGGAGCAATTAGG
+
1<<<1D<11<C111<10<<<<11<C//</111<DGH1C<<1111D1</1<<1CGEHIEF<@FHFHF1</DDE<C<<FFHE1CDFGHIIHHCCD?0CEHIH@GFHHI@GE@F@GHEGH0CCE<CFFHHC0=FHHHIHDDHHIIHHII?EDDHHIHEHIIHHHHIIIIIIIIIHHHHI/DG@.EHHD?:@AE@GGFEH@.BHHHHHEHHIIIHGHIHIIIIEHHIIIHDHHHHB?HFE@@HHH=IHHEHG.ECHE<IHDDEFB.?HFGEIHIIIIHIHHEHEHHEEIHEHHHIIIHHHHHHHCHEGH?GIIHHG/@HHH@GEHECHHFCIHDIHF1HGC=HHHCC?HHC<?EHHGIHHEEIHHEHEHHHHEHHHECHHE<<DIHCCFHHIHHHHE0EEC<<<1C/HE0HCE0HCD<111<11111<1111D
@HWI-D00621:567:H7NJCBCX2:1:1103:5223:32557
GTGGGGAATATTGCACAATGGGCGCAAGCCTGATGCAGCCATGCCGCGTGTATGAAGAAGGCCTTCGGGTTGTAAAGTACTTTCAGCGGGGAGGAAGGCGACAGGGTTAATAACCCTGTCGATTGACGTTACCCGCAGAAGAAGCACCGGCTAACTCCGTGCCAGCAGCCGCGGTAATACGGAGGGTGCAAGCGTTAATCGGAATTACTGGGCGTAAAGCGCACGCAGGCGGTCTGTTAAGTCAGATGTGAAATCCCCGGGCTTAACCTGGGAACTGCATTTGAAACTGGCAGGCTTGAGTCTTGTAGAGGGGGGTAGAATTCCAGGTGTAGCGGTGAAATGCGTAGAGATCTGGAGGAATACCGGTGGCGAAGGCGCCCCCCTGGACAAAGACTGACGCTCAGGTGCGAAAGCGTGGGGAGCAAACAGG
+
IGHIHIIHHIIIIIIIEHHHIIIIIIHHIIHHHIIIIIIIIIIHIIIIHIIIIIIIIIHIIIIIIIIIIGHHIIIIIIHIHIGHIIIIIIGIIIIIIIIIIIIIIIIIIIIIIIIHIIHHIIIIIIIIIIIIHIHIIIIIIIGHIIIIIIGIIIIHIIIIHIIIIIIIIIIHIHIHIIGIIIIHIIIIHIIIII@EHHHHHIIIHIHHIHHHHIEHIIIIHGIIIIIIIHIIGIIIIIIIIHHIIIIHHHHHHIIHIIHEHHIHIIIIHGIIIIIHIIIHHIHIIIIIIGIIIGFHIIIIIIIIIIHIIIIIIIIIHIIIIIIIIIIIIIIIIIIHIHIIIIIIIIIHFIIIIIIIIIIIHIIIIIIIIIHIIIHIIIIIHIIGIIIIIIIIHIHHIIIIIIIIIIIIIIIIIIIIHIHIIHGIIIIIII
@HWI-D00621:567:H7NJCBCX2:1:1102:9409:96393
GTGGGGAATATTGCACAATGGGCGCAAGCCTGATGCAGCCATGCCGCGTGTATGAAGAAGGCCTTCGGGTTGTAAAGTACTTTCAGCGGGGAGGAAGGTGTTGAGGTTAATAACCTCAGCAATTGACGTTACCCGCAGAAGAAGCACCGGCTAACTCCGTGCCAGCAGCCGCGGTAATACGGAGGGTGCAAGCGTTAATCGGAATTACTGGGCGTAAAGCGCACGCAGGCGGTCTGTCAAGTCGGATGTGAAATCCCCGGGCTCAACCTGGGAACTGCATTCGAAACTGGCAGGCTAGAGTCTTGTAGAGGGGGGTAGAATTCCAGGTGTAGCGGTGAAATGCGTAGAGATCTGGAGGAATACCGGTGGCGAAGGCGGCCCCCTGGACAAAGACTGACGCTCAGGTGCGAAAGCGTGGGGAGCAAACAGG
+
HHIIIHHCGGHIIFHHGHIIHHHIIICDHIHHHHIIEHHCEEHHHIHIHHHIIEHHHIHHICHIIIIIIGHDIHHE@FGGEHCHHEHHIHICCCC@HHIHHHHC?EHF11DCEGGHHHEHIIIHHHHGHCHCGHIGIGICGHI?FHHEFE<?GHECHIIG/EEGHG@EHGIIH??DGEAHHEGHDHH@EEHHH@GCH@EEHGHHHIHHEAGGCDH8HDHH@<CHHHEDHHHGHEBECHIHHG@-HFHIIIHEGE7,D<CHGEF?HG@@HEE?E@EFCEIHE8.EIHH@CHEEHFIIHHHHC?CHIHCD--EEFH?CHEG?HG0D<G0HF<??E@1FDHE@H<C@GD1<<1CD1<1?EHGHCC/HEFGG=HEHGC/HF/?/=EHHG1FHEHGHHHCHHH?FH@G<CH@HIIIIHHHHHHGHFHHGCG11CE
@HWI-D00621:567:H7NJCBCX2:1:1102:11745:96411
GTGGGGAATATTGCACAATGGGCGCAAGCCTGATGCAGCCATGCCGCGTGTATGAAGAAGGCCTTCGGGTTGTAAAGTACTTTCAGCGGGGAGGAAGGCGATAAGGTTAATAACCTTGTCGATTGACGTTACCCGCAGAAGAAGCACCGGCTAACTCCGTGCCAGCAGCCGCGGTAATACGGAGGGTGCAAGCGTTAATCGGAATTACTGGGCGTAAAGCGCACGCAGGCGGTCTGTCAAGTCGGATGTGAAATCCCCGGGCTCAACCTGGGAACTGCATTCGAAACTGGCAGGCTAGAGTCTTGTAGAGGGGGGTAGAATTCCAGGTGTAGCGGTGAAATGCGTAGAGATCTGGAGGAATACCGGTGGCGAAGGCGGCCCCCTGGACAAAGACTGACGCTCAGGTGCGAAAGCGTGGGGAGCAAACAGG
+
FCCEEHEHHH?GHCHHHEHH?GFDHHCHEEC?FHIIEHFEFCHFHHHH<CGHHHEHIIIHFHHH@GCEDEHIHCHHEFGHIHDCHIHHDE<CDDHIH=GHHHHH<C<1DHHHIIHIHIIG@EEECHIIHCEEHIEHHIH?DEHIHFEGCEHD0DDEHEEFHHEGEHIBG8EH??HCGHH?8DHICH8A@F@EEHCH.BAA@HHEHHHHHC@87E7EGHC553?ECHHCCC<F?IHEHHEGHH@-G8-@F-BHIHD<DHHHHIHH@FHCHEEHHEHHGHHG.B.CG::AF?HHHE?EHGIHFHEIHEHG?E?DIIHIHFHHHIHGIHHGC<DDHHEECEGG=HECFHHHFIHEFEC1GFHHE/DHFHHE0HHEDHH?CCCCCCEGCCIIHHGFHECCE<EHHHHHIHFIHIIHDIHCHHFFCFCCHHHHHI
@HWI-D00621:567:H7NJCBCX2:1:1102:15133:96265
GTGGGGAATATTGCACAATGGGCGCAAGCCTGATGCAGCCATGCCGCGTGTATGAAGAAGGCCTTCGGGTTGTAAAGTACTTTCAGCGGGGAGGAAGGTGTTGTGGTTAATAACCGCAGCAATTGACGTTACCCGCAGAAGAAGCACCGGCTAACTCCGTGCCAGCAGCCGCGGTAATACGGAGGGTGCAAGCGTTAATCGGAATTACTGGGCGTAAAGCGCACGCAGGCGGTCTGTCAAGTCGGATGTGAAATCCCCGGGCTCAACCTGGGAACTGCATTCGAAACTGGCAGGCTAGAGTCTTGTAGAGGGGGGTAGAATTCCAGGTGTAGCGGTGAAATGCGTAGAGATCTGGAGGAATACCGGTGGCGAAGGCGGCCCCCTGGACAAAGACTGACGCTCAGGTGCGAAAGCGTGGGGAGCAAACAGG
+
IIIHIIIIIIIIIIIIIIIIIIIIIIIIIIHIIIIIHIIIIIIHIIIIHHIIIIIIIIIIIIIIIIHIIIIIIIIIIIIHIIHHIIHIIHIIIIIIIIIIIIIIIIIIIIIIIIIIIIIIIIIIHHIIIIIIIIIIGIGHIIHHIIIIIHIIIIIIIGIHHIIIHIIIIHIIIHHIGIIHIIGIHIIIIIGIIIIIIHIGIIIGIIIIIIHHIIHIIIIIIIIIHIIIIIIHEIHIIIIIIGIHIHIIIIIIIIIIIHHHIIHIHHHIIIIIIIIIIIIHIIIIIIGHHFIIIIHIIIHIHHGIIIGIIIIIIIIIIIIIIIIHIHIIIIIIIIIIIIIIIGIIIIHHHIIIIIIIIIIIIIIIIIHGHIIIIIIIIIIIIHEIIIIIIHIIIIIIIIIIIIIIIIIIIIIIIIIIIIIIIIIIIIIIII
@HWI-D00621:567:H7NJCBCX2:1:1102:15520:96475
GTGGGGAATATTGCACAATGGGCGCAAGCCTGATGCAGCCATGCCGCGTGTATGAAGAAGGCCTTCGGGTTGTAAAGTACTTTCAGCGGGGAGGAAGGTGTTGTGGTTAATAACCACAGCAATTGACGTTACCCGCAGAAGAAACACCGGCTAACTCCGTGCCAGCAGCCGCGGTAATACGGAGGGTGCAAGCGTTAATCGGAATTACTGGGCGTAAAGCGCACGCAGGCGGTCTGTCAAGTCGGATGTGAAATCCCCGGGCTCAACCTGGGAACTGCATTCGAAACTGGCAGGCTAGAGTCTTGTAGAGGGGGGTAGAATTCCAGGTGTAGCGGTGAAATGCGTAGAGATCTGGAGGAATACCGGTGGCGAAGGCGGCCCCCTGGACAAAGACTGACGCTCAGGTGCGAAAGCGTGGGGAGCAAACAGG
+
IIIIIIIIIIIIIIIIIIIIIIIIIIIIIIIIIIIIIIIIIIIIIIIIIIIIIIIIIIIIIIIIIIIHIHIIIIIIIIIIIIHIIIIIIIIIIHIIIIIIIIIIIHGHIIIIIIIIIIIIIIIIIIIIHIHIIIIIGCIIIIIIIIIIIIIIIIIIIHIHIHIIIIIIIIIIIIIIIIIIIIGHHIIIIGHHHIHIIIIIIIIIIIIHIHHIHHIHHIIHIIIIIIIHIIIIIIHIIHDGHGIIIIHIIIIIH??C?DHGIIIIIIIIIGIIHEHHFHIIIIIIIIIIIIIIIIHIIIIIIIIIIIIIIIIIIIHIIIIIIIHIIIIIIIIIIIIIIIIIIIIIIIHGDIIIIHIIIIIIHIIIIIIIIIIIIIIIIIIIIIIIIHIIIIIIIIIIIIHIIHIIIIIIIIHIIIIIIIIIIIIIIIIIII
@HWI-D00621:567:H7NJCBCX2:1:1102:16606:96443
GTGGGGAATATTGCACAATGGGCGCAAGCCTGATGCAGCCATGCCGCGTGTATGAAGAAGGCCTTCGGGTTGTAAAGTACTTTCAGCGGGGAGGAAGGCGATAAGGTTAATAACCTTGTCGATTGACGTTACCCGCAGAAGAAGCACCGGCTAACTCCGTGCCAGCAGCCGCGGTAATACGGAGGGTGCAAGTGTTAATCGGAATTACTGGGCGTAAAGCGCACGCAGGCGGTTTGTCAAGTCGGATGTGAAATCCCCGGGCTCAACCTGGGAACTGCATTCGAAACTGGCAGGCTAGAGTCTTGTAGAGGGGGGTAGAATTCCAGGTGTAGCGGTGAAATGCGTAGAGATCTGGAGGAATACCGGTGGCGAAGGCGGCCCCCTGGACAAAGACTGACGCTCAGGTGCGAAAGCGTGGGGAGCAAACAGG
+
IIIIGHICHIIIGHIIIIIIIGIGIIIHIIIIIHHHIIIIHIFHEHIIHHIIHHHIIHFGHHHHEHIFHGHHHHIHIIIIHIHIIIIIIHIHHIHHIIGHGFGHHIHGHHIHHCHHHIIEHHHIEHHHIHEDEHIHIIHHIHIIIF?@HIIGIGHHEEHHHGHHIIGIHIIIIIHHHHHCHHHHGHEHIHFHHHH.:B.9FDHGEIIHHHEHHIHIIIIGIIIIIIIIIHDGB-HHEHHIIIHHHHHIIIHIIGHC,IIIGIGHIHEIHHIIHHHEHHHEEHIIHIGIIIIIIHEIIIIIIIHIIHIIIIIIIIIIIIIIGIHHHGIGIHIIIIIIHIIIIIIIIHIHHIGIIIIIIIIIIIHIIIIIIIIIIIGIGHCHEIIIIIIIIHHH@IIHIIHHGIIIHHIHFIIIIIHIIHEIIIIHHHHIII
@HWI-D00621:567:H7NJCBCX2:1:1102:18546:96291
GTGGGGAATATTGCACAATGGGCGCAAGCCTGATGCAGCCATGCCGCGTGTATGAAGAAGGCCTTCGGGTTGTAAAGTACTTTCAGCGGGGAGGAAGGTGTTGAGGTTAATAACCTCAGCAATTGACGTTACCCGCAGAAGAAGCACCGGCTAACTCCGTGCCAGCAGCCGCGGTAATACGGAGGGTGCAAGCGTTAATCGGAATTACTGGGCGTAAAGCGCACGCAGGCGGTCTGTCAAGTCGGATGTGAAATCCCCGGGCTCAACCTGGGAACTGCATTCGAAACTGGCAGGCTAGAGTCTTGTAGAGGGGGGTAGAATTCCAGGTGTAGCGGTGAAATGCGTAGAGATCTGGAGGAATACCGGTGGCGAAGGCGGCCCCCTGGACAAAGACTGACGCTCAGGTGCGAAAGCGTGGGGAGCAAACAGG
+
IIHIIIIIIIGIIIIIGIHIIIIIIIIIIIHIIIIIIIIIIIIHHHIIHHIIIIIIIIIIIIIIIHIHIGHIIIIIIIIIIIGHIIIIIHHHIIIIIIIIIIGIIIHIIIIIIIIIIIIIIIIIHIIGHIIIIIIGIIIIIIHIIIFIIIIIIIIGHHIIIIIIIIIIIIIHIHIIIIFIIIIIIGIIIHHIHIGHHHIIHHHIHIIIHHEHHIIIIIIIIIIIIIIIHIHIIHEIIHIHIHH@?IIIIIIIIIHHIHHHGHFIIIIIIIIIIIIIIIIIIHIIIIIIIIHHIHHHIIIIHIIIIIIIHHDGIHIIIIIIIIIIIIIIHGIIIIIIIIIIIIIIIIIHDFIIHIIHH?HHIIIIIIHIIIIIIIIIIIIIIIIIIIIIIIIIIIHIIIIIIIIIIIIIIIIIIIIIIIIIIIIIIIIIII
@HWI-D00621:567:H7NJCBCX2:1:1102:4499:96682
GTGGGGAATATTGCACAATGGGCGCAAGCCTGATGCAGCCATGCCGCGTGTATGAAGAAGGCCTTCGGGTTGTAAAGTACTTTCAGCGGGGAGGAAGGCGATAAGGTTAATAACCTTGTCGATTGACGTTACCCGCAGAAGAAGCACCGGCTAACTCCGTGCCAGCAGCCGCGGTAATACGGAGGGTGCAAGCGTTAATCGGAATTACTGGGCGTAAAGCGCACGCAGGCGGTCTGTCAAGTCGGATGTGAAATCCCCGGGCTCAACCTGGGAACTGCATTCGAAACTGGCAGGCTAGAGTCTTGTAGAGGGGGGTAGAATTCCAGGTGTAGCGGTGAAATGCGTAGAGATCTGGAGGAATACCGGTGGCGAAGGCGGCCCCCTGGACAAAGACTGACGCTCAGGTGCGAAAGCGTGGGGAGCAAACAGG
+
IIIIIHGHHIIIIHHHIIIIHIIHIHIIIIIIIIIIIHHIIIIIIIIIIGHHIIHHIIIIHIHHIHIIIIIHIIIIIIIHIIDHHIIHHIHDHIGHIIIIIIHIIHHIIIIHIHHIIIHHICEHGHIIIIIIIIIIIIIIIIIHHIFHIHIIIGEHHIIHHHHFHHIIIIIGIIIIHHHHGFGIDHHHHFIIIHEDHHEHHHHFEHHHHHHIIIHGHHEHE@??HE-GIHEIIIIIHIIIIHHHHHIIIIHCDCIIIIHHGIHEIHEGFIIIIIIIHHFHGEHHIIIIIIHIIHHHIIIIHHIIIHIIIIIIIIIIIIIHHIIGHIIIIHIIIIIGIIIGIIIIIIHHCHHHHIIIIIIIIIHIIIIHHHIIIIIIIIIIIIIIIHIIIIHEGIIIHHHIIIHIIIIIIIIIIIIIIIIIIIIIIIIIII
@HWI-D00621:567:H7NJCBCX2:1:1102:12359:96614
GTGGGGAATATTGCACAATGGGCGCAAGCCTGATGCAGCCATGCCGCGTGTATGAAGAAGGCCTTCGGGTTGTAAAGTACTTTCAGCGGGGAGGAAGGTGTTGTGGTTAATAACCGCAGCAATTGACGTTACCCGCAGAAGAAGCACCGGCTAACTCCGTGCCAGCAGCCGCGGTAATACGGAGGGTGCAAGCGTTAATCGGAATTACTGGGCGTAAAGCGCACGCAGGCGGTCTGTCAAGTCGGATGTGAAATCCCCGGGCTCAACCTGGGAACTGCATTCGAAACTGGCAGGCTAGAGTCTTGTAGAGGGGGGTAGAATTCCAGGTGTAGCGGTGAAATGCGTAGAGATCTGGAGGAATACCGGTGGCGAAGGCGGCCCCCTGGACAAAGACTGACGCTCAGGTGCGAAAGCGTGGGGAGCAAACAGG
+
IIIIIIIIIIIIIIIIIIIIGIIIGIIIIIIIIIIIIIIIIIIIIIIIIIIIIIIIIIIIIIIIIIIIIIIIIIIIIIIIIIIIIIHIHIIIIIHIHIIIIIIIIIHIHIIIHHIIIIIIIIIHHIIIIIIHIIIIII<HIIIIGIHIIHIIHHHIIHIIIIIIIIIHIHIIIGIIHIHHHIFHHIIIIHIIIIIHIIIIGIIGHEHHIIHIIHHIIIHHHIIHHIHIIIIHEHEHHEHDCHGIIHGIIIHGGHHD?DHIHFEIIIIIIIIHIIIG?EHHIIIIIIIIIIIIIHHHIHGHCHHIIIIIIIIIIIIHIIIIHIIIHIIIIIIIIIIIIIIIIGIIHIHGDGIIIIIIIIHIHHHIIIIIIIIIIIIIIIHIIIIIIIIHIIHHHHIIIIIIIIIIIIIIIIIIIIHIIIIIIIIIIIIIII
@HWI-D00621:567:H7NJCBCX2:1:1102:16169:96748
GTGGGGAATATTGCACAATGGGCGCAAGCCTGATGCAGCCATGCCGCGTGTATGAAGAAGGCCTTCGGGTTGTAAAGTACTTTCAGCGGGGAGGAAGGTGTTGTGGTTAATAACCACAGCAATTGACGTTACCCGCAGAAGAAGCACCGGCTAACTCCGTGCCAGCAGCCGCGGTAATACGGAGGGTGCAAGCGTTAATCGGAATTACTGGGCGTAAAGCGCACGCAGGCGGTCTGTCAAGTCGGATGTGAAATCCCCGGGCTCAACCTGGGAACTGCATTCGAAACTGGCAGGCTAGAGTCTTGTAGAGGGGGGTAGAATTCCAGGTGTAGCGGTGAAATGCGTAGAGATCTGGAGGAATACCGGTGGCGAAGGCGGCCCCCTGGACAAAGACTGACGCTCAGGTGCGAAAGCGTGGGGAGCAAACAGG
+
IHIIIIIIIIIIIHGIHIIIHIGIIHIHIIIIFHEHHIIIIIGIIIIIHHHGHIIHIGHIIGII1GHHIIIIIIIIIIIIH?FHHIHIIIIGIIFHHHHIIHIIIIHIIIIGIHHHIIIIGIIIIIIIHHHHIIIIIGIIIIIIIHIIIIIIIGIIIIHHHIIIIIIIHIIIHHICEHIIIHHHEDIHIIIGHHHFGEHHHHIFHHCGHHEHHHEHHHHHHHHHIIIIIIGCHHEHCIHCIHIIIIHIHHHIHHHD<HHHCHCFHHIIIHHFB.CIHIH?IIIHGHIHHHHGGHIHHCHHHF@HGIIHHIIIIIIIHHHGHEEHFHGIIHIIIIIIHIGHHIIHIIHHDHGIHIIHHGHHCIHHIHFIIIIECDDHIHIHIGHIIIIIIIHIIHHGIIIIHEHGIIIIIIIIIIIHIIIIIIHIIIIIII
@HWI-D00621:567:H7NJCBCX2:1:1102:18228:96659
GTGGGGAATATTGCACAATGGGCGCAAGCCTGATGCAGCCATGCCGCGTGTATGAAGAAGGCCTTCGGGTTGTAAAGTACTTTCAGCGGGGAGGAAGGCGATAAGGTTAATAACCTTGTCGATTGACGTTACCCGCAGAAGAAGCACCGGCTAACTCCGTGCCAGCAGCCGCGGTAATACGGAGGGTGCAAGCGTTAATCGGAATTACTGGGCGTAAAGCGCACGCAGGCGGTCTGTCAAGTCGGATGTGAAATCCCCGGGCTCAACCTGGGAACTGCATTCGAAACTGGCAGGCTAGAGTCTTGTAGAGGGGGGTAGAATTCCAGGTGTAGCGGTGAAATGCGTAGAGATCTGGAGGAATACCGGTGGCGAAGGCGGCCCCCTGGACAAAGACTGACGCTCAGGTGCGAAAGCGTGGGGAGCAAACAGG
+
IIIIIHIIIIIIIIIIIIHIIIIIIIIIIIHIIIIIIHGIHIIIIHIIIIIIIHIIIIIIIIIHIIIIIHIHIIIIIIIIIIHHIIIIIIIHIIHIIIIIHIHIIIGHHIIIIIIHIIIIIIIFIHIIHHHIIIIIIIIIIHIIIIIIIIGIIIIIHIHIIIIIIIHIIIIIIIHHIIIIIIIIIHIIIHHI?HEGDHIIHHHGHIIIHHHHHIIIIIIHIIIIIIIIIGHHH@HHCHHIIIHEHHIIHHHHGCIHIHIIIHIIIHGCIIIIIHHHHHHF?HIIIIIIHHHHIHHIIIIIIHEIIIHIIIIIIHHGIIIIHIIIIIIIIGIIIIIIIIIHIIIHHIIHDIHIIHIIIIIIIIIIIIHIIIIIIIIDIIIIIHCIIIIIIIIHGIIIIIIIIIIIIIIIIIIIIIIIIIIIIIIIIIIIII
@HWI-D00621:567:H7NJCBCX2:1:1102:3025:96963
GTGGGGAATATTGCACAATGGGCGCAAGCCTGATGCAGCCATGCCGCGTGTATGAAGAAGGCCTTCGGGTTGTAAAGTACTTTCAGCGGGGAGGAAGGCGATAAGGTTAATAACCTTGTCGATTGACGTTACCCGCAGAAGAAGCACCGGCTAACTCCGTGCCAGCAGCCGCGGTAATACGGAGGGTGCAAGCGTTAATCGGAATTACTGGGCGTAAAGCGCACGCAGGCGGTCTGTCAAGTCGGATGTGAAATCCCCGGGCTCAACCTGGGAACTGCATTCGAAACTGGCAGGCTAGAGTCTTGTAGAGGGGGGTAGAATTCCAGGTGTAGCGGTGAAATGCGTAGAGATCTGGAGGAATACCGGTGGCGAAGGCGGCCCCCTGGACAAAGACTGACGCTCAGGTGCGAAAGCGTGGGGAGCAAACAGG
+
IIIIIIHIIIIIHIIIIIIIIIIIIIIHIHIIIHHHIIIIIIHIHGHHEHIIIIIIIIHHIIIIIIHIIIIIIIEHHHIIIIDDHIIIIIIIIHIIIHGIHHIIIIIGHIIIIIIHIIIIIIHIIIIIHHIHIIIHIHHIIIIIIIHIIIIIHIHIHIHIHHIIIHIIIEHHIHIIIIIHIHIHIHIIIIHIIIIIIFHHIIIHHEHIIHIIIIIIHHHHIIIIIIIHDHHGCCEHHHIIIIIIIIIHIIIIIHHHGIHHIIIIIHHGHIIIIIIIHIIIIHIIIIIIIIHHHHHHIHGEHHIIIIIIIIIIIIIIIIIIIIHIIIIIIIIIHIIIIIIIIIIIIIHHGIIIIIIIIIIIIIIIIIIIIIIIIIIIIIIIIGIIIIIHIHIIHHGIIHHIIIIIIIIIIIIIIIIIIIIIIIIIIIIIII
@HWI-D00621:567:H7NJCBCX2:1:1102:4790:96834
GTGGGGAATATTGCACAATGGGCGCAAGCCTGATGCAGCCATGCCGCGTGTATGAAGAAGGCCTTCGGGTTGTAAAGTACTTTCAGCGGGGAGGAAGGCGGTGCGGTTAATAACCGCGCCGATTGACGTTACCCGCAGAAGAAGCACCGGCTAACTCCGTGCCAGCAGCCGCGGTAATACGGAGGGTGCAAGCGTTAATCGGAATTACTGGGCGTAAAGCGCACGCAGGCGGTCTGTTAAGTCAGATGTGAAATCCCCGGGCTTAACCTGGGAACTGCATTTGAAACTGGCAGGCTTGAGTCTTGTAGAGGGGGGTAGAATTCCAGGTGTAGCGGTGAAATGCGTAGAGATCTGGAGGAATACCGGTGGTGAAGGCGGCCCCCTGGACAAAGACTGACGCTCAGGTGCGAAAGCGTGGGGAGCAAACAGG
+
IIIIIIHIIIIIIIIIIIIIIIIHIIIIIIIIIIIIIIIIIIIIIIIIIIIIIIIIIIIIIIIIIIIIIIIIIIIIIIIIIIHHIIIIGHIHIIIIIIIHIIHIIIIIIIIIIIIIIIHIIIIIIIIIIHHIIIIGIHHIIIIIIIIIIIGIIIIIIIIIIIIIHIIIHIIIIIIHIHIIIHIIIIIIGHIIIIGHHIIIIIHHHIIIIIIIIIIIHIIIIIIIIIIIIIIF?@HIIIIIHHIIIIIIIIIIIIIIIIHIIIHHGIHEIHIIIIHIGIIIHHIIIIIIIIIIIIHHIHHHFIHIIIIIIIIIIIIIIIIIIIIIIIIIIIIIIIIIIIIIIIIIIIHHFIIIIIIIIIIIGIIIIIIIIIIIIIIIIIGIIHIIIIIIHHIIHIIIIIIIIIIIIIIHIIIIIIIIIIIIIIIIIIIIII
@HWI-D00621:567:H7NJCBCX2:1:1102:12480:96921
GTGGGGAATATTGCACAATGGGCGCAAGCCTGATGCAGCCATGCCGCGTGTATGAAGAAGGCCTTCGGGTTGTAAAGTACTTTCAGCGGGGAGGAAGGCGATAAGGTTAATAACCTTGTCGATTGACGTTACCCGCAGAAGAAGCACCGGCTAACTCCGTGCCAGCAGCCGCGGTAATACGGAGGGTGCAAGCGTTAATCGGAATTACTGGGCGTAAAGCGCACGCAGGCGGTCTGTCAAGTCGGATGTGAAATCCCCGGGCTCAACCTGGGAACTGCATTCGAAACTGGCAGGCTAGAGTCTTGTAGAGGGGGGTAGAATTCCAGGTGTAGCGGTGAAATGCGTAGAGATCTGGAGGAATACCGGTGGCGAAGGCGGCCCCCTGGACAAAGACTGACGCTCAGGTGCGAAAGCGTGGGGAGCAAACAGG
+
IIIIIHIIIIIIIIIIIIIIIIIIIIIIIIIIIIIIIIIIIIIIIIIIIIIIIIIIIIIIIIIIIIIIIHHIIIIIIIIIIIHIIIIIIIIIIIIIIIIIIHHIIIIIIIIHHIIIIIIIIIHIIIIIIIIIIIIIIIIIIIIIGHHIHIIIIIIIIIIIHIIIIHIIGHIIIIHIHIIIHEHHGGHHIIHIIIIHHIIIHHIIIIIIHHHIIIIIIIIIIIIIIHHHHHIEEHHFEHHIIHHHHHHHHHGHDHIIHHGGHIFHIHGHIIHFIIIGIIIIIIIIIIIIIIHIIIIIIIIIIIIIIIIIIIIIIHIIIIIIIIIIIIIIHIIIIIIIIIIIIIIIIHGD<GHIIIIIIIIHIHIGIIIIIIIIIIIIHIIIIIIIIHIIIIIIIIIIIIIIIIIIIIIIIIIIIIIIIIIIIIIIIIIIII
@HWI-D00621:567:H7NJCBCX2:1:1102:3621:97409
GTGGGGAATATTGCACAATGGGCGCAAGCCTGATGCAGCCATGCCGCGTGTATGAAGAAGGCCTTCGGGTTGTAAAGTACTTTCAGCGGGGAGGAAGGCGATAAGGTTAATAACCTTGTCGATTGACGTTACCCGCAGAAGAAGCACCGGCTAACTCCGTGCCAGCAGCCGTGGTAATACGGAGGGTGCAAGCGTTAATCGGAATTACTGGGCGTAAAGCGCACGCAGGCGGTCTGTCAAGTCGGATGTGAAATCCCCGGGCTCAACCTGGGAACTGCATTCGAAACTGGCAGGCTAGAGTCTTGTAGAGGGGGGTAGAATTCCAGGTGTAGCGGTGAAATGCGTAGAGATCTGGAGGAATACCGGTGGCGAAGGCGGCCCCCTGGACAAAGACTGACGCTCAGGTGCGAAAGCGTGGGGAGCAAACA
+
HHEE1/EEHHFH1EHI1DC@1DHE<DCHHHCC1CGGHEE1@GHFHHHDH?<DGEDH?HHIH<C1C?E@C<GCHE1CFFHICE<C1CFHHC<?CHEFHHHHIH=GEECFHFFHHHCHIFIHGHIIG?CDGEDE?DD?<C/D@GHFHH?:/<DF0/0D@/DHCC@?ACHHC@E.8DGEHHEHGFHDHHHHIIEHFEGHE.B@FF6@FB@@@B6.45E@BG>=8<ECDHEH6,7--88--G@>>E-EHF@@BB-@-?IHDEB.8..9@A@.B7.@6.FA?7B7B.AC.EG@F?HHEFHHGGAC...HGHGE8ECEF/HIHHGIHFIHHHH@C<HDHHGC1HEHCC1@FD@D1<IHFD@1ECIIHHDDHHEE<1<0DC////GDG?IHG@EHHHFC@GE=CHCHHEC<?GE<1HCHGIIHEHHGC<<EHHC<
@HWI-D00621:567:H7NJCBCX2:1:1102:14362:97340
GTGGGGAATATTGCACAATGGGCGCAAGCCTGATGCAGCCATGCCGCGTGTATGAAGAAGGCCTTCGGGTTGTAAAGTACTTTCAGCGGGGAGGAAGGCGATAAGGTTAATAACCTTGTCGATTGACGTTACCCGCAGAAGAAGCACCGGCTAACTCCGTGCCAGCAGCCGCGGTAATACGGAGGGTGCAAGCGTTAATCGGAATTACTGGGCGTAAAGCGCACGCAGGCGGTCTGTCAAGTCGGATGTGAAATCCCCGGGCTCAACCTGGGAACTGCATTCGAAACTGGCAGGCTAGAGTCTTGTAGAGGGGGGTAGAATTCCAGGTGTAGCGGTGAAATGCGTAGAGATCTGGAGGAATACCGGTGGCGAAGGCGGCCCCCTGGACAAAGACTGACGCTCAGGTGCGAAAGCGTGGGGAGCAAACAGG
+
[truncated: 65,210,338 more chars]
