# Supplementary material for: Diversity of the gut microbiome in three grasshopper species using 16S rRNA and determination of cellulose digestibility
Source: PeerJ. 2020 Nov 5;8:e10194. doi: 10.7717/peerj.10194 (PMC7649011; doi:10.7717/peerj.10194)
Supplement: Supplemental Information 13 [file peerj-08-10194-s013.zip › Od3.fastq]

@HWI-D00621:625:HMJNFBCX2:2:1102:15446:30598
GTGGGGAATATTGCACAATGGGCGCAAGCCTGATGCAGCCATGCCGCGTGTATGAAGAAGGCCTTCGGGTTGTAAAGTACTTTCAGCGAGGAGGAAGGCGTTAAGGTTAATAACCTTGGCGATTGACGTTACTCGCAGAAGAAGCACCGGCTAACTCCGTGCCAGCAGCCGCGGTAATACGGAGGGTGCAAGCGTTAATCGGAATTACTGGGCGTAAAGCGCACGCAGGCGGTCTGTCAAGTCGGATGTGAAATCCCCGGGCTCAACCTGGGAACTGCATTCGAAACTGGCAGGCTAGAGTCTTGTAGAGGGGGGTAGAATTCCAGGTGTAGCGGTGAAATGCGTAGAGATCTGGAGGAATACCGGTGGCGAAGGCGGCCCCCTGGACAAAGACTGACGCTCAGGTGCGAAAGCGTGGGGAGCAAACAGG
+
IIIIIIIIIIIIIIIIIIIIIIIIGIIHHIIIIIIIIIIIIIIIIIIIEHEHHIIIIIHIIIIIIGIIHIIIIHIIIIIIIIFHIHIIDHIDHHIIGHGHHIGHHIHH?EGEHFHHGFFHDHIECHHIGHHIHGHGDHCHCEA-6BEG;HDHGEAGHEHEHIHHHEHCHGHHH:>CHFG-@@EC;CH@-6--FHH=EEGHEHGHFHHEECFE@-CHEC-@D@DH:HHD5+-HCCH@6-=D>-@@@@F66-@CHHGHHDHG?FHHHH?H?GHHIIIIHEEHAGFHFEHIIIHHIHHIHHGHIHGHIHEIHGDEIHHIHIIH?IGHIIHHHIIHIIIIIIIHIHIIIIHGDDIHIIIIIHIIIIIHIIIHIIIIIIIIIIIHHEIHIIHHHIHIHIIIIIIIIHIIIIHIIIIIIIIIIIIIIIIIIIIIII
@HWI-D00621:625:HMJNFBCX2:2:1102:15696:31703
GTGGGGAATATTGCACAATGGGCGCAAGCCTGATGCAGCCATGCCGCGTGTATGAAGAAGGCCTTCGGGTTGTAAAGTACTTTCAGCGAGGAGGAAGGCGTTAAGGTTAATAACCTTGGCGATTGACGTTACTCGCAGAAGAAGCACCGGCTAACTCCGTGCCAGCAGCCGCGGTAATACGGAGGGTGCAAGCGTTAATCGGAATTACTGGGCGTAAAGCGCACGCAGGCGGTCTGTCAAGTCGGATGTGAAATCCCCGGGCTCAACCTGGGAACTGCATTCGAAACTGGCAGGCTAGAGTCTTGTAGAGGGGGGTAGAATTCCAGGTGTAGCGGTGAAATGCGTAGAGATCTGGAGGAATACCGGTGGCGAAGGCGGCCCCCTGGACAAAGACTGACGCTCAGGTGCGAAAGCGTGGGGAGCAAACAGG
+
IIIIIIIIIIIIIIIIIIIIIIIIIIIIIHIIIIIIIIIIIIIIIIIIIIGHIIIIHIHIIGHHHHIIIIIIIIIIIHGHIIHHIIFC.>DCGHIHHCEHIHHHGHHIE?GIHGHHHIHH;HHE-8-8EEA@FF@H7-DHEF-A-B@GHHHHHFA-FC@-E@H?6A-4FHDHC:+>@@--E-5>DH=@@G@6-65@@G--EH@F@@F-@GHHG@-?ED>5-@E3F5CD>+F-6-6@IHIHHDEF-CHF@6@HEHIIHIHH@C@CCF-F-EHFA?CEHFFA-HIIIIGHHHGHEHHHIHHHCHEGHGIIIIIHGHHIHHHHFHFIHFIIIHIIIIIHCHIHHGIIIHHF<DHIIIIIIIIIIIIHIIIIIIIIIIIIIHGIHGIHIIIIIIHIHIHIIIIHHHIIIIIIIIIIIIIIIIIIHIIIIIIIII
@HWI-D00621:625:HMJNFBCX2:2:1102:8483:31869
GTGGGGAATATTGGACAATGGGCGAAAGCCTGATCCAGCCATGCCGCATGAGTGAAGAAGGCCTTTGGGTTGTAAAGCTCTTTCGGGGAGGAAGATAATGACGGTACTCACAGAAGAAGTCCTGGCTAACTCCGTGCCAGCAGCCGCGGTAATACGGAGAGGGCTAGCGTTATTCGGAATTATTGGGCGTAAAGAGCGCGTAGGCTGGTTAGTAAGTTAAAAGTGAAATCCCAAAGCTCAACTTTGGAATTGCTTTTAAAACTGCTAACCTAGAGATTGAAAGAGGATAGAGGAATTCCTAGTGTAGAGGTGAAATTCGTAAATATTAGGAGGAACACCAGTGGCGAAGGCGTCTATCTGGTTCAAATCTGACGCTGAGGCGCGAAGGCGTGGGGAGCAAACAGG
+
IIIIIIHIIIIIIIHHHEHHIHHHIIH?HHHHIHECHHGECHHIICCHHHEHHIIEGHIGHIEHHEHHIIDDHIIIHEHHIHDGHH.7<>>C.D?FHE.7@EHDEHHHE..ABEHIF?.:A@GHIECH?@G-G=-7GEFH-FFH?>CHIHHEFHCE@-++EE@=GHA-5@-EE-6GGH?@--6EEEF@6>EHGE6@DCCHFF6A@FGCEE>A6@AFA5?EHF5--FD--G77@HGAD-A-8----FHFFFH@.:HD.GD?HG@<..AEFFCEAF<..HEHIHHFEF7.B<:7?HEHG?D.@<7FAGG?HIHHIIIHGIIHHHFHIHHEHGIIIHHIIIIIIHIIIIIIGHHEGHHHGIHHHEFHHHHGHHHHHHHHHIHCIIIIHGGIIHEIIIIIIIIIHEFII
@HWI-D00621:625:HMJNFBCX2:2:1102:16969:32275
GTAGGGAATCTTCGGCAATGGACGAAAGTCTGACCGAGCAACGCCGCGTGAGTGAAGAAGGTTTTCGGATCGTAAAACTCTGTTGTTAGAGAAGAACAAGGACGTTAGTAACTGAACGTCCCCTGACGGTATCTAACCAGAAAGCCACGGCTAACTACGTGCCAGCAGCCGCGGTAATACGTAGGTGGCAAGCGTTGTCCGGATTTATTGGGCGTAAAGCGAGCGCAGGCGGTTTCTTAAGTATGATGGGAAAGCCCCCGGATCAACCGGGGAGGGTCATTGGAAACTGGGAGACTTGAGTGCAGAAGAGGAGAGTGGAATTCCATGTGTAGCGGTGAAATGCGTAGATATATGGAGGAACACCAGTGGCGAAGGCGGCTCTCTGGTCTGTAACTGACGCTGAGGCTCGAAAGCGTGGGGAGCAAACAGG
+
IIIIIIIIIIIIIIIIIIHHIHIIIIIIHHIIIIIIIIIIHIIIIHHICHIIHGHHIHHHGDGHHIIIIIIIIGIIHHHHHEDGHHIIIHIHHIIIGHI@HIIGGHIIIIIIIIIHHIHH=@EHIGIHGIIEHIIHIHHHIIIIIHIIHCCHGHIIIEEHEH?@HHGHEHH:D>+C@GC?HC?-@FH-4F@G?E46;@-FHHCEFF@@@3HE5CD:HG>@563>44CHHCF@-F@6C@66---EA8---CHG::3>++A68-@:>7+7@AED-?HF-?IHIIHGHHIIIHIHIIIHIIIIFHGHIHIIHIHGIIHHHHHGGHCH@HHHIIIIIGIIHIIHGIIIIIHHEIGIGIHHHGIHHEIIIIIIIIIHIIHHHIIIIIIIIHHGIHIIHIIIIIGIIIIIGIIIIIIIIIIHIIIIIIIIIIIIII
@HWI-D00621:625:HMJNFBCX2:2:1102:19738:32571
GTAGGGAATCTTCGGCAATGGACGAAAGTCTGACCGAGCAACGCCGCGTGAGTGAAGAAGGTTTTCGGATCGTAAAACTCTGTTGTTAGAGAAGAACAAGGACGTTAGTAACTGAACGTCCCCTGACGGTATCTAACCAGAAAGCCACGGCTAACTACGTGCCAGCAGCCGCGGTAATACGTAGGTGGCAAGCGTTGTCCGGATTTATTGGGCGTAAAGCGAGCGGAGGCGGTTTCTTAAGTCTGATGTGAAAGCCCCCGGCTCAACCGGGGAGGGTCATTGGAAACTGGGAGACTTGAGTGCAGAAGAGGAGAGTGGAATTCCATGTGTAGCGGTGAAATGCGTAGATATATGGAGGAACACCAGTGGCGAAGGCGGCTCTCTGGTCTGTAACTGACGCTGAGGCTCGAAAGCGTGGGGAGCAAACAGG
+
IIIIIIIIIIIIIIIIIGHHIIIIIIIIHIIIIIIIIIHHIIHIHHIIIIGIIHIIIIIIIGHIIGIIGEHIIIIIIHIIHEDFHGHHHIIIIHIIHIEFAHIHGHIIIIIIIEHIFHHEGHHFEEHHHEHHCGGHHGEAGHHFHHHHCHHIIIEHA?@G@AGHEHH--4>H3H>+@FFCEGH-@GH-6-66-@66+@6@->-EE@-@IIGHEGF5EHH:>G@@-+-C3+4EHHF@-CHGIHEFFE-EFCHA+CC;;6+FB-E>+>7+DFGHH@?F@EHH?EHEF7FFHHG?@AHEG:@@?HHHHHHGHIHCHGHHGIIHHE@7.IIGHHIIIIIIIIIHHIHHHHGD<GIHEHIIIIIHIHHIIIIIIIIIIIHIHHIIHGIIIIIIIIHHGIIIIIIGIIHIIIIIIIIIIIIIIIIIIIIIIIIIII
@HWI-D00621:625:HMJNFBCX2:2:1102:9976:32998
GTGGGGAATATTGCACAATGGGCGCAAGCCTGATGCAGCCATGCCGCGTGTATGAAGAAGGCCTTCGGGTTGTAAAGTACTTTCAGCGAGGAGGAAGGCGTTAAGGTTAATAACCTTGGCGATTGACGTTACTCGCAGAAGAAGCACCGGCTAACTCCGTGCCAGCAGCCGCGGGAATACGGAGGGTGCAAGCGTTAATCGGAATTACAGGGCGTAAAGCGCACGCAGGCGGTCTGGCAAGTCGGGTGTGAAATCCCCGGGCTCAACCTGGGAACTGCATTCGAAACTGGCAGGCTAGAGTCTTGTAGAGGGGGGTAGAATTCCAGGTGTAGCGGTGAAATGCGTAGAGATCTGGAGGAATACCGGTGGCGAAGGCGGCCCCCTGGACAAAGACTGACGCTCAGGTGCGAAAGCGTGGGGAGCAAACAGG
+
IHIIIIIIHHHIGIGGIIIHIIIIIIIIIIIIIGHIIIGHIIIIHIIIIIIEHIIIIIFHIIIIIIIIIIIIIGHGHHIIGFECBGHDHHGHGHGGCEHHHHHIHDFCH@EHHIHHIH.:>DHHGHCHHCH-A7EC+DDHEH?-AB?AH:+>GH-6-A-5A-4@6@FF?G6D>3++6566@-@CC:GE@FGE@H@-44@->-@EH-F##CHG@ECE@+++6@6+@6-56+@6466--6@:D5+@6--6-@EFE;::C>-6-HEHHGAA-GEF?H?HGIIHGIHGA6-C--EE?GADAEEG?AEIIHH@GIIIFHHHF?HIIIHHGCIIGIIIIHHECGIIHDEIIHCD<CIGIHIIHIGIIIIIIIHIIIIIIIIIIIIHGCIHIHGIIIIIHGHIIIIIHIIIIIIIIIIIIIIIIIIIIIIIIIIHII
@HWI-D00621:625:HMJNFBCX2:2:1102:16829:33107
GTGGGGAATATTGCACAATGGGCGCAAGCCTGATGCAGCCATGCCGCGTGTATGAAGAAGGCCTTCGGGTTGTAAAGTACTTTCAGCGAGGAGGAAGGCGTTAAGGTTAATAACCTTGGCGATTGACGTTACTCGCAGAAGAAGCACCGGCTAACTCCGTGCCAGCAGCCGCGGTAATACGGAGGGGGCAAGCGTTAATCGGAATTACTGGGCGTAAAGCGCACGCAGGCGGTCTGGCAAGTCGGATGTGAAATCCACGGGCTCAACCTGGGAACTGCATTCGAAACTGGCAGGCTAGAGTCTTGTAGAGGGGGGTAGAATTCCAGGTGTAGCGGTGAAATGCGTAGAGATCTGGAGGAATACCGGTGGCGAAGGCGGCCCCCTGGACAAAGACTGACGCTCAGGTGCGAAAGCGTGGGGAGCAAACAGG
+
IIIIIIIIIIIIIIIIIIIIIIIIIIIIIIIIIIIIIIIIIIIIIIIIIIHIIIIIIIIIIIHIHFHIIHHIIIIIIIIIIHFHHHIIHIIHIIIIGGGHHHHHIIGHHIHEHAGHHEHEDDDHHIIGHHIIIA=DHGCE-CGHIHHIGH:HHECHGEH?GH?AHGFAGH:DDD+35@?GE--CHH++6D4-5@--6EC-EFD-6@-@-CCF-@@DE>-636@CC-GHD>@6-----HEC>-DHHHG@?HFGG=>6+:A6-CHHHEHFFHHGIHIIIHEIHIIHEIHHIGHGIHGEIHHHEHEEHFIIIHHHGGHHHIIIIHIHIIHIIIIIHGIIIIHFIIIHGHHFDHHIIIIIHFIIHIHIIIIHHIIIIIIHGIIIGHGHIIIIIHGHHIIIIIIIGHIIIIIIIIIIIIIIIIIIIIIIIIIIII
@HWI-D00621:625:HMJNFBCX2:2:1102:12173:33304
GTGGGGAATATTGCACAATGGGCGCAAGCCTGATGCAGCCATGCCGCGTGTATGAAGAAGGCCTTCGGGTTGTAAAGTACTTTCAGCGAGGAGGAAGGCATTAAGGTTAATAACCTTGGTGATTGACGTTACTCGCAGAAGAAGCACCGGCTAACTCCGTGCCAGCAGCCACGGTAATACGGAGGGTGCAAGCGTTAGTCGGAATTACTGGGCGTAAAGCGCACGCAGGCGGTCTGTCAAGTCGGATGTGAAATCCCCGGGCTCAACCTGGGAACTGCATTCGAAACTGGCAGGCTAGAGTCTTGTAGAGGGGGGTAGAATTCCAGGTGTAGCGGTGAAATGCGTAGAGATCTGGAGGAATACCGGTGGCGAAGGCGGCCCCCTGGACAAAGACTGACGCTCAGGTGCGAAAGCGTGGGGAGCAAACAGG
+
IIIGGIHCGHIIIIHIIIIIIGIIIIHGHIIIHIHHHIIHHIIHIIIICE<FH?HHHIHHFHIHHFIIIHHIIFEGHIGI/D<DHFE:.>C>ECEHHIEEEHIIHHE@GCHEHHHE?@@7AG@BFCFHDEGGEHHCD=C-F-A-AEGHHHHDEF-GEHFHA@E?GHGGG?-8>DE-5AFEE=->+355@E@--64@G?@@ED>-6-+6-CHH@D+@@>++46-+--=HD>-G@--6---D:-4-F-?ECHHHE:++CDEG@A6--AHA-CHHHF--EFEHE@-EIIGHIHIIHEGEFIIIIHHHH?HHIHHHGEF@EEDGGCHFIIIHIHHHHGIIIIHHIHIIIHEFDHGC.GIIIIGHCHHIIIIIIIIGIIIIIIIHFHEIIIIIIIHHDIIIIIHIHHIIIIGIIIIIIIIIIIIIIIIIIIIIII
@HWI-D00621:625:HMJNFBCX2:2:1102:17822:33724
GTAGGGAATCTTCGGCAATGGACGAAAGTCTGACCGAGCAACGCCGCGTGAGTGAAGAAGGTTTTCGGATCGTAAAACTCTGTTGTTAGAGAAGAACAAGTGGGAGAGTAACTGTTCCCACCTTGACGGTATCTAACCAGAAAGCCACGGCTAACTACGTGCCAGCAGCCGCGGTAATACGTAGGTGGCAAGCGTTGTCCGGATTTATTGGGCGTAAAGCGAGCGCAGGCGGTTTCTTAAGTCTGATGTGAAAGCCCTCGGCTCAACCGAGGAAGGTCATTGGAAACTGGGGAACTTGAATGCAGAAGAGGAGAGTGGAATTCCATGTGTAGCGGTGAAATGCGTAGATATATGGAGGAACACCAGTGGCGAAGGCGGCTCTCTGGTCTGTAACTGACGCTGAGGCTCGAAAGCGTGGGGAGCAAACAGG
+
IIGIIHIIIIIIIIIIHIHIIIIIHIIHECHIIIHIIIIHIIIIGHIIHHIIIIIIIGIIGDGHHIIIGIHIIHHIHIIEFHDHFFFHIFHHHHCEEHHHCEHHFIHIFHIIEHHHA?HHEHIIIGHHHIECHEHHHICH?GHHEHIIGIHHHIGIIGGHEHIIGFIHH@D+>+>+5@FF--@@EHG?GHH@--6@:G?--+4-@HE@@CFHHEEHCG?@GHHDFA-D:>@HHHHA-EEEHFEEEFHHIHEF?GIHHCHHF-GHEHG@FAG@G?HHGHGCHHF.FAGIHG.?H@HEHIIIIIIHHHEIIIIIIIHHH@HHA@HG?IIIHIHIHGIHIHHIIIHGIHHGDIIHIHHHIHGDHGGIIIIIIIIIIIIIIIIHIFHIIIIIHIIIGIIIIIIIGIIIIIIIIIIIIHIIIIHIIIIIIIIIII
@HWI-D00621:625:HMJNFBCX2:2:1102:11815:34338
GTAGGGAATCTTCGGCAATGGACGAAAGTCTGACCGAGCAACGCCGCGTGAGTGAAGAAGGTTTTCGGATCGTAAAACTCTGTTGTTAGAGAAGAACAAGGACGTTAGTAACTGAACGTCCCCTGACGGTATCTAACCAGAAAGCAACGGCTAACTACGTGCCAGCAGCCGCGGTAATACGTAGGTGGCAAGCGTTGTCCGGATTTATTGGGCGTAAAGGGAGCCCAGGCGGTTTCTTAAGTCTGATGTGAAAGCCCCCGGCTCAACCGGGGAGGGTCATTGGAAACTGGGAGACTTGAGTGCAGAAGAGGAGAGTGGAATTCCATGTGTAGCGGTGAAATGCGTAGATATATGGAGGAACACCAGTGGCGAAGGCGGCTCTCTGGTCTGTAACTGACGCTGAGGCTCGAAAGCGTGGGGAGCAAACAGG
+
IIIIIIIIIIIHIIHIIIIIIIIIIIIIHIIIIIIGHIIIIIIIGIIIHIIIIHHHIIIHI@FHIIIIIIIIIGIF0FHIIH<CBGHIIHHIHIIIHHHECGHG@7.EHHEF@GGD@@FHHGAAHEFHHGE?7@G-AE@@@H?6F@-A:+>DH@AGAE-FGHG---8AG-+>D:336---6-6-E-F--56--46@+-6@GD@F@@E@516@=EE@@6-+564++5-+C+-@-@66-GF-@-@@@6-6--?HDDDHC:HHIHHD>6++HHEHF?GHIIIGIHHF77G?FDBB::HHHHEGD?D..EHHHEEHHGIHGIHH@AEF:@GEDDIIIHHGGEDIIIIIIHHEBHHIIIH?HHECG<HIIIHIIIIHHHHHHIIHHFIEIIIHGIIHGIIIHIHHIIIIHIIHIIIIIIIIIIIHIIIGHIHIIH
@HWI-D00621:625:HMJNFBCX2:2:1102:19397:34981
GTAGGGAATCTTCGGCAATGGACGAAAGTCTGACCGAGCAACGCCGCGTGAGTGAAGAAGGTTTTCGGATCGTAAAACTCTGTTGTTAGAGAAGAACGACGAGGAGAGTGGAAAGCTCCTCGTGTGACGGTATCTAACCAGAAAGGGACGGCTAACTACGTGCCAGCAGCCGCGGTAATACGTAGGTCCCGAGCGTTGTCCGGATTTATTGGGCGTAAAGCGAGCGCAGGTGGTTTATTGAGTCTGGTGTAAAAGGCAGTGGCTCAACCATTGTATGCATTGGAAACTGGTAGACTTGAGTGCAGGAGAGGAGAGTGGAATTCCATGTGTAGCGGTGAAATGCGTAGATATATGGAGGAACACCGGTGGCGAAAGCGGCTCTCTGGCCTGTAACTGACACTGAGGCTCGAAAGCGTGGGGAGCAAACAGG
+
IIIIIIIIIIIIIIIIIIIHIIIIIIIIIIIIIIIIIHIIIIIIIIIIIIIIIHHIIIHIG<FHHIIIHIIIIIHIHHIIHGFHHHIIIFHHHHIIIIIHHIHIHIIHIIHHIHHH?HHIIHDHIIIIIIHHGHEHGGHHI?FHE?-AEH;DHDHHE@-5AGFHC-6F@G-+>CCH:GEHFHFHHH--6FC=:C:>-35@CE+4-6@@?@HDG56-6--6+4+:DF68-A8-FEA6A8--HHGACFHHGAB-B6IFHHFHHFHG-FFEGACHG-F@77HEIHHHGDHIIHIHGDHHIIHHIHHIGFHGHFIHHHIHFIIHFEH@@CGIIIIIIIIIIHIHIHIIIHHF<HIHHIIIHHHCHCHIIIIHHHIIHHIIIIIIIGIIIIHHIHIIHIIIIHHHIIHIIIIHIIIIIIHIIIIIIIIIIIHIII
@HWI-D00621:625:HMJNFBCX2:2:1102:12371:35070
GTGGGGAATATTGGACAATGGGCGAAAGCCTGATCCAGCCATGCCGCATGAGTGAAGAAGGCCTTTGGGTTGTAAAGCTCTTTCGGTGAGGAAGATAATGACGGTACTCACAGAAGAAGTCCTGGCTAACTCCGTGCCAGCAGCCGCGGTAATACGGAGAGGGCTAGCGTTATTCGGAATTATTGGGCGTAAAGAGCGCGTAGGCTGGGTAGTAAGTTAAAAGTGAAATCCCAAAGCTCAACTTTGGAATTGCTTTTAAAACTGCTAACCTAGAGATTGAAAGAGGATAGAGGAATTCCTAGTGTAGAGGTGAAATTCGTAAATATTAGGAGGAACACCAGTGGCGAAGGCGTCTATCTGGTTCAAATCTGACGCTGAGGCGCGAAGGCGTGGGGAGCAAACAGG
+
IIIIIIIIIHIIIIIIIIIIIIIIIIIIIIIIIIIIIIIIIIIIIIIIIIIIIHIIIIIIIIIIIHIIIIIIIIIIIIIIIIEFHH@@GHIIIHIIIIIEHIHIHHHIFECHIHADHHGHI?GHIGHGIFEHHHGEH7DFEHFHHHIIHIIIHHCHE-+;@HIGHHIEDH-4AHHEH=-46-6IIIHHEGCHG6+HA;@EG-EEC8--+HGB--+-B-@D-HHHHIHEG@B-F@A77-7GA8-:.EHGGAA@.GG??AD<<CCECEEEE?IGIIIHHF?GHGHIHGHGIIIIIIIIIHHIIIHHGHIHIIIHIIIIHHIIHEGDGIIIIIHHHHFEEIHFIIIIIHHIIIIHIGIIIHIIIIIIIIIHIHHDIIIIIIIIIIIIIIIIIIIIIIIIIIIIIIIII
@HWI-D00621:625:HMJNFBCX2:2:1102:16671:35060
GTAGGGAATCTTCGGCAATGGACGAAAGTCTGACCGAGCAACGCCGCGTGAGTGAAGAAGGTTTTCGGATCGTAAAACTCTGTTGTTAGAGAAGAACAAGGACGTTAGTAACTGAACGTCCCCTGACGGTATCTAACCAGAAAGCCACGGCTAACTACGTGCCAGCAGCCGCGGTAATACGTAGGTGGCAAGCGTGGTCCGGATTTATTGGGCGTAAAGCGAGCGCAGGCGGTTTCTTAAGTCTGATGTGAAAGCCCCCGGCTCAACCGGGGAGGGTCATTGGAAACTGGGAGACTTGAGTGCAGAAGAGGAGAGTGGAATTCCATGTGTAGCGGTGAAATGCGTAGATATATGGAGGAACACCAGTGGCGAAGGCGGCTCTCTGGTCTGTAACTGACGCTGAGGCTCGAAAGCGTGGGGAGCAAACAGG
+
IIIIIIIIIIIIIIIIIIIIIIIIIIIIHHIIIIIHIIIIIIIIHIIIIIIIIIIIHHIHI<DFH?DHHIIIIIIIIIIIIIGHHHIIIHIIIIIHHIIHHIIIHHIIIIIIIHHIHHHFHIIIIIGIIHEEAHEEHHIIHHHEH5EHHIIIIIFHHGFHHHHHH?HHFGCHHHH+6E@@?6-@@GFGG4-@@EE-+6-6FF-CHEGHHHGHCEFHHHHHCHDIHHG;5+-6?E@66EHFHHG@-@6A-EHHHDHC6+:FF-EDHD:HHECIIHEF-EIHIIHHHAHHHGHHFAEHIHHGF7?HHHIIHHIIIIIIHHHHHHHF:CIHHCHIHIIIIIHIIIIIIIIHGIIHIIIIIIHHGCHIIIIIIIIIIIIIIIIIIHIIIIIIHIIHGIIIIIIIIIIIHIIIIIIIIIIIIIIIIIIIIIIIII
@HWI-D00621:625:HMJNFBCX2:2:1102:17378:35386
GTGGGGAATATTGCACAATGGGCGCAAGCCTGATGCAGCCATGCCGCGTGTATGAAGAAGGCCTTCGGGTTGTAAAGTACTTTCAGCGAGGAGGAAGGCATTAAGGTTAATAACCTTGGTGATTGACGTTACTCGCAGAAGAAGCACCGGCTAACTCCGTGCCAGCAGCCGCGGTAATACGGAGGGTGCAAGCGTTAATCGGAATTACTGGGCGTAAAGCGCACGCAGGCGGTCTGTCAAGTCGGATGTGAAATCCCCGGGCTCAACCTGGGAACTGCATTCGAAACTGGCAGACTAGAGTCTTGTAGAGGGGGGTAGAATTCCAGGTGTAGCGGTGAAATGCGTAGAGATCTGGAGGAATACCGGTGGCGAAGGCGGCCCCCTGGACAAAGACTGACGCTCAGGTGCGAAAGCGTGGGGAGCAAACAGG
+
IIIIIIIIIIIIHIIIIIIIIIIIIIIIIIIIIIIIIIIIIIIIIHIIHH@HHIIIIHHHIIHIIGHEHGHIHIIIIHHHIGDHGGHIGHHHGIGHHIHIHIIFHIHHCHEGCHHFHHIIHFHHEHIIIGGHHCHGHIDFHIIHGGECHHHIHIGGEHGHCHHHEHI?GH:DCH:DEF@-@-EHCHHHEHHH?GGGHF-6@@66@G@HC<CEE?GFHGDC@CEDG?5C>>D?HEHG@-FHGIHH@G?CFFHHEHD::>EHG?F-FHGA?HG-CHIIHIIIHFIHHGHGEGCHGGHHGHHHHHEHEHHECIHGA:EHHIIHIHEHIIIHHDIHIIGHHIIIIHIHHHHF<GGIIHHEHHIIGIHIIIIHIGIIIIIIHIIIIIIHIIIIIIIIHHIIIIIHIHIIIIIIIIIIIIIIIIIIIIIIIIIIII
@HWI-D00621:625:HMJNFBCX2:2:1102:18955:35405
GTGGGGAATATTGCACAATGGGCGCAAGCCTGATGCAGCCATGCCGCGTGTATGAAGAAGGCCTTCGGGTTGTAAAGTACTTTCAGCGAGGAGGAAGGCGTTAAGGTTAATAACCTTGGCGATTGACGTTACTCGCAGAAGAAGCACCGGCTAACTCCGTGCCAGCAGCCGCGGTAATACGGAGGGTGCAAGCGTTAATCGGAATTACTGGGCGTAAAGCGCACGCAGGCGGTCTGTCAAGTCGGATGTGAAATCCCCGGGCTCAACCTGGGAACTGCATTCGAAACTGGCAGGCTAGAGTCTTGTAGAGGGGGGTAGAATTCCAGGTGTAGCGGTGAAATGCGTAGAGATCTGGAGGAATACCGGTGGCGAAGGCGGCCCCCTGGACAAAGACTGACGCTCAGGTGCGAAAGCGTGGGGAGCAAACAGG
+
HIHIIIIIHHHIIEHIHIIHHIIIGHDHHFHIIIHIHIHCHHIHHIIHCHEHHIIIHIIHH?HHIIHEDHHHI0GHGIHHH?<DHIIHCDDHHHHEHHHGCDEHHIHEHE?:77@GAEHGHH;A@FHH?-FHIH@;>H+FEHHIIEEHGD:DEH?HHHEG-@@@F-FECH>DH:3+6@??-55>:+---@G6-E5--@-6EH>GC64@-1+---?HG:C:->>655-HC:GF666-G@HC>G@6-@@-@6-E@+C>6;???HEEGA4---HG@A6-@6B8-IIHEFHGF-4?@?HHHHEH@7-HEHECHHHGF.D@HHBF.FHHEHIHHIHIIHHGHIHHEDHHFHHFDHHHHGF.HCHHHDCCHECHCHEHIIIHHE?HGFHGIIHHEIIHGEHHHIIIIHHHCHHHHHEIIIHEIGIHHIHIIHIIII
@HWI-D00621:625:HMJNFBCX2:2:1102:18263:35535
GTGGGGAATATTGCACAATGGGCGCAAGCCTGATGCAGCCATGCCGCGTGTATGAAGAAGGCCTTCGGGTTGTAAAGTACTTTCAGCGAGGAGGAAGGCATTAAGGTTAATAACCTTGGTGATTGACGTTACTCGCAGAAGAAGCACCGGCTAACTCCGTGCCAGCAGCCGCGGTAATACGGAGGGTGCAAGCGTTAATCGGAATTACTGGGCGTAAAGCGCACGCAGGCGGTCTGGCAAGTCGGATGTGAAATCCCCGGGCTCAACCTGGGAACTGCATTCGAAACTGGCAGGCTAGAGTCTTGTAGAGGGGGGTAGAATTCCAGGTGTAGCGGTGAAATGCGTAGAGATCTGGAGGAATACCGGTGGCGAAGGCGGCCCCCTGGACAAAGACTGACGCTCAGGTGCGAAAGCGTGGGGAGCAAACAGG
+
IIIIIIIIIIIIIIIIIIIHIIIIIIIIIIIIIIIIIIIIHIIIIIIIIIHIIIIIIIIIIGIIIHIIIFHIIIIIIIIIIG<FEHIDIIIIIHFHHIHEHHHCGHEHHHHHIHGHHIHHIGIIIIIIHHIGHEHIHGDHHIIIIFHGHIHHHIGHHHHIHHI?HIHHIII+DDD+EHECEH=:H+46GHHG?E-@EHEHHH@HIHHGEHHHH@HHEH@->>@DCDHDDHHE@6---HGCD@-@EHIIIHHH@:CCIHGHIHE?HG?EGIHHHFE@CEIIHEHGIIHIIGHFHHIIIIIHIHHHHEIIIGIIIHHIIIIIIGHHIIIIIHIGIIIIHHCIIIIHHIHHBIIIIIIGIIIIIIIIIIHHIHIIIIHIIIHIIIIIIIIIIIIIIIIIHHIIIIIIIIIIIIIIIIIIIIIIIIIIIIIIII
@HWI-D00621:625:HMJNFBCX2:2:1102:10239:35985
GTGGGGAATATTGCACAATGGGCGCAAGCCTGATGCAGCCATGCCGCGTGTATGAAGAAGGCCTTCGGGTTGTAAAGTACTTTCAGCGAGGAGGAAGGCGTTAAGGTTAATAACCTTGGCGATTGACGTTACTCGCAGAAGAAGCACCGGCTAACTCCGGCCCAGCAGCCGCGGTAATACGGAGGGGGCAAGCGTTAATCGGAATTACTGGGCGTAAAGCGCACGCAGGCGGTTTGTCAAGTAGGATGTGAAATCCCCGGGCTCAACCTGGGAACTGCATTCGAAACTGGCAGGCTAGAGTCTTGTAGAGGGGGGTAGAATTCCAGGTGTAGCGGTGAAATGCGTAGAGATCTGGAGGAATACCGGTGGCGAAGGCGGCCCCCTGGACAAAGACTGACGCTCAGGTGCGAAAGCGTGGGGAGCAAACAGG
+
IIIIHIIIHIHIHIIIHIIIEHHHIHHHIIIIIIIIIHIIIIHIIIGHEHHIIIHHIIHHHGHHEHHHHDEHHHIGIIIIIGDHHIIIHIHHHIIIHDEHHHHIIIHHIIIIHEGHEHHCCDDA--8GAA@-B--++-6@AF@A--@8DC+>@HHEHF-++5555-8FHF++>++5---665@>::+>CC@-----@G--6G@HFF666@HEECHHG::<@HGCIFCFC>4-----E@-F@---@6-----H@D>>+3-AF6--?A-A-@@HHFACAAA@?@--EB-EIHHIHG-?CHEHEGA?HGEEHDHHHEIHHHHGCHHIIHHH;CIIIIHGGCHCIIIIHIHGDGHGCIHHHIIHDHIIIIHFGHIHHHIIIIIHHCIIIIIIIIIHHIHIIHHHGCHIIHIIIIIIIIIIIIHIIIIIIIIGII
@HWI-D00621:625:HMJNFBCX2:2:1102:13455:36446
GTAGGGAATCTTCGGCAATGGACGAAAGTCTGACCGAGCAACGCCGCGTGAGTGAAGAAGGCTTTCGGATCGTAAAACTCTGTTGTTAGAGAAGAACAAGGACGGTAGTAACTGAACGTCCCCTGACGGTATCTAACCAAAAAGCAACGGCTAACTACGTGCCAGAAGCCGCGGTAATACGTAGGGGGCAAGCGTTGTCCGGATTTATTGGGCGTAAAGCGAGCGCAGGCGGTTTCTTAAGTCTGATGTGAAAGCCCCCGGCTCAACCGGGGAGCGTCATTGGAAACTGGGAGGCTTGAGTGCAGGAGAGGGGAGTAGAATTCCATGTGTAGCGGTGAAATGCGTAGATATATGGAGGAACACCGGTGGCGAAAGCGGCTCTCTGGCCTGTAACTGACGCTGAGGCTCGAAAGCGTGGGGAGCAAACAGG
+
IICHIIIIIEHI?<0CHIHII@GIHIII<<FHIF1/CHI?H1CHHIIHHIH@GHIIIIIII0<DCGHH/ECHHIII0/<<D<</.79.D.<G.DHH.FGH...:...7.7..:@?--8FE---77DHF:GHH-B----C-588EE-6BCCHDH?@GCGCHHFEHH-86@GCHH+>H-@FHH-645-+6DDHE?E@@+-66@;-46FHHHHHEG@6-@66-3#)CCDEHB+6EH@6666@-----HF6-66--++:DD++EEFECDC>C@HHE@77A???HF-HIHGEGD8-8--D7.7EGD.:.F7IIHE7.<<:.FHFHGFD:..EHHDHIIGIIIIHHHHIIHHHD7F</HIHHFFGC.HHHHIHIIHHHC.HDHGC<<1IIHE1G<EHFHIHHHC1HG?HFD<1HIIIIIHIIIIIIIIIIIIIIII
@HWI-D00621:625:HMJNFBCX2:2:1102:8446:37387
GTGGGGAATATTGCACAATGGGCGCAAGCCTGATGCAGCCATGCCGCGTGTATGAAGAAGGCCTTCGGGTTGTAAAGTACTTTCAGCGAGGAGGAAGGCATTAAGGTTAATAACCTTGGTGATTGACGTTACTCGCAGAAGAAGCACCGGCTAACTCCGTGCCAGCAGCCGCGGTAATACGGAGGGTGCAAGCGTTAATCGGAATTACTGGGCGTAAAGCGCCACCCGGCGGTCTGGCAAGTCGGATGTGAAATCCCCGGGCTCAACCTGGGAACTGCATTCGAAACTGGCAGGCTAGAGTCTTGTAGAGGGGGGTAGAATTCCAGGTGTAGCGGTGAAATGCGTAGAGATCTGGAGGAATACCGGTGGCGAAGGCGGCCCCCTGGACAAAGACTGACGCTCAGGTGCGAAAGCGTGGGGAGCAAACAGG
+
IIIIIIIIIIIIIIIIIIIIIIIIGCHIHIIIIIIIIIIIIIIIIIIIIIHIIHIHIIIIIHHFHCHIIHHDHHIHIIIIGHEGHIFCHDHDHIIHHIGHFGHIIIIIIIHHFHEEEHHEE?G?.AFHIGI=HH@D+-+-8G-F-DAFHHIGIIGHHIC-4E4AG?@HCG>;CD3D-@@@E-@DHHE--6@E?GHEE--6@->EG?-6@GHFEC+6@EHED######CC6?G@-@6-ECHC-@-F6-6--@@-:D:HDHHHA6-68-HF??IHGFE?6-CE@???HHGH@B--A7-FHF8-A@IHHG@IIHHCHHHD7.HFHHHHIIHHHCDIHIIIHHHHDEHIHHDDCHIIIIIHEHEDIHIIIIIIIIIHIIIIIIIHIIHHHIIIIIHIHHHIIIIIIHHHEIIIIIIIIIIIIIIIIIIIIIIII
@HWI-D00621:625:HMJNFBCX2:2:1102:15192:37994
GTAGGGAATCTTCGGCAATGGACGAAAGTCTGACCGAGCAACGCCGCGTGAGTGAAGAAGGTTTTCGGATCGTAAAACTCTGTTGTTAGAGAAGAACAAGGACGTTAGTAACTGAACGTCCCCTGACGGTATCTAACCAGAAAGCCACGGCTAACTACGTGCCAGCAGCCGCGGTAATACGTAGGTGGCAAGCGTTGTCCGGATTTATTGGGCGTAAAGCGAGCGCAGGCGGTTTCTTAAGTCTGGTGTGAAAGCCACCGGCTCAACCGGGGAGGGTCATTGGAAACTGGGAGACTTGAGTGCAGAAGAGGAGAGTGGAATTCCATGTGTAGCGGTGAAATGCGTAGATATATGGAGGAACACCAGTGGCGAAGGCGGCTCTCTGGTCTGTAACTGACGCTGAGGCTCGAAAGCGTGGGGAGCAAACAGG
+
IIIIIIIIIIIHIIIIIIIIIIIIIIIIHIIIIIIIHIIHIIIIIIIIHHHIHIHIIIIHHCHIHHIIIIIIIIIIIIIIHH<DHFHHIIIHHIIIGIH@FHHIGHHHIIIIHHHHHHEH@HHHHGIIHIIH@G?DDHHIIHHHHE-ADGHGEHHFEH64AHHFHHCGHE+++55>?-66@FH?5FGE@@G?-6--+466@@?@@6-*GFHF56@@@H:@DHD54-CDD>8IHFA6---GA8-5---6-F?A8A-6+DCGB-A+:H>+DEIHIFHGEFIIHHHFHFHIIHHD.:AGHIIIHHEIIIIHF@FIIHGEGIIHIHGHEIIIIIIIIIIIGIIIIIIIIIHGDIIIIIHHIIIHHHIIIIIIIIIIIIIIIIIHIIIIIIIIIIIIIIIIIIIIIIIIIIIIIIIIHHIIIIIIIIIIIIIIII
@HWI-D00621:625:HMJNFBCX2:2:1102:20086:38282
GTAGGGAATCTTCGGCAATGGACGAAAGTCTGACCGAGCAACGCCGCGTGAGTGAAGAAGGTTTTCGGATCGTAAAACTCTGTTGGTAGAGAAGAACAAGGACGTTAGTAACTGAACGTCCCCTGACGGTATCTAACCAGAAAGCCACGGCTAACTACGTGCCAGCAGCCGCTGTAATACGTAGGTGGCAAGCGATGTCCGGATTTATTGGGCGTAAAGCGAGCGCAGGCGGTTTGTTAAGTCTGATGTGAAAGCCCCGGGCTCAACCGGGGAGGGTCATTGGAAACTGGGAGACTTGAGTGCAGAAGAGGAGAGTGGAATTCCATGTGTAGCGGTGAAATGCGTAGATATATGGAGGAACACCAGTGGCGAAGGCGGCTCTCTGGTCTGTAACTGACGCTGAGGCTCGAAAGCGTGGGGAGCAAACAGG
+
IIHIIIIIIIII?HCHHIHIIEHHIIIIDHHIIHHCCHHHIIIIGIIIHIIIIIIGHIHII0<FHHHDEHCHHFHICHHII1<D..<7F.F?EEHHIHH7EHHD:DGHEH...::.-7-8@-DGFHHIG-77AE@G-5BE-F66A---6C++-8AFGHEEE--8--AA-8:++6@-@?6@G--5@E-@--6-6@---466@@#F@66@@E?HEHHEG@3+HD++@-4)C+--5-6-@A6---6AHH?HHEHG;HH>3+5@EA-HHHCC@7-7--GA@?F-EG?HD:.EHGHHEGHHFIHHEFA<:.HCHHEDFGD.ACIHE?BA.?GHIHHIIIHHHHHHIGIIIIHHBGC@?HGHEHGCIHIIIHHIIIHIIIIIIHGD1?IIIHGIHIIHGGIIIIIGIIIIIHIIIIIIIIIIIIIIIIIIIIIIII
@HWI-D00621:625:HMJNFBCX2:2:1102:4210:38671
GTGGGGAATATTGCACAATGGGCGCAAGCCTGATGCAGCCATGCCGCGTGTATGAAGAAGGCCTTCGGGTTGTAAAGTACTTTCAGCGGGGAGGAAGGTGTTGAGGTTAATAACCTCAGCAATTGACGTTACCCGCAGAAGAAGCACCGGCTAACTCCGTGCCAGCAGCCCCGGTAATACGGAGGGGGCAAGCGTTAATCGGAATTACTGGGCGTAAAGCGCACGCAGGCGGTCTGGCAAGTCGGATGTGAAATCCCCGGGCTCAACCTGGGAACTGCATTCGAAACTGGCAGGCTAGAGTCTTGTAGAGGGGGGTAGAATTCCAGGTGTAGCGGTGAAATGCGTAGAGATCTGGAGGAATACCGGTGGCGAAGGCGGCCCCCTGGACAAAGACTGACGCTCAGGTGCGAAAGCGTGGGGAGCAAACAGG
+
IIIIIIGIIIIHHIIIIGHHIIIIHIHIIIIIIIIIIIIIIIHHHHHIII<CGHHHIHHFHHCHFHHIHGHHIIIC0FHHHIGFHHHIHICDC>HHIIEHHHHHIIEHEEHHHHHIHHIIIEEAHIIIHIFHGEE++336FHHH?@GEDHHGIHECHE-56G--66--@?-5DH:DG--66-@DHC+36C-4-46@@###H@66--6E-C>2+--G@>6)4+EFECHHDCF-4-66--DHDG6--@E@6---@+CHCD?G6-EGA65---F-AACHIGHGE=IIHHHA?@FECHHEA-@HFD7---IHHHHEG.H?G@HEH@?HHHIHHDIHHGIHHIIIIHHGF?ABAEIHCHHHHIHHCHHIHIHIIIIIIIIHHHIHHFIIIIIIHHEIHIIIIIIIHEIHH@GIIIIIIHDHIIHFIIIIIIIIII
@HWI-D00621:625:HMJNFBCX2:2:1102:17249:38723
GTGGGGAATATTGCACAATGGGCGCAAGCCTGATGCAGCCATGCCGCGTGTATGAAGAAGGCCTTCGGGTTGTAAAGTACTTTCAGCGAGGAGGAAGGCGTTAAGGTTAATAACCTTAGTGATTGACGTTACTCGCAGAAGAAGCACCGGCTAACTCCGTGCCAGCAGCCGCGGTAATACGGAGGGTGCAAGCGTTAATCGGAATTACTGGGCGTAAAGCGCACGCAGGCGGTCTGTCAAGTCGGATGTGAAATCCCCGGGCTCAACCTGGGAACTGCATTCGAAACTGGCAGGCTAGAGTCTTGTAGAGGGGGGTAGAATTCCAGGTGTAGCGGTGAAATGCGTAGAGATCTGGAGGAATACCGGTGGCGAAGGCGGCCCCCTGGACAAAGACTGACGCTCAGGTGCGAAAGCGTGGGGAGCAAACAGG
+
IIIIIIIIIIIIIIIIIIIIHGHIIIHIIHIIHIIIIIIIIIIIIHIIIIHIIIHIHIIHHHHHIHHHIHHHHHIEHHHHGCDHHIIIGHIDIIIIIIIIIDGHHHEHHIGGHIHHHIIHHHIIHHIIEHHGHDEHDDCFHHHHG@FHIIHDHIHHGH=FHIHHHHHH?G;::DHHH??-@GHDDHEC=FHCCHEHHH@-@GHEGFGH=D;@56GEEDHHCE@:ECG:;5??E?EE?IHCHEHEHFG@-6-HDDHD:HFHHHHHHHHHFHG-CHEHCHHCHHEEIIIIIHHEHHIHIIIIHHG?HAHHDHHHHHEHHIIIHFHIIIIIIHIHHHIIIIIHIHIIIIHFFFIIIIIIIIIHIIHIIIHIIIIIIIIIIIIIIHIIIIIIIHHIIIIIIIIIIHIIIHIIIIIIIIIIIIIIIIIIIIIIII
@HWI-D00621:625:HMJNFBCX2:2:1102:11964:38820
GTAGGGAATCTTCGGCAATGGACGAAAGTCTGACCGAGCAACGCCGCGTGAGTGAAGAAGGTTTTCGGATCGTAAAACTCTGTTGTTAGAGAAGAACAAGGACGTTAGTAACTGAACGTCCCCTGACGGTATCTAACCAGAAAGCCACGGCTAACTACGTGCCAGCAGCCGCGGTAATACGTAGGTGGCAAGCGTTGTCCGGATTTATTGGGCGTAAAGCGAACGCAGGCGGTTTCTTAAGTCTGATGTGAAAGCCCCCGGCTCAACCGGGGAGGGTCATTGGAAACTGGGAGACTTGAGTGCAGAAGAGGAGAGTGGAATTCCATGTGGAGCGGTGAAATGCGTAGATATATGGAGGAACACCAGTGGCGAAGGCGGCTCTCTGGTCTGTAACTGACGCTGAGGCTCGAAAGCGTGGGGAGCAAACAGG
+
IIIIIIIIIIIIIIIIIIIIIHIIIIIIIIIIIIIIIIIIIIIIIIIIIIHIIIIIIIIIIGHIIIIIIIHIIIIIIIIIHF<GHHHIIIIIIGIIIHIEEFIIHHIIIHHIIGIIIGHIIEFHIEEHIIIGHGHEHEEHGHHHIFHHIIICHHFEHI-46GC@E?6-AF:CHDHHI-FHE-@G-66-6@@--@@@DHG?HHGHD6@@GIHHH@@CHHHHH-++--CDC+HHEF6-?G?EEIHEFCHG?HHCDCHIIHHHE?H;HCCIIHHHECGD7-FEHHIIGIHB@EG@7:HHHHHHF7.ECFHFBFHHEIHHFHHHHHHF.GF<:.D>@FIHHIIIIIIIHGIHFHCCIHHEHIHIHGIIIIIIIIIIIIIIIIIIGGIIIIGIIHIHHHHIIIIIIIIIIIHHIIIIIIIIHIIIIHIIIIIIII
@HWI-D00621:625:HMJNFBCX2:2:1102:11386:39023
GTGGGGAATATTGCACAATGGGCGCAAGCCTGATGCAGCCATGCCGCGTGTATGAAGAAGGCCTTCGGGTTGTAAAGTACTTTCAGCGGGGAGGAAGGTGTTGAGGTTAATAACCTCAGCAATTGACGTTACCCGCAGAAGAAGCACCGGCTAACTCCGTGCCAGCAGCCCCGGTAATACGGAGGGTGCAAGCGTTAATCGGAATTATTGGGCGTAAAGCGCACGCAGGCGGTCTGTCAAGTCGGATGTGAAATCCCCGGGCTCAACCTGGGAACTGCATTCGAAACTGGCAGGCTAGAGTCTTGTAGAGGGGGGTAGAATTCCAGGTGTAGCGGTGAAATGCGTAGAGATCTGGAGGAATACCGGTGGCGAAGGCGGCCCCCTGGACAAAGACTGACGCTCAGGTGCGAAAGCGTGGGGAGCAAACAGG
+
IIGHGHHIHIIHIIIIIIIHIHIIIIIIIIIIIIIIHIIIIIIIIIIIIIHIIHIHIIIIIHGHIHIIGHIHIIIIIIHIHIGHIIIIHHIHIIIIIIIIIHCHIIIIIIIIIIDHHECHHHIG?FEHIIIIIHFD+++BHHEH-GEAHGCHHI?AGE@-6@-6@C@@F6-5>:>D---6G--6>+---6F@-546@---6-@-@@>+-6@@46CG=CC5---)>>5+;)56--F6-6-HD=EFHF@GHHHEHHHHIH?F6---CHCGEEHGA8--??HHH@-?HG?HIIHHHHGEEHGHHFHIHFHDIHHEH@GHEHHGIIIIIIIIHIIHHIIHEEIIIIIIIIHHFHIHHIIGIIIIIIIIIIIHIHIIIIIIIIHIHHHIIIIIIIIIHIHIIHIIIIIIIIIIIIIIIIIHIIIIIIIIIIIIII
@HWI-D00621:625:HMJNFBCX2:2:1102:11536:39498
GTAGGGAATCTTCGGCAATGGACGAAAGTCTGACCGAGCAACGCCGCGTGAGTGAAGAAGGTTTTCGGATCGTAAAACTCTGTTGTTAGAGAAGAACAAGGACGTTAGTAACTGAACGTCCCCTGACGGTATCTAACCAGAAAGCAACGGCTAACTACGTGCCAGCAGCCGCGGTAATACGTAGGTGGAAAGGGTTGTCCGGATTTATTGGGCGTAAAGCGAGCGCAGGCGGTTTCTTAAGTCTGATGTGAAAGCCCCCGGCTCAACCGGGGAGGGTCATTGGAAACTGGGAGACTTGAGTGCAGAAGAGGAGAGTGGAATTCCATGTGTAGCGGTGAAATGCGTAGATATATGGAGGAACACCAGTGGCGAAGGCGGCTCTCTGGTCTGTAACTGACGCTGAGGCTCGAAAGCGTGGGGAGCAAACAGG
+
IIIIIIIIIIIIIIIIIIIIIIHIIIIIHIHIIIHIIIIIIIIIIIIIIIIIIIIIIIIIIGHHIIIIIHHHIIHIIIIIHH</<DFHIGHIFHIHHHFEA?.>D?@HHHIHHEHHHGHIHIHIHEHIIHIE@GHCHHF@FFHFH--5:>CHHHHHFF6-6A?-6-6AEH>C>::+@-6@E?@GE-@--66---4-+6F@FCHEEGI66;6@-@@EE@@G->:+54+C++56-@-@@-?F6-?GH@-@@@-FHDD5+DHF---DD;7+HEGGIHGA-?CIHHHEHFHCFD:7A.HIHHHHHHGHHIIHIHHHHIIGIIIHGHHHHIHHHIIIHHEIGIHHIIIIIIHFDIHIHGIIHHHGIHHIIIGIIIIIIIIIIIIIHGIIIHHGIIIIIIIIHIIIIIHIIIHIIIIIIIIIIIIIIIIIIIIIII
@HWI-D00621:625:HMJNFBCX2:2:1102:16728:39263
GTGGGGAATATTGCACAATGGGCGCAAGCCTGATGCAGCCATGCCGCGTGTATGAAGAAGGCCTTCGGGTTGTAAAGTACTTTCAGCGAGGAGGAAGGCATTAAGGTTAATAACCTTGGTGATTGACGTTACTCGCAGAAGAAGCACCGGCTAACTCCGTGCCAGCAGCCGCGGTAATACGGAGGGTGCAAGCGTTAATCGGAATTACTGGGCGTAAAGCGCAAGCAGGCGGTTTGTCAAGTCGGATGTGAAATCCCCGGGCTCAACCTGGGAACTGCATTCGAAACTGGCAGGCTAGAGTCTTGTAGAGGGGGGTAGAATTCCAGGTGTAGCGGTGAAATGCGTAGAGATCTGGAGGAATACCGGTGGCGAAGGCGGCCCCCTGGACAAAGACTGACGCTCAGGTGCGAAAGCGTGGGGAGCAAACAGG
+
IIHIHIIIIIIIIIIIIIIIIIIIIIIIIIIIIIHIIGIIIIIIIGIIHDHHIIIIIHIIIFIIIHIIIHIIIIIIIIIIIHDGHHIIHIIICHHIIIIGHIHIHHHGFHHGGIHGHHHHHFHHIHIG@EAGHHHIHIDHHHFHHGHIHGHIIIHHH?EHFIHIIIHIHHCDDHDHHHE?EE=DHH-@=@FFEE@GEH?@GHFCHEEEHD@H?:6:GHHEHD<>?CHC6+----66--55+-@6F?G@FFF@4+;6+HIHEGEHHHEFAAAAEEF-?@CFH@CEHHIIIIHGEHHHIIHHHBE@F?IIHGIIHEEHHEHIIIIIIIIIIIIIIIIIIIIHIIIIHHHG<GHIIIIIIIIHGIIIIIIIIIIIIHIIIIIIGIIHIIIIIIIIIIIIIIIIHHIIGIIIIIIIIIIIIIIIIIIIIIIIII
@HWI-D00621:625:HMJNFBCX2:2:1102:14407:39654
GTGGGGAATATTGCACAATGGGCGCAAGCCTGATGCAGCCATGCCGCGTGTATGAAGAAGGCCTTCGGGTTGTAAAGTACTTTCAGCGAGGAGGAAGGCGTTAAGGTTAATAACCTTGGCGATTGACGTTACTCGCAGAAGAAGCACCGGCTAACTCCGTGCCAGCAGCCGCGGTAATACGGAGGGTGCAAGCGTTAATCGGAATTACTGGGCGTAAAGCGCACGGAGGCGGTCTGTTAAGGCGGATGTGAAATCCCCGGGCTCAACCTGGGAACTGCATTCGAAACTGGCAGGCTAGAGTCTTGTAGAGGGGGGTAGAATTCCAGGTGTAGCGGTGAAATGCGTAGAGATCTGGAGGAATACCGGTGGCGAAGGCGGCCCCCTGGACAAAGACTGACGCTCAGGTGCGAAAGCGTGGGGAGCAAACAGG
+
IIIIIIIIIIIIIIIIIIHHGHIIIIIIHIHIIIIIIIGHIIIIIIIIEHHHHHHHIIIIIIIIIEHHGHHIIHIIHIIIIGDFHFHIHHDHIIIHIHEHIHEGIG8D-DDAECHIHIC7++>AAHIHHFE@G6GD:GDHIIII--4A+3CCEHGHIH=--6@@GH6-@FDHHHIGGGH--6EH:CGHHH@6-@@GH?-6EHG@@@@@6GE96-5@EC@+4>6-6+-+;36G6-@6---4--@?EF@----6@+++:>?@F8--68-@HE@?@A-HFAA??=EGB@CGEFH@A?B-7?IHIHEGAAIFHDHHGIIIIHHIGIIIIHIIHIHIIIIHHHHIHIHHGHEG<FHHHIIIHHIHHDCIIIIHHIIIIIIIHHHH=?IIIIIHEGIHHIIIIIIIHCHIHHEIIIIIIIIIIIIIIIIIIIIIII
@HWI-D00621:625:HMJNFBCX2:2:1102:15247:40084
GTAGGGAATCTTCGGCAATGGACGAAAGTCTGACCGAGCAACGCCGCGTGAGTGAAGAAGGTTTTCGGATCGTAAAACTCTGTTGTTAGAGAAGAACAAGGACGTTAGTAACTGAACGTCCCCTGACGGTATCTAACCAGAAAGCCACGGCTAACTACGTGCCAGCAGCCGCGGTAATACGTAGGTGGCAAGCGTTGTCCGGATTTATTGGGCGTAAAGCGAGCGCAGGCGGTTTCTTAAGTCTGATGTGAAAGCCCCCGGCTCAACCGGGGAGGGTCATTGGAAACTGGGAGACTTGAGTGCAGAAGAGGAGAGTGGAATTCCATGTGTAGCGGTGAAATGCGTAGATATATGGAGGAACACCAGTGGCGAAGGCGGCTCTCTGGTCTGTAACTGACGCTGAGGCTCGAAAGCGTGGGGAGCAAACAGG
+
IIIIIIIIIIIIIIHIIIHIIIIIIIIIHIIIGIIIIHIIIIIIIIHIIIIIIIIIHIIIGFHIIIIIIIIIIHIIIIIIIFDGHHIIIIIIIIIHIIIIHIIDHIIIHIIIIIIIHHHHIIIIIFHHIIHHGIHHH@?FHHFHH?--3>CHIIFHIIIHEEHHEFHGGHD+CDDHG@?EC-@FHEG--5---EE-+6FHDH+-F6@6HDHC6-IIHH@@4+:<?@;DHFHHHHFF@-@-66--@CFG6HGEIIGHH:GHHAHCH>DHHHEG?HHGD-BD-@HH?HHIHHF777ABCE?IIIHIHHHHIIIIHIIIIIIIIIHHF.HGIIIIIIIIHIIIIIHHIIHHGIIIIIHIIIHIIHIIIIIIIIIIIIIIIIIHIIIIIIIIIIIIIIIIIIIHIIIIIIIIIIIIIIIIIIIIIIIIIIIIII
@HWI-D00621:625:HMJNFBCX2:2:1102:16009:40332
GTGGGGAATATTGCACAATGGGCGCAAGCCTGATGCAGCCATGCCGCGTGTATGAAGAAGGCCTTCGGGTTGTAAAGTACTTTCAGCGAGGAGGAAGGCGTTAAGGTTAATAACCTTAGCGATTGACGTTACTCGCAGAAGAAGCACCGGCTAACTCCGTGCCAGCAGCCGCGGTAATACGGAGGGTGCAAGCGTTAATCGGAATTACTGGGCTTAAAGCGAACGCAGGCGGTCGGTCAAGTCGGATGTGAAATCCCCGGGCTCAACCTGGGAACTGCATTCGAAACTGGCAGGCTAGAGTCTTGTAGAGGGGGGTAGAATTCCAGGTGTAGCGGTGAAATGCGTAGAGATCTGGAGGAATACCGGTGGCGAAGGCGGCCCCCTGGACAAAGACTGACGCTCAGGTGCGAAAGCGTGGGGAGCAAACAGG
+
IIGIIIHIIIIIIIIIIIIIIIIIGIIIIIIIHIHIIIIIIIIIIIIIHHEHIIIIIIIIIGHHIIIIIEEHHHHHIIIHIF<GHHIICHIGHHHIHIIIIIIHIGFHHIHIIFHHGHIIIHGIIIHHHIFEF?@HD=DHHI@ECHIHHIHHGH-FCCCEEHGEHHCE@EHHGID+G--6GHI::DGHFI?---6-@@-@HE@EGHH@@6-66+-E@-:5+-E>--@C935+++----4+:@-@-6-@EFF@-+GHDD?A----EHHEHA-HGAA6-CC@5--?FGEGHHED-C?HHHEHHF8-AAAHHCDA:::HEH?EIHEEFHFEGGIHIHGHHIIHHHHHGHHGFHGIIIHHHFHHGHIIHHHIIIIIIHHHHHHHCCFHHFHHEIIHEIHHEHIIIHHHIIGIHIIIHHIHIIHIIIIIIIIIII
@HWI-D00621:625:HMJNFBCX2:2:1102:19263:41158
GTGGGGAATATTGCACAATGGGCGCAAGCCTGATGCAGCCATGCCGCGTGTATGAAGAAGGCCTTCGGGTTGTAAAGTACTTTCAGCGAGGAGGAAGGCGTTAAGGTTGATAACCTTAGTGAGTGACGGTACTCTCACAAGAAGCACCGGCTAACTCCGTGCCAGCAGCCGCGGTAATACGTAGGGTGCAAGCGTTAATCGGAATTACTGGGCGTAAAGCGAACGCAGGCGGAATGTCAAGTCTGATGTGAAATCCCTGGGCTTAACCGGGGAACTGCATTGGAAACTGGCAGGCTAGAGTCTTGAAGAGGGGAGTAGAATTCCAGGTGTAGCGGTGAAATGCGTAGAGATCTGGAGGAACACCGGTGGCGAAGGCGGCTGCCTGGACAACAACTGACGCTCAGGTGCGAAAGCGTGGGGAGCAAACAGG
+
IIE<FHHIIIII@1<FHIIIIIHHCHIEHHIIICC?FHIFHHIIIIIIII<1<FH0FHHHH0FGH?GH.FHHIHII?//<D1</7./.<<<;:7DF.<.7EH.A.@7..::G........:.78GH?G+DHH?--88-8-8DHE-F-ACHIIHHHH?@GHHGHE@HEEHHHDHH:DCF-6E--5=-6@@@CGHIIH---6E-@2GCF+EFEECHHEGHGGE>-HHHHG@--8------A6-----A66-G6-A-G@-4GAA6--D>37--8-@A7-GAD7--HF78E?F7--7-?E?GGD:...:.HHH@D.G7HG@HD..E?:D.HHHHIIHIHHF:DHIIIIIHHF:D9/IIHGCHE<.H<C0IIGIIIIIIIIHD<111HEGD1D1<11HHGIIHEFC1HEC00IIIIIHE/IIIHEIHF1IIIIII
@HWI-D00621:625:HMJNFBCX2:2:1102:13988:42049
GTAGGGAATCTTCGGCAATGGACGAAAGTCTGACCGAGCAACGCCGCGTGAGTGAAGAAGGTTTTCGGATCGTAAAACTCTGTTGTTAGAGAAGAACAAGGACGTTAGTAACTGAACGTCCCCTGACGGTATCTAACCAGAAAGCCACGGCTAACTACTTGCCAGCAGCCGCGGTAATACGTAGGTGGCAAGCGTTTTCCGGATTTATTGGGCGTAAAGCGAGCGCAGGCGGTTTCTTAAGTCTGATGTGAAAGCCCCCGGCTCATCCGGGGAGGGTCATTGGAATCTGGGAGACTTGAGTGCAGAAGAGGAGAGTGGAATTCCATGTGTAGCGGTGAAATGCGTAGATATATGGAGGAACACCAGTGGCGAAGGCGGCTCTCTGGTCTGTAACTGACGCTGAGGCTCGAAAGCGTGGGGAGCAAACAGG
+
HHIIIIIIIIIIIIHIHHHHIIIIIIIIHIIIIIIGIIIIIICHDHIGIIIIHHIFFHHIHCHIH?CHGIII?GHHHIIIEH<DHIHIHGHGHGHEHHG?A.7>EEHHHIIHHGGF?FHAG@D@--FHH@@7EGE?H?-48F?FE---6:+6G--6F?--AG--65-4-8+;D:5>5--65-@F@@G--5--4-4-+6@-HF6-@66@@E?F63ECEGEF=HIHHG;C>+-@-HG@-H@6--F@66--@EIIHGHD+:HCB--+E:H:DH=IHHHHE?ECEFA78-HHEGGA7AFGIHIHIHHIIHHFIHHHHHIHHHIHHHGF7?EHHIIIIHIH@IIIHHIIHIGHEIIHGHHFHGIIHFHIHIIHIGIIIIHIIIHIIIIIIIIIIIIIIIIIIIIIHEGIHIIIIIIIIIIIIIIIIIIIIIIIII
@HWI-D00621:625:HMJNFBCX2:2:1103:12473:38899
GTGGGGAATATTGCACAATGGGCGCAAGCCTGATGCAGCCATGCCGCGTGTATGAAGAAGGCCTTCGGGTTGTAAAGTACTTTCAGCGAGGAGGAAGGCGTTAAGGTTAATAACCTTGGCGATTGACGTTACTCGCAGAAGAAGCACCGGCTAACTCCGTGCCAGCAGCCGCGGTAATACGGAGGGTGCAAGCGTTAATCGGAATTACTGGGCGTAAAGCGCACGCAGGCGGTCTGTCAAGTCGGATGTGAAATCCCCGGGCTCAACCTGGGAACTGCATTCGAAACTGGCAGGCTAGAGTCTTGTAGAGGGGGGTAGAATTCCAGGTGTAGCGGTGAAATGCGTAGAGATCTGGAGGAATACCGGTGGCGAAGGCGGCCCCCTGGACAAAGACTGACGCTCAGGTGCGAAAGCGTGGGGAGCAAACAGG
+
IIIIIIIIHIIIIIIIIIHIHHHHHIIHGIHHIIIIIIIIIEHHHIIIIIHIIIHHHIGHIIHHIHIHHIIIIIICHHIIIIGHHIIIHIIIIHIIIIHIIIIIHHEFHHHHIAHHHHEEDHIIGFHHHHGHFHH:+EHE-FHHGHHEHDDDEHHEH?GG@EEC@@GII?CD:;H;46@G@E@;;:EHIHGEEHHEG-E@@GH@E?66GFHHHDHHHH?'4-HD@:DHHIC4@66---HD:=FHIHGIGHHHE++;+C-GHE@8AA-AAA-F@A-HFFCHEIIIHHCHHGIIHCEFIIHEEEF?GDHGD:HGE:EHG@CHGHHHHHE.HIIIFHH@DIIIHHIIIIHHIHGHHIIIIIIHGHCIHIIHHHIGIIIDIIDHCEHIIIIIIIIHFGGIIIFHHIIHIIGIIHHFHIIIIIHIIGHIIIIHII
@HWI-D00621:625:HMJNFBCX2:2:1103:16217:40033
GTGGGGAATATTGCACAATGGGCGCAAGCCTGATGCAGCCATGCCGCGTGTATGAAGAAGGCCTTCGGGTTGTAAAGTACTTTCAGCGAGGAGGAAGGCATTAAGGTTAATAACCTTGGCGATTGACGTTACTCGCAGAAGAAGCACCGGCTAACTCCGTGCCAGCAGCCGCGGTAATACGGAGGGTGCAAGCGTTAATCGGAATTACTGGGCGTAAAGAGCACGCAGGCGGTCTGTCAAGTCGGATGTGAAATCCCCGGGCTCAACCTGGGAACTGCATTCGAAACTGGCAGGCTAGAGTCTTGTAGAGGGGGGTAGAATTCCAGGTGTAGCGGTGAAATGCGTAGAGATCTGGAGGAATACCGGTGGCGAAGGCGGCCCCCTGGACAAAGACTGACGCTCAGGTGCGAAAGCGTGGGGAGCAAACAGG
+
IIIIIIIIHIIIIIIIIIIIIIIIIIIIIIIIIHIHHCHHIIHIIIIIIIIGIIIIHIIEHHHIIGIIHHHIIIIHHIIIIIGHHIHHIIIHIIHHIIIIIEHHIIIHIIHIHGHFH.DEHHHHIIIIHIIIGAECHDHGCHIHHGHHIDIHIHHIIHGG-666G?AAAACH;C>:--6-@--3C:@@-G@--5--@-66G@HGGFG4HHD@2CFG@6++--@;@-4DHHEFF6-6-HG5DDH@@@-HFHIIHGHHCCCHHFHHGG?HHHGCFE@-CHHG?HGBBHIIIIIHFHGHIIHG7D?IIIIIHDHDD.HIHHHIIHIHIIHIIIIIIIIIIIIIIIIIIHHFDHIGIHIIIIIHIIHHIHIIIIIIIIIHIIIHEIIIIIIIIHIIIIIIIIIIIHIIIIIIIIIIIIIIIIIIIIIIIIIIII
@HWI-D00621:625:HMJNFBCX2:2:1103:16995:40321
GTGGGGAATATTGCACAATGGGCGCAAGCCTGATGCAGCCATGCCGCGTGTATGAAGAAGGCCTTCGGGTTGTAAAGTACTTTCAGCGAGGAGGAAGGCGTTAAGGTTAATAACCTTAGCGATTGACGTTACTCGCAGAAGAAGCACCGGCTAACTCCGTGCCAGCAGCCGCGGTAATACGGAGGGTGCAAGCGTTAATCGGAATTACTGGGCGTAAAGCGCACGCAGGCGGTCTGTCAAGTCGGATGTGAAATCCCCGGGCTCAACCTGGGAACTGCATTCGAAACTGGCAGGCTAGAGTCTTGTAGAGGGGGGTAGAATTCCAGGTGTAGCGGTGAAATGCGTAGAGATCTGGAGGAATACCGGTGGCGAAGGCGGCCCCCTGGACAAAGACTGACGCTCAGGTGCGAAAGCGTGGGGAGCAAACAGG
+
IIHHIIHIIIIIIIIIIGIHIIIIIIIGIIIIIIIIIIIIIIIIHHIIHHHIIIIIGIHHIIHHIGHHHHHIHIIEHFEHEGFHHHGHIIIDHHIICHHDIDHHHE.BAFHHIHHHHHIFCDEHHHFEHEHDG8@DCGDBFCEHGEAGHHIHII66-66AAHE-6AGFHEHDHD:D@E--@-6CH:@@@H?6-@E-@GE-FIHG@@@HG:@@--FEH@-66CHIHGHDDDECEC@?E-HHHIHHGHHHFHH@56+C+GHHA8A-?GGHEEIIHCHFFIIIHHGHIHEHGB8-7-7FIIIHIHHEG-IIHIHHHG@HHHHIIHHHGIIIIIHHEIIIHHGIIIIIIHHD<?IIHIIGIHIIGIIIIIIIIIIIIIIIIHIHIIIIIIIIIHHIHHIIIIIIIHIIIIIIIIIIIIIIIIIIIIIIIIIIII
@HWI-D00621:625:HMJNFBCX2:2:1103:11429:40980
GTGGGGAATATTGCACAATGGGCGCAAGCCTGATGCAGCCATGCCGCGTGTATGAAGAAGGCCTTCGGGTTGTAAAGTACTTTCAGCGAGGAGGAAGGCATTAAGGTTAATAACCTTGGTGATTGACGTTACTCGCAGAAGAAGCACCGGCTAACTCCGTGCCAGCAGCCGCGGTAATACGGAGGGGGCAAGCGTTAATCGGAATTACTGGGCGTAAAGCCCACGCAGGCGGTCTGTCAAGTCGGATGTGAAATCCCCGGGCTCAACCTGGGAAATGCATTCGAAACTGGCAGGCTAGAGTCTTGTAGAGGGGGGTAGAATTCCAGGTGTAGCGGTGAAATGCGTAGAGATCTGGAGGAATACCGGTGGCGAAGGCGGCCCCCTGGACAAAGACTGACGCTCAGGTGCGAAAGCGTGGGGAGCAAACAGG
+
IIIIIIIIIIIIHIIIIIIIIIIHIIIIIIIIIIIHIIHIIIIIIIIIIIHIIIHIIIIIIIIIIIIIIHEHIIIGHHHHHIHHHIHIIIIHHHHIIIIHIIIIIIIHHGIIIHHHAGEFEHH?EHCCHHIDHD7C:EH7-77A-DE-CDD:E@@FFH=AHHEH@EGHIGHGGIHCHFF@@ECHG+++++4@-4EGEHGHEGG@@HD@F?GE-+??EF@33@@3--=;>+CE@@66---C6--?GCEF6-?H@+:HHHIHF668-A?8--HAA8--AA8-G@?CIIHHGF4B-FF?FA-HF7@GD-HH:HDGACIH@.EIIIFIHGIHIHIIIIIIIIHIHHIIHHED<CIIIHHGIIGIIIIIIIHHHIIHIIIIIIIIIIIIIIIIIHHGEIIIHIIHHGHIIIIIIIIIIHIIIIIIIIIIIIIIII
@HWI-D00621:625:HMJNFBCX2:2:1103:18589:40845
GTAGGGAATCTTCGGCAATGGACGAAAGTCTGACCGAGCAACGCCGCGTGAGTGAAGAAGGTTTTCGGATCGTAAAACTCTGTTGTTAGAGAAGAACAAGGACGTTAGTAACTGAACGTCCCCTGACGGTATCTAACCAGAAAGCCACGGCTAACTACGTGCCAGCAGCCGCGGTAATACGTAGGTGGCAAGCGTTGTCCGGATTTATTGGGCGTAAAGCGAGCGCAGGAGGTTTCTTAAGTCTGATGTGAAAGCCCCCGGCTCAACCGGGGAGGGTCATTGGAAACTGGGAGACTTGAGTGCAGAAGAGGAGAGTGGAATTCCATGTGTAGCGGTGAAATGCGTAGATATATGGAGGAACACCAGTGGCGAAGGCGGCTCTCTGGTCTGTAACTGACGCTGAGGCTCGAAAGCGTGGGGAGCAAACAGG
+
IIIIIIIHIIIHIHIIIIIHHHIIIIIIEHIIGIIDIIHIIIIHIIGHIHIIHIIIHIIHGH@GHIIIHIDHIIIHGFHHIC<FEGGHHHHHHIEE?CHGHHHH7EHHIHHFHIII?EFG7@@H-@HHDHGHHHIFDHEHEHICGAHCD+>D@FH?ECEG-@GHHHHCFH:+++>+4@HHHG?FEH-6G@G@-@@-34--FHCFEEGHG*HH>?@F@-::@+:8HHHG@+HEHE@-@-EHHHG?HHHHIHG@HHHHC+6A--B+IHDDEEHFHHFAA-A-IHHHHHHIHEIHF?IHGGIIIIIIGHIIHIHIIIIIIHIHHGB<:GIIIIIIIIIIIHIIIIHIIIIHHIIHIIIHIIIHGHIIIIIIIIIIIIHIHIHIIIIIIIIIIIIIIIIIIIIIIIIIIIHIIIIIIIIIIIIIIIIIIIIIII
@HWI-D00621:625:HMJNFBCX2:2:1103:9979:41305
GTAGGGAATCTTCGGCAATGGACGAAAGTCTGACCGAGCAACGCCGCGTGAGTGAAGAAGGTTTTCGGATCGTAAAACTCTGTTGGTAGAGAAGAACAAGGACGTTATAAACTGAACGTCCCCTGACGGTATCTAACCAGAAAGCCCCGGCTAACTACGTGCCAGCAGCCGCGGTAATACGTAGGGTGCAAGCGTTGACCGGGTTTATTGGGGGTAAAGCGAGCGCAGGCGGTTTTTTAAGATTGATGTGAAAGCCCCCGGCTCAACCGGGGAGGTTCATTGGAGACTGGGAGACTTGAGTGCAGAAGAGGAGAGTGGAATTCCATGTGTAGCGGTGAAATGCGTAGATATATGGAGGAACACCGGTGGCGAAGGCGGCTCTCTGGTCTGTAACTGACGCTGAGGCTCGAAAGCGTGGGGAGCAAACAGG
+
II1GHIIIIEHH1FCFHIIII@HH<FHI<DHIIHHCEHI/FCHIIIIIIIHIHIIIIIIII1<DGHIH0G.EHHHHEEGHH1<<F0/0<0<F/FEH/.FF7D/C.7...:...:::-7777--8-7GHHGH-AF-7-4A-488FH---6>+>E@F-----6A?-6-65AE33C:DHHHHE-6--5--5-@66-@4@;--65+)-66-64@E-)+1@EFC@E:58H@EHC8@E>-6--F666--66--G?IHHC:HC3++AB-HHH;C>-A778----F8-8----GHHGB.G@D7:.HHHG7..G@HGGHD7EAIHIIIHHEIHF.IGHDDC:/IGIHIIHIIIHH@D.HD0IHHHHHHHDCC<00IIIIHIIIHE<HE1C1HCFD1<11<?IIIIIIIHG@H<HD1HIIIIIIIIIIIIIIIIIIIIII
@HWI-D00621:625:HMJNFBCX2:2:1103:13756:41289
GTGGGGAATATTGCACAATGGGCGCAAGCCTGATGCAGCCATGCCGCGTGTATGAAGAAGGCCTTCGGGTTGTAAAGTACTTTCAGCGAGGAGGAAGGCGTTAAGGTTAATAACCTTGGCGATTGACGTTACTCGCAGAAGAAGCACCGGCTAACTCCGTGCCAGCAGCCGCGGTAATACGGAGGGGGCAAGCGTTAATCGGAATTACTGGGCGTAAAGCGCACGCAGGGAGTCTGTCAAGTCGGATGTGAAATCCCCGGGATCAACCGGGGAACTGCATTCGAAACTGGCAGGCTAGAGTCTTGTAGAGGGGGGTAGAATTCCAGGTGTAGCGGTGAAATGCGTAGAGATCTGGAGGAATACCGGTGGCGAAGGCGGCCCCCTGGACAAAGACTGACGCTCAGGTGCGAAAGCGTGGGGAGCAAACAGG
+
IIHIIIHIIGIIHIIIIIIIIIIIIIIIIIIIIIICHIIHIIHIIIIIIIIEHHHIIIIIIIGGHIHIIHEHIIIIIHHGIH<DGHEHCHIIHIIIIIHHHDHHHHHCHICAFEEDCHG.CHIHEEHH7EH@FG=++@DF-BAF@A@GHIGIGHII?@HHFHE?GHCHHFHIIHD:@@@GH-4>5++56>H?-@H=@###IIHHF66+-HHG4--@=DD>565)--@-6-+@6--66-HD6---HF6@FFCHE>+H>-6A8--+CH;3-FACHFBA-HB5-@B-?HEIIHHIHG?HHHFBD-A?HEIHDHHEA7HHHHHEA.FHIHHFDCIHHEHEA?GIHDEHECA7.EIIIHHHCIIHDDCCEIIIIIIIIIIIHIIHGHIIHCGG?F?HHIHIIIIHH@IIIHIIIIIIIIIIIIHIIIIHIIIHII
@HWI-D00621:625:HMJNFBCX2:2:1103:15239:41445
GTAGGGAATCTTCGGCAATGGACGAAAGTCTGACCGAGCAACGCCGCGTGAGTGAAGAAGGTTTTCGGATCGTAAAACTCTGTTGTTAGAGAAGAACAAGGACGTTAGTAACTGAACGTCCCCTGACGGTATCTAACCAGAAAGCCACGGCTAACTACGTGCCAGCAGCCGCGGTAATACGTAGGTGGCAAGCGTTGTCCGGCTTTATTGGGCGTAAAGCGAGCGCAGGCGGTTTCTTAAGTCTGATGTGAAAGCCCCCGGCTCAACCGGGGAGGGTCATTGGAAACTGGGAGACTTGAGTGCAGAAGAGGAGAGTGGAATTCCATGTGTAGCGGTGAAATGCGTAGATATATGGAGGAACACCAGTGGCGAAGGCGGCTCTCTGGTCTGTAACTGACGCTGAGGCTCGAAAGCGTGGGGAGCAAACAGG
+
IIIIIIIIIIIIIIIIIIIIIIIIIIIIHIIIIIIGIIIIIIIIIIIIIIIIIIIIIIIIIFHIHIIIIIIIIIHIIIIIIHDHHIIIIIIIIIIIIIIIHHHHHIIIIHIIIIIIIGIHHIHIIGHIHIGIIIHIIIIIIIIGHHIIIIIIGIHHIIHIIHIIIHIIIHHHD+5C5EHHH@GHGH@ECHHC-@GH:@HEGD))66@GEHH--6>;EHFC3ED:DH@3:DG@@F6---@E@6-@@6--EGG@DDCHD:GIIHHHHHCCG?IHHHHEFHGE@GHDGIIGIHHIIHIIIHHIIGIIHHIIIIIIHIIHHHHHHHFHCIIIIHIIIIIIIIIIHHIIGIIGDIIHIIIIIIIHIIIIIIIIIIIIIIIIIIIIIHHIIHCIGIIIHIIIIIIIIIIIIIHIIIIIIIIIIIIIIIIIIIIIII
@HWI-D00621:625:HMJNFBCX2:2:1103:9334:43030
GTGGGGAATATTGCACAATGGGCGCAAGCCTGATGCAGCCATGCCGCGTGTATGAAGAAGGCCTTCGGGTTGTAAAGTACTTTCAGCGAGGAGGAAGGCATTAAGGTTAATAACCTTAGTGATTGACGTTACTCGCAGAAGAAGCACCGGCTAACTCCGTGCCAGCAGCCGCGGTAATACGGAGGGTGCAAGCGTTAATCGGAATTACTGGGCGTAAAGCGCACGCAGGCGGTCTGTCAAGTCGGATGTTAAATCCCCGGGCTCAACCTGGGAACTGCATTCGAAACTGGCAGGCTAGAGTCTTGTAGAGGGGGGTAGAATTCCAGGTGTAGCGGTGAAATGCGTAGAGATCTGGAGGAATACCGGTGGCGAAGGCGGCCCCCTGGACAAAGACTGACGCTCAGGTGCGAAAGCGTGGGGAGCAAACAGG
+
IIIIIIIIIIIIIIIIIIIIIIIIIIIIIIIIIIIIIIIIIIIIHIIIIIIIIIIIIIHIIIIIIIIIHHIIIHHIIIIIIIEEGHHIHIIGHHHIGIEHHIIIIIIIHHIHIIIIIIHHHHHEHHG@GHHDH@E:+@DH?HHIFIIIIHCDHIF-AHC@G=EAEEGIHHDDDD;CH@CEEC->DD-4-@@--56GH-6@@@>--@F+-DDGG?G?F@G-4DHHHC3CCBF@6--6--46+-5-@6-66--G@5>;>3?@6----F?6A-86-6---AE?G-?HHHHAEEAHEHF78----A----G@7DHHHHHHFEGIHIHIHCHHIIIGHHIIHIIIIIIIIHFD<1?IIIIIIIIHHIIIIIIIIIIIIIHHIIGIIIHIIIIIIIIIIIIIIIIHHGIIIIIIIIIIIIIIIIIIIIIHIIIIII
@HWI-D00621:625:HMJNFBCX2:2:1103:17627:43038
GTGGGGAATATTGCACAATGGGCGCAAGCCTGATGCAGCCATGCCGCGTGTATGAAGAAGGCCTTCGGGTTGTAAAGTACTTTCAGCGAGGAGGAAGGCGTTAAGGTTAATAACCTTAGTGATTGACGTTACTCGCAGAAGAAGCTCCGGCTAACTCCGTGCCAGCAGCCGCGGTAATACGGAGGGTGCAAGCGTTAATCGGAATTACTGGGCGTAAAGCGCACGCAGGCGGTCTGTCAAGTCGGATGTGAAATCCCCGGGCTCAACCTGGGAACTGCATTCGAAACTGGCAGGCTAGAGTCTTGTAGAGGGGGGTAGAATTCCAGGTGTAGCGGTGAAATGCGTAGAGATCTGGAGGAATACCGGTGGCGAAGGCGGCCCCCTGGACAAAGACTGACGCTCAGGTGCGAAAGCGTGGGGAGCAAACAGG
+
IHIIHIIIIIIIIIIIIIIIIIIIIIIIHIIIIIIIIIIIIIIIIIIHHE=HIIIGHHIIHIIIIIIHHHECHHHGHICHHHDGHIHHHIIHIIHIGIHHHHHHII<DGHHFHG?GHHHHHIIIIIGHHIICG-GHDEDCC7AFFEHHCHHCEH?HHIHIIHH--5-AFHHHH+3;----4-6+6+4-6@-6-65@G@HIIHIGHEH@@HH@@>FCEC665>@6CCIIDHFEHCFCEF@DHH=@G@@@6-EIGHHDHHHEIHFEIIHHGIGIIIIIHIHHGEFA88HEHIHHHGHIIIHHIHHIIHIIIGHHHGHHGIIHIHGIIGIIIHHIIHHHIHIHIIIIIIHGDHHIIGIIHIIIHDIHIIIIIIHIIIIIIIIIIIIIIIIIIIIIIIHIIIIIHIIIIIIIIIIIIIIIIIIIIIIIIIIIII
@HWI-D00621:625:HMJNFBCX2:2:1103:14719:43442
GTGGGGAATATTGCACAATGGGCGCAAGCCTGATGCAGCCATGCCGCGTGTATGAAGAAGGCCTTCGGGTTGTAAAGTACTTTCAGCGAGGAGGAAGGCGTTAAGGTTAATAACCTTAGTGATTGACGTTACTCGCAGAAGAAGCACCGGCTAACTCCGTGCCAGCAGCCGCGGTAATACGGAGGGTGCAAGCGTTAATCGGAATTACTGGGCGTAAAGCGCACGCAGGCGGTCTGTCAAGTCGGATGTGAAATCCCCGGGCTAAACCTGGGAACTGCATTCGAAACTGGCAGGCTAGAGTCTTGTAGAGGGGGGTAGAATTCCAGGTGTAGCGGTGAAATGCGTAGAGATCTGGAGGAATACCGGTGGCGAAGGCGGCCCCCTGGACAAAGACTGACGCTCAGGTGCGAAAGCGTGGGGAGCAAACAGG
+
ECHIHHCGEEFEFHHHHIHIEEEHGHIHEHHIIIGGHE?FHHIHHGIICHEHHHEEFHICHEEHGIHIH0DEHIIHEHHEGHFFG?F.<C<CGEHHGEE;GDH@EE7D?@GHHH.:AGHIHHIGC-@H@GH-DDECD@:EHH@GHH?-3+3CHGH?-6EH-@4@-E@AF-5+3>;HCHEH?E=C3+-466@@CEG=-@G?HH--@EFE-C656@@GH>FHHDCHH@-C>CH-6-HHF?G:H==IHHHEGCCGEHDD>CCEFF8-?HGA-@68HG-F?HGAE-HGF8-FFIHD-D-CHIHHFHHHG?HGDHHDA.FIIIIHGD.HEHGIHIIIHHIIHHIHIIIIIIHF:FIIHGIIIHIHCIIHGHIIIIIIIHIHIHGIIIIIIIIIIIHGDIIHIIHHHEIIIIHHIIIIIHCHIIIIIIIIIIIIIH
@HWI-D00621:625:HMJNFBCX2:2:1103:3800:43667
GTGGGGAATATTGCACAATGGGCGCAAGCCTGATGCAGCCATGCCGCGTGTATGAAGAAGGCCTTCGGGTTGTAAAGTACTTTCAGCGAGGAGGAAGGCGTTAAGGTTAATAACCTTAGTGATTGACGTTACACGCAGAAGAAGCACCGGCTAACTCCGTGCCAGCAGCCGCGGTAATACGAAGGGTGAAAGCGTTAATGGGAATTACTGGGCGTAAAGGGCAAGCAGGCGGTCTGTCAAGTCGGATGGGAAATCCCCGGGCTCAACCTGGGAACTGCATTCGAAACTGGCAGGCTAGAGTCTTGTAGAGGGGGGTAGAATTCCAGGTGTAGCGGTGAAATGCGTAGAGATCTGGAGGAATACCGGTGGCGAAGGCGGCCCCCTGGACAAAGACTGACGCTCAGGTGCGAAAGCGTGGGGAGCAAACAGG
+
IIIIIIIIIIIIIIIIIIIIGIIIIIIIIIIIIIIIIIIHIIHIIIII?EGFHHHGHHIIIIHIIHIIIIIHIHIIIIIHIDGFEHIDCHHDHIIIIH..GHHHIIIIHCCHIHEECEHHHHGD@AF=@@GD--8>++CGFEGCACH-53>HHHH-6A=ACHHGG-----56>H+55---6--5>G@@-66@-6--@@--6-6@F-DC?-@--6>CHHE-42C###HC6+5@6----@@3>6--F6---6-G@5+:HD?CGA-EF8-EA-HHHF?EF6AEH@A68--FHHEE@F8GHHGIHEIHIIHIIIIHHHCHHHHIHGHHIHHHHDGIIIIIIHHHHHEIIHHF<1IIIIIIIHHIIIIIIIIIIHIIIIIIIIIHHHIIIIIIHFHHHIIIIIIIIHIIIIIIIIIIIIIIIIIIIIIIIIIGII
@HWI-D00621:625:HMJNFBCX2:2:1103:9014:43778
GTGGGGAATATTGCACAATGGGCGCAAGCCTGATGCAGCCATGCCGCGTGTATGAAGAAGGCCTTCGGGTTGTAAAGTACTTTCAGCGAGGAGGAAGGCGTTAAGGTTAATAACCTTAGCGATTGACGTTACTCGCAGAAGAAGCACCGGCTAACTCCGTGCCAGCAGCCGCGGTAATACGGAGGGTGCAAGCGTTAATCGGAATTACTGGGCGTAAAGCGCACCGAGGCGGTCTGTCAAGTCGGATGTGAAATCCCAGGGCTCAACCTGGGAACTGCATTCGAAACTGGCAGGCTAGAGTCTTGTAGAGGGGGGTAGAATTCCAGGTGTAGCGGTGAAATGCGTAGAGATCTGGAGGAATACCGGTGGCGAAGGCGGCCCCCTGGACAAAGACTGACGCTCAGGTGCGAAAGCGTGGGGAGCAAACAGG
+
IIIIIIIIHHHIIIIIIIHIIIIIIIIIIIIIIIIIIIIIIIIIIHHHHHGHIIIHHHGIIIIIIIIIIIIIIIIIIICHHHDHHIIIIIIHHIHHHHEHIIHIIIIHHDGHIHIIIIEEDHIIIIGFECHHH@@CHIIE-CAAHE-4CHIHDHHEF?GHHEEFGE@@HHIC::6>HHHGHEC3+CGHHF-@--55-5@@HG@F-6-4HIHIHH>FCDH-2D54++-:>+?@6-6@6-@:>46-A@A6---HHFAA8-EHCF-GHF-HEHHGA8-CHGHIIIHHIHGHIIIHHGEGIIHHHHHEF7HHHIHGFHHGHIHIIHHHHEGIIGHIIIIIIHIIIIIIIHHHGHHIIIIIIIIHDHIIIIIHIHIIIIHIIIIIHEIIIIIIIIIIIIIIIIIHHHIIIIIIIIIIIIIIIIIIIIIIIIIIII
@HWI-D00621:625:HMJNFBCX2:2:1103:15670:43753
GTGGGGAATATTGCACAATGGGCGCAAGCCTGATGCAGCCATGCCGCGTGTATGAAGAAGGCCTTCGGGTTGTAAAGTACTTTCAGCGAGGAGGAAGGCATTAAGGTTAATAACCTTGGTGATTGACGTTACTCGCAGAAGAAGCACCGGCTAACTCCGTGCCAGCAGCGGCGGTAATACGGAGGGTGCAAGCGTTAATCGGAATTACTGGGCGTAAAGCGCACGGAGGCGGTCTGTCAAGTCGGATGTGAAATCCCCGGGCTCAACCTGGGAACTGCATTCGAAACTGGCAGACTAGAGTCTTGTAGAGGGGGGTAGAATTCCAGGTGTAGCGGTGAAATGCGTAGAGATCTGGAGGAATACCGGTGGCGAAGGCGGCCCCCTGGACAAAGACTGACGCTCAGGTGCGAAAGCGTGGGGAGCAAACAGG
+
IIIIIIIIIIIIIIIIIIIIIIIIIIIIIIIIIIIIIIIIIGHIIHIIIIGHHIIIIIIIIHHIIIIIIIIIIIIIHFGHIHDGHHHHHHHHHIFHGHFHHHCGHHHHHHHHEG@HCHHEEHE??GHHDGHHHE=DHHHE?GEE-FECHDHIHHGHHHHIHHHHIIEHH++6CHHI4FEG-4GCDH-44FHC?E-6@4@GHHG?E-FFFE6?-36CCGC@######EDD544--HF6-E63-@-@-?G?HCH@D:DDDHFHEHEA6-F?HHIHH6-CHEFHEECIHIHHFBHHFGHEIIHG@HIIHHIGIIIHIIIIIIIHIHIIIIIIIIIIGIIIIIIGIIIIHHD<HHHIIIIIIIIHHHGIIIIIIIIIIIIIIIHEGIIIIIIIIIIIIHIIIHHHEIIIHIIIIIIIIIIIIIIIIIIIIIIII
@HWI-D00621:625:HMJNFBCX2:2:1103:13148:44075
GTGGGGAATATTGCACAATGGGCGCAAGCCTGATGCAGCCATGCCGCGTGTATGAAGAAGGCCTTCGGGTTGTAAAGTACTTTCAGCGAGGAGGAAGGCGTTAAGGTTAATAACCTTAGCGATTGACGTTACTCGCAGAAGAAGCACCGGCTAACTCCGTGCCAGCAGCCGCGGTAATACGGAGGGTGCAAGCGTTAATCGGAATTACTGGGCGTAAAGCGCACGCAGGCGGTCTGTCAAGGCGGATGTGAAATCCCCGGGCTCAACCTGGGAACTGCATTCGAAACTGGCAGGCTAGAGTCTTGTAGAGGGGGGTAGAATTCCAGGTGTAGCGGTGAAATGCGTAGAGATCTGGAGGAATACCGGTGGCGAAGGCGGCCCCCTGGACAAAGACTGACGCTCAGGTGCGAAAGCGTGGGGAGCAAACAGG
+
HIIIIIIIIHIIHHIIIIIIIHIIIIIIIIIIIIIIIIIIIIIIIIIIIHEHIIIIIIIIIIIIIIIHHHIIIIIIIIHIIICGHIIIIIIIIIIIIGHIHHIIIIFHHHHIIIHIIIIHHIIFCEHHHCHHIHDHHHIIIIGHIIGHIIIIIHCHIIHFHIHEHIIHGHHHII:>H?GHIGHIHD-@GHG?-EHEHH@-@@@@GC?G=CEHH-5HH@E+5EG>--HCHGHHHHHH@EG@6--FHF@@--@GIIHHCIHH@@@?CG?A--F?HH?HEGIIHHHHIIHHHHHIHGHIIHEHFA7HGHEIIHHHIHHIIIIHH?GIIIIIIHIIIIIHHIHHIGHIHHGFDFHHIHFHIHIIIHIIIIIHHIIIIIIIIIHGHEIIIIIIIIIIIIIIIIIIIHIIIIIIIIIIIIIIIIIIIIIIIIIIII
@HWI-D00621:625:HMJNFBCX2:2:1103:17532:44493
GTAGGGAATCTTCGGCAATGGACGAAAGTCTGACCGAGCAACGCCGCGTGAGTGAAGAAGGTTTTCGGATCGTAAAACTCTGTTGTTAGAGAAGAACAAGGACGTTAGTAACTGAACGTCCCCTGACGGTATCTAACCAGAAAGCCACGGCTAACTACGTGCCAGCAGCCGCGGTAATACGTAGGTGGCAAGCGTTTTCCGGATTTATTGGGCGTAAAGCGAGCGCAGGCGGTTTCTTAAGTCTGATGTGAAAGCCCCCGGCTCAACCGGGGAGGGTCATTGGAAACTGGGAGACTTGAGTGCAGAAGAGGAGAGTGGAATTCCATGTGTAGCGGTGAAATGCGTAGATATATGGAGGAACACCAGTGGCGAAGGCGGCTCTCTGGTCTGTAACTGACGCTGAGGCTCGAAAGCGTGGGGAGCAAACAGG
+
IIIIIIIIIIIIIIIIIIHGHIHIHHIIHHIIIIIIIIIIIIIIIIHIIIIIHHIIIIIHGCHHHHHGIHIIIHHHIIHGIFFHHHHGHCHCGHIHIHIFHIIHCHFHHHIIHIHEFGHHDEHHIGHIIHIIIIIFEH?FHFHIIIIIHDIHFHHHHHEAF@GHHIGHEHHHIH:DGG---6---@?-@-64-E--+66FHHEEHGGGF6HIHIHCHHBC=>C>46@>6+-@-HG@EG@@@-6-E@@@-IHHDDCCHHHHF?G;H>D:HEHA8-D-F-GHHFHGF:?IHIHHFAHFHIHIHFGB?GGIIIIIHGHGIIIHHEEHHHIIIIIIIIIIIIIIIIIIIIHHGIIIGIHHFHIIIIIHIIIIIIIIIIIGIHIIIIIIIIHIIIIHEIIIIIIIIIHIIIIIIIIIIIIIIIIIIIIIIIIIII
@HWI-D00621:625:HMJNFBCX2:2:1103:20157:44319
GTGGGGAATATTGCACAATGGGCGCAAGCCTGATGCAGCCATGCCGCGTGTATGAAGAAGGCCTTCGGGTTGTAAAGTACTTTCAGCGAGGAGGAAGGCGTTAAGGTTAATAACCTTGGCGATTGACGTTACTCGCAGAAGAAGCACCGGCTAACTCCGTGCCAGCAGCCGCGGTAATACGGAGGGTGCAAGCGTTAATCGGAATTACTGGGCGTAAAGCGCACGCAGGGCGTCGGTCAAGTCGGATGTGAAATCCCCGGGCTCAACCTGGGAACTGCATTCGAAACTGGCAGGCTAGAGTCTTGTAGAGGGGGGTAGAATTCCAGGTGTAGCGGTGAAATGCGTAGAGATCTGGAGGAATACCGGTGGCGAAGGCGGCCCCCTGGACAAAGACTGACGCTCAGGTGCGAAAGCGTGGGGAGCAAACAGG
+
IIIGHIIHIIIHIIIIIHIHGHIHHHIGHIHIIIEHIIIHHGHHHHIIHHHHHIIIIIHEHHEHHG?HHGHCHHHHIIHFH<:DHHIGIHDHHHIHCCH:@>HHGHAAFHIHFAG.@G@G.C>A-AAEG@AEG-EDCHHH-6BBE-BA+>HCH@-6AE-A@@H-6EH-A-6>CHI:@FG?@E@+C;-55-66-@55-6@--4-@@-6-6<DEGCE@EH>5-E@+4@+C6))36+----56+@-@IIHIHEHEE;:+CDHECHF-86-GFIGHFHGEA-?GG@AGHHHIHIIHHF7@B--HHEHHHGHIHIIHGHHHHIIHFG?IHIHGIIHIHGGHEHHHIIHIHHHFAGIHEGCHHHGIIHGIIIHGIIIIIHIIIIHIHEHHIIIIIIIIIIIIIIIIIIHIHHIIIIIIIIIIIIIIIIIIIIIIII
@HWI-D00621:625:HMJNFBCX2:2:1103:18266:44613
GTGGGGAATATTGCACAATGGGCGCAAGCCTGATGCAGCCATGCCGCGTGTATGAAGAAGGCCTTCGGGTTGTAAAGTACTTTCAGCGAGGAGGAAGGCATTAAGGTTAATAACCTTAGTGATTGACGTTACTCGCAGAAGAAGCACCGGCTAACTCCGTGCCAGCAGCCGCGGTAATACGGAGGGTGCAAGCGTTAATCGGAATTACTGGGCGTAAAGCGCAAGCAGGCGGTCTGTCAAGTCGGATGTGAAATCCCCGGGCTCAACCTGGGAACTGCATTCGAAACTGGCAGGCTAGAGTCTTGTAGAGGGGGGTAGAATTCCAGGTGTAGCGGTGAAATGCGTAGAGATCTGGAGGAATACCGGTGGCGAAGGCGGCCCCCTGGACAAAGACTGACGCTCAGGTGCGAAAGCGTGGGGAGCAAACAGG
+
HIGHGGIIIGHHIHHIHIGIIHHIIIIHCFE@?GCHHH1G?GHHHHDH.EHHIECCH@GHHIH?GH1EDDGHHH?FG@G?DGDGFHHHHIGIF@@HHHI?BGG@HGEEEHFEFEG@7.BFEH?GHIII7DGEHIIIIE+BAAEHEHG@CD::@G-8FFEA?@4-@AF-A->3;+:3--@GE@-+6:EEG?@FGC5@H@##?HG?6---6;65--G@-65+---+D-4DD>6G@6-@?@CIH@CIHCHHHHE@45+5+3-@@IIIHHHHEHEIHHF86-AE?HHHHFG?GEAHHIFFGHFB6B-@D-HE:HHGF8AHEF@GCEHGIHFHH:HHHHIEHIHIHHIIIHHF<HCHGIHIIIIIGIIIGIIHIIIIHHHEHHIHH?HGEIIHIIIHGG0HHHHHHHHHHHHEIIIHIHIIHIIHIHHHHHIIIH
@HWI-D00621:625:HMJNFBCX2:2:1103:5961:44826
GTGGGGAATATTGGACAATGGGCGAAAGCCTGATCCAGCCATGCCGCATGAGTGAAGAAGGCCTTTGGGTTGTAAAGCTCTTTCGGTGAGGAAGATAATGACGGTACTCACAGAAGAAGTCCTGGCTAACTCCGTGCCAGCAGCCGCGGTAATACGGAGAGGGCTAGCGTTATTCGGAATTATTGGGCGTAAAGTGCGCGAAGGCTGGTTAGTAAGTTAAAAGTGAAATCCCAAAGCTCAACTTTGGAATTGCTTTTAAAACTGCTAACCTAGAGATTGAAAGAGGATAGAGGAATTCCTAGTGTAGAGGTGAAATTCGTAAATATTAGGAGGAACACCAGTGGCGAAGGCGTCTATCTGGTTCAAATCTGACGCTGAGGCGCGAAGGCGTGGGGAGCAAACAGG
+
IIHHIIHIIIIIIIIIIIIIIGIIHDHIIIIIHHIIHHIIIIIIHHHIIHHHHHHHIIIIIGGIIGIIIIIHHH?FHEHGHHH<:CEHEHIHHIIFHHIHIGHHGEEHE...:AF.77@<A@EEHHCE@.7DF=DGFE?HHF---8+:+5+AAHHEE-+64@GH-AGCDH-6F?@AE@-6-466-@-646+@--+66+)>)33+4->-6@6-66F*@FHC-BE#4HEG@@-877HCFF-AD78AHHHHF-A-FBD.EEDAG@@A7DD:.FHHHE@EFCHHFF?GCGHEIIHHHGHIIHHHEGACHHHHEHH@IIHFGGIIIHGBHHIIIIIIIIIHIIIIIIIIIIIIIIIIGIHHCHHHIHHIIIHEIIIIIGIIHIIIHIHIIIGIIIIHHHIIHIIIIIIII
@HWI-D00621:625:HMJNFBCX2:2:1103:16367:45730
GTGGGGAATATTGCACAATGGGCGCAAGCCTGATGCAGCCATGCCGCGTGTATGAAGAAGGCCTTCGGGTTGTAAAGTACTATCAGCGGGGAGGAAGGTGTTGAGGTTAATAACCTCAGCAATTGACGTTACCCGCAGAAGAAGCACCGGCTAACTCCGTGCCAGCAGCCGCGGTAATACGGAGGGTGCAAGCGTTAATCGGAATTACTGGGCGTAAAGCGCACGCAGGCGGTCTGTCAAGTCGGATGTGAAATCCCCGGGCTCAACCTGGGAACTGCATTCGAAACTGGCAGGCTAGAGTCTTGTAGAGGGGGGTAGAATTCCAGGTGTAGCGGTGAAATGCGTAGAGATCTGGAGGAATACCGGTGGCGAAGGCGGCCCCCTGGACAAAGACTGACGCTCAGGTGCGAAAGCGTGGGGAGCAAACAGG
+
GHIIIIIIIIHHIIIIIIIIHIIIIIIIIIIHHIHHIIHIHIIIIIIIHHEGHIEHHIHIHIIIIIIEHIIIHHIIHHHHHFFGHIIIGHH.CCGHGII?AECGFHEH-DADE8AG@GHHIHHFHHIDDHHHH@HI:HDEHFAACGHHD6DHHIEH?FHHHHIIIHHC-FHC>C>5E@@-5-->:+4@@GH--6-@EC--FEEIH@@-=IIIHIHG=>:+GE@+HEIIHDE@@-G?EIIHHE@CHEIHHHIIHHD++GHIHHAAHH@EHEAIHG?IHHFCGIFIIIIIIHEGIHIIIHGEF-GGA-IHHH:E@DIHHIHIIIIIIIIIIIIIIIIIIIIIIIIIIIIHDHIHFIIIIIIIHIIIIIIHIIIIIHIIIHHCCEIIHIHG?GHIIIHIIIIHHCIIHDHIIIIIIIIIIIIIIIIIIIIIII
@HWI-D00621:625:HMJNFBCX2:2:1103:17416:45741
GTGGGGAATATTGCACAATGGGCGCAAGCCTGATGCAGCCATGCCGCGTGTATGAAGAAGGCCTTCGGGTTGTAAAGTACTTTCAGCGAGGAGGAAGGCATTAAGGTTAATAACCTTGGTGATTGACGTTACTCGCAGAAGAAGCACCGGCTAACTCCGTGCCAGCAGCCGCGGTAATACGGAGGGTGCAAGCGTTAATCGGAATTACTGGGCGTAAAGCGCACGCAGGCGGTCTGTCAAGTCGGATGTGAAATCCCCGGGCTCAACCTGGGAACTGAATTCGAAACTGGCAGACTAGAGTCTTGTAGAGGGGGGTAGAATTCCAGGTGTAGCGGTGAAATGCGTAGAGATCTGGAGGAATACCGGTGGCGAAGGCGGCCCCCTGGACAAAGACTGACGCTCAGGTGCGAAAGCGTGGGGAGCAAACAGG
+
IIIHHIIIIIIIIIIIIIIIIIHIHIIIIIIIHIHIIIIIIIHIIHIHCCEHHIIIIHIHIIIHHHIGHHHIIHHECHHIHIFHHHHIIIHIIIIIIIII?GHHIHHHHIHGHGHCHIHHEHHIHHIIIHHDHEHHIFGHHHHHHCEHHGHIIHHAHEHHIHHIHHIII?CHIIHDHEHHIHHIHD-4EHEH?G45@HHFEHE@HH=E?3@HHHHHHHEHH?DC:3CHD:CEHEF@?HGHC=5-?HG@-CHGE:D6+D?CHFHCEIGIHHE@EGFAB-EAEFHHGHIIGIHE?HCGIIIIIH@@D7HHHHHIIIHGIIIIIIIIIIIIIHIIHIIIHIIHIHIIIIHGHHIIIIIIIIIIIIIIIIGIHIIIIIIIIIIIIIIIIIIIHIIIHHIIIIHHFHIIIIIIIIIIIIIHIIIIIIIIIIIIII
@HWI-D00621:625:HMJNFBCX2:2:1103:18382:45510
GTGGGGAATATTGGACAATGGGCGAAAGCCTGATCCAGCCATGCCGCATGAGTGAAGAAGGCCTTTGGGTTGTAAAGCTCTTTCGGTGAGGAAGATAATGACGGTACTCACAGAAGAAGTCCTGGCTAACTCCGTGCCAGCAGCCGCGGTAATACGGAGAGGGCTAGCGTTATTCGGAATTAATGGGCGTAAAGAGCGCGTAGGCTGGTTAGTAAGTTAAAAGTGAAATCCCAAAGCTCAACTTTGGAATTGCTTTTAAAACTGCTAACCTAGAGATTGAAAGAGGATAGAGGAATTCCTAGTGTAGAGGTGAAATTCGTAAATATTAGGAGGAACACCAGTGGCGAAGGCGTCTATCTGGTTCAAATCTGACGCTGAGGCGCGAAGGCGTGGGGAGCAAACAGG
+
IIIHIIHIIHHIIIIIIIIHGIIIIIIIIIIIIIHIIIGIIHIIIIIIHIIIIIIIIIGIIIICHHIIHHHIIHIIHIHHIIFHH.DGHIIIIIIFHIHHIIIIHIHHHHHEHEHHIIIFH?GHFAHHIGHEEC.7@-AA?EHCH+7>CHHHEEEG=-6>CHHC-4--645@FCE@H-@-@6#EEHF8)FHF36#@5+>-3CHHCBGHGEFAHG8FFHHGFG@@HCGH@E@IHCG@--79--D7-FGIHH@???HEHG?HHIHHG?HG?HHGA.@?EHFEIIHEHHEHGHBBHHHEHHFHIIIIHIIIIHIIIIIGIIHHHHGDHHHIIIIIIHFHHIHGIIIIIIIIHIGIIIHEEIHHIHCIHHIHIIIIIIIIIIIIIIIIIIIIIIHIIIIIHHIHIIIII
@HWI-D00621:625:HMJNFBCX2:2:1103:19283:45860
GTAGGGAATCTTCGGCAATGGACGAAAGTCTGACCGAGCAACGCCGCGTGAGTGAAGAAGGTTTTCGGATCGTAAAACTCTGTTGTTAGAGAAGAACAAGGACGTTAGTAACTGAACGTCCCCTGACGGTATCTAACCAGAAAGCCACGGCTAACTACGTGCCAGCAGCCGCGGTAATACGTAGGTGGCAAGCGTTGTCCGGATTTATTGGGCGTAAAGCGAGCGCAGGCGGTTTCTTAAGTCTGATGTGAAAGCCCCGGGCTCAACCGGGGAGGGTCATTGGAAACTGGGAGACTTGAGTGCAGAAGAGGAGAGTGGAATTCCATGTGTAGCGGTGAAATGCGTAGATATATGGAGGAACACCAGTGGCGAAGGCGGCTCTCTGGTCTGTAACTGACGCTGAGGCTCGAAAGCGTGGGGAGCAAACAGG
+
IIHHIIEHIIHGHEHHIIIIIIIIIIIHHHHIIIIIIIIHIIGIIGIICHCHGHIIIIIIHCEHHIIHIIIHIIIHHIIIIH<CE@HHHIGIIIIIIIIH@HHD@HHGEEHHIIHHCC@EGHFHIEC=:EA@HFEHH-??GCH@EHC-+:DCHHIFHEGH?AGH?EHEH?HHC:++56@HHE--4@E?--64FC-6C-F?E@?HGG@6@6@ECHHHG@F<-5>5CC-C6DFFF66A--EAA?EGHE?HEIHHHHC>>+-EH@H;:H>+E7-D7-F-EIHEEABEFDEHHHFEEGHHAHHHHIHHH@?GEHHFAIIIIIIIIHFD.GHHIHIIIIIIIIHHIHIIIIIHDIIHGIIIIIHGHGIIIIIIIIIIIHIIIIHHGCIIIIIHIIIHGIIIIIIHIIIIIIIIIIIIIIIIIIIIIIIIIIIIII
@HWI-D00621:625:HMJNFBCX2:2:1103:19767:46418
GTGGGGAATATTGCACAATGGGCGCAAGCCTGATGCAGCCATGCCGCGTGTATGAAGAAGGCCTTCGGGGTGTAAAGTACTTTCAGCGAGGAGGAAGGCGTTAAGGTTAATAACCTTGGCGATTGACGTTACTCGCAGAAGAAGCACCGGCTAACTCCGTGCCAGCAGCCTCGGTAATACGGAGGGTGCAAGCGTTAATCGGAATTACTGGGCGTAAAGCGCACGGAGGCGGTCTGTCAAGTCGGATGTGAAATCCCCGGGCTCAACCTGGGAACTGCATTCGAAACTGGCAGGCTAGAGTCTTGTAGAGGGGGGTAGAATTCCAGGTGTAGCGGTGAAATGCGTAGAGATCTGGAGGAATACCGGTGGCGAAGGCGGCCCCCTGGACAAAGACTGACGCTCAGGTGCGAAAGCGTGGGGAGCAAACAGG
+
IIIIIGIIGIIIIIIIHHIIHIHIIHIIIIHIIIHIIIIIIHIIIIIIIIIGHHICHHIIIIIHIIHHI.CDCHHIE@GEHG<D0FHGDHHGHIHHEH?C.>CHEG:.FBGD@FHHH--FDH77GHFDGHH-A@HHHHHHIFE?E6@FDC:DGH-FCG@HHFHIEG---@-6@-6-@FHCE-@++:-4EFE-@-6--@GGHF@HHIICHIHEEHEE@F@FC<HHI+EH>+EHH@@6-?@:HE=HHEHF@EIHGCC3+HEHHEHHGCEHCHHHE@FHGF@-ECIHH@@GFG?GD--IIIHHEEG?G@EGD:HE:.B?HHEHF.GHHIIIIGIIHIIIHIIIIIIHIIHFDHIIHIHIHIIIHIHIGIIHIIIHIIIHHHE.@1IIIIHEH?HHHHHIIIHHG<HIIHHIIIIIIIIIIIIIIIIIIIIIII
@HWI-D00621:625:HMJNFBCX2:2:1103:13810:46543
GTAGGGAATCTTCGGCAATGGACGAAAGTCTGACCGAGCAACGCCGCGTGAGTGAAGAAGGTTTTCGGATCGTAAAACTCTGTTGTTAGAGAAGAACAAGGACGTTAGTAACTGAACGTCCCCTGACGGTATCTAACCAGAAAGCCACGGCTAACTACGTGCCAGCAGCCGCGGTAATACGTAGGTGGCAAGCGTTGTCCGGATTTATTGGGCGTAAAGCGAGCGCAGGCGGTTTCTTAAGTCTGATGTGAAAGCCCCCGGCTCAACCGGGGAGGGTCATTGGAAACTGGGAGACTTGAGTGCAGAAGAGGAGAGTGGAATTCCATGTGTAGCGGTGAAATGCGTAGATATATGGAGGAACACCAGTGGCGAAGGCGGCTCTCTGGTCTGTAACTGACGCTGAGGCTCGAAAGCGTGGGGAGCAAACAGG
+
IIIIIIIIIIIIIIIIIIIIIIIIIIIHHIIIIIIIIIIIIIIHIIIIIIIIHIIIIIIIIGHIHIIIIHIIIIIHHHIIII<GHHIIIIIIIIIIIIIIIIGHHHIIIIHHHHHHEEHIGIIHHCEIHHHHHHHHIHHIIIGHHEHHC>DHIIGHFHGHHHIIGHIIHICDHDDHHHE?G@GH-6@EHH@4-65-+@-@HDEHHG@6FCGGECHHHHF@:EDC+55:@HHHFG@-6@-H@EHE@6---IHHDHCHD:HHH?HHHHHIIIIIHHGHB-HHHHHHG:CHHHHGIHIIHE?FIIIIHIIIIIIIIHHHHHHHHEHG?IIIHHHIHIIGHGIIIIHGIIHHDIIIHIIHHHHFCGIIHHHHIIIIHIIIIIIIHIGIIIIIHIIIIIIIIHIHHIIIIIHIIIIIIHIIIIIIIIIIIIIIII
@HWI-D00621:625:HMJNFBCX2:2:1103:9032:47400
GTGGGGAATATTGCACAATGGGCGCAAGCCTGATGCAGCCATGCCGCGTGTATGAAGAAGGCCTTCGGGTTGTAAAGTACTTTCAGCGAGGAGGAAGGCGTTAAGGTTAATAACCTTGGCGATTGACGTTACTCGCAGAAGAAGCACCGGCTAACTCCGTGCCAGCAGCCGCGGTAATACGGAGGGTGCAAGCGTTAATCGGAATTACTGGGCGTAAAGCGCACGCAGGCGGTCTGTCAAGTCGGATGTGAAATCCCCGGGCTCAACCTGGGAACTGCATTCGAAACTGGCAGGCTAGAGTCTTGTAGAGGGGGGTAGAATTCCAGGTGTAGCGGTGAAATGCGTAGAGATCTGGAGGAATACCGGTGGCGAAGGCGGCCCCCTGGACAAAGACTGACGCTCAGGTGCGAAAGCGTGGGGAGCAAACAGG
+
IIIIIIIIIIIIIIIIIIIIIIIIIIIIIIIIIIIIIIIIIIIIFHIIHIHIIIIIHIIIIHIIIIIIIIIIIIIIIIIIHIGHIIGHHHI<HHIIIIIIHHIIIGHF?.DHHIIIIIDA+>HIEH?GHCH@H?=DHIHEEGII?GCADCDHIIGHIHIIIHE-6@FHH@3DH+>CEHHHHIHICD-4HH-@CHHHIEEHHEGEGE+6E??@-@>HHH:C@637<D-;:>DHHGHHE@DC3--6@HHG@@GEC:HDHHEECF6-HFHE?IHHGHIHHEGEEE-CHIHIIHEHHGACEGIIIHHHHEHGIIIIIHHHEIHIIIIIIHIIIIIIIIIIIIIIIIIIIIIHDIHIIIIIIIIIIIIIIIHIIIIIIIIIIIIHIIIIIIIIIIIIHIIIIIIIIGIIIIIIIIIIIIIIIIIIIIIIIIIIII
@HWI-D00621:625:HMJNFBCX2:2:1103:19533:47302
GTGGGGAATATTGCACAATGGGCGCAAGCCTGATGCAGCCATGCCGCGTGTATGAAGAAGGCCTTCGGGTTGTAAAGTACTTTCAGCGGGGAGGAAGGTGTTGAGGTTAATAACCTCAGCAATTGACGTTACCCGCAGAAGAAGCACCGGCTAACTCCGTGCCAGCAGCCGCGGTAATACGGAGGGTGCAAGCGTTAATCGGAATTACTGGGCGTAAAGCGCACGCAGGCGGTCTGTCAAGTAGGATGTGAAATCCCCGGGCTCAACCTGGGAACTGCATTCGAAACTGGCAGGCTAGAGTCTTGTAGAGGGGGGTAGAATTCCAGGTGTAGCGGTGAAATGCGTAGAGATCTGGAGGAATACCGGTGGCGAAGGCGGCCCCCTGGACAAAGACTGACGCTCAGGTGCGAAAGCGTGGGGAGCAAACAGG
+
IIIIIHIIIHHIICHHHIIIHHGHHCFHIIIIIIIIIIHIIHIHHIIIHHHI1DHHCHIIIHIIIIHIICEDEGHHEHC0FG<<CGHIIHIH<CC@CE:@.@CHFG@7F?A-@A-AFAG@AGH@GHIH7D?EFFECC:;EHH?A@GH?C:+C@EAFCEE-E=EHHH?@?-66+>+>-FHC@-6>+54-@@--5-@----6HGH-E-6-->>HE6-E@6++C@@9GFECBCHG@6---?@6---FHE@F?HHHE3+>+:A-6AA-HHGF-F8-6G?HIIHEGHEGHHIIHGHEHHEIIHG@A78-@7HDHD>:G7:CGB7B..A/EIIIGIIIIIIIHEIIIIIIHIHGDHHECHEIHIIIHHGIHHHHIIIIIIIHCHHDIIIIHIIIHIIIIIIIIIIIHEIIIIIIIIIIIIIIIIIIIIIIIIIIII
@HWI-D00621:625:HMJNFBCX2:2:1103:14008:47540
GTGGGGAATATTGCACAATGGGCGCAAGCCTGATGCAGCCATGCCGCGTGTATGAAGAAGGCCTTCGGGTTGTAAAGCTCTTTCGGTGAGGAAGATAATGACGGTACTCACAGAAGAAGTCCTGGCTAACTCCGTGCCAGCAGCCGCGGTAATACGGAGAGGGCTAGCGTTATTCGGAATTATTGGGCGTAAAGAGCGCGTAGGCTGGTTAGTAAGTTAAAAGTGAAATCCCAAAGCTCAACTTTGGAATTGCTTTTAAAACTGCTAACCTAGAGATTGAAAGAGGATAGAGGAATTCCTAGTGTAGAGGTGAAATTCGTAAATATTAGGAGGAACACCAGTGGCGAAGGCGTCTATCTGGTTCAAATCTGACGCTGAGGCGCGAAGGCGTGGGGAGCAAACAGG
+
IHHIIIIIIIIIIIIIIIIIIIGIIIIIIIIIGIIIIIIIIIIIIIIIIIIHIHIIIHHHIIIIIIIIIIIHHHHGIHHIIIFHHIDHHGHEHHHHIIHIIIIIHHIHE.FHHEHEHHFHHHHIIHHIHEFEHEFGHIIIIE7EHD:C:CHHHIIHE-+3@@---AA-36-44AFD@@@EEC->HEC6AFHE>-#@)44>3EA@?GH@A@GB@FHFEAHE868@G?EH?GAAA8----GEF-7--7HHH@HA:.D7?.EEIHHF7.<<.G?HEHG.?HFHEIIIHHIHGH?HHIIHHIHHGIIHIIIIIIIIIHHG.IIHHGD.IIHIIIIHEGIIIHIHIIIIIIIIIIHG1G?EEIIHHGCHHHFGGIHHIIIIIIIIIHIIHIHIIIIIIHIIIIIIIIIII
@HWI-D00621:625:HMJNFBCX2:2:1103:17509:47591
GTGGGGAATATTGCACAATGGGCGCAAGCCTGATGCAGCCATGCCGCGTGTATGAAGAAGGCCTTCGGGTTGTAAAGTACTTTCAGCGAGGAGGAAGGCGTTAAGGTTAATAACCTTAGCGATTGACGTTACTCGCAGAAGAAGCACCGGCTAACTCCGTGCCAGCAGCCGCGGTAATACGGAGGGTGCAAGCGTTAATCGGAATTACTGGGCGTAAAGCGCAAGCAGGCGGTCTGTCAAGTCGGATGTGAAATCCCCGGGCTCAACCTGGGAACTGCATTCGAAACTGGCAGGCTAGAGTCTTGTAGAGGGGGGTAGAATTCCAGGTGTAGCGGTGAAATGCGTAGAGATCTGGAGGAATACCGGTGGCGAAGGCGGCCCCCTGGACAAAGACTGACGCTCAGGTGCGAAAGCGTGGGGAGCAAACAGG
+
IIIIIIIIIHIIIIIIIIIIIIGIIIIIIIIIHIIIIIHIIIIIIHIIHIE@HHIHHHHHIIIIIIIIIHGIIIIHHHHIIEDGHHHHGIIGHIIGIIGGGDGHHHDA.@HHGEEHHHHIHIIHIHFHIEHHHHIIDHHII?FECHHH:C:;EF?CAGEEHDCE--8ACF:D:>>C46@C5EEDD:-@4@@--@-64@@-EH@4@@@@6C:C=EFGHGH3-A>+@?@:DCHHF6-@--->>-CHFIHEGHGIHDHDDHHFA8--IHHEAHGHHFF-EEHCHHFGIHIIIHFHCGD@AHDA7--HF-HHDGHEHEHGHHIHFIIIIIIHIIIIIHHAFGIIHGHHGCEGDGHHHIIIIIIHGIIIIIGHIHIIHIIIIIHHDHEHIIIHIHHIHIIIIDHHFEIIIGIHIIIIIGIIIIIIIIIIIIIIII
@HWI-D00621:625:HMJNFBCX2:2:1103:18304:47738
GTAGGGAATCTTCGGCAATGGACGAAAGTCTGACCGAGCAACGCCGCGTGAGTGAAGAAGGTTTTCGGATCGTAAAACTCTGTTGTTAGAGAAGAACAAGGACGTTAGTAACTGAACGTCCCCTGACGGTATCTAACCAGAAAGCCACGGCTAACTACGTGCCAGCAGCCGCGGTAATACGTAGGTGGCAAGCGTTGTCCGGATTTATTGGGCGTAAAGCGAGCGCAGGCGGTTTCTTAAGTCTGATGTGAAAGCCCCCGGCTCAACCGGGGAGGGTCATTGGAAACTGGGAGACTTGAGTGCAGAAGAGGAGAGTGGAATTCCATGTGTAGCGGTGAAATGCGTAGATATATGGAGGAACACCAGTGGCGAAGGCGGCTCTCTGGTCTGTAACTGACGCTGAGGCTCGAAAGCGTGGGGAGCAAACAGG
+
IIIIIIIIIIIIHHIIIHHHIIIIHIIIHIIIIIIIIIIIIIIIIIHIHIIIHHHHIIIIIGHHIIIIIIHHHIIHIHIIII<DHHHIIIHIHIIGFHHIIFCDHHHHHEGHFEHHEHIHGDHHIIIIIIE@HEFHIHGHIIIIGHIHIGGIGHIHIIIHHHIIIFHHEHHIH:D+@EHGH@HGH66@GFHG@E5@CGCHEG@GH@-HHHIHGHFHHHHDGHHHHEHIHHGEHF?H@FE@@6---FHIIHHGC+C>+DCHHECDC>>DG?EHHHG?HHG7.?IIIIHHHHFEHFIHEIHIIIIIHIIIIIHIHGIHHIIIHHCHCHIIIIIIIIHIHIIIIIIHHHFHFHHEIIIIIIHGFHIIHIIIIGHIIHIIIIIIHFIIIIHGHIIHEIIHIIIIHHIIIIIIIIIIIIIIIIIIIIIIIIIIII
@HWI-D00621:625:HMJNFBCX2:2:1103:9954:48194
GTGGGGAATATTGCACAATGGGCGCAAGCCTGATGCAGCCATGCCGCGAGTATGAAGAAGGCCTTCGGGTTGTAAAGTACTTTCAGCGGGGAGGAAGGTGTTGAGGTTAATAACCTCAGCAATTGACGTTACCCGCAGAAGAAGCACCGGCTAACTCCGTGCCAGCACCCGCGGTAATACGGAGGGTGCAAGCGTTAATCGGAATTCCTGGGCGTAAAGCGCAGGCAGGCGGTCTGTCAAGTCGGATGTGAAATCCCCGGGCTCAACCTGGGAACTGCATTCGAAACTGGCAGGCTAGAGTCTTGTAGAGGGGGGTAGAATTCCAGGTGTAGCGGTGAAATGCGTAGAGATCTGGAGGAATACCGGTGGCGAAGGCGGCCCCCTGGACAAAGACTGACGCTCAGGTGCGAAAGCGTGGGGAGCAAACAGG
+
IIIIIIIIIIIIIIIIGIIIIIIIIIIIIIIIIIIIIIIIIIHIHIII.FCEGEHIIIIIHIHEHHIIHIIIIHIIIHIIIHDEHIHIIIIIIIGIIIIIIIIIHHHIICHEHHEH?GHIIGHHEHIHIIGIIH=HHHD-6-6A@?FHH:CDHH@--AHHHIFHF---64+3C++>@@GHE--5>+-6@G@F--@4@--6@EH-5-+-+-6G@BA>H@?######G@HHCHF6-@G@F@>3--GF66--?FHG:C>+:EAE-A4@8--6FEHHFAA-?EIHEIHIHGAF?@GHH?HHA-D-HHEG-EEDIIIGHIIIHHHEHFHFHIIHGGIHFIHHGIIIIIHEHHGFHIHHCHIHEHIIIHGIIIHFEIIIIIHHHDHH?HHHIHHHE?IHHIIIHHIIHIIIHIHHIIIIIIGIHIIIIIIIIGIII
@HWI-D00621:625:HMJNFBCX2:2:1103:10107:48439
GTGGGGAATATTGCACAATGGGCGCAAGCCTGATGCAGCCATGCCGCGTGTATGAAGAAGGCCTTCGGGTTGTAAAGTACTTTCAGCGAGGAGGAAGGCGTTAAGGTTAATAACCTTGGCGATTGACGTTACTCGCAGAAGAAGCACCGGCTAACTCCGTGCCAGCAGCCGCGGTAATACGGAGGGTGCAAGCGTTAATCGGAATTACTGGGCGTAAAGCGCACGCAGGCGGTCTGTCAAGTCGGATGTGAAATCCCCGGGCTCAACCTGGGAACTGCATTCGAAACTGGCAGGCTAGAGTCTTGTAGAGGGGGGTAGAATTCCAGGTGTAGCGGTGAAATGCGTAGAGATCTGGAGGAATACCGGTGGCGAAGGCGGCCCCCTGGACAAAGACTGACGCTCAGGTGCGAAAGCGTGGGGAGCAAACAGG
+
IIIIIIIIIIIIIIIIIIIIIIIIIIIIIIHHIIHIIIIHGIHHIIIIHIIGHIIIIIIHIIIIIIIIIIIGIIIIIGEHIHFHGIHHHIIHIIIIHHEDHDIHIIIIIHCHIGHIIIIEHDHG-AEHIH@-D?@C:=DG-B6-6F?4D:>+EEA-AHE@EH--64@FHI::>C;3--6@HH-5C+--46@-4=@@=G?FHHEHHC@-$D>@43>GG@56-GHD==HIHFG?H@6-HEHC:55-GHHFIIHFIHHC+HHHHECHGHECHFIIGHIIIIHIHCHHIIHIHHFEDF?IHHEIHHIIIIIIHIHHHHHIHHHHHHHIIIIGIIIIIIIIIIIIIIIIIIHFDHIIIIIIIIHHHHHIIIIHIGIIIIIIIIHIIIHIIIIIHIIHGIIIIIIGIIIHIIIIIIIIIIIIIIIIIHIIIIIIII
@HWI-D00621:625:HMJNFBCX2:2:1103:16926:48960
GTGGGGAATATTGCACAATGGGCGCAAGCCTGATGCAGCCATGCCGCGTGTATGAAGAAGGCCTTCGGGTTGTAAAGTACTTTCAGCGAGGAGGAAGGCGTTAAGGTTAATAACCTTGGCGATTGACGTTACTCGCAGAAGAAGCACCGGCTAACTCCGTGCCAGCAGCCGCGGTAATACGGAGGGTGCAAGCGTTAATCGGAATTACTGGGCGTAAAGCGCACGCAGGCGGTCTGTCAAGTCGGATGTGAAATCCCCGGGCTCAACCTGGGAACTGCATTCGAAACTGGCAGGCTAGAGTCTTGTAGAGGGGGGTAGAATTCCAGGTGTAGCGGTGAAATGCGTAGAGATCTGGAGGAATACCGGTGGCGAAGGCGGCCCCCTGGACAAAGACTGACGCTCAGGTGCGAAAGCGTGGGGAGCAAACAGG
+
IIIIIIHIIIIIIIIIIIIIIIHIIIIIIIIIIIIIIIHIIIIIIIIIIIGHIIIIIIIIIIHIIGHHIHIIIIIIIIIEHHFHHIIHHIIIIHHIIIHIIDHHHHHHGIIEH?CEHHHIHIIIHIIIIHI=DDEHDGDHIIIEGEEF:CHIIHEHIHDHHEHIIIE@AECHDHI:E@GGH=@HIIHH-FHECH4@GHHF@HH@HGC-EDDHHGCG@GH3DCHDHIHD>+C4---@@?@HD=H@EIIHHGEIIDHDHHGHIHHFIHEGAHCHHHGHHHHB-@EA8CEGIIHIIHIHIHHHF?F-G@IIIIIIHEHHHHIHHFIIIHEIIIIIIIIIIIIIIIIIIIHF<HHIIIIHIIIIGIIIHGIIIIIIIIIIIIIIIHIIIIIIIIIIIIIIIIIHIHIIIIIHIIHIIIIHIIIIIIIIIIIIII
@HWI-D00621:625:HMJNFBCX2:2:1103:14567:49352
GTAGGGAATCTTCGGCAATGGACGAAAGTCTGACCGAGCAACGCCGCGTGAGTGAAGAAGGTTTTCGGATCGTAAAACTCTGTTGTTAGAGAAGAACAAGGACGTTAGTAACTGAACGTCCCCTGACGGTATCTAACCAGAAAGCCACGGCTAACTACGTGCCAGCAGCCGCGGTAAAACGTAGGTGGCAAGCGTTGTCCGGATTTATTGGGCCTAAAGCGAGCGCAGGCGGTTTCTTAAGTCTGATGTGAAAGCCCCCGGCTCAACCGGGGAGGGTCATTGGAAACTGGGAGACTTGAGTGCAGAAGAGGAGAGTGGAATTCCATGTGTAGCGGTGAAATGCGTAGATATATGGAGGAACACCAGTGGCGAAGGCGGCTCTCTGGTCTGTAACTGACGCTGAGGCTCGAAAGCGTGGGGAGCAAACAGG
+
IIIIIIIIIIIIIIIIIHHIIIIIIIIIHIIIIIIIIIIIIIIIIIIIIIFHFHHIIIIIIDGHHIIIIIIIIIIHIIIGHHDDGHHIHFGIIIIIIHIICHFDHHHGHGFAAG@HEHFHHFHIHEHII@AEEHHHEHHAEF?BGA6GHCCDHC?--?=FHHEGE?E?AA+5CCHH--666--5--6@EEE-5@G-+-66@GCHHHG@5466-+-HEH>34>5+--EHDDEGIHF-6@@-ECF66-EFEHHF;:DGIHHHEHHDHDHDHHEHIIHGA-HHCHEHHAHHGFIIHHF@@HHFAGHHHHHHHHIIIIHIIHIHHIHCHIIIHHIHHHHIIHIIIIIIIHIHFIIIGHIIIHG<CCHIHIIIIIIIIIIIIIIIIIIIIIIIIIIIIIIIIIIIIIIIIIIIIIIIIIIIIIIIIIIIIIIIII
@HWI-D00621:625:HMJNFBCX2:2:1103:14177:49581
GTGGGGAATATTGGACAATGGGCGAAAGCCTGATCCAGCCATGCCGCATGAGTGAAGAAGGCCTTTGGGTTGTAAAGCTCTTTCGGTGAGGAAGATAATGACGGTACTCACAGAAGAAGTCCTGGCTAACTCCGTGCCAGCAGCCGCGGTAATACGGAGAGGGCTAGCGTTATTCGGAATTATTGGGCGTAAAGAGCGCGTAGGCTGGTTAGTAAGTTAAAAGTGAAATCCCAAAGCTCAACTTTGGAATTGCTTTTAAAACTGCTAACCTAGAGATTGAAAGAGGATAGAGGAATTCCTAGTGTAGAGGTGAAATTCGTAAATATTAGGAGGAACACCAGTGGCGAAGGCGTCTATCTGGTTCAAATCTGACGCTGAGGCGCGAAGGCGTGGGGAGCAAACAGG
+
IIIIIIIIIIIIIIFHHHIIIHEHIIIHIIIIIIIIIIIEHGHIHHHDHHHHHHIIIIIIIIIIIIHIFHHCGHIIHIHIIIHHII///DFFEGGFHIEEHIIIIHHIIIGCHHHHIHIHIIIIGCHEHA@FHGFHHHEEEH7GH:;HHHHHFHG?@HIIIHCG?HHCC5EEEHHHGH646-8HFHIHGDHGA@@@66C7C-5AF8@A-8-6@@A@@@AGEHBBFHHB-@IHHHG-8--IIHHG@HIHHF?-FDEHCHEFBFHD.7.D.CGIHFHHIIIHHIHIIIIIIHHGHHIIHIIHEF?HHIIGIIHHIIIIHHGHHHHFIIIIIIHHIIHHHIIIIHIIIIIIIIHG?IIIIIIIIHHIIIIIHIIIIIIIIIIIHIIIIIIIHIIIIIIIIIIIIIIII
@HWI-D00621:625:HMJNFBCX2:2:1103:20690:49565
GTGGGGAATATTGCACAATGGGCGCAAGCCTGATGCAGCCATGCCGCGTGTATGAAGAAGGCCTTCGGGTTGTAAAGTACTTTCAGCGAGGAGGAAGGCATTAAGGTTAATAACCTTGGTGATTGACGTTACTCGCAGCAGAAGCACCGGCTAACTCCGTGCCAGCAGCCGCGGTAATACGGAGGGTGCAAGCGTTAATCGGAATTACTGGGCGTAAACCGCACGCAGGCGGTCTGTCAAGTCGGATGTGAAATCCCCGGGCTCAAACTGGGAACTGCATTCGAAACTGGCAGGCTAGAGTCTTGTAGAGGGGGGTAGAATTCCAGGTGTAGCGGTGAAATGCGTAGAGATCTGGAGGAATACCGGTGGCGAAGGCGGCCCCCTGGACAAAGACTGACGCTCAGGTGCGAAAGCGTGGGGAGCAAACAGG
+
IIIIIIIIIIIIIEHIHHHHHIIIHHIIHIIGIIIIIIIIGHHHIIIIHF0FEHHIIHIIHHIHHIIFH?CHEHHIIHCEHHDGHIGIIIIIHIEH?HF?HECGHHEHFE??CD?:BFGA@.G.D@HHE?FEE8@DDH+8AGHC7AFE++CCEH-AEH=4E@AFHH?@EG5+>+++56@-@EHCHHGH-6@--6---66-@E-@-@4@E;6-2-G@>6)>-55+@@@:>+--66-6--@+;-@@6@@6-6F@=CHD>+HG@A?@66--EF6-F-HAHHE?ECHFA--CGGIIHECHEGHGIIHCCHEEHHDHEGHFHEGE@EGHHHEHHHHHIHHEEGDIIIIIFHGAFHIIH@?F?IHHHCIIIIGGIIIHIIIIIHIHIHGHHIIIIHIHHIHHHIGIHFIHCCHIHIGIIIIGHIHIIIIIIIIHHH
@HWI-D00621:625:HMJNFBCX2:2:1101:16447:42714
GTGGGGAATATTGGACAATGGGCGAAAGCCTGATCCAGCCATGCCGCATGAGTGAAGAAGGCCTTTGGGTTGTAAAGCTCTTTCGGTGAGGAAGATAATGACGGTACTCACAGAAGAAGTCCTGGCTAACTCCGTGCCAGCAGCCGCGGTAATACGGAGAGGGCTAGCGTTATTCGGAATTATTGGGCGTAAAGAGCGCGTAGGCTGGTTAGGAAGTTAAAAGTGAAATCCCAAAGCTCAACTTTGGAATTGCTTTTAAAACTGCTAACCTAGAGATTGAAAGAGGATAGAGGAATTCCTAGTGTAGAGGTGAAATTCGTAAATATTAGGAGGAACACCAGTGGCGAAGGCGTCTATCTGGTTCAAATCTGACGCTGAGGCGCGAAGGCGTGGGGAGCAAACAGG
+
FIIIIIIIIIIIIIIGIIIIIIHIIIICHHHIIIHFHHGHIIIIHIIIH=FHIHIIIIHFHFHGEH?FHHHHIHIIIGIHIHCFHHGHIEHHHHIHEHIFEEHHHIIHFGH?FHHIIEEG?GHHHGHFHEAGEHE?GHHIIHCHEHHICHDHE@FHIHHHGHHIIII->=-4FECFH-A-8+?F-F?-++6@5-66-++63+666-F=6@-@+-6@6FCHEEHHHGGA-EFEEEHD7--F8---IHHHCEF:D:AHFHEIHHG@GHHH@HGGEF.F@GAHHHHIIIIIHHIIIGIIIIIIHIIHHHIIIIIIIIIIIIIIIIHDHIIIIIIIIIIHHIIIHGIIIIIIIIGHIHIIIHIIIIIIIIIHIIIIIIIIIIIIIIIIIIIIIIIIIIIIIIIIIIIII
@HWI-D00621:625:HMJNFBCX2:2:1101:16817:42853
GTGGGGAATATTGCACAATGGGCGCAAGCCTGATGCAGCCATGCCGCGTGTATGAAGAAGGCCTTCGGGTTGTAAAGTACTTTCAGCGAGGAGGAAGGCATTAAGGTTAATAACCTTGGTGATTGACGTTACTCGCAGAAGAAGCACCGGCTAACTCCTTGCCAGCAGCCGCGGTAATACGGAGGGGGCAAGCGTTAATCGGAATTACTGGGCGTAAAGCCCACGCAGGCGGTCTGGCAAGTAGGATGTGAAATCCCCGGGCTCAACCGGGGAACCGCATTCGAAACTGGCAGGCTAGAGTCTTGTAGAGGGGGGTAGAATTCCAGGTGTAGCGGTGAAATGCGTAGAGATCTGGAGGAATACCGGTGGCGAAGGCGGCCCCCTGGACAAAGACTGACGCTCAGGTGCGAAAGCGTGGGGAGCAAACAGG
+
IIIIIIHHHHIIIIIIHIIIIIIHIIIIIIIIIGEHIIIIIIIIIIIIIIDEHIIIIIIIGGIIIHIIIIIIHIIIIIHGIF<FGHHIIIIIHIHIIIHHFHEHHGIHEHHHEHHHIIGFH@HEEHHIIIHHHHHHDHHHIIIEGHCGHIIHHHEHEC---6AEHHF-GF:DHCDHEHEFH@-+>++65DH4-E--@@66@EE@@@4-@IHG46-G@6-+)-4>CEHDC+4G6-66---@6--6-6-@-G@@->;:3+@?@A63>6+>-@F465+---?HIHFHIIHHHG?HFFGABAD@-EF?E?GEHGIIHEHIHIGIIHIIHIHE>.IHHIIIHHG@GIIIHHHF<HIIIIIHHHIIHIIIIIIIIIIIIIIIHHHHIHHHHIIIIIHIHIIIIIIHHHIIIIIIIIIIHIIIIIIIIIIIIIIIII
@HWI-D00621:625:HMJNFBCX2:2:1101:14511:43423
GTGGGGAATATTGCACAATGGGCGCAAGCCTGATGCAGCCATGCCGCGTGTATGAAGAAGGCCTTCGGGTTGTAAAGTACTTTCAGCGAGGAGGAAGGCATTAAGGTTAATAACCTTGGTGATTGACGTTACTCGCAGAAGAAGCACCGGCTAACTCCGTGCCAGCAGCCGCGGTAATACGGAGGGTGCAAGCGTTAATCGGAATTACTGGGCGTAAAGCGCACGCAGGCGGTCTGTCAAGTCGGATGTGAAATCCCCGGGCTCAACCTGGGAACTGCATTCGAAACTGGCAGGCTAGAGTCTTGTAGAGGGGGGTAGAATTCCAGGTGTAGCGGTGAAATGCGTAGAGATCTGGAGGAATACCGGTGGCGAAGGCGGCCCCCTGGACAAAGACTGACGCTCAGGTGCGAAAGCGTGGGGAGCAAACAGG
+
IIIIIIIIIIIIIIIIIIIIIIIIIIIIIIIIIIIIIIIIIIIIGIIIIIHIIIIIGHIHIHIHIIIIIHHIIIIIIIIIIHDFHIIIIIIIII=DHIHCHIIHIIHGHHHHIHHHIIH7GHIIGHCEHHHHHGHIIIDHHII-FFAEHHHHIHGHHEHIIIGHEHEGHIIIIC:HHHCGECEDHIIIGHIHGIHHGHCGHHC-EE>-@GFH-++6GE=61+36C>>DDHIHG@G@--IHD@5@?HHEGIHFECHHHD-HEEEEHIHHHHHHFHEHIIIIIIIIIIHHIIIHGF8AHEEIIHGHIHIIIHDHIHHHEIIIIIIIGIIGIIIIHIIIIIIHIIHIIIHFDHIIIIIIIIIIHIHHIHIIIHIIIIIIIIGIHGHIHIIIHEIIIIIIIIIIIHIIIIIIIIIIIIIIIIIIHIIIIIIIII
@HWI-D00621:625:HMJNFBCX2:2:1101:19567:43713
GTGGGGAATATTGCACAATGGGCGCAAGCCTGATGCAGCCATGCCGCGTGTATGAAGAAGGCCTTCGGGTTGTAAAGTACTTTCAGCGAGGAGGAAGGCGTTAAGGTTAATAACCTTGGCGATTGACGTTACTCGCAGAAGAAGCACCGGCTAACTCCGTGCCAGCAGCCGCGGTAATACGGAGGGTGCAAGCGTTAATCGGAATTACTGGGCGTAAAGCGCACGGAGGCGGTCTGTCAAGTCGGATGTGAAATCCCCGGGCTCAACCTGGGAACTGCATTCGAAACTGGCAGGCTAGAGTCTTGTAGAGGGGGGTAGAATTCCAGGTGTAGCGGTGAAATGCGTAGAGATCTGGAGGAATACCGGTGGCGAAGGCGGCCCCCTGGACAAAGACTGACGCTCAGGTGCGAAAGCGTGGGGAGCAAACAGG
+
IIIIIIIIIIIIIIIIIIIIIIIIGIIIGIIIIIIIIIIIIIIIIIIIHHEHIIIIGHHHGIIIIIIICHIIIHIIIIIGIIGGHEHIIIIHCHHFIHHHEHEHHGHIHIEHFEHHGHHHHHHEEHCH@GFHH8->HH6BEHHHGHEHIGHCCE-8-AE--6EHHIIGIH>+66+3@C@FE-45CDHEEHG--@4-@@66@HG?@-6-#6EE9H+E->3+-5F46+=H>+@EF-F@CEEC>---@EG@-HHCHCDC>5@FFAFGHHGA-HHEA68IH@HHG=HHEGCEIIHIHC-EFA-?IH@CHFFIHHD@DDHEGHHH?HEHIIHHHGIIHH@HEIIHIIIHIIHG<DIIIIIGIIIHHDGHIIHIHIIIIHIIIIIIHCHIIHIIIIIIHIIIIIHHIHIIHHEHIIIIIIIIIIIIIIHIIIIIII
@HWI-D00621:625:HMJNFBCX2:2:1101:17857:44017
GTGGGGAATATTGCACAATGGGCGCAAGCCTGATGCAGCCATGCCGCGTGTATGAAGAAGGCCTTCGGGTTGTAAAGTACTTTCAGCGAGGAGGAAGGCGTTAAGGTTAATAACCTTGGCGATTGACGTTACTCGCAGAAGAAGCACCGGCTAACTCCGTGCCAGCAGCCGCGGTAATACGGAGGGTGCAAGCGTTAATCGGAATTACTGGGCGTAAAGCGCACGCAGGCGGTCTGTCAAGTCGGATGTGAAATCCCCGGGCTCAACCTGGGAACTGCATTCGAAACTGGCAGGCTAGAGTCTTGTAGAGGGGGGTAGAATTCCAGGTGTAGCGGTGAAATGCGTAGAGATCTGGAGGAATACCGGTGGCGAAGGCGGCCCCCTGGACAAAGACTGACGCTCAGGTGCGAAAGCGTGGGGAGCAAACAGG
+
IIIIIIIIIIIIHIIIIHIIIIIIIIIIIIIIIHHIIHIIIIIIIIIIIIHIIIGIIIIHIHIIIHIIIIIIIIIIIIIHHHGHHHIIIIIGIIIHIIIGHHCHHGHIGHIGHHFHHIIGHHHHIIIIIGHHHHEHCHIIHHHFIIEHCHDHHHEHHIIHEEHECGHHHEHHIC:>GH?HHHHHGH@@=-FC@--6@EFHIIGC@@?GC-@@@+4>HCCFFHICCHGC;)@@6---@6@+5-=EG-6-F@@F@+CCHD?A@CG?EG@@-AHHEHHHIGHHEFHCHHFCHGAA@A--H@HCEHHG7-@7IIHHHFHHHFGHCIIIIHFHH>IIHIIIIIIIIIHH@77D<GHIIIIIIIHHIIIIIIIIIIIIIIIIHIGIIIHEIIIIIIIHHIIIIIIHEHIIIIIIIIIIIIIIIIIIIIIIIIIIII
@HWI-D00621:625:HMJNFBCX2:2:1101:15467:44718
GTGGGGAATATTGCACAATGGGCGCAAGCCTGATGCAGCCATGCCGCGTGTATGAAGAAGGCCTTCGGGTTGTAAAGTACTTTCAGCGAGGAGGAAGGCGTTAAGGTTAATAACCTTAGTGATTGACGTTACTCGCAGAAGAAGCACCGGCTAACTCCGTGCCAGCAGCCGCGGTAATACGGAGGGTGCAAGCGTTAATCGGAATTACTGGGCGTAAAGCGCACGGAGGACGTCTGGCAAGTCGGATGGGAAATCCCCGGGCTCAACCTGGGAACTGCATTCGAAACTGGCAGGCTAGAGTCTTGGAGAGGGGGGTAGAATTCCAGGTGTAGCGGTGAAATGCGTAGAGATCTGGAGGAATACCGGTGGCGAAGGCGGCCCCCTGGACAAAGACTGACGCTCAGGTGCGAAAGCGTGGGGAGCAAACAGG
+
IIIIIIIIHIIIHIIIIHIIIIHIGIIIIIIIIIIIHIIIIIIIHIHIHHGHIHHHIIIIGIIHIIIHIHHHGDEEHHEHHD<CEHIIDHIHEHHIHGHDHHDHHHHHIGFHGHIIGHHEHIHIFHGHIIGHHD=;DHHH@EFE?F?CCHCHHEHGHEG@EHHHHEEHH-+:CH3D-66@GHFHGD---@-@-@EEEH-6GHF@?F9G>@GG@6-@EC@@-@6--4G@5+)44-66---+C=E@@-6----H@3555+E8-66-GFA6A-EFA68-A-HFH@--EH?IHHF6-A8@HHH@?AAA--EHHIIHHH@HCHHIHGH?HHIHIHHC@HIHHIHHCHHHHEFD7<IIGIIHIIIIIIIIIIIIIIHIIIIIIGHGIHHHIIIIIIIIHHHIHHIGIIIIIIIIIIIHHIIIIIIIIIIIIIIIHI
@HWI-D00621:625:HMJNFBCX2:2:1101:14913:45503
GTGGGGAATATTGGACAATGGGCGAAAGCCTGATCCAGCCATGCCGCATGAGTGAAGAAGGCCTTTGGGTTGTAAAGCTCTTTCGGTGAGGAAGATAATGACGGTACTCACAGAAGAAGTCCTGGCTAACTCCGTGCCAGCAGCCGCGGTAATACGGAGAGGGCTAGCGTTATTCGGAATTTTTGGGCGTAAAGAGCGCGTAGGCTGGTTAGTAAGTTAAAAGTGAAATCCCAAAGCTCAACTTTGGAATTGCTTTTAAAACTGCTAACCTAGAGATTGAAAGAGGATAGAGGAATTCCTAGTGTAGAGGTGAAATTCGTAAATATTAGGAGGAACACCAGTGGCGAAGGCGTCTATCTGGTTCAAATCTGACGCTGAGGCGCGAAGGCGTGGGGAGCAAACAGG
+
IIIIIIIIHIIIIIIIIIIIIIIIIIIIIGIIIIHIIIIIIIIIIIIIIIIIIIIIHIHIIGIHHGHIIHIIIIIIIIIHIHGHIIIIIIIGHIHIIIIIIIIIHHHHEHIHHHEHIHIHC?GHHHIGHCGHHHHHHHHIIIEHHDHHDDDEGEEEHHHHCEGHHEEHH@@HHIIHIHHH5#6FHCE-86GHIHFHF:58-6>HA@GHHIGFGFEG@F@GIIIHFHHHHDHEE?HGCGHHHG@EE@CHHGHFA:DADD:.HIHHEGHHGEHIHHHHCHGHHIIIHHHGHHCIIHIIIHIIIIHGHHIIIHFHHHIIHIHFHHGDHIHHHHGHGIIIHGIIIIIIIIIIIIIIIIIIHIIIIIHIHIIIIHIHIIIIIIIIIIIIIIIIHIIIIIIIIIIIIIIII
@HWI-D00621:625:HMJNFBCX2:2:1101:17523:45540
GTGGGGAATATTGCACAATGGGCGCAAGCCTGATGCAGCCATGCCGCGTGTATGAAGAAGGCCTTCGGGTTGTAAAGTACTTTCAGCGAGGAGGAAGGCGTTAAGGTTAATAACCTTAGCGATTGACGTTACTCGCAGAAGAAGCACCGGCTAACTCCGTGCCAGCAGCCGCGGTAATACGGAGGGTGCAAGCGTTAATCGGAATTACTGGGCGTAAAGCGCACGCAGGCGGTCTGTCAAGTCGGATGTGAAATCCCCGGGCTCAACCTGGGAACTGCATTCGAAACTGGCAGGCTAGAGTCTTGTAGAGGGGGGTAGAATTCCAGGTGTAGCGGTGAAATGCGTAGAGATCTGGAGGAATACCGGTGGCGAAGGCGGCCCCCTGGACAAAGACTGACGCTCAGGTGCGAAAGCGTGGGGAGCAAACAGG
+
IIIIIIIIIIIIIIIIIIIIIIHIGIIIIIIIIHHIIIIIIIIIHIIICEGHIIGIIIIGIHIIIIIHIHGHEGHIGHHIIHDFHGEHGHHIHGFHHIHGHHECHIHGHHHFHFHIHHHHIIHGHG?EHHIIHCEHDHHCHG?FGHEHHICDHHII?G@AHHCE?@FAFE+5;D+CG?-F@--CCD@?@GF?-4@EH--6EH@@@FE@FFHHH?HGGHH+--@+CHHDHAEE@-@@-?EHC-EF@?HHHHEG@;H>+HEHFH@EEEGGAHEEHHFHHEGEE-EHIIHHIHCIHHHHHGIIIHHHHFIHD;>GHHIIHIIIIIIIIIIHHIHIIIIHHEHFIIIIIIHHDDHIIIIIHHIHDHIIIIIIIIIIIHDIIIHHIFIIIIIIIIIIIIIIIIIIIIIIIIIIHIIIIIIIIIHIIIIIIIIIIG
@HWI-D00621:625:HMJNFBCX2:2:1101:18718:45610
GTGGGGAATATTGCACAATGGGCGCAAGCCTGATGCAGCCATGCCGCGTGTATGAAGAAGGCCTTCGGGTTGTAAAGTACTTTCAGCGAGGAGGAAGGCGTTAAGGTTAATAACCTTGGCGATTGACGTTACTCGCAGAAGAAGCACCGGCTAACTCCGTGCCAGCAGCCGCGGTAATACGGAGGGTGCAAGCGTTAATCGGAATTAGTGGGCGTAAAGCGCACGCAGGCGGTCGGTCAAGTCGGATGTGAAATCCCCGGGCTCAACCTGGGAACTGCATTCGAAACTGGCAGGCTAGAGTCTTGTAGAGGGGGGTAGAATTCCAGGTGTAGCGGTGAAATGCGTAGAGATCTGGAGGAATACCGGTGGCGAAGGCGGCCCCCTGGACAAAGACTGACGCTCAGGTGCGAAAGCGTGGGGAGCAAACAGG
+
IIIIIIIIIIIIIIIIIIIGIIIIIIIIGIIIIIIHIHIIIIIIHIIIDHHHIIIIIII?EHCHHHIIIFEDHHIHIIIIHHDFH7@CDHHIGCHHGFHDEHDHEE7FHHHHEEFHHHFGHDHHIIIIHIHGGHHHCEH?HH-6B-BH++:CEG-8-AEEHHEEHHH@EGHG:;+D-6@@-6-6>+55EHC--E-6@E-6@HEHE?###FIH@F?HE>:>C@6+--=HD:D;6+---@=:DFHGEGIIHHHG@+DCD:-EEGF-F85--FHEEHEIHHHE?HFA66BCHEG?GA-FF@BGHH?CA?IHGHHGA.?HHGEEGIIHHIHGHHDCIIIHHHHHFIHGIHGB<<HHFHG?IIHFHHHIIIIHIIIHHGIIIIIIFHHIIHHHHHG?HIIIIIIIGIIIIIIIIIIIIIIIIIIIIHFHIIIIII
@HWI-D00621:625:HMJNFBCX2:2:1101:19591:45647
GTGGGGAATATTGCACAATGGGCGCAAGCCTGATGCAGCCATGCCGCGTGTATGAAGAAGGCCTTCGGGTTGTAAAGTACTTTCAGCGAGGAGGAAGGCGTTAAGGTTAATAACCTTGGCGATTGACGTTACTCGCAGAAGAAGCACCGGCTAACTCCGTGCCAGCAGCCGCGGTAATACGGAGGGTGCAAGCGTTAATCGGAATTACTGGGCGTAAAGCGAACGCAGGCGGTCTGTCAAGTCGGATGTGAAATCCCCGGGCTCAACCTGGGAACTGCATTCGAAACTGGCAGGCTAGAGTCTTGTAGAGGGGGGTAGAATTCCAGGTGTAGCGGTGAAATGCGTAGAGATCTGGAGGAATACCGGTGGCGAAGGCGGCCCCCTGGACAAAGACTGACGCTCAGGTGCGAAAGCGTGGGGAGCAAACAGG
+
IIIIIIIIIIIIIIIIIIIIIIIIHHIHIIIIHIHIIIIIIIIIIIIIHIIHHIHIFHHHIIIIIIIGIHIDHHHIIEHEHFFFHHIIIIIHFHHHHHIIHDHIFH@GEEEFHFGHI?FHCDHHGGEHHEHIGHHDD=DC-6B-AGFECDHHHIHHGHHGHHF?@EH?EE:+>C>CCE?-EGH+;:HGHHH-5E@-5-@?GHHHEFGHH-@HFD@@GFHF--@>--HD:C@5-E@-6-G:;-G@G@HF?HEG@+::>6GHF@AAA6-8-HCHHGF6--FB--GCIHCIHB-FAB-EHFEIIHHHH@GIIIIHHGBHGHIIIHEHIHHHHDIHHIIIIHHHIHEIIIHG<HIHIHHHHIIHGIHIIIIIIHHHHGIIIIIIGIIHIIHIIHIIIIIIIHHHGHIIIIHIIIIIIIIIIIIIIIIIIIIIII
@HWI-D00621:625:HMJNFBCX2:2:1101:13057:45751
GTGGGGAATATTGCACAATGGGCGCAAGCCTGATGCAGCCATGCCGCGTGTATGAAGAAGGCCTTCGGGTTGTAAAGTACTTTCAGCGAGGAGGAAGGCGTTAAGGTTAATAACCTTGGCGATTGACGTTACTCGCAGAAGAAGCACCGGCTAACTCCGTGCCAGCAGCCGCGGTAATACGGAGGGTGCAAGCGTTAATCGGAATTACTGGGCGTAAAGCGCACGCAGGCGGTCTGGCAAGTCGGATGGGAAATCCCCGGGCTCAACCTGGGAACTGCATTCGAAACTGGCAGGCTAGAGTCTTGTAGAGGGGGGTAGAATTCCAGGTGTAGCGGTGAAATGCGTAGAGATCTGGAGGAATACCGGTGGCGAAGGCGGCCCCCTGGACAAAGACTGACGCTCAGGTGCGAAAGCGTGGGGAGCAAACAGG
+
IIIIIIIIIIIIIIIIIHIIIIIIIIIIIIIIIIIIIGIIIIIIIIIIIIEHIIHIIIIIIIIIIIGHIFHHIIIIIHIHIIGHHIEHDHIGHIIHHDEHEHHIII7@FGHHHGHHHHIHHIHIHHHEI@GGHHFHHIC?@@FHFHHID+C:@G-AG@-A4@AAF?FGHHHIII++5-6@@E@:DD-@@FHH-4EH=@HEHG@-@@G3<HDF->3E@@++--GHFFHHCC@-5------D>---@@6--?HG@:+>+3E-@--HHAA6-CHHA8---CEA54FEFHEEHG-GHEGHHA-HF77CFFEECDHECEHH?HIHCEH?IHG.IHHIH@IHHHHIHHFIHHFB<<FIHHHEIHEHDHHHGC@CHHIIIIIIIIIHHEGIIIIHHE@GCHHGHCGHHCIHIHHHHHHGIIIHGIHIIIGEGHIIIH
@HWI-D00621:625:HMJNFBCX2:2:1101:14596:46167
GTGGGGAATATTGCACAATGGGCGCAAGCCTGATGCAGCCATGCCGCGTGTATGAAGAAGGCCTTCGGGTTGTAAAGTACTTTCAGCGAGGAGGAAGGCATTAAGGTTAATAACCTTGGTGATTGACGTTACTCGCAGAAGAAGCACCGGCTAACTCCGTGCCAGCAGCCGCGGTAATACGGAGGGTGCAAGCGTTAATCGGAATTACTGGGCGTAAAGCGCACGCAGGCGGTTTGTCAAGTCGGATGTGAAATCCCCGGGCTCAACCTGGGAACTGCATTCGAAACTGGCAGGCTAGAGTCTTGTAGAGGGGGGTAGAATTCCAGGTGTAGCGGTGAAATGCGTAGAGATCTGGAGGAATACCGGTGGCGAAGGCGGCCCCCTGGACAAAGACTGACGCTCAGGTGCGAAAGCGTGGGGAGCAAACAGG
+
IIIIIIHHHIIIIIIIIIHGFIIIIIIIIIIIIIIIIIIIIIIIHIIIIIEHHHIEHHIIIIHII?GHHDHHHIIIIIEHFHFHHHIIHHIGHHGHIIGHHIHIHHHHIIIIHHIIHIGHICEHHHIIHFHIHHIG:H:HHEHIIIHICHIDHE-@FHH?E--6-A6A-FDHIHCCE@-@H-6;C:-4@HHH-5@-@G-6EHHG@E466HGIHEF@EGHFHE4+CG@D>+55---@@-@3:@4-6--6-HF?IDGHCHHH@AHEHHGA6GHGGGGIIHFIH@BFHFCGHHEHHH?GHHCECHHHHHEIIHIIHHIIHEHIIHCIIHFGIGHHIIIIIGIHGIIIIIHGDHIIHGHEIIIIIHIIIIHHIGIIIHIIIIIIHGIIHIIIIIIIIIIIHHHHHHIIIIHHIIIIHIHIIIIIIIIIIIIIII
@HWI-D00621:625:HMJNFBCX2:2:1101:18137:46074
GTAGGGAATCTTCGGCAATGGACGAAAGTCTGACCGAGCAACGCCGCGTGAGTGAAGAAGGTTTTCGGATCGTAAAACTCTGTTGTTAGAGAAGAACAAGGACGTTAGTAACTGAACGTCCCCTGACGGTATCTAACCAGAAAGCCACGGCTAACTACGTGCCAGCAGCCGCGGTAATACGAAGGTGGCAAGCGGTGTCCGGATTTATTGGGCGTAAAGCGAGCGCAGGCGGTTTTTTAAGTCTGATGTGAAAGCCCCCGGCTCAACCGGGGAGGGTCATTGGAAACTGGGAGACTTGAGTGCAGAAGAGGAGAGTGGAATTCCATGTGTAGCGGTGAAATGCGTAGATATATGGAGGAACACCAGTGGCGAAGGCGGCTCTCTGGTCTGTAACTGACGCTGAGGCTCGAAAGCGTGGGGAGCAAACAGG
+
IIIIIIIIIIIIIIIIIIHIIIIIIIIIIIIIIIIIIIIIHIHIIIHIHIIHIIIIIIHHIFHHHIIHIIIIIIIIIHIIHF<FH?GHEHHIIIIHHHIIIIHHEHFEHHHIIIHIIFGAHCHH?@HHGHHHHHEHHHFHIHFEAGCHHG+D=EHH?AHHHGC?EHHEE?5CCHDHHC-?---66@@-------+6+6@GHH;EG@66I8CF@?@@@E+)-65+-54+++-436--@G@@@FHEHG@@6?GHCDDC6+CEEC-+CHDHIHG@D7-A7-HFEHHEG@?IHGHH?EHGHGHHCHHHEGAHHHIIIHIHGFHHGGIIIGIHHHHGIIIIIIIIHHHCGIHHBHFIGIHEFFE:ACGIIIIIIIIIHCIHIIIIHCIHIHHIIHHHGIIIIIGIIIIIIIIIIIIHIIIIIIIIIIHIIHIIII
@HWI-D00621:625:HMJNFBCX2:2:1101:19048:46414
GTGGGGAATATTGCACAATGGGCGCAAGCCTGATGCAGCCATGCCGCGTGTATGAAGAAGGCCTTCGGGTTGTAAAGTACTTTCAGCGAGGAGGAAGGCATTAAGGTTAATAACCTTGGTGATTGACGTTACTCGCAGAAGAAGCACCGGCTAACTCCGTGCCAGCAGCCGCGGTAATACGGAGGGTGCAAGCGTTAATCGGAATTACTGGGCGTAAAGCGCACGCAGGCGGTCTGTCAAGTCGGATGTGAAATCCCCGGGCTCAACCTGGGAACTGCATTCGAAACTGGCAGACTAGAGTCTGGTAGAGGGGGGTAGAATTCCAGGTGTAGCGGTGAAATGCGTAGAGATCTGGAGGAATACCGGTGGCGAAGGCGGCCCCCTGGACAAAGACTGACGCTCAGGTGCGAAAGTGTGGGGAGCAAACAGG
+
IIIIIIIIIIIIIIIIIIIIIIIIIIIIGIIHHIIIIIGIIIIIIIIICH=HIIIIGIIIIGHIIIIIGHHIHHHHHIHIIICHFHHIIIIHIIIIIIGGHHHIH?GH@EHHHEHHGFE:ECHHEHHIHHHII@=;C@:@AEHEHHCHGCCDHG-6F@@HHEHHHFHHIF3>>C;DE?-FE=@HHC@--6@--5-4@@GECE@E@@->+6@C@:<@EHG+--@+F@4D>;55--6-6--55--@@6@FFCHF@++::3@A-8HEFEGHHIHFB66-6-@A?HCCHG?EAIHF78-F-88-GF8-HCHE7D:.D@AHGA7F?HEEIIHHH::C=HIFIFHEHHGIIIHF<HHHHHGEE@HHHHHDHHHCHEHHDHIIIIGDGEHIIIIHGHHHIIIIIHEGHEIIIIHIIIHFHHIIIIIIIIHHHIIHGI
@HWI-D00621:625:HMJNFBCX2:2:1101:17418:47061
GTGGGGAATATTGCACAATGGGCGCAAGCCTGATGCAGCCATGCCGCGTGTATGAAGAAGGCCTTCGGGTTGTAAAGTACTTTCAGCGAGGAGGAAGGCGTTAAGGTTAATAACCTTGGCGATTGACGTTACTCGCAGAAGAAGCACCGGCTAACTCCGTGCCAGCAGCCGCGGTAATACGGAGGGGGCAAGCGTTAATCGGAATTACTGGGGGTAAAGCGCACGCAGGCGGTCTGTCAAGTCGGATGTGAACTCCCCGGGCTCAACCTGGGAACTGCATTCGAAACTGGCAGGCTAGAGTCTTGTAGAGGGGGGTAGAATTCCAGGTGTAGCGGTGAAATGCGTAGAGATCTGGAGGAATACCGGTGGCGAAGGCGGCCCCCTGGACAAAGACTGACGCTCAGGTGCGAAAGCGTGGGGAGCAAACAGG
+
IIIIIIIIIIIIIGIIHIIIEHIIIIIIIIIIEHHIIGIIIIIIIIIIIIDHIHHHIIIIIHEFGHHIIGHIIIIFHIIIHIHEHGCDHHHHDHHIFHCDCH.GHHFHCHIFEHEHEHGHHDC@-EEEHEHHGA@DDHD-FHHG?F-A+:::-FAF-FE4-@?G6AG??-+63>+6EH?@@@6+>C+35;G@GH-@@EEHIIGG?@-6-6F5)FHHF@+<-=G>6--5++@5---?FH@3+-4@@@6--CF6+:HDDDHCEGFFA8-A-A-6A8---EEA?HCEIIHIIF?EHH?HHHHHHHGCF?IHHCDIG@HIH@HIHHHGIIHHHIIIIIIIIHHHIIIIIIHGDHIIIIIHEGIIHHIIIIIHIIIHIIIIIIIIIIIIIIIIIIIIHIHIIIIIIIIIIIIIHIIIIIIIIIIIIIIIIIIIII
@HWI-D00621:625:HMJNFBCX2:2:1101:19606:48957
GTAGGGAATCTTCCACAATGGGCGAAAGCCTGATGGAGCAACGCCGCGTGTGTGATGAAGGGTTTCGGCTCGTAAAACACTGTTGTAAGAGAAGAATGACATTGAGAGTAACTGTTCAATGTGTGACGGTATCTTACCAGAAAGGAACGGCTAAATACGTGCCAGCAGCCGCGGTAATACGTATGTTCCAAGCGTTATCCGGATTTATTGGGCGTAAAGCGAGCGCAGACGGTTAGTTAAGTCTGAAGTGAAAGCCCTCAGCTCAACTGAGGAATTGCTTTGGAAACTGGATGACTTGAGTGCAGTAGAGGAAAGTGGAACTCCATGTGTAGCGGTGAAATGCGTAGATATATGGAAGAACACCAGTGGCGAAGGCGGCTTTCTGGACTGTAACTGACGTTGAGGCTCGAAAGTGTGGGTAGCAAACAGG
+
IIIIHIIIIIIIIIIIIHIIIIHIIIIIIIIIIIIIIIIIIIHIIIHIHHCGFH@HHHIHIHIHIHIIIIIIHHHFHIIHHHDHHIFII@HCAGHIIIHIHHHFHIHHAGE@FH?EGHH?.:7:.@FCDEHEH@GHHC7@G?G-AEHHDCCHH??A6--66@?GC@@4G-++3>+5-8A@G6----66--6-6@G5E@@G-;-@@6@6@C@6@C)-@8@+@BC:A5-+-5-8-6--HEFF6-68--66?EIH@@--D---B87-?HA?HHHGB--EHCF?C@EGEHG?EHIIHIHGIHECEHEEHIHHHFG?HHHEHHHIHHFA7?EAH:DIHGHIHEEHHGGHHHHABHHHHHHHHF@HG<HECHIIIHHEEIIIIGIIIHIIIHHFGIHHHEHHEIIHHIGIIHIIIIIIIIIIIIIIIIIIIIIIII
@HWI-D00621:625:HMJNFBCX2:2:1101:20314:49201
GTAGGGAATCTTCCACAATGGGCGAAAGCCTGATGGAGCAACGCCGCGTGTGTGATGAAGGGTTTCGGCTCGTAAAACACTGTTGTAAGAGAAGAATGACATTGAGAGTAACTGTTCAATGTGTGACGGTATCTTACCAGAAAGGAACGGCTAAATACGTGCCAGCAGCCGCGGTAATACGTATGTTCCAAGCGTTATCCGGATTTATTGGGCGTAAAGCCAGCGCAGACGGGTATTTAAGTCTGAAGTGAAAGCCATCAGCTCAACTGAGGAATTGCTTTGGAAACTGGATGACTTGAGTGCAGTAGAGGAAAGTGGAACTCCATGTGTAGCGGTGAAATGCGTAGATATATGGAAGAACACCAGTGGCGAAGGCGGCTTTCTGGACTGTAACTGACGTTGAGGCTCGAAAGTGTGGGTAGCAAACAGG
+
IIIIIIIIIIIIIIIIIIIIIIIIIIIHIIGIHIIIIIHIHHHIIIIIHHDHHIIIIIHHIIFHHHHIGIIIGHIIHHHIFHFHHHHHIHHHHIIHIIIIHHIFHHIIHHFEHH:B7FHHHHHIGFHHIHF-FH??G@GEHIEH-@E@D@>DHII-BA4-6-GECGH?H-5:D:DH-AE?@GHHIIEF-@--4@G=EGF?@EGFHGA4@1+@5-FGHA6+)55+--A6--6--@CFFECCD7-@?CHE??HHGF78-77@EA?FAAAHFHCG@777:..7.HIHG@DHHG@ED:<HHIIHGD.?IHHHHHHHFIHHIHHIIHGHEHIIHIIIIIHIIIIIIIHIIIHG<HIHIIHIHHGDHHHHGIHHGGIIIIIIIHIIIHHHIIHHIIHGCIIIIIIIIIIIIIIHIIIHIIIIIIIIIIIIIIIIII
@HWI-D00621:625:HMJNFBCX2:2:1101:20203:49362
GTGGGGAATATTGCACAATGGGCGCAAGCCTGATGCAGCCATGCCGCGTGTATGAAGAAGGCCTTCGGGTTGTAAAGTACTTTCAGCGGGGAGGAAGGTGTTGAGGTTAATAACCTCAGCAATTGACGTTACCCGCAGAAGAAGCACCGGCTAACTCCGTGCCAGCAGCCGCGGTAATACGGAGGGTGCAAGCGTTAATCGGAATTACTGGGCGGAAAGCGCACGCAGGCGGTCTGTCAAGTCGGATGTGAAATCCGCGGGCTCAACCTGGGAACTGCATTCGAAACTGGCAGGCTAGAGTCTTGTAGAGGGGGGTAGAATTCCAGGTGTAGCGGTGAAATGCGTAGAGATCTGGAGGAATACCGGTGGCGAAGGCGGCCCCCTGGACAAAGACTGACGCTCAGGTGCGAAAGCGTGGGGAGCAAACAGG
+
IIIIIIIIIIIIIIIIIIIIIIIIIIIIIIICHHHIIGIIIIIIIIIHHHEHIIIIHHHIIHIGHIIIIHIIIIHIIHIFH?DGHIHHHHHHIIFHEEGHHIGFHIHEHHECEGHHIHHHEHH@-GHI-A-7@FHHHHICHIII-GEEC;DHGHEH?E-86@EHIFHC@FHHIG3>4FH?C4=CDH@@-6F@-@G-=@-@GF-FCH6@@DHHG6+44,+5-@EDH@-H>3-F6--6--@>5--6-@?G@@F@5+35++-66--8684--E@6A86-6-686-BAB8-EGABGA--CHGCHHD@@CGGIHHHHG?.EFEHF.??AHHHEDDDHHFHG?E@:HHEGEEGD<EHFHEIIHHIHHCHDGGHEHEIIGIIHHHDDHGCFHHIHIIGIIIHIHIIIHFHIIHHIGIIHIHCIIIGIIIIIHIIIIH
@HWI-D00621:625:HMJNFBCX2:2:1101:19343:50064
GTGGGGAATATTGCACAATGGGCGCAAGCCTGATGCAGCCATGCCGCGTGTATGAAGAAGGCCTTCGGGTTGTAAAGTACTTTCAGCGAGGAGGAAGGCATTAAGGTTAATAACCTTGGTGATTGACGTTACTCGCAGAAGAAGCACCGGCTAACTCCGTGCCAGCAGCCGCGGTAATACGGAGGGTGCAAGCGTTAATCGGAATTACTGGGCGTAAAGCGCACGCAGGCGGTCTGGCAAGTCGGATGTGAAATCCCCGGGCTAAACCTGGGAACTGCATTCGAAACTGGCAGACTAGAGTCTTGTAGAGGGGGGTAGAATTCCAGGTGTAGCGGTGAAATGCGTAGAGATCTGGAGGAATACCGGTGGCGAAGGCGGCCCCCTGGACAAAGACTGACGCTCAGGTGCGAAAGCGTGGGGAGCAAACAGG
+
IIIIIIIIIIIIIIIIIIIIIIIIHIIGIIIIIIIIIIIIIIIIIIIIDHEHIIHIEHIIIIIIIHIGIIIIIIHIIIIIIHCGHHIIHIHDHGIGIIFHCHFHHHIGEHIHIHGEHIHHHIIG?HHIIIHHHGHHHHIHIIIHHHHHHCHIIIGHG?@G?GHHGEF@FHHHH+5:@EH@H--+CHHHHHIIGI@EH@@G--5@@@EC@HHHE:1>GHF@D)5<+<CHCD@E46E@-HIH>-=HGGHGCFIHHD::65F@AA6-?FA--CHGF6----@GE=GBCFAIIHHGF6-IHG@HHF@HFHGIHIIIHHEHGHGHFF.IIIIHIIGIIIIHHEHHHH?IHIHG<FIHIHIIIIIGIIIHIIHIIIIIIIIIIIGHHEEHIIIIHIIIIIIIIIHIIHIIHIIHIIIIIIIIIIIIIIIIIIIIII
@HWI-D00621:625:HMJNFBCX2:2:1101:12192:50377
GTGGGGAATATTGGACAATGGGCGAAAGCCTGATCCAGCCATGCCGCATGAGTGAAGAAGGCCTTTGGGTTGTAAAGCTCTTTCGGTGAGGAAGATAATGACGGTACTCACAGAAGAAGTCCTGGCTAACTCCGTGCCAGCAGCCGCGGTAATACGGAAGGGGCTAGCGTAATTCGGAATTATTGGGCGTAAAGAGCGGGTAGGCTGTTTGGAAAGTTAAAAGTGAAATCCCAAAGCTCAACTTTGGAATTGATTTTAAAACTGCTAACCTAGAGATTGAAAGAGGATAGAGGAATTCCTAGTGTAGAGGTGAAATTCGTAAATATTAGGAGGAACACCAGTGGCGAAGGCGTCTATCTGGTTCAAATCTGACGCTGAGGCGCGAAGGCGTGGGGAGCAAACAGG
+
IIIIIIHIHHIIIHIIIHIIIIIIIHHIIIIIIIIIIIIIIHIIIIIIIHHHIIIIIHIIIIIIIIHHHHIHIIIIIIIIIIFHHDE@@DHHHHIIIIHHHHIIEHCHEHFHHHHHIG?HHIEGHFGEH:G?GH.7EE@A--8AA7H::;D4--6---6+-5+++55-6E--686AEHHF-4@F@F6-++5@F@>E-)++5+@-?-526F+@+6--6-AGE@B6-G?A+-D-878-----A--B-7-FD:::..D7.HGGB:....:D.EDD...:A<.CIHFAED<...EIHIHEHEIIHIIHEHEHHIHIIIIIHHHEHHF<EHGGGIHHHHFHHHIIIIIHIIIIIIIHEHHIGIIIIGHHIIIIIIHHIGIIIIHIHIIIIIIIIIHIIIIIIIIIIIIII
@HWI-D00621:625:HMJNFBCX2:2:1101:12407:50612
GTGGGGAATATTGCACAATGGGCGCAAGCCTGATGCAGCCATGCCGCGTGTATGAAGAAGGCCTTCGGGTTGTAAAGTACTTTCAGCGGGGAGGAAGGCGATAAGGTTAATAACCTTGTCGATTGACGTTACCCGCAGAAGAAGCACCGGCTAACTCCGTGCCAGCAGCCCCGGTAATACGGAGGGTGCAAGCGTTAATCGGAATTACTGGGCGTAAAGCGCACGCAGGCGGTTTGTCAAGTCGGATGTGAAAACCCCGGGCTCAACCTGGGAACTGCATTCGAAACTGGCAGGCTAGAGTCTTGTAGAGGGGGGTAGAATTCCAGGTGTAGCGGTGAAATGCGTAGAGATCTGGAGGAATACCGGTGGCGAAGGCGGCCCCCTGGACAAAGACTGACGCTCAGGTGCGAAAGCGTGGGGAGCAAACAGG
+
IIIIIGIIIHHIIIIHIIIIHIIIIIIIIIIIIIHIEHIHHIIHIIIGDHGHHHHHHHIIHIIIHIIHIIIIHHIIGIIIIH<DHEHHIHHHHCEHGHHHCDHIHG-DGHHHHEFIHE@77DHEHHIIHHEEHH-:CHHH--8A-8AADGGHGHHHEE--@GHHGI??@@-5CD+546@--6-5>:--@?@-6@E-@E@-@@4-@-+-+6@GEF@GHH@)@C@5---:>34@6--@6-=C3@--6--@-6G@3++>;HHHHF6-AA-A6-HGCA--?GB-C@66HIHHHIHHCHF?CHEE??E?GBIIHDHHEEIHHHHHGFACFHIHDIIIHIHH@IHIIIIHIIGDBHIHGGF.@HHIHCHHEHHIIIGIIIHH<HEEHCIIIIIHHHHHHHIIIIIHHFHIIIGIHIIIIIIIIIIIIIIHIIIIII
@HWI-D00621:625:HMJNFBCX2:2:1101:14902:51014
GTAGGGAATCTTCGGCAATGGACGAAAGTCTGACCGAGCAACGCCGCGTGAGTGAAGAAGGTTTTCGGATCGTAAAACTCTGTTGTTAGAGAAGAACGACGAGGAGAGTGGAAAGCTCCTCGTGTGACGGTATCTAACCAGAAAGGGACGGCTAACTACGTGCCAGCAGCCGCGGTAATACGTAGGTACCGAGCGTTGTCCGGATTTATTGGGCGTAAAGCGAGCGCAGGTGGTTTATTAAGTCTGGTGTAAAAGGCAGTGGCTCAACCATTGTATGCATTGGAAACTGGTAGACTTGAGTGCAGGAGAGGAGAGTGGAATTCCATGTGTAGCGGTGAAATGCGTAGATATATGGAGGAACACCGGTGGCGAAGGCGGCCCCCTGGACAAAGACTGACGCTCAGGTGCGAAAGCGTGGGGAGCAAACAGG
+
IIIIIIIIIIIIIIHIIIIIIIIIIIIIIIIIIIIGIIIIIIHIIIIIHDHIFHHIIIHIIDFHHHHHCH<HHIIIIHHIIIHEGHIHGHHHIIIIGHIIIIID:EHHIHHIIGGGHF?AH=GF7-AFGH-AE-A@BGHFHHHEHH-EECHHC@EFFE----5-6@@E?HHHHH;6>@-@GHH@@4@666@@:+++4+66@>??F66@EHHHE4>-@H?++=:355-@-@+66666--HFHA@5--@-IHHEHHCGHHEEAA8--HHCHEG@@BAFAEGACHHHHGIGHHGD-7-CEGHHH?EHCHEHHIIIIHHHHIIIIHHIIIIGIIIIIIIIIHIIHIHHHHHGHHFIIIIIIIHHIIGIIHHIIHIIIHIIIIIIIIIIIIIIIIIIIIIIHHIIHEIIIIIIIIIIIIIIIIIIIIIIIIIIII
@HWI-D00621:625:HMJNFBCX2:2:1101:18617:51306
GTGGGGAATATTGCACAATGGGCGCAAGCCTGATGCAGCCATGCCGCGTGTATGAAGAAGGCCTTCGGGTTGTAAAGTACTTTCAGCGAGGAGGAAGGCATTAAGGTTAATAACCTTAGTGATTGACGTTACTCGCAGAAGAAGCACCGGCTAACTCCGTGCCAGCAGCCGCGGTAATACGGAGGGTGCAAGCGTTAATCGGAATTACTGGGCGTAAAGCGCACGCAGGCGGTCGGTCAAGTCGGATGTGAAATCCCCGGGCTCAACCTGGGAACTGCATTCGAAACTGGCAGGCTAGAGTCTTGTAGAGGGGGGTAGAATTCCAGGTGTAGCGGTGAAATGCGTAGAGATCTGGAGGAATACCGGTGGCGAAGGCGGCCCCCTGGACAAAGACTGACGCTCAGGTGCGAAAGCGTGGGGAGCAAACAGG
+
IIIIIIIIHHIIIIHIHHHIHHHHHIIGIIIGIIIHIIIIIIGIIIGHHIIIIIIIIHIHHIGIIIIIHIIIHIIIHHIGHIHHHIIIIIIGHHHIEHIHFH.FECHIHCBBGGHHIIHFHGEF?HHI?-FHHHHIDHHFHH?EDGHHIIICGHHHCEHIIIHEEHHIHCCHHID:@@GH@@->HHHH@?CFHH@=---@EGCHEC6@-:HFFHCHC?@GH7D::D@3336+++---?HHD-=FFF-?CEGF-CGGIHHA6--4FGGA-FEHIHHHHHFA-G?GHHHEIIHHHIHEEHHH@HHHFEHHIIHHG?GEGHIHHHHGIIIIIHHIIIIIIHHIIIIIIIHHDGIIIIIIIIIIIIIIIIIIIIIIIIIHIIIHG@HEIIHHHHIIHIIIHHHHHGIIIIIIIIIIIIIIIIIIIIIIIIIIHI
@HWI-D00621:625:HMJNFBCX2:2:1101:17479:51686
GTGGGGAATATTGCACAATGGGCGCAAGCCTGATGCAGCCATGCCGCGTGTATGAAGAAGGCCTTCGGGTTGTAAAGTACTTTCAGCGAGGAGGAAGGCGTTAAGGTTAATAACCTTGGCGATTGACGTTACTCGCAGAAGAAGCACCGGCTAACTCCGTGCCAGCAGCCGCGGTAATACGGAGGGTGCAAGCGTTAATCGGAATTACTGGGCGTAAAGCCCACGCAGGCGGTTTGTCAAGTCGGATGTGAAATCCCCGGGCTCAACCTGGGAACTGCATTCGAAACTGGCAGGCTAGAGTCTTGTAGAGGGGGGTAGAATTCCAGGTGTAGCGGTGAAATGCGTAGAGATCTGGAGGAATACCGGTGGCGAAGGCGGCCCCCTGGACAAAGACTGACGCTCAGGTGCGAAAGCGTGGGGAGCAAACAGG
+
IIIIIIIIIIIIIIHIIIIIIIIIIIIIIIIIIHHIIIIIIIIIIIIIIIHCHHHHIIIIHIHHIIHIIHHHHHIEHHFIGIDCGHHHHIIIGICHEHCD@H@GHGEHHCFAGHHGHIGHI:;GHHHH@E?-DAEHDGDEA-FHHEEHDHGDHA?@FCGHEHH?GHEC--3CD+>CHG?GHC@>D+5-5@@F-6@-@?6-5-@@HEF4-DIGC?@GEHC))-6+--E>6+46---6---+D@6-@-H@6-@GG>C>+HG8-A--@A-HFHHIHHGHFHHHGIIIIHGHIHFADHGA7-@EEFE@?EIIIIHHGCIIHEHHF.FEHIIIHDHCEHIIIHFHHHHF@GHF<DGEEGIIIHIHHDGIHHIHIIIIIIIIIHDDD1IIIIHGGEHHHIIIIIHHHCIIIIIIIIIIIIIIIIIIIIIIIIIIII
@HWI-D00621:625:HMJNFBCX2:2:1101:6143:52062
GTGGGGAATATTGGACAATGGGCGAAAGCCTGATCCAGCCATGCCGCATGAGTGAAGAAGGCCTTTGGGTTGTAAAGCTCTTTCGGTGAGGAAGATAATGACGGTACTCACAGAAGAAGTCCTGGCTAACTCCGTGCCAGCAGCCGCGGTAATACGGAGAGGGCTAGCGTTATTCGGAATTATTGGGGGTAAAGACGCCGTAGGCTGGTTAGTAAGTTAAAAGTGAAATCCCAAAGCTCAACTTTGGAATTGCTTTTAAAACTGCTAACCTAGAGATTGAAAGAGGATAGAGGAATTCCTAGTGTAGAGGTGAAATTCGTAAATATTAGGAGGAACACCAGTGGCGAAGGCGTCTATCTGGTTCAAATCTGACGCTGAGGCGCGAAGGCGTGGGGAGCAAACAGG
+
IIIIIIIIIIIIIIIIIIIIIIIIIIIIIIIIIIIHIIIIIHHHIHDHHHHHIIIIIIIIHIHHIIHIIIFHIIIHHHHHIIHHHD/<AFHIHIFHIHE?HHHD<GGEEHIIIIHEGHEFHCHHEFHHHGECHHHIIAF?-77FD::>:DD-B-84463DEH=-5F@@HHC486-AFHGHA@GFEGE#->HF84-####-8-EEGB4-666##E*-@EGHFG@HFHF@6FH-B-D-FGEFAD-F-EEHHECHA@GF.EEHHHHGD?HHHHHIHHHG.HFIHHG@?EHFFFIHIHFHIIHFHE?HHHHFHHIIIIIIIGHFIHGEHHHHGIIHHHHHGIHHHIIIIIIIIIIIHGHHFIHIIIIHIIIIIIIIIIIIIIIIIIIIIIIIIIIIIIIIIIIIIIIII
@HWI-D00621:625:HMJNFBCX2:2:1101:19935:52397
GTGGGGAATATTGCACAATGGGCGCAAGCCTGATGCAGCCATGCCGCGTGTATGAAGAAGGCCTTCGGGTTGTAAAGTACTTTCAGCGAGGAGGAAGGCGTTAAGGTTAATAACCTTGGCGATTGACGTTACTCGCAGAAGAAGCACCGGCTAACTCCGTGCCAGCAGCCGCGGTAATACGGAGGGTGCAAGCGTTAATCGGAATTACTGGGCGTAAAGCGCACGGAGGCGGTCTGTCAAGTCGGATGTGAAATCCCCGGGCTCAACCTGGGAACTGCATTCGAAACTGGCAGGCTAGAGTCTTGTAGAGGGGGGTAGAATTCCAGGTGTAGCGGTGAAATGCGTAGAGATCTGGAGGAATACCGGTGGCGAAGGCGGCCCCCTGGACAAAGACTGACGCTCAGGTGCGAAAGCGTGGGGAGCAAACAGG
+
IIIIIIHIIHIIIIIIIIIIIHIIHIIIIGEHGHHHIIHIIIIHIIGHEHCGHHHIHGI?HFHIIGHIGGDHIIIIIEHHEFCDH?HHHHHDHIHHEGHHIHFC@G:A?EG@EGEFHCEHG:HHHEHHE?HCG-ED:H+AGHI?AFCGC;:;@F@AH-@F-@G-AGGHHHIGIH;>H?EG---+5+-6--@?CG-@@-6-@--5-@GHE:CHGHH@@@E@>DCC-CHHDC@4-----F-DC-4@@6--@@?@-IIHHHEGA-6-A@AACHHEGA-?HIHB-EEAB6-HHG@GHHECHF@FFHHHHF?DHDHGAG?HHIIHEIHIIIHIHHIIIIHHGHHHHDHIHIHD<CHHGFFEHIGIGIIIIIIIHHIIIIIIIIIIFFIGIIIHIIIIHHIIIIIIIIIIIIIIHIIIIIIIIIHIIIIIHIIHHI
@HWI-D00621:625:HMJNFBCX2:2:1101:13014:53272
GTGGGGAATATTGGACAATGGGCGAAAGCCTGATCCAGCCATGCCGCATGAGTGAAGAAGGCCTTTGGGTTGTAAAGCTCTTTCGGTGAGGAAGATAATGACGGTACTCACAGAAGAAGTCCTGGCTAACTCCGTGCCAGCAGCCGCGGTAATACGGAGAGGGCTAGCGTTATTCGGAATTATTGGGCGTAAAGAGCGCGTAGGCTGGTTAGTAAGTTAAAAGTGAAATCCCAAAGCTCAACTTTTGAATTGCTTTTAAAACTGCTAACCTAGAGATTGAAAGAGGATAGAGGAATTCCTAGTGTAGAGGTGAAATTCGTAAATATTAGGAGGAACACCAGTGGCGAAGGCGTCTATCTGGTTCAAATCTGACGCTGAGGCGCGAAGGCGTGGGGAGCAAACAGG
+
IIIIIIIIIIIIIIIIIIIIIIIIIIIIIIIIIIIIIIIIIIIIIIIIIIIIIIIIIIHIIIIHHIIIIIIIIIIIIHHIIICHHHEHHHIIIIIIIIIGIIIHEGHHIIIIHIHIIGIIHHIIGEHHHAHHGEGHHHIIIEFGA>HH:DD-B@GH@EDDCHHHHHH-D@-4A@--AECG-+66FHC@:4CEH?+@FCDH++AG@@F-AG##AAA4AHBGHE#-6HHE?GEHECHGHEF@EHAF8--7HHHEEFCEHHHEIHHE.?CF@HHHEEGAHHHHEHHHHHCEHIHHG@HIIIHGHIIIIIHGEIIHGHHIIIIIIHGAHHHHHIGIIHGEFIHHIIIIIIIIIIIIHHHHFFEHHHHFIIIIHHIIIIIHIIIIIIIIIIIIIIIIIIIIIIIIIIIII
@HWI-D00621:625:HMJNFBCX2:2:1101:13489:53759
GTGGGGAATATTGCACAATGGGCGCAAGCCTGATGCAGCCATGCCGCGTGTATGAAGAAGGCCTTCGGGTTGTAAAGTACTTTCAGCGAGGAGGAAGGCGTTAAGGTTAATAACCTTGGCGATTGACGTTACTCGCAGAAGAAGCACGGGCTAACTCCGTGCCAGCAGCCGCGGTAATACGGAGGGTGCAAGGGTTAATCGGAATTACTGGGCGTAAAGCCCACGCAGGCGGTCTGTCAAGTCGGATGTGAAATCCCCGGGCTCAACCTGGGAACTGCATTCGAAACTGGCAGGCTAGAGTCTTGTAGAGGGGGGTAGAATTCCAGGTGTAGCGGTGAAATGCGTAGAGATCTGGAGGAATACCGGTGGCGAAGGCGGCCCCCTGGACAAAGACTGACGCTCAGGTGCGAAAGCGTGGGGAGCAAACAGG
+
IIIIIIIIIIIIIIIIIIIHGHHIIIIIIIGIGIIIHIIIIIIIIIIIIIHIIIIIIIIFHIHHHIIIIIIIIHIIIHHHHHDHHHIIIIIIGHIIIIIIHHGHIIIHIHHIIIIHIIGHHCHHCH?HHIIHH@-:+->6--CGHI@+6>+5AGHEHH--AHEA8--5FG33>++3--6-@--6::-@@G----6@@6--CHE@6G6-=DFGE-@HC@@3)44+---HHDF@6-CF@EG3HGCF@@@6--?HE:HIH;HCH@CGFHCHHHHG?A?HEHG4@HEHFBGHG@@HHHIIHEHFF--HHD@77DCGD.HF?.IIIHHHEIIIIHIHHHHHIHGHIHHFHEHD<1IIIIHHH?HIIHGHHHGIIGIGGIIHDIIIIHIGIIIHIHHEDIIIIIHIIHIIIHGIIIHGDHIIIIIIIHIIIIIIII
@HWI-D00621:625:HMJNFBCX2:2:1101:19477:53767
GTAGGGAATCTTCGGCAATGGACGAAAGTCTGACCGAGCAACGCCGCGTGAGTGAAGAAGGTTTTCGGATCGTAAAACTCTGTTGTTAGAGAAGAACAAGGACGTTAGTAACTGAACGTCCCCTGACGGTATCTAACCAGAAAGCCACGGCTAACTACGTGCCAGCAGCCGCGGTAATACGTAGGTGGCAAGCGGTGTCCGGATTTATTGGGCGTAAAGCGAGCGCAGGCGGTTTCTTAAGTCTGATGTGAAAGCCCCCGGCTCAACCGGGGAGGGTCATTGGAAACTGGGAGACTTGAGTGCAGAAGAGGAGAGTGGAATTCCATGTGTAGCGGTGAAATGCGTAGATATATGGAGGAACACCAGTGGCGAAGGCGGCTCTCTGGTCTGTAACTGACGCTGAGGCTCGAAAGCGTGGGGAGCAAACAGG
+
IIIIIIIIIHIIIIIIIIHHIIIIIIIIHIIIIIIIIIHHIIIIIIIIICHIHHIIGIHIG<DHHHIHHIHHIIEHIIIIIEDHHHHHHHIHEHHHIIGGFHHGEHHIEFHHIGHHHHHGEHFHIHHGIEHHFE@GHHHEHHIGEH?@DDDHHI?FC@-F-AEAAHHH-FCHHHH>HF@?-6@-@HHGEHHFHF+6+@FG@:-@HHF6@CDG=HHHHHF>C-C5CHCHHCHHHF?GFG@@GF66---G@@FHHC>>+3+G8-F6DD;>EEHEEG?IH?IGGHHHF:EHHHGEBIHHIIIHHEHIHHGHEHHHIGIHGHHEC?EF.FHIIIIIIIIIHIIHGIIIIIHF<IIGIIIIIIIHHHIIGIIIIIIIIIIHIIIHIIHIIIIIGIIIHIIIIIIIIIIIIHIHIIIIIIIIIIIIIIIIIIIIII
@HWI-D00621:625:HMJNFBCX2:2:1101:19396:54993
GTAGGGAATCTTCGGCAATGGACGAAAGTCTGACCGAGCAACGCCGCGTGAGTGAAGAAGGTTTTCGGATCGTAAAACTCTGTTGTTAGAGAAGAACAAGGACGTTAGTAACTGAACGTCCCCTGACGGTATCTAACCAGAAAGCCACGGCTAACTACGTGCCAGCAGCCGCGGTAATACGTAGGTGGCAAGCGTTGTCCGGATTTATTGGGCGTAAAGCGAGCGCAGGCGGTTTCTTAAGTCTGATGGGAAAGCCCCCGGCTCAACCGGGGAGGGTCATTGGAAACTGGGAGACTTGAGTGCAGAAGAGGAGAGTGGAATTCCATGTGTAGCGGTGAAATGCGTAGATATATGGAGGAACACCAGTGGCGAAGGCGGCTCTCTGGTCTGTAACTGACGCTGAGGCTCGAAAGCGTGGGGAGCAAACAGG
+
IIGIIIIIIIIIIIIIIIIHIIIIIHIIEHHIIIIIIIDHHIHIIIHIEDHHHIIHHIIII<GHHGHHIIHIGGGHHIIIH?<FHGHEHGIFHHIIHHEEHHICHHGEHHIGHGHH?HHE@GHHGEHHIIIHHGEHIE-FGGFHGGHHHIHHIFHCEE@A@?HHHCCAFH>DHH:DHHHHHII-@HHEHIH--@-@DEHGEH-@E?@6@-6FEHHFIHDD@=D>CDC>)+---E@66---@-FEF@-6-6@GCDCDC3>F8-8+37+7HHGIHHF8A-FFEGA78.@?GD::.:HF:....HFD?HIHHIIHIIGHHFHH??EA?GHHHHIIIIIIIIIIHIIIIHHG<HHHIHIHIHDHHGIIIIIIIIIIIIIHIIGIHCEHIHCIHIIHGIIIIIIIIIIIIIIHIIIIIIIIIIIIIIIIIIIIII
@HWI-D00621:625:HMJNFBCX2:2:1101:11446:55401
GTGGGGAATATTGCACAATGGGCGCAAGCCTGATGCAGCCATGCCGCGTGTATGAAGAAGGCCTTCGGGTTGTAAAGTACTTTCAGCGAGGAGGAAGGCATTAAGGTTAATAACCTTGGTGATTGACGTTACTCGCAGAAGAAGCACCGGCTAACTCCGTGCCAGCAGCCGGGGTAATACGGAGGGTGCAAGCGTTAATCGGAATTACTGGGCGTAAAGCGCACGCAGGGGGTCTGTCAGAGCGGATGTGAAATCCCCGGGCTCAACCTGGGAACTGCATTCGAAACTGGCAGGCTAGAGTCTTGTAGAGGGGGGTAGAATTCCAGGTGTAGCGGTGAAATGCGTAGAGATCTGGAGGAATACCGGTGGCGAAGGCGGCCCCCTGGACAAAGACTGACGCTCAGGTGCGAAAGCGTGGGGAGCAAACAGG
+
IIIIIIIIIIIIIIIIIIIFHIIIHIIIIIIIHHHHIIIIIIIIIIIIIIHFHIIIHIICHGIHCHHHHHHIIIIHHHHIHHGHHH?::DH:@HHHEEEHFHIHIIII?@GFHIGHF@GFEEHHFHCEEAF@GH=C+->A-D-GGHE@H+++6E88FHEFHHHFE-6-4A++5++56------63>--46-6FEH4@--@@=@@G@-+46-@4>+>G?@?H+>DDFH+C##CCF@6--5+---@6-6-?HHEH:HC:CHEEA-GA6E8--IHHA-?EEIHHE?IHHFIHHHCFIHEEIHIHHHHHCHGDIHECIIIHHHHHIIHIHHGIIIIIHHGHIGIIHHIHHHGDEHCCIIHEHCHCIHIIIIIIIIIIIHIIHGIIGHIIHGIIIIHHIIIIIIIIIIIIIIIIIIIIIIIHIHIIIIIIIIIII
@HWI-D00621:625:HMJNFBCX2:2:1101:18326:55594
GTGGGGAATATTGCACAATGGGCGCAAGCCTGATGCAGCCATGCCGCGTGTATGAAGAAGGCCTTCGGGTTGTAAAGTACTTTCAGCGAGGAGGAAGGCATTAAGGTTAATAACCTTAGTGATTGACGTTACTCGCAGAAGAAGCACCGGCTAACTCCGTGCCAGCAGCCGCGGTAATACGGAGGGTGCAAGCGGTAATCGGAATTACTGGGCGTAAAGCGCACGCAGGCGGTCTGTCAAGTCGGATGTGAAATCCCCGGGCTAAACCTGGGAACTGCATTCGAAACTGGCAGGCTAGAGTCTTGGAGAGGGGGGTAGAATTCCAGGTGTAGCGGTGAAATGCGTAGAGATCTGGAGGAATACCGGTGGCGAAGGCGGCCCCCTGGACAAAGACTGACGCTCAGGTGCGAAAGCGTGGGGAGCAAACAGG
+
IIIIIIIIIIIIIIIIIIIIIIIIHIIHHIIIIIIIIIIIIIIIIIIIIIHIIHHIIIHIIHIIHIIIIHIIIHIIIIIGHFDFHHIIHIIIIIIIGHGCHIEHIIHIIHHGHHHHIIIIHIHHGHHIAGHHHA=HHIHG?HEHHHIHGIHH-G?GHHFHIGG?-AH?G?+CHC+3@GH-@ED:CD44E--6-@+@CH?@-@46@HCEA@GHIGCDH####FG>-@-HHC-@--@6---C>--66-?@-?@-@+HD+;6AE68-EFA6-?HHF@GAA6BHG=86@-@EHIIIHECHHEHHHCA-8-HGIIIHIHIIHIIIIGHEFGIHCCIHHIIHHHHEHIIIIHED7CIIGIHIIIIIHHDGIIIIIIIIIIIDIHCHHCIGIIHHHD1HGIIIIIIHHGIIIIIIIIIIIIIIIIIIIIIIIIIIII
@HWI-D00621:625:HMJNFBCX2:2:1101:14529:56251
GTGGGGAATATTGCACAATGGGCGCAAGCCTGATGCAGCCATGCCGCGTGTATGAAGAAGGCCTTCGGGTTGTAAAGTACTTTCAGCGAGGAGGAAGGCATTAAGGTTAATAACCTTGGTGATTGACGTTACTCGCAGAAGAAGCACCGGCTAACTCCGTGCCAGCAGCCGCGGTAATACGGAGGGTGCAAGCGTTAATCGGAATTACTGGGCGTAAAGCGCACACAGGCGGTCTGTAAAGTCGGATGTGAACTCCCCGGGCTCAACCTGGGAACTGAATTCGAAACTGGCAGGCTAGAGTCTTGTAGAGGGGGGTAGAATTCCAGGTGTAGCGGTGAAATGCGTAGAGATCTGGAGGAATACCGGTGGCGAAGGCGGCCCCCTGGACAAAGACTGACGCTCAGGTGCGAAAGCGTGGGGAGCAAACAGG
+
IIIIIIIIHIIHIIIIIIIHIIIIIIIIIIIIGHHHIIIIIIIIIIHICHCHHHHIIIHGHHFHHHIIHHDHIHEHIIIII1<DEHCHIHGHFG=EHHGHHEHCGHHGHIHIIIGI??ADHHIIIIIIIIIHIHHICHHIE@DHGHHHDHHIIIIE-AHFAGHIHEHFHF:HHH:>EHHHHH=>CDEEHFFEF@GGGH-@GH;EE4>GH6GH?-6GHE>@DHHC#.C6>HHG@666---+6-5@-GEHF-66+++3+CEEHHG-HGA-F8FA@A-A-6--GE?EHHA?F8-E@68-D-7-GE@DA-IHHHHE:.HHHIHFHHHEEHEIHHHHDHGEEIHHIIIIHHHGGHIIIIHEIIIGHHHHHHHIIIHGIHHHHHGHHHIHHGIHIIIIIIIIIIIGIHIIIIIIHIIGIIIIIIIIIIIIIIIIII
@HWI-D00621:625:HMJNFBCX2:2:1104:14323:63482
GTGGGGAATATTGCACAATGGGCGCAAGCCTGATGCAGCCATGCCGCGTGTATGAAGAAGGCCTTCGGGTTGTAAAGTACTTTCAGCGAGGAGGAAGGCGTTAAGGTTAATAACCTTGGCGATTGACGTTACTCGCAGAAGAAGCACCGGCTAACTCCGTGCCAGCAGCCGCGGTAATACGGAGGGTGCAAGCGTTAATCGGAATTACTGGGCGTAAAGCGCACGCAGGCGGTCTGTAAAGTCGGATGTGAAATCCCCGGGCTCAACCTGGGAACTGCATTCGAAACTGGCATGCTAGAGTCTTGTAGAGGGGGGTAGAATTCCAGGTGTAGCGGTGAAATGCGTAGAGATCTGGAGGAATACCGGTGGCGAAGGCGGCCCCCTGGACAAAGACTGACGCTCAGGTGCGAAAGCGTGGGGAGCAAACAGG
+
IIIIIIIIIIIIHIIIIIIIIIIIIIIIIIIIHIIIIHIIIIIIIIIIIHHHHIIIHHIIIIIIIIIIIIIIIHIHIIIIIIFHHIIICHIIIIHIIIGIHHHHIIHHIIHHHIIIIICHIIIIEHHIIHGIIHDDHGDHIHHHIIGHDCHGIHHIHIHIIGHGHIHIHIHGGHDHHIIIIH=DHIHHHHIIIICHEHEHHHIIHIIIHHGHGCH>EH>ECHGHI7DHHC@5--@66--++=HHIHG@6@EG@++C>+HGHF?E@@EH?HIIIHGIIIIIIIHGHHIIHG?G?HEHIHHH?EHIIFIIIIIHHGDEEHIIGHIIGIIHHCIHHHHEHGIHHIHIGHGC<@HIIHIIIIIIHHHIHIIIIIIHIIIIHIIHGHHHIHHHHHIIHHEIHCHIIHHGIIGIIIIIIHHFIIHIIHIIIIIHII
@HWI-D00621:625:HMJNFBCX2:2:1104:15614:63298
GTAGGGAATCTTCGGCAATGGACGAAAGTCTGACCGAGCAACGCCGCGTGAGTGAAGAAGGTTTTCGGATCGTAAAACTCTGTTGTTAGAGAAGAACAAGGACGTTAGTAACTGAACGTCCCCTGACGGTATCTAACCAGAAAGCCACGGCTAACTACGTGCCAGCAGCCGCGGTAATACGTAGGTGGCAAGCGTTGTCCGGATTTAATGGGCGTAAAGCGAACCGAGGCGGTTTCTTAAGTCCGGTGGTAAAGCCCCCGGCTCAACCGGGGAGGGTCATTGGAAACTGGGAGACTTGAGTGCAGAAGAGGAGAGTGGAATTCCATGTGTAGCGGTGAAATGCGTAGATATATGGAGGAACACCAGTGGCGAAGGCGGCTCTCTGGTCTGTAACTGACGCTGAGGCTCGAAAGCGTGGGGAGCAAACAGG
+
IIIIIIIIIIIIGIFHIIIIIEHIDHHIHHIIIEHDHDHHIEHHIIIIIIII<FHIEHIIICDCEH<E0CEHGFIIIHIIHG<FHFHHGEFHIIHIIIHE/</CHHEHHGCE.FFGEGA7-8AFEA?E:EGEE@FHA-FA@H-66--8;:CH=-AEEGHCAH@?6A-5-->+::HC@6@-@-@@---@E4-EGG@-65F@C:46EH@>E>H@6-AE@4554--+2+@3C:6G6-HEHE@>+5++--?@-8-HC:+>+5+F-86+CDDHIHHEIIHHHE7-H?HHHHIIIIIHH?IIHHGHFD...HIHHHIHEIHCHHHHF/HD.?IIHGIIHIIIIIIIIIHEIIHHHIH?HHG?EHGFG@HD<CHCIIIIIIIIIIIIHEG1IHHEEEIIIIIIIIIIIIIIHHFIIIIHHCIIIIHHHHIIIIIIII
@HWI-D00621:625:HMJNFBCX2:2:1104:16925:63443
GTGGGGAATATTGCACAATGGGCGCAAGCCTGATGCAGCCATGCCGCGTGTATGAAGAAGGCCTTCGGGTTGTAAAGTACTTTCAGCGAGGAGGAAGGCGTTAAGGTTAATAACCTTGGCGATTGACGTTACTCGCAGAAGAAGCACCGGCTAACTCCGTGCCAGCAGCCGCGGTAATACGGAGGGTGCAAGCGTTAATCGGAATTACTGGGCGTAAAGCGCACGCAGGCGGTCTGTCAAGTCGGATGTGAAATCCCCGGGCTCAACCTGGGAACTGCATTCGAAACTGGCAGGCTAGAGTCTTGTAGAGGGGGGTAGAATTCCAGGTGTAGCGGTGAAATGCGTAGAGATCTGGAGGAATACCGGTGGCGAAGGCGGCCCCCTGGACAAAGACTGACGCTCAGGTGCGAAAGCGTGGGGAGCAAACAGG
+
HIIIIIIIIIIIIIIIIIIIHIIIHIIIIIIIIIHIIIIIIIGIIIIIHHHHIHIIIIIIIIIIIIIIIHIIIIIIIIHFHEDGHHHIHHHHGIIHIHHIFHIHFFD/GHEHIIIIIGIIIIIHIFHFEHHHIIIGIIDHHHIHIIIIHHIIHIHHHIIHHGHHEHHHHHHHIHIHEEH-@@@CHHIHDHIHCEHHHIGHIEG@HG;@GDD@@H:HHGEFH8HHIHCHDD@F@6?HCFEDDHCG6-HE@@EHGIHIIIHHHEIIHH?F-CHHHH@--EGGHHHHIIHIHEFIHG@IIHHHC@CIHHHHHIHHGEGHIHHIHIHIIIIIIHIIIIIHHIIIIIIIIIFF<DEIIIIIIIIHHIIIIIHHIIIIIIIIIHIIIIIIIIIIIIIIIIIIIIIHHGIIIIHHHHIIIIIIIIIIIIIIIIIIII
@HWI-D00621:625:HMJNFBCX2:2:1104:11806:63996
GTGGGGAATATTGCACAATGGGCGCAAGCCTGATGCAGCCATGCCGCGTGTATGAAGAAGGCCTTCGGGTTGTAAAGTACTTTCAGCGAGGAGGAAGGCATTAAGGTTAATAACCTTGGTGATTGACGTTACTCGCAGAAGAAGCACCGGCTAACTCCGTGCCAGCAGCCGCGGTAATACGGAGGGTGCAAGCGTTAATCGGAATTACTGGGCGTAAAGCGCACGCAGGCGGTCTGTCAAGTCGGATGTGAAATCCCCGGGCTCAACCTGGGAACTGCATTCGAAACTGGCAGGCTAGAGTCTTGTAGAGGGGGGTAGAATTCCAGGTGTAGCGGTGAAATGCGTAGAGATCTGGAGGAATACCGGTGGCGAAGGCGGCCCCCTGGACAAAGACTGACGCTCAGGTGCGAAAGCGTGGGGAGCAAACAGG
+
IIHHIIGHIIIHIIIIIIIIIHIIHIIIIIIIGHIIIIIIHIIIIIIIHIGHHIIIIIIHIIIIIIIHHHIIIIIIIIIIIIDHIHHHGHIHHIIIIHIIIIIGHIHHHHIGHHCGHHIHEAGECAHGEHHEHFEHDHHHIHEE@GHGHCCHHIGIGHEAHGHC@@EGHIHIG:5>HH?FHH->CC@G=@F@--56@@GHGHHG@@GHGCFH@:6IHHHDD@5+6?HHD>54-HEF?HGH>-E@?-?IIGIIIIIIIIIHCGGIIHFHCIIIIIEIIIFHGIHHEHEHEHIIIHGIIIHHHHIIGIIHHIHHGBHIIIHHEHEIIIIIIHIIIIIIHIIIHHIIIHHD<DEIHIIIIIIIIIHIIIIHIIIIIIIHHIIDHHHEIIIIIIIIIIIIIIHGIIIIIIHIIIIIIIIIIIIIIIIIIIIIII
@HWI-D00621:625:HMJNFBCX2:2:1104:17124:64064
GTGGGGAATATTGCACAATGGGCGCAAGCCTGATGCAGCCATGCCGCGTGTATGAAGAAGGCCTTCGGGTTGTAAAGTACTTTCAGCGAGGAGGAAGGCGTTAAGGTTAATAACCTTGGCGATTGACGTTACTCGCAGAAGAAGCACCGGCTAACTCCGTGCCAGCAGCCGCGGTAATACGGAGGGTGCAAGCGTTAATCGGAATTACTTGGCGTAAAGCGAAAGCAGGCGGTCTGTCAAGTCGGATGTGAAATCCCCGGGCTCAACCTGGGAACTGCATTCGAAACTGGCAGGCTAGAGTCTTGTAGAGGGGGGTAGAATTCCAGGTGTAGCGGTGAAATGCGTAGAGATCTGGAGGAATACCGGTGGCGAAGGCGGCCCCCTGGACAAAGACTGACGCTCAGGTGCGAAAGCGTGGGGAGCAAACAGG
+
IIIIIIIIIHIIIIHHIGIIIHIIGIIIIIIIGHHHEHIGHEHIIIIIIIGEHHIIIIIIHFHEFHIHHDHIHIHHFCHHIGDEHEHIHIIHEGGFHFICGCH?HHFC@HHFHH.@DFEH:C:GHHCEHIHIHH@::G:GHFIIG?FHCH:HHHGEHFEHHIIIHHHHFGDIDH+>G@?EHH=D:CEHHHHH-5-6@G@@GH-@6@E-F#CHE66-@@@?-+-++-@C:>5--6--@@-CDDGH?GIHG?GHE6>+6;?IHHHG@6EA?G@EEHAHHHH@C@HIHHHHG?AEHHHHHFHGF7@DHEFCDH>8A@A@AGEHHFHGEHIIHCIIIHIHEGC/IIIH@HGD7GIHEHHHHFHG<DGHEIHHG<HEGIHHECE<0FIIIHGIGIHHHIHHIHHEFGIIHHHHHIHHIIHHIIIIIIIHEIHHII
@HWI-D00621:625:HMJNFBCX2:2:1104:20085:64179
GTAGGGAATCTTCGGCAATGGACGAAAGTCTGACCGAGCAACGCCGCGTGAGTGAAGAAGGTTTTCGGATCGTAAAACTCTGTTGTTAGAGAAGAACAAGGACGTTAGTAACTGAACGTCCCCTGACGGTATCTAACCAGAAAGCCACGGCTAACTACGTGCCAGCAGCCGCGGTAATACGTAGGTGGCAAGCGTTGTCCGGATTTATTTGGCGTAAAGCGAGCGCAGGCGGTTTCATAAGTCTGATGTGAAAGCCCCCGGCTCAACCGGGGAGGGTCATTGGAAACTGGGAGACTTGAGTGCAGAAGAGGAGAGTGGAATTCCATGTGTAGCGGTGAAATGCGTAGATATATGGAGGAACACCAGTGGCGAAGGCGGCTCTCTGGTCTGTAACTGACGCTGAGGCTCGAAAGCGTGGGGAGCAAACAGG
+
IIIIIIIIIHIIIIIIIIIIIIIIIHIIEHIIIIIGIIIHIHIIIIHIHHIIHEHHIIHII<GEHECHHIHIGFHIIHIE0C<DHDHEHIHGHIIIIIIFHHHH@HHHIHIGIIGHEHHA@GEGEHGHCEECHFHHFG?CGEGEAFE@>DDDCFHIII=GEHEFFHG-AG+C;:DC@-6@CGCHHFH??@G?-@46C--@FC@@@6GG>#@H?CE@GEHGHH>5---DD+HFG-66-@@IIHF?@@66-?EF>+C:D:>HEB-+D>D;=D-A@78-D-HF@HHGA:IHGEEGHHIIIHHHHIIIIIIIIIIHIHFGIIIIIHHF?GIIIIIHIIHIHIIIIHHEIIHFCIIGIIHHIHIHIIIIHHEIIIIHIIIHIHHHHEGIIIHHGIIIIIIIIIHEIIIIIIHIIIIIIIIIIIIIIIIIIIIIII
@HWI-D00621:625:HMJNFBCX2:2:1104:11354:64395
GTGGGGAATATTGCACAATGGGCGCAAGCCTGATGCAGCCATGCCGCGTGTATGAAGAAGGCCTTCGGGTTGTAAAGTACTTTCAGCGAGGAGGAAGGCATTAAGGTTAATAACCTTGGTGATTGACGTTACTCGCAGAAGAAGCACCGGCTAACTCCGTGCCAGCAGCCGCGGTAATACGGAGGGGGCAAGCGTTAATCGGAATTACCGGGCGTAAAGCGCACGCAGGCGGTCTGTCAAGGCGGATGTGAAATCCCCGGGCTCAACCTGGGAACTGCATTCGAAACTGGCAGGCTAGAGTCTTGTAGAGGGGGGTAGAATTCCAGGTGTAGCGGTGAAATGCGTAGAGATCTGGAGGAATACCGGTGGCGAAGGCGGCCCCCTGGACAAAGACTGACGCTCAGGTGCGAAAGCGTGGGGAGCAAACAGG
+
IIIIIIIIIIIHIIIIIIIIHHIIIIHIHIIIIIIIIIIIIIIIIIIIHHCGHHIHIIIIIIIIIIIIIIIIGHHIIIGIIHDHHHEH.DHHGHHHHIHGEHFHHGIIEHIIIII?FFG..:FGHEEEAGHDCEHHHEHHHHHIEHHIH+:C=GHHC@GHFHHGHCFHHEHDDHHHH?6GE463C+++63@--@E-@H-6G@C@4+++)DC@>6H@@5+>544+--HD:3-4---6-F@@5--FG@-@?FG?E::HGHAA-HF5HF-68-CHFA-EF?@EHEEEHB6?IHGHGF7AEF?HD77HD-HIIIIIHIHIIHHG?HEIHHIFIHIIHHIIHIIHIHEIIHHHDHIHHHHFHHIHDHHHEHIHHIIHIHHDHHDHC@IIIHEIIHHHIHDIIHHHHEIIIIIIIIIIIHHIIIIIIIIIIIIIII
@HWI-D00621:625:HMJNFBCX2:2:1104:13048:64361
GTGGGGAATATTGCACAATGGGCGCAAGCCTGATGCAGCCATGCCGCGTGTATGAAGAAGGCCTTCGGGTTGTAAAGTACTTTCAGCGAGGAGGAAGGCGTTAAGGTTAATAACCTTAGTGATTGACGTTACTCGCAGAAGAAGCACCGGCTAACTCCGTGCCAGCAGCCGCGGTAATACGGAGGGTGCAAGCGTTAATCGGAATTACTGGGCGTAAAGCGCACGCAGGCGGTCTGTCAAGTCGGATGTGAAATCCCCGGGCTCAACCTGGGAACTGCATTCGAAACTGGCAGGCTAGAGTCTTGTAGAGGGGGGTAGAATTCCAGGTGTAGCGGTGAAATGCGTAGAGATCTGGAGGAATACCGGTGGCGAAGGCGGCCCCCTGGACAAAGACTGACGCTCAGGTGCGAAAGCGTGGGGAGCAAACAGG
+
HHIIHHIIIGHIGIIIIIIIIIIIIIHIHHIIIIHIHIIIIIIIIDIHEHHIHHHIIIIIIGIIIIIIIIHHIIIIIIHIIIFHFHIICDHCEHHGCHEDHHGHHIHHFEHEHGHAFHH7G?FHIG?@H?DHF8@H>E:-7?GHCHHFDHIIHHHIIIHHIHIHHHHHHCHGHH>+6GEIHH-6;:@@EE?@@@-5@-6@EHEG@@@6@HIHH@>@EGHHHHIIHHHHD:@4---66--55---@6-----6-+DHDHA6----?A-?GA-HGEFA66--HG@HF-EHGFAEEB--HHFCHFB-GAHHDIIHHEGA-FGAHHGHHGIHH:IDHHHCEFEIHHCEIHHG<HHEHIHHGECE.HIHHHHIHE1EHHECHHHHD1HHIHIHHEHHHHHC<E?H?CIHHIIIIIIIIIIHEFIIHGFHEHHHHI
@HWI-D00621:625:HMJNFBCX2:2:1104:7401:64850
GTAGGGAATCTTCGGCAATGGACGAAAGTCTGACCGAGCAACGCCGCGTGAGTGAAGAAGGTTTTCGGATCGTAAAACTCTGTTGTTAGAGAAGAACAAGTGGGAGAGTAACTGTTCCCACCTTGACGGTATCTAACCAGAAAGCCACGGCTAACTACGTGCCAGCAGCCGCGGTAATACGTAGGTGGCAAGCGTTGTCCGGATTTATTGGGCGTAAAGCGAGCGCAGGCGGTTTCTTAAGTCTGATGTGAAAGCCCTCGGCTCAACCGAGGAAGGTCATTGGAAACTGGGGAACTTGAATGCAGAAGAGGAGAGTGGAATTCCATGTGTAGCGGTGAAATGCGTAGATATATGGAGGAACACCAGTGGCGAAGGCGACTCTCTGGTCTGTAATTGACGCTGAGGCTCGAAAGCGTGGGGAGCAAACAGG
+
IIIIIIIIIIIIIIIIIIIIIHIIIIIIHHIIIIIIIIIIIIIIIIIIIIFHHHHIIIGIIGHIIIIIIIIIIIIIIIIIIIDGIIIIIIIIIHIIIIIIHIGHIIIHIIIIIIIIIIEEHHHGEEGGCHEEEHIHHEHIIIHIH-8EDHDDHHEGHHGFGHEHHIHIH?CHIC;:--@6@-@G@--@GEC--4-6+4--66-6@--6HDHH@D7HHHIGHHC)--C:C:CE@A6@88-CFG@H@--6-FEHH@:HHDHHEF@CGE8-@CHHGHDG?GHF:7F@GGE@?HHEFGGHEHF.IIHEHHHCHHHEGHIHHFHHHIIGHHIIHHHHIIIHGIIHHGIIIIHGDIIIIHIHHHHHHIHIHIHHIIIIIIIIIIIIIIIIIIIIIIIIIIIHGIIIIIIIIIHIIIIIIIIIIIIIIHIIIIIIII
@HWI-D00621:625:HMJNFBCX2:2:1104:12371:64906
GTAGGGAATCTTCCACAATGGGCGAAAGCCTGATGGAGCAACGCCGCGTGTGTGATGAAGGGTTTCGGCTCGTAAAACACTGTTGTAAGAGAAGAATGACATTGAGAGTAACTGTTCAATGTGTGACGGTATCTTACCAGAAAGGAACGGCTAAATACGTGCCAGCAGCCGCGGTAATACGTATGTTCCAAGCGTTATCCGGAATTATTGGGCGTAAAGCGAGCGCAGAAGGTTATTTAAGTCTGAAGTGAAAGCCCTCAGCTCAACTGAGGAATTGCTTTGGAAACTGGATGACTTGAGTGCAGTAGAGGAAAGTGGAACTCCATGTGTAGCGGTGAAATGCGTAGATATATGGAAGAACACCAGTGGCGAAGGCGGCTTTCTGGACTGTAACTGACGTTGAGGCTCGAAAGTGTGGGTAGCAAACAGG
+
IIIIIIIIIIIIIIIIIIIIIIIIIIHIIIIIIIIIIIHIIIIIIIIIHIHHIIIIIIIIIIIIIIIIIHIIIIIIIIIHIHHIHIIIIHGGHHIIHIIIIIGIIIHHHHHIIHHHHHHHFGEHHIIIIIHIIIIHIHHIHIGIHHEHFHGHIIIHIGHFHHIGIHI?AHCHIHDD?GHHIHC?66G6GHE@-5@444-6F@-#6F-:GEH@-->HA?@@H::>BD68-+6--E66HHG?B--8--D8---HEE7EA7--7AEEAD78-7-HHHEHG?@IHIIIIHHHEHHEHHEHIHHHFEFGHIIIIIIIIIIHHIIHGHHFA.GCGIIIHHIIIIIIIHGIIIIHFIHIIIIIHIHGHFFHIIIIHIIIIIIIHIIIIHIIIIIIIIHIHIIIIIIIIIIIIHIIIIIIIIIIIIIIIIIIIIIIII
@HWI-D00621:625:HMJNFBCX2:2:1104:18582:64873
GTGGGGAATATTGGACAATGGGCGCAAGCCTGATGCAGCCATGCCGCGTGTATGAAGAAGGCCTTCGGGTTGTAAAGTACTTTTAGCGAGGAGGAAGGCGTTAAGGTTAATAACCTTAGTGATTGACGTTACTCGCAGAAGAAGCACCGGCTAACTCCGTGCCAGCAGCCGCGGGAATACGGAGGGTGCAAGCGTTAATCGGAATTACTGGGCGTAAAGCGCACGCAGGCGGTCTGTCAAGTCGGATGTGAAATCCCCGGGCTCAACCTGGGAACTGCATTCGAAACTGGCAGGCTAGAGTCTTGTAGAGGGGGGTAGAATTCCAGGTGTAGCGGTGAAATGCGTAGAGATCTGGAGGAATACCGGTGGCGAAGGCGGCCCCCTGGACAAAGACTGACGCTCAGGTGCGAAAGCGTGGGGAGCAAACAGG
+
IIHIIIIIHIIII1FHIIIIGHHIHIIIIHIGHIIIIIIIIIIIIIIIEHHHHIHIIIIHIHIIIIIIHHIHIIIIIIGEHHC0DCHHHHHHIICHH=EHHCHHHEFHEGHEF?HHIIIHHCEECEFCGHIIFAEHIIGHHIGIHIHHCD:DHHAHFHG--@HHHECEHHHHHC+++---66-+35-4@GFC?@E@GHEHHHIE?FHHG;>6?:-5@@++FHHCECHDC>@@--?IHHHIHHGHFHHEIHHGC:D>+DAFF?EHHHEHAAHHFGEIIHHG-FHHIHIIHFGCGGCHIIHHHDD-HA?HIHHGA.HIHGHHIIIHHHIIHCHIHHHHGIHHIIIIHIHGFIIIGIIIHIIHDIHHEHHIIIIIIIIHIIIHIGIIIIIIIHIHIIHIIHGHIGIIIIHGHHIIIIIIIIIIIIIIIIIIII
@HWI-D00621:625:HMJNFBCX2:2:1104:10228:65557
GTAGGGAATCTTCGGCAATGGACGAAAGTCTGACCGAGCAACGCCGCGTGAGTGAAGAAGGTTTTCGGATCGTAAAACTCTGTTGTTAGAGAAGAACAAGGACGTTAGTAACTGAACGTCCCCTGACGGTATCTAACCAGAAAGCCACGGCTAACTACGTGCCAGCAGCCGCGGTAATACGTAGGTGGCAAGCGTTGTCCGGATTTATTGGGCGTAAAGCGAGCGCAGGCGGTTTCTTAAGTCTGATGTGAAAGCCCCCGGCTCAACCGGGGAGGGTCATTGGAAACTGGGAGACTTGAGTGCAGAAGAGGAGAGTGGAATTCCATGTGTAGCGGTGAAATGCGTAGATATATGGAGGAACACCAGTGGCGAAGGCGGCTCTCTGGTCTGTAACTGACGCTGAGGCTCGAAAGCGTGGGGAGCAAACAGG
+
IIIIHIIIIIIIIIIGIIIIIIIIIIIIHIIIGIIIIIIIIIIIIIIIEHIIHIIIIIIIIHIIIHIIIHIHIIIIIIIIIH<<DHEHFHHIIIHHHHHHEHFHG@FHHHHIHHHHFEHHFC--77GH+-7-7GHII?EHHHHHHEHHH+++4AFEEE--8AA@A@EHHHCHD++3@-@HI@GGH@EHIGHE?5@-3@HHIHHHHG@6HGHGECHIHEGDG>+IHEEDHHG@-HF-@--?G6-?F6?G-HHCHC6DCHCHHGG>;7:IHEHIH?HHEEGIHIIHHHIIIHHHEFFIIIIIHGIIIIIGIIIIIHIIIIIIIHHIHIIIIIIIIIIGIIIIHDHIIIIHDIHIIHHGIIIIHHIIIIIIIHIIIIIIIIIIHHIIIIGIIIHHHIIIIIIIIIIIIIIIIIIIIIIIIIIIIIIIIIIIII
@HWI-D00621:625:HMJNFBCX2:2:1104:8085:66158
GTGGGGAATATTGCACAATGGGCGCAAGCCTGATGCAGCCATGCCGCGTGTATGAAGAAGGCCTTCGGGTTGTAAAGTACTTTCAGCGAGGAGGAAGGCGTTAAGGTTAATAACCTTAGTGATTGACGTTACTCGCAGAAGAAGCACCGGCTAACTCCGTGCCAGCAGCCGCGGTAATACGGAGGTTGCAAGCGTTAATCGGAATTACTGGGCGTAAAGCGCACGCAGGCGGTCTGTCAAGTCGGATGTGAAATCCCCGGGCTCAACCTGGGAACTGCATTCGAAACTGGCAGGCTAGAGTCTTGTAGAGGGGGGTAGAATTCCAGGTGTAGCGGTGAAATGCGTAGAGATCTGGAGGAATACCGGTGGCGAAGGCGGCCCCCTGGACAAAGACTGACGCTCAGGTGCGAAAGCGTGGGGAGCAAACAGG
+
IIIIIIHIHIIIIIIIIIIHIIIIIHIIHIHIGHIIIIIIIIIGHHGIHHDGHHIIIIIIIIIIHCHHIHHIIIIIICHHHH<GHIIIHHIHIIHIIIHG@<EEFFHHHHHHFHHIGHEHHEHHFHIHI?A@A-DHD@+DAHHF?FCA:+6CHEA@GEGEHHHHIIE-AA++3;6CHHH?GHH:C--6@6GEFHGHIIC@G--6@@+-@GHHGG@5@:@6DD@D@4@>6+-6---@-@EDH@=@-HE@@?HEFHC>>+@CAAAFFA-F@HFGIIHCEG?HEECEEHFH@B-FAFCFG77@-@@AGA?IIIIH@CIHG?@ECD/HHHHBH>IIIHHFCEGCHCGIIIHHFHIHGEFIIHGHCCCIHHHGECEIHIHDHH?IIGIHEHHEHIHEFHEHHHHHECHHIHHIIHGGGIIIIIIIIIIIIIIIHE
@HWI-D00621:625:HMJNFBCX2:2:1104:16037:66098
GTGGGGAATATTGCACAATGGGCGCAAGCCTGATGCAGCCATGCCGCGTGTATGAAGAAGGCCTTCGGGTTGTAAAGTACTTTCAGCGAGGAGGAAGGCATTAAGGTTAATAACCTTGGTGATTGACGTTACTCGCAGAAGAAGCACCGGCTAACTCCGTGCCAGCAGCCGCGGTAATACGGAGGGTGCAAGCGTTAATCGGAATTACTTGGCGTAAAACGCACGCAGGCGGGCTGTCAAGTCGGATGTGAAATCCCCGGGGTTAACCTGGGAACTGCATTCGAAACTGGCAGACTAGAGTCTTGTAGAGGGGGGTAGAATTCCAGGTGTAGCGGTGAAATGCGTAGAGATCTGGAGGAATACCGGTGGCGAAGGCGGCCCCCTGGACAAAGACTGACGCTCAGGTGCGAAAGCGTGGGGAGCAAACAGG
+
IIIIIIIIIIIIIIIIIIIHIIIICHIIIIIIIIIIIHIIIIIIIIIIHIEHHHIHIIIIIIIIIIIIIIHHIEGHIHIIIIDHHHIIIIIIFHHICEHHIGHHHGEHHCHCHEHI@HHAEHGHH?GHEHI=FHHD:-CGCHEGCCH?DC+C@GHEE6EAHHE-FE?G?-C+C:3:--66--@HHI--56F?@GE-@E6FGC--666+>+-6@>45@-+-6<D8C:DC#########?HDHE@@-6-@-?HG@+++>+HA8-6-HF?HEHCEHEA@IHHHHHHHIIIHIHHGEEHHEFIHHCFAG?IIIHC.GEHIHIIIIHH@EIIIIIIIIIIIIIIIIIIIIIHHGIIHGIIIIHIIIIIHEIHCIHIIIIIIHHHHH?HIIIIHEEECHIIIIIHFF1IIHEGIIIIIIIIIIIIIIIIIIIIIII
@HWI-D00621:625:HMJNFBCX2:2:1104:5613:66282
GTGGGGAATATTGGACAATGGGCGAAAGCCTGATCCAGCCATGCCGCATGAGTGAAGAAGGCCTTTGGGTTGTAAAGCTCTTTCGGTGAGGAAGATAATGACGGTACTCACAGAAGAAGTCCTGGCTAACTCCGTGCCAGCAGCCGCGGTAATACGGAGAGGGCTAGCGTTATTCGGAATTATTGGGCGTAAAGGGCGCGTAGGTTGGTTAGTAAGTTAAAAGTGAAATCCCAAAGCTAAACTTTAGAATTGCTTTTAAAAATGCTAACCTAGAGATTGAAAGAGGATAGAGGAATTCCTAGTGTAGAGGTGAAATTCGTAAATATTAGGAGGAACACCAGTGGCGAAGGCGTCTATCTGGTTCAAATCTGACGCTGAGGCGCGAAGGCGTGGGGAGCAAACAGG
+
IIIIHIIIIIIIIIIIIHIIIIIIIIIIIIIIIIIIIIIIIIIIIIIIIIIIIIIIIIIIIIIIIHIIIIIIIIIIHIIIHHCGHI<CHHHHIHCGHGHHGHIIHICHG@.AEC?ECG?FH?HEEAGHE.BG?EA@EGC--8BHE+>>>>DGEE-4@@3+4@@=--AACH=HEHHHHDHC@AFHCGFEHD@A@6#*+33566>@#-6@F?6@A@FHI?7@--CHCHG@GEH-AA-7---AD8--D-IIHCC?HF@D7FD:...A.@GFB..@EFHB.D.G@AD.AG@EEFGF@?HIHEFAGHCE@FEEHCF9HIHHHHEIIHFAHHEIHIIIIIHHGHHEE@IIHHCIIIIIIHGF1IHEF@?IIHF?IIIIIHGIIIIIHIIIIHEIDIIIIIIIFHIIIHHHI
@HWI-D00621:625:HMJNFBCX2:2:1104:7612:66406
GTGGGGAATATTGCACAATGGGCGCAAGCCTGATGCAGCCATGCCGCGTGTATGAAGAAGGCCTTCGGGTTGTAAAGTACTTTCAGCGAGGAGGAAGGCGTTAAGGTTAATAACCTTGGCGATTGACGTTACTCGCAGAAGAAGCACCGGCTAACTCCGTGCCAGCAGCCGCGGTAATACGGAGGGTGCAAGCGTTAATCGGAATTACTGGGCGTAAAGCGCACGCAGGCGGTCTGTCAAGTCGGATGTGAAATCCCCGGGCTCAACCTGGGAACTGCATTCGAAACTGGCAGGCTAGAGTCTTGTAGAGGGGGGTAGAATTCCAGGTGTAGCGGTGAAATGCGTAGAGATCTGGAGGAATACCGGTGGCGAAGGCGGCCCCCTGGACAAAGACTGACGCTCAGGTGCGAAAGCGTGGGGAGCAAACAGG
+
IIIIIIIIIIIIIIIIIIIIIIIIIIIIIHIIIIIIIHIIIIIIIIIIIHEHHIIIIIIIIGIIHIHIIIIIIIIIGHHIIIDHIIIIIHIHHIHIIIGIIIIIIIGHEHIIIIGHHGHIGHHA-7-GHHHHHCHH;@DHFHEFCEHHIIGCGHHHHE5FHI@AE-AFHHH>CH6C@HHIIH@CCD-@EHE?-EEHHE-6HECGHG--6DCEC:@EFH>4--6+?EHHHCF6-----GGC>-=GIIHHFF@IIIHH:IHHCHHEIHHHHHIHEFCHGEGIIIIIHIIIIHCIHHGF?HGA-7-HIIIIIIHEGIIIIGIIIIIGIIIIHCIIIIIHHIIIHIIIIHFGDHIIIIHHIIIIIHHIIIIIIIIIIIIIIIIHIIIIIIIIIHIIIIIIIIIIIHIIIIIIIIIHIIIIIIIIIIIIIIIIII
@HWI-D00621:625:HMJNFBCX2:2:1104:14604:66309
GTAGGGAATCTTCGGCAATGGACGAAAGTCTGACCGAGCAACGCCGCGTGAGTGAAGAAGGTTTTCGGATCGTAAAACTCTGTTGTTAGAGAAGAACAAGGACGTTAGTAACTGAACGTCCCCTGACGGTATCTAACCAGAAAGCCACGGCTAACTACGTGCCAGCAGCCGCGGTAATACGTAGGTGGCAAGCGTTGTCCGGATTTATTGGGCGTAAAGCGAGCGCAGGCGGTTTCTTAAGTCTGATGTGAAAGCCCCCGGCTCAACCGGGGAGGGTCATTGGAAACTGGGAGACTTGAGTGCAGAAGAGGAGAGTGGAATTCCATGTGTAGCGGTGAAATGCGTAGATATATGGAGGAACACCAGTGGCGAAGGCGGCTCTCTGGTCTGTAACTGACGCTGAGGCTCGAAAGCGTGGGGAGCAAACAGG
+
IIIIIIIIIIIIIIIIIIIIIIIIIIIIHIIIIIIIIHHIIIIIIIIIHIIIHHIIIIIIIDGHIIIIIIIIIIIIIIIIIIDGHHIIIIIIIIIIIIHFEHIIDHHGGHIIGEHI?FHHIHHHHIIIIHHIHIIIIIIIGHHCG-AHHDDHGHIFEEGGHH?EHEHHGHHDH:++4@GHIFIIHH@--4FECH@-3--6GHHEEFH9HHHH@CHHHF@HD3++CCHCC+@6-FF6--------?F@@-6-A6++C:DCEB6A3>>DHHEGHGAHHHEHFAEIHHGIIIHIIIIIIIIIIIIIIHHIIIIIHIIIHIIIIIIIHGHHHHHIIIHFHHIIIIHIIIIIHDHGIIHG@HHHHIIIIIIIIIIIIIIIIIIIHIIHIIIIIIIHEIIIIIIIIIIIIIIHIIIIIIIIHIIIIIIIIIIIIII
@HWI-D00621:625:HMJNFBCX2:2:1104:16352:66422
GTGGGGAATATTGGACAATGGGCGAAAGCCTGATCCAGCCATGCCGCATGAGTGAAGAAGGCCTTTGGGTTGTAAAGCTCTTTCGGTGAGGAAGATAATGACGGTACTCACAGAAGAAGTCCTGGCTAACTCCGTGCCAGCAGCCGCGGTAATACGGAGAGGGCTAGCGTTATTCGGAATTATTGGGCGTAAAGAGCGCGTAGGCTGGTTAGTAAGTTAAAAGTGAAATCCCAAAGCTCAACTTTGGAATTGCTTTTAAAACTGCTAACCTAGAGATTGAAAGAGGATAGAGGAATTCCTAGTGTAGAGGTGAAATTCGTAAATATTAGGAGGAACACCAGTGGCGAAGGCGTCTATCTGGTTCAAATCTGACGCTGAGGCGCGAAGGCGTGGGGAGCAAACAGG
+
IIIIIIHIIIIIIIIIIIIIIIIIIIIIIIIIHIIIIIIIIIIIIIIIIIIIIIHIIIHIIIGIIIIIIIIIIIIIIIIIHIGHIIHIIIIIHIIIIIIIIIIDHGFHHIIIHIHIIIIIHHHIGIHHHHHHIIIIHIIIIIHIIDHHHHGEEHEHH@HHIGIHIIHHHHHDCH?GHGHHFHGIIHHHFGIHHFCFFDDHHHFHHAFHGGHCFEFGHEHHHHHEAHFGEHCGCEA?HHHHHHHGGHIHHHEF-IHEGHHIHHHEGFHHGIGIHHGHHHIIHHIIIIIIIIIIHHIIIIIIHIIIIIIIIIIIIIIIIIIHHHF:GHIIHHFCHHHIIIIIIIIIIIIIHIIIHIHHHIHHHHEIIIIIIIIGIIIIIIIIIIIIIIIIIIIIIIIIIHIIIIIII
@HWI-D00621:625:HMJNFBCX2:2:1104:7083:66535
GTGGGGAATATTGGACAATGGGCGAAAGCCTGATCCAGCCATGCCGCATGAGTGAAGAAGGCCTTTGGGTTGTAAAGCTCTTTCGGTGAGGAAGATAATGACGGTACTCACAGAAGAAGTCCTGGCTAACTCCGTGCCAGCAGCCGCGGTAATACGGAGAGGGCTAGCGTTATTCGGAATTATTGGGCGTAAAGAGCGCGTAGGCTGGTTAGTAAGTTAAAAGTGAAATCCCAAAGCTCAACTTTGGAATTGCTTTTAAAACTGCTAACCTAGAGATTGAAAGAGGATAGAGGAATTCCTAGTGTAGAGGTGAAATTCGTAAATATTAGGAGGAACACCAGTGGCGAAGGCGTCTATCTGGTTCAAATCTGACGCTGAGGCGCGAAGGCGTGGGGAGCAAACAGG
+
IIIIIIIIIIIIIIIIIIIIIIIIIIIHIHIIIGIIIIIIHFHIIIIDIIIHHIIIIHIIHCHIH@HHEEGHHHIHIIIHI<DGHIDC@GHIIIHHHHF@GHICD./F.9DBGG..DFE:FA@H.@FA...BH.:EGEE-7FHI@HGHGHC-----46;:@EC4-5--6@-4AG8GEG=@@66@IHE683HHEE;C+:4EG?58-----A@A-EHHA?@GFAB6-BD-DG-EB8-?HEHFEF8-@G@CGDHF-?GF@FGHHHHD..::.F?IIHIHH@EHIHFIIHG@HF@IIHHHIIIIHHHGHHHHIIIHIIIIHIIIHHHFHHIHIIHHIIHHFGIIIIIIIIIIIHED1IHHHIIIHH@H@GE1IHGDIIIIIIIIHCIIIHGIIIIIIIIIHIIIIIIII
@HWI-D00621:625:HMJNFBCX2:2:1104:13355:66702
GTGGGGAATATTGCACAATGGGCGCAAGCCTGATGCAGCCATGCCGCGTGTATGAAGAAGGCCTTCGGGTTGTAAAGTACTTTCAGCGGGGAGGAAGGCGATAAGGTTAATAACCTTGTCGATTGACGTTACCCGCAGAAGAAGCACCGGCTAACTCCGTGCCAGCAGCCGCGGTAATACGGAGGGTGCAAGCGTTAATCGGAATTACTGGGCGTAAAGCGCACGCAGGCGGTCTGTCAAGTCGGATGTGAAATCCCCGGGATCAACCTGGGAACTGCATTCGAAACTGGCAGGCTAGAGTCTTGTAGAGGGGGGTAGAATTCCAGGTGTAGCGGTGAAATGCGTAGAGATCTGGAGGAATACCGGTGGCGAAGGCGGCCCCCTGGACAAAGACTGACGCTCAGGTGCGAAAGCGTGGGGAGCAAACAGG
+
IIIIIIIIIIIIHIIHHIIIIIIHHGIIIIHIIIIIIIIGIIIIHIIIIIHHHIIHIGHIIIIIIIIIIIIIIIIIIIHIIIEHGHHIIII<DDHHIIIIIIIIIIHHIIH@FEHIIIHIIIIIHIHH4EGGH?EHCHIHHIHI-GHHHIIIIGGH?@HEEHIHGHGIFECDCHDHEHHHGEGD:>---@--@E4@H?-@HH@HG66-4:HHHCHHG4D7-4@C=:E6D>C46-?H@-@>;E@@EECIHE@6@:HD>-HEA-AA-A@--CEGAFEA@?HCE@HG@HFEHHHG@HFFHHAE?EFIIHHHHIIHHHEEF@EHHFCFEHIIHDHHFHIIHHHDG<ECCGEDFFHHGHHEHIIHHHGIIIIIIIHCIIIHIIHIHFIGIIHHEIIHHHIIIIHFHFIHHGIHHIIHHIIIGIIIHHHGIIHFHI
@HWI-D00621:625:HMJNFBCX2:2:1104:3713:66873
GTGGGGAATATTGCACAATGGGCGCAAGCCTGATGCAGCCATGCCGCGTGTATGAAGAAGGCCTTCGGGTTGTAAAGTACTTTCAGCGAGGAGGAAGGCGTTAAGGTTAATAACCTTGGCGATTGACGTTACTCGCAGAAGAAGCACCGGCTAACTCCGTGCCAGCAGCCGCGGTAATACGGAGGGTGCAAGCGTTAATCGGAATTACTGGGCGTAAAGCCCACGGAGGCGGTCTGTCAAGTCGGATGTGAAATCCCCGGGCTCAACCTGGGAACTGCATTCGAAACTGGCAGGCTAGAGTCTTGTAGAGGGGGGTAGAATTCCAGGTGTAGCGGTGAAATGCGTAGAGATCTGGAGGAATACCGGTGGCGAAGGCGGCCCCCTGGACAAAGACTGACGCTCAGGTGCGAAAGCGTGGGGAGCAAACAGG
+
IIIIIHIIIIIIIIIIIIIIIIIIIIIIIIIIIIIIIIIIIIIIHIGIHHHIIIIIIIIIIIHIIIIIIIGIIGIIHIHHIHGHIIIIIICCHIIIIIIHIIIGHI@HHHHIIIFHGHH?:HIFEEGHIGH778@DCHDH-CGH--FAD+>DGHHHHHHHIHFHH@E-8F:CH+++-66@@GED+564@G@@--@@@-6FHGHFE4--CDDHHEIHG64+)-645+E::1-@6---F6@6+--CIH@--CHHG:CGIHIGHHECGHHHEGHEFA-CEHHHH=GHIIIIHIHHIFHIHEFE7-GHIFIIIIHIIGIIHHHHD/EIIGIIHDHIHHIHGHHHIIIIIIHHDIIIIIIIIIIIIHHIIIGIIIIIIIIIIIHHHIIIIIIIIIIIIIIIIIIIIHIHHIIIIIIIIIIGIIIIIIIIIIIIII
@HWI-D00621:625:HMJNFBCX2:2:1104:4364:66778
GTGGGGAATATTGCACAATGGGCGCAAGCCTGATGCAGCCATGCCGCGTGTATGAAGAAGGCCTTCGGGTTGTAAAGTACTTTCAGCGAGGAGGAAGGCGTTAAGGTTAATAACCTTAGCGATTGACGTTACTCGCAGAAGAAGCACCGGCTAACTCCGTGCCAGCAGCCGCGGTAATACGGAGGGTGCAAGCGTTAATCGGAATTACTGGGCGGAAAGCGCACGCAGGCGGTCTGTCAAGTCCGATGTGAAATCCCCGGGCTCAACCTGGGAACTGCATTCGAAACTGGCAGGCTAGAGTCTTGTAGAGGGGGGTAGAATTCCAGGTGTAGCGGTGAAATGCGTAGAGATCTGGAGGAATACCGGTGGCGAAGGCGGCCCCCTGGACAAAGACTGACGCTCAGGTGCGAAAGCGTGGGGAGCAAACAGG
+
IIIIIIIIIIIIIIIIIIIIIIIIIHIIIIIIIIIIIIIIIIIIIIIIIIHHIHIIIIIIIIHIIHHHIIIIIIIIHHIIIIHHHIIIIHIHIIIHIIFHIIIIIIHIHEGHIHCHIIHHDHI?AGEHHGH=HFHHDEHFGHC-FHC-CDHIHIIEHF---6@F?GF?GG3>HHIIEH@@@@@DG:@H-?G?-@H@@H?-@@5@-@GFA@-@?D)6CD?-+CCC+>DHHGB#####@EHD:@--HH@6--@HH:>>:DEGA68-?EEEHFHEHE?6@--A?@6?IHHHHIHHCHCGHIHHE?FHIIIIIGIHHFAHGGIHEHIHGCIIIHHIHHGHDGCIIIIIIIHFGHIHHIHIIIIIHIIHIIIHHIIIIHHGHHGIHEHHIIIIIIIHHIHIIIIIHHIIIIIIIIIIIIIIIIIIIIIIIIIIII
@HWI-D00621:625:HMJNFBCX2:2:1104:15788:66799
GTAGGGAATCTTCGGCAATGGACGAAAGTCTGACCGAGCAACGCCGCGTGAGTGAAGAAGGTTTTCGGATCGTAAAACTCTGTTGTTAGAGAAGAACAAGGACGTTAGTAACTGAACGTCCCCTGACGGTATCTAACCAGAAAGCCACGGCTAACTACGTGCCAGCAGCCGCGGTAATACGTAGGTGGCAAGCGTTGTCCGGATTTATTGGGCGTAAAGCGAGCGCAGGCGGTTTCTTAAGTCTGATGTGAAAGCCCCCGGCTCAACCGGGGAGGGTCATTGGAAACTGGGAGACTTGAGTGCAGAAGAGGAGAGTGGAATTCCATGTGTAGCGGTGAAATGCGTAGATATATGGAGGAACACCAGTGGCGAAGGCGGCTCTCTGGTCTGTAACTGACGCTGAGGCTCGAAAGCGTGGGGAGCAAACAGG
+
IIIIIIIIIIIIIIIIIIIIIIIIHIIIIIIIIIIIIIIIIIIIIIIIIIHIHHIIIIIIIDFGHIIIIIIIIIIIIIIIIHDHFHHHIHIIIIIIIIIHIIIII?EHHIIIIIIIIIIGHGHHHHHIHHIHIEHHHIIIHHHHIF?HHHIIIGIHEC44GHHHHIHGHGCDHDCHEGHEH@@?-@?CEFHG-EHE+EHHIIIHH@FH@IIIIIHHGGGH@::DGC3CHDG@E@6--??E@-?GCGEE-IIIIHDIHHDHHHFHH>+HHGDAHHIIIIIIHGHGFIIIIHFEHHHHFIIIIIIHHHIHHHHEHIIIIHHGHHGH@IIIIIHIIIIIIIIIIIIIIIIHGIIHIIIIIHIHIIIIIIIIIIIIIIIIIHIIHIIIIIIIIIIIHIIIIIIHIIIIIIHIIIIIIIIIIIIIIIIIIIIIII
@HWI-D00621:625:HMJNFBCX2:2:1104:17124:66933
GTGGGGAATATTGCACAATGGGCGCAAGCCTGATGCAGCCATGCCGCGTGTATGAAGAAGGCCTTCGGGTTGTAAAGTACTTTCAGCGAGGAGGAAGGCATTAAGGTTAATAACCTTAGTGATTGACGTTACTCGCAGAAGAAGCACCGGCTAACTCCGTGCCAGCAGCCGCGGTAATACGGAGGGTGCAAGCGTTAATCGGAATTACTGGGCGTAAAGCGCACGCAGGCGGTCTGTCAAGTCGGATGTGAAATCCCCGGGCTCAACCTGGGAACTGCATTCGAAACTGGCAGGCTAGAGTCTTGTAGAGGGGGGTAGAATTCCAGGTGTAGCGGTGAAATGCGTAGAGATCTGGAGGAATACCGGTGGCGAAGGCGGCCCCCTGGACAAAGACTGACGCTCAGGTGCGAAAGCGTGGGGAGCAAACAGG
+
IIIIIIIIIIIIIIIIIIIIHIHHIIIIIIIIIIHIIIIIIIIIIIIIIHHIIIIIGHIIIGIIIIHIIHHHHIIHIIHHIHDHHHIICDHDHIHHIHIIHHIHIGHHHHIEEHGIIIIIIIIIIIGHHHHIFHHIIDHHIIII-DGHIIIIIIIIEGHHHIIHHGHIEHHGHDHDHHFHIH=;DH=-@GHHEHHHIE--6EF@@@E-FG+@@-@5-;++5>66-EGDC54-6-666G@+>@@@?EE@6FFHEHC>+HEHHFIHGAIHGGEIHHHCHHHHGHHIIHHHFFHIIHEIHIHGFGGCHEHGIIHIIHIHHGIIHGIIGIIIIIIHIIIIIHHHIHIIIHHF<HIHIIIHIIIIIIGIIIIIIIIIIIIIIIIHIHIHIIIIHIIIHIIIIIIIIHHIIIHIIIIIIIIIIIIIIIIIIIIIII
@HWI-D00621:625:HMJNFBCX2:2:1104:16950:67154
GTGGGGAATATTGCACAATGGGCGCAAGCCTGATGCAGCCATGCCGCGTGTATGAAGAAGGCCTTCGGGTTGTAAAGTACTTTCAGCGAGGAGGAAGGCGTTAAGGTTAATAACCTTGGCGATTGACGTTACTCGCAGAAGAAGCACCGGCTAACTCCGTGCCAGCAGCCGCGGTAATACGGAGGGTGCAAGCGTTAATCGGAATTACTGGGCGTAAAGCGCACGCAGGCGGTCTGTCAAGTCGGATGTGAAATCCCCGGGCTCAACCTGGGAACTGCATTCGAAACTGGCAGGCTAGAGTCTTGTAGAGGGGGGTAGAATTCCAGGTGTAGCGGTGAAATGCGTAGAGATCTGGAGGAATACCGGTGGCGAAGGCGGCCCCCTGGACAAAGACTGACGCTCAGGTGCGAAAGCGTGGGGAGCAAACAGG
+
IIIIIIIIIIIIIIIIIIIIGHIIIIIHIIIHIIIIIHIHIIIIIIIIIIIIIIIIIIIFFHIIIGIHIHHIIIIIIIIIIICHHIHIIHIHIIIIHHHDHGHHII9CGFHHIHHHIIHIIIHHIIHIEHHEGF@CHHIHECAG@FHIGIIHHHHHFHH-AHHHGGEH-G+C:HI:@E?HH4EHC:@GHFHHHH@EH@@6-HFHEHF46C:FC-@@HD>6-@4+@@@+C:EG@EHEG?HHD@HG@@6-F?HHDHD>:HHEFHEHHIHF?IHFHEHHHFHHC@AHHEIHHFHIIHGIIHHHHHE?HHIIIIHIHHHIHIIIIHHIHIHGIHIHIIIIIIIIIIIIHHHF<CIIIIHCHHIIHHIIIIHEIIIIIIIIIIHIIIIIIIIIIIIIIIIIIIIIHGIIIIHIIIIIHDIHIIIIIIIIIIIIII
@HWI-D00621:625:HMJNFBCX2:2:1104:11056:67285
GTGGGGAATATTGGACAATGGGCGAAAGCCTGATCCAGCCATGCCGCATGAGTGAAGAAGGCCTTTGGGTTGTAAAGCTCTTTCGGTGAGGAAGATAATGACGGTACTCACAGAAGAAGTCCTGGCTAACTCCGTGCCAGCAGCCGCGGTAATACGGAGAGGGCTAGCGTTATTCGGAATTATTGGGCGTAAAGAGCGCGTAGGCTGGTTAGTAAGTTAAAAGTGAAATCCCAAAGCTAAACTTTGGAATTGCTTTTAAAACTGCTAACCTAGAGATTGAAAGAGGATAGAGGAATTCCTAGTGTAGAGGTGAAATTCGTAAATATTAGGAGGAACACCAGTGGCGAAGGCGTCTATCTGGTTCAAATCTGACGCTGAGGCGCGAAGGCGTGGGGAGCAAACAGG
+
IIIIHIIIIIIIIIIHIIIIIIIIIIIIIIIIIIIIIHHIIIIIIIIIIIIIIIIEHIHHHHGE?GHHIHHGHHHIIIIGIC<GHI@GIIIGGHEEHIIH??HHEHHIIIIIGEE@.AEHHCFHIIHHHHHIEHGHIIIFIIIHEHIIIIIHHFHIGDHD@=@EHHEEHE-6GA-AHEEE*8ADDHH@6HGA4--6C>53-H?F685E8H@6BHHH?HHGGH864FIIHHGH@@D-8---F7-?HGEHG?HF.GHFBHBEFEHF.@@<.:FHHEHGA@DHIIHHHHG?@@@HF@D?HIHAB9.D.HIHGE?EEECHHHHHIHHFIIIHHHHHHHHIHIIHIHHHHIIIIIIHIHFHIIIIIIIIIHIIIIIHHIIIIIIHIHIIIIIIHHEIIHIIIIIIIIIHI
@HWI-D00621:625:HMJNFBCX2:2:1104:17272:67663
GTAGGGAATCTTCGGCAATGGACGAAAGTCTGACCGAGCAACGCCGCGTGAGTGAAGAAGGTTTTCGGATCGTAAAACTCTGTTGTTAGAGAAGAACAAGGACGTTAGTAACTGAACGTCCCCTGACGGTATCTAACCAGAAAGCCACGGCTAACTACGTGCCAGTAGCCGCGGTAATACGTAGGTGGCAAGCGTTGTCCGGATTTATTGGGCGTAAAGCGAGCGCAGGCGGTTTCTTAAGTCTGATGTGAAAGCCCCCGGCTCAACCGGGGAGGGTCATTGGAAACTGGGAGACTTGAGTGCAGAAGAGGAGAGTGGAATTCCATGTGTAGCGGTGAAATGCGTAGATATATGGAGGAACACCAGTGGCGAAGGCGGCTCTCTGGTCTGTAACTGACGCTGAGGCTCGAAAGCGTGGGGAGCAAACAGG
+
IIIIIIIIIIIIIIIIIIIIIIIIHIIIHHIHIIIIGHIIIIIIIHIIEHGHGHHIIHIIHGHIHIIIIIIIIIIHIIIHIF<FHGHEHFHHIIHIIIEHHHHIGHHIIIFIIHHIIIIGHHIIHIIHGHFIIGHHGGHIHHHICCGEHHIIHIIF?EHHIHHHF-8GH-CHIIIII?EHEHHHCHHG?@-@HH4@>G6FCD@HEGHCHCCF?FHEE@@@@EDDHCHHHHHHHGIFHHG@G@6--@EC?HHHD>+>6+;EIHF:CH:CHDEEIIIHEHH@HHHEHIIIIIIIHFFA.HHHIHHHGHHEIIIIIHIHIHHHHGIIGIIIIIIIIIHIIIIIIIIIIIHHFIHGIIIIIIHHHGIIIIHIIIIIIIIIIHIIIIIIIIHIHIIIHIHIIIIIIIIHHIIHIIIIIIIIIIIHIHIIIIIIII
@HWI-D00621:625:HMJNFBCX2:2:1104:10381:68075
GTGGGGAATATTGCACAATGGGCGCAAGCCTGATGCAGCCATGCCGCGTGTATGAAGAAGGCCTTCGGGTTGTAAAGTACTTTCAGCGAGGAGGAAGGCGTTAAGGTTAATAACCTTAGCGATTGACGTTACTCGCAGAAGAAGCACCGGCTAACTCCGTGCCAGCAGCCGCGGTAATACGGAGGGTGCAAGCGTTAATCGGAATTACTGGGCCTAAAGCGCACGCAGGCGGTCTGTCAAGTCGGATGTGAAATCCCCGGGCTCAACCTGGGAACTGCATTCGAAACTGGCAGGCTAGAGTCTTGTAGAGGGGGGTAGAATTCCAGGTGTAGCGGTGAAATGCGTAGAGATCTGGAGGAATACCGGTGGCGAAGGCGGCCCCCTGGACAAAGACTGACGCTCAGGTGCGAAAGCGTGGGGAGCAAACAGG
+
IIIIIIIIIIIIIIIIIIIIHHHHIIIIIIIIIIIIIIIIIIIIIIIIIIHHIIIIIIIIHHIIIIIIIIIIIHIHIHIIIIFGGHHC<D<CGEGHIHHIGHIHIE<GHHHIIIGHIIHHDDHHIIIIIHGHI@-CCHHIIHHHIIIHHIHHIIHEEHIGHIIHE?G-FEC:H++5@--6@@@DH+4@E@6@@HI4E@GHIHEE@?ECHHG@6+FHGH:+@>6+6--DHC@@-EIHECEHD@HCFGHHCGIHEHDDHHHHF@HHHF?IIIHGHHHA--EF-CFHHG@EGGA6?HGGHHHHH@7FD-IIHHHHIHIIHHGHHHHHHGIIIIHIIHIIHIIHIIIIHHHFDEIHIIHIIIIIIHGIIIIIIIIIIIIIIIIIHIIHIIIIIIIIIIIIIHHHEHIIIIIHIIIIIIIIIIIIIIIIIIIIII
@HWI-D00621:625:HMJNFBCX2:2:1104:11325:68194
GTGGGGAATATTGCACAATGGGCGCAAGCCTGACGCAGCCATGCCGCGTGTATGAAGAAGGCCTTCGGGTTGTAAAGTACTTTCAGCGAGGAGGAAGGCGTTAAGGTTAATAACCTTGGCGATTGACGTTACTCGCAGAAGAAGCACCGGCTAACTCCGTGCAAGCAGCCGCGGTAATACGGAGGGTGCAAGCGTTAATCGGAATTACTGGGCGTAAAGCGCACGCAGGCGGTCTGTCAAGTCGGATGTGAAATCCCCGGGCTCAACCTGGGAACTGCATTCGAAACTGGCAGGCTAGAGTCTTGTAGAGGGGGGTAGAATTCCAGGTGTAGCGGTGAAATGCGTAGAGATCTGGAGGAATACCGGTGGCGAAGGCGGCCCCCTGGACAAAGACTGACGCTCAGGTGCGAAAGCGTGGGGAGCAAACAGG
+
IIIIIGIIIIIHIIIIIIIIHIIIHIIGGGHHEHHHGHHHIIIIIIIIFHEEHEHICHHHIGHIHHHGEHD?GHIHIHIIIIGHHH0CDDHHHHIHIG@HHHFHHIHHGHIIIGHIGHF?CDH?EE-77DCGB7-5+EHEGHCE-6AHDC:HHHEFH?@A4G4-6--FE?::;+33---@C@@DHC--6@@6-EG-65--HECHE6@EEHHE5--CGC>1534+F@ECC+46-@EF-EH;>-@E@@666-@G@;:HHCEEF66FHHFHEGIIHHCEHCHHHHHFIHEFHCIHEHHHHHHHCGHHG-HE:IHHHCIIIIHIGIHIIGIIIIIIHHFGIIIIIIIIGIHG<HIIIIIIIIIIIIIIIIIIIIIIIIIIIIHIIHIIIIIIHHGIHIIIIIIIIHIIIIIIIIIIIIIIIIIIIIIIIIGIII
@HWI-D00621:625:HMJNFBCX2:2:1104:10673:68273
GTGGGGAATATTGCACAATGGGCGCAAGCCTGATGCAGCCATGCCGCGTGTATGAAGAAGGCCTTCGGGTTGTAAAGTACTTTCAGCGAGGAGGAAGGCGTTAAGGTTAATAACCTTAGCGATTGACGTTACTCGCAGAAGAAGAACCGGCTAACTCCGTGCCAGAAGCCGCGGTAATACGGAGGGTGCAAGCGTTAATCGGAATTACTGGGCGTAAAGCGCACGCAGGGGGTCTGTCAAGTCAGATGTGAAATCCCCGGGCTCAACCTGGGAACTGCATTCGAAACTGGCAGGCTAGAGTCTTGTAGAGGGGGGTAGAATTCCAGGTGTAGCGGTGAAATGCGTAGAGATCTGGAGGAATACCGGTGGCGAAGGCGGCCCCCTGGACAAAGACTGACGCTCAGGTGCGAAAGCGTGGGGAGCAAACAGG
+
IIIIIIIIIHIIIIIIIIIGHIHIIHIIIIIIIHHIIIIIIIIIIIIIDHHGHIIIIIIHIGHHIIGFHHCHEHIIIIIIHIEHHHGHHHDCHIIIHHGIIIHIIGHEHHHHIIIIIIGHIGIE@E?-AEHCHE@:CHHH?GG--BEED;3>EE66-FHHEH-FG-6AFFHHH;66@?F?EH@>C>-5@F@65EE4@?6@GHH-E?@FH?G@?D:>EHIC:CHG:D#D6+5HHF@6-@@66---6ECHG@6-@++++CHEHHHHAA-AAH?HHH?GIIHGE46@HEHEEF--@F-IHEEA?HFF-CGIIHH@IIHIHEFHF/HGED9.C.DHEECGD/C/HHHHGF@D:HHIGIIHHHG@HH<DHIIHHHHHGIHIHHCCHF1EHHHHFHC@HGEEHHCD<11<HHEHHHEHCCE<=EHEIHIHGEIHFH
@HWI-D00621:625:HMJNFBCX2:2:1104:10861:68394
GTGGGGAATATTGCACAATGGGCGCAAGCCTGATGCAGCCATGCCGCGTGTATGAAGAAGGCCTTCGGGTTGTAAAGTACTTTCAGCGAGGAGGAAGGCGTTAAGGTTAATAACCTTGGCGATTGACGTTACTCGCAGAAGAAGCACCGGCTAACTCCGTGCCAGCAGCCGCGGTAATACGGAGGGTGCAAGCGTTAATCGGAATTACTGGGCGTAAAGCGCACGCAGGCGGTCTGTCAAGTCGGATGTGAAATCCCCGGGCTCAACCTGGGAACTGCATTCGAAACTGGCAGGCTAGAGTCTTGTAGAGGGGGGTAGAATTCCAGGTGTAGCGGTGAAATGCGTAGAGATCTGGAGGAATACCGGTGGCGAAGGCGGCCCCCTGGACAAAGACTGACGCTCAGGTGCGAAAGCGTGGGGAGCAAACAGG
+
IIIIIIIIHIIIIHIIIIIHHHHIIIIIIIIIIIIIIGIIIIIIHIIIIHCHHHIIIIIIHIIIIIIIIIHIIIIHHIIFHIGHHHGHGGHIGIIIIICDHHIIIHCGHHHIIIIIHHEGHHHH?EEHHIFEHGHIHFHIEHAG?GHHDDDDHHHA@GH@@HHH?AEH??3++>>+5-6FHC=+;+-@G?--4GG-EE?#FCE@--@-@:D@@?G@-;++@E@+G-E:AC6@6--G@6@>6--666--@6@CHGGHDHGG-A-@CHEEHFH@GHHGA?HG@IHHIHHHHHHG?IIIIIIHHGHHA?IIHDHEHHHHHHGHG?CEIIIIIHIIIIHIIIHGHHEFIIHGDDHEIIIIIGIIHIHHGIIIIIIHHHIIIIIHIHIIIIIIHIFHIIIIIIIIIHIIIIIIIIIIIIIIIIIHIIIIIIIIHI
@HWI-D00621:625:HMJNFBCX2:2:1104:16174:68652
GTGGGGAATATTGCACAATGGGCGCAAGCCTGATGCAGCCATGCCGCGTGTATGAAGAAGGCCTTCGGGTTGTAAAGTACTTTCAGCGAGGAGGAAGGCGTTAAGGTTAATAACCTTGGCGATTGACGTTACTCGCAGAAGAAGCACCGGCTAACTCCGTGCCAGCAGCCGCGGTAATACGGAGGGTGCAAGCGTTAATCGGAATTACTGGGCGTAAAGCGCACGCAGGCGGTCTGTCAAGTCGGATGTGAAATCCCCGGGCTCAACCTGGGAACTGCATTCGAAACTGGCAGGCTAGAGTCTTGTAGAGGGGGGTAGAATTCCAGGTGTAGCGGTGAAATGCGTAGAGATCTGGAGGAATACCGGTGGCGAAGGCGGCCCCCTGGACAAAGACTGACGCTCAGGTGCGAAAGCGTGGGGAGCAAACAGG
+
IIIIIIIIIIIIIIIIIIIIIIIIIIIIIIIIIIHIGIIIIIIGIIGIFHHHHHIIIIIEHGIIHHHHIIIIIHHIIHHGHIHHHHHIHIIGHIIIIIGHHIIIIIGHIHIIHEHHHIHC:CH?@GCHHHIIHHIIHHHIIIIIHIIHHHIGHGGHGIIFHHEEHHFHIA:DHHDHC-@FE=->DHIIGHFF-45-@HECEHCHH@@-6DCEE-CFGHDIHHHHIHHCD:HHIIIHEIIIHGG@HIHHEFH@=CDHD:EE?IGIIHHHHHHFHHHGCIIHH@6IHFCEHIIIHIIIIHEHHHHIGIIIIHHGGIIIHHIIIIIIIIHHDHIIIIHHHHHHIIIIIHGFDHHIIIIIHIIIIIHIIHGHIIIIIIIIIIIIIHIIIIIIIIIIIIIIIIIHHGIIIIIIIIIIIIIIIIIHIIIIIIIIII
@HWI-D00621:625:HMJNFBCX2:2:1104:16524:68757
GTGGGGAATATTGCACAATGGGCGCAAGCCTGATGCAGCCATGCCGCGTGTATGAAGAAGGCCTTCGGGTTGTAAAGTACTTTCAGCGAGGAGGAAGGCATTAAGGTTAATAACCTTGGTGATTGACGTTACTCGCAGAAGAAGCACCGGCTAACTCCGTGCCAGCAGCCGCGGTAATACGGAGGGGGCAAGCGTTAATCGGAATTACTGGGCGTAAAGCGCACGCAGGCGGTCTGTCAAGTCGGATGTGAAATCCCCGGGCTCAACCTGGGAACTGCATTCGAAACTGGCAGGCTAGAGTCTTGTAGAGGGGGGTAGAATTCCAGGTGTAGCGGTGAAATGCGTAGAGATCTGGAGGAATACCGGTGGCGAAGGCGGCCCCCTGGACAAAGACTGACGCTCAGGTGCGAAAGCGTGGGGAGCAAACAGG
+
IIIIHIIIIIIIIIIIIIIIIHIIIIIIIIIIIIIIIIIIIHIIIHIIHHHEHIIIIIIIIIGIIIIIIHIIIIIHIIIHIIDGHIHHHIIIHHHHIIHIHHEHHIHHGHIIIEHHHHGEGHHCEHHHEGHIIHDCHHCHHFEGCHHIIIIDHHHHIHIIGHHHHHE@GHCHHD:C@FFEE-@DHH+6CHE@-EHGC4--HFHFEHHGEDHHGC:HHHE>5:>CDHDHHCHG@F@@@GHHHCGHF@@?HHFHG:HDHDCEFGHHHHCFHEIHHA-?GHIIHEIIHIHEGIHHFHGHIIGHHEGCIIIIIIHIHEHHIHIIHHEIHHHIIIIIHIIIHIIHIIIHHGFE<EIIHIIHHGGD.HIIIIIIIIIIIIIIIHHIIHHIIIIIIIIIIIIIIIIIFHIIIIIHIIIIIIIHIHIIIIIIIIIIII
@HWI-D00621:625:HMJNFBCX2:2:1104:19917:68962
GTAGGGAATCTTCGGCAATGGACGAAAGTCTGACCGAGCAACGCCGCGTGAGTGAAGAAGGTTTTCGGATCGTAAAACTCTGTTGTTAGAGAAGAACAAGGACGGTAGTAACTGAACGTCCCCTGACGGTATCTAACCAGAAAGCCACGGCTAACTACGTGCCAGCAGCCGCGGTAATACGTAGGTGGCAAGCGTGGTCCGGATTTATTGGGCGTAAAGCGAGCGCAGGCGGTTTCTTAAGTCTGATGTGAAAGCCCCAGGCTCAACCGGGGAGGGTCATTGGAAACTGGGAGACTTGAGTGCAGAAGAGGAGAGTGGAATTCCATGTGTAGCGGTGAAATGCGTAGATATATGGAGGAACACCAGTGGCGAAGGCGGCTCTCTGGTCTGTAACTGACGCTGAGGCTCGAAAGCGTGGGGAGCAAACAGG
+
IHIIIHIIIIHGHIHDIHHHIHHHIIHIHHIIGIGHHHIIIIHIHHDHHIHHHIIHIIIIIHHIIIIIIIIIIIIHCDCCHH<DHHGHHHHIIHHHHIGHFHFH.7DHHIHFHHHEGHHIIIG@?A?GHHC@@FHGHHHHHGHHIA-4:::D@-86AAGHHHC6AGC@G-+6::+>4@-F?6-65--4@HE4-6E-+6@FHH@4@?F6FDCH@6@EEECHHHDC>+@HC+GGG8--A-AF-@GEIHEEEFIIIFDG@8-A8@F::DD:HAHD7-GGFAFEIHIHHFIIIHIIHHIHEGHHHHEHHIHFIIGIIIIIHEHHHG?CHIHEHHHGIIGIHIHHIGGIIIHHDIIHIHIIIGIHIHIIIIHIHHIGIIIHIHIHEHIIIIIIHIHHGIIIIIHIIIHIIIIIIIIIIIIHIIIIIIIIIHIIII
@HWI-D00621:625:HMJNFBCX2:2:1104:9541:69350
GTGGGGAATATTGCACAATGGGCGCAAGCCTGATGCAGCCATGCCGCGTGTATGAAGAAGGCCTTCGGGTTGTAAAGTACTTTCAGCGAGGAGGAAGGCATTAAGGTTAATAACCTTGGTGATTGACGTTACTCGCAGAAGAAGCACCGGCTAACTCCGTGCCAGCAGCCGCGGTAATACGGAGGGTGCAAGCGTTAATCGGAATTACTGGGCGTAAAGCGCACGCAGGCGGTCTGTCAAGGCGGATGTGAAATCCCCGGGCTCAACCTGGGAACTGCATTCGAAACTGGCAGACTAGAGACTTGTAGAGGGGGGTAGAATTCCAGGTGTAGCGGTGAAATGCGTAGAGATCTGGAGGAATACCGGTGGCGAAGGCGGCCCCCTGGACAAAGACTGACGCTCAGGTGCGAAAGCGTGGGGAGCAAACAGG
+
IIIIHHEHHHIIIHIIIIIIIIIIIIIIIIIIIIIIIIIIGIIIHIHIHHEHIH@FHHGHIIIHHHHHHGHHHIIIGIFHHFFHIIGGHHHDHIHHHIHEHHIHHHIIIHHHIIIHHHHHHHICEAG=GHHEF77CCHIHIH-D-GEEHHCHF?-666EHHEEFF-6A?-;C:C+3@6--6-4>D>@GH?-F?HGGHHC-@@E@E66-6HD@653?EHGC@55+F-ED>6-HG-CG@-5-----@@@@HHGFEHHHDD@CECHFHIHHEEIHHF8--8--HFIHHH@HHHGHEGHIIHGEGDA-HCHEHHCIHHIIIHIIH?IIIGIIIIIIIIIIIIIIIIIIGIHHFHIIIIIIHIIIIIIHHE=HIIIIIIIIIIIIGIIIIIIIIIIIIIIIHIHGEFIIIIIIIIHIIIIIIHIIIHIIIIIIII
@HWI-D00621:625:HMJNFBCX2:2:1104:17828:69708
GTGGGGAATATTGCACAATGGGCGCAAGCCTGATGCAGCCATGCCGCGTGTATGAAGAAGGCCTTCGGGTTGTAAAGTACTTTCAGCGAGGAGGAAGGCATTAAGGTTAATAACCTTGGTGATTGACGTTACTCGCAGAAGAAGCACCGGCTAACTCCGTGCCAGCAGCCGCGGTAATACGGAGGGTGCAAGCGTTAATCGGAATTACTGGGCGTAAAGCGCACGCAGGCGGTCTGTCAAGTCGGATGTGAAATCCCCGGGCTCAACCTGGGAACTGCATTCGAAACTGGCAGGCTAGAGTCTTGTAGAGGGGGGTAGAATTCCAGGTGTAGCGGTGAAATGCGTAGAGATCTGGAGGAATACCGGTGGCGAAGGCGGCCCCCTGGACAAAGACTGACGCTCAGGTGCGAAAGCGTGGGGAGCAAACAGG
+
IIIHIIHIIIIIIIIIIIIIHIIHIIIIIIIIIIIIIIIIIIIIIIIIHHEHIIIIIIIIIIIIIIIIIIIIIIIIIIHIIIDHEHIIIIIIIHHIIIHGHHHIIIIIHGEHHHEHHHHAGHIIIIIIHFHFHHHIDHDEH-A?EH@GHCDC@EEHHEHIIHHFHIGHHHHDHIDHCHICEFDHDCGGHEHI?E6-@GHHEHHG?FF66DE=HGEGGGHHD@C:@@CD3>-@-@@E@?HHHEH?CIIHHIIIHDHGHDHEIHGEAGEEGIIIIHFGEHHGHHHHIIHAEIHIIIHIIIHHEGAHGHHHCIHHHEHIIIIIHHHHGIIHIIIHIIIIIIIHIIIIHHHFDIIIIIIIHHHHHHCIIIIIIIIIIIIIIIIIIIIIIIIGIIIIIIIIIIIHHHIIIIIIIIIIIIIIIIIIIIIIIIIIII
@HWI-D00621:625:HMJNFBCX2:2:1104:19451:69698
GTGGGGAATATTGCACAATGGGCGCAAGCCTGATGCAGCCATGCCGCGTGTATGAAGAAGGCCTTCGGGTTGTAAAGTACTTTCAGCGAGGAGGAAGGCATTAAGGTTAATAACCTTGGTGATTGACGTTACTCGCAGAAGAAGCACCGGCTAACTCCGTGCCAGCAGCCGCGGTAATACGGAGGGTGCAAGCGTTAATCGGAATTACTGGGCGTAAAGCGCACGCAGGCGGTCTGTCAAGTCGGATGTGAAATCCCCGGGCTCAACCTGGGAACTGCATTCGAAACTGGCAGGCTAGAGTCTTGTAGAGGGGGGTAGAATTCCAGGTGTAGCGGTGAAATGCGTAGAGATCTGGAGGAATACCGGTGGCGAAGGCGGCCCCCTGGACAAAGACTGACGCTCAGGTGCGAAAGCGTGGGGAGCAAACAGG
+
IHIIIIIIIFIIIIIIHFHHIIGHIIHIIIIIIIHHFIIIIIIIIIIIHHGEHIIIIIHIHIGIHIIIHDCEHEHHIFHHIHDGHGIIHIIGHHDHIIEFHFHIHHHGEHEHHG?EEHAAHEHHIFEHAGH=GEHHHGHFHEHHIE@G+DCDEHHE@GC@A@EHFHHIEH:HDD;>@HH?-5@CCDEEGGHHGG-@-@@EHG--56@@-@-@HDHCED@GHC;:DD-5CDHF@-CHF@@+DCIHHHHEF666-C:CCD?FA-HHHH?FCFEHHEHHIHGHHEA?-GECHIHFHHEHIIIHGIIFHGHHDGIHHFEHHHHFEHHCGIIGHHCIIIIIIIIIIIGHHHEFDCIIHHIIIIIIDHGIIIHIHIIIIIIIIIIHIHHEIIIIIIIIHIIIIIIIIGIIIIIIIIIIIIIIIIIIIHIIIIHIII
@HWI-D00621:625:HMJNFBCX2:2:1104:10867:70198
GTGGGGAATATTGCACAATGGGCGCAAGCCTGATGCAGCCATGCCGCGTGTATGAAGAAGGCCTTCGGGTTGTAAAGTACTTTCAGCGAGGAGGAAGGCGTTAAGGTTAATAACCTTAGTGATTGACGTTACTCGCAGAAGAAGCACCGGCTAACTCCGTGCCAGCAGCCGCGGTAATACGGAGGGTGCAAGCGTTAATCGGAATTACTGGGCGTAAAGCGCACGCAGGCGGTCTGTCAAGTCGGATGTGAAATCCCCGGGCTCAACCTGGGAACTGCATTCGAAACTGGCAGGCTAGAGTCTTGTAGAGGGGGGTAGAATTCCAGGTGTAGCGGTGAAATGCGTAGAGATCTGGAGGAATACCGGTGGCGAAGGCGGCCCCCTGGACAAAGACTGACGCTCAGGTGCGAAAGCGTGGGGAGCAAACAG
+
IIIIIHHIIIHIIHEHHIIHEHIIIIIIGIHGHHHHIIICHIIIIHHICD<GHIIIHIIHIFHIIHHFHHHIHHHHE?HCHHFHHHIDHHIIIFHHHIEHHHHHHFHIIHIIHHHIEEC.EHE@ADAEHC?@E-@>7EDEF-AEHHCHHDH:HHGEEFHIGHEHH?GEHGCDC+6C@CHHC=GH+:4@@FG----444--5-4-@66@@IHGG@E?E@C>C>>CCH<C:>D4---6---DD@-6-@@66-GCDHDD:D@E?HCHA6G@G?A@HAEHG8B-?EAEGGHEEHFB@HIIIHHHFFHEEHHHDIIIHGD77F.HGIHHH?HHHDCDE9IHIHHGGIHIHFD<<@EIIIIIHIHHHDHE@HCHH?EHIHIIIIIHE?H?IHHIHHHFHHGE<<1FCHIIHHIIHH=HCIGIIIHEHHHFHHCHH
@HWI-D00621:625:HMJNFBCX2:2:1104:3798:70515
GTGGGGAATATTGGACAATGGGCGAAAGCCTGATCCAGCCATGCCGCATGAGTGAAGAAGGCCTTTGGGTTGTAAAGCTCTTTCGGTGAGGAAGATAATGACGGTACTCACAGAAGAAGTCCTGGCTAACTCCGTGCCAGCAGCCGCGGTAATACGGAGAGGGCTAGCGTTATTCGGAATTATTGGGCGTAAAGAGCGCTTAGGATGGTTAGTAAGTTAAAAGTGAAATCCCAAAGCTCAACTTTGGAATTGCTTTTAAAACTGCTAACCTAGAGATTGAAGGAGGATAGAGGAATTCCTAGTGTAGAGGTGAAATTCGTAAATATTAGGAGGAACACCAGTGGCGAAGGCGTCTATCTGGTTCAAATCTGACGCTGAGGCGCGAAGGCGTGGGGAGCAAACAGG
+
IHHIIIIIIIIIIHIIIIIIIHIIIIIIIIIIIIIIIIIIHIIIIIIIIIIIIIIIHGIIIIIHHHHIIEHIIIIIIIIIIICGHHEHHGHHHIIGIHEGIIGH/.<F?H?A7FHHHHIIE?EHHEGHHFCHFHIHHGH?@@A?-;;DHII-B@FE-5>DGFH@@@--55-6FE-FHAF666?HD>E4FFA@FE-5--3#>6C6#8387=64-FGHHCHF@GGA@FFHHC?HAA7-7@8D8--F-?IIIHEF.BFCHHGAF?EE?G@HEHHHHG@A<GHE<.HHHHGCIHHHHHGHGIIIHIGIIIHIIIIIIIIIHIHHIHD:GIHIHHHE<EHHIHHHHEHIIHHGIIHHGIHHEEIIIIHHHIHHHHGGEIIHIIIHHIIIIIIIIIIIIIIIIIIHHIIII
@HWI-D00621:625:HMJNFBCX2:2:1104:10639:70513
GTGGGGAATATTGCACAATGGGCGCAAGCCTGATGCAGCCATGCCGCGTGTATGAAGAAGGCCTTCGGGTTGTAAAGTACTTTCAGCGAGGAGGAAGGCGTTAAGGTTAATAACCTTGGCGATTGACGTTACTCGCAGAAGAAGCACCGGCTAACTCCGTGCCAGCAGCCGCGGTAATACGGAGGGTGCAAGCGTTAATCGGAATTACTGGGCGTAAAGCGCACGCAGGCGGTCTGTCAAGTCGGATGTGAAATCCCCGGGCTCAACCTGGGAACTGCATTCGAAACTGGCAGGCTAGAGTCTTGTAGAGGGGGGTAGAATTCCAGGTGTAGCGGTGAAATGCGTAGAGATCTGGAGGAATACCGGTGGCGAAGGCGGCCCCCTGGACAAAGACTGACGCTCAGGTGCGAAAGCGTGGGGAGCAAACAGG
+
IIIIIIIIIIIIIIIIIIIIIIIIIIIHIIIIIIIIIIIIIIIIIIIIIIHHIIHHHIIIHIHIIIIIIHIIIIIIGIHIIECEHHHIIIIIIHIHIIIIIIIIIIHIHHHIIIGHIIIHHGHIGIIHH7FHHC@>HHHHHECGBFEHH>DHHI-FHF=HHH@EHEF?E?+;DH:HHII-E4-DD+4@EHHH-GHHFC--6@H-GCHFH-HGHCCHHHIC-CE5?@@DHC@---6-6-@C>--IIIHIHHHEHHHHD3EF--EGIHEFF?G?IIHHEIHEACIIIIFIIIIIIHEIHFHGIIHEIIIIIIIIIIIHIHIIGIIIIIIIIIIIIIIIIHH@IHIIIIHGDHIIIIIGIHHIIIIIIIIIIIIIIIHHIIIIIIIIIIIIIIIIIIIIIIGHIHIIIIIIIIIIIIIIIIIIIIIIIIIIII
@HWI-D00621:625:HMJNFBCX2:2:1104:12038:70549
GTGGGGAATATTGGACAATGGGCGAAAGCCTGATCCAGCCATGCCGCATGAGTGAAGAAGGCCTTTGGGTTGTAAAGCTCTTTCGGTGAGGAAGATAATGACGGTACTCACAGAAGAAGTCCTGGCTAACTCCGTGCCAGCAGCCGCGGTAATACGGAGAGGGCTAGCGTTATTCGGAATTATTGGGCGTAAAGAGCGCGTAGGCTGGTTAGTAAGTTAAAAGTGAAATCCCAAAGCTCAACTTTGGAATTGCTTTTAAAACTGCTAACCTAGAGATTGAAAGAGGATAGAGGAATTCCTAGTGTAGAGGTGAAATTCGTAAATATTAGGAGGAACACCAGTGGCGAAGGCGTCTATCTGGTTCAAATCTGACGCTGAGGCGCGAAGGCGTGGGGAGCAAACAGG
+
IIIIIIHIIIIIIIIIIIIHIIHHIIIIIIIIIHHIIIIIIHIIFHHHHIIIIIIIIIHIIIIIIIHHHIIIIIIIIIIIHF<CHHDGHHIIIIIGIHIIIHIIIIHHHHIIIIIIIIIIGHHHHIIIFHHIIHHHIFEHHHEHFHIIII:EH-BHHCD+EHHHHIIEDHHHHEFGE-EEFAEE@E-5;8DH?@6@->CD:@A@@FEHIIB587-?HEIHHH;H?HHG7=D-8AHHAGH?EGAHHHCIIHIIHHG7.G@CIIIHHAFEHF?HHIHFGAEGHHEHHEIIIIIIHIHHGIIGGIHIHIIHEFHIIIIIIIIHHGHGIH?IIIHIIHHIIGIIIIIIIIIIIHHIHHHHGIHHHGIIIIIHHIIHHGIHHHIIGHIIIIIIHHEHIHIIIIIIIIIII
@HWI-D00621:625:HMJNFBCX2:2:1104:13654:70923
GTGGGGAATATTGCACAATGGGCGCAAGCCTGATGCAGCCATGCCGCGTGTATGAAGAAGGCCTTCGGGTTGTAAAGTACTTTCAGCGAGGAGGAAGGCGTTAAGGTTAATAACCTTGGCGATTGACGTTACTCGCAGAAGAAGCACCGGCTAACTCCGTGCCAGCAGCCGCGGTAATACGGAGGGTGCAAGCGTTAATCGGAATTACTGGGCGTAAAGCGCACGCAGGCGGTCTGTCAAGTCGGATGTGAAATCCCCGGGCTCAACCTGGGAACTGCATTCGAAACTGGCAGGCTAGAGTCTTGTAGAGGGGGGTAGAATTCCAGGTGTAGCGGTGAAATGCGTAGAGATCTGGAGGAATACCGGTGGCGAAGGCGGCCCCCTGGACAAAGACTGACGCTCAGGTGCGAAAGCGTGGGGAGCAAACAGG
+
IIIIIIIIHIIIIIIIIIIIIHIIIIIIIIHHHIIIIIIIIIIIIIIIIHDGHIIIIIIIIHHHHIHHIHHIIIIIIHHIFGCGHHHIIIIHIIIIHIIIIIIIIHDGHIIIIHIIGFHHHHIIHFEHHHHHIHHDHIHIIHHHFEHIDCHIEH?HHHGHHGGHHEHHF4>CHG>DHEFHEDHIG+4@EE@@@E@6E--6GEEGHIHHHIHHHDDHHGHDHHHIIHCIIHHHHHGCF-HDDHE-HFHIIHHHIGHDD5GGIHHCIIIIHGIIIHIIGGIIHDIHCEIIHHHHEH@HHEHHHHHHECIIIIHEIHGIHEHIIHIIIIIIIIIIIIIIIHIHIIIIIIHHDIIIIIIIIIIIHIIIIIIIIIIIIIIIIIIIIHIIIIIIHIIIIIIIIIIIHEIIIIHIIIIIGIIIIIIIIIIIIIIIII
@HWI-D00621:625:HMJNFBCX2:2:1104:13103:71242
GTGGGGAATATTGCACAATGGGCGCAAGCCTGATGCAGCCATGCCGCGTGTATGAAGAAGGCCTTCGGGTTGTAAAGTACTTTCAGCGAGGAGGAAGGCGTTAAGGTTAATAACCTTGGCGATTGACGTTACTCGCAGAAGAAGCACCGGCTAACTCCGTGCCAGCAGCCGCGGTAATACGGAGGGTGCAAGCGTTAATCGGAATTACTGGGCGTAAAGCGCACGCAGGCGGTCTGTCAAGTCGGATGTGAAATCCCCGGGCTCAACCTGGGAACTGCATTCGAAACTGGCAGGCTAGAGTCTTGTAGAGGGGGGTAGAATTCCAGGTGTAGCGGTGAAATGCGTAGAGATCTGGAGGAATACCGGTGGCGAAGGCGGCCCCCTGGACAAAGACTGACGCTCAGGTGCGAAAGCGTGGGGAGCAAACAGG
+
IIGIIIIIHIIIIICHIIIIIIHIIIIIIIIIIIIIIIIIIIIIHIIIHIIGIHHHCHHIIHIIIIIIIIIIIHIIIIIHIIHIIGHIHHHHGIIIIIGHIIIIIIHIIHHHIHIIHIHIIIICEHIIIIIIHGHIIIIIIIHG?GEHHHDCEEA?AEHHEEEAGEHHHECHHDDCG--@HIHHDHEHIII-@C-5HHHEHHCHHHHHH?CHEC@EGHC@5>::5->DHCHHF@EHHF=HHG@EHG?G@-EHHDHHHD@GGHGFHHEHHCG@GG?HHHGIHGEFFHGIIIIIIHHEHEIIIHA?G?HHIIIHHIIHIIIHFEG?HHIIHGIIIIGIHIIHIGGHEHHF<FIHHIIIIIHIIHIGIIHHIIHIIIDHIIHDGIIIIIIHIHIIHIIIIIIIIHIHIIIIIIIIIIIIIIIIIIIIIIIIII
@HWI-D00621:625:HMJNFBCX2:2:1104:1794:71330
GTGGGGAATATTGCACAATGGGCGCAAGCCTGATGCAGCCATGCCGCGTGTATGAAGAAGGCCTTCGGGTTGTAAAGTACTTTCAGCGAGGAGGAAGGCGTTAAGGTTAATAACCTTGGCGATTGACGTTACTCGCAGAGGAAGCACCGGCTAACTCCGTGCCAGCAGCCGCGGTAATACGGAGGGTGCAAGCGTTAATCGGAATTACTGGGCGTAAAGGGCGCGCAGGCGGTCTGTCAAGTCGGATGTGAAATCCCCGGGCTCAACCTGGGAACGGCATTCGAAACTGGCAGGCTAGAGTCTAGGAGAGGGGGGTAGAATTCCAGGTGTAGCGGTGAAATGCGTAGAGATCTGGAAGAATACCGGTGGCGAAGGCGGCCCCCTGGACAAAGGCTGACGCTCAGGTGCGAAAGCGTGGGGAGCAAACAGG
+
IIIIIIIIIIIIHH?HIIIIHHIIIIIIIIIIIHH@EHIFHIIIIIIIHHDEHHHIHIIIIGHIIIIIHIIIHIHHHHIHHIG@HHIH<DH<C@HIHICCCH/EFE</:C@AFA?FHIGIC:7EEH?@GE@C?G=7+->--85F-6?GDDHD@GF6-FH-EHHHIIIH?@3;DHDDHHI-E@4DHDGHCECH-@--4-6@EE;E@764@H>E4C-@EHH#@8):E@-;++@G66-6--@>6-6-6--F6--@6+36+>6-CHCHEEA6-?FA-6+-GF8GA-HF-G@ECG?HG?EF7GAF8-7-D-IHHIHHAFHEGB::/CHHG?IIIHGIIHHD0GIIGIIHGED<.CHEHEC<0IHG.HHH@IIIIIIIIIIIIIHHCIGIIHGC<11<1HHIIIHHF1IIIHGIIIIIIIIIIIIIIIIIHH@III
@HWI-D00621:625:HMJNFBCX2:2:1104:7733:71265
GTGGGGAATATTGCACAATGGGCGCAAGCCTGATGCAGCCATGCCGCGTGTATGAAGAAGGCCTTCGGGTTGTAAAGTACTTTCAGCGAGGAGGAAGGCGTTAAGGTTAATAACCTTAGCGATTGACGTTACTCGCAGAAGAAGCACCGGCTAACTCCGTGCCAGCAGCCGCGGTAATACGGAGGGTGCAAGCGTTAATCGGAATTACTGGGCGTAAAGCGAACGCAGGCGGTCTGTCAAGTCGGATGTGAAATCCCCGGGCTCAACCTGGGAACTGCATTCGAAACTGGCAGGCTAGAGTCTTGTAGAGGGGGGTAGAATTCCAGGTGTAGCGGTGAAATGCGTAGAGATCTGGAGGAATACCGGTGGCGAAGGCGGCCCCCTGGACAAAGACTGACGCTCAGGTGCGAAAGCGTGGGGAGCAAACAGG
+
IIIIIIIIIIIIIIIIIIIIIIIIIIIIIIIIIIIIIIIIIIIIIIIIHIGHIIIIIIIIIIIIIIIIHIHIIIHHGHIIIIDEHHHIIIHHHHIIHHHIIIIIIIHHHHIIIIHHIIIIHHHH?--@GFH=A@GHHEH-8GCG-GHAC:::GHEHGG-4AGCAC4-4ACCCD++>@@@EHE@C:H--5F---6@4EE-@HHFG@?6-@?IHG@?G@FHGH+GDEC@:HHGHGHHCF@@+3-=HHCHHHHG@-+C+6>ACHAF-GHEG-HGHHEHIGIIIIGIHGF@EIIIIIHFIIIIIHEGIIHIIIIIIIIHIIIIGIIIHIIIIIHIIIIIIIHIHIIIHIIHF<HIIIIIIIIIIIIIIIIIIIIIIIIIIIIIHIIIHIIIIIIIIHIIIIIIIHIIIIIIIIIIIIHIIIIIIIIIIIIIIII
@HWI-D00621:625:HMJNFBCX2:2:1104:7904:71291
GTGGGGAATATTGGACAATGGGCGAAAGCCTGATCCAGCCATGCCGCATGAGTGAAGAAGGCCTTTGGGTTGTAAAGCTCTTTCGGTGAGGAAGATAATGACGGTACTCACAGAAGAAGTCCTGGCTAACTCCGTGCCAGCAGCCGCGGTAATACGGAGAGGGCTAGCGTTATTCGGAATTATTGGGCGTAAAGAGCGCGTAGGCTGGTTAGTAAGTTAAAAGTGAAATCCCAAAGCTCAACTTTGGAATTGCTTTTAAAACTGCTAACCTAGAGATTGAAAGAGGATAGAGGAATTCCTAGTGTAGAGGTGAAATTCGTAAATATTAGGAGGAACACCAGTGGCGAAGGCGTCTATCTGGTTCAAATCTGACGCTGAGGCGCGAAGGCGTGGGGAGCAAACAGG
+
IEHIIHEHHIIIIIIIIHIIEHHHHIIIIIIIIIHIIIIIHIIIIIIIGIIIIIIIIHHIIIFGEHHHIHHHIHIIHIIIFIHHHH/:CGHHIHIIGHEFHFHHGHIIHIHHIHHEEECFHFHE?HEHHFFEHHH@EHIIFHIIHIIHG>:EGFHHE6>:E@-4-AG-CGEHEHHHH@FA@@A-HD@@EFHDE?GHHHDHHA@@G@G-FFEC:6?FFCHIHHHIHHIHFHEF-GGAG?HGFG@?ADHHHEFHA:F:.F.IHEGG7.<<.CCHFHEEIHHEIHFHHIIIHHAGHHGECIHIIIIIIIIHGIIIIIHE?IIIIHGBIIHIIHGHHHEHEHGIHHHHIIHHIIIHGIIIHHIIHGHHHHEEIIIIHIIIIIIHIIIIHIHIIIIIIIIIIIIHHHIII
@HWI-D00621:625:HMJNFBCX2:2:1104:11042:71298
GTGGGGAATATTGCACAATGGGCGCAAGCCTGATGCAGCCATGCCGCGTGTATGAAGAAGGCCTTCGGGTTGTAAAGTACTTTCAGCGAGGAGGAAGGCGTTAAGGTTAATAACCTTGGCGATTGACGTTACTCGCAGAAGAAGCACCGGCTAACTCCGTGCCAGCAGCCGCGGTAATACGGAGGTTGCAAGCGTTAATCGGAATTACTGGGCGTAAAGCGAACGGAGGGGGTCTGTCAAGTCGGATGGGAAATCCCCGGGCTCAACCTGGGAACTGCATTCGAAACTGGCAGGCTAGAGTCTTGTAGAGGGGGGTAGAATTCCAGGTGTAGCGGTGAAATGCGTAGAGATCTGGAGGAATACCGGTGGCGAAGGCGGCCCCCTGGACAAAGACTGACGCTCAGGTGCGAAAGCGTGGGGAGCAAACAGG
+
IICHGIIIIEHIFHIIIIHIIGIIIHIIFIIIIIIIIII?HDGHHHIIIH0<GHIIIIIIHEFHIIHI.G<EHIGIHCFHHE<0<<0C<CDHEHHIHIGHHGE9:D9/DEAH@..A.7B78C:G@EHEEAG7---+773-8B-A-6-CC>>:GH?FA@-8GH?FHHHGHHDIIC:H@-@@?-5>D--66GGH--6-44-6@@@@G@E>IHHHIIHG@CH47+-4-++;-+E@6--66--:3-@?E@6---CG@+>>;+E?A66-HHE66-HEEEF-CHF4--A@FGA-F8--A-6A-IHF8---9-F@CHD8:?IFHIHG?IGHHEIHH>IHEFIIIHGIIIHHHIGD.HGIIHHIIIIHHHIHHIIHIIIHIIIHHE<.HEIIIIHHC11?IIIHIIIIH@IIHEHIIIIIHHGIIIHEIIHHIIIIII
@HWI-D00621:625:HMJNFBCX2:2:1104:3794:71548
GTGGGGAATATTGCACAATGGGCGCAAGCCTGATGCAGCCATGCCGCGTGTATGAAGAAGGCCTTCGGGTTGTAAAGTACTTTCAGCGAGGAGGAAGGCGTTAAGGTTAATAACCTTAGTGATTGACGTTACTCGCAGAAGAAGCACCGGCTAATTCCGTGCCAGCAGCCGCGTTAATACGGAGGGTGCAAGCGTTAATCGGAATTACTGGGCGTAAAGCGCAGCGAGGGGGTCTGTTAAGTCGGATGTGAAATCCCCGGGCTCAACCTGGGAACTGCATTCGAAACTGGCAGGCTAGAGTCTTGTAGAGGGGGGTAGAATTCCAGGTGTAGCGGTGAAATGCGTAGAGATCTGGAGGAATACCGGTGGCGAAGGCGGCCCCCTGGACAAAGACTGACGCTCAGGTGCGAAAGCGTGGGGAGCAAACAGG
+
HHHIIHIHHHHHHGHIIEHHI1CEHIIIIHHHHHFHFEHHIFIICC?HEDD@@FHEHHHHFHHHCHHIDHHDHIIIHHHHHI0<<DHH<DHCGHHHHHHHHDHIIGEHE@HE.B@GF..7:AFH?AGHCAG-A-D:DHHI?G-G?FH?DDDHFH----66-45-85--5ADC5+34-6FHC=EHH:-4--6@GE@---@@GEHHF@656@HF@6@3@-@-48-))25+-+-H@6@----C>44-F66E@?FHH>+DHDEEG86--A46--GIHH?HHHGFHHIIHG@HHHEHA-FH?HGHG@HFA-IIIHHEFHIIIIIIIHHEGIIHHHHDHIIHGHIIIIHHIGHHEHIIIIIHIIIIIIIIIHHIIIIIIIIIHIHHE@HHHIHEIIIIHFIIIIIIHEIIIHGHIIIIGIIIIIIIIIIIIIIIII
@HWI-D00621:625:HMJNFBCX2:2:1104:18806:71639
GTAGGGAATCTTCGGCAATGGACGAAAGTCTGACCGAGCAACGCCGCGTGAGTGAAGAAGGTTTTCGGATCGTAAAACTCTGTTGTTAGAGAAGAACAAGGACGTTAGTAACTGAACGTCCCCTGACGGTATCTAACCAGAAAGCCACGGCTAACTACGTGCCAGCAGCCGCGGTAATACGTAGGTGGCAAGCGTTGTTCGGATTTATTGGGCGTAAAGCGAGCGCAGGCGGTTTCTTAAGTCTGATGTGAAAGCCCCCGGCTCAACCGGGGAGGGTCATTGGAAACTGGGAGACTTGAGTGCAGAAGAGGAGAGTGGAATTCCATGTGTAGCGGTGAAATGCGTAGATATATGGAGGAACACCAGTGGCGAAGGCGGCTCTCTGGTCTGTAACTGACGCTGAGGCTCGAAAGCGTGGGGAGCAAACAGG
+
HIEEEHHHE<DHDCEHHIIHIHIIDHIIEHIIIEFCEEHIIIIGDHIIHHH0FGHHIHHII<CCG@EIFHHHHIHHHFHIIFD?C0CGGCCGHHHHHH/CEHFHHEHHGHFE?.A.D@HE-8FHIGEECHCEHHA@--6-AGECHEHEHHHIIIGHHHHHHCHHGGHEH-3:>+>DHEHHHG?@5@@@@?FGE@@G:G-6ED-F?F@6?26EFDF:GG-@C@;>>C-:D:CFF@@@@H@CHGFHG?@-6E@F:DDH>+3AA8->3DD+GA-HA-FHDD7-HF8AFBFGBHHEB.GCHHGHHHEHFAHGAG7.HG?HHHEHHEHGBIIHIIHIGHIHHCHHHHIHIHFD<IHGIIHEFC0IHGCFHGDEIIHIIHDIHHDFHEIIHG@F?HHIIIHDIIIHIIIHHEHHHHEDIGIIGIHHEGHHHIIIHI
@HWI-D00621:625:HMJNFBCX2:2:1104:10098:71841
GTAGGGAATCTTCGGCAATGGACGAAAGTCTGACCGAGCAACGCCGCGTGAGTGAAGAAGGTTTTCGGATCGTAAAACTCTGTTGTTAGAGAAGAACAAGGACGTTAGTAACTGAACGTCCCCTGACGGTATCTAACCAGAAAGCCACGGCTAACTACGTGCCAGCAGCCGCGGTAATACGTAGGTGGCAAGCGTTGTCCGGATTTATTGGGCGTAAAGCGAGCGCAGGCGGTTTCTTAAGTCTGATGTGAAAGCCCCCGGCTCAACCGGGGAGGGTCATTGGAAACTGGGAGACTTGAGTGCAGAAGAGGAGAGTGGAATTCCATGTGTAGCGGTGAAATGCGTAGATATATGGAGGAACACCAGTGGCGAAGGCGGCTCTCTGGTCTGTAACTGACGCTGAGGCTCGAAAGCGTGGGGAGCAAACAGG
+
IIIIIIHIIIIIIIIIIIIIIIIIIIIIHIIIIIIIIIIIIIIIHIHIHHIIIIIIIIIIIHHHHHIHIIH=HHIIIIIIHH<DHIIIIIIIIIIIIIIHCEHIHHIICGHHIGGHHEHH@GHIHGGHIHEAEAEHHHHHHGHHHGHHGHC:GHIHIC4FGHGHHHHIGHH:CC3DHC@HHGHG-@E?@56@--@ED@EFEHEEGGAE?-6@@:>C@@GHDDF>FHHI;65@-H@@?@FEGECF6-66---G3D:D;CH@FB6+>D:7HG@-EHIIHHHHHIHIIIIIHEGGD@FHH?AA.A?GIIHHFEHHHGHEEIIHHEGHHIIHIIIHFIIHHIIIIIIIIIHGDIIIIIHHHHHG@<IIIIIIIIIIHHHIIIIIIIGIIIIIIIIIHIIIIIIHIIIIIIIIIIIIIIIIIIIIIIIIIIIIII
@HWI-D00621:625:HMJNFBCX2:2:1104:12890:71791
GTGGGGAATATTGCACAATGGGCGCAAGCCTGATGCAGCCATGCCGCGTGTATGAAGAAGGCCTTCGGGTTGTAAAGTACTTTCAGCGAGGAGGAAGGCATTAAGGTTAATAACCTTGGTGATTGACGTTACTCGCAGAAGAAGCACCGGCTAACTCCGTGCCAGCAGCCGCGGTAATACGGAGGGTGCAAGCGTTAATCGGAATTACTGGGCGTAAAGCGCACGCAGGCGGTCTGTCAAGTCGGATGTGAAATCCCCGGGCTCAACCTGGGAACTGCATTCGAAACTGGCAGGCTAGAGTCTTGTAGAGGGGGGTAGAATTCCAGGTGTAGCGGTGAAATGCGTAGAGATCTGGAGGAATACCGGTGGCGAAGGCGGCCCCCTGGACAAAGACTGACGCTCAGGTGCGAAAGCGTGGGGAGCAAACAGG
+
IIIIIIIIIIIIIIIIIIHHHIIIIIIIIIIIIIIIIIIHIIIIIIHHHIEHHHIIIIIIIIIIIIIIIIIIIIIIIIIIHHGHIIIDHHIIGIIIIIHIIIHIIIIIIIIIIHHHIIIHHHIIIIIIIIIIIHHDHIIIIIII@HFIHIG:@?BH?EG4GGEGGFHHIGHIHH5>E??E@EHHIIEH=C@@@EEEHC-@ECEHH@@EHHHHE?HHE@633GE)?E@G>3C56-@@6-=HHHIIHHECCEEHG::>>HGA-AEHHH@A8?HIIHHHECIIIHGHIIHIHH?IHIIIIIIHHFHHHHIIIHHEEHIHIIHIIIHIIIIIIIIIHIIIHIIIIHIIIIHFDHIIIIIGIIIIIHCIIIIHIHIIIIIHHIHIIIHIIHIHIIIHIIIIIIIIHFIIIHIIIIIIHHIHHIIIHHIIIIIIII
@HWI-D00621:625:HMJNFBCX2:2:1104:15968:71989
GTGGGGAATATTGCACAATGGGCGCAAGCCTGATGCAGCCATGCCGCGTGTATGAAGAAGGCCTTCGGGTTGTAAAGTACTTTCAGCGAGGAGGAAGGCATTAAGGTTAATAACCTTGGTGATTGACGTTACTCGCAGAAGAAGCACCGGCTAACTCCGTGCCAGCAGCCGCGGTAATACGGAGGGTGCAAGCGTTAATCGGAATTACTGGGCGTAAAGCCCAAGCAGGCGGTCTGTCAAGGCGGATGGTAAATCCCCGGGCTCAACCTGGGAACTGCATTCGAAACTGGCAGACTAGAGTCTTGTAGAGGGGGGTAGAATTCCAGGTGTAGCGGTGAAATGCGTAGAGATCTGGAGGAATACCGGTGGCGAAGGCGGCCCCCTGGACAAAGACTGACGCTCAGGTGCGAAAGCGTGGGGAGCAAACAGG
+
IIIIIIIIIIIIIIIIIIIIIIIIIIIIIIIHHIIIIIIIIIIGIIIIIIHIIIIIHHIIHIIIIIIIIIIIIIIIIIIIIIDEHIIIHIIIGIGIIIIIHIIIIHIHHHIHIHIIHIIIIIIIIIIIHHIHHGHHDHHIIHIHIHEHCDHIIIIIFEGHIIEHHIIGHI+3;:>C@E-@E-6;D:EHCCEHHI@GHIIHH5-6@66++@G@>:+>EHH######@HDDCC@--6---@@6---GE@6-@EHGCCHCDA@8---?H?G?CHFFFA6----6--EHHHE@B6-66-666F@--6A7-A77CIIHIHHEFFF9ECH@@HFC.7./CHG@EHHD9.</:/C<1C09HGC<HGG<DIIIH@CHEEEIIIHDHGHHIHFFHCF?IIIIIIIIIIIHIIIIIIIIIIIIIIIIIIIIIIIIIIIII
@HWI-D00621:625:HMJNFBCX2:2:1104:19310:71811
GTGGGGAATATTGCACAATGGGCGCAAGCCTGATGCAGCCATGCCGCGTGTATGAAGAAGGCCTTCGGGTTGTAAAGTACTTTCAGCGAGGAGGAAGGCATTAAGGTTAATAACCTTGGTGATTGACGTTACTCGCAGAAGAAGCACCGGCTAACTCCGTGCCAGCAGCCGCGGTAATACGGAGGGTGCAAGCGTTAATCGGAATTACTGGGCGTAAAGCGCACGCAGGCGGTCTGTCAAGTCGGATGTGAAATCCCCGGGCTCAACCTGGGAACTGCATTCGAAACTGGCAGGCTAGAGTCTTGTAGAGGGGGGTAGAATTCCAGGTGTAGCGGTGAAATGCGTAGAGATCTGGAGGAATACCGGTGGCGAAGGCGGCCCCCTGGACAAAGACTGACGCTCAGGTGCGAAAGCGTGGGGAGCAAACAGG
+
IIIIIIIIIHIIIIIIIIIHIIGHIIIIIIIIIIIIIIIIIIIIIIIIHHIGIIIFIIIIIIIIIHHHIFHIIIIIIIIIIH<FGEIIIIHIIHIIII?HHHHHIGHEHIHHEH@FCFFHHGIHHIIIAGCGHHIIHEDHIIIGHFFHDHIGHIGEHHGHHIIIFHIGIHHHHHD+@@EHIGCHHH44@EH-FHE@GHHHHFHHG@-@G@E@@DHEGH@FHDGDH::3>7:56666--G::-=HG6@--@GE@+3+6+A-A-G@@A?AEAA?HIHHHGHCA@-AEHFIIIFHEHEIIIIIIIHHIFIHHHIIIHHIIHIIHFFHIIIIIIIIIIIHHFIGHCIIIIHGDHIIIIIIIIHIIIHHIIHIIIIFIIIIIIIGGIIIIIHHIHGHGIIIIIHHGIIIIIIIIIIIIIIIIIIIIIIIIIIIIH
@HWI-D00621:625:HMJNFBCX2:2:1104:10427:72184
GTGGGGAATATTGCACAATGGGCGCAAGCCTGATGCAGCCATGCCGCGTGTATGAAGAAGGCCTTCGGGTTGTAAAGTACTTTCAGCGAGGAGGAAGGCGTTAAGGTTAATAACCTTGGCGATTGACGTTACTCGCAGAAGAAGCACCGGCTAACTCCGTGCCAGCAGCCGCGGTAATACGGAGGGGGCAAGCGTTAATCGGAATTACTGGGCCTAAAGCGCAAGCAGGCGGTCTGTCAAGTCGGATGTGAAATCCCCGGGCTCAACCTGGGAACTGCATTCGAAACTGGCAGGCTAGAGTCTTGTAGAGGGGGGTAGAATTCCAGGTGTAGCGGTGAAATGCGTAGAGATCTGGAGGAATACCGGTGGCGAAGGCGGCCCCCTGGACAAAGACTGACGCTCAGGTGCGAAAGCGTGGGGAGCAAACAGG
+
IIIGIGHIHIIIIHHIIIIIHIIIIIIIIIIIHIIIIIIHIIIIIIIIHHHIIIIIIIIIIIIHHHHIIHICGHHHIIGHIIDFGFHIHHHHIHIHIIFHHIIHHHHFHGHIIIGHHIHGDHIFH@?@GHIHGG->>EHCHG?FHIHHGD+5@AFHEH-AEGHEA-@F@-+6CH:HE--@E-5CH++3+>?@-@H-@?6-@ECHF6666@-:6+'3HD>+-F6+2-=HD9@----?-G@++-46@-EGE@CF@DDD:HEHFIHGHGHHEEIIIHHFEFIHEHHGIIIIIHEHHHHIIIGA?HHEIHIIHIIHIIIHHEFIHHHGIGIIIHIIIIIHHHIHIGHIIHHF<FHIIIIIIIIHDIIIIIIIIIIIIIIIIIIIHIFIIIIIIIIHGIIIIIGIIHIIIIIIIIIIIIIGIIIIIIIIIIIIII
@HWI-D00621:625:HMJNFBCX2:2:1104:10742:72094
GTGGGGAATATTGGACAATGGGCGAAAGCCTGATCCAGCCATGCCGCATGAGTGAAGAAGGCCTTTGGGTTGTAAAGCTCTTTCGGTGAGGAAGATAATGACGGTACTCACAGAAGAAGTCCTGGCTAACTCCGTGCCAGCAGCCGCGGTAATACGGAGAGGGCTAGCGTTATTCGGAATTATTGGGCGTAAAGAGCGCGTAGGCTGGTTAGTAAGTTAAAAGTGAAATCCCAAAGCTCAACTTTGGAATTGCTTTTAAAACTGCTAACCTAGAGATTGAAAGAGGATAGAGGAATTCCTAGTGTAGAGGTGAAATTCGTAAATATTAGGAGGAACACCAGTGGCGAAGGCGTCTATCTGGTTCAAATCTGACGCTGAGGCGCGAAGGCGTGGGGAGCAAACAGG
+
IIIIIIHIIIIIIIIIIIIIIIIIIIIIIIIIIHIIIIIIIIIGIIIIIIIIIIIIIIIIIIICHIIIIIIIIIIIIIHIIHGFHIIIIHIHIIIIHIIIIHIHCEHHHHIHIGIHIIFHGHHICEHHBEHHHHHHGHHIIHHHHIIIIIHGCHHHGHIIGH==FEFHHEE@GHHHHH@@@A;FDG@@DHEHG55::C4>FFH@66@IIHHCEGG?F6HFHF7@FCCH@CHAFHH?F7-IHHHF@A-DHGD.?AFFHHHGIHIEHEEHGHHHHEHHHHHIIIHH?HIIGHCIHHGIIHHHGHHHHHHEIIIIIIHHHIIHHHD<HIIIHHHFFHHIIHHHIIIIIIIHIIIIIIIIIIIIIIGHHIHIIIIIIIIIIIHIGIIIIIIIIIIIIIIIIIIIIIIII
@HWI-D00621:625:HMJNFBCX2:2:1104:13799:72153
GTAGGGAATCTTCGGCAATGGACGAAAGTCTGACCGAGCAACGCCGCGTGAGTGAAGAAGGTTTTCGGATCGTAAAACTCTGTTGTTAGAGAAGAACAAGGACGTTAGTAACTGAACGTCCCCTGACGGTATCTAACCAGAAAGCCACGGCTAACTACGTGCCAGCAGCCGCGGTAATACGTAGGTGGCAAGGGTTGTCCGGATTTATTGGGCGTAAAGCGAGCGCAGGCGGTTTCTTAAGTCTGATGTGAAAGCCCCCGGCTCAACCGGGGAGGGTCATTGGAAACTGGGAGACTTGAGTGCAGAAGAGGAGAGTGGAATTCCATGTGTAGCGGTGAAATGCGTAGATATATGGAGGAACACCAGTGGCGAAGGCGGCTCTCTGGTCTGTAACTGACGCTGAGGCTCGAAAGCGTGGGGAGCAAACAGG
+
IIEHIIIIIIIIHIIIIIHIIHIIHIIIHHIIIIIIIIIIIHIIIIIIIIIIIHIGHIIIIFGHIIIIHHIIHIII?GHEGC<DGCHHHFHHIGHFHG?HHEEDHHHIIGHHC@GH?EEGHHHHH?FHDHH@EHCHH-FHHHIIHG-8>DCHHHHHH?HEAHAFH?FHHHHDHHCHE-6--66@EHF@--@6-66-6@EGHH@?HE?-HGHHHGHHHHIIHHIHHHIIHHHEGHG@G?E?G@-@-HEFHFHHC:>+HD>HHHCHIHHHHHHHG?FG@IIHHD?G@GHIHGG?D.HHIHHHG?EIHIIIIIIHIIIIHIIHHIGIHHHHHHHIIIIIIIIIIGIIIIHHDIIHIIIIIHHFIHIIIIIIIIIIIIIIIIIIHEIIIIIIIHIIHIIIIIIIIIIIIHIIIIIIIIIIIIIIIIIIIIIIII
@HWI-D00621:625:HMJNFBCX2:2:1104:7657:72710
GTGGGGAATATTGCACAATGGGCGCAAGCCTGATGCAGCCATGCCGCGTGTATGAAGAAGGCCTTCGGGTTGTAAAGTACTTTCAGCGAGGAGGAAGGCGTTAAGGTTAATAACCTTAGCGATTGACGTTACTCGCAGAAGAAGCACCGGCTAACTCCGTGCCAGCAGCCGCGGTAATACGGAGGGTGCAAGCGTTAATCGGAATTACTGGGCGTAAAGCGCACGCAGGCGGTCTGTCAAGGCGGATGTTAAATTCCCGGGCTCAACCTGGGAACTGCATTCGAAACTGGCAGGCTAGAGTCTTGTAGAGGGGGGTAGAATTCCAGGTGTAGCGGTGAAATGCGTAGAGATCTGGAGGAATACCGGTGGCGAAGGCGGCCCCCTGGACAAAGACTGACGCTCAGGTGCGAAAGCGTGGGGAGCAAACAGG
+
IIIIHIIIIIIIIIIIIIIHIHIIIIIIHHHIIIGIIIIIHIIHIIHGCCGGEHIIHIHHHIIIIIE0CGFHIHHGHHIIIHHHHIHHIHH<HHHHGHHIEHHIIIIEHHHHHEHHHGHEDHEC-A-8D?GEHG=7:GH--8FE?A@-6;:+EE-66A=-6@--AE?@HHDDC:+35FFCE-6CHHHI@--FEHHHHC-@EHIG6GH3HHHG?C>DHDC1-4-+6--+>3646------56--@G@666--E63+6+HEA---AEEC?EEFGGA-A6-@?HHFHHIHEHHE@EF@@HHFF@AECF7@EDHIIHGDEEHFIHEHIHGHEHHGHCIIHEGIHHHIIIHHGDCHHGIIGIHIIIIIIIIIIIIIIIIIIIIIIIHIIIIIIIHIIIIIHHHGHIHIIIIIIIIIIIIIIIIIIIIIIIIIIII
@HWI-D00621:625:HMJNFBCX2:2:1104:12708:72601
TGGGGAATATTGCACAATGGGCGCAAGCCTGATGCAGCCATGCCGCGTGTATGAAGAAGGCCTTCGGGTTGTAAAGTACTTTCAGCGAGGAGGAAGGCATTAAGGTTAATAACCTTGGTGATTGACGTTACTCGCAGAAGAAGCACCGGCTAACTCCGTGCCAGCAGCCGCGGTAATACGGAGGGTGCAAGCGTTAATCGGAATTACTGGGCGTAAAGCGCACGCAGGCGGTCTGTCAAGTCGGATGTGAAATCCCCGGGCTCAACCTGGGAACTGCATTCGAAACTGGCAGGCTAGAGTCTTGTAGAGGGGGGTAGAATTCCAGGTGTAGCGGTGAAATGCGTAGAGATCTGGAGGAATACCGGTGGCGAAGGCGGCCCCCTGGACAAAGACTGACGCTCAGGTGCGAAAGCGTGGGGAGCAAACAGG
+
IIIIIIIIIIIIIIIIIIIIIIIIIIIIIIIIIIIIIIIIIIIIIIIEEHHIIIIIIIIIIIIIIGIIGHHIIIIIHIIIIIHHHIIIIHIIIHIIIHIIIIIIHIIHHHHIIHHHHIGHHIHICEHHIIIHEGIIIIHHHAEHHHIDIIGHH?E??GHIGEHHEFHHHIHIDHHIHH?GE@HGHIIIHE@CHHHHIIHIIGHGHHHEC6FECHCHEC?>D-'CEHHD;FH--6---HH:64-GGHF--G@@C:++DAA8-A-HG@EFHEHHG6EHEIHHCEHHGEHEFHHHGA?GFG@HHFHGHIIIHHAGEFIIIIIIHEIIIIHGIIHHHCIHHHGIHGIHG@GBHFGIIIIHIHHIIHHGIIIHIHIIIIIHIHDIH@HEHIHIHGIHGHIIIIHEHIIIIIIIIIIIIIIHHIHIIIIIIHHHH
@HWI-D00621:625:HMJNFBCX2:2:1104:15712:72591
GTGGGGAATATTGCACAATGGGCGCAAGCCTGATGCAGCCATGCCGCGTGTATGAAGAAGGCCTTCGGGTTGTAAAGTACTTTCAGCGAGGAGGAAGGCGTTAAGGTTAATAACCTTGGCGATTGACGTTACTCGCAGAAGAAGCACCGGCTAACTCCGTGCCAGCAGCCGCGGTAATACGGAGGGTGCAAGCGTTAATCGGAATTACTGGGCGTAAAGCGCACGCAGGCGGTCTTTCAAGTCGGATGTGAAATCCCCGGGCTCAACCTGGGAACTGCATTCGAAACTGGCAGGCTAGAGTCTTGTAGAGGGGGGTAGAATTCCAGGTGTAGCGGTGAAATGCGTAGAGATCTGGAGGAATACCGGTGGCGAAGGCGGCCCCCTGGACAAAGACTGACGCTCAGGTGCGAAAGCGTGGGGAGCAAACAGG
+
IIIIIIIIIIIIHIIIIIHHHHHIHIIIIIIIIIIHHIIIHIIIIIIIIIEHIHIHIIHIIIIIIHIIIIIIIIIIIIIIIIDHHHIIHHHDCHHHHHEHHHIIIIEHIIIHH:EHHIICHHIIHGIHHHIHHHHHIIIIGHIIHFEG+>::CHFHIHHHHHIIIIFHFHD:+CD+@?G?E-6CD+EGD-FHFHGHI-6-GH@?GGEHE>>5@DCG@H@5G@@CIHIIHHD@66@6--=HC@=@@-HIIIIHG::C+HHE?GHIHHE-@@AHIHHHIIIHE=HHIIIIHFHIIGIIIIHHEHHHHHIHDC:.HAIHHHHIIHCCFIIIIIIIIIIIIIIHIIHIIHHGB?IGIIIIIIIIIIIGIIHHIIIHHGIHIHDHGHGIIIIIHGIFIIIIIIIHG@IIIIHIIIIIIHCEIIIIIIIIIIHIII
@HWI-D00621:625:HMJNFBCX2:2:1104:6187:73380
GTGGGGAATATTGCACAATGGGCGCAAGCCTGATGCAGCCATGCCGCGTGTATGAAGAAGGCCTTCGGGTTGTAAAGTACTTTCAGCGAGGAGGAAGGCGTTAAGGTTAATAACCTTAGCGATTGACGTTACTCGCAGAAGAAGCACCGGCTAACTCCGTGCCAGCAGCCGCGGTAATACGGAGGGGGCAAGCGTTAATCGGAATTACTGGGCGTAAAGCGAACGCAGGGGGTCTGTCAAGTCGGATGTGAAATCCCCGGGCTCAACCTGGGAACTGCATTCGAAACTGGCAGGCTAGAGTCTTGTAGAGGGGGGTAGAATTCCAGGTGTAGCGGTGAAATGCGTAGAGATCTGGAGGAATACCGGTGGCGAAGGCGGCCCCCTGGACAAAGACTGACGCTCAGGTGCGAAAGCGTGGGGAGCAAACAGG
+
IIIIIIIIIIIIIIIIIIIIIIIIIIIHHIIIIIIIIIIIIIIIIIIIIDDHHHIIIIIIHIHIHIIHIHHCHEHEHIIIIIG?DGHHDHHDHIHHIIIIIIIIIC9DH@.GHHHIFHE@HIICGHE@H-A@GCE:+7>GFHEHGHCHHHGCHIH-AF@-@EAFHIIIIE:;DD5CECCGH--6D++:>D?4-@@-5E?FEEH@@?@?#CD5E?G@@@55---+?C3+5+-?@@6-@6E>+-@-GHHHHHHGHD:HH:@EGGEIH@FEEGHH?IHHIHHGAHGHHHHHHHHHEFGHHIHGIHHEAAEECIHGDAIIHHIGHIIIHIIIIGIIIIIHIHHHGCHHIHHGDHFHHGHHGHIIIIIIIIHHIIIIIIIHIHCIHEHHHIIIIHFCHHHEHIIHH@IIHHIIIIIIIHHHHIIIIIIIIIIIII
@HWI-D00621:625:HMJNFBCX2:2:1104:16375:73627
GTGGGGAATATTGGACAATGGGCGAAAGCCTGATCCAGCCATGCCGCATGAGTGAAGAAGGCCTTTGGGTTGTAAAGCTCTTTCGGTGAGGAAGATAATGACGGTACTCACAGAAGAAGTCCTGGCTAACTCCGTGCCAGCAGCCGCGGTAATACGGAGAGGGCTAGCGTTATTCGGAATTATTGGGCGTAAAGAGCGCGTAGGCTGGTTAGTAAGTTAAAAGTGAAATCCCAAAGCTCAACTTTGGAATTGCTTTTAAAACTGCTAACCTAGAGATTGAAAGAGGATAGAGGAATTCCTAGTGTAGAGGTGAAATTCGTAAATATTAGGAGGAACACCAGTGGCGAAGGCGTCTATCTGGTTCAAATCTGACGCTGAGGCGCGAAGGCGTGGGGAGCAAACAGG
+
IIIIIIIIIIIIIIIIIIIIIIIIIIIHIIIIIIIIIIIIIIIIIHIIIIIIIIHIIIIIIIIIIHIIIIIIIIIIIIHIIG<CGHGHHIIIGHHIIIIIHIIIIIIHHHHGHFHHHHIIHIHIIIIHIHIIHHHHEHHHIHEHIGIC;HDGHHHI-@DDEEHIIIIGIIDHIIIHIEHHHHCGHCFHHHHH?-6@-DE@BHA6GH<HHEFEGHGHHIGIHFHHGFE6@G?HG@?EEEGFA8-C@?.FIIIIHEGIIHHHEHEEHGFH@IHHHHCGAHHIHIIHIIIIIIIIIIIHHIHEHIHEHHIIIIIIIIIHGIIIHHGBIIIIIHHIIIIIIIIIIIIIIIHIIIIHFIIHFIIIIGIIGIIIIIIIIIIIIIIIIIIIIIIIIIIIIIIIIIIIIIIII
@HWI-D00621:625:HMJNFBCX2:2:1104:3383:73751
GTGGGGAATATTGGACAATGGGCGAAAGCCTGATCCAGCCATGCCGCATGAGTGAAGAAGGCCTTTGGGTTGTAAAGCTCTTTCGGTGAGGAAGATAATGACGGTACTCACAGAAGAAGTCCTGGCTAACTCCGTGCCAGCAGCCGCGGTAATACGGAGAGGGCTAGCGTTATTCGGAATTATTGGGCGTAAAGAGCGCGTAGGCTGGTTAGTAAGTTAAAAGTGAAATCCCAAAGCTCAACTTTGGAATTGCTTTTAAAACTGCTAACCTAGAGATTGAAAGAGGATAGAGGAATTCCTAGTGTAGAGGTGAAATTCGTAAATATTAGGAGGAACACCAGTGGCGAAGGCGTCTATCTGGTTCAAATCTGACGCTGAGGCGCGAAGGCGTGGGGAGCAAACAGG
+
IIIIIIFIHHIIIIIIIIIIIIIIIIIHHIHIIIIIIIIIIIIIIIIHIIIIIIHHIIIIIIHIIGIIIIHDHHHHIIIIIHFHHI/@EFHIEHGHIIIFHIGH=FHHG/7.DGHEEHIEH.FCEC?7..:F7@HHIEEHHHEHHGHH+3C@FHHGH@HC=ED=AGHEHIGHHAGFHIHH6AFIHG@@CCD6A@-6;>@56CAEA@FHHH5856A@FGHHHHHGIHHGG=G?A7B-?G@@8-@8-77-HHG.B7F.CHHHGGE:.CGHHHEIHHEHHIIIIHIHIIIHHIIIIIIIIHIHEH@EHHHHIHIHHIGIIIIIIHG<EHIIGIIIIIHHFIIIIIIIHIIIIIIIIIIIIIIIHHHEHIIIIIHEDIHGIIIIIIIIIIIIIIIIIIIIIIIHIIIII
@HWI-D00621:625:HMJNFBCX2:2:1101:17267:29333
GTGGGGAATATTGCACAATGGGCGCAAGCCTGATGCAGCCATGCCGCGTGTATGAAGAAGGCCTTCGGGTTGTAAAGTACTTTCAGCGAGGAGGAAGGCATTAAGGTTAATAACCTTGGTGATTGACGTTACTCGCAGAAGAAGCACCGGCTAACTCCGTGCCAGCAGCCGCGGTAATACGGAGGGGGCAAGCGTTAAACGGAATTACTGGGCGTAAAGCGCACGCAGGCGGTCTGTCAAGTCGGATGTGAAATCCCCGGGCTCAACCTGGGAACTGCATTCGAAACTGGCAGACTAGAGTCTTGTAGAGGGGGGTAGAATTCCAGGTGTAGCGGTGAAATGCGTAGAGATCTGGAGGAATACCGGTGGCGAAGGCGGCCCCCTGGACAAAGACTGACGCTCAGGTGCGAAAGCGTGGGGAGCAAACAGG
+
IIIIIIIIIIIIIIIIIIIFFHIIIIIIIIIIHIIIIIIIIIIGHIGIHHCGHIHIIIIIIHIIEHHIIIHHIIHIHHIFIDDHHIIIIII:HIIHEE?HEHGHHGHHHHIIHHHCHHFAEHHIHHEGEHHHH?@HHIDHHIHIFHFHG:3CHHHFEFGF5@@@ECCFHA;DHII:E@E?G=->::::CHG@@G@=EE-6HGGGGG@@GHHE@-@H@>+6-=HC@EIHC>-@6--@@@-D;5-666@?HFF@-CIHCCEG@EHHHHIHHIHHF6---F@AHHCCIHF--G677-?HGG7@FFD---F@CIIIIHGFFHHIIGGHHHIIHDCCEGHHHIHHIIIIHHGD7FIIIIIIIIIIIIIIIIIIIHIIIIIIIHHHIIIHIIIIIHIHIIHIIIIIIHIIIIIIHIIIIIIHIIHIIIIIIIIIII
@HWI-D00621:625:HMJNFBCX2:2:1101:15570:30356
GTAGGGAATCTTCCACAATGGGCGAAAGCCTGATGGAGCAACGCCGCGTGTGTGATGAAGGGTTTCGGCTCGTAAAACACTGTTGTAAGAGAAGAATGACATTGAGAGTAACTGTTCAATGTGTGACGGTATCTTACCAGAAAGGAACGGCTAAATACGTGCCAGCAGCCGCGGTAATACGTATGTTCCAAGCGTTATCCGGTTTTATTGGGCGTAAAGCGAGCGCAGACGGTTATTTAAGTCTGAAGTGAAAGCCCTCAGCTCAACTGAGGAATTGCTTTGGAAACTGGATGACTTGAGTGCAGTAGAGGAAAGTGGAACTCCATGTGTAGCGGTGAAATGCGTAGATATATGGAAGAACACCAGTGGCGAAGGCGGCTTTCTGGACTGTAACTGACGTTGAGGCTCGAAAGTGTGGGTAGCAAACAGG
+
IIIIIIIIIHIHIIIIIIIEHHIIIIIIIIHHHIIHHIIIIIIIIIIIIIDHHHIIIIIHIIIIIIHHHHIIDHIIIIHIGGGG?GEGHGHHHIIGHHIIIIIGIIFG@GEGFHHHHHHIIEHIHHHIIDHHCED8-@@HGHEHIEA-7ECCGEHEHC-6A@CFAGHGHHHH:>+>-68F@GFECHIE-6-FEHEEG-@643)6F@-@@EEG36-@HHD>-5+>--A@5+8EIHEEF-F@B-B-7-A@-@IHGE=GEA?HF@8-EA8AFHHHIHHHA?IHD7D:FG@HG?EHF<.IHIIHIHGHHCH@F@HGIIHIIHHHEHGHAHHHHIIHIHCHGFFGIIHGIHHGDIIHIIIIIIIHHFHIIIIIIHIIIIIIIIGIIHIHIIIHIIHGHIIIIIIIIIIIIIIIIIIIIHIIHIIIIIIIIIIIII
@HWI-D00621:625:HMJNFBCX2:2:1101:17176:31454
GTGGGGAATATTGGACAATGGGCGAAAGCCTGATCCAGCCATGCCGCATGAGTGAAGAAGGCCTTTGGGTTGTAAAGCTCTTTCGGTGAGGAAGATAATGACGGTACTCACAGAAGAAGTCCTGGCTAACTCCGTGCCAGCAGCCGCGGTAATACGGAGAGGGCTAGCGTTATTCGGAATTATTGGGCGTAAAGAGCGCGTAGGCTGGTTAGTAAGTTAAAAGTGAAATCCCAAAGCTCAACTTTGGAATTGCTTTTAAAACTGCTAACCTAGAGATTGAAAGAGGATAGAGGAATTCCTAGTGTAGAGGTGAAATTCGTAAATATTAGGAGGAACACCAGTGGCGAAGGCGTCTATCTGGTTCAAATCTGACGCTGAGGCGCGAAGGCGTGGGGAGCAAACAGG
+
IHIIIIIIIIIIIIIIIIIIIIIIIIIIIIIIIHIIIIIIIGHHIIIIIIHIIIIIIIIIIIIIICHHIHHDHHIIIIGHHDFEDHGHHHHIIIIIIHEE?CE;@AEGFGFHF.F@GHHHHHHIIEHHH?@CHHEHCHI@AF?G?:HHI3C@@-A@E-53644@GHIFDE--8FGHIGHI6-6@6@F--A?FE-6:C>,63-@GEHGHCC;?FAGEFHIHG?F>EIIHH=HHEF?IIHEFIHFHHHHHHIFHHDGCHHD:HHFB:.HHHBHEEEEHHCEHHDHIHIHIHD?HGHH?FHHEGIIHHIIHHHGIIIIIGIHIIGHBIHCHIHHGIIIHIIIHIHHIIIIIIIHHEIIIHIIIHFHHHHHHIIIIIHIIHIHIHHIIIIIIIIIIIIIIIIIIIIIII
@HWI-D00621:625:HMJNFBCX2:2:1101:18961:31349
GTGGGGAATATTGCACAATGGGCGCAAGCCTGATGCAGCCATGCCGCGTGTATGAAGAAGGCCTTCGGGTTGTAAAGTACTTTCAGCGAGGAGGAAGGCGTTAAGGTTAATAACCTTGGCGATTGACGTTACTCGCAGAAGAAGCACCGGCTAACTCCGTGCCAGCAGCCGCGGTAATACGGAGGGGGCAAGCGTTAATCGGAATTACTGGGCGTAAAGCGAACGGAGGCGGTCTGTCAAGTCGGATGTGAAATCCCCGGGCTCAACCTGGGAACTGCATTCGAAACTGGCAGGCTAGAGTCTTGTAGAGGGGGGTAGAATTCCAGGTGTAGCGGTGAAATGCGTAGAGATCTGGAGGAATACCGGTGGCGAAGGCGGCCCCCTGGACAAAGACTGACGCTCAGGTGCGAAAGCGTGGGGAGCAAACAGG
+
IIIIIIIIIIIIIIIIIIIIIIIIIIIIIIHIGIIIIIIHHHIIIIIIEHG?@GHFGGHIIIHHHEHGGEEHIIIHIHHHHGDFCFHIDHGCHH7DC@FH=HEFHI..7GE@@AF.G?@@DDHHHIIC@---7FEH+-5-B-BHGIGHHHHHHIGFHH--4EE@--8ACG+CC+++46@--5@:+++5+65-@GH-@@-66-6---F@4DHE;@-E@83+-+456+-HC>-F6--6--HDHE@G?GEGH@FHHCH>3C?IHHE@CAA-AGAG?A88-A@A4-A?HF?HHEF-GAAFD-ED-8FHFFHIIDCD.HGHGIIHHHCGIIIIHHHD@HIIIHIIIIIIIIHHGHFHGGIIHHG<.HIIIIIIIHIIIIIIIHIHHIIHHGCDHHG@<IHHHIIHHHEECCIIIIIIIHHHIGIIIIHGIIIIII
@HWI-D00621:625:HMJNFBCX2:2:1101:20930:32730
GTGGGGAATATTGCACAATGGGCGCAAGCCTGATGCAGCCATGCCGCGTGTATGAAGAAGGCCTTCGGGTTGTAAAGTACTTTCAGCGAGGAGGAAGGCGTTAAGGTTAATAACCTTAGCGATTGACGTTACTCGCAGAAGAAGCACCGGCTAACTCCGTGCCAGCAGCCGCGGTAATACGGAGGGTGGAAGCGTTAATCGGAATTACTGGGCGTAAAGCGCACCAAGGCGGTCTGTCAAGTCGGATGTGAAATCCCCGGGCTCAACCTGGGAACTGCATTCGAAACTGGCAGGCTAGAGTCTTGTAGAGGGGGGTAGAATTCCAGGTGTAGCGGTGAAATGCGTAGAGATCTGGAGGAATACCGGTGGCGAAGGCGGCCCCCTGGACAAAGACTGACGCTCAGGTGCGAAAGCGTGGGGAGCAAACAGG
+
IIIIIIIHIHIHIHHIIIIHIIIHGHIGIHIIIIIIIIHHIIIIIIHIHHCGHHIHHFHHHGHHHIIIIEHHHHHHIFCGHGDFHHHGCCHIIGHIEHEH:7DEHI<EGCGB?7?FHEEHIHEHHIIG@-F=G-D;DEHEH@A@FAFCDD:;4AAAFFGHEEAFHHEHHFDHID+3-6@-E-46DC@@+56@@D@-4-66@G--@@@-46?GE;C@@5+6----++@>><456--6-CHHH@@6-F-HEEE@5:HCC+HFEA6-F@A?HHF6EA8-?EA-@@EIHIHGIGIIHCH@HGE@?HF-A-EHHHHHHEFGHHHH?FIHHIGIHHHHIIHHCHHEHDGHGHHGDGGF.FGCHCHHDIIIHEFHHIIIIGHHHDHHH?IHFEHIIIHIHIHHIIHHHHHHEHFIHIIHIIIIIHFIIIIIIIIIII
@HWI-D00621:625:HMJNFBCX2:2:1101:17636:33369
GTGGGGAATATTGCACAATGGGCGCAAGCCTGATGCAGCCATGCCGCGTGTATGAAGAAGGCCTTCGGGTTGTAAAGTACTTTCAGCGAGGAGGAAGGCATTAAGGTTAATAACCTTGGTGATTGACGTTACTCGCAGAAGAAGCACCGGCTAACTCCGTGCCAGCAGCCGCGGTAATACGGAGGGTGCAAGCGTTAATCGGAATTACTGGGCGTAAAGCGCACGCAGGCGGTCTGTCAAGTCGGATGTGAAATCCCCGGGCTCAACCTGGGAACTGCATTCGAAACTGGCAGGCTAGAGTCTTGTAGAGGGGGGTAGAATTCCAGGTGTAGCGGTGAAATGCGTAGAGATCTGGAGGAATACCGGTGGCGAAGGCGGCCCCCTGGACAAAGACTGACGCTCAGGTGCGAAAGCGTGGGGAGCAAACAGG
+
IIIIIIHHGHIIIIIIHHIIIIIIIIGIIIIHGHHHIHIIIIIIIGIIEH@EHIHIIIIIIIIFHHHIIHHIIIIGHIHIHGDGHGIIIIIGGIIIHIGFHFH.G@.<BG?FHHE.AHH?GHHHIGIEHHEGHG@D:H+--87DFE--3+3>E@8BFC=--5AG?GHEH-+5>:+>HEC?H=5>D:4@EGH?---6@G--@E?HHE@-E>:A=E?H@553---+@-GCD:@----@6?=IHG@@G@@----?@+CD:C?EA?CGHA46A?H@AAA-HHG@A@AEGA6CGIIHHG??A7@A@GH@F-IHIHIHF..GFHIFIHHHFHEF;<IIIHIIIIIIIIHHIIHGFHFA.@CHEHIHDCHDIIIIIIIIIHIIIIHIHIIIIIIIHHIHEIIIIIIIGHIIIIIIIIIIIHIIIIIIIIIIIIIIII
@HWI-D00621:625:HMJNFBCX2:2:1101:16247:33866
GTGGGGAATATTGCACAATGGGCGCAAGCCTGATGCAGCCATGCCGCGTGTATGAAGAAGGCCTTCGGGTTGTAAAGTACTTTCAGCGAGGAGGTAGGCGTTAAGGTTAATAACCTTGGCGATTGACGTTACTCGCAGAAGAAGCACCGGCTAACTCCGTGCCAGCAGCCGCGGTAATACGGAGGGTGCAAGCGTTAATCGGAATTACTGGGCGTAAAGCGCACGCAGGCGATCTGGCAAGTCGGATTGGAAATCCCCGGGCTAAACCTGGGAACTGCATTCGAAACTGGCAGGCTAGAGTCTTGTAGAGGGGGGTAGAATTCCAGGTGTAGCGGTGAAATGCGTAGAGATCTGGAGGAATACCGGTGGCGAAGGCGGCCCCCTGGACAAAGACTGACGCTCAGGTGCGAAAGCGTGGGGAGCAAACAGG
+
IIIIIIIIIIIIIIIIIIIIIIIIIIIIIIIIIIIIHHIIIIII@HHIIIIIIHIIIGHIIHIIIHIIIIIHIIIHHEHIIHDHHHICHHHIIHHHEHEHHIIIIIGHHHHHHEEGHH.ADHIICHHIHFHHHE@D>ED?-CHCHHEHC3:CHF-AEC---@?A-AEFF@5>C:3C-6-6@E->D;@@@GE--45@GEECHHH-5@+-6-6-5)HHHF@*#4@43EE@E4C------643+---F@66-H@E@+;>+:@HA8-ECHEHHHEHF6E@A--CHE?CHGA?FB-8-@?EFIIIIHH?CCIIIHHHIHEIHHIIIIHIIIHIIIIIHHIGIIHGHIIIHHED<FIIIIHIIHIIIIIIIIHIIIIIIIIIHHHHHGIHIIIIIIIIIIIIIIIHIIIIIIIHIIIIHIIIIIIIIIIIIIIIHI
@HWI-D00621:625:HMJNFBCX2:2:1101:19310:36723
GTGGGGAATATTGCACAATGGGCGCAAGCCTGATGCAGCCATGCCGCGTGTATGAAGAAGGCCTTCGGGTTGTAAAGTACTTTCAGCGAGGAGGAAGGCATTAAGGTTAATAACCTTGGTGATTGACGTTACTCGCAGAAGAAGCACCGGCTAACTCCGTGCCAGCAGCCGCGGTAATACGGAGGGTGCAAGCGTTAATCGGAATTACTGGGCGTAAAGCGCACGCAGGCGGTCGTTCAAGTCGGATGTGAAATCCCCGGGCTCAACCTGGGAACTGCATTCGAAACTGGCAGGCTAGAGTCTTGTAGAGGGGGGTAGAATTCCAGGTGTAGCGGTGAAATGCGTAGAGATCTGGAGGAATACCGGTGGCGAAGGCGGCCCCCTGGACAAAGACTGACGCTCAGGTGCGAAAGCGTGGGGAGCAAACAGG
+
IIIIIHIHIIIIIIIIIIIIIHIIHIIIIIIIIHHIIIIIIIIIIIIIDDEHIHIIIIHHIHIIGHHHIHHGIHHIIEHHHC<FHGIIGIIIHIIHIIIGHHHEHHIHIIIIFFHIHHIHHIIIIICGHIIHICGHHFHHHHHEHHEH:CHIHG?FCHHHE=HHHGHECHHCHH:3GE?-@ECDHHEHIFHF?GH=@--@GHHFEEHF4-@@G8CHHHG--@C/-3D:DHH+----6-4++DEEGFH@66@@->:CC>HHG@A4HHA-FHGAA6A---ABECF?HEEFHH@FEHGEHHHIG?EHH@@HDIHHHD.G?HHGIIIIIIIHHDIHEHIHHGIIIIIIIIHFBFIIIIHHHGGIHIHIHIHGIIIHIIIIHHGIIHEFIHHHIIIIIIIHHDCEHHIIIIIHHIIIIIIIIIIIIIIIIIIIII
@HWI-D00621:625:HMJNFBCX2:2:1101:20026:36676
GTGGGGAATATTGCACAATGGGCGCAAGCCTGATGCAGCCATGCCGCGTGTATGAAGAAGGCCTTCGGGTTGTAAAGTACTTTCAGCGAGGAGGAAGGCGTTAAGGTTAATAACCTTGGTGATTGACGTTACTCGCAGAAGAAGCACCGGCTAACTCCGTGCCAGCAGCCGCGGTAATACGGAGGGTGCAAGCGTTAATCGGAATTACTGGGCGTAAAGCGCACGCAGGCGGTCTGTCAAGTCGGATGTGAAATCCCCGGGCTCAACCTGGGAACTGCATTCGAAACTGGCAGGCTAGAGTCTTGTAGAGGGGGGTAGAATTCCAGGTGTAGCGGTGAAATGCGTAGAGATCTGGAGGAATACCGGTGGCGAAGGCGGCCCCCTGGACAAAGACTGACGCTCAGGTGCGAAAGCGTGGGGAGCAAACAGG
+
IIIIIIIIIIIIIIIIIIIII1GHHIHIIIIHIIIIIHIIIIGIHIIIHHHHHIIHIIIIGIHIHHIIGHIHIIIIIIIIHHDGHHGIIIIDHHHHIHHGHHE@GEHHHHHHI.DBEGHHHGIH?GE@8EFGHD=DHHC-FFEHHHIGGHGIHHHHCHHIE-AAAEHFHHH:HIHHCHECHH=DHICGH-G--@6=EHFCCHHEEHG3-:CFHI-@G?3+-46+--G>>6-----@6--;;-GF@-@@6-6HE:D>5+-66EA5FAEA-A6-A-EHHGBA@=@FA88--HEHG--?FBFA??H?GBHEHIHHEIGCEHEB.GHHGEHIGHHHIIIIHIIIIIHEHHEEDDHHE@HHHGHIHHHIIIIHIFHHHIIIIIHIHIIIIHIIIHHHHHIIIIIIHIIIIIIIGIIIIIIIIIIIIIIIIIIIII
@HWI-D00621:625:HMJNFBCX2:2:1101:17290:37112
GTAGGGAATCTTCGGCAATGGACGAAAGTCTGACCGAGCAACGCCGCGTGAGTGAAGAAGGTTTTCGGATCGTAAAACTCTGTTGTTAGAGAAGAACAAGGACGTTAGTAACTGAACGTCCCCTGACGGTATCTAACCAGAAAGCCACGGCTAACTACGTGCCAGCAGCCGCGGTAATACGAAGGTGGCAAGCGTTTTCCGGATTTATTGGGGGTAAAGCGAGCGCAGGCGGTTTCTTAAGTCTGATGGGAAAGCCCCCGGCTCAACCGGGGAGGGTCATTGGAAACTGGGAGACTTGAGTGCAGAAGAGGAGAGTGGAATTCCATGTGTAGCGGTGAAATGCGTAGATATATGGAGGAACACCAGTGGCGAAGGCGGCTCTCTGGTCTGTAACTGACGCTGAGGCTCGAAAGCGTGGGGAGCAAACAGG
+
IIIIIIIIHIIIIIIIIIIIIIIIIIIIGHHIIIIIIIIIIIIIIIIIEHHIIIIIIIIIGDFHIGIIIIIIIIIIIGIIIH<FHHHIIIIIIIIIGIIFEHIHGHIIIIIIHIIGCEEHFFHH-FHIIIHIEHEFHGHFCGHGH-@GD:DHIIIEHH4AEEEE6AEAHIHHIIII?--6---6>GF@GF---6--+---HHFF@6@HH?G6+-6CE@6+-++5--IHHHG@HHE@@@66------6-6-CGC:>DCC+G8--+HD:CHFHG@-ECF?HFHGHHHHGIGHD:.:HHFGHGA..?CHHEGHHIIIHGFIHHIIHA<HHACDIGFIIIIIIHHCGHIIHGBHIIHHHHGHHHIHHIHHIIHEHHIIIIIIIIIIHIIIIIHIIIIIIIIHIIIIIIIIIIIIIIIIIIIIIIIIHIIIIIII
@HWI-D00621:625:HMJNFBCX2:2:1101:18144:37579
GTGGGGAATATTGCACAATGGGCGCAAGCCTGATGCAGCCATGCCGCGTGTATGAAGAAGGCCTTCGGGTTGTAAAGTACTTTCAGCGAGGAGGAAGGCATTAAGGTTAATAACCTTGGTGATTGACGTTACTCGCAGAAGAAGCACCGGCTAACTCCGTGCCAGCAGCCGCGGTAATACGGAGGGTGCAAGCGTTAATCGGAATTACTGGGCGGAAAGCGCCAGGAGGCGGTCTGTCAAGTCGGATGTGAAATCCCCGGGCTCAACCTGGGAACTGCATTCGAAACTGGCAGACTAGAGTCTTGTAGAGGGGGGTAGAATTCCAGGTGTAGCGGTGAAATGCGTAGAGATCTGGAGGAATACCGGTGGCGAAGGCGGCCCCCTGGACAAAGACTGACGCTCAGGTGCGAAAGCGTGGGGAGCAAACAGG
+
IIIIIIIIIIIIIIIIIIHHIHIHIIIIIIIIIHIHIIIIIIIIIIIIHHHGIIHIIIIHIHIHIEHIIHIHIIIIHHHIHHGHIFHHHHHCHIHHIHGIHHEHHHAGHIIHEGHHHHIIHHIG?GHHIIIIHD-;DHHIHHII?A@?:HHHIIG@BF=F-@@F-AGHIGCCH:+>466-6@@DHH4@-FHGCE@GE4-@@@@-@FF?EHEE66+-@>-1--++4+->:DF66--@-HH>>--@@6---6IHIHGIHIHHHA-8CHH?F?F@B-GIIHG-@@AA8--HCF77-E@IHIIIIIHEA-HHDHHHD:HHGIIIIIIIIIHIIIIIIIIIHIHIIHHIHHHFFHIHIIIIIIIIIIIIIHHHIIIIIIIIIIIIIHIIIIIIIIIIIIIIIIIGHHIIIIIIIIIIIIIIIIIIIIIIIIIIII
@HWI-D00621:625:HMJNFBCX2:2:1101:10674:38725
GTGGGGAATATTGGACAATGGGCGAAAGCCTGATCCAGCCATGCCGCATGAGTGAAGAAGGCCTTTGGGTTGTAAAGCTCTTTCGGTGAGGAAGATAATGACGGTACTCACAGAAGAAGTCCTGGCTAACTCCGTGCCAGCAGCCGCGGTAATACGGAGAGGGCTAGCGTTATTCGGAATTATTGGGCGTAAAGAGCGCGTAGGCTGGTTAGTAAGTTAAAAGTTAAATCCCAAAGCTCAACTTTGGAATTGCTTTTAAAACTGCTAACCTAGAGATTGAAAGAGGATAGAGGAATTCCTAGTGTAGAGGTGAAATTCGTAAATATTAGGAGGAACACCAGTGGCGAAGGCGTCTATCTGGTTCAAATCTGACGCTGAGGCGCGAAGGCGTGGGGAGCAAACAGG
+
IIIIIIIIIIIIIIIIIIIIIIIIIIIIHIIIIIIIIHIHIIIIIIIIIHIIIIIIIIIIEHIHHIIIIIIIIIIIIIGHIICGHIHIIIIIIHHIIGFFIIIIEHHHEEHHIIIFHHGGE?GHECHHEAFGHGAHHE7-EEGHHDHIGDDE@@-4--+5@HHHHHH?D@@@E@-?FDHH-4A@@HE++36@5--66++3++6@FE>@GH--46-+6FEHHAD-+@A7@FE-B@HD-EC@D7AF8-HF@::..B:DDD?F7.FFFAB7.HEHHCEFA?FHHHGIIHFHGIIIIIIHHCHCGHHIHIIIHIIHIIIIIIIIHHG<GHEIHHEGHIIHHEIIIIIIGIIIHIIIGIIHEIIIIIGHIIIIIIIHIIIIIIIIIIIIIIIIIIHHHHIIIIIIIIIHI
@HWI-D00621:625:HMJNFBCX2:2:1101:19684:39483
GTGGGGAATATTGCACAATGGGCGCAAGCCTGATGCAGCCATGCCGCGTGTATGAAGAAGGCCTTCGGGTTGTAAAGTACTTTCAGCGAGGAGGAAGGCGTTAAGGTTAATAACCTTAGTGATTGACGTTACTCGCAGAAGAAGCACCGGCTAACTCCGTGCCAGCAGCCTCGGTAATACGGAGGGTGCAAGCGTTAATCGGAATTACTGGGCGTAAAGCGCACGCAGGCGGTCTGTCAAGTCGGATGTGAAATCCCCGGGCTCAACCTGGGAACTGCATTCGAAACTGGCAGGCTAGAGTCTTGTAGAGGGGGGTAGAATTCCAGGTGTAGCGGTGAAATGCGTAGAGATCTGGAGGAATACCGGTGGCGAAGGCGGCCCCCTGGACAAAGACTGACGCTCAGGTGCGAAAGCGTGGGGAGCAAACAGG
+
IHHIIIHIIIIIIIIIIIIIEHHHHIIIIIIIIIIIIIIIHHIIIIIIHHE@HIHIIIIIHEHIIEHHIGHHHHHIIGHEH<<FHHGIHIIGHHHHHCH:DDDE.GDGHHCECAAAEHIAAG@7A-@EDGH=E8E:DD7A?GHHGGICHDDCEH@F-A@F-GHC--AA---6@HHC-6--@ECDCD@ECGH?@@-5@@@FH@-H@--F-HH@-6+-E7++5--CH@ECDHGE@-CF@-E3+-@-6-E@F-CF@DDH>5GAA88-AA?A-HHHEIIHFGIHHHHHIHEEGHHHAFHHHFHFHG?HG@IIHIHGA-IHHGAHEHFHFGIHIIHIIIIIIHHEIIIIIIHF<DIIHHHHIIIIIHDHFIHHIFIIIIHDGHHHHIHIIIIHGIIIIIIIIIIHECIIIIIIHIIIIIIIIIIIIIIIIIIIII
@HWI-D00621:625:HMJNFBCX2:2:1101:16214:40484
GTGGGGAATATTGCACAATGGGCGCAAGCCTGATGCAGCCATGCCGCGTGTATGAAGAAGGCCTTCGGGTTGTAAAGTACTTTCAGCGAGGAGGAAGGCGTTAAGGTTAATAACCTTGGCGATTGACGTTACTCGCAGAAGAAGCACCGGCTAACTCCGTGCCAGCAGCCGCGGTAATACGGAGGGTGCAAGCGTTAATCGGAATTACTTGGCGTAAAGCGCACGCAGGCGGTCTGTCAAGTCGGATGTGAAATCCCCGGGCTCAACCTGGGAACTGCATTCGAAACTGGCAGGCTAGAGTCTTGTAGAGGGGGGTAGAATTCCAGGTGTAGCGGTGAAATGCGTAGAGATCTGGAGGAATACCGGTGGCGAAGGCGGCCCCCTGGACAAAGACTGACGCTCAGGTGCGAAAGCGTGGGGAGCAAACAGG
+
IIIIIHIIIHIIIIIIIIIHEHIIHHHIIIIIGIIIHIIIIIIIGHIIHIHIIIEHIIIIIIIIIIHHHHIIIIIIHIIGHGDGCHIHHIIGIIHIGIHIIGHHHIHGHEFFGG?FHHHHIGIIHHHHEHHHHHHIIGHAGHHHHHCHIIHIIIIHCHHIHHEHEHIGIHIHIGIHHIF-@-4CHGIEEHHIHC-GCE?6EHFHCGE66#HE636@=>@@D:CDH=IHD:F@@-6---@:+-@?EG6@GEHFHHIHD;-HAHEIIHHG?AHF8-?HEHIHFHGH@G@HIIHHHG8EGGHHGFGHGHEIIIIHHHHF?A@GCHGIHGHIHDHIIIHHFGHG@:IIIIHGFFGHHIIIIIIIIHHIIIIIIIIIIIIHIIIIH@HIIHIIIIIHGIIIIIIIIHIIIIIHIIIIIHIIIIIIIIIIIIIIII
@HWI-D00621:625:HMJNFBCX2:2:1101:19937:40690
GTGGGGAATATTGCACAATGGGCGCAAGCCTGATGCAGCCATGCCGCGTGTATGAAGAAGGCCTTCGGGTTGTAAAGTACTTTCAGCGAGGAGGAAGGCGTTAAGGTTAATAACCTTGGCGATTGACGTTACTCGCAGAAGAAGCACCGGCTAACTCCGTGCCAGCAGCCGCGGTAATACGGAGGGGGCAAGCGTTAATCGGAATTACTGGGCGTAAAGCGCACGCAGGCGGTCTGTCAAGTCGGATGTGAAATCCCCGGGCTCAACGTGGGAACTGAATTCGAAACTGGCAGGCTAGAGTCTTGTAGAGGGGGGTAGAATTCCAGGTGTAGCGGTGAAATGCGTAGAGATCTGGAGGAATACCGGTGGCGAAGGCGGCCCCCTGGACAAAGACTGACGCTCAGGTGCGAAAGCGTGGGGAGCAAACAGG
+
IIIIIIIIIIIIIIIIIIIIIIIIIIIIHIIIIIIIIIIIIIIIIIIIDHGHHHIIIIIIGEHIFCHHHGHIHHHHIHIHHC<DGBFHHIHHIGHEHDGDCD@EHIFECHEGC@CEHGFHHIIIHF-E@?G7B-@77@DEHHFH8--ACHCDHG?ECH@@--@F?GEHCHHIDC+>@@@GHGHHHH++3>E--@EHI###?F6-@6--=C:E-@E?HD54--4+--CD>)5@6----H@++--F-@6---HF6+D>++-@G?HEAG5-A-AFEF8-----?GIIIHEEHHHHE@-GF-@@CEHCHEHIIHIHHDDFHHHIHHGHGIIHIHIHIGHHEHEIHHIHIIHGDFIIHIIIIHH@IHDHIIIHIHIIIIIHHHIGHE@IHHIIIIIIIIIIIIIHIHIIIHIIIIIIIIIIIIIIIIIIIIIIII
@HWI-D00621:625:HMJNFBCX2:2:1101:13353:40881
GTGGGGAATATTGCACAATGGGCGCAAGCCTGATGCAGCCATGCCGCGTGTATGAAGAAGGCCTTCGGGTTGTAAAGTACTTTCAGCGAGGAGGAAGGCGTTAAGGTTAATAACCTTAGCGATTGACGTTACTCGCAGAAGAAGCACCGGCTAACTCCGTGCCAGCAGCCGCGGTAATACGGAGGGTGCAAGCGTTAATCGGAATTACTGGGCGTAAAGCGCACGCAGGCGGTCTGTCAAGTCGGATGTGAAATCCCCGGGCTCAACCTGGGAACTGCATTCGAAACTGGCAGGCTAGAGTCTTGTAGAGGGGGGTAGAATTCCAGGTGTAGCGGTGAAATGCGTAGAGATCTGGAGGAATACCGGTGGCGAAGGCGGCCCCCTGGACAAAGACTGACGCTCAGGTGCGAAAGCGTGGGGAGCAAACAGG
+
IIIIIGHIIIIIIIIIIIHIGHHIGIIIIIIIHIIIIIIIIIIIIHIICDGHHHHIIIHIIHHIIIEFHHHDHIFHIIIIHHDGHHIHCHIHIIEHHIIHHDHHGFGEHHHEHHHIIIIFCHCHGCEHHHHIHHEHDHHA-GHIIHE?3;HIGICAHHIHIHIGEEFH?GDCHG>C--66@6-6C+45EG---6@-@6@6@EEEHE@H@C:@-F@HHEFG::-+@6-+C>-G@6@F@-E:+-EGHHIIIIIGHDHD:CHGCFF-EF-A-HHGHF-HGHFA-FGIHIGHGHG@FH?IIIHGHHECIHIIDHHH?HHHHHEHHHGHIHHFIHGIHIIHHH=IIIHHEHHFDFEHIHEHH?HD.HGIIHEHIIIIIIIIIIGGGHFIIHHHHHHFCHIGIIIHG@IHIIIIIIIIIIIIIIIIIIIIIIIHII
@HWI-D00621:625:HMJNFBCX2:2:1101:20131:41003
GTGGGGAATATTGCACAATGGGCGCAAGCCTGATGCAGCCATGCCGCGTGTATGAAGAAGGCCTTCGGGTTGTAAAGTACTTTCAGCGAGGAGGAAGGCATTAAGGTTAATAACCTTGGTGATTGACGTTACTCGCAGAAGAAGCACCGGCTAACTCCGTGCCAGCAGCCGCGGTAATACGGAGGGTGCAAGCGTTAATCGGAATTACTGGGCGTAAAGCGAACGAAGGCGGTCTGTCAAGTCGGATGTGAAATCCCCGGGCTCAACCTGGGAACTGCATTCGAAACTGGCAGGCTAGAGTCTTGTAGAGGGGGGTAGAATTCCAGGTGTAGCGGTGAAATGCGTAGAGATCTGGAGGAATACCGGTGGCGAAGGCGGCCCCCTGGACAAAGACTGACGCTCAGGTGCGAAAGCGTGGGGAGCAAACAGG
+
IIIIIIIIIIIIIIIIIIIGIIIIIIIGGHHIIIIIHIIIHIIIIIGICHEHIIIIIIIIIHGHIIIIGFHHHIIIIHIEHC<FHIIIHIIIIHHHHGFCHHHFGGHHHFHHIF.A@EHHIIIIHIIHHIHHHAGHHFHIIIGIGHFH:CD:@F-FHH4G-4GCEHG---:>DC:>66--5@-+>HHEHHIE?EH--5--6E;?E-6@-C@@?@-G6@@56+--6+63+1@@-6@-6-4+:@-6---@EHGF-:H:556@C?H@EAA--CIHHHHB-?HHCCHHIHEFIHHIIHHEHHEHHG?HG@?IHDHGHEHIIIHHCHFIHIIIIIIIIIIIHIIIIIIHHHHBDFIGIIHIHIHIIHIHIIHGHHHIIGIIHIIIIEHIIIIIHIHHHHIIIHIHH?IIIIIIIIIIIIIIIIIIIIIIIIIIII
@HWI-D00621:625:HMJNFBCX2:2:1101:18383:41338
GTGGGGAATATTGCACAATGGGCGCAAGCCTGATGCAGCCATGCCGCGTGTATGAAGAAGGCCTTCGGGTTGTAAAGTACTTTCAGCGAGGAGGAAGGCGGTAAGGTTAATAACCTTGGCGATTGACGTTACTCGCAGAAGAAGCACCGGCTAACTCCGTGCCAGCAGCCGCGGGAATACGGAGGGTGCAAGCGTTAATCGGAATTACTGGGCGTAAAGCGCACGCAGGCGGTCTGTTAAGTCGGATGTGAAATCCCCGGGCTCAACCTGGGAACTGCATTCGAAACTGGCAGGCTAGAGTCTTGTAGAGGGGGGTAGAATTCCAGGTGTAGCGGTGAAATGCGTAGAGATCTGGAGGAATACCGGTGGCGAAGGCGGCCCCCTGGACAAAGACTGACGCTCAGGTGCGAAAGCGTGGGGAGCAAACAGG
+
IIIHHIIIIIIIIEEHIIIIIIIICHIIIIIIIHHIHIHII?H??EHIIICGHHH?GHHIIGHHHE@GH<GHECHIGHHIHHD/@./;:HG<.E.F?E...:>G.B:.7:D.7BHHH-D->HH--F-DHHIEHHHDHF5--8-B-84F+3>DH?AHFH--5@A@-4?G@F++:++6>@E-E@-+6+-646@@-45@4G6-G@4@@-@?E:>5+-@HE>5)EEHHHEDHC+-F6-6----:3--6-?HEGEHE5++:>+HHH@64HG58---@A-6FA-B-@-HHFHHEHHGB6-HF?HEF7---H@IIHDIHHIIGIIIFHHA.?HIHIIIIIHIIGIIHIHHHIHHD.IIHHEHHGHHG.CIHGCG=IIIIIIIHHHE<G?HHIIHHFEEHIHIIIH?HF@IIHEIIIIIIIGIIIIHEIGIIIIIIII
@HWI-D00621:625:HMJNFBCX2:2:1101:18164:41574
GTGGGGAATATTGCACAATGGGCGCAAGCCTGATGCAGCCATGCCGCGTGTATGAAGAAGGCCTTCGGGTTGTAAAGTACTTTCAGCGAGGAGGAAGGCATTAAGGTTAATAACCTTGGTGATTGACGTTACTCGCAGAAGAAGCACCGGCTAACTCCGTGCCAGCAGCCGCGGTAATACGGAGGGGGCAAGCGTTAATCGGAATTACTGGGCGTAAAGCGCACGCAGGCGGTCTGTCAAGTCGGATGTGAAATCCCCGGGCTCAACCTGGGAACTGCATTCGAAACTGGCAGACTAGAGTCTGGTAGAGGGGGGTAGAATTCCAGGTGTAGCGGTGAAATGCGTAGAGATCTGGAGGAATACCGGTGGCGAAGGCGGCCCCCTGGACAAAGACTGACGCTCAGGTGCGAAAGCGTGGGGAGCAAACAGG
+
IIIIIIIIIIIIIIIIIIIIIIIIIIIIIIHIIIIIIIIIIIIIIIIIIIHHHIIIIHIIIHIIIGIIIHIIIIIIGIEEHFFHHHIIHIIIIIIHIIHHHHHHGHEHHHGHFHHGCHHHHHHEEHHGIIICHHE:C=DEGH?AAFHGHD;HHHHHIFCHHHHHHC64F53+>+>:-ECEH--+CC+++66--@@-@5--EE@@@?F@6CF?-6-54,:<@>E)5-45++GEH@F@6-@DC4566-6---EHE+:D>+EHECHEGA@68-GGA---EEFA-4AAHGA-EIIIHHHCIHEG@D7-H?IHHHHGG.IGHIIHHGHHIIIIHHIHHHIHHHIHIIIHEHGD<GIIIIIIIIIHCIIIIIIHIIIIIIHCDCHHHCIHIIIIIHHHGIHIIIHHFCIIIIIIIIIIIIIIIIIIIIIIIIIIII
@HWI-D00621:625:HMJNFBCX2:2:1102:13139:53967
GTGGGGAATATTGCACAATGGGCGCAAGCCTGATGCAGCCATGCCGCGTGTATGAAGAAGGCCTTCGGGTTGTAAAGTACTTTCAGCGGGGAGGAAGGTGTTGAGGTTAATAACCTCAGCAATTGACGTTACCCGCAGAAGAAGCACCGGCTAACTCCGTGCCAGCAGCCGCGGTAATACGGAGGGTGCAAGCGTTAATCGGAATTACTGGGCGTAAAGCGCACGCAGGCGGTCTGTAAAGTCGGATGTGAAATCCCCGGGCTCAACCTGGGAACTGCATTCGAAACTGGCAGGCTAGAGTCTTGTAGAGGGGGGTAGAATTCCAGGTGTAGCGGTGAAATGCGTAGAGATCTGGAGGAATACCGGTGGCGAAGGCGGCCCCCTGGACAAAGACTGACGCTCAGGTGCGAAAGCGTGGGGAGCAAACAGG
+
IIGHIIIIIHIIIIHIIIIIIIIIIIIIIIIIIIIIIIIHHIIIHIIIIHDHHIIHIHIIHIIIGGHCHHIIIIHIHHIHHIEHFHGIIIIDICHGHF.BGEHIIIIIIIEEHEEHEHIIIII-DEHIHHFH?GHDCDDHHF-FAEHICCHCHFIHHIHHHH?@6-@-@5CH+63+5FEH@E-5CC@EEFHC---4-@6FE=@@-66F@6D@66@EEGDHHEHHE@HHHHGG@6-6--=H>-EFEFEH?CEHE>DD:DG?6--?HHGEAEFHE?EEHEH@HHHEHG-?GIIIGHIIIIHHEA?G?AF@DDHHIHFHHHHIHG?HHGIIIIIIHHIIIIIHIIIIHG?B<HIHIIHIIIHIIIHIHIIIIIIIIIIIHHIIIHIIIIIIIIIIIIIIIIIIIHIHIIIIIIIIIIIIIIIIIIIIIIIIII
@HWI-D00621:625:HMJNFBCX2:2:1102:17218:54109
GTGGGGAATATTGCACAATGGGCGCAAGCCTGATGCAGCCATGCCGCGTGTATGAAGAAGGCCTTCGGGTTGTAAAGTACTTTCAGCGAGGAGGAAGGCGTTAAGGTTAATAACCTTGGCGATTGACGTTACTCGCAGAAGAAGCACCGGCTAACTCCGTGCCAGCAGCCGCGGTAATACGGAGGGTGCAAGCGTTAATCGGAATTACTGGGCGTAAAGCGCACGCAGGCGGTCTGGCAAGTCGGATGTGAAATCCCCGGGCTCAACCTGGGAACTGCATTCGAAACTGGCAGGCTAGAGTCTTGTAGAGGGGGGTAGAATTCCAGGTGTAGCGGTGAAATGCGTAGAGATCTGGAGGAATACCGGTGGCGAAGGCGGCCCCCTGGACAAAGACTGACGCTCAGGTGCGAAAGCGTGGGGAGCAAACAGG
+
IIIHIIIIHHIIIIIIIIIIIIIIIIIIIIIIIIIIHIIIIIIIIIIIIIDHIHIIIIIGIIIIIIIIIHHHIIIIIHIGIHDGHHHICHIGIGIIIHGHHHDHIIDHEHHHHHHEHHGGDHHHHIIIICGGHHI:>ECC-6-AGGEHDCHHEHHHHHDHH-AF?-AGHCCDDH+64GFE@@=CD:4--666-6@@@G-6HFE@@F656@36EG@@GE@3-@IIIIIHDCG@--F6-FGHGIHEG-6@6--?GGHHCCAG?EC@HGHHEIHEIIHHEGF@@HHEGGHFHIIHIHHHIIGHHE?HHIHIHGHGEAHIHGEHGHIIIIIHIIIIHHIIHHIHHHIIIIHGDHIIHHIIHHIIIIIIIIIHGIIIIIIIHHHGIIIIIIIHIHIIIIIIIHHHHGIIIIIIIIIIHIIIIIIIIIHIIIIIII
@HWI-D00621:625:HMJNFBCX2:2:1102:18085:54213
GTGGGGAATATTGCACAATGGGCGCAAGCCTGATGCAGCCATGCCGCGTGTATGAAGAAGGCCTTCGGGTTGTAAAGTACTTTCAGCGAGGAGGAAGGCGTTAAGGTTAATAACCTTGGCGATTGACGTTACTCGCAGAAGAAGCACCGGCTAACTCCGTGCCAGCAGCCGCGGTAATACGGAGGGTGCAAGCGGTAATCGGAATTACTGGGCGTAAAGCGCAAGCAGGCGGTCTGTCAAGTCGGATGTGAAATCCCCGGGCTCAACCTGGGAACTGCATTCGAAACTGGCAGGCTAGAGTCTTGTAGAGGGGGGTAGAATTCCAGGTGTAGCGGTGAAATGCGTAGAGATCTGGAGGAATACCGGTGGCGAAGGCGGCCCCCTGGACAAAGACTGACGCTCAGGTGCGAAAGCGTGGGGAGCAAACAGG
+
IIIIIIIIIIIIIIIIIIIIIIIIIIIIIIIIIIIIIIIIIIIIIIIIHIIHIIIHIIHHHIHIIGIIHGHIIHIIIIIIGF<CEHHHDHIHHHHIHIHHHDHHHHD@GHFEHAGHHIIGIHHHIHHGHHEGHEHHHI:HFHGHCEH@DHHHHEGHHCHIEFHIEHI?HGHHDD+D@GHEHE-6:>@?=FHGCH+@DHECFH@6FGHG@C;@@C6@@CGFH@64---:6+4-6-6--IHDD@5-FIIIHHCG-:HHHHHGCGA--EHF6-HGHHFA@-CHEHCGIIHEIIHIHFHHHHHHC@ECHFHGCHGHHCIHIIIIIHIIIIIHIIIIIIIIHIIIIIIIHIHHDIIIIHIIHIIIGIHHGGHHHIIIIIIIIHHHIHIIIIIIIHHHGIIIIIIIIIIIIIIIIIIIIIIIIIHIIIIIIIIIII
@HWI-D00621:625:HMJNFBCX2:2:1102:13969:54311
GTGGGGAATATTGGACAATGGGCGAAAGCCTGATCCAGCCATGCCGCATGAGTGAAGAAGGCCTTTGGGTTGTAAAGCTCTTTCGGTGAGGAAGATAATGACGGTACTCACAGAAGAAGTCCTGGCTAACTCCGTGCCAGCAGCCGCGGTAATACGGAGAGGGCTAGCGTTATTCGGAATTATTGGGCGTAAAGAGCGCGTAGGCTGGTTAGTAAGTTAAAAGTGAAATCCCAAAGCTCAACTTTGGAATTGCTTTTAAAACTGCTAACCTAGAGATTGAAAGAGGATAGAGGAATTCCTAGTGTAGAGGTGAAATTCGTAAATATTAGGAGGAACACCAGTGGCGAAGGCGTCTATCTGGTTCAAATCTGACGCTGAGGCGCGAAGGCGTGGGGAGCAAACAGG
+
IIIIIIIIIIIIIIIIIIIIIIIIIIIIIIIIIIIIIIIIIIIIIIIIIIIIIIIIIIIHIIIHIGHIIHIIIIIIIIHHHHGEHIHHGHIIIIIIIHIIGIIIHIIIHIIIIHIIIIIEHHHHIGIHHFEEHIIIIIIIIHHHIIIHH:HHHHIIE-3+6E==AHHCHGH=FE?HHHEF@A?HHHHHDEGHA6GHGHDFGCHHIAF@G6A@EHHF;B?HHHIHFEHHHHHHHHHEHEHGAA@F@HHHCHHGA:EA@HCADIHHHEHHHFHIIIIHHHCIIHHCHIIGHHIIIIHGAEIHHIGIIIIIIIIIHIIIIIIIHHFDHHIIIIIIHHHHGHIIIIIIIIIIIIIHFIIIIHIIIIIIIIHHIIIHIIIIIIIIIIIIIIIIIIIIIIIIIIIIIIIII
@HWI-D00621:625:HMJNFBCX2:2:1102:14516:54848
GTGGGGAATATTGCACAATGGGCGCAAGCCTGATGCAGCCATGCCGCGTGTATGAAGAAGGCCTTCGGGTTGTAAAGTACTTTCAGCGAGGAGGAAGGCGTTAAGGTTAATAACCTTAGCGATTGACGTTACTCGCAGAAGAAGCACCGGCTAACTCCGTGCCAGCAGCCGCGGTAATACGGAGGGTGCAAGCGTTAATCGGAATTACTGGGCGTAAAGGGCACGCAGGCGGTCTGTCAAGTCGGATGTGAAATCCCCGGGCTCAACCTGGGAACTGCATTCGAAACTGGCAGGCTAGAGTCTTGTAGAGGGGGGTAGAATTCCAGGTGTAGCGGTGAAATGCGTAGAGATCTGGAGGAATACCGGTGGCGAAGGCGGCCCCCTGGACAAAGACTGACGCTCAGGTGCGAAAGCGTGGGGAGCAAACAGG
+
IIHIIIIIIIIIIIIIIIIIIIIIIIIHIIIIIIIIIIHIIIIIIIIIIIHHHIIIIGIIHIIHIIIIIIIIIIIIGHHGHHDEHHHDHDDHHIIIIGHIIIIHIHHH?GHHHCEHHHHHDHIIEF-EGCE-8--++@+A?F6AFGHH:+33@@-8FHCEHHHHE--8A5;:>++3-6-6@-6:C54---6--54@E--@GHCHHHEF=HHH>HHEH?6,66@4@-G;<344--HHFGIHHEHFIIIHGHIGIIHHH>CHAHEFHFEFIHIIHEHIIHFHG@EG@8-?HEEIHH?IIIHHHEHIIGIHHIHGIIIIIIIHGHHIIIIIIIHIIIIGHGIIHHIIHGHG<HIIIIIIHIIIIIIHIIIIIIIIIIIIIHDIIHIIIIIIIGHIHIIIIIIHHCIIIIIIIIIIIIIIIIIIIIIIIIIIII
@HWI-D00621:625:HMJNFBCX2:2:1102:13265:55295
GTAGGGAATCTTCGGCAATGGACGAAAGTCTGACCGAGCAACGCCGCGTGAGTGAAGAAGGTTTTCGGATCGTAAAACTCTGTTGTTAGAGAAGAACAAGGACGTTAGTAACTGAACGTCCCCTGACGGTATCTAACCAGAAAGCCACGGCTAACTACGTGCCAGCAGCCGCGGTAATACGTAGGTGGCAAGCGTTGTCCGGATTTATTGGGCGTAAAGCGAACGCAGGCGGTTTCTTAAGTCTGATGTGAAAGCCCGCGGCTCAACCGGGGAGGGTCATTGGAAACTGGGAGACTTGAGTGCAGAAGAGGAGAGTGGAATTCCATGTGTAGCGGTGAAATGCGTAGATATATGGAGGAACACCAGTGGCGAAGGCGGCTCTCTGGTCTGTAACTGACGCTGAGGCTCGAAAGCGTGGGGAGCAAACAGG
+
IIIIIIIIIHHIIIIIIIHIIHIIIHIIHHIIIIIIIIIIIIIIIIIIIHHIIHIIIIIHHHHGHIIIIIHIHIIGIIIIIG<FHFHHHHHIIHIIIIIICECH@EEEAHHFHIIIHHIHCG@FHHIEHICE?GHHHHA-48@BG--BDIHCEHHIHIGIGIIIHHH?EF+CDHHHH?FEG@-5--6@@?@@@=G->E?65@6EG66:E@F?4/3EG@:64-++CCEDHDIIH@@6-@6H@--6@6-EHGHE>+:>5+;B6-HCHHDDHG=HF-878-@AA.EHHHEIIHEGB.HHHHIHHEB7:HIHHHG@HEIHHIIHGGAD7.IIIIIIIIIHIIIHIIIIIIIHDIHHIIIIIIHHHCIHEIIIIIIIIIIHHHHHG?IIIIGIHHGHIIIIHIIIIIIIIIIIIIIIIIIIIIIIIGIIIIIIII
@HWI-D00621:625:HMJNFBCX2:2:1102:3119:56281
GTGGGGAATATTGGACAATGGGCGAAAGCCTGATCCAGCCATGCCGCATGAGTGAAGAAGGCCTTTGGGTTGTAAAGCTCTTTCGGTGAGGAAGATAATGACGGTACTCACAGAAGAAGTCCTGGCTAACTCCGTGCCAGCAGCCGCGGTAATACGGAAAGGGCTAGCGTTATTCGGAATTATTGGGCGTAAAGAGCGCGTAGGCTGGTTAGTAAGTTAAAAGTGAAATCCCAAAGCTCAACTTTGGAATTGCTTTTAAAACTGCTAACCTAGAGATTGAAAGAGGATAGAGGAATTCCTAGTGTAGAGGTGAAATTCGTAAATATTAGGAGGAACACCAGTGGCGAAGGCGTCTATCTGGTTCAAATCTGACGCTGAGGCGCGAAGGCGTGGGGAGCAAACAGG
+
IIIIIIIIHIIIIIIIIIIIIHHIIIIIHIIIIHIIIIIHHHHIIIHIIIIIIIIIIGCHIHHGHIHEHIIGHIGHHFHEHHFGDHDH.FHHIIGHIHE?HHHHDDGIIGHGEEH.@:DGH@FEEFHE..:DDGE.---87-7GH+7::3C-8FGHC--58F@4-84-66--58FGFEEF+-86-F@@6#A>D@-@5;6---@HA6-FC64--6?HFEFF87-75--7-77-GAG?7--AD-EHHE@EEHHF.HG@7.:@@GEB<7EG?DHGIIHHIHHHG.F7?HH@G?GGGGHHF..?EIHIHHAEHF7.HIHHHHHHHHG<EHHGDFHHHEDFEHIIIGIIHIIIIIIIHIIIHGIIIHHFHIIGHHHFIIHEHHHIGIIIIHIHIHHHIHIHHIIIIIIIH
@HWI-D00621:625:HMJNFBCX2:2:1102:18089:56406
GTGGGGAATATTGCACAATGGGCGCAAGCCTGATGCAGCCATGCCGCGTGTATGAAGAAGGCCTTCGGGTTGTAAAGTACTTTCAGCGAGGAGGAAGGCGTTAAGGTTAATAACCTTGGCGATTGACGTTACTCGCAGAAGAAGCACCGGCTAACTCCGTGCCAGCAGCCGCGGTAATACGGAGGTTGCAAGCGTTAATCGGAATTACTGGGCGTAAAGCGCACGCAGGCGGTCTGTCAAGTCGGATTGGAAATCCCCGGGCTCAACCTGGGAACTGCATTCGAAACTGGCAGGCTAGAGTCTTGTAGAGGGGGGTAGAATTCCAGGTGTAGCGGTGAAATGCGTAGAGATCTGGAGGAATACCGGTGGCGAAGGCGGCCCCCTGGACAAAGACTGACGCTCAGGTGCGAAAGCGTGGGGAGCAAACAGG
+
IIIIIIIIIIIIIIIIIIIIIIIIHIIIIIIIIIIIIIIIIHIIHIHIIIGHHIIIHIIIIHHIHHIHIHIIIIIIIIIGIIDGHHIIIIIHIIHHIGHGHH@GHIFF@EAEF.DHEHHFDDCHHIIHEEFHHEEHHIDHIIIIEHHFHHIIHIFEHHGHHGHHEEECH?+5:HDDHGHHHCHD:--6F@@HHH-@@H?65G@@@66-@DHEEFH@EHC6CH@;446+6+-5-----CHDDDEF@6--66EE@+++D>HEAA--@A?G-EHHG@HEFEHHEGFGHHIIIHHGFA@GHIHHHEF-HBIIIHIIIIIHIIIIIHIEHHIIIHIIIIIHGIIIHHIIHHGFDEIIIIIIIIIIHIIIIIHIIIHIIIIIIIIIIIIIIIIIHHIIIIHIIIIIIHIIIIIIIIIIIIIIIIHIIIIIIIIIII
@HWI-D00621:625:HMJNFBCX2:2:1102:14883:56729
GTGGGGAATATTGCACAATGGGCGCAAGCCTGATGCAGCCATGCCGCGTGTATGAAGAAGGCCTTCGGGTTGTAAAGTACTTTCAGCGAGGAGGAAGGCGTTAAGGTTAATAACCTTGGCGATTGACGTTACTCGCAGAAGAAGCACCGGCTAACTCCGTGCCAGCAGCCGCGGTAATACGGCGGGTGCAAGCGTTAATCGGAATTACTGGGCGTAAAGCCCACGCAGGCGGTCTGTAAAGTCGGATGTGAAATCCCCGGGCTCAACCGGGGAACTGCATTCGAAACTGGCAGGCTAGAGTCTTGTAGAGGGGGGTAGAATTCCAGGTGTAGCGGTGAAATGCGTAGAGATCTGGGGGAATACCGGTGGCGAAGGCGGCCCCCTGGACAAAGACTGACGCTCAGGTGCGAAAGCGTGGGGAGCAAACAGG
+
IIIIIIHHFEHIIHHHIIHHGHHHHIIIIIIIIIIIIIIIIIIHIIIIIIGEHIGIHGEHIIIIIIIIGH@CEHHHHIGIHIGFFC@HHHHIIIIIGH?DEDHHGH@EBHHEHH:FCH?E:HH@-7-DH-F-A@E:+76FH?-BAAHGDCCC@GCFHHH?EFGF--6A?4+6>H:3@EFCH-++6D3CGHH---565E@@@HHG@@6667C@4>ECHGH+)+@:E@@H>+-GG@-@6-EC>-6-?GHCCHHG5+66++46-?@HDC55---HHGCGF665?EHHHHG?HIHHG@FHHHEHHEHHEAIIIHHDAHEEHIIIHHEGHHIIIHIHIHHCIIIIIIIIIHEGFEIHHHAEIIHIIIHIFHIIIIIIIIIIIIHHG?IIIIIIIIIIIIIIIIIHHHIIIIIIIIIIIIIHIIHIIHIIIIIIII
@HWI-D00621:625:HMJNFBCX2:2:1102:18134:56632
GTGGGGAATATTGCACAATGGGCGCAAGCCTGATGCAGCCATGCCGCGTGTATGAAGAAGGCCTTCGGGTTGTAAAGTACTTTCAGCGGGGAGGAAGGTGTTGAGGTTAATAACCTCAGCAATTGACGTTACCCGCAGAAGAAGCACCGGCTAACTCCGTGCCAGCAGCCGCGGTAATACGGAGGGTGGAAGCGTTAATCGGAATTACTGGGCGTAAAGCGCACGCAGGCGGTCTGTCAAGTCGGATGTGAAATCCCCGGGCTCAACCTGGGAACTGCATTCGAAACTGGCAGGCTAGAGTCTTGTAGAGGGGGGTAGAATTCCAGGTGTAGCGGTGAAATGCGTAGAGATCTGGAGGAATACCGGTGGCGAAGGCGGCCCCCTGGACAAAGACTGACGCTCAGGTGCGAAAGCGTGGGGAGCAAACAGG
+
IIGHIIIIICHIHIIIIIIHHIIIHIIIIIIIIIIHHHIGGHHIIIIIIIHIIIIIIIIIHIIIHIIIIIIIIIIHHHFHHIFCH@E:DHIHHHE?G=HHHIIGHG8--DG--8-8DGHA@H?@FAGE@H?-@6-+>;HE?HHHHGEGHHCHHHFHC@GF-4GEHE@5-5CD+35+--6-6--6>DEE+5GH-36@-@@@GDC-5@EG?---@:?GGE36>DCC:@CDC>66---6--G>+@--F@@EE@H@5+:>++EF8---HHFG??EEHF?G--64-@-EHHCHGAEGEFD87--@FCF@CB7E+HC:...IIHHIHHEHFFIIHDGHEHIIHIIIHHIIIHG<.IH?GG@G9HIH<IHHEGHFIHIGIIIHHIHH=GIIIIHH?HF@HIIIHHHIIHIIIHIIHIIIIIIHEIIIIIIIIIIHII
@HWI-D00621:625:HMJNFBCX2:2:1102:19369:56647
GTGGGGAATATTGCACAATGGGCGCAAGCCTGATGCAGCCATGCCGCGTGTATGAAGAAGGCCTTCGGGTTGTAAAGTACTTTCAGCGAGGAGGAAGGCGTTAAGGTTAATAACCTTGGCGATTGACGTTACTCGCAGAAGAAGCACCGGCTAACTCCGTGCCAGCAGCCGCGGTAATACGGAGGGTGCAAGCGTTAATCGGAATTACTGGGCGTAAAGCGCACGCAGGCGGTTTGTCAAGTCGGATGTGAAATCCCCGGGCTCAACCTGGGAACTGCATTCGAAACTGGCAGGCTAGAGTCTGGTAGAGGGGGGTAGAATTCCAGGTGTAGCGGTGAAATGCGTAGAGATCTGGAGGAATACCGGTGGCGAAGGCGGCCCCCTGGACAAAGACTGACGCTCAGGTGCGAAAGCGTGGGGAGCAAACAGG
+
IIIIIIIIIIIIIIIIIIIIIIIIIIIIIIIIGIIIIIIIGIIIIIIIEE@HIIIHGIIIGIIIHIIIIIIIIIIHIIIIIHDFCHHIGIICHIIGHIECEH.7DHGHHI?GHGH...:A+CCHHHHHDEEHIEHHHHHHHHHHEAEHHIIIHIGHCHHHEEGHIIH?E->DHCDCEHHH@@E>>H@@-?G@---5@@6@HHCEHCE-@C65@H@E5FH36-456@4HHGH@6-H@--E>3---G@6-?EFH@:HCD3HHGIHGCHA?EGHIIIIIHFGFA-@GGEEFHH@EG7-HF-?AA7D-HCIIIHHHHEHIIIIIHHIHGIIHIIIHIIIIIIIIIIIIIIHF<<IHHHIIIIHHCIGIHIIIIIIIIIIIIIIHH?IIIIHF?IIIIIIIIIIHHHIIIIHIIIIIIIIIIIIIIIIIIIIIII
@HWI-D00621:625:HMJNFBCX2:2:1102:10768:56828
GTGGGGAATATTGGACAATGGGCGAAAGCCTGATCCAGCCATGCCGCATGAGTGAAGAAGGCCTTTGGGTTGTAAAGCTCTTTCGGTGAGGAAGATAATGACGGTACTCACAGAAGAAGTCCTGGCTAACTCCGTGCCAGCAGCCGCGGTAATACGGAGAGGGCTAGCGTTATTCGGAATTATTGGGCGTAAAGAGCGAGTAGGCTGGTTAGTAAGTTAAAAGTGAAATCCCAAAGCTCAACTTTGGAATTGCTTTTAAAACTGCTAACCTAGAGATTGAAAGAGGATAGAGGAATTCCTAGTGTAGAGGTGAAATTCGTAAATATTAGGAGGAACACCAGTGGCGAAGGCGTCTATCTGGTTCAAATCTGACGCTGAGGCGCGAAGGCGTGGGGAGCAAACAGG
+
IIIIIIIIIIHIIIIIIIIIIIIIIIIIIIIIIIIIIIIIIHIIIIIHIIIIIIIIIIIIGIIIIIIIIIIIIIIIIGIIHHFHHHHHIIIIIIHIIEEHGHIIEHHHHIIIIIFHIIGHHEHIIHEHGEHHHH.EHHGE-AF-FHHHCHHFEHHG=@++-@G=AA?FDEHHGA-AF@G-FAFEHHG@>EHH>663-6+-C@E@56-+86+-EEFEEEHEHCFEHIHG?@E@?AA@7@FHGAFFHFIIIIHHCEHHHHFHGD@:.B@HHHEEEG?AAF.?HGIIHHGIHHEGHEIGIIGIGIIIHHGHHHFIIIIHIIIHIHHDGHGIHIIIIIHHFGIIIIIIIIIIIIIIIIHIHHHIHIIIIIHHIIIIIIIIIIIIHIIIIIIIIIIIIIIIIIIIIHIII
@HWI-D00621:625:HMJNFBCX2:2:1102:19003:57122
GTAGGGAATCTTCGGCAATGGACGAAAGTCTGACCGAGCAACGCCGCGTGAGTGAAGAAGGTTTTCGGATCGTAAAACTCTGTTGTTAGAGAAGAACAAGGACGTTAGTAACTGAACGTCCCCTGACGGTATCTAACCAGAAAGCCACGGCTAACTACGTGCCAGCAGCCGCGGTAATACGTAGGTGGTAAGCGTTGTCCGGATTTATTGGGCGTAAAGCGAGCGCAGGCGGTTTCTTAAGTCTGATGTGAAAGCCCCCGGCTCAACCGGGGAGGGTCATTGGAAACTGGGAGACTTGAGTGCAGAAGAGGAGAGTGGAATTCCATGTGTAGCGGTGAAATGCGTAGATATATGGAGGAACACCAGTGGCGAAGGCGGCTCTCTGGTCTGTAACTGACGCTGAGGCTCGAAAGCGTGGGGAGCAAACAG
+
IIIIIIIIIIIIIIIIIIIIIIIIIIIIHIIIIIHIIIIIIIIIIIGIHHHIHHIHIIIIGGHIIIIIIIHIIIIHHIHHI?<DHGHHIHHIIGIIIIHHIHIIHHHIIIIIIGIIGHHEHEGHIGIHIIIHHHHGHHHGHHIHIFHIHIIC-A6FGH@GEHEEHHIIIHGDIHHIIHIIHFHG=@FGHH?@C:4@:GFIIGEIG6@EGHHHHH@E@GHHIHIHC-5>>:C6?@6666-?F@6-?G6--AHHD+GHD+6H@B8+7+++G?HFHHHEA-HFHGED.7@@EIHHFDEEFBGIGIHIHGHHHHHIIHGGHGIHIHH@EHHHIIIHGIIIIIHGFHGIIGD<CIHHHFIIIIIHHDHHGIIHIIIIIIIIIIGIIHHEIHEIHIHHGIIIHIIHHIIIIIIIIIIIHIIHIIIIIHHIHIIII
@HWI-D00621:625:HMJNFBCX2:2:1102:19832:57353
GTGGGGAATATTGCACAATGGGCGCAAGCCTGATGCAGCCATGCCGCGTGTATGAAGAAGGCCTTCGGGTTGTAAAGTACTTTCAGCGGGGAGGAAGGTGTTGAGGTTAATAACCTCAGCAATTGACGTTACCCGCAGAAGAAGCACCGGCTAACTCCGTGCCAGCAGCCGCGGTAATACGGAGGGTGCAAGCGTTAATCGGAATTACTGGGCGTAAAGCGCACGCAGGCGGTCTGTCAAGTCGGATGTGAAATCCCCGGGCTCAACCTGGGAACTGCATTCGAAACTGGCAGGCTAGAGTCTTGTAGAGGGGGGTAGAATCCCAGGTGTAGCGGTGAAATGCGTAGAGATCTGGAGGAATACCGGTGGCGAAGGCGGCCCCCTGGACAAAGACTGACGCTCAGGTGCGAAAGCGTGGGGAGCAAACAGG
+
IIIIIIIIIIIIIIIIIIIIIIIIIIIIIIIIHHHIIIIIIIIIIIIIIIIIIIHHIIIHIHFIIIIIIHIIIHIIIHIIHG<CHFHHIIIHCHEHHFHGIIHHIHFCEEEHFAGEHHHG?AGHIIIHHFCGHHHIIDHHHIHIIGHH:DCHHH?HEHHHCEHIHIGGCF>DHHHHH?-FHC=CHIIIDHH@-@@@-@-6GHHEE6@6-C;E@>>@@HH---66-3GHHDHG@-EHHEHDDCIHHHIHGEHH@C:+GHHEFA-?HFEAA?HHHHIIIHGAC@F?HHFFIIIHHEAGIHHEHHF-IHIIHHDA:.EIIIIHEHGBIIIGIIIHHHHHHHHEIIIHHGHG:HEIHHHHHHIIIHHIIIIIIIIIIIIIIIIIIIIIIIIIIIIIIIIIIIHHH@HIIIIIIIIIIIIIIIIIIIIIIIIIII
@HWI-D00621:625:HMJNFBCX2:2:1102:18330:57691
GTGGGGAATATTGCACAATGGGCGCAAGCCTGATGCAGCCATGCCGCGTGTATGAAGAAGGCCTTCGGGTTGTAAAGTACTTTCAGCGAGGAGGAAGGCGTTAAGGTTAATAACCTTAGCGATTGACGTTACTCGCAGAAGAAGCACCGGCTAACTCCGTGCCAGCAGCCGCGGTAATACGGAGGGTGCAAGCGTTAATCGGAATTACCGGGCGTAAAGCGCACGCAGGCGGTCTGTCAAGTCGGATGTGAAATCCCCGGGCTCAACCTGGGAACTGCATTCGAAACTGGCAGGCTAGAGTCTTGTAGAGGGGGGTAGAATTCCAGGTGTAGCGGTGAAATGCGTAGAGATCTGGAGGAATACCGGTGGCGAAGGCGGCCCCCTGGACAAAGACTGACGCTCAGGTGCGAAAGCGTGGGGAGCAAACAGG
+
IIIIIIIIIIIIIIIIIIIIIIIGHHHIIIIIIIFIIIHHHIIIIIIICHEHIIIHHIIIIIIGHHHHHIHHHHIIIHIIIIDFFHIIHHGHIIIHGHC:HDHGHGEHHIHHHHHHHIEHIGEHHIHIEHHCG--7CHHEHHHICFC?HGDHEHEHE?-AEE?HHIEE@@>DHGHHG@66G-@C:CEE--F@CH-@-4@HHG?EE@>6):HCEF6-@6++--4+4--:>+4-6-6---->5--@@E@-@FCF@DCC6+E@ACHEHEIHEEFEG@A??GHHG=ACIIIIIIIHGHIHIHIIIIHEHFHIGIHHEHEIIHIIIHHCHEFEDDIIHHIHIIIHIIIIIIHHDHIIIIIIIIIIIIIIIIIIIIIIIIIIIIHIIIIHIIIHIIIIIIIIIIIHIHHIIIIIIIIIIIIIIIIIIIIIIIIIII
@HWI-D00621:625:HMJNFBCX2:2:1102:15209:58718
GTAGGGAATCTTCGGCAATGGACGAAAGTCTGACCGAGCAACGCCGCGTGAGTGAAGAAGGTTTTCGGATCGTAAAACTCTGTTGTTAGAGAAGAACAAGGACGTTAGTAACTGAACGTCCCCTGACGGTATCTAACCAGAAAGCCACGGCTAACTACGTGCCAGCAGCCGCGGTAATACGTAGGTGGCAAGCGTTGTCCGGATTTATTGGGCGTAAAGCGAGCGGAGGGGGTTTCTTAAGTCTGATGTGAAAGCCCCCGGCTCAACCGGGGAGGGTCATTGGAAACTGGGAGACTTGAGTGCAGAAGAGGAGAGTGGAATTCCATGTGTAGCGGTGAAATGCGTAGATATATGGAGGAACACCAGTGGCGAAGGCGGCTCTCTGGTCTGTAACTGACGCTGAGGCTCGAAAGCGTGGGGAGCAAACAGG
+
IIIIIIIIIIIIIIIIIIIIHIIIIIIIHIHIIIIIIIIIIIIIIIIIIIIIHHIIIIHIG<FHHIHHIIIIIIIIIIHIIF<FHHHEHHHIIIIIIIIIHIIIHIIIIIIHFHHCEFHGGHCHFHHHCD@DAFHIIIIIIIHHEEHHHCDDHCFEEFEE?HCEC--A@83CD:DH@--@H@HH@HC?----4@@=+@EEG+-@---6@FF-F98CDC#####@6+DHC>5HHFG@@@6-6--?EGAGHCGEDDCC+>+B-@?DHCDHHGHHH?F78-G?EHGHGAG..D:777GHHEHHIHHG.HHIIIIHFIIIHHHGHIIHFHHIHHIIIIIIIHIIIIIIIIHHDIHIIIIHHIIIHHIIIIIIHIHHHIIIIIIIHHHHHIHIIIIIIIIHIIGIIIIIIIIIIIIIIIIIIIIIIIIIIIIIII
@HWI-D00621:625:HMJNFBCX2:2:1102:13746:58962
GTGGGGAATATTGCACAATGGGCGCAAGCCTGATGCAGCCATGCCGCGTGTATGAAGAAGGCCTTCGGGTTGTAAAGTACTTTCAGCGAGGAGGAAGGCGTTAAGGTTAATAACCTTGGCGATTGACGTTACTCGCAGAAGAAGCACCGGCTAACTCCGTGCCAGCAGCCGCGGTAATACGGAGGGTGCAAGCGTTAATCGGAATTACTGGGCGTAAAGCGCACGCAGGGAGTCTGTCAAGTCGGATGTGAAATCCCCGGGCTCAACCTGGGAACTGCATTCGAAACTGGCAGGCTAGAGTCTTGTAGAGGGGGGTAGAATTCCAGGTGTAGCGGTGAAATGCGTAGAGATCTGGAGGAATACCGGTGGCGAAGGCGGCCCCCTGGACAAAGACTGACGCTCAGGTGCGAAAGCGTGGGGAGCAAACAGG
+
IIIIIIIIIIIIIIIIIIIIIIIIIIIIIIIIIIIIIIIIHIIIIIIIEHGEHIIIIIIIIIIIHIIIIIIIIIIIIIIIIHFHHIIIIIHHIIIIIIGHHHHIII<@FHHHHHIIIIHHIIIEHHHCHCEHHAEC+7CHFHGHE?GEHHIIIIAGHH@HH@EHHHFC?-3:>C+>EHHEHD-5>D@?@FEG-@-5@E?FHID?E@--4-CFG@CHE6--6/D+66?@?++56-66--5>5---@6@66--F@C;+3DEA6A@AGGHG-@EGA6----?HFEA-IIIHHHFHEEEGB68HHCFEHHHFHHIHHCFCFHGIIIHHIIIIIHIIHHIIHHHHIIIIIIHGDEIIIIIIIHHFIHHHHIHIIHIIIHIIIIGIIHIGIIIIIHIIHIIHHHIHGHIIIIIIIIIIIIIIIIIIIIIIIIIIII
@HWI-D00621:625:HMJNFBCX2:2:1102:15075:59396
GTGGGGAATATTGGACAATGGGCGAAAGCCTGATCCAGCCATGCCGCATGAGTGAAGAAGGCCTTTGGGTTGTAAAGCTCTTTCGGTGAGGAAGATAATGACGGTACTCACAGAAGAAGTCCTGGCTAACTCCGTGCCAGCAGCCGCGGTAATACGGAGAGGGCTAGCGTTATTCGGAATTATTGGGCGTAAAGAGCGCGTAGGCTGGTTAGTAAGTTAAAAGTGAAATCCCAAAGCTCAACTTTGGAATTGCTTTTAAAACTGCTAACCTAGAGATTGAAAGAGGATAGAGGAATTCCTAGTGTAGAGGTGAAATTCGTAAATATTAGGAGGAACACCAGTGGCGAAGGCGTCTATCTGGTTCAAATCTGACGCTGAGGCGCGAAGGCGTGGGGAGCAAACAGG
+
IIIIIIIIIIIIIIIIIIIHHIIIIIIIIIIIIIIIIIIIIIIIIIIIIIIIIIIIIIIIIIIHHHIHIHHHIIIIIGIHIHFHHHHHHHHIIIIIIIIHIIIIIHHHHHFHIIHHHHIIFGGHHHIFEEFHHFIEHEHGGHEHH:HHHICCAHHHHEHDCECHHEECC6EHHHEHHHF@@@AFHHHEFFIHE@6:.>@CEFEHH?HHHIHHHFHFIFHFEGGIHGCEHGA-8--?EEHIHGAHEBEEHGIHGHHF8F:.@77F.FHHAAEHIIIIIIIIHHEHEEGGHIHHIIIIIHHGIIIIHHIIIHIHGGIIIIIIHGGBIIIIIHFIHE@HGEHHHHHIHHHGHIIIIIIIHIIIIIHIHIHEIIHEIIIIIIIIIIIIIIIHIIIIIIIIHIIGIIIII
@HWI-D00621:625:HMJNFBCX2:2:1102:19184:59443
GTAGGGAATCTTCGGCAATGGACGAAAGTCTGACCGAGCAACGCCGCGTGAGTGAAGAAGGTTTTCGGATCGTAAAACTCTGTTGTTAGAGAAGAACAAGGACGTTAGTAACTGAACGTCCCCTGACGGTATCTAACCAGAAAGCCACGGCTAACTACGTGCCAGCAGCCGCGGTAATACGTACGTGGCAAGCGTTGTCCGGATTTATTGGGCGTAAAGCGGGCGCAGGCGGTTTCTTAAGTCTGATGTGAAAGCCCGCGGCTAAACCGGGGAGGGTCATTGGAAACTGGGAGACTTGAGTGCAGAAGAGGAGAGTGGAATTCCATGTGTAGCGGTGAAATGCGTAGATATATGGAGGAACACCAGTGGCGAAGGCGGCTCTCTGGTCTGTAACTGACGCTGAGGCTCGAAAGCGTGGGGAGCAAACAGG
+
IIIIIIIIIHIHIIIIGIHHIIII<DHHEHIIIHHIIIHDHIIGIIIIHHGHGHIIHIIHGCCFHFDHE@HHIIIHIHFHFFDGH7EEHI?@GHFFHHF<?AHD:AGEHHHIC:AEEHH?7@GHHIHEDE--A-77DGFHFAGFEHH?;6DHHIFHF--8-4AFA?-AFH6C::3+6FH--6F->FG#############HG@@@=FDIHDH@6>@@+6+++6:@@IHHDEIHH@-6@@6EG66FHHHHGA86+++++D@G-6-577+@7-8FFAIHHIHHGA-@7HIHEAEA7HIHFHIHG@FAA.HIHHHIHIIIIIHG@.D.IIHIIIIHIIIIIIHIHHIIHHHBHG?HDGEHGGCGCHDHIHIIIIHIIIIIHHHIEIIHHFHGC1HHIIIIIIIIIIIIHEIIIIIIIIIIIGIIIHIIIIIII
@HWI-D00621:625:HMJNFBCX2:2:1102:13248:59635
GTGGGGAATATTGCACAATGGGCGCAAGCCTGATGCAGCCATGCCGCGTGTATGAAGAAGGCCTTCGGGTTGTAAAGTACTTTCAGCGAGGAGGAAGGCGTTAAGGTTAATAACCTTGGCGATTGACGTTACTCGCAGAAGAAGCACCGGCTAACTCCGTGCCAGCAGCCGCGGTAATACGGAGGGTGCAAGCGTTAATCGGAATTACTGGGCGTAAAGGGCACGCAGGCGGTTTGTCAAGTCGGATGTGAAATCCCCGGGCTCAACCTGGGAACTGCATTCGAAACTGGCAGGCTAGAGTCTTGTAGAGGGGGGTAGAATTCCAGGTGTAGCGGTGAAATGCGTAGAGATCTGGAGGAATACCGGTGGCGAAGGCGGCCCCCTGGACAAAGACTGACGCTCAGGTGCGAAAGCGTGGGGAGCAAACAGG
+
IIIIIIIIIIIIIIIIIIIIIIIIIIIIIHIIHIIIIIIIIIIHIIIIHHEHIIIIHIHGIICGHHIIIIIIIIIIIIHHIIDGHIIIIICHHIGGFHHHIIIIIHGH?HEHFE?EGFFH:DHH@CHHIHHHHFHHHEC?FHHF??C@DCHDH@-FAFCHGH-6--8AE@:C+>CCHIII@-->CH4EHHHH--@-E--@HE@-4FGHHFE?FDACCF@-26E+4<+>:>D############@@6@-?CFHHGHH>HEE@8-A8-?IIIHGA6-?G@@-HCHFIIHHHB-CGHHEHHHIHHEGHEIIIIHEHFHHGEIHHHIIIIIIHHIHHHHG@HGIIGIIIIFHFHIIIIIIIIIIIIIIIHHGHIHHIIIHIGIHHHIIHIIIIIIIHIIIIIIHEHIIIIIIIIIIIIHHIIIIIIIIIIIHII
@HWI-D00621:625:HMJNFBCX2:2:1102:13796:59560
GTAGGGAATCTTCGGCAATGGACGAAAGTCTGACCGAGCAACGCCGCGTGAGTGAAGAAGGTTTTCGGATCGTAAAACTCTGTTGTTAGAGAAGAACAAGGACGTTAGTAACTGAACGTCCCCTGACGGTATCTAACCAGAAAGCCACGGCTAACTACGTGCCAGCAGCCGCGGTAATACGTAGGTGGCAAGCGTTGTCCGGATTTATTGGGCGTAAAGCGAGCGCAGGCGGTTTCTTAAGTCTGATGTGAAAGCCCCCGGCTCAACCGGGGAGGGTCATTGGAAACTGGGAGACTTGAGTGCAGAAGAGGAGAGTGGAATTCCATGTGTAGCGGTGAAATGCGTAGATATATGGAGGAACACCAGTGGCGAAGGCGGCTCTCTGGTCTGTAACTGACGCTGAGGCTCGAAAGCGTGGGGAGCAAACAGG
+
IIIIIHIIIIIIIIIIIIIIIIIIIIIIEHIIIIIIIIIIIIGIIHIIHIIIHIIIIIHII<CDHHIIHHIHIIHHIIIIIHDGFHHIIIIIEAFHHHHHIIHI@HHIIIHGHIIIHEHHEHHIIGHIHHHEEHHCHGEHEHH?E-AGD:CD@?@AAF-4A@A-AEC?AFD+>DC:---65-@FCH@H?HF--44@:56@GF,-@E6-@C@HG4?E@H@@-:;+?CED:15HGF@@-E@-@6-6-@F66-?IIHHHD>;H@CG:HC>+EEEEHEHHEHFFHHIHHHIHHFHIGHHCIHIIHHGIHIIIHFHGFHGIIIIIIGIH?EFGIHIHHIIIIIIIIIIIIHHHGIGIIIIHHFHHHCIIIIIIIIIIIIIIIIHIIHIIHHGHIIIHHIIIIIIIIIIIIHIIIIIIIHIIIIIIIIIIIIIIII
@HWI-D00621:625:HMJNFBCX2:2:1102:17393:59711
GTGGGGAATATTGCACAATGGGCGCAAGCCTGATGCAGCCATGCCGCGTGTATGAAGAAGGCCTTCGGGTTGTAAAGTACTTTCAGCGAGGAGGAAGGCGTTAAGGTTAATAACCTTGGCGATTGACGTTACTCGCAGAAGAAGCACCGGCTAACTCCGTGCCAGCAGCCGCGGTAATACGGAGGGTGCAAGCGTTAATCGGAATTACTGGGCGTAAAGCGCACGCAGGCGGTCTGTCAAGTCGGATGTGAAATCCCCGGGCTCAACCTGGGAACTGCATTCGAAACTGGCAGGCTAGAGTCTTGTAGAGGGGGGTAGAATTCCAGGTGTAGCGGTGAAATGCGTAGAGATCTGGAGGAATACCGGTGGCGAAGGCGGCCCCCTGGACAAAGACTGACGCTCAGGTGCGAAAGCGTGGGGAGCAAACAGG
+
IIIIIIHIIIIIIIIIIIIIIIIIIIIIIIIIIIIIIIIIIHFIIHIIEHHIIIIGIIIIIIIIIGHIIIIHIIIIIIIIIHDGHIIHHIICGHHIIIGHHDHFHIHIIHEHHHIHGHAHHHIGHIIII?E@FFCHHGHGHIHHIHGIIHDHIIIHIHHEEH@AH?HHCGHIIH;C----6@-5565@-@6@-@-@E?-6@HHHEF@@-CHH@-63@HC<4@@+H@HHCDHE@@--GIHIHIIHFHHHG@HH@55+DCHIHIHHHHHHHF-HHE?EFIIIHDHEIHHIHGHHIIGHIIIIIHHHHHIIIIHIHFEF:7:IIIHHIIHHIHIIHIIIIGIHIIIIIHHGFHIIIIIIIIIHGIIHFHHIIIIIIIIIIIIIIIIIIHIIIIIIHIIIIIIIIHIIIIHIIIIIIIIIIIIIIIIIIIIIII
@HWI-D00621:625:HMJNFBCX2:2:1102:15227:59889
GTGGGGAATATTGGACAATGGGCGAAAGCCTGATCCAGCCATGCCGCATGAGTGAAGAAGGCCTTTGGGTTGTAAAGCTCTTTCGGTGAGGAAGATAATGACGGTACTCACAGAAGAAGTCCTGGCTAACTCCGTGCCAGCAGCCGCGGTAATACGGAGAGGGCTAGCGTTATTCGGAATTATTGGGCGTAAAGAGCGCGTAGGCTGGTTAGTAAGTTAAAAGTGAAATCCCAAAGCTTAACTTTGGAATTGCATTTAAAACTGCGAACCTAGAGATTGAAAGAGGATAGAGGAATTCCTAGTGTAGAGGTGAAATTCGTAAATATTAGGAGGAACACCAGTGGCGAAGGCGTCTATCTGGTTCAAATCTGACGCTGAGGCGCGAAGGCGTGGGGAGCAAACAGG
+
IIIIIIIIIIIIIIIIIIIIIHIIHIIHIIIIIIIIIIIHIIIIIII<HIIIIIIIGIIHIHIHI?FHEDHHHIIIGIEHGHD/@HEHHHHIHII@FCHH?@.D:7DF<D7G?7@.@FAHE?H.D@C..:D..:DHHGEGHAA-7++++5+-6F-5--3>-@@GHFE?D---46-58@HA-AD>C>@@@5EE53#6-63-@6AEF-5@FHHHHHFHECF@B@FAE?HGAHG?D--8---FD-7--CIHIHGD8-:7..:AEHE:..FFACHFHD<<.GA?EHGGFEA.<<..IIIIIIH?IIIHHHG?IIIHIIHFEGIGH?GDHCCHIIIIHGCIHHH?IIIIIGIIIHE<1HGHHIIIHH?HHHEDIIIIIIIHIIHHCCIIIHEIHHIIIIIIIIIIIIIII
@HWI-D00621:625:HMJNFBCX2:2:1102:14025:60480
GTGGGGAATATTGCACAATGGGCGCAAGCCTGATGCAGCCATGCCGCGTGTATGAAGAAGGCCTTCGGGTTGTAAAGTACTTTCAGCGAGGAGGAAGGCATTAAGGTTAATAACCTTGGTGATTGACGTTACTCGCTGAAGAAGCACCGGCTAACTCCGTGCCAGCAGCCGCGGTAATACGGAGGGTGCAAGCGTTAATCGGAATTACTTGGCGTAAAGTGCACGCAGGCGGTCTGTCAAGTCGGATGTGAAATCCCCGGGCCCAACCTGGGAAATGCATTCGAAACTGGCAGACTAGAGTCTTGTAGAGGGGGGTAGAATTCCAGGTGTAGCGGTGAAATGCGTAGAGATCTGGAGGAATACCGGTGGCGAAGGCGGCCCCCTGGACAAAGACTGACGCTCAGGTGCGAAAGCGTGGGGAGCAAACAGG
+
IHGHIIHIIHIIHHIIIIHIIFHHDHIIIIIIIIIECHHFHIHIIIHHHH<<FHIGIIIIIEHIHHIHIIEHIIIIIIIIHIFEHIEHHHIGIHHHEHHIIEHHIIHE.DHHCFF.FHFHHHHEHIIDH-DCG@DH-7@77FGHHHC?DHHIIIIIEH@AEHGF@AGEHHDHHC;D-@-6@-55DC-45@6--@-4@66FE@C@E@4-6+6@G>6:=GF+64@ECCHCHDC@@6-@-FIIIHG@@CCC@@HG@+CCD>+A8++-HHCG?FA--8-IHHHFA=?HHEG?FG-@@66?EF-A7AE@F7F7>::7?GHIHFHCFACIHHHEDHGHIHHIHH@EIHIIHHHD?HIHIHFHC?ED<DHHEIIHIIIIIHIHHIIHIGHIIGIIIIIHHIIIIHHHHGIIIHIIIIHIIIIIIIIIIIIHIHGIII
@HWI-D00621:625:HMJNFBCX2:2:1102:15293:60483
GTGGGGAATATTGCACAATGGGCGCAAGCCTGATGCAGCCATGCCGCGTGTATGAAGAAGGCCTTCGGGTTGTAAAGTACTTTCAGCGAGGAGGAAGGCGTTAAGGTTAATAACCTTGGCGATTGACGTTACTCGCAGAAGAAGCACCGGCTAACTCCGTGCCAGCAGCCGCGGTAATACGGAGGGTGCAAGCGTTAATCGGAATTACTGGGCGTAAAGCGCACGCAGGCGGTCTGTCAAGTCGGATGTGAAATCCCCGGGCTCAACCTGGGAACTGCATTCGAAACTGGCAGGCTAGAGTCTTGTAGAGGGGGGTAGAATTCCAGGTGTAGCGGTGAAATGCGTAGAGATCTGGAGGAATACCGGTGGCGAAGGCGGCCCCCTGGACAAAGACTGACGCTCAGGTGCGAAAGCGTGGGGAGCAAACAGG
+
IIIIIIIIIIIIIIIIIIIIIIIIIIIIIIIIIIIIIIIIIIIHIIIIEHHIIIIIIIHIHIIHHIIHIHIIIIIIIIIGIFDHHIIIIIHHHICHHHGIIHIIII@FHIHHGIIIHIIHIIIIHIGIIIHIGG=HHFHHGHIIHHF?HHIIHHGHIHHHEHAGE?FH?GHD+>6>@?@FHC->++--66@---4-@-66E=46@-6@EFHFHECGHHC3-HHD@5-:FCHHF-6@?HEHDFHHHHEEF?C@-D>:+HGA---GIIH?GHFHHHG@CHEB-CHHIIHIHEGGGHHGIIHHFHHCHFIIIIIHHHEHEHGIIH?IHIIIHHIIIIIHHIIHIIHIIIHHGIIIIIIIIIIHHDIHGHEIIIIIIHIIIIHDIHIIIIIIIGHIIIIIIIIIIIIIIIIIIIIIIIIIIIIIIIIIIIHIII
@HWI-D00621:625:HMJNFBCX2:2:1102:19076:60436
GTGGGGAATATTGCACAATGGGCGCAAGCCTGATGCAGCCATGCCGCGTGTATGAAGAAGGCCTTCGGGTTGTAAAGTACTTTCAGCGGGGAGGAAGGCGATAAGGTTAATAACCTTGTCGATTGACGTTACCCGCAGAAGAAGCACCGGCTAACTCCGTGCCAGCAGCCGCGGTAATACGGAGGGTGCAAGCGTTAATCGGAATTACTGGGCGTAAAGCGCACGCAGGCGGTCTGTCAAGTCGGATGTGAAATCCCCGGGCTCAACCTGGGAACTGCATTCGAAACTGGCAGGCTAGAGTCTTGTAGAGGGGGGTAGAATTCCAGGTGTAGCGGTGAAATGCGTAGAGATCTGGAGGAATACCGGTGGCGAAGGCGGCCCCCTGGACAAAGACTGACGCTCAGGTGCGAAAGCGTGGGGAGCAAACAGG
+
IIIIIIIIIHIIIIIIIHIHHIIIIIIIIGIIIIIIIIIIIIIIIIIIIIHHHIIHIIIHIIFHIIIIIGGHGIIIHIIHHGAFHGHIIIIIHIGGHCH::DEEFHAHHHHHI?AHHIHIGHHHHHIGIHHEEHHDHHD?EHHEEFHA>DHHGHEC-FGH?HEGHFH?FH+>:+36@@F---@>CH44@HE6-@E=EG@EHEHHE66?F8HHHHI>G@C;=G@CFGFHH:@GG@?F@-ED:EH@6HIEHG@@-::+HC4@E@?GF6E8-CHFHCECA-@EGEA?GBEIGIHHEIHEHHGHHH?HEHCHDHC:D@HEHIHGIIIIHIIIIIIIIIIHFHHEIIHHCGHF<FIIHHIIIHEHHCHHHGHIIIIIIDIIIHIIIIIHIIIIHIIIIIIIIIIIHHIIIHIIGIIIIIIHIIHIIIIIIIIIII
@HWI-D00621:625:HMJNFBCX2:2:1102:19291:60342
GTGGGGAATATTGGACAATGGGCGAAAGCCTGATCCAGCCATGCCGCATGAGTGAAGAAGGCCTTTGGGTTGTAAAGCTCTTTCGGTGAGGAAGATAATGACGGTACTCACAGAAGAAGTCCTGGCTAACTCCGTGCCAGCAGCCGCGGTAATACGGAGAGGGCTAGCGTTATTCGGAATTATTGGGCGTAAAGAGCGCGTAGGCTGGTTAGTAAGTTAAAAGTGAAATCCCAAAGCTCAACTTTGGAATTGCTTTTAAAACTGCTAACCTAGAGATTGAAAGAGGATAGAGGAATTCCTAGTGTAGAGGTGAAATTCGTAAATATTAGGAGGAACACCAGTGGCGAAGGCGTCTATCTGGTTCAAATCTGACGCTGAGGCGCGAAGGCGTGGGGAGCAAACAGG
+
IIIIGIIHIIIIIGIHIIIIIIII<EHIIHIIIIIIIGIIIHHHIIIHIIIIIIIIEHIIGHEFHHHIICEHHIIIIE@HGFDFHHCHFHICGHGFIIIHHHICHIIGA@HIGEHHIGH?GHCCHHHIEFHIGHHHIEHHII?GHCDHH+5AFHF-=E5>@HE@F@--665@GH-FHF@A4,EHCFCEC-HF566@@::-F?HHF*BB-34AFEEHEED6GHHGFCHH@@7--AD-@F--@E?E@@?EEFHHCH@CGFCHHGA..AGD.?HHEHHHBHFHIHCHEHFEHGHGD.IHEEDHHIIHHHEHGHHD.IGIGIIHH@GDHFHEEIHHEGDIHIIIIHHHEH@GIIIHHHHHIIIHHHHIHIIHGIIIIGIIIHGHDIIHFHHDHIIIIIIIIIIIIIHHE
@HWI-D00621:625:HMJNFBCX2:2:1102:4058:60607
GTGGGGAATATTGGACAATGGGCGAAAGCCTGATCCAGCCATGCCGCATGAGTGAAGAAGGCCTTTGGGTTGTAAAGCTCTTTCGGTGAGGAAGATAATGACGGTACTTACAGAAGAAGTCCTGGCTAACTCCGTGCCAGCAGCCGCGGTAATACGGAGAGGGCTAGCGTTATTCGGAATTATTGGGGGTAAAGGGCGCGTAGGCTGGTTAGTAAGTTAAAAGTGAAATCCCAAAGCTAAACTTTGGAATTGCTTTTAAAACTGCTAACCTAGAGATTGAAAGAGGATAGAGGAATTCCTAGTGTAGAGGTGAAATTCGTAAATATTAGGAGGAACACCAGTGGCGAAGGCGTCTATCTGGTTCAAATCTGACGCTGAGGCGCGAAGGCGTGGGGAGCAAACAGG
+
IHHEHIHEGEHHIIIHIIIIIHEHIIHHIIHGHHHIIIHHHIIIIHIIIHHE<FHEHHIHGHIHHHGEHEEHHHIHHHIIIFF?G:/DAGGECHGHHHFEHH@7<GHIIHE.FFGH.D@GH@FHEHFHIE.@GGE@=?--7@G?GHHIGDDGGGHH@-+6@GHH?HC-+65EFHFIII?EE@?DEH-)+55----+4++36+6@H-5@@G-5-@9@?HHHFB6+D-@D--B?A77-8--D7--A8-B-A77:.?:..7AA.IHHAEAG?F@GA.D..?EE.CA@?G<.F@7@F@HCG?F.EHA7.CHHHHHEHGF?HHH?HHG<HCHHHHHHIHG@<EIIHIIIIIHHEHHHFIHHFG@GF11HIHHEIIIHGIIGIHCIHIHIIIFHIIIHIIIIHFIIIIIHI
@HWI-D00621:625:HMJNFBCX2:2:1102:18347:60731
GTGGGGAATATTGCACAATGGGCGCAAGTCTGATGCAGCCATGCCGCGTGTATGAAGAAGGCCTTCGGGTTGTAAAGTACTTTCAGCGGGGAGGAAGGTGTTGAGGTTAATAACCTCAGCAATTGACGTTACCCGCAGAAGAAGCACCGGCTAACTCCGTGCCAGCAGCCGCGGTAATACGGAGGGTGCAAGCGTTAATCGGAATTACTGGGCGTAAAGCGCACGCATGCGGTCTGACAAGTCGGATGTGAAATCCACGGGCTCAACCTGGGAACTGCATTCGAAACTGGCAGGCTAGAGTCTTGTAGAGGGGGGTAGAATTCCAGGTGTAGCGGTGAAATGCGTAGAGATCTGGAGGAATACCGGTGGCGAAGGCGGCCCCCTGGACAAAGACTGACGCTCAGGTGCGAAAGCGTGGGGAGCAAACAGG
+
IIIIIIIIIIIIIIIIIIIIIIIIIIIIIIIIIIIIIIGHIIIIIIIIIIIGHHIHHII?GHFHIGIHHHIIIIIIIHHIIHDHHIIIHDH.DHHGHGIGHHIIHIBD-AGGH-FHFHHIIHHFCHHIEHH@GHIHHH:AGHHHGHIGHHGHHHHGFHHHGHHCHIHEHHCHGHCD--@GH-E>>H@--6-@?E@@GHFCHIH?EGC->6HHEHD@EH-@>>>>DHD,@@>-66---CHH:44-6@@@6EEGHHHE:HGFAA6-F6AFCA?HE?G@G66A?EHHGIIIIHIHHH@HIIIHIHHGGAIHIIIIIHCHFFIHHG.HHIHIIIIHHIIIHHH=IIIIIIHD<<HIHG@HHCHHIIGIHGHHIHIIIIHHHHHGHHIIIIIIHIIIHIIIIIHIHHIIIIHIIIIIIHHHIHIIIIIIIIIHII
@HWI-D00621:625:HMJNFBCX2:2:1102:15083:61135
GTAGGGAATCTTCCACAATGGGCGAAAGCCTGATGGAGCAACGCCGCGTGTGTGATGAAGGGTTTCGGCTCGTAAAACACTGTTGTAAGAGAAGAATGACATTGAGAGTAACTGTTCAATGTGTGACGTATCTTACCAGAAAGGAACGGCTAAATACGTGCCAGCAGCCGCGGTAATACGTATGTTCCAAGCGTTATCCGGATTTATTGGGCGTAAAGCGAGCGCAGACGGTTATTTAAGTCTGAAGTGAAAGCCCTCAGCTCAACTGAGGAATTGCTTTGGAAACTGGATGACTTGAGTGCAGTAGAGGAAAGTGGAACTCCATGTGTAGCGGTGAAATGCGTAGATATATGGAAGAACACCAGTGGCGAAGGCGGCTTTCTGGACTGTAACTGACGTTGAGGCTCGAAAGTGTGGGTAGCAAACAGG
+
IIIIIIIIIIIIIIIIIIIIHIIIIIIIIIIIIIIIIIHIIIIIIIIIIHHHHHIIIIIIIGGHIIIIHIIIHIFHHIHIGHDCGHHCGAGHGHHIIIEFHHIIHIIHHHIHHIHIHHHIHGHGHHGIIIIIHHHFCGHHIHFHHHHHHHHHHIEHE@@AHEHEHEEFHC:;D::EFHGE-@FHCHEGH6-@=EE@EC?@>+@G--@@EDHEA5HGE3+-:;C6-?=EBBFG66-EHHHF?EEEA@HHIHHHGHE---7--?BA7-HHGHEEHF.CCEHHFHHEHF?CIHCCG?EIHHHH@.HEIIIIIHHIIHGHEIHEECHHEHEIHIIIIIIIIIIHIIIIIHHGIIIHIGIIIHHIIHIIIIHIIIIIIIIHIHIIIIIIIIIIIIIIHHIIIIGIIIIIHIIIIIIIIIIIIHGIIIIIIIIII
@HWI-D00621:625:HMJNFBCX2:2:1102:10776:61252
GTGGGGAATATTGCACAATGGGCGCAAGCCTGATGCAGCCATGCCGCGTGTATGAAGAAGGCCTTCGGGTTGTAAAGTACTTTCAGCGAGGAGGAAGGCGTTAAGGTTAATAACCTTGGCGATTGACGTTACTCGCAGAAGAAGCACCGGCTAACTCCGTGCCAGCAGCCGCGGTAATACGGAGGGTGCAAGCGTTAATCGGAATTACCGGGCGTAAAGCGCACGCAGGCGGTCTGTCAAGTCGGATGTGAAATCCCCGGGCTCAACCTGGGAACTGCATTCGAAACTGGCAGGCTAGAGTCTTGTAGAGGGGGGTAGAATTCCAGGTGTAGCGGTGAAATGCGTAGAGATCTGGAGGAATACCGGTGGCGAAGGCGGCCCCCTGGACAAAGACTGACGCTCAGGTGCGAAAGCGTGGGGAGCAAACAGG
+
IIGIIIIIIIIIIGIIIII<FHGHIIIIIIIIIHHIIFHHIIGIIIIIGIEHIIHHHHIIIIEHECHIIIIHIHHIIHHHIHDHHGEHDDHCHEHHGI?HHHHHIIFHHIHFHHHCE.:BCH>AGFEDA@HEG7-:>GH@6FHH-B?ACDD:@FGHH?GA4EEGHEHHGA+>CD+>----6--5+:-4EHE@HE-@EE?E-F@FG5++)D>6----HHC1>C@5->=H>1@HF6----=CHE-6HHE@?EIHECHC;H?HGC?@HHGHHHHHCEFAIIIGA--?FGGHGIIIIHHEIIGIIHHGIIGIGIHHHCHHG.EEGEEHIHIIIIIIIIIIIHIIIIIHIIHGDHHIGIIIIIIHGHHHHIHIHHIHIIIIIHGIIHGIIHIIIHIHGGIIHIHIHHIIIHIIIIIIIIIIIIHIIIIIIIIIII
@HWI-D00621:625:HMJNFBCX2:2:1102:17604:61376
GTAGGGAATCTTCGGCAATGGACGAAAGTCTGACCGAGCAACGCCGCGTGAGTGAAGAAGGTTTTCGGATCGTAAAACTCTGTTGTTAGAGAAGAACAAGGACGTTAGTAACTGAACGTCCCCTGACGGTATCTAACCAGAAAGCCACGGCTAACTACGTGCCAGCAGCCGCGGTAATACGTAGGTGGCAAGCGTTGTCCGGATTTATTGGGCGTAAAGCGAGCGCAGGCGGTTTCTTAAGTCTGATGTGAAAGCCCCCGGCTCAACCGGGGAGGGTCATTGGAAACTGGGAGACTTGAGTGCAGAAGAGGAGAGTGGAATTCCATGTGTAGCGGTGAAATGCGTAGATATATGGAGGAACACCAGTGGCGAAGGCGGCTCTCTGGTCTGTAACTGACGCTGAGGCTCGAAAGCGTGGGGAGCAAACAGG
+
IIIIIIIIIIIIIIIIIIIIIIIIIIIIHIIIIIHIIIIIIIIIIIHIIIIIIIIIIIIIIFHHHIIIIIIIIIIIIIHIIH<FHHIIHIIIIIIHGIHHHHIIIIIIIIIIIIIIGHHHDGHHHGIHIIIEHEHHHIIIIHIEHIEHHIIHHIIHHHHIGHIHIIHFHHHHIII:EEFHEHC@GH@EH@GGEHED:G--HHHG@@EC@HHHHIIHHH?EHHHHEE>DHIHHF@G@-IIHHHGGHF-HHGIHHIIIIHHHE?EIHHHDIHHHHHEHHEHHHHIGIIGIIHIIIIIIHIHIIIIIIIIIIHIIIHEGHHIIHHGBBFIIHIIIIIGIIIIHIIIIIIHHFIIGIIIIIIHGIHIHIIIIIIIIIIIIIIIIHCIIIIIIIIIIHIIIIIIIIIIIIIIIIIIIIIIIIIIIIIIIIIIIII
@HWI-D00621:625:HMJNFBCX2:2:1102:16459:61665
GTGGGGAATATTGGACAATGGGCGAAAGCCTGATCCAGCCATGCCGCATGAGTGAAGAAGGCCTTTGGGTTGTAAAGCTCTTTCGGTGAGGAAGATAATGACGGTACTCACAGAAGAAGTCCTGGCTAACTCCGTGCCAGCAGCCGCGGTAATACGGAGAGGGCTAGCGTTATTCGGAATTATTGGGCGTAAAAAGCGCGTAGGCTGGTTAGTAAGTTAAAAGTGAAATCCCAAAGCTCAACTTTGGAATTGCTTTTAAAACTGATAACCTAGAGATTGAAAGAGGATAGAGGAATTCCTAGTGTAGAGGTGAAATTCGTAAATATTAGGAGGAACACCAGTGGCGAAGGCGTCTATCTGGTTCAAATCTGACGCTGAGGCGCGAAGGCGTGGGGAGCAAACAGG
+
IIIIIIIIHHIIIIIIIIIIIIIIIIIIIIIIIIIIIIIIIIIIIIIIIIIIIIIIIIHIHIIIHHGHIHIHIIIIIIIIIH<FHHHIIIIGGHIHIIIIIGIIIIIIIHHIHHHGHGGEHHIFIIIIIHIEHIGEHEHIHIEE-7DH:CDCFHFHGG:HHHCEACHHIH-@FGE@E-@@@866-;FHHDHE-##:633@GGDHFEHEHEG4FHHHHGIIHHEEIHHHCH?-7A?CIIHHGG7.HE?HHHHFCEGEHHEIHHGD.FHHCFFEHGIIHGEHIIIIIHIIHHHGIIHECHHHIHHHIHIIHHHIIIIHIHIIIHHFHHGIIIIIIIHGIHIIIIIIIIIIHIIIHEIHHIIHGHIIIHHHHIIIIIIIIHIIIIIIIIIHIIHIIIIHIIIIIIIII
@HWI-D00621:625:HMJNFBCX2:2:1102:19357:62006
GTAGGGAATCTTCGGCAATGGACGAAAGTCTGACCGAGCAACGCCGCGTGAGTGAAGAAGGTTTTCGGATCGTAAAACTCTGTTGTTAGAGAAGAACAAGGACGTTAGTAACTGAACGTCCCCTGACGGTATCTAACCAGAAAGCCACGGCTAACTACGTGCCAGCAGCCGCGGTAATACGTAGGTGGCAAGCGTTGTCCGGATGTATTGGGCGTAAAGCGAGCGCAGGCGGTTTCTTAAGTCGGATGTGAAAGCCCCCGGCTCAACCGGGGAGGGTCATTGGAAACTGGGAGACTTGAGTGCAGAAGAGGAGAGTGGAATTCCATGTGTAGCGGTGAAATGCGTAGATATATGGAGGAACACCAGTGGCGAAGGCGGCTCTCTGGTCTGTAACTGACGCTGAGGCTCGAAAGCGTGGGGAGCAAACAGG
+
IIIIIIIIIIIIIIIIIIHHIIIIIGHIHIIIHIEHIGHHHIIIHIIIHIGIIIIIIIHIHDCHHHHHGIIIIIIIIICHGC<<EFEHGHIIIGHIHHHF@HICHHHIEHIHHHIHHGFGHIHI?-FEDDH-7FHHIH?HHGEHHH-ACH;CHHH--6@HFHE@@ECA--+6D+>:@@?@6GFEDHEHIHGH?-4-+--@-6-5)6>@H?F####E@CD+@>+;6-@CD>@?@6@?@-4+34---6-6-?EHC:D:H;>-6FA+>77+E?HHHHAF?EFIIIHFB:?IHAIHGFHIGIHD.<.IHIIHHHEEHHF<7IHH?HFHBHHIIIIHHIHHHIIIIIHGIHHB:IIIHHHHHG=HHHIIHIIIIIIHHGIIIIIIIIIIIHEIIIIHIIIIIIIIIIHIIIIIIIIIIIIIIIIIIIIIIIIIII
@HWI-D00621:625:HMJNFBCX2:2:1102:11613:62278
GTGGGGAATATTGCACAATGGGCGCAAGCCTGATGCAGCCATGCCGCGTGTATGAAGAAGGCCTTCGGGTTGTAAAGTACTTTCAGCGAGGAGGAAGGCGTTAAGGTTAATAACCTTGGCGATTGACGTTACTCGCAGAAGAAGCACCGGCTAACTCCGTGCCAGCAGCCGCGGTAATACGAAGGGTGCAAGCGTTAATCGGAATTACTGGGCGTAAAGGGCACGCAGGCGGTCTGTCAAGTCGGATGTGAAATCCCCGGGCTCAACCTGGGAACTGCATTCGAAACTGGCAGGCTAGAGTCTTGTAGAGGGGGGTAGAATTCCAGGTGTAGCGGTGAAATGCGTAGAGATCTGGAGGAATACCGGTGGCGAAGGCGGCCCCCTGGACAAAGACTGACGCTCAGGTGCGAAAGCGTGGGGAGCAAACAGG
+
IIIIIIIIIIIIIIIIIHHIIIIIIHHIHIIIIIIIIIIHHIIIIIHIHHDGHIIHHIIIIIIIIIIIIIGHIIIIIIIIIHDEHHHDDHIIIIIIIIGHHHHHEHHEHEHGIHHIGIIFHHIIIEFEG?GEFD=CH=C66BCGHH?@;::DHIHHHIGHH=EAHCHHI-3CHHDHECH@E-5@:---6F@H?GEHH@-6-6@5@FEHHHDFFC;>GE3#44@GEDC>:>?G@---@@HH>-@@EEGHIIHIH:IHGIHHF-A-HHGGA?EHIHHHHGCA?HFIIIHEHHIHHCCIIIIIHHFHG@HHHIIIH@IHIHIIIIIHIGIHIGIIIIIIIIHHIGHIIHFGBHIIIIHFHHHHIHHHIIIIIIIIIIIIIIHIIHIHIIIIHIIHIIIIIIHIHGIIIIIIIIIIIIIIIIIIIIIIIIIIII
@HWI-D00621:625:HMJNFBCX2:2:1102:17913:62478
GTGGGGAATATTGCACAATGGGCGCAAGCCTGATGCAGCCATGCCGCGTGTATGAAGAAGGCCTTCGGGTTGTAAAGTACTTTCAGCGAGGAGGAAGGCGTTAAGGTTAATAACCTTGGCGATTGACGTTACTCGCAGAAGAAGCACCGGCTAACTCCGTGCCAGCAGCCGCGGTAATACGGAGGGTGCAAGCGTTAATCGGAATTACTGGGCGTAAAGCGCACGCAGGCGGTCTGTCAAGTCGGATGGGAAATCCCCGGGCTCAACCTGGGAACTGCATTCGAAACTGGCAGGCTAGAGTCTTGTAGAGGGGGGTAGAATTCCAGGTGTAGCGGTGAAATGCGTAGAGATCTGGAGGAATACCGGTGGCGAAGGCGGCCCCCTGGACAAAGACTGACGCTCAGGTGCGAAAGCGTGGGGAGCAAACAG
+
HIIIIIHHHIIIGIIIIIIIIIIHHIIIHHIIFHHIHIGIIIIGIIIIHIGEHIHGHHHIGIIIIIIIHIHIIHHIIIHICHDGHHHHHHHCHH@FGHGHFCHHIIGHIHGDE.FEHHEHICH??GHI@?FEFFEHH=DCFEAHHHH?HGIH-@FCHHIIIIICHICGAG:DHDCC?GHI?4@+5>HH@@CE@GHE=GHEE@@5-@GE@F-@HG@?E4@652C6-6@++566--HE?HG:5-@4@6---@@?-3:CD3AF--CGEHHIHCF-HGFF-AA-E@-8AA-?GHFF@EFBBGB6--CEG-EHDHIHG-GFF?@HAF?EHFHCDDHHCAIHAE7.FHHH?@G<EHHHHHCHHHIIHDIIIIHHHIIIGIIIIIHHED1HHEIIHHIGHHHHHIFHIHFHC=HCHHIHHHDIIHFHHIFGHHIHE
@HWI-D00621:625:HMJNFBCX2:2:1102:18101:62384
GTAGGGAATCTTCGGCAATGGACGAAAGTCTGACCGAGCAACGCCGCGTGAGTGAAGAAGGTTTTCGGATCGTAAAACTCTGTTGTTAGAGAAGAACGACGAGGAGAGTGGAAAGCTCCTCGTGTGACGGTATCTAACCAGAAAGGGACGGCTAACTACGTGCCAGCAGCCGCGGTAATACGTAGGTCCCGAGCGTTGTCCGGATTTATTGGGCGTAAAGCGAGCGCAGGTGGTTTATTAAGTCTGGTGTAAAAGGCAGTGGCTCAACCATTGTATGCATTGGAAACTGGTAGACTTGAGTGCAGGAGAGGAGAGTGGAATTCCATGTGTAGCGGTGAAATGCGTAGATATATGGAGGAACACCGGTGGCGAAAGCGGCTCTCTGGCCTGTAACTGACACTGAGGCTCGAAAGCGTGGGGAGCAAACAGG
+
IIIIIIIIIIIIIIIIIIHHIIIIIIGIHHIIIIIIIIIIIIIIIIIIHHIIIHIIIIHIIFCHGHHIIIIIIIHIIIHHHH<FHGHHHIGIIIIHHHH;C.DHCHGHHICGHHHEEGHHHIEHHI?GHIHGEHHFHHHHI4BEGHEHHDDCCEHHHH?EFEEHEHEHHH@HHHC+C@C@HHFHEE-6GHDG:+;5-+66@GD?GEHH6HE?E@6-CGEHHD@CD?G@-@E6GEHFA-HB-4E-EHHHE?IHBHG@?H??IF@A-HFDHE?HHEHEIIHHB87-F7C?GEIHHGIIGIIHHA.H?IHHIIIIHHD.@IIHIHHHHHHHHHHIIIIHIIIIIIIIIIHF<IIIGIIIIHHEIIHIIIHIGIIIHIIIIIIGIIIIIIIIGIIHHIIIIIIIIIIIIIIIIIIIHIIIIIIIIIIIIIIIII
@HWI-D00621:625:HMJNFBCX2:2:1102:10768:62743
GTGGGGAATATTGGACAATGGGCGAAAGCCTGATCCAGCCATGCCGCATGAGTGAAGAAGGCCTTTGGGTTGTAAAGCTCTTTCGGTGAGGAAGATAATGACGGTACTCACAGAAGAAGTCCTGGCTAACTCCGTGCCAGCAGCCGCGGTAATACGGAGAGGGCTAGCGTTATTCGGAATTATTGGGCGTAAAGAGGGCGTAGGCTGGTTAGTAAGTTAAAAGTGAAATCCCAAAGCTCAACTTTGGAATTGCTTTTAAAACTGCTAACCTAGAGATTGAAAGAGGATAGAGGAATTCCTAGTGTAGAGGTGAAATTCGTAAATATTAGGAGGAACACCAGTGGCGAAGGCGTCTATCTGGTTCAAATCTGACGCTGAGGCGCGAAGGCGTGGGGAGCAAACAGG
+
IIIIIIIIIIHIIIIIIHIHHIHIIIIIIGIIGHIIIIHIIHHIHIIDIIIHIIIIIGIGIGIIIHIHIHHHIIIIGHCH?GGHHIHHHIIIIIIIFFHIHIIIEHCHBEEHHHIHFHH@GEHHHHHC.:GHHHHI=--8?FEHC+7CCD:-BHHHG=>CE---4GA-C@EEHGE-G?@AEFFC.:CE3HGF65--#8EG>@EGA646BG<6@H@@EEHGG?664FCHFCHHGCA77-A@HEG-GGGF?IHFD7HHAHCIIHHF.DAD.A.?@F7<7G.GGEIHGHEIHAB?.?HHCIGIIHCHHB?AEHCFIIIHGHIIIHHDIIIHHFCEHIHHHIIHIIHHEHIIHIIHHHHHEIIIHHCIIIHEEDIGIIIIGIGIIGIHIIIIIIIIIHIIHIIIIIGII
@HWI-D00621:625:HMJNFBCX2:2:1102:14799:62945
GTGGGGAATATTGCACAATGGGCGCAAGCCTGATGCAGCCATGCCGCGTGTATGAAGAAGGCCTTCGGGTTGTAAAGTACTTTCAGCGGGGAGGAAGGTGTTGAGGTTAATAACCTCAGCAATTGACGTTACCCGCAGAAGAAGCACCGGCTAACTCCGTGCCAGCAGCCGCGGTAATACGAAGGGTGCAAGCGTTAATCGGAATTACTGGGCGTAAAGCGCACGCAGGCGGTTTGTCAAGTCGGATGTGAAATCCCCGGGCTCAACCTGGGAACTGCATTCGAAACTGGCAGGCTAGAGTCTTGTAGAGGGGGGTAGAATTCCAGGTGTAGCGGTGAAATGCGTAGAGATCTGGAGGAATACCGGTGGCGAAGGCGGCCCCCTGGACAAAGACTGACGCTCAGGTGCGAAAGCGTGGGGAGCAAACAGG
+
IIIIIIHIIIIIIE@HHIIHIIIIIIIIIIIIIIEHIIH@G?FHHIIIIIC1DHIHHHIIIII<F0EHII=HHIIIHG9CF@</<BCDHIIIHHHIIGF@FGHH?C7DEHHHEAFE?AGEHCHEFB?E7EFEH-5CCH;-6F-6AFHFHHD+EF6F@HHI--5-6@@H-@++3>;>E?6--5--+4@@-6F@--5-4-6@@H@G@@@GCIHH@G?HG;><4-;C@-+13+-6----@6-H>-@6-@?HIHCGE>+::CHGIHHCHHCFA6-G8--HHCHHHEGIHH?HGHCHHIIHHHHEGAE?F7IIHD>--EIHIIIHHHHHGIHHHDIHIIIIIIIIHIIIIHHGDGGHFHHFFIIIHIIHEIIHIHIIIIIIIHDC<1IIIIIHH@?IIIIIIHHGC1IIIHHHIIIIIHC?IIIIIIIHIIHHII
@HWI-D00621:625:HMJNFBCX2:2:1102:13514:63083
GTAGGGAATCTTCGGCAATGGACGAAAGTCTGACCGAGCAACGCCGCGTGAGTGAAGAAGGTTTTCGGATCGTAAAACTCTGTTGTTAGAGAAGAACAAGGACGTTAGTAACTGAACGTCCCCTGACGGTATCTAACCAGAAAGCCACGGCTAACTACGTGCCAGCAGCCGCGTTAATACGTAGGTGGCAAGCGTTGTCGGGATTTATTGGGCGTAAAGCGAGCGCAGGCGGTTTCTTAAGTCTGATGTGAAAGCCCCCGGCTCAACCGGGGAGGGTCATTGGAAACTGGGAGACTCGAGTGCAGAAGAGGAGAGTGGAATTCCATGTGTAGCGGTGAAATGCGTAGATATATGGAGGAACACCAGTGGCGAAGGCGGCTCTCTGGTCTGTAACTGACGCTGAGGCTCGAAAGCGTGGGGAGCAAACAGG
+
IIEHIIIIIIIIIIIIIIIHIIIIIIHIHHHIHIIIIIIIIIIIGIIIHHFEHIHIHIIII<CFHHIIHHIIIHIIIIIGIHDHHIIHFHHIIIHHIHIIGIHDHGHIIIIIIHCHGEHDGG@FC@GHHEHIEHHFH?A--8@6A--4>C+CG-66AA@AHHHHH---@-+3>++5-66FCE---6@--5@-4@5E####6?EE@-FF@A>5--+HHHDDHFHC--@>)1@-@6--6-E@CEG?F@---FHG:>++5++AIHFC>+;+GA@@HHHEA?HFIIIHFGHEHCHFF7HA7EIHHGCHHFHEEHHIIGIIIIIHHEF<.HIIIIIHHHIIIIIHIIHFIIHG<HHFIIHGEHE9HGIIHIHIIGIIHIIHIIGIIGIIIIIIIIIIIIIIIIIHIIIIIHIIIIIIIHIIIIIIIIIIIIIIIH
@HWI-D00621:625:HMJNFBCX2:2:1102:10405:63341
GTAGGGAATCTTCGGCAATGGACGAAAGTCTGACCGAGCAACGCCGCGTGAGTGAAGAAGGTTTTCGGATCGTAAAACTCTGTTGTTAGAGAAGAACGACGAGGAGAGTGGAAAGCTCCTCGTGTGACGGTATCTAACCAGAAAGGGACGGCTAACTACGTGCCAGCAGCCTCGGTAATACGTAGGTCCCGAGCGTTGTCCGGATTTATTGGGCGTAAAGCGAGCGCAGGTGGTTTATTAAGTCTGGTGTAAAAGGCAGTGGCTCAACCATTGTATGCATTGGAAACTGGTAGACTTGAGTGCAGGAGAGGAGAGTGGAATTCCATGTGTAGCGGTGAAATGCGTAGAGATCTGGAGGAATACCGGTGGCGAAGGCGGCCCCCTGGACAAAGACTGACGCTCAGGTGCGAAAGCGTGGGGAGCAAACAGG
+
IIIIIIIIIIIIIIIIIIIIIIIIIIIIIHIIGIIIHIIIIIIHHIIIHHFHHHHEHIIIICGHIHIIHIGDFHFHHIIIIHDHGHHHIFHHICEH@E@:>.CC:@GHHHHEH7D?F-E?HH--7-DFHHG4AA-@-FA6AF?G?H--6>D:C@@A-AH---54@GEH?H---4@5@G-6@?@FFHHHHF:-+>CH-56@-@5--46-6GHHC-36@H@++G;6+-65--EA-EEHF-HAAE-CGAA--EHHA-@AA6--IHHCEHAA6---B-8-ECHEHIHHFIHHHHD-7AGBIHGHCGEG?HEHHHHFBB.EHFIIIIHIHIHIIIIIHIIIHIIGIIEFHHHGDGIIIHHGHHGHHIIIHIIHIIIIIIIIIIHIIIIIIIIIIIIHHHIIIIIIIIIIIIIIIIIIIIIIIIIIIIIIIIIIII
@HWI-D00621:625:HMJNFBCX2:2:1102:1931:63911
GTGGGGAATATTGGACAATGGGCGAAAGCCTGATCCAGCCATGCCGCATGAGTGAAGAAGGCCTTTGGGTTGTAAAGCTCTTTCGGTGAGGAAGATAATGACGGTACTCACAGAAGAAGTCCTGGCTAACTCCGTGCCAGCAGCCGCGGTAATACGGAGAGGGCTAGCGTTATTCGGAATTATTGGGCGTAAAGGGCGCGTAGGCTGGTTAGTAAGTTAAAAGTGAAATCCCAAAGCTCAACTTTGGAATTGCTTTTAAAACTGCTAACCTAGAGATTGAAAGAGGATAGAGGAATTCCTAGTGTAGAGGTGAAATTCGTAAATATTAGGAGGAACACCAGTGGCGAAGGCGTCTATCTGGTTCAAATCTGACGCTGAGGCGCGAAGGCGTGGGGAGCAAACAGG
+
IIIIIIIIHIIIIHIIIIIIIIIIIIHIIIIIIIHIHIIIIIIIIII<HHGIIIIIH@HHHHIHIIIIIHIIIGGHHIGHHGHHECGHIHIHIHHHICCHIIII=EHHDGHGEFACHHHHIEHHE.AAFDEHH..:8A@GEHGHIH:;:3>6--BE-5++6@G6-8FFHE--AH-4A=G@--H@:@F@A-GF4))>5>5AFAHHCB-?HG@?+6-GAEB@6-E-EEHEEHEGA@D-7-?97--FA@HHIIHHGFD.HHEIIHHG.HF<.CHE?@?HGEHGEIIIHHIGIHHIIIHHGHHEIIIHHHHHEIHHHHIIHIIIHED.HEIIHIHIIIHFIIIHIIHIIIIIIIIIIIHHHIIIIIIIIIIIIIIIHIIIIIIIIIIIIIGIIIIIIIIIIIIIIIHHI
@HWI-D00621:625:HMJNFBCX2:2:1102:19947:63947
GTGGGGAATATTGCACAATGGGCGCAAGCCTGATGCAGCCATGCCGCGTGTATGAAGAAGGCCTTCGGGTTGTAAAGTACTTTCAGCGAGGAGGAAGGCGTTAAGGTTAATAACCTTGGCGATTGACGTTACTCGCAGAAGAAGCACCGGCTAACTCCGTGCCAGCAGCCGCGGTAATACGGAGGGTGCAAGCGTTAATCGGAATTACTGGGCGTAAAGCGCACGCAGGCGGTCTGTCAAGTCGGATGTGAAATCCCCGGGCTCAACCTGGGAACTGCATTCGAAACTGGCAGGCTAGAGTCTTGTAGAGGGGGGTAGAATTCCAGGTGTAGCGGTGAAATGCGTAGAGATCTGGAGGAATACCGGTGGCGAAGGCGGCCCCCTGGACAAAGACTGACGCTCAGGTGCGAAAGCGTGGGGAGCAAACAGG
+
IIIIIGHIIIIIIIIIIHHHGHHIIIIIHIIIIIIIHIIIHHHHIIIIHHIGIIIIGHIIFHHHIIIIHHHIHIHIHHHHHE7D?FGHHHGHHIHEHHHHHHGHIG<BCHCEE.FEHI.DH:DA7FHH-7@@GHH+CC+BHHHHHHHIGHIHCHGHCHIF-@5GHIG-4E++6D;>EC@@E-5>C645@6EFF@--6@-@E##F@6-@E::G@@6-55++-45+ECHDD>-F@666---3+44-6--6-@@--C:3+:ECF8?ECAAA-HECCCGA--CEE=EAE@FIIIHHFGHHHF-HHHA-EEIIIHHGFIIHHF:G?HFHIIIHHDCIHDHFHHIIIIHCHHHB<FIIHHIIHIIHDDDHHHIGHIIIIIIIHIGIIHHIIIIIIGIIIIHHDIIIIIIIHHIIIIIIIIIIIIIIIIIIIIIIII
@HWI-D00621:625:HMJNFBCX2:2:1105:9058:54580
GTAGGGAATCTTCGGCAATGGACGAAAGTCTGACCGAGCAACGCCGCGTGAGTGAAGAAGGTTTTCGGATCGTAAAACTCTGTTGTTAGAGAAGAACAAGGACGTTAGTAACTGAACGTCCCCTGACGGTATCTAACCAGAAAGCCACGGCTAACTACGTGCCAGCAGCCGCGGTAATACGTAGGTGGCAAGCGTTGTCCGGATTTATTGGGCGTAAAGCGAGCGCAGGCGGTTTCTTAAGTCTGATGTGAAAGCCCCCGGCTCAACCGGGGAGGGTCATTGGAAACTGGGAGACTTGAGTGCAGAAGAGGAGAGTGGAATTCCATGTGTAGCGGTGAAATGCGTAGATATATGGAGGAACACCAGTGGCGAAGGCGGCTCTCTGGTCTGTAACTGACGCTGAGGCTCGAAAGCGTGGGGAGCAAACAGG
+
IIIIIIIIIIIIIIIIIIHIIIHIHIIIIIIIIIIIIIIIIIIIIHIIIIIIGHHIIIIHIFHIIIIGIIIIIIIHIIIIII<FHHIIGHIIIIHIIIIGHIGHIIIIHIIHGCGHIGHHEEHHIIHIDHHHHIHIIHGIIHEGEHH@;C:DHECEHH=AFE?@G?HHFHDCD+5C-@HHHHHIGHECHEHH-4@@+GC-HGHGF@@HH<CE-E@@EGDDE3+CEEG>C3@@@FFH@IHIH@HG?@EGA-?F>3+>+:;6A-HDDHHDFHHGA?HF-@8-GHHIHFBGIIIHGHHAEHEEFHFHGIIIHCHHHHHEHFHGH?FHFEHHIIIIIIIIHHHHGIIIIHFHGIHIIHHIHHHGIIIIGIIIIIIIIHIIIHHHECIHIIGIIIIIIIIIIIHIHHIIIIIIIIIIIIIIIIIIIIIIIIGIII
@HWI-D00621:625:HMJNFBCX2:2:1105:16902:54676
GTGGGGAATATTGCACAATGGGCGCAAGCCTGATGCAGCCATGCCGCGTGTATGAAGAAGGCCTTCGGGTTGTAAAGTACTTTCAGCGAGGAGGAAGGCGTTAAGGTTAATAACCTTGGCGATTGACGTTACTCGCAGAAGAAGCACCGGCTAACTCCGTGCCAGCAGCCGCGGTAATACGGAGGGTGCAAGCGTTAATCGGAATTACTGGGCGTAAAGCGCACGCAGGCGGTCTGTCAAGTCGGATGTGAAATCCCCGGGCTCAACCTGGGAACTGCATTCGAAACTGGCAGGCTAGAGTCTTGTAGAGGGGGGTAGAATTCCAGGTGTAGCGGTGAAATGCGTAGATATATGGAGGAACACCAGTGGCGAAGGCGGCTCTCTGGTCTGTAACTGACGCTGAGGCTCGAAAGCGTGGGGAGCAAACAGG
+
IIIIIIIIIIIIIIIIIIIIIIIIIIIIIIIIIIIIIIIIIIIIIIIIIIHHIIIIIIIIIHIIIIIIIHIIIIIHIIIIIICHHIIIHIIIIHIHIIIGIIIHHI@FHHHIIHHGHHIHHIHHIIGI@GHHHHIIIGIGIIIIGIIGIIIIIHHHHIHIGIIIGIIEHIIHHII:EEHIHICHGHIHHIHGEH@G=@?FFF@CHHIIIHIHIEIIHGGIHIIHHHHHHHHIIHHHGIIHDGIHHHHGEIHFIHGHIHHHGFHHHHCHEHGHGIIHHIHG?IIIHIIIIIIIIHIIIIIIIGIIIIIIIIIIHFHHHIIIIIIIIIHHCCIHGHIIHIIIIIIIIIHHFIGIIIIIIIIIIIIIIIIIIIIIIIIIIIIIIIIIHIHIIIIIIIIHIIIIIIIHIIIIIIIIIIIIIIIIIIIIIIIIII
@HWI-D00621:625:HMJNFBCX2:2:1105:6039:54913
GTAGGGAATCTTCGGCAATGGACGAAAGTCTGACCGAGCAACGCCGCGTGAGTGAAGAAGGTTTTCGGATCGTAAAACTCTGTTGTTAGAGAAGAACAAGGACGTTAGTAACTGAACGTCCCCTGACGGTATCTAACCAGAAAGCCACGGCTAACTACGTGCCAGCAGCCGCGGTAATACGTAGTGGGCAAGCGTTGTCCGGATTTATTGGGCGTAAAGCGAGCGCAGGCGGTTTCTTAAGTCTGATGTGAAAGCCCCCGGCTCAACCGGGGAGGGTCATTGGAAACTGGGAGACTTGAGTGCAGAAGAGGAGAGTGGAATTCCATGTGTAGCGGTGAAATGCGTAGATATATGGAGGAACACCAGTGGCGAAGGCGGCTCTCTGGTCTGTAACTGACGCTGAGGCTCGAAAGCGTGGGGAGCAAACAGG
+
IIIIIIIIIIIHIHHIIIHIIIIGHHIIGHIIIIIIIIIIIIIIIIIIHIIIHHHHHIHIIHHHIIHIIIIIIIIIIIIIIIDFHIIIGGHIHHIIGHIIIIHHIIIIIIIIIIGHGEHHHIIIIGHHIIIHHIHHHCEHHH@BHCHE;>:CHHEHHCCGA@-8-AHFCF6+6>>DHHE--6FE--6@-6-@@E5@+@F-@>-HEGHHG:HGHHFGHEE6-EHDC@CC>+?@?HHCCIIHHEFHH@-G@?GEHHHCDCHHGHEDIHDHE?HFIIHFHGFHHGIIHIHHHFCHGHHEIIIIIIHHFBHHHEHEHCHHEGIHHHCHFIIIHHIIIHIIIIIIGIIIIIIHFIIIIIIIIHGDHHHEIIIIIIIHIIGIIIIHHEIIHIIIIIHIIIIIIIIIIIIIHIIHIIIIIIIIIIIIIIHG<1IIII
@HWI-D00621:625:HMJNFBCX2:2:1105:15609:54856
GTGGGGAATATTGCACAATGGGCGCAAGCCTGATGCAGCCATGCCGCGTGTATGAAGAAGGCCTTCGGGTTGTAAAGTACTTTCAGCGAGGAGGAAGGCGTTAAGGTTAATAACCTTGGCGATTGACGTTACTCGCAGAAGAAGCACCGGCTAACTCCGTGCCAGCAGCCGCGGTAATACGGAGGGTGCAAGCGTTAATCGGAATTACTGGGCGTAAAGCGCACGCAGGCGGTCTGTCAAGTCGGATGTGAAATCCCCGGGCTCAACCTGGGAACTGCATTCGAAACTGGCAGGCTAGAGTCTTGTAGAGGGGGGTAGAATTCCAGGTGTAGCGGTGAAATGCGTAGAGATCTGGAGGAATACCGGTGGCGAAGGCGGCCCCCTGGACAAAGACTGACGCTCAGGTGCGAAAGCGTGGGGAGCAAACAGG
+
IIIHHIHHHIIIIIIIHIIIHHIIIIIIIIIIGIIIIIIIIIIIIIIIFEGHIGIIIIIIIHHIIIIGIIIIIGIIIIIHIIDGHIHHHIIIIIIIIIIHIIHHIIIIIHEHIIFHIIIIIGHIEGHHEHHIIGHIII:HHGHHIIHIIIHIIGHIIIHHHIIIFHHIHGHHIHCHEE??G=HIHIII=E?@CEHFCHHIIHHCHHC?@@FEECFCGHHH8DH=:DHHHHDGIHHH@HHHDE@6HG?EHHHHEH:HC>E?HG@?A8-FFEIHHHEIHHEFA6-EIHHGFHEGGHCGHHHGA-EEEGIIIIIHHHIHHHHIIIIIIIIIIHIIHGIIHHHHHHIIIIHHBIIIIIIIHHIIIHIHIIIHIIIIIIIIIIIHHIHIIIHIIIIIHIIIIIIIIHIIIIGIIIIIHIIIIIIIIIIIIIIIII
@HWI-D00621:625:HMJNFBCX2:2:1105:11162:55205
GTGGGGAATATTGCACAATGGGCGCAAGCCTGATGCAGCCATGCCGCGTGTATGAAGAAGGCCTTCGGGTTGTAAAGTACTTTCAGCGGGGAGGAAGGCGATAAGGTTAATAACCTTGTCGATTGACGTTACCCGCAGAAGAAGCACCGGCTAACTCCGTGCCAGCAGCCGCGGTAATACGTAGGGTGCAAGCGTTAATCGGAATTACTGGGCGTAAAGCGCACGGAGGCGGTCCGTCAAGTCAGATGTGAAATCCCCGGGCTCAACCGGGGAACTGCATTCGAAACTGGCAGGCTAGAGTCTTGTAGAGGGGGGTAGAATTCCAGGTGTAGCGGTGAAATGCGTAGAGATCTGGAGGAATACCGGTGGCGAAGGCGGCCCCCTGGACAAAGACTGACGCTCAGGTGCGAAAGCGTGGGGAGCAAACAGG
+
IIIIIIIIIIIIIHHHIIIIIIIIIIIIIIIIIHCHHIIIIIEHIIIIIIDHHHIHHIHIIIIHIIHIHHHIHHHHHIIIHID0CHE.CH<CHHHGHHFHHHHCC@DCGHGHEHEHHFHEEEHHHHHHAGG@B@4;DHHHEHEEHIHHD+:D=A-8FHEGEH@-@HHHIE:+;+++4@-65---45GH@-6-6E-@=-@G--5-566DFCCG6-CHG>336----+@:>+:C-+-@6-?HF@6-F6FF@--ECD>:+>HHFHHCDC6+-66-HGE-HEEEG@HGGIHFF@EHECHIEHHHEDFAHE@HIHIHEIIIIIHHGF/GC?IIIIIIIIIIIIIIIIHEIIHGHIIHHGEHHHHHDIHHHEIIIHIIIIIIIIHHIGIHEHHIHHEIIHIIIIIIHEIIIIHIIIIIIIIIIIIIIIIIIIIIII
@HWI-D00621:625:HMJNFBCX2:2:1105:6328:55572
GTAGGGAATCTTCGGCAATGGACGAAAGTCTGACCGAGCAACGCCGCGTGAGTGAAGAAGGTTTTCGGATCGTAAAACTCTGTTGTTAGAGAAGAACAAGGACGTTAGTAACTGAACGTCCCCTGACGGTATCTAACCAGAAAGCCACGGCTAACTACGTGCCAGCAGCCGCGGTAATACGGAGGTGGCAAGCGTTGTCCGGATTTATTGGGCGTAAAGCGAGCGCAGGCGGTTTCTTAAGTCTGATGTGAAAGCCCCCGGCTCAACCGGGGAGGGTCATTGGAAACTGGGAGACTTGAGTGCAGAAGAGGAGAGTGGAATTCCATGTGTAGCGGTGAAATGCGTAGATATATGGAGGAACACCAGTGGCGAAGGCGGCTCTCTGGTCTGTAACTGACGCTGAGGCTCGAAAGCGTGGGGAGCAAACAGG
+
IIHIIIIIIHHHGHHIIIHIIIIIDHIIHHHIHIIIIIHIIIIIIIIIHIHIHHIIIIIIIGEFHIIHHIHHIHIICHIIII<GHIIIIHIIIIIICHHIHHIIIHIHHHGC@EGHCEH7DEHHHHIIHCHEEHIII-BEHHHII-6GHHHDHIGH-6@FEEAGEHHHG?C:DC>DGHE@--4>:EG@@F6---6-+5@EG-6@EF6-FDC@@CIIHG;+4:DDHEHHHHHH@GF-GGIIIHFE@@-HHEIIIGIIHHDHHFF+D>+D=HHHAAHHGF@-HGHEIIIHF:.777HHHHHEA..ED.FIHHHHEHHIHGHHHEHGCEIHHIIIIIIIIIIIIIIIIIIHBIHHGIIGIIHHHHIIIIIIIIIIIIIIIHIIHHIIHH@IHIHIIIIIIIIIIIIIIIIIIIIIIIIIIIIIIIIIIIIIII
@HWI-D00621:625:HMJNFBCX2:2:1105:12748:55656
GTGGGGAATATTGCACAATGGGCGCAAGCCTGATGCAGCCATGCCGCGTGTATGAAGAAGGCCTTCGGGTTGTAAAGTACTTTCAGCGAGGAGGAAGGCGTTAAGGTTAATAACCTTAGCGATTGACGTTACTCGCAGAAGAAGCACCGGCTAACTCCGTGCCAGCAGCCGCGGTAATACGGAGGGTGCAAGCGTTAATCGGAATTACTGGGCGTAAAGCGCACGCAGGCGGTCTGTCAAGTCGGATGTGAAATCCCCGGGCTCAACCTGGGAACTGCATTCGAAACTGGCAGGCTAGAGTCTTGTAGAGGGGGGTAGAATTCCAGGTGTAGCGGTGAAATGCGTAGAGATCTGGAGGAATACCGGTGGCGAAGGCGGCCCCCTGGACAAAGACTGACGCTCAGGTGCGAAAGCGTGGGGAGCAAACAGG
+
IIIIIIHIHIIIIGIIIIIIIIIIIIIIIIIIIIIIIIIIIIIIIIIIHIGHIIIIIIIIIIIIIIIIIIIIIIGIIIIGIIHHHIHIIIIICHHHIIGHIIIIHIGHCHHIIGFIIIIIIIIIIIIHGHHDHCEDHIIHEG@EEHHHCCDHIIFEHHFHHGFFHCCH?A+>:;CHE-----53:+4--FHC--@CHC--HEEGHECEIGHFHFFHFHC>--GHG?HHCDEIIHHH?@@3GIIHIHHHCIHIIHHHC:??HHGHHFEHGHEGHIIHHFHACIIIHIIH@HHGHF@HHIIHHHEEHHIIIIIHHHIIHIHGHHGIIIIIIIHIIIIHEHIHIIIIIIHHGIIIHHEIHHHHIIIIIHHHIHIIIIIIIHGIHHIIIIIIIIIIHIIIIIHIHHIIIIIIIIIIIIIIIIIIIIIIIIIIII
@HWI-D00621:625:HMJNFBCX2:2:1105:15593:55640
GTAGGGAATCTTCGGCAATGGACGAAAGTCTGACCGAGCAACGCCGCGTGAGTGAAGAAGGTTTTCGGATCGTAAAACTCTGTTGTTAGAGAAGAACAAGGACGTTAGTAACTGAACGTCCCCTGACGGTATCTAACCAGAAAGCCACGGCTAACTACGTGCCAGCAGCCGCGGTAATACGTAGGTGGCAAGCGTTGTCCGGATTTATTGGGCGTAAAGCGAGCGCAGGCGGTTTCTTAAGTCTGATGTGAAAGCCCCCGGCTCAACCGGGGAGGGTCATTGGAAACTGGGAGACTTGAGTGCAGAAGAGGAGAGTGGAATTCCATGTGTAGCGGTGAAATGCGTAGATATATGGAGGAACACCAGTGGCGAAGGCGGCTCTCTGGTCTGTAACTGACGCTGAGGCTCGAAAGCGTGGGGAGCAAACAGG
+
IIIIIIIIIHIHIIIIIIHIIIIIHIIHHIIIIIIIIIIIIIIIIIIIIIIIIIIIIIIIIIIIIIIIIIIIIIIIIIIIIGDGHHHIIIIIIIHIIIIHIIIIIGIIIIIHIHIIGIIIGIIHHGHHHHGHIHIIIIHIIGEBHHHIIGIIHFHIIHIHIGHH?EHHHIHIGIIHIIIHIHHH-@HGHIIE--66CHEFHD@6@-?@F>:@HF?EEGDHHD:C@@EDHDHE@@-6--6@@6@-HHGEFIIHC3;C>>>F@FHDHD;;EHIIHCGG@-CHGEHCHIHECIHGIHHFIIIIIHGHHHHIIIIIIIHHGIIHHHFHHIIIIIIIIIIIIIIIIIIIIIHHGIIIGIIIIHE@@GIIHIIIIIIHIIIIIIIIHGIIIIIIIIIIIIIIIIIIIIIIIHIIIIIIIIIIIIIHIHIIIHIIII
@HWI-D00621:625:HMJNFBCX2:2:1105:16468:55541
GTGGGGAATATTGCACAATGGGCGCAAGCCTGATGCAGCCATGCCGCGTGTATGAAGAAGGCCTTCGGGTTGTAAAGTACTTTCAGCGAGGAGGAAGGCGTTAAGGTTAATAACCTTGGCGATTGACGTTACTCGCAGAAGAAGCACCGGCTAACTCCGTGCCAGCAGCCGCGGTAATACGGAGGGTGCAAGCGTTAATCGGAATTACTGGGCGTAAAGCGCACGCAGGCGGTCTGTCAAGTCGGATGTGAAATCCCCGGGCTCAACCTGGGAACTGCATTCGAAACTGGCAGGCTAGAGTCTTGTAGAGGGGGGTAGAATTCCAGGTGTAGCGGTGAAATGCGTAGAGATCTGGAGGAATACCGGTGGCGAAGGCGGCCCCCTGGACAAAGACTGACGCTCAGGTGCGAAAGCGTGGGGAGCAAACAGG
+
IIIIIIIIIIIIIIHHIIIIIHIIHHIIIIIIIIIIIIIIIIIIIIIIIIHHHIIIIIIIIIIIIIIIGHIIIIIIIHIHIHD@CCCHHHHIIIEHHHGH@D@HHIDGHIIIHHHIIIEHICHIIGIIHHIEG@-DHED@FGHHIF?HGIIIIIIIHIHIIHHHHHIIIIHHIHIDEHGHIEEHHIIHHHHIEEHH=-@@GHIHHIH?IIIIHFIIHIHHHHHIHIHHHHHF6-@@@?HIIHIHHHGHHHCHE3:C:HEIHHCHHF-A6CHFF86IIIIIHGHHHHGIIIHIHGHHHHHG-8-CGEIHHIIHIIIIIHIIIIIHIIIHHDHIIIIIIIIHIIIIIIHDAHIHIIIIIIIIIIIIFIIIIIIIIIIIIIHHE?IIIIIIHHCHIIIIIIHIHCIIHEIIIIIIIIIIIIIIIIIIIIIIII
@HWI-D00621:625:HMJNFBCX2:2:1105:12414:55857
GTAGGGAATCTTCGGCAATGGACGAAAGTCTGACCGAGCAACGCCGCGTGAGTGAAGAAGGTTTTCGGATCGTAAAACTCTGTTGTTAGAGAAGAACGACGAGGAGAGTGGAAAGCTCCTCGTGTGACGGTATCTAACCAGAAAGGGACGGCTAACTACGTGCCAGCAGCCGCGGTAATACGTAGGTCCCGAGCGTTGTCCGGATTTATTGGGCGTAAAGCGAGCGCAGGTGGTTTATTAAGTCTGGTGTAAAAGGCAGTGGCTCAACCATTGTATGCATTGGAAACTGGTAGACTTGAGTGCAGGAGAGGAGAGTGGAATTCCATGTGTAGCGGTGAAATGCGTAGATATATGGAGGAACACCGGTGGCGAAAGCGGCTCTCTGGCCTGTAACTGACACTGAGGCTCGAAAGCGTGGGGAGCAAACAGG
+
IIIIIIIIIIIIIIIIIIIIIIIIIIHIHIIIIIIHIIIIIHIIIIIIHIIIIIIIIIIIH<GHIIIIIIIIIHIIGIHIIIHHHIIIGIIIIIIIIIIIIIIIIIGIIHHIEHHHEHIHIHIIHIHIIIIHHHHHHIGIHI?HHIDHHGIHIHIIHIIHIHIIIHIFHHHC:HDDHIIIIIIIHI?F?C:GDDHCHD-6FHG--GHGEHFHIIDDDGEHHHHH>GDDIG46??AA6-FA-G8--?HGHHHHHIHF-HHIIHHEDFD-AF7AE?HHHEIHHHIHHIIHCHHGEHIHHHHHHHFHIHIIHIIIIIHIHIIHHFHGEIIIIIIIIIIIIIIIIIIIIIIHGIIIHEHHIIIHIHIIIIIHHGIIIHIIIIIIIIIIIIGGIIIIIIIIIIIIHIIIIIIIIIIIIIIIIIIIIIIIIIIIII
@HWI-D00621:625:HMJNFBCX2:2:1105:16483:55854
GTGGGGAATATTGCACAATGGGCGCAAGCCTGATGCAGCCATGCCGCGTGTATGAAGAAGGCCTTCGGGTTGTAAAGTACTTTCAGCGGGGAGGAAGGTGTTGAGGTTAATAACCTCAGCAATTGACGTTACCCGCAGAAGAAGCACCGGCTAACTCCGTGCCAGCAGCCGCGGTAATACGGAGGGTGCAAGCGTTAATCGGAATTACTGGGCGTAAAGCGCACGCAGGCGGTCTGTCAAGTCGGATGTGAAATCCCCGGGCTCAACCTGGGAACTGCATTCGAAACTGGCAGGCTAGAGTCTTGTAGAGGGGGGTAGAATTCCAGGTGTAGCGGTGAAATGCGTAGAGATCTGGAGGAATACCGGTGGCGAAGGCGGCCCCCTGGACAAAGACTGACGCTCAGGTGCGAAAGCGTGGGGAGCAAACAGG
+
IIIIIIIIIIIIIIIIIIIIHGHIIIIHIIIIHIGIIIHIIGHGIIIIHHHIIIIIIIIIHIIGIIIIIGHIHHHHIIIIIHFHIIGIHHIGHIGHHIGHHHHIIHHFEHHHFEHIIIIHGHHHIIIIAGHHHEDHIHIIEHHHCEH@DHHDHIEEHG=A5EHHGHHIHHHDHGCH?@GHE-@DDD@GF@@@-55EEHEEGH=@6F@EH.>FE@?@@-@3:3DH@EC>C:-@-6----EDC4-@GFF@?EGIHHCHDHEG6@FGAA-GHGCHHG@GIIIHCHIIHHHEIHEIHHEGIIIIIHHEHHHHHIHHHHEGEIIIHHHFIIIIHHIIIIIIIIIIIIIIIIHD<CIHIFIIGIIHHHCHGIHIIHIHIIIIIHGHIIHHHIHHHIIHIIIIIHHHEHHHHGIIIIIIIIIIHHFHIIIIIIIIII
@HWI-D00621:625:HMJNFBCX2:2:1105:10898:56233
GTGGGGAATATTGCACAATGGGCGCAAGCCTGATGCAGCCATGCCGCGTGTATGAAGAAGGCCTTCGGGTTGTAAAGTACTTTCAGCGAGGAGGAAGGCGTTAAGGTTAATAACCTTGGCGATTGACGTTACTCGCAGAAGAAGCACCGGCTAACTCCGTGCCAGCAGCCGCGGTAATACGGAGGGTGCAAGCGTTAATCGGAATTACTGGGCGTAAAGCGCACGCAGGCGGTCTGTCAAGTCGGATGTGAAATCCCCGGGATCAACCTGGGAACTGCATTCGAAACTGGCAGGCTAGAGTCTTGTAGAGGGGGGTAGAATTCCAGGTGTAGCGGTGAAATGCGTAGAGATCTGGAGGAATACCGGTGGCGAAGGCGGCCCCCTGGACAAAGACTGACGCTCAGGTGCGAAAGCGTGGGGAGCAAACAGG
+
IIIIIIIIIIIIIIIIIIIIIIIIIIIHIIHHIIHIIHIIIIIIHIIIHIEHIIIIIIIIIIGHHIIIIIIIIIIIIIIIHFDGHIHHIIIIIIIIIGGIIIIIIIGHHHIIIHHIIIIIGIDEHHCEGEHHHHIHHEHGIIGHHHHHDDHHIHHHGEHIIGGEHC6-8A:CH:>CCFHHGHHHHIHEFFHHG@EE5?FEGDH-E@?E@?@HEDHCGHFIGHDFDBCC>:IFHF6-@--:>45@H?HG6-6-5+++IHF6--A568----HGA8-H@-84EGEB@HHFHGCHFF8HHCHG-D-GD-FHDHDHHHHAGFFHIHHHIHEHDHDHCIIHHED<EHIHF?GCF@IIIIIIIIIIIIIIIIIIHHIIIIIIIIIGIGIHIIHGHIHHIIIIIHHIHEIIIIHEIIIIIIIIIIIIIIIIIIIIII
@HWI-D00621:625:HMJNFBCX2:2:1101:14659:16168
GTGGGGAATATTGCACAATGGGCGCAAGCCTGATGCAGCCATGCCGCGTGTATGAAGAAGGCCTTCGGGTTGTAAAGTACTTTCAGCGAGGAGGAAGGCGTTAAGGTTAATAACCTTGGCGATTGACGTTACTCGCAGAAGAAGCACCGGCTAACTCCGTGCCAGCAGCCGCGGTAATACGGAGGGTGCAAGCGTTAATCGGAATTACTGGGCGTAAAGCGCACGCAGGCGGTCTGTCAAGTCGGATGTGAAATCCCCGGGCTCAACCTGGGAACTGCATTCGAAACTGGCAGGCTAGAGTCTTGTAGAGGGGGGTAGAATTCCAGGTGTAGCGGTGAAATGCGTAGAGATCTGGAGGAATACCGGTGGCGAAGGCGGCCCCCTGGACAAAGACTGACGCTCAGGTGCGAAAGCGTGGGGAGCAAACAGG
+
IIIIHIIIHHIIIIIIHIIHIIIHHHIIIIHIHGGHHIIIIIIIIIII<E<FHIHIIIIHIIGIHIIIIII<CFEHHHCHHDDEHIIIHIIDHHHHHGCDHGIIIIHHHGHGHF@GHEHGHHIIHIIII-D=EG-:DHCGCHHEC-5CCCHHHH-6AFGHCECGHHGH?-+>::3+--6-@-4>++@HHGE@-EG-@@-6@6@@EHHG=HHG@6=EE>+>-63+FE@HHA-@-@?CEG@5:@E-6-@FIIHF@+HHGHHEHF-4GG@E?HHIHHIIHEEEE=FHGHGIIIHHFCCHIHHEE@?IIHHIIIIIHFHEGIHHHHIIIGIHIIHIHHHHIIHHFHHHIHHEDHHIIIIIHIIIGIHIHHHIIIIIIIIIHHDHCHIIIIIIIIIIHIIIIIIHGIIIIIIIIIIIGIIIIIIIIIIHIIIIII
@HWI-D00621:625:HMJNFBCX2:2:1101:19198:17974
GTGGGGAATATTGCACAATGGGCGCAAGCCTGATGCAGCCATGCCGCGTGTATGAAGAAGGCCTTCGGGTTGTAAAGTACTTTCAGCGAGGAGGAAGGCATTAAGGTTAATAACCTTAGTGATTGACGTTACTCGCAGAAGAAGCACCGGCTAACTCCGTGCCAGCAGCCGCGGTAATACGGAGGGTGCAAGCGTTAATCGGAATTTCTTGGCGTAAAGGGCAAGCAGGCGGTTTGTCAAGTGGGATGTGAAATCCCCGGGCTCAACCTGGGAACTGCATTCGAAACTGGCAGGCTAGAGTCTTGGAGAGGGGGGTAGAATTCCAGGTGTAGCGGTGAAATGCGTAGAGATCTGGAGGAATACCGGTGGCGAAGGCGGCCCCCTGGACAAAGACTGACGCTCAGGTGCGAAAGCGTGGGGAGCAAACAGG
+
IIIIIIIIIIIIIIIIIIIIIIIHIIIIIIIIIIIIIIIEHEHIIHIIHIHEHIIHIIHIIHIIIIIIGHIIIIIHIIIIIC<GHEGHIIIICDHC?HH?FECHG?AAGHHE@@DEHHI.GCC.?7A@AHH-D8@D+@CFC@FHHEHIIHIHHIIFC?@GE-AGH@@EHHDDH++5@GHE-4-+>C-6@?@6-E4@G??GGH@?E6+4+-CHE@-@G@6+@-@4@-H;>+@-6---@-F@---IHHHCEHHCHHDH>>@H?FCFHHGH?EHG@HFFFGIIIHCHGGGEHF@6-@FGIIHHHAA6D-IIHC>7-FHHHIHIH@G?@HHIIIIIHIIIIIIHIIIIHHHG<GIHHHHEAHHIIIIIHIHIIIIIIHHDC.<.0HIIIIHF<<EGGIIIIIIHG@IHHCIIIIIIIIIIIIIIIIIIIIIIII
@HWI-D00621:625:HMJNFBCX2:2:1101:18612:18207
GTGGGGAATATTGGACAATGGGCGAAAGCCTGATCCAGCCATGCCGCATGAGTGAAGAAGGCCTTTGGGTTGTAAAGCTCTTTCGGTGAGGAAGATAATGACGGTACTCACAGAAGAAGTCCTGGCTAACTCCGTGCCAGCAGCCGCGGTAATACGGAGAGGGCTAGCGTTATTCGGAATTATTGGGCGTAAAGAGCGCGTAGGCTGGTTAGTAAGTTAAAAGTAAAATCCCAAAGCTAAACTTTGGAATTGCTTTTAAAACTGCAAACCTAAGTATTGAAAGAGGATAGAGGAATTCCAAGTGTAGAGGTGAAATTCGTAAATATTAGGAGGAACACCAGTGGCGAAGGCGTCTATCTGGTTCAAATCTGACGCTGAGGCGCGAAGGCGTGGGGAGCAAACAGG
+
IHIIIIIIIIIIIIIIIIIIHIIGIIIIIIIIIHHIIIIIIIHIIIIHIHIHIIIIIIIGHIIIIHHIIHIIIIHIIIIIIIEHHIIGFHIHIIIGIIIHFIIGCHHIIHEFHIIGIIFHHIIHIGEHHHIHIIGEHHIHGA@HE>HD+>CHHEHH--+>@CE=HH--6--45@GHCHG@-?@D6FEFBACHHE+-@)3C;HCCHHHEFH?-6@HHAFFGHEGE#HHCA@-A@77-@8--9-B@-F-HEA-8?AD8-ED:..ED:.CF:7......7..AF.:.B.7.DG@@FH?B@<:..D7..HE?D.:.GD.D:.BCIHABEHGHIHHG?IHEFHD0//C09CE@HHC<0C<C<1CIHG<1HFC1@C<E?1<1<@F</01<D1CC/HHIHG?IHHIIIIIII
@HWI-D00621:625:HMJNFBCX2:2:1101:18190:21092
GTGGGGAATATTGCACAATGGGCGCAAGCCTGATGCAGCCATGCCGCGTGTATGAAGAAGGCCTTCGGGTTGTAAAGTACTTTCAGCGAGGAGGAAGGCATTAAGGTTAATAACCTTGGTGATTGACGTTACTCGCAGAAGAAGCACCGGCTAACTCCGTGCCAGCAGCCGCGGTAATACGGAGGGTGCAAGCGTTAATCGGAATTACTGGGCGTAAAGCGCACGCAGGCGGTCTGTCAAGTCGGATGGGAAATCCCCGGGCTCAACCTGGGAACTGCATTCGAAACTGGCAGGCTAGAGTCTTGTAGAGGGGGGTAGAATTCCAGGTGTAGCGGTGAAATGCGTAGAGATCTGGAGGAATACCGGTGGCGAAGGCGGCCCCCTGGACAAAGACTGACGCTCAGGTGCGAAAGCGTGGGGAGCAAACAGG
+
IIIIIIIIIIIIIIIIIIIHIIIIIIIIIIIIHIHIIIIIIIIIIIIIHHHHIHGIHIIIIIIIIIIIIHHIIIIIIIHIIIFHHHHIHHIIHHHIIIEEHGIFHHHHIHHHHGHHIIIHHHIIHIGHHHHEHBEHHHIIHHIIIHEHHIHIIIEHFHHHCHEHIHGHHH;>:C+C@--6@@->HH@?@C@6-@-@E--66HGGCH>H>7@@@8+@=C>1-@@+@5-+:3-F--EHGCFHHG@-?@6--@HHECHHD:IIHG6-EHHHEHHIHGEHHIHFEHHGIIHIIHCEGGIHIGHH?HFEHFIIIIHGHCHHFEFHEIIIIHIHHHIIIIIIIIHIIIIIIIHGDFIIHGIIIIIIIIIIIIIIIIIIIIIHIIIIHHHIHIIIIIIHFIIIIIHIGHIIIIIIIIIIIIIIIIIIIIIIIIIIII
@HWI-D00621:625:HMJNFBCX2:2:1101:17278:21257
GTGGGGAATATTGCACAATGGGCGCAAGCCTGATGCAGCCATGCCGCGTGTATGAAGAAGGCCTTCGGGTTGTAAAGTACTTTCAGCGAGGAGGAAGGCGTTAAGGTTAATAACCTTAGCGATTGACGTTACTCGCAGAAGAAGCACCGGCTAACTCCGTGCCAGCAGCCGCGGTAATACGGAGGGTGCAAGCGTTAATCGGAATTACTGGGCGTAAAGCGCACGCAGGCGGTCTGTCAAGTCGGATGTGAAATCCCCGGGCTCAACCTGGGAACTGCATTCGAAACTGGCAGGCTAGAGTCTTGTAGAGGGGGGTAGAATTCCAGGTGTAGCGGTGAAATGCGTAGAGATCTGGAGGAATACCGGTGGCGAAGGCGGCCCCCTGGACAAAGACTGACGCTCAGGTGCGAAAGCGTGGGGAGCAAACAGG
+
IIGIIIEIIIIIIIIIHIIHHHHHHIIIIIIIIIIIIIIIIIIIIIIICEHHFIIEHIHHHHIIIIIIHHHIIHIIIIHH?GGFHHIDIIHIHIHIEHIIIHHIII@HHIHGEHHIHIIIIGGGEHFHHFHGH-@CHHH-@HIICHCHDHH:-@--A@=-4@GA@-8AF@>:CD;DHCF-@4@DHIHG@?-6@@@EEEHGHIHHHFH6@FGHGHHCHIEF>GHC:8C;6+55---@6--+CEH@@6--??EHHHDDCCHCIHFHHHECEG?HHHHHIIIHHIHHHIHHHHFECHGGIGIIHHGEHEIHIHIHHD@B7A@HCHGHHHHGHDIIIIIHHHGIIIIIFHFHBIIIIIIIHIIIIIHIIIHEIIIIIIIIIHIHDHHHIIIIIHIIHIIIIIIIGIIIIIIIIIIIIIIIIIIIIIHIIIIIII
@HWI-D00621:625:HMJNFBCX2:2:1101:19796:21529
GTAGGGAATCTTCGGCAATGGACGAAAGTCTGACCGAGCAACGCCGCGTGAGTGAAGAAGGTTTTCGGATCGTAAAACTCTGTTGTTAGAGAAGAACAAGGACGTTAGTAACTGAACGTCCCCTGACGGTATCTAACCAGAAAGCCACGGCTAACTACGTGCCAGCAGCCGCGGTAATACGTAGGTGGCAAGCGTTGTCCGGATTTATTGGGCGTAAAGCGAGCGCAGGCGGTTTCTTAAGTCTGATGGGAAAGCCCCCGGCTCAACCGGGGAGGGTCATTGGAAACTGGGAGACTTGAGTGCAGAAGAGGAGAGTGGAATTCCATGTGTAGCGGTGAAATGCGTAGATATATGGAGGAACACCAGTGGCGAAGGCGGCTCTCTGGTCTGTAACTGACGCTGAGGCTCGAAAGCGTGGGGAGCAAACAGG
+
IIIIIIIIIIIIIIIIIIHGHHIIIHIIHHIIHIIIIGIHHIIIIIIIHIHIHEHIIIIIIHIIHHHIIIIIIIHIIIIIIIDHIHIII?EHEGHHHHEHHHIHGEHIIHHIICHIHIIGEHIH?HFIGII-DFHHHIEEHHHIHHHEHDHHIIIIIIEH-FEHHHE?F4>HHHHCHH@EHH?H-6@H-5F@EH@GDHCFHC+4@?@?IIHG@66-EGG?:4CDD-HD;156-@@66---6---@@6--HFA+H:HC3+@A-B+DC>DH?HG@EF-@EHF?FD7::7.EFB:.:EHHEG<.B?HCHH@A@F.@HGA<IHHF?HHCIHG>.HHGHFHFIIIIIHFHHHHDIHHEHHHIIHCGCIIGIIIHIIIIIIHHIIIIHIIIHHHHHIHFIIIIIIHGIIIIIIHIIIIIIIIIIIIIIIIIIIIII
@HWI-D00621:625:HMJNFBCX2:2:1101:16888:26046
GTGGGGAATATTGGACAATGGGCGAAAGCCTGATCCAGCCATGCCGCATGAGTGAAGAAGGCCTTTGGGTTGTAAAGCTCTTTCGGTGAGGAAGATAATGACGGTACTCACAGAAGAAGTCCTGGCTAACTCCGTGCCAGCAGCCGCGGTAATACGGAGAGGGCTAGCGTTATTCGGAATTATTGGGCGTAAAGAGCGCGTAGGCTGGTTAGTAAGTTAAAAGTGAAATCCCAAAGCTCAACTTCGGAATTGCTTTTAAAACTGCTAACCTAGAGATTGAAAGAGGATAGAGGAATTCCTAGTGTAGAGGTGAAATTCGTAAATATTAGGAGGAACACCAGTGGCGAAGGCGTCTATCTGGTTCAAATCTGACGCTGAGGCGCGAAGGCGTGGGGAGCAAACAGG
+
IIIIIIIIIIIIIIIIIIIIIIGIIIIIIIIIIIIIIIIIIIIIIIIDIIHIIIIIHHHIIIHHEHHIIHHIIIGFHHIIHHDGHH9<.DFHHFFECCGHIEFI=G@.??G@HHIEG?.7BGHFEAHHIGF.D=7EEHIHHCEHH>::CHH-8AAE@C55-@E@-58F:46-A@A?HHG?--6@-FHFHBHH@6+--6:CDHIHG6@6@@6@@FHHECCHGHH@-6FGD-@########CA>78-.:@D:..A.GB.HCIHHEFF@@@?E@BEF<.<.ECHEHHIHHEHBFIHIIIHHIIHHHHIIIIIHIHIIIHHGHHHEGHHIFHIIIIIHHHIHIIHG=CIIIIIIIHFHF<1EIHF1<@IHHGIIIIHF?IIIIIIIHHHIIIIIHIIHIIIIIIIIIII
@HWI-D00621:625:HMJNFBCX2:2:1101:16914:26526
GTGGGGAATATTGCACAATGGGCGCAAGCCTGATGCAGCCATGCCGCGTGTATGAAGAAGGCCTTCGGGTTGTAAAGTACTTTCAGCGAGGAGGAAGGCATTAAGGTTAATAACCTTGGTGATTGACGTTACTCGCAGAAGAAGCACCGGCTAACTCCGTGCCAGCAGCCGCGGTAATACGGAGGGTGCAAGCGTTAATCGGAATTACTGGGCGTAAAGCGCACGCAGGCGGTCTGTCAAGTCGGATGTGAAATCCCCGGGCTCAACCTGGGAACTGCATTCGAAACTGGCAGGCTAGAGTCTTGTAGAGGGGGGTAGAATTCCAGGTGTAGCGGTGAAATGCGTAGAGATCTGGAGGAATACCGGTGGCGAAGGCGGCCCCCTGGACAAAGACTGACGCTCAGGTGCGAAAGCGTGGGGAGCAAACAGG
+
IIIIIIHHIIIIIIIIIIIIHIIIIIIIGIIIIIIIIIIIIIIIIIIIIIHHHIIIIIIIIGHIIIIIIIIIHHIIGEHIHIDHIIIIGIHHHIHIII?GEHIIIGIIFEHHHHI?AGADEHIH?GEH7A@DFEGH:GCHGH-7DGEEHCDH=GGHGE@4@GHHHIEHCG+>CDC+4-6FG-6>DH@EE?G?-@E@=G?6EE-@CF@6@@@E-;6G@8@64CD+4-EC+34-6-66-@@3+-@@@6--HFHEHCD>D:GHA-6-EA46-@FHHGAA--?EA@6-EAB-CHHB-FG-@7?H@A8?EEIGHIHHHFFHGEAIGIHIIHIIHGIHHEHB<GHGIIIIIIHDDGHIHHIHIHHIHHIIIIIIHHIIIIIIHIHDFIIHIIHIIIIIHHIIIIHGIIIIIIIIIIIIGIIGIIIIIIIIIIIIII
@HWI-D00621:625:HMJNFBCX2:2:1101:19098:27728
GTGGGGAATATTGCACAATGGGCGCAAGCCTGATGCAGCCATGCCGCGTGTATGAAGAAGGCCTTCGGGTTGTAAAGTACTTTCAGCGGGGAGGAAGGTGTTGAGGTTAATAACCTCAGCAATTGACGTTACCCGCAGAAGAAGCACCGGCTAACTCCGTGCCAGCAGCCGCGGTAATACGGAGGGTGCAAGCGTTAATCGGAATTACTGGGCGTAAAGGGCACGCAGGGGGTCTGTCAAGTAGGATGTGAAATCCCCGGGCTCAACCTGGGAACTGCATTCGAAAGTGGCAGGCTAGAGTCTTGTAGAGGGGGGTAGAATTCCAGGTGTAGCGGTGAAATGCGTAGAGATCTGGAGGAATACCGGTGGCGAAGGCGGCCCCCTGGACAAAGACTGACGCTCAGGTGCGAAAGCGTGGGGAGCAAACAGG
+
IIIIIIIIIIIIIIIIIHIHHIIIIIIHIIIIIIHHIHIIIIIHIIIIHHHIIIIIHHIFHHHHIIGHIFHIIIIHIEHHHHFHHHFHHICHHHHGHIIIIHHIIHHIIIHG@FHHHHHHI?AG?FHH@EGCHF=D;DCFHGGEHIGCHGDHEG-AH--4AEEHGEHIHC+>DH+DH?G?E-GHD+--6-66-E@E@E-6-@>@?-++6-6F@;+3=@-+46E@E@CD@+44-6-6--6-@-6EH@6-?HG@6;;+++@?6-CAF8-A@FAFF8-CHFEF?GHFAC-@FA-B7@-EHEF7-HHGA-B@HCDEHEGEGIHHHIHEHIIHC>;IHIIGHEFGHHEHEG@<7DIIIIHHIHHEHH<CHIHHFHIIIHHHHHC.011FFHHHHHHEHHGCHHHHHCG?DHIIIIHHDIIHIIIIIIHIIIHHHI
@HWI-D00621:625:HMJNFBCX2:2:1101:16640:27943
TGGGGAATATTGCACAATGGGCGCAAGCCTGATGCAGCCATGCCGCGTGTATGAAGAAGGCCTTCGGGTTGTAAAGTACTTTCAGCGAGGAGGAAGGCGTTAAGGTTAATAACCTTGGCGATTGACGTTACTCGCAGAAGAAGCACCGGCTAACTCCGTGCCAGCAGCCGCGGTAATACGGAGGGTGCAAGCGTTAATCGGAATTACTGGGCGTAAAGCGCACGCAGGCGGTCTGTCAAGTCGGATGTGAAATCCCCGGGCTCAACCTGGGAACTGCATTCGAAACTGGCAGGCTAGAGTCTTGTAGAGGGGGGTAGAATTCCAGGTGTAGCGGTGAAATGCGTAGAGATCTGGAGGAATACCGGTGGCGAAGGCGGCCCCCTGGACAAAGACTGACGCTCAGGTGCGAAAGCGTGGGGAGCAAACAGG
+
IIIIIIIIIHIFHIIIIIIIIIIHHIIIIIIIIIIIIIIIIIIIIHIEHHIHIIIFHIHIHIHHHHHI<EHIHIIII?EGIIHIIIIGHIIDHIIHIIHG>HAGHFHHHHIHHHHEHFEDDHHHCCHEHCEF@@>7@:HHIEFHH@AH++DHFG@@?-4ECG@FGCAA@++CCD+-66@--@::C@E-66@?GEHHH-6@=@F666->HHE+6FEHCDD@G@5-@-CDB@HH@F?@-=D3-@-6-HHFFIHHDHCHHG?FHFFHHGA-HH?HG@AHHHFA-A-HGHHF8--G@GIIHHHEFB77-IIIHHH?IHIIIIIIIIIIHIIIIIIIHIIIIIIIIIIIHHGDIIHGIHHFHHHCIGHIHHHIIIIIIHHGIIIHGIIIIIHHHIGIIIIIIIIHHIIHFIIIIIIIIIIIIHIIIIIIIIIII
@HWI-D00621:625:HMJNFBCX2:2:1101:17435:27969
GTGGGGAATATTGCACAATGGGCGCAAGCCTGATGCAGCCATGCCGCGTGTATGAAGAAGGCCTTCGGGTTGTAAAGTACTTTCAGCGAGGAGGAAGGCGTTAAGGTTAATAACCTTGGCGATTGACGTTACTCGCAGAAGAAGCACCGGCTAACTCCGTGCCAGCAGCCGCGGTAATACGGAGGGTGCAAGCGTTAATCGGAATTACTGGGCGTAAAGCCCCAGCAGGCGGTCTGTCAAGTCGGATGTGAAATCCCCGGGCTCAACCTGGGAACTGCATTCGAAACTGGCAGGCTAGAGTCTTGTAGAGGGGGGTAGAATTCCAGGTGTAGCGGTGAAATGCGTAGAGATCTGGAGGAATACCGGTGGCGAAGGCGGCCCCCTGGACAAAGACTGACGCTCAGGTGCGAAAGCGTGGGGAGCAAACAGG
+
IIIIIIHIHHHIHIIIIIIIIIIIIIHIIIIIIHGHIIIIIIIIIIIIIHHHIIIIIIIIIIEHHIIHIHIHIIIIIIIGHIHHIGEH:HIHHIHHHICHHGGIIIHHFHHHHIEHH?GHHHHEG?-GHIIHHCHH;GH?FFGHHHFEDD:>EE--AGHHIGHFHHEHE?+;DDDH@6-FG-@3++-46@---@@@EHE@GH@F56--,IHG@5>D@F@+3-+4---HDC@---@-6-@5+=@?E?HH?HFEGCHHC>EHEF6-HH@A--FEEA----A?EH?F@F6-CB--CG@AGEHHCHHHHGE@;CCD@FHEA@EIHIGGIGIIHIIHHHHIHHHHHCIHHHEFFHIIIHHIHIIIIIDIIIIHIIIIIIIHIIIIGIHIIIIIIIIIHHIIIIIIGHIIIIIIIIIIIIIIIIIIIIIIIIHIII
@HWI-D00621:625:HMJNFBCX2:2:1101:19111:27820
GTGGGGAATATTGCACAATGGGCGCAAGCCTGATGCAGCCATGCCGCGTGTATGAAGAAGGCCTTCGGGTTGTAAAGTACTTTCAGCGAGGAGGAAGGCGTTAAGGTTAATAACCTTAGTGATTGACGTTACTCGCAGAAGAAGCACCGGCTAACTCCGTGCCAGCAGCCGCGGTAATACGGAGGGTGCAAGCGTTAATCGGAATTACTGGGCGTAAAGCGCACGCAGGCGGTCTGTCAAGTCGGATGTGAAATCCCCGGGCTCAACCTGGGAACTGCATTCGAAACTGGCAGGCTAGAGTCTTGTAGAGGGGGGTAGAATTCCAGGTGTAGCGGTGAAATGCGTAGAGATCTGGAGGAATACCGGTGGCGAAGGCGGCCCCCTGGACAAAGACTGACGCTCAGGTGCGAAAGCGTGGGGAGCAAACAGG
+
IIIIIIIIIIIIIIIIIIIIIIIIHIIIIIHIIHHIIHIIIIIIIHIIDEDFHHIIHHEEHHCHHHHIIGHHIIIIIGHHHC<DHFH>;HIIHIGH.EEHHCEEHC:.FABF?@AG.FH.7.AFH--@E-8-77->:@>--D-BEF?4>HHIGHHIIHE@-@4AA-AEGH;C++5+@--6@--5C:454@6--55--4-66644@G@@HHHHHFIHHHHE-+E5@+DD;:@@6--@-CCHHCH@H@@-H@-F63+C:+CHHEEEHHEHHEHHFEGHEG6FE46-GG@CIHIIHFHHGHEHEFCHGGEHHHDA?EIGIHHHEFEHHHIIIIHIHHGHGIIHIIIHIHHGDCHEGGIIIHIHHDCDHIHHIIIIIIIIIIHCCIIIIIHG@@IIHIIIIHGHG1IIHEGIIIIIIIIIIIIIIIIIIIIIII
@HWI-D00621:625:HMJNFBCX2:2:1101:20277:27945
GTGGGGAATATTGCACAATGGGCGCAAGCCTGATGCAGCCATGCCGCGTGTATGAAGAAGGCCTTCGGGTTGTAAAGTACTTTCAGCGAGGAGGAAGGCGTTAAGGTTAATAACCTTGGCGATTGACGTTACTCGCAGAAGAAGCACCGGCTAACTCCGTGCCAGCAGCCGCGGTAATACGGAGGGTGCAAGCGGTAATCGGAATTACGGGGCGTAAAGCGAACGCAGGCGGTCTGTCAAGTCGGATGTGAAATCCCCGGGCTCAACCTGGGAACTGCATTCGAAACTGGCAGGCTAGAGTCTTGTAGAGGGGGGTAGAATTCCAGGTGTAGCGGTGAAATGCGTAGAGATCTGGAGGAATACCGGTGGCGAAGGCGGCCCCCTGGACAAAGACTGACGCTCAGGTGCGAAAGCGTGGGGAGCAAACAGG
+
IIIIIIIIIHIIIIIIHIIIHIIIHIIGIIIIIIIIIIIEHIIIIHIICHEEHHHIHGIIIIEIIIIIIFHHIIIHIIHIIC<GHHIHGHIGHIGHC=EHHHCHICAFE.FFCF.BF@EFH::HHIG=DAGGEG7+7-;GHIICAFHCCDHGDEACHI65ACGH-4@FHFC+>5+;-6FF@@H+>C-4--@--@+555-6EG##CC@C)+HG46-@4-+--+-C6--DD:@@66@6-IHDC4=HF@@F-G@@E:>33+5-?GHHGF-6-FEA-8--A-BB-@EFAB8ACHHFCH@EFHA@-7-EE-HHHHHGA.HHFECFCHHG?IHIHHHGHIIIIIHEHIIHHHGD7HIHGHHGHFHEDHGIGIIHIIIIHIIHDHEHHIIHIIIFHHFF<IIIDIIIHCIIIHIIIIIIIIIIHIIIIIIIIIIIII
@HWI-D00621:625:HMJNFBCX2:2:1101:14820:28742
GTGGGGAATATTGCACAATGGGCGCAAGCCTGATGCAGCCATGCCGCGTGTATGAAGAAGGCCTTCGGGTTGTAAAGTACTTTCAGCGAGGAGGAAGGCATTAAGGTTAATAACCTTGGTGATTGACGTTACTCGCAGAAGAAGCACCGGCTAACTCCGTGCCAGCAGCCGCGGTAATACGGAGGGTGCAAGCGTTAATCGGAATTACTGGGCGTAAAGCGCACGCAGGCGGTCTGGCAAGTCGGATGTGAAATCCCCGGGCTCAACCTGGGAACTGCATTCGAAACTGGCAGACTAGAGTCTTGTAGAGGGGGGTAGAATTCCAGGTGTAGCGGTGAAATGCGTAGAGATCTGGAGGAATACCGGTGGCGAAGGCGGCCCCCTGGACAAAGACTGACGCTCAGGTGCGAAAGCGTGGGGAGCAAACAGG
+
IIIIIIIIHIIIIIIIIIIIIIIIIIIIHIIIIIGIIIIHHIIIIIIIIIHHIIIIIIIIIICHIIIIIIIIIIIIHHIHIHGGEGHHDHIIIHHFHHCCFHHIHHEGHHIHHFHCHHHCEHHHIIIIG?HHE--8>@C@AHEH-@A7CHHGHE@C-6@A@GGEFEEHHE>DH:CCCHCH@-5>HH-4@GF@-@GEE@EEHFD?E@>=>FEHGF3>EE--C3+43GC:DDHG566---@>345--@@-6-HF@:D>:HEA-F8-A6?H?@HFA68-GEF5-EA@EHHFBF-AEHHCEAFHEGACHEFHHDHIFHHEBAAHEEIIIIIHHDIIHHHHFEGIHGGHHHG<GIIIIHHGIIIIDHHH?HHHIGIHGHHHCHHHHHHHHIIIHIIIIIIIIHGIIHIHHIHIHIIIIIHHIIIIIIIIIIIIII
@HWI-D00621:625:HMJNFBCX2:2:1104:10545:50070
GTGGGGAATATTGCACAATGGGCGCAAGCCTGATGCAGCCATGCCGCGTGTATGAAGAAGGCCTTCGGGTTGTAAAGTACTTTCAGCGGGGAGGAAGGCGATAAGGTTAATAACCTTGTCGATTGACGTTACCCGCAGAAGAAGCACCGGCTAACTCCGTGCCAGCAGCCGCGGTAATACGGAGGGTGCAAGCGTTAATCGGAATTACTGGGCGTAAAGCGCACGCAGGCGGTCGTTCAAGGCGGATGTGAAATCCCCGGGCTCAACCTGGGAACTGCATTTGAAACTGGCAGGCTAGAGTCTTGTAGAGGGGGGTAGAATTCCAGGTGTAGCGGTGAAATGCGTAGAGATCTGGAGGAATACCGGTGGCGAAGGCGGCCCCCTGGACAAAGACTGACGCTCAGGTGCGAAAGCGTGGGGAGCAAACAGG
+
IIIIIIIIHIIIIIIIGIIHHIIICHIIIIIIIIIIIIIIHIIIIIIIIIHEHIGHIIIIGHIIIIIIIIIIIIIIIHHIIHGHEGHHIIIDHHGG@HFHIIHIHH@GHHI?G7DH?@GHHIIEEADCEHH=GHDH+:>-AA@--6F-C:HHHHHGIGIIG=GHH?FHIID:C:5+5@FCE=@DHH@EEG??---4@EC@4@--5-4@EH-@@>5+-6@GHHHFH::>CCD###############FEIHFG6++>+CHH@@8-HH@-@CHH@@GAA-@88-?HIIHIHHHIHGEHH?IHIGHHIHIHHDHEGA?IIIHHHHG:.HIIIIIIIIIIIIHHIIGIGHHGDHHIHHHH?IIHHHHHCIHFIFIIIHHDHCHDIHIIIIIHH?GEHIIIIIHGF1IIHHHIIIIIIIIIIIIIIIIIIIIIII
@HWI-D00621:625:HMJNFBCX2:2:1104:9166:50439
GTGGGGAATATTGCACAATGGGCGCAAGCCTGATGCAGCCATGCCGCGTGTATGAAGAAGGCCTTCGGGTTGTAAAGTACTTTCAGCGAGGAGGAAGGCGTTAAGGTTAATAACCTTAGTGATTGACGTTACTCGCAGAAGAAGCACCGGCTAACTCCGTGCCAGCAACCGCGGTAATACGGAGGGTGCAAGCGTTAATCGGAATTACTGGGCGTAAAGCGCACGCAGGCGGTCTGTCAAGTCGGATGTTAAATCCCCGGGCTCAACCTGGGAACTGCATTCGAAACTGGCAGGCTAGAGTCTTGTAGAGGGGGGTAGAATTCCAGGTGTAGCGGTGAAATGCGTAGAGATCTGGAGGAATACCGGTGGCGAAGGCGGCCCCCTGGACAAAGACTGACGCTCAGGTGCGAAAGCGTGGGGAGCAAACAGG
+
IIIIIIIIIIIIIIIIHIHHHIGHHIIIIIIIIIIIIIIEHIHIIIIIIIHIIIIIIEHIIHIIIIIGIHHHIIIIIGHIIIHHHHIHHHHHHIIHHHIIIIIIIIIIHEFHHH@GEHCHHGGHEHHDHIHHGA@+7GDH?@EHFHHFHHCDE?-6AHH--6EHEEEFG8>HHDDHHHIH-5ED>5-@EECHHHEGHC@GHHGEHC?@ED@FHH@F6@@#)9@+G@GHH>5@?-@??EEDCDHHF6-@--?G@+5CHCAF?A@-HHGE@EHIHHC@@BHH?=HIHHHHHHFHCEAIIIGHEHIIHIIIIHIHHHHFGIHGIIHIIIIHHGIIIHIHHIIIIIIHHGHFDHEIIIIIIGIIIIIIIIIIHIIIIIHHIHIIHHIHIHIIIHIIHIIIHIIIHHIIIIIIIIIIIIIIIIHIIIIIIIIIII
@HWI-D00621:625:HMJNFBCX2:2:1104:8134:51008
GTGGGGAATATTGCACAATGGGCGCAAGCCTGATGCAGCCATGCCGCGTGTATGAAGAAGGCCTTCGGGTTGTAAAGTACTTTCAGCGAGGAGGAAGGCGTTAAGGTTAATAACCTTGGCGATTGACGTTACTCGCAGAAGAAGAACCGGCTAACTCCGTGCCAGCAGCCGCGGTAATACGGAGGGTGCAAGCGTTAATCGGAATTACTGGGCGTAAAGCCCAAGGAGGCGGTCTGTCAAGTCGGATGTGAAATCCCCGGGCTCAACCTGGGAACTGCATTCGAAACTGGCAGGCTAGAGTCTTGTAGAGGGGGGTAGAATTCCAGGTGTAGCGGTGAAATGCGTAGAGATCTGGAGGAATACCGGTGGCGAAGGCGGCCCCCTGGACAAAGACTGACGCTCAGGTGCGAAAGCGTGGGGAGCAAACAGG
+
IIIIIIIIIIIIIIIIIIIIIIIIIIIIIIIIIIIIIIIIIIHIIIIHEFGHIIIIHHIIIIIIIIIIIHIHIIIGIIIIIIFHHIIIDHIDHIIHIIGIIIGHIHHEFHIGIIHIHEHEHHHECH?GH@EDHFHDHCCH-FGF-6EEHDHHFF-8@@--4EGHEE-@C4+>>+5>@@GHE@@CHC--EHHH-@GCEE--6@@@GF+-+FDH@35?H@5-+--+4+4:DC?FF@6?EGDHHEGFHHHIIHEHHDD>:>A@CFG?EF4FGCIHHIHHCHHEHGHHGHG?HHEHIGIIIIHH?D@FIIIIIIGIIHIHHHHHGEHIHFIHHHGHHHHIIHIIIIIIHHHGD@IHEHHGIIIIGIIIIIIHIIIIHIIIIIIIHGIIIIIIIIIIHIIIIIIIHHIIIIIIIIIIIIIHIIIIIIIIIIIIII
@HWI-D00621:625:HMJNFBCX2:2:1104:14914:51209
GTGGGGAATATTGCACAATGGGCGCAAGCCTGATGCAGCCATGCCGCGTGTATGAAGAAGGCCTTCGGGTTGTAAAGTACTTTCAGCGAGGAGGAAGGCGTTAAGGTTAATAACCTTGGCGATTGACGTTACTCGCAGAAGAAGCACCGGCTAACTCCGTGCCAGCAGCCGCGGTAATACGGAGGGTGCAAGCGTTAATCGGAATTACTGGGCGTAAAGCGCACGCAGGCGGTCTGTCAAGTCGGATGTGAAATCCCCGGGCTCAACCTGGGAACTGCATTCGAAACTGGCAGGCTAGAGTCTTGTAGAGGGGGGTAGAATTCCAGGTGTAGCGGTGAAATGCGTAGAGATCTGGAGGAATACCGGTGGCGAAGGCGGCCCCCTGGACAAAGACTGACGCTCAGGTGCGAAAGCGTGGGGAGCAAACAGG
+
IIIIIIIIIIIIIIIIIIIIIIIIIIIIHIIIIIIIIIIIIIIHIIIIIIHIIIIIIIIIIIIIIIIIIHIIIIIIIIIIIIDHIIHIIIIIIHIHHHIIGCEHIIFEGHHGHGFGHI?HHGIIIIIIHEHHHGHIHH+AGHHIGHIFHHGIIIIIHIIHHHHHFHIIIHHIIHHG?FH?G@GHCDIICH-E-@@GHIIHGG-@G@6@G-@HFHCCCEHEH+:::DDIH+C#############G@66-?GHEHDC:IHECHA-?@IHHAA66-6-C@EAE@--GHHEHHHEIIGHHCG@AFEGIHIHHDHEE@IIHFIHHEHIIIIIIHHHGHHIIHHGHHHHGIIHGIIIGIIIIIHG.CGIHIIHIIIIHIIIHHHGHGIIHIIIHHIHIIIIIIIIFHHIIIHIIIHIIIIIIIIIIIIIIIIIII
@HWI-D00621:625:HMJNFBCX2:2:1104:19719:51090
GTGGGGAATATTGCACAATGGGCGCAAGCCTGATGCAGCCATGCCGCGTGTATGAAGAAGGCCTTCGGGTTGTAAAGTACTTTCAGCGGGGAGGAAGGTGTTGAGGTTAATAACCTCAGCAATTGACGTTACCCGCAGAAGAAGCACCGGCTAACTCCGTGCCAGCAGCCGCGGTAATACGGAGGGTGCAAGCGTTAATCGGAATTACTGGGCGTAAAGCGCACGCAGGCGGTCTGTCAAGTCGGATGTAAAATCCCCGGGCTCAACCTGGGAACTGCATTCGAAACTGGCAGGCTAGAGTCTTGTAGAGGGGGGTAGAATTCCAGGTGTAGCGGTGAAATGCGTAGAGATCTGGAGGAATACCGGTGGCGAAGGCGGCCCCCTGGACAAAGACTGACGCTCAGGTGCGAAAGCGTGGGGAGCAAACAGG
+
IIIIIIIIIIIIHIIIIIIIIHIIIIIHIIIIHIIIIIIIIHHIIIIIHHEHIIIIIIIEHHGHIHIIHHHHIIIIIHIHIHFHHHHIIHIGHIHHHHHIIHICGHGCEEHFHGHHIIIHCEHHGHHII?AEHGIIIGHEHEA-FGECCHDHCGCHHHGEHEHIHEE?FHDCDHHCE---@-4CDC--4FFFCH-GHI@EHHHEHHHEE@EHHHF>EEED@6CCHDHDD7H--6?HEHG++@-6-HH?@@6-=:HD+3HG---HHAAHCHHFG@G@8-HHHHHHHGIHHHHIHEAGHHCHGHFCHHIIIIIH?HHHHIHIFHHHIIIHD>:GIIIHFHIIIIHIIIHHDHIIIIIIIHHIHHIHIIHHIHIIIHIHIIIGGGHIHIIIIIHHHEHHDIIIHHIIIIIIIIIIIIIIIIIIIIIIIIIIII
@HWI-D00621:625:HMJNFBCX2:2:1104:2950:52446
GTGGGGAATATTGCACAATGGGCGCAAGCCTGATGCAGCCATGCCGCGTGTATGAAGAAGGCCTTCGGGTTGTAAAGTACTTTCAGCGGGGAGGAAGGTGTTGAGGTTAATAACCTCAGCAATTGACGTTACCCGCAGAAGAAGCACCGGCTAACTCCGTGCCAGCAGCCGCGGTAATACGGAGGGTGCAAGCGTTAATCGGAATTACTGGGCGTAAAGCGCACGCAGGGGGTCTGTCAAGTCGGATGTGAAATCCCCGGGCTCAACCTGGGAACTGCATTCGAAACTGGCAGGCTAGAGTCTTGTAGAGGGGGGTAGAATTCCAGGTGTAGCGGTGAAATGCGTAGAGATCTGGAGGAATACCGGTGGCGAAGGCGGCCCCCTGGACAAAGACTGACGCTCAGGTGCGAAAGCGTGGGGAGCAAACAGG
+
IIIIIIIIIIIIIIIIHHIHIHIIIIIIIIIIIHGHIIIIIIIIIIIICHEHHIIIHIIIIIIIIGHHHIGIIGIIEHHIIHDFHIGHHIHHHIIIIIIIIIHIIGIGEEHHGHF??FA-FGH?@G@@GHHHHHIID:C?EEHC--8GHHDDHE-FHICEHH?GEHF@?-5CHH:DEHHEE-6CHH@HHI---6@@446@GHGIIIGIGFF@-GGHGFHH@@DC6C:>6+CE@-@F@?EC;-4@--@-EG?FHDDD>+E@A865-A-EA-CEGG@FF6BAHHHGCHGHHC?HA7-HHIIHCHGHHHIHHHIHFHIHHHIIHIIHIIIIIIIIIIHHIIIIIIIIHIHED?IIIIIGHIIIIIHHIIIIIIIIIIIIIIGDIGIIIIHIIIHHGIIIIIIIIHIIIIIIIIIIIHIIIIIIIIIIIIIIII
@HWI-D00621:625:HMJNFBCX2:2:1104:13787:52686
GTGGGGAATATTGCACAATGGGCGCAAGCCTGATGCAGCCATGCCGCGTGTATGAAGAAGGCCTTCGGGTTGTAAAGTACTTTCAGCGAGGAGGAAGGCATTAAGGTTAATAACCTTGGTGATTGACGTTACTCGCAGAAGAAGCACCGGCTAACTCCGTGCCAGCAGCCGCGGTAATACGGAGGGTGCAAGCGTTAATCGGAATTACTGGGCGTAAAGCGCACGCAGGCGGTCTGTCAAGTCGGATGTGAAATCCCCGGGCTCAACCTGGGAACTGCATTCGAAACTGGCAGGCTAGAGTCTTGTAGAGGGGGGTAGAATTCCAGGTGTAGCGGTGAAATGCGTAGAGATCTGGAGGAATACCGGTGGCGAAGGCGGCCCCCTGGACAAAGACTGACGCTCAGGTGCGAAAGCGTGGGGAGCAAACAGG
+
IIIIIHHHHIIIIIIIHIIIIIIIGIIIHIIIIIIIIIIIIIIIIIHIEFEHHHIIIGHIIIHHHGIHIGHIIIIHIIGHHIFHHHIIHHCHHIIIHIIHHGFHIHHIGHHHIEHHHHHHIHIIHHIIF?HGGEEDHFHHIIHICHHEHGGHCEGGHHHIAG5AEHHIICHCHC>D?F?FG@@3>+-@@FEE-@EEEE?EEFHHHHH@EIHIE6-@@D>35--+-4HHIHH@-@@@6?E3+@E6E@@@?ECIH;>HHDHHHEEHHECHFHHIHHGHHHFA-@HHHF@-?IFFEHHD77A8-7DED77-7+DEHEHHHEEHHHHHHIIHHDIHHFIIIIHIHGIIIHHGDHIHHHHGIIIHHIHIIHHHHHIIIIIIIIGIGGIHHIIIIIHHHIHHE<HIHHHDIIHIIIIIIIIGIIIIIIIIIIIIII
@HWI-D00621:625:HMJNFBCX2:2:1104:8384:52876
GTGGGGAATATTGCACAATGGGCGCAAGCCTGATGCAGCCATGCCGCGTGTATGAAGAAGGCCTTCGGGTTGTAAAGTACTTTCAGCGAGGAGGAAGGCGTTAAGGTTAATAACCTTGGCGATTGACGTTACTCGCAGAAGAAGCACCGGCTAACTCCGTGCCAGCAGCCGCGGTAATACGGAGGGTGCAAGCGTTAATCGGAATTACTGGGCGTAAAGCGCACGCAGGCGGTCTGTCAAGTCGGATGTGAAATCCCCGGGCTCAACCTGGGAACTGCATTCGAAACTGGCAGGCTAGAGTCTTGTAGAGGGGGGTAGAATTCCAGGTGTAGCGGTGAAATGCGTAGAGATCTGGAGGAATACCGGTGGCGAAGGCGGCCCCCTGGACAAAGACTGACGCTCAGGTGCGAAAGCGTGGGGAGCAAACAGG
+
IIIIIIHIHIIIIIIIIIIIIIHIIIIGIIHHHIIIIIIIIIIIIIIIDHHHHHIIFHHHIIIIIIIGGGHIIGIIIIHIIEDHHIIIIIIIIIIIHIGHIDHHHHGHHIIIIIHIIHGHH:DHICEHGHH@HFEHDFHHHHIIIIICHHD+@@---AEE?@?AGHIHHHDCH+3>ECGH?G=:HD-5-@-6-5@--66-HHFG66@FHHE@556CHHEC64-+FEIHHHHG@--F-?HDCCG?HG-@6-@GHDIDDHHHGHA-E@HHFE?IHHHGA-GIIIIIHIIHGH@A66-GHIIHECEGHIIIIHGHHGIHHEHIIIHHIIIHHHHHHIIHIIHEIHEHIIHGDHIIIHIIIIIHHHHIIIIIIIIHHIIIIIIIIIHIIIH?HIIIIIIIHHHIHEIIIHIIIIIIIIIIIIIIIIIIIIIIII
@HWI-D00621:625:HMJNFBCX2:2:1104:12956:52764
GTGGGGAATATTGCACAATGGGCGCAAGCCTGATGCAGCCATGCCGCGTGTATGAAGAAGGCCTTCGGGTTGTAAAGTACTTTCAGCGAGGAGGAAGGCGTTAAGGTTAATAACCTTGGCGATTGACGTTACTCGCAGAAGAAGCACCGGCTAACTCCGTGCCAGCAGCCGCGGTAATACGGAGGGTGCAAGCGTTAATCGGAATTACTGGGCGTAAAGCGCAAGCAGGCGGTATGTCAAGTCGGATGTGAAATCCCCGGGCTCAACCTGGGAACTGCATTCGAAACTGGCAGGCTAGAGTCTTGTAGAGGGGGGTAGAATTCCAGGTGTAGCGGTGAAATGCGTAGAGATCTGGAGGAATACCGGTGGCGAAGGCGGCCCCCTGGACAAAGACTGACGCTCAGGTGCGAAAGCGTGGGGAGCAAACAGG
+
IIIIIIIIIIIIIIIIIIIIIIIIIIIIIIIIHHHIIIIIIIIIIIIHIIHIIIIIIIIIIIHIIIIIIIIHIIIIHIIIIIDHHIIIIIIIIIIIIG?HHHHIHIEFHIHIHHHHH.@HHHHIGIHIHIHIIHHD:EHHHIGHHIGIHIHHIHFHHH@GHGHGE@@HGE>>H:+>H?@@EDHHHGEEDHE6-4E5EEHHHGICEG-@6DCF?--@EDC+446+-HHHD56-6---6?ED64-EHC@-HG?GC;CHD3EEGAHEHHHHGEIIIIHEHHF-@-@CHIIHIIHG?E8HIHHHHHEHHIIIIIIIIIHG@.EIIHIHHGHHHCIIIHIIIHIIIHIIIHGFB?HHFIIHIIIIIIIIHIHHIIIIIIIIHIIIFGIIIIIHIIIHHDHIIIHGIHIIIIHIIIIIIHIIIIIIIIIHIHIIII
@HWI-D00621:625:HMJNFBCX2:2:1104:6976:53364
GTAGGGAATCTTCGGCAATGGACGAAAGTCTGACCGAGCAACGCCGCGTGAGTGAAGAAGGCCTTCGGGTTGTAAAGTACTTTCAGCGAGGAGGAAGGCGTTAAGGTTAATAACCTTGGCGATTGACGTTACTCGCAGAAGAAGCACCGGCTAACTCCGTGCCAGCAGCCGCGGTAATACGGAGGGTGCAAGCGTTAATCGGAATTACTGGGCGTAAAGCCCAACCAGGCGGTCTGTCAAGTCGGATGTGAAATCCCCGGGCTCAACCTGGGAACTGCATTCGAAACTGGCAGGCTAGAGTCTTGTAGAGGGGGGTAGAATTCCAGGTGTAGCGGTGAAATGCGTAGAGATCTGGAGGAATACCGGTGGCGAAGGCGGCCCCCTGGACAAAGACTGACGCTCAGGTGCGAAAGCGTGGGGAGCAAACAGG
+
IIHHIIIHIIIIIC0FHHIIEHHHDHHIGHIHHFHHIIG?HGHHHIIIIIHIIHIIHIIGHHIIIIHIIIIDHIIIIIIIIHFHHIIIHHIIIIIIIIHHIIHIIIEHIHIHGHCHFEHHDHICEHHHIIIIFE=++5C-6FHICHHEHDHIII?@EH@HE@EFGHIH?G+66C6CE--6EEGCHHC?HFE-4--@GHG--EH-66-6@?HHHH;DHEG############G@666---IHHGEHH@@6--@@+D:D:G@F8--?A-F-HHIHAF8?HE?HEEF?HF-FHGEEA-GIHIHIHHFH?HDHHHHHIHIHIIIIHHFIHHCHHHIHIIHIGIIGIIIIIHGDFIIIIIIIHIHHHIIIIIIIIIIIIHCIIHCIIIIIIIIIIIIHIIIIIIIHIIIIIIIIIIIIIIHIIIIIIIIIIIIII
@HWI-D00621:625:HMJNFBCX2:2:1104:15426:53833
GTGGGGAATATTGGACAATGGGCGAAAGCCTGATCCAGCCATGCCGCATGAGTGAAGAAGGCCTTTGGGTTGTAAAGCTCTTTCGGTGAGGAAGATAATGACGGTACTCACAGAAGAAGTCCTGGCTAACTCCGTGCCAGCAGCCGCGGTAATACGGAGAGGGCTAGCGTTATTCGGAATTATTGGGCGTAAAGAGCGCGTAGGCTGGTTAGTAAGTTAAAAGTGAAATCCCAAAGCTCAACTTTGGAATTGCTTTTAAAACTGCTAACCTAGAGATTGAAAGAGGATAGAGGAATTCCTAGTGTAGAGGTGAAATTCGTAAATATTAGGAGGAACACCAGTGGCGAAGGCGTCTATCTGGTTCAAATCTGACGCTGAGGCGCGAAGGCGTGGGGAGCAAACAGG
+
IIIIIIIIIIIIIIIIIGIIIIIIIIIIIIIIIIIIIIIIIIIIIIIIIIIIIIHHHIIIIHIHHHHHHHIIIIIIIIGIHIFHHIHIEHIGHIIHIIIGIHHIIIIIIIIHIIHIIHIEHHIIIIHIHEHIIHHIIIIIEHIGHHIIIHHHHHHEH@:DHFHIGHHIIC-EHHHEHIIEHHI@GHHIIDHGHH6-63.CEEHDHHEEFHHHHHHHHHIHHFDGEHGIHG?@FA-GA--FH@CEHHEIFHHHCHF::HHIHIIHHFHHHA?HHEGIIIHIIIHIIHIHHIHGIHIIIIIIIHHIHHIIIIIHIIHIIIIIIHHDHHFHIIIIIIHHHIIHIIIIIIIIIIIIHIIIIIIIIHEIIIHEIHIHIIIIIIIHHIIIIIIIIIIIHIIHIIIIIIIII
@HWI-D00621:625:HMJNFBCX2:2:1104:16308:53871
GTGGGGAATATTGCACAATGGGCGCAAGCCTGATGCAGCAACGCCGCGTGCGGGATGACGGCCTTCGGGTTGTAAACCGCTTTCAGTAGGGACGAAGCTAACGTGACGGTACCTACAGAAGAAGCACCGGCCAACTACGTGCCAGCAGCCGCGGTGATACGTAGGGTGCGAGCGTTGTCCGGAATTATTGGGCGTAAAGAGCTTGTAGGCGGTTGGTCAAGTCGAAAGTGAAAACCCAGGGCTTAACTCTGAGCCTGCTTTCGATACGGGTCGACTAGAGGAAGTTAGGGGAGAACGGAATTCCTGGTGGAGCGGTGGAATGCGCAGATATCAGGAGGAACACCGGTGGCGAAGGCGGTTCTCTGGGACTTTCCTGACGCTGAGAAGCGAAAGCGTGGGGAGCAAACAGG
+
IIIIIIHIIIIIIIIIIIIIHIIIIIIIIIHHIIIIIIHIIIIIIIIIIHIIIIGIIHIHGIIIIIIEEGHHIIIHHHIIIIHIIGHHIIIIIIIIIIIIHIIIHHI=DHIHHHGHIIHIFHIIIIIHIHHHHGHIIHH@FEHIIIGHHFDHDDHI?GCEGHGHHHHHHIIHGH5@CGC@@DC:FCHFHFHEC;3-@@@EE-@6-#6,HEII3>.DE@6#--4-AGGFGGH@-64--6EHCA-FA66-@-A5+@-6-DHHEHCHHHHHDHEEFF@CIGHHHHEHEIHG?HHGHHHHIHFHHIHIIIIHHIGIIIHEEHHHHIHHHIHHDIIIIIIIIIHIIHIIHIIIIIIIIIIIHF1IIIIHIIIIIGIIIIIIIIIIIIIIIIIIIIHIHIIIIIIIIIIIIIIIII
@HWI-D00621:625:HMJNFBCX2:2:1104:12208:54078
GTGGGGAATATTGCACAATGGGCGCAAGCCTGATGCAGCCATGCCGCGTGTATGAAGAAGGCCTTCGGGTTGTAAAGTACTTTCAGCGGGGAGGAAGGGAGTGAGGTTAATAACCTTATTCATTGACGTTACCCGCAGAAGAAGCACCGGCTAACTCCGTGCCAGCAGCCGCGGTAATACGGAGGGTGCAAGCGTTAATCGGAATTACTGGGCGTAAAGCGCACGCAGGCGGTCTGTCAAGTCGGATGTGAAATCCCCGGGCTCAACCTGGGAACTGCATTCGAAACTGGCAGGCTAGAGTCTTGTAGAGGGGGGTAGAATTCCAGGTGTAGCGGTGAAATGCGTAGAGATCTGGAGGAATACCGGTGGCGAAGGCGGCTCTCTGGTCTGTAACTGACGCTGAGGCTCGAAAGCGTGGGGAGCAAACAGG
+
IIIIIIIIIIIIIIIIIIIIIIIHIIIIIIIIIIIIIIIIIIIIIIIIIIHIHIIIIIIIIIFIHIIIIIIIIHHIHHHGIGDGIIIIIIIHHIIIIIG?HHHIIIIIICGHHHHFHGGIIIIHIIIHHCHHF@GDCCHHHH-8AEHIHHH:HHEHE?@GHIIFHE?GC@+6>:DHEFHEHHHHHDEHEG-@GHHEEEHHIGGGEE6EEHFE4-5GHFIGHGIHHHHDHCCIIHH@HCDHHHIIHHIHIIIIIIHHDHHHHE?IHHHHIIHEF-FHFGHGD-HHIHGIIIIIIIHIIIHHHG?HFEIIIIIHHHHIHIIIIIFIIIIIIHHIIHIIIIIIIIIIIIHHFHIIIIIIIIIIIIIIIIHHIIIIIIIIIIIIIIIHIIIIIIIHHIIIIIIIIIIIIIIIIIIIIIIIIIIIIIIIIIIIII
@HWI-D00621:625:HMJNFBCX2:2:1104:17055:54081
GTGGGGAATATTGCACAATGGGCGCAAGCCTGATGCAGCCATGCCGCGTGTATGAAGAAGGCCTTCGGGTTGTAAAGTACTTTCAGCGAGGAGGAAGGCGTTAAGGTTAATAACCTTAGTGATTGACGTTACTCGCAGAAGAAGCACCGGCTAACTCCGTGCCAGCAGCCGCGGTAATACGGAGGGTGCAAGCGTTAATCGGAATTACTGGGCGTAAAGCGCACGCAGGCGGTCTGTCAAGTCGGATGTGAAATCCCCGGGCTCAACCTGGGAACTGCATTCGAAACTGGCAGGCTAGAGTCTTGTAGAGGGGGGTAGAATTCCAGGTGTAGCGGTGAAATGCGTAGAGATCTGGAGGAATACCGGTGGCGAAGGCGGCCCCCTGGACAAAGACTGACGCTCAGGTGCGAAAGCGTGGGGAGCAAACAGG
+
IIIIHIIIIIIIIIIIHIIIGIIIIIIIIIIIIIIIIIIIIIIHIIIIIIGHIIHHIIIIIIIIIIIIIHIIIIIHIIIIIHDGHHIIIIIHHHIHHIIIIIIHIGHIHEHHHHHHIIIIIHIIGIIIHHIGGHIDCHDHIIIGHIIIIIGHIIIIGHHHCEHIIIIHIIDHHIICHHHHIHFCDH@HFHIIIG644EGHGHGIHHHHHIHHHHHHIHHECHHDHHIIHDHCFEFHIHIIHHH?HHHHG6?HGHDHDC@-HHHHHHHHHHHFA@A--HHFCHHEHHHHGIGHHHIIIHHIIHHIHIIHHHHHHEHIHHHIHHIIIIIHIHGHGIIIIIIIIIGIIHHGDFIIIHIIIHHFCIIIIIIIIGIIIIIHHIHHG?IIIIIIIIIIHIIIIIIIIHIIIIIIIIIIIIIIIIHIIIIIIIIIII
@HWI-D00621:625:HMJNFBCX2:2:1104:12459:54420
GTAGGGAATCTTCGGCAATGGACGAAAGTCTGACTGAGCAACGCCGCGTGAGTGAAGAAGGTTTTCGGATCGTAAAACTCTGTTGTTAGAGAAGAACAAGGACGTTAGTAACTGAACGTCCCCTGACGGTATCTAACCAGAAAGCCACGGCTAACTACGTGCCAGCAGCCGCGGTAATACGTAGGTGGCAAGCGTTGTCCGGATTTATTGGGCGTAAAGCGAGCGCAGGCGGTTTCTTAAGTCTGATGTGAAAGCCCCCGGCTAAACCGGGGAGGGTCATTGGAAACTGGGAGACTTGAGTGCAGAAGAGGAGAGTGGAATTCCATGTGTAGCGGTGAAATGCGTAGATATATGGAGGAACACCAGTGGCGAAGGCGGCTCTCTGGTCTGTAACTGACGCTGAGGCTCGAAAGCGTGGGGAGCAAACAGG
+
IIIIIIIIIIIIIIIIIIIIIHIIHHHIHIIIIIIHIIIIIIIIIIIIHIHIIHIIIIIIIHHIHHIIIIIIIIIIHHHIIIDGHHIIIIIIIIIIIIIHHHHDHHGIHIGHIIGHIHIHCCHHIIHIIHGGF@FHEHHHICAGH@HHIHHDCGEFGH=-AHEHG@-5A-6CD+5>HEGH?-6FG@GE?@-5-@G-+EHHHD45@6-@@?FH@>8DHFHHH##########HHG?CE@@F66-----?@H?HD>:HD>5AEA8-:DDHHIHHD-FFG?HHHEIIIHHFHGADADCHCIIHHHHHFGIGIIIIIIGIHCIIIIHHFIIHDIGIIHIHIIIHIHGIIIIHHHHHHFHHHG=DIHIIIHIIIHHHIIIIIIIHHIIIIIIIIIIIIIIIIIIIIIIHIIIIIIIIIIIIIIHIIIIIIIIHII
@HWI-D00621:625:HMJNFBCX2:2:1104:10587:54588
GTAGGGAATCTTCGGCAATGGACGAAAGTCTGACCGAGCAACGCCGCGTGAGTGAAGAAGGTTTTCGGATCGTAAAACTCTGTTGTTAGAGAAGAACAAGTGGGAGAGTAACTGTTCCCACCTTGACGGTATCTAACCAGAAAGCCACGGCTAACTACGTGCCAGCAGCCGCGGTAATACGTAGGTGGCAAGCGTTGTCCGGATTTATTGGGCGTAAAGCGAGCGCAGGCGGTTTCTTAAGTCTGATGTGAAAGCCCTCGGCTCAACCGAGGAAGGTCATTGGAAACTGGGGAACTTGAATGCAGAAGAGGAGAGTGGAATTCCATGTGTAGCGGTGAAATGCGTAGATATATGGAGGAACACCAGTGGCGAAGGCGACTCTCTGGTCTGTAATTGACGCTGAGGCTCGAAAGCGTGGGGAGCAAACAGG
+
IIIIIIIIIIIIIIIIIIIIIIIIIIIIIIIIIIIIIIIIIIIIIIIIHIIIIIIIIIIIICGHHHHIIIIIGHIIIIIIHHDHHGHIIGHIIHIIIIIIIIIIIIIIIIIIIHIGHHHHHIIIIIHIGHHIIIHHHHGE?GHHGHIIHIGHHHHIIGFHHGHHHFHHIHHDCHHCGHEHIF@GEHHIIIGHIHEHHHHHHHF@5@HEHHHHGIHH@?EHHG:>HIIHHGHIHHHG?@ECE?66--HHGCHIIHIIGH>FEA-C@E-HGACHEEHHEEGIIIIHHDGHIIGIIHHH?HIIHHGIIHEEIHEEHIIIHHIHHGCG.GIHCCCHIHHHHIIIIIIIIIHHDIIIIHIIHGHHHEIIIIIIIHIIIIIHHIIIHH@IHIIIIIIIIIHIIIIIIIIIIIGIIIIIIIIIIIIIIIIIIIHIII
@HWI-D00621:625:HMJNFBCX2:2:1104:15779:54542
GTAGGGAATCTTCGGCAATGGACGAAAGTCTGACCGAGCAACGCCGCGTGAGTGAAGAAGGTTTTCGGATCGTAAAACTCTGTTGTTAGAGAAGAACAAGGACGTTAGTAACTGAACGTCCCCTGACGGTATCTAACCAGAAAGCCACGGCTAACTACGTGCCAGCAGCCGCGGTAATACGTAGGTGGCAAGCGTTGTCCGGATTTATTGGGCGTAAAGCGAGCGCAGGCGGTTTCTTAAGTCTGATGTGAAAGCCCCCGGCTCAACCGGGGAGGGTCATTGGAAACTGGGAGACTTGAGTGCAGAAGAGGAGAGTGGAATTCCATGTGTAGCGGTGAAATGCGTAGATATATGGAGGAACACCAGTGGCGAAGGCGGCTCTCTGGTCTGTAACTGACGCTGAGGCTCGAAAGCGTGGGGAGCAAACAGG
+
IIIIIIIIIIIIIIIIIIIIIIIIIIIIHIIHIIIIIIIIIIIIIIIIHHIIHIIIIIIIIFHIHIIGIIIIIIIIIIIIIH<GHHHIIIIIIIIIIIIIEHIIIHHIIGIIIIE@-DFHGHHIIIHGIIIGIIIIIIIFIHEHHFHGIHIIHHHHIHIIHIHIHEHIIGIHIHIGIHHHIEHHIIIIFHHEEEHCHEHHIC@-EFC-HC@@EHCCGCHHC@C55>HHD:E@?@6--6GFF@?EH@GHFIHIHHHHHDCHG6IIHIDHHHEHHIIHHEFHHHHFD8FIHHHHHAHDEIIIHHHHGIIHIIHGIIIIHIIIHEGF.?IHIIIIIIIIIIIIHGIIIIIHFIIIIIHIIIIHIHIHGIIIIIIIHIIIIIIIIIIIIIIIHIIHIIIIIIIIIIIIIIIIIIIIIIIIIIIIIIIIIIIIII
@HWI-D00621:625:HMJNFBCX2:2:1104:6372:54921
GTGGGGAATATTGCACAATGGGCGCAAGCCTGATGCAGCCATGCCGCGTGTATGAAGAAGGCCTTCGGGTTGTAAAGTACTTTCAGCGAGGAGGAAGGCATTAAGGTTAATAACCTTGGTGATTGACGTTACTCGCAGAAGAAGCACCGGCTAACTCCGTGCCAGCAGCCGCGGTAAAACGGAGGGTGCAAGCGTTAATCGGAATTACTGGGCGTAAAGCGCACGCAGGCGGTCTGTCAAGTCGGATGTGAAATCCCCGGGCTCAACCTGGGAACTGCATTCGAAACTGGCAGACTAGAGTCTTGTAGAGGGGGGTAGAATTCCAGGTGTAGCGGTGAAATGCGTAGAGATCTGGAGGAATACCGGTGGCGAAGGCGGCCCCCTGGACAAAGACTGACGCTCAGGTGCGAAAGCGTGGGGAGCAAACAGG
+
IIHIIIIIIIIIIIIIIIIIIIIIIIIIIIIIIIIIIIIIIIIIIIIIIIHIIIGIIIIIIIIIIIIIIIIIIIIIIIIIIIFHHHGHHIHIIIHIIIGIHIIIIIIIGEHHIIIIIIFGEHHC.AFHHGFEF-->DHHFHHDG-DG8DCCHEHCGHIHHHI-@--8FE-5>CC:C?--@>6@DH+4--6-65@HCH--6@@@@@F6-@:@G=?CHHCDDC:-)6-=DD:DG@@6@6-=IHHH@EHGHEFHEHDHDD:?FGEG4EGHEIGIIIIHHHHIGIIIHHG-IHIIIHIHIIHGHGEEIHHIIIHDEHGE?EFIHHEHGHIIHIHHIIIIIFIIIIIHHIHHGDIIIIHIIIIIIIIIIIIIIIIIIIIIIIIIIHHIIHHIIIIIIIIIIIIGHEHIIIIIIHIIIIIHHIIIIIIIIIIIIII
@HWI-D00621:625:HMJNFBCX2:2:1104:10263:55489
GTGGGGAATATTGCACAATGGGCGCAAGCCTGATGCAGCCATGCCGCGTGTATGAAGAAGGCCTTCGGGTTGTAAAGTACTTTCAGCGGGGAGGAAGGTGTTGAGGTTAATAACCTCAGCAATTGACGTTACCCGCAGAAGAAGCACCGGCTAACTCCGTGCCAGCAGCCGCGGTAATACGGAGGGTGAAAGCGTTAATCGGAATTACTGGGCGTAAAGCGAACGCAGGCCGTCTGTCAAGTCGGATGTGAAATCCCCGGGCTCAACCTGGGAACTGCATTCGAAACTGGCAGGCTAGAGTCTTGGAGAGGGGGGTAGAATTCCAGGTGTAGCGGTGAAATGCGTAGAGATCTGGAGGAATACCGGTGGCGAAGGCGGCCCCCTGGACAAAGACTGACGCTCAGGTGCGAAAGCGTGGGGAGCAAACAGG
+
IIIIIGIIIGIIIIIIIIHIHIIIHHIHIIIIIHIIGIHIIIIGHIIIIIC1FHHHHIIIHHIIIIHHGHHHIIIIIIHIEHFHHHG<HDHCHDHHIHHFHHHHHEHHIHFAGAFHHCHH-DGFEGFIGHHHFCHIDH:EEH-A?FHGHHIGIICG-6-@A-@FGE65F@DHH:+>@@66GE=+3+5--66@-:@HCH-?GHIHHHH@-:H@@-@G@65--+-:5-E>6+)66--6--GD6-5--@666--E@+CHIIIHCA84?F4EA@FA666-----65--BA-FAFB8-B-@F7GA7--B7--7+HHHH?HHHEIIHHEHGCIIIIIIIIIHIHH@IHHIIIIHFIIHFHHIIIIHDIHHGHIIIIHHIIHIIIIHIHIIIIIIHHIIIIIIIIIIIHIIIIIIIIIHHDHIIIIIIIIIIIIIII
@HWI-D00621:625:HMJNFBCX2:2:1104:11820:55480
GTGGGGAATATTGCACAATGGGCGCAAGCCTGATGCAGCCATGCCGCGTGTATGAAGAAGGCCTTCGGGTTGTAAAGTACTTTCAGCGAGGAGGAAGGCGTTAAGGTTAATAACCTTAGTGATTGACGTTACTCGCAGAAGAAGCACCGGCTAACTCCGTGCCAGCAGCCGCGGTAATACGGAGGGTGCAAGCGTTAATCGGAATTACTGGGCGTAAAGCGCACGCAGGCGGTCTGTCAAGTCGGATGTGAAATCCCCGGGCTCAACCTGGGAACTGCATTCGAAACTGGCAGGCTAGAGTCTTGTAGAGGGGGGTAGAATTCCAGGTGTAGCGGTGAAATGCGTAGAGATCTGGAGGAATACCGGTGGCGAAGGCGGCCCCCTGGACAAAGACTGACGCTCAGGTGCGAAAGCGTGGGGAGCAAACAGG
+
IIIIIIHHIIIIIIIIIIIIIIIIIIHIHHIIIIIIIIIHHIIIIIIIIIHHHIHHIIIIIIIIIIIIHIIIIIIIGIIIIIFFHIIICHHHIIHIHIIIIIIHIIIIIIIIIIIHFHIIIIIIHIIIIIIIH@HHHIIHEFHIGHHHIDHHHIIIIHIFC-AAHHHHHIHHIICC4@EHH@GHD:4E=CF?@EECEI-GHEC?@G-?CFF@7?EEG@D2-@@H@HEHD+@GH@@6-@53+-@-F@-HEHHEE>>3+;-FGA6-AAAGEEGAHHF?HAEHE=EHHIIHGHFHFECIIIHGIHGHD-HHHGHHHBHIHHHHFFHHEHGHHHDDHHGHHFEEHIHHIHHGDHIFIIIIHEHHHCHIHIIHIIIIHHHHDHDHC?IIIIHHHHHHFHHHIIHFEEHIHHGIIIIIIIHHIIIIIIIIIIIIHI
@HWI-D00621:625:HMJNFBCX2:2:1104:7294:55520
GTAGGGAATCTTCCACAATGGGCGAAAGCCTGATGGAGCAACGCCGCGTGTGTGATGAAGGGTTTCGGCTCGTAAAACACTGTTGTAAGAGAAGAATGACATTGAGAGTAACTGTTCAATGTGTGACGTATCTTACCAGAAAGGAACGGCTAAATACGTGCCAGCAGCCGCGGTAATACGTATGTTCCAAGCGTTATCCGGATTTATTGGGCGTAAAGGGAGCGCAGACGGTTATTTAAGTCTGAAGTGAAAGCCCTCAGCTCAACTGAGGAATTGCTTTGGAAACTGGATGACTTGAGTGCAGTAGAGGAAAGTGGAACTCCATGTGTAGCGGTGAAATGCGTAGATATATGGAAGAACACCAGTGGCGAAGGCGGCTTTCTGGACTGTAACTGACGTTGAGGCTCGAAAGTGTGGGTAGCAAACAGG
+
IIIIIIIIIIIIIIIIIIIIIIIIIIIIIIIIIIIIIIIIIIIIIHIIIIGHHIIIIIIIIIIIIIIIIIDDHHHIIIIGHI<<<DHHHEHEHHIHGH?CGHHCHHIIHIIHIIIIIIHIIHEHCHHHEEEHHGCHGHH?FEH?HFGHCHDE@@6AF?AGH--@-8FG-;C>+5>E---6@@-GHHIGHH@4-546@F@GH<=H@6-HHHE@A6AEA4)-16+--A-4DFEFF8-HEEA6-A8?EF-D-HHD-=EAA--A?G?CHED777A?HHGD..EHAHEGIGIIHF@HHHHHHH@?HHEE?IIHGIHHHFAAHBHEEHH@HIIIIIIIIIIIIIHIIIIIIIHFIIIIIHHIIIIHHIHIIGIIHIIIIIIIHIIIIIIIIIIIIIHHIIIIIIIIIIHH@IIIIIIIIIIIIHHIIIIIIIIII
@HWI-D00621:625:HMJNFBCX2:2:1104:11178:55550
GTGGGGAATATTGCACAATGGGCGCAAGCCTGATGCAGCCATGCCGCGTGTATGAAGAAGGCCTTCGGGTTGTAAAGTACTTTCAGCGAGGAGGAAGGCGTTAAGGTTAATAACCTTGGCGATTGACGTTACTCGCAGAAGAAGCACCGGCTAACTCCGTGCCAGCAGCCGCGGTAATACGGAGGGTGCAAGCGTTAATCGGAATTACTGGGCGTAAAGCGCACGCAGGCGGTCTGTCAAGTCGGATGTGAAATCCCCGGGCTCAACCTGGGAACTGCATTCGAAACTGGCAGGCTAGAGTCTTGTAGAGGGGGGTAGAATTCCAGGTGTAGCGGTGAAATGCGTAGAGATCTGGAGGAATACCGGTGGCGAAGGCGGCCCCCTGGACAAAGACTGACGCTCAGGTGCGAAAGCGTGGGGAGCAAACAGG
+
IIIIIIHIHHHIIIGIIIIIIIIIIIIIIIHHHHIIIIIIIIIIIIIIII<GHHHIIIHHIIIIIIIIIIIGIIHIIIHIIIHHHHGHHHHHEHIIIGEHHHGHHIHFCGGHHAHHHH.:DHCHEEEHGHHEHIFDHCHHHIHHFHHGGIG:-A?--84AHIIHHHIIE-3;C+6+-6FEH=4+5:GH@HFH?@4E=EGHH@5@-@6F@>+6--?HHHDCEEE:F@E>6+-@--6-EG@HD@E6HG?@6-EHE;+3+:??GHFHHFACHHEAEGA-CHFHHHHIIIIHHCHFEH?CIHG@FA-ED-IHIIHIHHHGIIIHIHGIHGIIIHHCIIIIHGIIIIIHGHEFDEIHHIHIIHIHHHHIIIHIIHIIIHIIIIIIHEHHIIIIHEHHIIIIIIIHCCIIIIIIIIIIHIIIIIIIIIIIIIIIII
@HWI-D00621:625:HMJNFBCX2:2:1104:1726:56207
GTGGGGAATATTGCACAATGGGCGCAAGCCTGATGCAGCCATGCCGCGTGTATGAAGAAGGCCTTCGGGTTGTAAAGTACTTTCAGCGGGGAGGAAGGTGTTGAGGTTAATAACCTCAGCAATTGACGTTACCCGCAGAAGAAGCACCGGCTAACTCCGTGCCAGCAGCCGCGGTAATACGGAGGGTGCAAGCGTTAACCGGAATTACTGGGCGTAAAGCGCACGCAGGCGGTCTGTCAAGTCGGATGTGAAATCCCCGGGCTCAACCTGGGAACTGCATTCGAAACTGGCAGGCTAGAGTCTTGTAGAGGGGGGTAGAATTCCAGGTGTAGCGGTGAAATGCGTAGAGATCTGGAGGAATACCGGTGGCGAAGGCGGCCCCCTGGACAAAGACTGACGCTCAGGTGCGAAAGCGTGGGGAGCAAACAGG
+
IIIIHIIIIIIIIIIIIIIIIIIIIIIIIIIHIIIIIIIIIIIIIIIIHHIIIIIIIIIIIIIIIGHHEF=EHHHIHHIHHC<GFHHIGHHGIIIIIGHEHIIIIIHIIH@EFF@HHE?@GHHIIIHIE7F@GHIIHGHGEHEH@EEHHC:+E@8AFC-5AG-FFC@GH@>>HDCHE-?6G-->C+--@E@@GHGEH?#######@6CDH;44-+E=HDHCG@+5-HCD3@46---EHECHECHG@@6?G?HGHDC:HEEF?GEIHH@HEIHEFEA-GHFE4--HIHHHH@@-HIHHGG7-EEHGABHHHIHEEHCIHFG?HFHGIHG<.DIHIIIIHIIIIIIHHGF<FHEIIHFHIHFHIIIIIGIHHIIHIIIIIHDHHIHHFIHHIHIHIIIIHHGIGIIIIIIIIIIIIIIIIIIIIIIIIIIII
@HWI-D00621:625:HMJNFBCX2:2:1104:10601:56160
GTGGGGAATATTGCACAATGGGCGCAAGCCTGATGCAGCCATGCCGCGTGTATGAAGAAGGCCTTCGGGTTGTAAAGTACTTTCAGCGAGGAGGAAGGCGTTAAGGTTAATAACCTTAGCGATTGACGTTACTCGCAGAAGAAGCACCGGCTAACTCCGTGCCAGCAGCCGCGGTAATACGGAGGGTGCAAGCGTTAATCGGAATTACTGGGCGTAAAGCGACAGCAGGCGGTCCTTCAAGTCGGATGTGAAATCCCCGGGCTCAACCTGGGAACTGCATTCGAAACTGGCAGGCTAGAGTCTTGTAGAGGGGGGTAGAATTCCAGGTGTAGCGGTGAAATGCGTAGAGATCTGGAGGAATACCGGTGGCGAAGGCGGCCCCCTGGACAAAGACTGACGCTCAGGTGCGAAAGCGTGGGGAGCAAACAGG
+
IIIIIIIIIIIIIIIIIIIIIIIIIIIIIIIIHIIIIIIIGIIIIIIIIIHIHHIHIIIHIGIIIIIHIIIIIIIIHHHIHHHHHIIIIIIHIIIIHIGIIIIHIGHHHHGHIHEHHHEHDHHE?CEHICC-DDE:+776FGEGH@GGC6+DHFEHH?5AA@A----54-6+6+33--665--+>D@E=G--6@@EHHEFHII?GH@-HGHGGHHHH@G6-+>456->1)@@6----?->3CHGIIHIHHE@@+CH;CGA-HEGG8-F8-88CF-?CHF?@EIIHHHCEHFHFHBIHGCGHGHHG@HHIIIHHF?HHIHIHEIIIIHHC.IIIIIIIIGHIHIIIIHGDG0FIIHIIIIIIHIIIIIIIIIHHIIIIHGIIIIIIHIHHIIIHHIHIHHHHHIIIIHHIIIIHGIIIIIIIIIIIIIIII
@HWI-D00621:625:HMJNFBCX2:2:1104:15408:56694
GTGGGGAATATTGGACAATGGGCGAAAGCCTGATCCAGCCATGCCGCATGAGTGAAGAAGGCCTTTGGGTTGTAAAGCTCTTTCGGTGAGGAAGATAATGACGGTACTCACAGAAGAAGTCCTGGCTAACTCCGTGCCAGCAGCCGCGGTAATACGGAGAGGGCTAGCGTTATTCGGAATTATTGGGCGTAAAGAGCGCGTAGGCTGGTTAGTAAGTTAAAAGTGAAATCCCAAAGCTCAACTTTGGAATTGCTTTTAAAACTGCTAACCTAGAGATTGAAAGAGGATAGAGGAATTCCTAGTGTAGAGGTGAAATTCGTAAATATTAGGAGGAACACCAGTGGCGAAGGCGTCTATCTGGTTCAAATCTGACGCTGAGGCGCGAAGGCGTGGGGAGCAAACAGG
+
IIIIHIIIHHIGIIIIIIIIIHIIIDDHIHFHGIFHIHFHIHHIIIIIHIHIIIIHIHIIIIIHH@FHHHIIIIHIFH@CFD9@EHHHHHHHGHIE@HHHIIIIEHHIHEHHCGHEH?GAGECHHHIGCE?FHIHHIIH-8DGHHHHHHC+6FEHHCE++5GHHFG4-+5-@-8-AG-AGH6AG?EGE5/AAGC@@GDCC#6>DE-@GA@6@HHH?GGHHG@D7-FF7AGEFEHHHHH@D7-7-A.7:.BEED:DDDFEIIHFHGEHE?EGHEIHFD?G?F?HHIIIHG@.H@HHEHGHHEHIIHHHEIFHIIHHFIHIHF@D<GGHIIIG?FG@IHIIGIIIH@HCIHHEE?IHIHHHHHGCDEEDCFHIHHHHIIHGIIHIIHIHCF<1IIIHIHIIHIIIII
@HWI-D00621:625:HMJNFBCX2:2:1104:16106:56623
GTGGGGAATATTGCACAATGGGCGCAAGCCTGATGCAGCCATGCCGCGTGTATGAAGAAGGCCTTCGGGTTGCAAAGTACTTTCAGCGAGGAGGAAGGCGTTAAGGTTAATAACCTTGGCGATTGACGTTACTCGCAGAAGAAGCACCGGCTAACTCCGTGCCAGCAGCCGCGGTAATACGGAGGGTGCAAGCGTTAATCGGAATTACTGGGCGTAAAGCGCACGCAGGCGGTCTGTCAAGTCGGATGTGAAATCCCCGGGCTCAACCTGGGAACTGCATTCGAAACTGGCAGGCTAGAGTCTTGTAGAGGGGGGTAGAATTCCAGGTGTAGCGGTGAAATGCGTAGAGATCTGGAGGAATACCGGTGGCGAAGGCGGCCCCCTGGACAAAGACTGACGCTCAGGTGCGAAAGCGTGGGGAGCAAACAGG
+
IIIIIIIIHHHIIIGIHHHIGIIHIIIIIIIIIIIIIHIIIIIIIDHEFHGHIIGIIHIHIHHEHHIIIHIIGIHHIIIIHGDFHGHIIIIHGIHGIHHHHHGHIH<C?FHEG?@GHGGHIIHEAFFHH-D@F--:+73AGF-CFEHHIH:HHGEEF-58EHHHIHIHEH:H>:5>-@6GH=-+>HHH@@@F?EE-@---EHFHF@FC6)6@?6+EG>+3-46+--@H>+@-E@GF?HHDD@CG@@GFHHHFE+D:IHG?HAA-HFAA-6AAFA?CHCEF4EIHHGHIHHHIIHHHHB?EEFHHEHIHHDHGHFEIHIHHGIHHHHIIHHIIIIIIIIIIIGHEHHHHDHIIIIIIHHGIHHHIIIHHGIHIIIIHHIIHEEHIIIIIHHHHHIIIIIHHHHIIIIIIIIIIIIIHIIIIIHIIIIIIII
@HWI-D00621:625:HMJNFBCX2:2:1104:11526:56956
GTGGGGAATATTGGACAATGGGCGAAAGCCTGATCCAGCCATGCCGCATGAGTGAAGAAGGCCTTTGGGTTGTAAAGCTCTTTCGGTGAGGAAGATAATGACGGTACTCACAGAAGAAGTCCTGGCTAACTCCGTGCCAGCAGCCGCGGTAATACGGAGAGGGCTAGCGTTATTCGGAATTATTGGGCGTAAAGAGCGCGTAGGCTGGTTAGTAAGTTAAAAGTGAAATCCCAAAGCTCAACTTTGGAATTGCTTTTAAAACTGCTAACCTAGAGATTGAAAGAGGATAGAGGAATTCCTAGTGTAGAGGTGAAATTCGTAAATATTAGGAGGAACACCAGTGGCGAAGGCGTCTATCTGGTTCAAATCTGACGCTGAGGCGCGAAGGCGTGGGGAGCAAACAGG
+
IIIHIHHHIIIIIGIIIIIIIIIIDHHIIHIHHIIIIHHIIIIIHHIIIHIGHIIIIHHHHIIGIIHHHHGIIGIIIIIHIHHEGHDHHIIIGIIGHIIIFHID@FHIGCHEHEEEHGGHIEHG..DEH7AFHCHIG-AG-@@GF:DD:>C@@-FHD=;DHEE-----3@4-AE-IIIHH@6--+>3+--H@4@;HC8CHG@GA?@8--HE@GHHFHHHGHHHB6A-EHDFAFHHEGA?HEHHED-FHE@AHCGA8-@@HGHGIGHHHEEHHHFHFCHHIIIHHHHHHHGIHHIHIHEHFIIHHGHIIHHEEIIIHGHIHHHHDFEFIIIIIIFHIIIIIHIHIIIIIIIIHIIIIIIHHHHEHHIIHIIIIGHIIIIHHCIIIIIIHIIHIHHIIIIIIIIIHI
@HWI-D00621:625:HMJNFBCX2:2:1104:18707:56901
GTAGGGAATCTTCGGCAATGGACGAAAGTCTGACCGAGCAACGCCGCGTGAGTGAAGAAGGTTTTCGGATCGTAAAACTCTGTTGTTAGAGAAGAACAAGTGGGAGAGTAACTGTTCCCACCTTGACGGTATCTAACCAGAAAGCCACGGCTAACTACGTGCCAGCAGCCGCGGTAATACGTAGGTGGCAAGCGCTGTCCGGATTTATTGGGCGTAAAGCGAGCGGAGGCGGTTTCTTAAGTCTGATGTGAAAGCCCTCGGCTCAACCGAGGAAGTTCATTGGAAACTGGGGAACTTGAATGCAGAAGAGGAGAGTGGAATTCCATGTGTAGCGGTGAAATGCGTAGATATATGGAGGAACACCAGTGGCGAAGGCGACTCTCTGGTCTGTAATTGACGCTGAGGCTCGAAAGCGTGGGGAGCAAACAGG
+
IIIIIIIIIIIIHH0FHIHHI@HH/CHH<FHIIFHDHHIDHFDIIIIIIICHHHI?GGHHH1<FHCHH0EHIIIII@G0FHHDCG:<GGCGHCHH@FH?H@9<G/7CEHGFHA.DE..7DGH7FH@-D+@EHHHD-GHHHH?6AG--FH:::5FHHH-@GE5E6A-6-FHDHHD+34@HH--65@FHHE5F4@E+-6@FG-+--56@>HDDIE@CIIHDGC@E@5+HDFFGHEHF@@HFHHA6-HF?EHGEHF-D6++3-HHE>@IHIIHHIHGA-EIIHEHFE@EHHHA..?HIHEA:..HHA@GHHIIHGHIIIIIHG?HGD.EIIIIHIHIIIIIIIH<IIIIHGDIHEHIIIIIIIIIIIIIIIIIIIIIIIHGIHHFIIIHEHGHFEHDIIIIIIIIIHE<1IIIIIIIIIIIIIIIIIIIIIII
@HWI-D00621:625:HMJNFBCX2:2:1104:19983:56792
GTGGGGAATATTGCACAATGGGCGCAAGCCTGATGCAGCCATGCCGCGTGTATGAAGAAGGCCTTCGGGTTGTAAAGTACTTTCAGCGAGGAGGAAGGCGTTAAGGTTAATAACCTTGGCGATTGACGTTACTCGCAGAAGAAGCACCGGCTAACTCCGTGCCAGCAGCCGCGGTAATACGGAGGGTGCAAGCGTTAATCGGAATTACTGGGCGTAAAGCGCACGCAGGCGGTCTGTCAAGTCGGATGTGAAATCCCCGGGCTCAACCTGGGAACTGCATTCGAAACTGGCAGGCTAGAGTCTTGTAGAGGGGGGTAGAATTCCAGGTGTAGCGGTGAAATGCGTAGAGATCTGGAGGAATACCGGTGGCGAAGGCGGCCCCCTGGACAAAGACTGACGCTCAGGTGCGAAAGCGTGGGGAGCAAACAGG
+
IIIIIHHIIHIIIHIIIHIHHHHIIHIGIIIICHHIIHIHHHHHHDHHCEHHIIIIGHHHIHHHHIHIIHHIIGHEEHGHHH<GHHIC.CHD@HE?0DHHHHEHHH//GEHFE?.FHHHHIHHHHHIGIIEGGHHICEHI@FHHGGH?3CH:HI-EFH@GEHHHHIHFE?CDHHCCGFHGH@@DDD@GE@H@@H-6GHHG-@C?E-FHG-6@?>D+6HC@)--:H@C:HC5F@6?E6--D:ECEF@HEHHF64+3+>5@HFHG-EF-6-HGHE66EFHEH@G@HGAE??IIHGHFHHGEF--A?HHGG:HDGH@HIHH?HFG@CHHHCHDIGIIIHHFHHIHIIHHHGDHIHHHFFIHGHDHHHHIHIIHHIHIHDIHGIIIGGHHHGCIIIIIIIIIIIIHIHIIIIIIIIIHIIIIIIIIIIIIIIII
@HWI-D00621:625:HMJNFBCX2:2:1104:19364:57485
GTGGGGAATATTGCACAATGGGCGCAAGCCTGATGCAGCCATGCCGCGTGTATGAAGAAGGCCTTCGGGTTGTAAAGTACTTTCAGCGAGGAGGAAGGCGTTAAGGTTAATAACCTTAGTGATTGACGTTACTCGCAGAAGAAGCACCGGCTAACTCCGTGCCAGCAGCCGCGGTAATACGGAGGGTGCAAGCGTTAATCGGAATTACTGGGCGTAAAGCGCACGCAGGCGGTCTGTCAAGTCGGATGTGAAATCCCCGGGCTCAACCTGGGAACTGCATTCGAAACTGGCAGGCTAGAGTCTTGTAGAGGGGGGTAGAATTCCAGGTGTAGCGGTGAAATGCGTAGAGATCTGGAGGAATACCGGTGGCGAAGGCGGCCCCCTGGACAAAGACTGACGCTCAGGTGCGAAAGCGTGGGGAGCAAACAGG
+
IIIIIIIIIIIIIIIIIIIIIIIIIIIIIIIIIIIIIIIIIIIIIIIIHIHHIIIIIIIHHHIHHGIIIIIIIHIIIHHIIG<FHEHHHHIIHHIIIGHDHHHGHIHGHIHHEHEEHHIGHEHHHCEHHHIHIHHHIICG?GHHIIICHHHHHIGHIHHF?GHHIHHCHHDC5>:HHIIIC@HDDHHIHIHGHHFC=6@@E=DH?@G-6HD@GHG@GFGHGDEC@-@>HHI-?CFF-@=IHHE@CHIHHEFE@>3+HDG?HHFHHAAA?EEHHEHF?FEHA=EHHHEIIIHIIHEIIHHFD?EIIIHIIGIHIHHIIIHHFIHHGIIIIIIIIIIIHIIHIIIIIIHGDHGIIIHIIIIIHHIIIIIIIIIIIIIIIIIIHIIIIIIIIHIHHIIIIIIIHHIIIIIIIIIIIIIIIIIIIIIIIIIIII
@HWI-D00621:625:HMJNFBCX2:2:1104:16325:57615
GTGGGGAATATTGCACAATGGGCGCAAGCCTGATGCAGCCATGCCGCGTGTATGAAGAAGGCCTTCGGGTTGTAAAGTACTTTCAGCGGGGAGGAAGGTGTTGAGGTTAATAACCTCAGCAATTGACGTTACCCGCAGAAGAAGCACCGGCTAACTCCGTGCCAGCAGCCGCGGTAATACGGAGGGTGCAAGCGTTAATCGGAATTACTGGGCGTAAAGCGCACGCAGGCGGTCTGTCAAGTCGGATGTGAAATCCCCGGGCTCAACCTGGGAACTGCATTCGAAACTGGCAGGCTAGAGTCTTGTAGAGGGGGGTAGAATTCCAGGTGTAGCGGTGAAATGCGTAGAGATCTGGAGGAATACCGGTGGCGAAGGCGGCCCCCTGGACAAAGACTGACGCTCAGGTGCGAAAGCGTGGGGAGCAAACAGG
+
IIIIIIIIIIIIIIIIIIIHHHIHIIGIEHIHIIGHIIIIIHIIIIIIHHHGHIIHHIIHFHHHIFHIIFHIIIIHIIIIIHDHFHHDHIIIIHGIIIHIIIIGIIHF?EHHEH7AFHHIGCHHEEHH-GEDHHHDHD:FHHHIFEGE:CDHHHHE-?@8ACH@HCFHHF>DHD+C@EH??-466:5@C@E??@--4@6-4EIHHHHIE<C@@?FHE@/.E@EG@-4:;55@@@6-?@HHDDFGCHF6-@-FIHCDGHIIHHCCHIHG6A8--6?HEHHA--EGHHHHFECHGHIIIHIHA8-@GFIHIHHE@GHEHHHIHIIHHCIHHCDHIHIHFEHHIHIIIIHC7HHIHIIIIIHEHHHHCIIIIIIIIIIIIHDHEF@IIIIIIIGIIIHHIHHGHEIIIIIIIIIIIIIIIIIIIIIIIIIIII
@HWI-D00621:625:HMJNFBCX2:2:1104:15207:57808
GTGGGGAATATTGCACAATGGGCGCAAGCCTGATGCAGCCATGCCGCGTGTATGAAGAAGGCCTTCGGGTTGTAAAGTACTTTCAGCGAGGAGGAAGGCATTAAGGTTAATAACCTTGGTGATTGACGTTACTCGCAGAAGAAGCACCGGCTAACTCCGTGCCAGCAGCCGCGGTAATACGGAGGGTGCAAGCGTTAATCGGAATTACTGGGCGTAAAGCGCACGCAGGCGGTCTGTCAAGTCGGATGTGAAATCCCCGGGCTCAACCTGGGAACTGCATTCGAAACTGGCAGGCTAGAGTCTTGTAGAGGGGGGTAGAATTCCAGGTGTAGCGGTGAAATGCGTAGAGATCTGGAGGAATACCGGTGGCGAAGGCGGCCCCCTGGACAAAGACTGACGCTCAGGTGCGAAAGCGTGGGGAGCAAACAGG
+
IIIIIIIIIIIIIIIIIIIIIIIHIIIIIIIIIIHIIIIIIIIIIIIIHHHIIIIIIIIIHIIHIIIIIIIIIIIIIIIIIH<FHIIIHIIIIIIIHIIIHIIHIGIIIIHGHHHIIHIHIIHHIIIIHHEHH@HIIIHIIIIIIIHHIHIHIIIIHICHHIHHIIFIHIHIIHDHHHHHIHHDDCGHIIHH-EHGHC@HHIGHHHIH?HHG@DCEHH@?4DHHHHIHHHFE@?FG-EGIIHG?FHF@6-HFHC:HC:FHG?HEIHHFGEGGHHH?HHHHHEEHHH?IIIHHHE?IHGHEGHIGHHHGHHDEAHIIIIIIIHFHHIIHIHIIIHHHCHHIGIIIIIHHDHIIIIIHIIIIIHIIIIIIIHIIIIIIIIHHHHIIIIIHHIIIHIIIIIIIIIIIIIHHIIIIIIIIIIIIIIIIIIIIII
@HWI-D00621:625:HMJNFBCX2:2:1104:6687:58738
GTGGGGAATATTGCACAATGGGCGCAAGCCTGATGCAGCCATGCCGCGTGTATGAAGAAGGCCTTCGGGTTGTAAAGTACTTTCAGCGAGGAGGAAGGCATTAAGGTTAATAACCTTGGTGATTGACGTTACTCGCAGAAGAAGCACCGGCTAACTCCGTGCCAGCAGCCGCGGTAATACGGAGGGGGCAAGCGTTAATCGGAATTACTGGGCGTAAAGCGCACGCAGGCGGTCTGTCAAGTCGGATGTGAAATCCCCGGGCTCAACCTGGGAACTGCATTCGAAACTGGCAGACTAGAGTCTTGTAGAGGGGGGTAGAATTCCAGGTGTAGCGGTGAAATGCGTAGAGATCTGGAGGAATACCGGTGGCGAAGGCGGCCCCCTGGACAAAGACTGACGCTCAGGTGCGAAAGCGTGGGGAGCAAACAGG
+
IIIIIIIIIIIIIIIIIIIIIIIHHIIIIIIHGIIIIIIIIIIEHHIGCCEHFHIIIIIIIIIIIFHHIIIIIIGIF@HHHFDDGIHIHIIHIHIIIIFIHHCHIIIIIHGEHH.FAB@@GHGHFHIHICEGHGHH:-7FE?@GHHIADHD+@GHHHH@FHH--AA-5A-++>:6>?FGE@CHHI+++>C4@?HFCG@-6FFF-66G--HHGHHHHEH>>==E5-@CCIB@5-6-?-HHH:E@@?GEHHHHHHCHDHHG?HEEEHHHHGHHIHH?IIHHH@EEEGHHH?HA8-HIHHEGAD-HGF7EEIGIHHHGGD.DHCHCIIIIHHHHDE?IHHIIGIIIIIHGG<CGECIIIIIHIGIIIIIIIIIHIIIIIIIIIHHIHFIIIGHHIIIIIIIHIGIIIIIIIIIIIIIIIIIIIIIIIIIIIHI
@HWI-D00621:625:HMJNFBCX2:2:1104:8471:58537
GTGGGGAATATTGCACAATGGGCGCAAGCCTGATGCAGCCATGCCGCGTGTATGAAGAAGGCCTTCGGGTTGTAAAGTACTTTCAGCGAGGAGGAAGGCGTTAAGGTTAATAACCTTGGCGATTGACGTTACTCGCAGAAGAAGCACCGGCTAACTCCGTGCCAGCAGCCGCGGTAATACGGAGGGTGCAAGCGTTAATCGGAATTACCGGGCGTAAAGCGCACGCAGGCGGTCTTTCAAGTCGGATGTGAAATCCCCGGGCTCAACCTGGGAACTGCATTCGAAACTGGCAGGCTAGAGTCTTGTAGAGGGGGGTAGAATTCCAGGTGTAGCGGTGAAATGCGTAGAGATCTGGAGGAATACCGGTGGCGAAGGCGGCCCCCTGGACAAAGACTGACGCTCAGGTGCGAAAGCGTGGGGAGCAAACAGG
+
IIIIIIIIIHIIIIHIIIIIHHHIHHIIIIIIIIIIIIIIIIIIIIIIIIECGHIIIIIIGIIIIIIIHGHIIIIIIIIIIE<GHIIIDHHGHIHHHGHIIHIIIIFEHCGGHHIGGFHBCHHICCH=7E?7F@=CDHD?@B6GC@@-3>:D@GHHHHFFEH?AG--8@45+C+33@GHHHEFD+>-@-@-65@E-@E###D@6436+)+D@CF?HG>+)-455--G>5+66--6---@:>6-6@ECHF@HFE+:IHHGEG@6-HH?A--HHHA-ECEFA6--EFHHF@GFHCHACHFHG@7-7B-HHHDHE.FHIIIHIIHEHECIIHDIHHIIIIHHIHDHHIHHF@HIIIIIIIIIIHIIIHIIIIIIIIIIIIIIIHHHEIIIIHHIHIIIIIIHHG?IIIHIIIIIHHC/CIIIIIIHIIIIIIH
@HWI-D00621:625:HMJNFBCX2:2:1104:13667:58675
GTAGGGAATCTTCGGCAATGGACGAAAGTCTGACCGAGCAACGCCGCGTGAGTGAAGAAGGTTTTCGGATCGTAAAACTCTGTTGTTAGAGAAGAACAAGGACGTTAGTAACTGAACGTCCCCTGACGGTATCTAACCAGAAAGCCACGGCTAACTACGTGCCAGCAGCCGCGGTAATACGTAGGTGGCAAGCGTTGTCCGGATTTATTGGGCGTAAAGCGAGCGCAGGCGGTTTCTTAAGTCTGATGTGAAAGCCCCCGGCTCAACCGGGGAGGGTCATTGGAAACTGGGAGACTTGAGTGCAGAAGAGGAGAGTGGAATTCCATGTGTAGCGGTGAAATGCGTAGATATATGGAGGAACACCAGTGGCGAAGGCGGCTCTCTGGTCTGTAACTGACGCTGAGGCTCGAAAGCGTGGGGAGCAAACAGG
+
IIIIIIIIIIIIIIIIIIIIIIIIIIIIHHIIIIHHIIIIIIIIIIIIIIIIHHIIIIIHIGHHHIIIIGIHHIIHHIIIHH<FHGHHIHIIIIIIIIIHHHGHDGGHIIIIIIGIFEHHI@GHHIIIHII?GHHHHHGIIIIIHFBH:CDHIIIIIICHHHHFEHEHHHGGH;:DH?GHIGHHEE@@-FFH?E5-+@?FGH=-HHFHIGHH4:)5@45*+*/>DD:D>>GF-@G@-6-6---------@@G>+++:CCAC-8:CC55-7-GFFCIHHCEEA--EB-FF7@7-9AHEHHD:.7:..HHHGIIIIIIIIIHFHIHH@EHHIIIHGEIHFIHHIHHHIIGBIIHFHHIHHHFFCEIIIIIIIIIIIIIIIIIIIIIHIHIIIIIHIIIIIIIIIHIIHGIIIIIIIIHIIIHIIIIIIIIII
@HWI-D00621:625:HMJNFBCX2:2:1104:8426:59193
GTGGGGAATATTGCACAATGGGCGCAAGCCTGATGCAGCCATGCCGCGTGTATGAAGAAGGCCTTCGGGTTGTAAAGTACTTTCAGCGAGGAGGAAGGCGTTAAGGTTAATAACCTTGGCGATTGACGTTACTCGCAGAAGAAGCACCGGCTAACTCCGTGCCAGCAGCCGCGGTAATACGGAGGGTGCAAGCGTTAATCGGAATTACTGGGCCTAAAGCGCACGCAGGCGGTCTGTCAAGTCGGATGTGAAATCCCCGGGCTCAACCTGGGAACTGCATTCGAAACTGGCAGGCTAGAGTCTTGTAGAGGGGGGTAGAATTCCAGGTGTAGCGGTGAAATGCGTAGAGATCTGGAGGAATACCGGTGGCGAAGGCGGCCCCCTGGACAAAGACTGACGCTCAGGTGCGAAAGCGTGGGGAGCAAACAGG
+
IIIIIIIHIIIIIIIIIIIIIIIIIIIIIIIIIIIIIIIIIGHIIIIIIIIIIIIIIIIHIIIIIIIIGHIIIIHHFHHHHH<CC0CCDDHDHIHIHGCHHHIHHHHHIIIIIIFHGEHHHHHH@F@HH-FGH--++-6-6B-B-F@@D::+@?6@GHIEHH--6-6-A-++CHD:@@F@G--6C:---6@6-4E64@6-EH@@F666FHI6++-EGC+;46@8>-4>6)-4-------C:-@66-?6-?GEG:HHDHFHH?IIHH@EFHHIIHEHHHGGIIIHIHHIIIIHHIHIHHHEEHGIHHHHDHIIIIIHHIIIIHEIIHIIIIIIIIIIIIIHIIIIHHHGDHIIIIIIIIIIIHIIIIIIIIIIIIIIIIIIIIGIIIIIIIIIHIIIIIIHHFIIIHIIIIIIIIIIIIIIIIIIIIIIII
@HWI-D00621:625:HMJNFBCX2:2:1104:11437:59318
GTAGGGAATCTTCGGCAATGGACGAAAGTCTGACCGAGCAACGCCGCGTGAGTGAAGAAGGTTTTCGGATCGTAAAACTCTGTTGTTAGAGAAGAACAAGGACGTTAGTAACTGAACGTCCCCTGACGGTATCTAACCAGAAAGCCACGGCTAACTACGTGCCAGCAGCCGCGGTAATACTTAGGTGGCAAGCGTGGTCCGGATTTATTGGGCGTAAAGCGGGCGCAGGGGGTTTCTTAAGTCTGATGTGAAAGCCCCCGGCTCAACCGGGGAGGGTCATTGGAAACTGGGAGACTTGAGTGCAGAAGAGGAGAGTGGAATTCCATGTGTAGCGGTGAAATGCGTAGATATATGGAGGAACACCAGTGGCGAAGGCGGCTCTCTGGTCTGTAACTGACGCTGAGGCTCGAAAGCGTGGGGAGCAAACAGG
+
IIIIIIIIIIIIEHGHIIIIGHIIGIIIHHHIIIHIIHHIHHIIIIIIHIHIIIIIIIIIHCGHIIIIIIIIIIIIHIIIIH<CHIHIIIIIIIIIGIIFGGGHHEGEEHGEHHIG@HHHDHEFAFHIHHHIFGE-A?GHGHHHH-FHIID+-G86GFHG-FGEH?@FEHHDCHH+-@GC--6@FG-E?4-44-5-+56FHD6@GHH@66FHE@>G@E+51++34-CC>+?HEFF@-G-?G?FF@6-6-66@+IHHDHDHFAECHC7+FHCIIIHFD----FAFFHIIIHHEA@EGIHIIHHHHHFHIHIIIIIHGHGDFHHHG:CIIIIIIHHIHHECIHHEIIIHGFIIIHHGIHHIHGCHIIIHHHIIIIIIIIIIIIGIIIIIIIIIIIIIIIIIIGIIIIIIIHIIIIGIIIIIHIIIIIIIIII
@HWI-D00621:625:HMJNFBCX2:2:1104:16144:59359
GTGGGGAATCTTCCACAATGGGCGAAAGCCTGATGGAGCAACGCCGCGTGTGTGATGAAGGGTTTCGGCTCGTAAAACACTGTTGTAAGAGAAGAATGACATTGAGAGTAACTGTTCAATGTGTGACGGTATCTTACCAGAAAGGAACGGCTAAATACGTGCCAGCAGCCGCGGTAATACGTATGTTCCAAGCGTTATCCGGATTTATTGGGCGTAAAGCGAGCGCAGACGGTTATTTAAGTCTGAAGGGAAAGCCCTCAGCTCAACTGAGGAATTGCTTTGGAAACTGGATGACTTGAGTGCAGTAGAGGAAAGTGGAACTCCATGTGTAGCGGTGAAATGCGTAGATATATGGAAGAACACCAGTGGCGAAGGCGGCTTTCTGGACTGTAACTGACGTTGAGGCTCGAAAGTGTGGGTAGCAAACAGG
+
IIHHHIIIIIIIIIIIHIIIIIIIIIIIIIIIIIIGHIHIIEHIIIGIHH=GHHFIHHIHEHCFHHHIIIHIDHIGHHGHEHFHHFFCECGFH@GEEHFHCEEHEHIIHIIIHEHIHIHIFAGHIIGHIHHEHIHHI?EAHC-F@HGHH=DHHFGEHHHFH?GHHCGEHFHCC+6;@GHEFFHHG@GG-@HC?GHC=F@EE:6@@GF@-@6G@EEGFE+34++C-6--4D?G6-86888-8--CGA-8--EHGHG@@7-ED--CFBFEEFHHGCGF.??HHHEEGGGHIHGA.FFF7HEHHGHFC@EHF7F:F?H@AA7EEGG<.EGCDDHHEIIHG<C<D.ACEGF<<CCD0IH@@HE<<<1<?IHCE1HHC?.CEEHEFHH@HHFIH@EF<HGG1IIHHIHHG@GIHEHHGCDCHHG?IHIHHEHEHE
@HWI-D00621:625:HMJNFBCX2:2:1104:16612:59519
GTGGGGAATATTGGACAATGGGCGAAAGCCTGATCCAGCCATGCCGCATGAGTGAAGAAGGCCTTTGGGTTGTAAAGCTCTTTCGGCGAGGAAGATAATGACGGTACTCACAGAAGAAGTCCTGGCTAACTCCGTGCCAGCAGCCGCGGTAATACGGAGAGGGCTAGCGTTATTCGGAATTATTGGGCGTAAAGAGCGCGTAGGCTGGTTAGTAAGTTAAAAGTGAAATCCCAAAGCTCAACTTTGGAATTGCTTTTAAAACTGCTATCCTAGAGATTGAAAGAGGATAGAGGAATTGCTAGTGTAGAGGTGAAATGCGTAAATATTAGGAGGAACACCAGTGGCGAAGGCGTCTATCTGGTTCAAATCTGACGCTGAGGCGCGAAGGCGTGGGGAGCAAACAGG
+
IIGEGHHIIHHHIHIIIIIIIIIICHIHHHIIIIIGIGIIGIIHIIGIHIIIHHGFHIIIIIHHI1DEHDHHIIIGHIHIID<<ED.CD<HHIGHIIIIIIIHIHH/EHC.AF?EAHHI:GHHHGHHIIIG-FHHCCCHFHHHGHHHHIIDHGH?E@GHCHG=@--A@CG44FF@GEF@@4@-FGCHI7<IHHECC->HHHCCHHEG6#*@G-@HHIHFE:HEHGGHD-HCE7-7A8-8A7--A?A-CHHG@?HHIHHH@G@:.<....HHEHF.B7F<.<@:EGHIHFF@AA<FFD/<.CHHHEAD//IIIIHHD/IIHEFHGHHF9<0HIIHHHGIIIIIIIHGEHDHHGCIIIIIIHD11IHFD1=IIIIIIIIIIIIHIIIIGIIIIIIIIHEHIIIIIII
@HWI-D00621:625:HMJNFBCX2:2:1104:6467:59885
GTGGGGAATATTGCACAATGGGCGCAAGCCTGATGCAGCCATGCCGCGTGTATGAAGAAGGCCTTCGGGTTGTAAAGTACTTTCAGCGAGGAGGAAGGCGTTAAGGTTAATAACCTTAGTGATTGACGTTACTCGCAGAAGAAGCACCGGCTAACTCCGTGCCAGCAGCCGCGGTAATACGGAGGGTGCAAGCGTTAATCGGAATTACTGGGCGTAAAGCGCACGCAGGCGGTCTGGCAAGTCGGATGTGAAATCCCCGGGCTCAACCTGGGAACTGCATTCGAAACTGGCAGGCTAGAGTCTTGTAGAGGGGGGTAGAATTCCAGGTGTAGCGGTGAAATGCGTAGAGATCTGGAGGAATACCGGTGGCGAAGGCGGCCCCCTGGACAAAGACTGACGCTCAGGTGCGAAAGCGTGGGGAGCAAACAGG
+
IIIIIIIIIIIIIIIIIIIIIIIIIIIIIIIHIIIIIIIIIIHIIIIIIIHHIIIIIIIHIIHGHIIIHIIDHIIIHFHIIIGCHIIDHHHDHIHIGHE.<CHHHIIIIIIIIIGHHHHAGEHHIIHFHEEDHHIC:7;@-DCF-B@GHHGIIIGEHGDEHCGEFHHHIICHICDHHHIFHD->3:@C-@F?-4@-@-66@EE-E@EHGHH?-CCHG-@C#######H>+@@-66---@DHECCGHG@@HGF46+GIH@A---?HG?AA?HIIHEFHIIHHHHHIHHIIHEIHHGGEHHHH@@EHHIIIIHHHGGHGEHHGIIHIHIIHCHIHIIIHHCIIIIIHHCGAHHHHGIIIIIIIIGIIIIIGIIIIIIIIIHHGHHIIIIHHIIIIIIIIIHHHEHHDHGIIIIIGIIIIIIIHIIIIIIIII
@HWI-D00621:625:HMJNFBCX2:2:1104:14889:59939
GTGGGGAATATTGCACAATGGGCGCAAGCCTGATGCAGCCATGCCGCGTGTATGAAGAAGGCCTTCGGGTTGTAAAGTACTTTCAGCGAGGAGGAAGGCGTTAAGGTTAATAACCTTGGCGATTGACGTTACTCGCAGAAGAAGCACCGGCTAACTCCGTGCCAGCAGCCCCGGTAATACGAAGGGTGCAAGCGTGAATCGGAATTACTGGGCGTAAAGCGCACGCAGGCGGTCTGTCAAGTCGGATGTGAAATCCCCGGGCTCAACCTGGGAACTGCATTCGAAACTGGCAGGCTAGAGTCTTGTAGAGGGGGGTAGAATTCCAGGTGTAGCGGTGAAATGCGTAGAGATCTGGAGGAATACCGGTGGCGAAGCCGGCCCCCTGGACAAAGACTGAAGCTCAGGTGCGAAAGCGTGGGGAGCAAACAGG
+
HFHIIDHIIHHFIGHICHFHHEHHICDHHEHIHHGHHHCHEHEEHHHI?CHHEEHEHIIIIHHHIHH=CGCE<DFHCGHEHFEGHE?CHHCDHHGFHDEHHHDHIC/FGHA.D.D@HEEHH+>--7GEHE-@F@-7+-5-CCFHHHHIIHG+-8@?AF@FG=5AHF?G@A--6:C+-@-@E---+--5-----66-6@E-5EH@E6-6+6@-4++5EH@-@DD+H@->)D@-@-@@-GG3+E@-E@-FHHHE@+3;++@A6--466-A8--68----8--A=HIHH?EH@@EHEHGHEFG?HFFFEHG:CDEGFGEF::@//CHEFEGC::H@FHHHFGEHD?F<GHFAIHEHHHG<EEHHEC?EHIHHIGCCC.EHED<C1G<1IIIIHHEHCEGD<HIHHG?CHG=GIIHDHCGGHEHHHHHHGHEHC
@HWI-D00621:625:HMJNFBCX2:2:1104:9066:60207
GTAGGGAATCTTCGGCAATGGACGAAAGTCTGACCGAGCAACGCCGCGTGAGTGAAGAAGGTTTTCGGATCGTAAAACTCTGTTGTTAGAGAAGAACAAGGACGTTAGTAACTGAACGTCCCCTGACGGTATCTAACCAGAAAGCCACGGCTAACTACTTGCCAGCAGCCGCGGTAATACGTAGGTGGCAAGCGTTGTCCGGATTTATTGGGCCTAAAGCCAGCGCAGGCGGTTTCTTAAGTCTGATGTGAAAGCCCCCGGCTCAACCGGGGAGGGTCATTGAAAACTGGGAGACTTGAGTGCAGAAGAGGAGAGTGGAATTCCATGTGTAGCGGTGAAATGCGTAGATATATGGAGGAACACCAGTGGCGAAGGCGGCTCTCTGGTCTGTAACTGACGCTGAGGCTCGAAAGCGTGGGGAGCAAACAGG
+
IIIHIIIIIHIIIIIIIIHHIHIIIHIHGHIIGIIIHIIIIHHIHIIIIIIIHIIIIIIIHHIIIIIIHIIIIIIIIIIHIH<<DGHHIEHHIIIIIIGHEH?DHG//DECHCHHIHHIIHHFHE-DEC@-A-DHHI-6AFH--B@-86+5>HFA-AA-6A@-6A---A-5+333C@G?----65@HCEHE@-4@-+@GGGC-656@DHF:@-,@G-E@5)++5--E:C:GG?F-6-6-@EF-666-6-G?HCC:DD:DA8-CDDD:HHEGHH?IHEA?@HG8ED7FCHGHHHA:.HCHFHHCCAAHHHHF7.HHGHGIHHHHHEEHHHHHHHHHHFGHHHCHHIHHHHHHCIHHIIHHGHGHHEGIIIGHHIHHIHHGIIIIHIIHIHHIHHIIIHIIIIIIIIIIIIIIIIIIHIIIIIIGIIIIIII
@HWI-D00621:625:HMJNFBCX2:2:1104:7099:60443
GTGGGGAATATTGCACAATGGGCGCAAGCCTGATGCAGCCATGCCGCGTGTATGAAGAAGGCCTTCGGGTTGTAAAGTACTTTCAGCGAGGAGGAAGGCGTTAAGGTTAATAACCTTGGCGATTGACGTTACTCGCAGAAGAAGCACCGGCTAACTCCGTGCCAGCAGCCGCGGTAATACGGAGGGTGCAAGCGTTAATCGGAATTACTGGGGGTAAAGCGCCAGCAGGCGGTCTGTCAAGTCGGATGTGAAATCCCCGGGCTCAACCTGGGAACTGCATTCGAAACTGGCAGACTAGAGTCTTGGAGAGGGGGGTAGAATTCCAGGTGTAGCGGTGAAATGCGTAGAGATCTGGAGGAATACCGGTGGCGAAGGCGGCCCCCTGGACAAAGACTGACGCTCAGGTGCGAAAGCGTGAGGAGCAAACAGG
+
IIIIIIIIHIIIIIIIIIIIHIIIIIIIIIIHHIHIIIIIIIIIIHIIHHGHHHIGFHHIIIIIIIIIGHHIIIIIHHHIIICFGHHHGHHCGHIIIGGHHIIIIIIHGHHIIHHGEHHHHHHHHI?HHHH=G--7>GHEHGHA-6-4DHIIIHA?EH@44@----6AHHC+3>5+--6FH@->DHGHCEE--6EEHE@@@EH-@6+-DC@F)++66F>#######@C>3@H@@@?EF@DD-G@H@-@@-FFGHHHD+HA?@A?HH@A6@GEHG?EHG??HDHHHIHHE@?HEIHHIHIIHFC@D-HG:IIGIHIIIIHHIIIHIIIIIIHGIHHIIIHIIIIHEHHF<HIIIIIIIIIIHHIHIIIIIIIIIIIIIIIIIIIIIIIIIIHHHIHIIIIIIHIIIIGIIIIIIIHFD1IIIIIIIIIIII
@HWI-D00621:625:HMJNFBCX2:2:1104:8174:60437
GTGGGGAATATTGCACAATGGGCGCAAGCCTGATGCAGCCATGCCGCGTGTATGAAGAAGGCCTTCGGGTTGTAAAGTACTTTCAGCGAGGAGGAAGGCGTTAAGGTTAATAACCTTGGCGATTGACGTTACTCGCAGAAGAAGAACCGGCTAACTCCGTGCCAGCAGCCGCGGTAATACGGAGGGGGCAAGCGTTAATCGGAATTACTGGGCGTAAAGCACACGCAGGCGGTCTGGCAAGTCGGATGTGAAATCCCCGGGCTCAACCTGGGAACTGCATTCGAAACTGGCAGGCTAGAGTCTTGTAGAGGGGGGTAGAATTCCAGGTGTAGCGGTGAAATGCGTAGAGATCTGGAGGAATACCGGTGGCGAAGGCGGCCCCCTGGACAAAGACTGACGCTCAGGTGCGAAAGCGTGGGGAGCAAACAGG
+
IIIIHIIIIIIIIIIIIIIIHHIHIIIIIIIIIIIIIIIIIIIIIIIIEDGGHIIIIIIIIIIIIIIIIHIIIIHHH?HIIGDGHHIIHIIIIIIIIIHIIIIIIIHHGHIHIHHHHEHF+8CGAE?EHEHEEA@:+7>?AFAF@-44>++>GE-AFE--6@--646AGF+;6+664?@FG-@CHD+3>H-@-EEEH@-6@HHHH6@5-DD5@6--E@6-+-6)5-H>++@G@66---HDDE=@@6-GHECHHHHD;CCFA6--AHHHHCHHA8-?FHIIIHEHIIIIIHHHCHHHHIIIIHHIIIIIIIHIHHHHGIHIIIIIIIIHHDHHEIIHCGIIIIIIIIHHFHIIIIIIIIIIIIIIIIIIIIIIIIIIIIHHGIHIIIIIIIIIIIIIIIIIIIIIIIHFIIIIIIIIIIIIIIIIIIIIII
@HWI-D00621:625:HMJNFBCX2:2:1104:10760:60445
GTGGGGAATATTGCACAATGGGCGCAAGCCTGATGCAGCCATGCCGCGTGTATGAAGAAGGCCTTCGGGTTGTAAAGTACTTTCAGCGAGGAGGAAGGCGTTAAGGTTAATAACCTTAGCGATTGACGTTACTCGCAGAAGAAGCACCGGCTAACTCCGTGGCAGCAGCCGCGGTAATACGGAGGGTGCAAGCGTTAATCGGAATTACTGGGCGTAAAGCGCACGCGGGCGGTCTGTCAAGTCGGATGTGAAATCCCCGGGCTCAACCTGGGAACTGCATTCGAAACTGGCAGGCTAGAGTCTTGTAGAGGGGGGTAGAATTCCAGGTGTAGCGGTGAAATGCGTAGAGATCTGGAGGAATACCGGTGGCGAAGGCGGCCCCCTGGACAAAGACTGACGCTCAGGTGCGAAAGCGTGGGGAGCAAACAGG
+
GIIIIIIIIIIIIIIIIIIHIHHHHIIIIHIHIIIIIGHIIHIHIIIIIHHHICHHGHE?GHIIIIIIIIIIIIIHIIIHE@DG@HHHIIDHGHGIFIGIHIIIGHGHHFEHIIFEHIIIGIFHHHGHHCEHIEEHHIH?HHHH-@CHHDHD-@AGFHHHHCDGHHHFHHHCCCH:E?@FEC-+>+@GECCHHCH-4-66@--6-@@->IHHHG6C@-@@CCC>>+)DHC45-@-6---;>-HHH@6---CEE::+:C@A--6-CF?-HHG?-FGCEHHHG@?GG6-?HHHHEG-FHGHHHHHHIHIHIHHGIIIIHHHIIHGIIHHHHCGIHIIHHGIIIIIIIHHGDHGIIHGGHGIIIIIIIIIIIIIIIIIIIHHD=GIIIHHFFEHGDHIIIHHHFEIIIIIIIIIIIIIIIIIIIIIIIIIIII
@HWI-D00621:625:HMJNFBCX2:2:1104:6849:61161
GTGGGGAATATTGCACAATGGGCGCAAGCCTGATGCAGCCATGCCGCGTGTATGAAGAAGGCCTTCGGGTTGTAAAGTACTTTCAGCGAGGAGGAAGGCGTTAAGGTTAATAACCTTGGCGATTGACGTTACTCGCAGAAGAAGCACCGGCTAACTCCGTGCCAGCAGCCGCGGTAATACGGAGGGGGCAAGCGTTAATCGGAATTACTGGGCGTAAAGCGCACGCAGGCGGTCTGTCAAGTCGGATGTGAAATCCGCGGGCTCAACCTGGGAACTGCATTCGAAACTGGCAGGCTAGAGTCTTGTAGAGGGGGGTAGAATTCCAGGTGTAGCGGTGAAATGCGTAGAGATCTGGAGGAATACCGGTGGCGAAGGCGGCCCCCTGGACAAAGACTGACGCTCAGGTGCGAAAGCGTGGGGAGCAAACAGG
+
GIIIIIIIIIIIIHIIHFGHGIIIGIIHIIHIHIIIIIIIIIHGIIIH?HEHHIIIIIIHIIIIIIIIIIIDIIHIIHHIIIHIIIHDDC<CEHIIIIFDHHIIIHIHIIIIIHIHHHEFCDHIGHEHIIIIE-7+7E>@AHHHHHIIHC::@HEEHHCHIH?-6@-FHGHHIC3+@@HHH--6C+3++6@-5@GE=?--HGHHHH@@HH>@-@F6-+>HC@@3--E>3)-56--HHHHHCEE@-GEFHE@@:C>6+DGIIHF5A?E-CHFHEHA?IHEEHEA@IIHHF5-IIIIIIHFHHHHEHEHHH::HEIHIHIIHHFFEIHIHDHHIIHHIIIIHIHGIGIIHFHHHEIIHHIIIHIIIHHEEIHHHHIIIIIGIIHGIIHHCIIIIHGIIHGIHGHIIIIIHIIIIIHIIIIIHIIIIHIIIHI
@HWI-D00621:625:HMJNFBCX2:2:1104:18969:61184
GTGGGGAATATTGCACAATGGGCGCAAGCCTGATGCAGCCATGCCGCGTGTATGAAGAAGGCCTTCGGGTTGTAAAGTACTTTCAGCGAGGAGGAAGGCGTTAAGGTTAATAACCTTGGCGATTGACGCTACTCGCAGAAGAAGCACCGGCTAACTCCGTGCCAGCAGCCGCGGTAATACGGATGGTGCAAGCGTTAATCGGAATTACTGGGCGTAAAGCGCACGCAGGCGGTCTGTCAAGTCGGATGTGAAAGCCCCGGGCTCAACCTGGGAACTGCATTCGAAACTGGCAGGCTAGAGTCTTGTAGAGGGGGGTAGAATTCCAGGTGTAGCGGTGAAATGCGTAGAGATCTGGAGGAATACCGGTGGCGAAGGCGGCCCCCTGGACAAAGACTGACGCTCAGGTGCGAAAGCGTGGGGAGCAAACAGG
+
IIIIIIIHIIIIIE@HIIIIIIIHHIIIIIIIIECHHIIEHFHIIIIIII@HCCGHIIHIIGHIIIIIDHIIIHII@GGHGF<0C0D<.CHIEHHHIIE.9<<C/F/DG??.F@EE7:..8:>EHIIG-7E+G-DHD-3-8GHHG--A3C:3-8-8-8EE?-AHFEHI-ACH6>>:HE@?@E--3-@E-@@-G-4-4@--IIHG<6@CCCHDGI?IH;6F-3C+@-H;>C@5---@-HHHIHE@@?HHCFHG;+>D>+EHH?IHFEC@?GGIHIHEEFHHEEIIHGHHFA-EIIIIIIIHF7D@G-IIHHD:..IIIIHHGHHH??IIIHHHIIIIIIIIIIIHHHHF:HHEEIIIIIIHCIIIIIIIIIIIIIIIHHC.<1IIIIHHC<<EIIIIIHF1G<IIIGIIIIIIIIIIIIIIIIHFIIIIII
@HWI-D00621:625:HMJNFBCX2:2:1104:16480:61458
GTGGGGAATATTGCACAATGGGCGCAAGCCTGATGCAGCCATGCCGCGTGTATGAAGAAGGCCTTCGGGTTGTAAAGTACTTTCAGCGAGGAGGAAGGCGTTAAGGTTAATAACCTTAGTGATTGACGTTACTCGCAGAAGAAGCACCGGCTAACTCCGTGCCAGCAGCCGCGGTAATACGGAGGGTGCAAGCGTTAATCGGAATTACTGGGCGTAAAGCGCACGCAGGCGGTCTGTCAAGTCGGATGTGAAATCCCCGGGCTCAACCTGGGAACTGCATTCGAAACTGGCAGGCTAGAGTCTTGTAGAGGGGGGTAGAATTCCAGGTGTAGCGGTGAAATGCGTAGAGATCTGGAGGAATACCGGTGGCGAAGGCGGCCCCCTGGACAAAGACTGACGCTCAGGTGCGAAAGCGTGGGGAGCAAACAGG
+
IIIIIIIIIIIIIIIIIIIIIIIIIIIIIIIIIIIIIIIIIIIIIHDHHIHIIIIIIIIIIIIIIIIHIHIIIIIIIIIIIHDHIIIIIIIHIIHHHIIGHIGHIIIHHHHIIHIHHHIIHHIIIIIIEHHIHEHDHHDHIGIIIIIHIIIIIHGHHIIIGHIIIGIHIH:;HHDCEHHHHDHHCDHIHHHE?H@EHHEHHIHHFHF?GHFHEDIHE@EHH8DCCHDHCDHHEH?F-HEC>--HEHIIIHEHE3:D>:G?HF-AIIIIIIIIHHGCA-EHCHHHIIIGIHIIIHIIIIIH?ECHHGHFIHHHH?HIHHIIGHIIHIIHHHHIIHIHHHHHHIIHHHGDDDHHIIHIIIIIHHHIIIIIHHIIIIIIIIIHGIIIIIIIIIIIHIIIIIIIIHIIIIHIIIIIGIIIIIHIIIIIIIIIII
@HWI-D00621:625:HMJNFBCX2:2:1104:18034:61337
GTAGGGAATCTTCGGCAATGGACGAAAGTCTGACCGAGCAACGCCGCGTGAGTGAAGAAGGTTTTCGGATCGTAAAACTCTGTTGTTAGAGAAGAACAAGGACGTTAGTAACTGAACGTCCCCTGACGGTATCTAACCAGAAAGCCACGGCTAACTACGTGCCAGCAGCCGCGGTAATACGTAGGTGGCAAGCGTTGTCCGGATTTATTGGGCGTAAAGCGAGCGCAGGCGGTTTCTTAAGTCTGATGTGAAAGCCCCCGGCTCAACCGGGGAGGGTCATTGGAAACTGGGAGACTTGAGTGCAGAAGAGGAGAGTGGAATTCCATGTGTAGCGGTGAAATGCGTAGATATATGGAGGAACACCAGTGGCGAAGGCGGCTCTCTGGTCTGTAACTGACGCTGAGGCTCGAAAGCGTGGGGAGCAAACAGG
+
IIIIIIIIIIIIIHIIIIIIIIIIIIIIHHIIIIIIIIIIIIIHIIHIIIIHHIIIIIIIIHHHIHIIIIIIIIIIIIIHHE<FHHIIIHHIIIIIIIIIIIIIGHIIIIIIIIHHIHIHHHHHIIIIHIIIIHHHHHHHHIIIGIHIHIIHHHIIIHHHIGHHIIIIIHHHC:CDHHIHIHHIHHHHHHI@EHGH+4-FHGHHHGHIIDHHG@?HHIEG@H<CEEHDHDCHHHF@-?EGIHHEIHEHHIGHIHD>DHHIHEHHIHHHIHGIHIHHEIIHIHHHIHIIHHFIIHHHHIIHH?HHFBF.IIIIIIIIHHIIIIIH@IIIIIIIIIIIIIIIIIIIIIIIHIIHIIIIIIIIIHIIIIIHIIIIIIIIIIHIIIIIIIIIHIIIIIIIIIIIIIIIIIIIIIIIIIIIHIIIIIIIIIIIII
@HWI-D00621:625:HMJNFBCX2:2:1104:8486:61683
GTGGGGAATATTGCACAATGGGCGCAAGCCTGATGCAGCCATGCCGCGTGTATGAAGAAGGCCTTCGGGTTGTAAAGCACTTTCAGCGAGGAGGAAGGCGTTAAGGTTAATAACCTTGGCGATTGACGTTACTCGCATAAGAAGCACCGGCTAACTCCGTGCCAGCAGCCGCGGTAATACGGAGGGTGCAAGCGTTAATCGGAATTACTGGGCGTAAAGCGCACGCAGGCGGTCTGACAAGTCAGATGTGAAATCCCCGGGCTCAACCTGGGAACTGCATTCGAAACTGGCAGGCTAGAGTCTTGTAGAGGGGGGTAGAATTCCAGGTGTAGCGGTGAAATGCGTAGAGATCTGGAGGAATACCGGTGGCGAAGGCGGCCCCCTGGACAAAGACTGACGCTCAGGTGCGAAAGCGTGGGGAGCAAACAGG
+
IIIIIIIIHHHIIEHIIIIIII?HHII/FHHIIHCHHIIIIIIIIIIIII0<CFHIIIIIIIIIIHIIHIGGIIIFC1<FHHGHE00..<.</EGHEHFHH.//DH9/GEGHF@@A.:F.C++DECGCAGHHE--++-6AGHHF-6G?DDDDE@AA-6EHIIFCAHHII?+5>D>DE-6FH--+6>-@@-@F@E-E---@EHI@@HHEEH?GC+36EEE####CHHGD88@66-----@@6-6-6----EHG5+CDC:AA66-8@@?F@F@HEAA-CGB--@A-88--B-?H?G87HCEHG-7-G7EHIHH?F.HGHHHEHG?HGEIHHHIIGECHGIIIIHIIHHFFDG00HFGIHGF?DHHDG@HHHHIIHHHD<IIHIIIHHGCC1HHCIIFIIIIIIHIHHHDIIIIIIIIGIHHHIIIIIIIIII
@HWI-D00621:625:HMJNFBCX2:2:1104:8654:61780
GTGGGGAATATTGCACAATGGGCGCAAGCCTGATGCAGCCATGCCGCGTGTATGAAGAAGGCCTTCGGGTTGTAAAGTACTTTCAGCGAGGAGGAAGGCGTTAAGGTTAATAACCTTGGCGATTGACGTTACTCGCAGCGAAAGAACCGGCTAACTCCGTGCCAGCAGCCGCGGTAATACGGAGGGTGCAAGCGTTAATCGGAATTACTGGGCGTAAAGCGCACGCAGGCGGTCCGTCAAGTCGGATGTGAAATCCCCGGGCTCAACCTGGGAACTGCATTCGAAACTGGCAGGCTAGAGTCTTGTAGAGGGGGGTAGAATTCCAGGTGTAGCGGTGAAATGCGTAGAGATCTGGAGGAATACCGGTGGCGAAGGCGGCCCCCTGGACAAAGACTGACGCTCAGGTGCGAAAGCGTGGGGAGCAAACAGG
+
IIIIIHIHIEFHIHHHICEHHIIHDHHHHHHHFHHIHIIHGEHG@CHHCC<C?CFFEGCHHIIIHEG=EHH?GHICEHHIIIFFFGHD.CCDHHIHH=?DH<=CCEGCACGEHFFH?GG.DDHHHC@DH?F-DFHH+D+++5+5--8-6>+;EEECG@--6-5-8EHHG?DHH:DH--6FG--353@@--6@-@@--4-6@HHE@6@6FHHHGHEHE:>6---+@-EH:9>545---IHD:CG@@--FHHHE@++:+HHFGA-?HHGF6AHHHECHHFC-H@AAIIHHHG--@CD7-HEFF@GAF-IHHC8...HFIIHHEEIHHGIIIIIIIIIIIGIIIIHIIHHF?IIHCIIIHHHG.HHHCHHGIIIIHIIIIIHEE?HGHIIHD?CHIIIHHHHFH?IHE=FIIIIIIIIIIIHIIHIIIIIIIH
@HWI-D00621:625:HMJNFBCX2:2:1102:11184:42327
GTGGGGAATATTGCACAATGGGCGCAAGCCTGATGCAGCCATGCCGCGTGTATGAAGAAGGCCTTCGGGTTGTAAAGTACTTTCAGCGAGGAGGAAGGCGTTAAGGTTAATAACCTTAGCGATTGACGTTACTCGCAGAAGAAGCACCGGCTAACTCCGTGCCAGCAGCCGCGGTAATACGGAGAGTGCAAGCGTTAATCGGAATTACTGGGCGGAAAGCGCACGCAGGGGGTCTGTCAAGTCGGATGTGAAATCCCCGGGCTCAACCTGGGAACTGCATTCGAAACTGGCAGACTAGAGTCTTGTAGAGGGGGGTAGAATTCCAGGTGTAGCGGTGAAATGCGTAGAGATCTGGAGGAATACCGGTGGCGAAGGCGGCCCCCTGGACAAAGACTGACGCTCAGGTGCGAAAGCGTGGGGAGCAAACAGG
+
IIIIIIIIIIIIIIIIIIHHGHIHIIIIIIIIIIIIIIIIHIIIIIIIIIIHIIIIIIIHHHHG00EEHHHIIIGHHCCHIIFHHHGIIIIIHIHIIGCDHHIIHIHGHHIIIHEFDF@EHHIHFICHEHIIGGH:7-7@@A@??FHCDICCGG-6FH=@GCAHH?FEEE;+356>GHEH@4@>+6@FGEHC4EHE#############HE@@-+?GHC+-@@+H>>>6+4@@EEG??HC>---?@?EEHFHCHHDHDFHA-A?FAAE6CIHF6@FCEIIIHEFHIHHIHF8---FHH@GHG@HF-IHHHHGHEHHGIIIGIIIHIHD<.GHIGIHGEIHHIIHIIHHFGHHHGIIHIHIIIIHIIIIIIIIIHIIIIIIHEFIIIIIIIIIHIHIIHHHHHIIIIIIIIIIIIIIIIIIIHIIIIIIII
@HWI-D00621:625:HMJNFBCX2:2:1102:15745:42311
GTGGGGAATATTGCACAATGGGCGCAAGCCTGATGCAGCCATGCCGCGTGTATGAAGAAGGCCTTCGGGTTGTAAAGTACTTTCAGCGAGGAGGAAGGCGTTAAGGTTAATAACCTTGGCGATTGACGTTACTCGCAGAAGAAGCACCGGCTAACTCCGTGCCAGCAGCCGCGGTAATACGGAGGGTGCAAGCGTTAATCGGAATTACTGGGCGTAAAGCGCACGCAGGCGGTCTGTCAAGTCGGATGTGAAATCCCCGGGCTCAACCTGGGAACTGCATTCGAAACTGGCAGGCTAGAGTCTTGTAGAGGGGGGTAGAATTCCAGGTGTAGCGGTGAAATGCGTAGAGATCTGGAGGAATACCGGTGGCGAAGGTGGCCCCCTGGACAAAGACTGACGCTCAGGTGCGAAAGCGTGGGGAGCAAACAGG
+
IIIIIIIIIIIIIIIIIIIIIIIIIIIIIIIIIIIIHIHIIIIIIIIIIIHIHIIHIIIHIHIIIIIIIHIIIIFFHHIIIHFHIIIIGHIIIHIIIIHDHGHHIH.DEHHHHIHIGHIHHIHHEHEHIIIIIHC:>HHHCHHI-FHFHIHIGGHIHHEFHHGHFHHHH83>DDHHEEC-4-->C+--46---6-6@--6@GDHE@GCHHEHE-CDE@++5>ED@553++---?@6-EE:+=@@@AF8--EGHHHC+HHHHGFGHB-@-F6HHF?-A6-4-HECIIHIIHHHHGIIIHHHGE7-A@IIHDHEFHIIIIHIHFHGIHIIHIIIHHIHIIIHIIIIIIHHFHHHIIIIIIIHGIIIIHIIIIIIIHG=IIIIIHIIIIIIIIIIIIIIIIIIHHIHIIHIIIIIIIIIIIIIIIIIIIIIII
@HWI-D00621:625:HMJNFBCX2:2:1102:13416:42996
GTGGGGAATATTGCACAATGGGCGCAAGCCTGATGCAGCCATGCCGCGTGTATGAAGAAGGCCTTCGGGTTGTAAAGTACTTTCAGCGAGGAGGAAGGCATTAAGGTTAATAACCTTGGTGATTGACGTTACTCGCAGAAGAAGCACCGGCTAACTCCGTGCCAGCAGCCGCGGTAATACGGAGGGGGCAAGCGTTAATCGGAATTACTGGGCGTAAAGCGCACGCAGGCGGTCTGTCAAGTCGGATGTGAAATCCCAGGGCTCAACCTGGGAACTGCATTCGAAACTGGCAGGCTAGAGTCTTGTAGAGGGGGGTAGAATTCCAGGTGTAGCGGTGAAATGCGTAGAGATCTGGAGGAATACCGGTGGCGAAGGCGGCCCCCTGGACAAAGACTGACGCTCAGGTGCGAAAGCGTGGGGAGCAAACAGG
+
IIIIIIIIIIIII1GHIIIIIIHHCHIIIIIIIIIIIIIIIIIIIIIIIIDGIIIIFHHHHCHHHIHHDCGDHIIHIHHFH<<FFHHCCHHIHHHIHH.7.DH?HEHEH@EHHHE@GA7:DEE?@A@EH---7DE:7E:@CEHE-8AGD::+@F86EHDHHICC--8A@G:CH+63--6--5@5;++6+3---@G--4@HHE-4@-@G4DHG@@>F66@<0:4>C8HCC6-6-666--ED>-66@6---GHCA--A8--AA--?F8-6-@A?HE@@?F@A-ECCIHA-EHGA-C-6-FAF-77-A-GEDIHEA@HCHEEHFIHIIIIIIHIIHIIIIHIIHIIIHHFF<FED.GHIHIHHHIIHGHHDHHIIHCHHHC.DG?IHIIIHHFC@HIIIIIIHFEIIIGHIIIIIIIIIIIHIIIIIIIIIII
@HWI-D00621:625:HMJNFBCX2:2:1102:12691:43046
GTGGGGAATATTGGACAATGGGCGAAAGCCTGATCCAGCCATGCCGCATGAGTGAAGAAGGCCTTTGGGTTGTAAAGCTCTTTCGGTGAGGAAGATAATGACGGTACTCACAGAAGAAGTCCTGGCTAACTCCGTGCCAGCAGCCGCGGTAATACGGAGAGGGCTAGCGTTATTCGGAATTATTGGGCGTAAAGAGCGCGTAGGCTGGTTAGTAAGTTAAAAGTGAAATCCCAAAGCTCAACTTTGGAATTGCTTTTAAAACTGCTAACCTAGAGATTGAAAGAGGATAGAGGAATTCCTAGTGTAGAGGTGAAATTCGTAAATATTAGGAGGAACACCAGTGGCGAAGGCGTCTATCTGGTTCAAATCTGACGCTGAGGCGCGAAGGCGTGGGGAGCAAACAGG
+
IIIIIIIIIIIIIIIIIIIIIIIIIIIIIIIIIIIIIIIIIIIIIIIIIIIIIIIIIIIHHIHHHHHIIGHIIIHIIIIHIIGHHIHHHIHHIGHHIIIGIIIGIHEF?GHIIIIIEEEEGEHGC@HEHHHIH@FHIIIGCHHHIDGDHHICAFEG=4+554EHEHEHDGEH?AFGHII?HFGGDHH@6+GA5-+AB8GHHFA@F68+CG@+-G=HEHEHFAD-?HHF7=HHG-ECF7-CAAHHFIIIIHH@F@HHGHHFFEGIHIHHGHIHHHHD.IHIIHEHGHGECHGIIIIIHHHHIIHHHGIGIIIIIIIIIIIIHHHDIIIIIIIIIHHIHIIIIIGIIIIIHIIHCIHIHIIIIIIHIIIIIIIIIIHIIIIIIIIIIIIIHIIIIIIIIIIIIIIII
@HWI-D00621:625:HMJNFBCX2:2:1102:18334:43530
GTAGGGAATCTTCGGCAATGGACGAAAGTCTGACCGAGCAACGCCGCGTGAGTGAAGAAGGTTTTCGGATCGTAAAACTCTGTTGTTAGAGAAGAACAAGGACGTTAGTAACTGAACGTCCCCTGACGGTATCTAACCAGAAAGCCACGGCTAACTACGTGCCAGCAGCCGCGGTAATACGTAGGTGGCAAGCGTGGTCCGGATTTATTGGGCCTAAAGCGAGCGCAGGCGGTTTCTTAAGTCTGATGGGAAAGCCCCCGGCTCAACCGGGGAGGGTCATTGGAAACTGGGAGACTTGAGTGCAGAAGAGGAGAGTGGAATTCCATGTGTAGCGGTGAAATGCGTAGATATATGGAGGAACACCAGTGGCGAAGGCGGCCCCCTGGACAAAGACTGACGCTCAGGTGCGAAAGCGTGGGGAGCAAACAGG
+
IIIIIIIIIIIIIIIIIIIIIIIIIIIIIIIIIIIIIIIHHIIIIIIIIIHIIIIIIIHIICGHHIIIGIGHIIIIIGHIIGDGHHHIIHIHHIHIGIHHFHHHHGHI?HHHIIIIGHEHHHIIHHIIHEGHIGHHHGEHIIHHI?-BDHHHEHHHHF=GECEHHEHEHHCHHHHIGI?-@-@-@6-5@F@@-@E-+5@FHH@-@6@9@@@F?#;?GEHEH@+5--FHC8GHE@-@-?EEF@66-6---6CHD:DHDHCIHF8+DHHHH?HHGA877-EGIIIHCFIIGHHHHHEHIIIHHFCIIIIGIIIIIIIIIIIIIHGG?GIIIIIGIHHHIHEIIIIIIHIHHIIHIIIIHHHDGFIIIIIIIHIGIIIIIIIIIHIIIIIIIIIHEIIIIIIIIIIIIIIIIIIIIIIIIIIIIIIIIIIIII
@HWI-D00621:625:HMJNFBCX2:2:1102:10092:44389
GTGGGGAATATTGCACAATGGGCGCAAGCCTGATGCAGCCATGCCGCGTGTATGAAGAAGGCCTTCGGGTTGTAAAGTACTTTCAGCGAGGAGGAAGGCGTTAAGGTTAATAACCTTGGCGATTGACGTTACTCGCAGAAGAAGCACCGGCTAACTCCGTGCCAGCAGCCGCGGTAATACGGAGGGTGCAAGCGTTAATCGGAATTACTGGGCGTAAAGCGCACGCAGGCGGTCTGTCAAGTCGGATGTGAAATCCCCGGGCTCAACCTGGGAACTGCATTCGAAACTGGCAGGCTAGAGTCTTGTAGAGGGGGGTAGAATTCCAGGTGTAGCGGTGAAATGCGTAGAGATCTGGAGGAATACCGGTGGCGAAGGCGGCCCCCTGGACAAAGACTGACGCTCAGGTGCGAAAGCGTGGGGAGCAAACAGG
+
IIIIIIHIIIIIIIIIIIIIIIIIIIIIIIIIIIIIIIIIIIIIIHIIHIHIIIHHIIHIIIGHHIHHIIDCCHIIIIIGIGFHHHIHDHIIIIIIGIGGIHIIIIAHHFGHFIAGGHIGIIIIIIEHIEEEHGHIIHDFGHGHHHHHICDHHH-A-A44@EE--6AHF-+>DH:C@@E?E-@CH+-----6-@E@H@@EHH=GE@6:=IHH;@3@@@F--55+F4EHH>-HHG@6--=:>-@6@66--IGHH>GHH:GFEA6-GAAEEHHEAA@-A@EHG6-ABB@HHHAEFF7DFHHHGGHED-E@7HHHIIHHEHHH?CEHGIIIHDIIIIIIIHIHIIHIIIHHDHEHFIIIIIIIIHGIIIIHIIHHIIIIIHDHHIGIIIIIIIIIIIIIIIIIIHIIIIIIIIIIIIIIIIIIIIIIIIIIII
@HWI-D00621:625:HMJNFBCX2:2:1102:19215:44540
GTGGGGAATATTGGACAATGGGCGAAAGCCTGATCCAGCCATGCCGCATGAGTGAAGAAGGCCTTTGGGTTGTAAAGCTCTTTCGGTGAGGAAGATAATGACGGTACTCACAGAAGAAGTCCTGGCTAACTCCGTGCCAGCAGCCGCGGTAATACGGAGAGGGCTAGCGTTATTCGGAATTATTGGGCGTAAAGAGCGCGTAGGCTGGTTAGTAAGTTAAAAGTGAAATCCCAAAGCTCAACTTTGGAATTGCTTTTAAAACTGCTAACCTAGAGATTGAAAGAGGATAGAGGAATTCCTAGTGTAGAGGTGAAATTCGTAAATATTAGGAGGAACACCAGTGGCGAAGGCGTCTATCTGGTTCAAATCTGACGCTGAGGCGCGAAGGCGTGGGGAGCAAACAGG
+
IIIIIIIIIIIIIIIIIIIIIIIIIIIHIIIGIIIIIIIIHIIIIIIIIIIIIIIHIHIIIEHFHHHIIGHIHIIHIGHGHIGHIIEHHHIIIIGHIHIIHIGHIIIIIIIIIIHIIIIGIEHHFGHIIHHHEEGHHHIIIIFHHCDC:;HHE??EH=CHEEHHH-FGHH=-AF?HEEG6@F@@GC@F:>HHH@EDCD:HDFHDHG@HHFHHHGHHHHHHHDEGA@HG?D-G@CAFED-88FHGIHHHIIHHEF:.GF.GDIHH?HHHEAIHGCHHH?HHHEEHFIIHHHGHHHGHIHHEHIIIHIIIIHHHIIIIIGIIIHHFHIIIIHHHEDEHGGIHIIIIIIIIIIGIIIIIIIIIIIIHIIIHIIIIIIIIIIIIIIIIIIIIGIHIIIIIHIIIIIIII
@HWI-D00621:625:HMJNFBCX2:2:1102:15871:44767
GTGGGGAATATTGGACAATGGGCGAAAGCCTGATCCAGCCATGCCGCATGAGTGAAGAAGGCCTTTGGGTTGTAAAGCTCTTTCGGTGAGGAAGATAATGACGGTACTCACAGAAGAAGTCCTGGCTAACTCCGTGCCAGCAGCCGCGGTATTACGGAGAGGGCTAGCGTTATTCGGAATTATTGGGCGTAAAGGGCGCGTAGGCTGGTTAGTAAGTTAAAAGTGAAATCCCAAAGCTCAACTTTGGAATTGCTTTTAAAACTGCTAACCTAGAGATTGAAAGAGGATAGAGGAATTCCTAGTGTAGAGGTGAAATTCGTAAATATTAGGAGGAACACCAGTGGCGAAGGCGTCTATCTGGTTCAAATCTGACGCTGAGGCGCGAAGGCGTGGGGAGCAAACAGG
+
IGHHHGHIIIHGIIHIIIGEHEHCHHHHHHIFEHHHHICHHHH?G<HH<CG@HCEHIHHHIFHHIHIHH=EHHHHEHFHEHCF/@DEEHHGIIGIICHEHHHHIEHHECEHHECB?HHHHEEHI?.A?G7A7A@AA--7GEH-A->CC:DH-----5-3CH==@G##########@-@@CFF-E8>@4-AGA:5);D>@FF-HEA----G@?F?HF77ECHFFHGFHEHCCHFHE?HF-HA?CHHHHIIHHG7ADBEGFHGHHHFEHHFGHGIHHA?IEGHFGFEHIIIHIHHHIIIFGHFHGIHIIIIHHHIIIIHIIIIHHDHIIHIIIIIHIIHIIIIIIIIIIIIIIIHHHIIIIHIIHGIHIHIIIIIIIIIIIIIIIIIIIIIIIIIIIIIIIIIIIII
@HWI-D00621:625:HMJNFBCX2:2:1102:5571:45468
GTGGGGAATATTGGACAATGGGCGAAAGCCTGATCCAGCCATGCCGCATGAGTGAAGAAGGCCTTTGGGTTGTAAAGCTCTTTCGGTGAGGAAGATAATGACGGTACTCACAGAAGAAGTCCTGGCTAACTCCGTGCCAGCAGCCGCGGTAATACGGAGAGGGCTAGCGTTATTCGGAATTATTGGGCGAAAAGAGCGCGTAGGCTGGTTAGTAAGTTAAAAGTGAAATCCCAAAGCTCAACTTTGGAATTGCTTTTAAAACTGCTAACCTAGAGATTGAAAGAGGATAGAGGAATTCCTAGTGTAGAGGTGAAATTCGTAAATATTAGGAGGAACACCAGTGGCGAAGGCGGCCCCCTGGACAAAGACTGACGCTCAGGTGCGAAAGCGTGGGGAGCAAACAGG
+
IIIIIIIIIIIIIIIIIIIIIIIIIIIIIIIIIIIIIIIIHIIIIIIIIIIIIIIIIIIIIIHGHIIIIIIIIIIIIHHHHGBHHHEHHIIIIHFHIHHHIFHC@GGHI?BGFCGHHHHEHHHHHHHHIGEHH=GHH@ADHIHH?DCDHDHEHC?E@@+3@@EGHHH?DHDHIHGH?@@A86DFHHG?-#EHH6+31)3-AA-F5--A-H?6-68-FG-EHG@?GIHECHHFA686-77-8--@@77-ADHF77887DDCHE@--IHHEGCHHGHFDFHIHHEF@@HIHHEHCHIGIHIHHHHHHFIHFIHHHEIIIIIIIHF<DHFIIIIIIHIIHIIHIHIIIIHGIHIIIHIIHIHEIIIIIIIIIIIIIIIIIIIIIIIIIIIIIIIIIIIIIIIIIIIII
@HWI-D00621:625:HMJNFBCX2:2:1102:15711:45736
GTAGGGAATCTTCCACAATGGGCGAAAGCCTGATGGAGCAACGCCGCGTGTGTGATGAAGGGTTTCGGCTCGTAAAACACTGTTGTAAGAGAAGAATGACATTGAGAGTAACTGTTCAATGTGTGACGGTATCTTACCAGAAAGGAACGGCTAAATACGTGCCAGCAGCCGCGGTAATACGTATGTTCCAAGCGTTATCCGTAGTTATTTGGCGTAAAGCGAGCGCAAGCGGTTATTTAAGTCTGAAGTGAAAGCCCTCAGCTCAACTGAGGAATTGCTTTGGAAACTGGATGACTTGAGTGCAGTAGAGGAAAGTGGAACTCCATGTGTAGCGGTGAAATGCGTAGATATATGGAAGAACACCAGTGGCGAAGGCGGCTTTCTGGACTGTAACTGACGTTGAGGCTCGAAAGTGTGGGTAGCAAACAGG
+
IIIIIIIIIIIIIIIIIIIIIIIIIIIIIIIIIIIIIIIIIIIIIIIIIIEHHIIIIIIHIIHIIIIIGIIIHIIIIIIIIIDHHHGHIIIHHIIIIIIIIIIIIIIIHIIIIIEGHIHHHHHIIIIIGIHHIHIICGHHIGIHIIIGEHIHHIHHIIIE@GHHIHHIHH:++;;DHHHIIFHEHHH@EHHC-6@--@-@@+5+66666+6@?CHCG-6EDHHHHC####ACHEFEHHHGA-8?HHF--EHHE77-@8---ECHHH?EF@.HHHGHHE@EGFHGGHG@ADHHGF?HEF7<7DB<..FFHCIIIIIIHHHHGEHECGHEHHIIIIIHIHHHHHIHIHHHDIIIIIIIIIIHHIIIIIIIIIHIIIIIIIIHIHIIHHIIIIHHGHIIIIIIIIIIIIIIIIIIIIIIIIIIIIIIIIIIII
@HWI-D00621:625:HMJNFBCX2:2:1102:13361:46814
GTGGGGAATATTGCACAATGGGCGCAAGCCTGATGCAGCCATGCCGCGTGTATGAAGAAGGCCTTCGGGTTGTAAAGTACTTTCAGCGAGGAGGAAGGCGTTAAGGTTAATAACCTTGGCGATTGACGTTACTCGCAGAAGAAGCACCGGCTAACTCCGTGCCAGCAGCCGCGGTAATACGGAGGGTGCAAGCGTTAATCGGAATTACTGGGCGTAAAGCGCACGCAGGCGGTCTGTCAAGTCGGATGTGAAATCCCCGGGCTCAACCTGGGAACTGCATTCGAAACTGGCAGGCTAGAGTCTTGTAGAGGGGGGTAGAATTCCAGGTGTAGCGGTGAAATGCGTAGAGATCTGGAGGAATACCGGTGGCGAAGGCGGCCCCCTGGACAAAGACTGACGCTCAGGTGCGAAAGCGTGGGGAGCAAACAGG
+
IIIIIIIIIIIIIIIIHIHIIIIIIIIIIIIIIIIIIHIIIIIIIIIIIHEHIIIIIIIHIIIIIHIIIIIIIIIIGIIIIIFHHHHIIIIIIHIHIHGHHIIIIIHHHHHIIIIIIHIHIIIIHIIIIIIFHHIIHHIIFHFIEHGHICHIHIHIIICHAEAGHF@G-A>HHHGHIHIGI=@CDD@GHHHF-EEEEEEC@EC@-C@HHHH@?::CGFE@CE63-4@>>DH@6--@E?EHC@=@@-GF@6@@@IHCC:GEHAF@?FA--CHGGEGEA?HEA-EHHHGIIHCFHG?IHEHHHADHFCHIIIIIIHFHHEFIIHHHIIIHHCHHIIIIIHIIHIIIHHHGDFIHHHGIIIIIIHHHIIHIIIIIIIIIIIIIIIIIIIIIIIIIIIIIIIIHIHIIIIIIIIIIIIIIIIIIIIIIIIIIII
@HWI-D00621:625:HMJNFBCX2:2:1102:15360:47275
GTGGGGAATATTGCACAATGGGCGCAAGCCTGATGCAGCCATGCCGCGTGTATGAAGAAGGCCTTCGGGTTGTAAAGTACTTTCAGCGAGGAGGAAGGCATTAAGGTTAATAACCTTGGTGATTGACGTTACTCGCAGAAGAAGCACCGGCTAACTCCGTGCCAGCAGCCGCGGTAATACGGAGGGTGCAAGCGGTAATCGGAATTACTGGGCGTAAAGGGCACGCAGGCGGTCTGTCAAGTCGGATGTGAAATCCCCGGGCTCAACCTGGGAACTGCATTCGAAACTGGCAGGCTAGAGTCTTGTAGAGGGGGGTAGAATTCCAGGTGTAGCGGTGAAATGCGTAGAGATCTGGAGGAATACCGGTGGCGAAGGCGGCCCCCTGGACAAAGACTGACGCTCAGGTGCGAAAGCGTGGGGAGCAAACAGG
+
IIIIIIIHIIIIIIIIIIIIIIIIIIIIIIIIIIIIIHIIIIGIIIIGEHGHIIIHIIIIIIIIHHIIIHHHIIIIIIIHHGDHHHHIHIIIGICHHHHHGIIGIHIGIHHFHIGFHHE.DEE@?HIIIHHEAFHHHIHCGHEA@FH?D6:DHHEF-AHHHGHHHHEHHI:+::3CGHII-@C+3+-5EFHG?@+6>@-64E@@HHE?+@F@F+63@@-+4EE###@:A>-EEF?F@FG+:E@-E@6--HG@=DC:C:HA---4?G--EFGHHG?CHFHF5EEHHHGIHIIHGF7FGCEHE@-?HHHIIHDHAAHHHIIIHGCFHHHHHGIIIHIHHHHHHGHIHEGB:CIIIIHHIIIIIHHIIIIIIHIIHHIHHHHGIGIIIIIIIHIIIIIIHIIHHEIIIIIIIHIIHIIIIIHIIIIIIIHIII
@HWI-D00621:625:HMJNFBCX2:2:1102:5607:47517
GTGGGGAATATTGCACAATGGGCGCAAGCCTGATGCAGCCATGCCGCGTGTATGAAGAAGGCCTTCGGGTTGTAAAGTACTTTCAGCGAGGAGGAAGGCGTTAAGGTTAATAACCTTAGTGATTGACGTTACTCGCAGAAGAAGCACCGGCTAACTCCGTGCCAGCAGCCGCGGTAATACGGAGGGGGCATGCGTTAATCGGAATTACTGGGCGTAAAGCGCACGCAGGCGGTCTGTCAAGTCGGATGTGAAATCCCCGGGCTCAACCTGGGAACTGCATTCGAAACTGGCAGGCTAGAGTCTTGGAGAGGGGGGTAGAATTCCAGGTGTAGCGGTGAAATGCGTAGAGATCTGGAGGAATACCGGTAGCGAAGGCGGCCCCCTGGACAAAGACTGACGCTCAGGTGCGAAAGCGTGGGGAGCAAACAGG
+
IIHIIIGIIIIIIIHIHIIIHIIHHHIHGIIIIIIIIIIIIIIIIIIIHIHHGIHHIHIIIIIIIHIIIGGHICGEH?@GHH@EHIIIIIHHHHIEEECHHDEHHIHIGCGHIEDAE@.7:7BHHHIHH?H@GF@C7-7-7@-A-8-E>+++-A6@HH=44@EH@---55>DHH5>@@FEE--+6+++33-4-6-6G?@@GCE-4---4HEEE@?@EFH?>:HH@CECHHH-6-F6-FHD>-66@@66--FHG3:;+:HF-?@-EA-EA6A-6BA--EHFHE@@C6-@-IHFE?FHD-D7-?EGA-HFHHHHHHBCEIHHHEFHHFH@:HIIIIIIHHHGIHHE@GFD<<GHHCEHHFIHDDHIIIIIHFIIHHIGIIIGIHHFIIIHIIIHHIIIIIHHEFHIIIIIIHIIIHIIIIHHHCIIIIIIII
@HWI-D00621:625:HMJNFBCX2:2:1102:19732:47529
GGGAATATTGGACAATGGGCGAAAGCCTGATCCAGCCATGCCGCATGAGTGAAGAAGGCCTTTGGGTTGTAAAGCTCTTTCGGTGAGGAAGATAATGACGGTACTCACAGAAGAAGTCCTGGCTAACTCCGTGCCAGCAGCCGCGGTAATACGGAGAGGGCTAGCGTTATTCGGAATTATTGGGCGTAAAGAGCGCGTAGGCTGGTTAGTAAGTTAAAAGTGAAATCCCAAAGCTCAACTTTGGAATTGCTTTTAAAACTGCTAACCTAGAGATTGAAAGAGGATAGAGGAATTCCTAGTGTAGAGGTGAAATTCGTAAATATTAGGAGGAACACCAGTGGCGAAGGCGTCTATCTGGTTCAAATCTGACGCTGAGGCGCGAAGGCGTGGGGAGCAAACAGG
+
HGIIIIIIIIGEHHHHIIHIIIIIIIHIIHHGHHIEHIIIIHIHHFEHIHHH?GHIH?0CDECHHHEEHGDHHHGHEDHHIC:DGHHCHEHHHHIIICFHI.DGEEFHH?FHI.DEH?EGDEH?GH?F.B=EHDGHHCHHFF:C+;+>HHCA4@-+5@-@-AHHGH--@E-@GH=@@*6A@C:@@:#-6A5@365:C@AEHA@@HCGEFHFFHFDFEEGA7-@IIHHC?D7D?G@-HF87BBDAFHGHH?HFEGH@FBIHH?HECHFGGBCEHIHHHHHHHHHG?HHHHGIHCIGIGIIHGFIIIIFHFIIIHHIIGHHGAIHGHGIIHHHHFGHIIHIIIIIIIIIIIIIIGIIIIIHHIHIIIIIIIIIIIIIIIIIIIIIIIIIIIIIIIIIIIIIIII
@HWI-D00621:625:HMJNFBCX2:2:1102:20180:47537
GTGGGGAATATTGCACAATGGGCGCAAGCCTGATGCAGCCATGCCGCGTGTATGAAGAAGGCCTTCGGGTTGTAAAGTACTTTCAGCGAGGAGGAAGGCGTTAAGGTTAATAACCTTAGCGATTGACGTTACTCGCAGAAGAAGCACCGGCTAACTCCGTGCCAGCAGCCGCGGTAATACGGAGGGTGCAAGCGTTAATCGGAATTACTGGGCGTAAAGCGCACGCGGGCGGTCTGTCAAGTCGGATGTGAAATCCCCGGGCTCAACCTGGGAACTGCATTCGAAACTGGCAGGCTAGAGTCTTGTAGAGGGGGGTAGAATTCCAGGTGTAGCGGTGAAATGCGTAGAGATCTGGAGGAATACCGGTGGCGAAGGCGGCCCCCTGGACAAAGACTGACGCTCAGGTGCGAAAGCGTGGGGAGCAAACAGG
+
HIIHHIIIIIIIIIIIIIIIIIIIHIIIIIIIIIIIIIIIIIIIIHIIIHHIIIIHIHHGHHIHIIHIGGHHHHIIIIIEHD<DEHHICHIHHGHHIIHHHCECFEAHHE@D@.AHFGGHGDAHHHIIEHH=GEH:+7>?F@GH?A-ADDHHGH@HHIEHECHGGHHHFH++:+>:HH?F-@G+:C-6@-G--5-6@@6-H@@@6@@5-HC@?IIHGH63-5@1>D#66><46---@-HCC4-G6---@E@E@C:+:+G@EA6--FA--AA-?HIIIHHHAE?HF6A-HFIHEHFHHF-HHA??GHGHDDHHHA@IHHEG..HFHIHEDHIHIIHHIIIHGIIIFIHF<<IIHHIHGIHIHHGHGIHIIIIIIIIHHHHGHECIIHIGHHHHGHIIIIIIHHIIIIHIIIIIIIHIIIIIIIIIIIIIII
@HWI-D00621:625:HMJNFBCX2:2:1102:15889:47760
GTAGGGAATCTTCGGCAATGGACGAAAGTCTGACCGAGCAACGCCGCGTGAGTGAAGAAGGTTTTCGGATCGTAAAACTCTGTTGTTAGAGAAGAACAAGGACGTTAGTAACTGAACGTCCCCTGACGGTATCTAACCAGAAAGCCACGGCTAACTACGTGCCAGCAGCCGCGGTAATACGTAGGTGGCAAGCGTTGTCCGGATTTATTGGGCGTAAAGCGAGGGCAGGCGGTTTCTTAAGTCTGAGGTGAAAGCCCCGGGCTCAACCGGGGAGGGTCATTGGAAACTGGGAGACTTGAGTGCAGAAGAGGAGAGTGGAATTCCATGTGTAGCGGTGAAATGCGTAGATATATGGAGGAACACCAGTGGCGAAGGCGGCTCTCTGGTCTGTAACTGACGCTGAGGCTCGAAAGCGTGGGGAGCAAACAGG
+
IIIIIIIIIIIIII=DHIIIIIIIGIIIIIIIIIIGIIIHIHIIIIHHHIIIHHHIIHIIIFHHHGIIHIHHHIIIIIIIEG<CGHIIIEHIHEHHHGHIFEHH:AGHHIIIIHGHIHHGHGHIIIIIGEHEEHHHHHHCHIGHI?GHDDIIHH-6GA--6-AH-EEE-FHGIICC?@--4@@F--6@@E@---5-+6@FG@@?G6-6@H@?G@-G@@5)6-+---FHHC@?EA6--66-6----8--EHIHHDDC6+-6B-HC>>7HGA=EHD7---HFEEHBFBCHGD7.::GA?HHHIHFD?HHHDHIHIHIHIIIHHGA<..IHCHIIIIIIIHIIIIIHHIIHFIIHHIIIIHEFIIHIIIIIIIIIIHIHIIIIIHIIHG1IHIIIIIIIIHIIIIIIIIIIIIIIIHIIIIIHIIIIIIIIII
@HWI-D00621:625:HMJNFBCX2:2:1102:17715:47908
GTGGGGAATATTGCACAATGGGCGCAAGCCTGATGCAGCCATGCCGCGTGTATGAAGAAGGCCTTCGGGTTGTAAAGTACTTTCAGCGGGGAGGAAGGCGATAAGGTTAATAACCTTGTCGATTGACGTTACCCGCAGAAGAAGCACCGGCTAACTCCGTGCCAGCAGCCGCGGTAATACGGAGGGTGTAAGCGTTAATCGGAATTACTGGGCGTAAAGCGCACGCAGGCGGTCTGTCAAGTCGGATGTGAAATCCCCGGGCTCAACCTGGGAACTGCATTCGAAACTGGCAGGCTAGAGTCTTGTAGAGGGGGGTAGAATTCCAGGTGTAGCGGTGAAATGCGTAGAGATCTGGAGGAATACCGGTGGCGAAGGCGGCCCCCTGGACAAAGACTGACGCTCAGGTGCGAAAGCGTGGGGAGCAAACAGG
+
IIHIGIIIIFHHHHHIIIIIIIHIHHIIIIHIIIIIIIIIIIIHIIIHIIHHIGIIIIIIHGIIHIIIIFHIIIGHFHGHHCDGHIFHHIIGHHHHEHHD;CE=EEEHEHHEHGCGEHHGEGHGHIGHH?C@@?EHDC:G@GHF6AG@:D:CE?AE@FE@@EHHIEE-@G+>DC5+5-6FE@@HCH-6+6@?-5@-6@FEHHEG@GHHE/C@C@<G@:H>5HE6>E-DDCH-EG@66-HDCE-@-?HEHFIHHDHCDHHFG?HEHHGHHHHCIIIIIIIIHHHIIIHECHHGEHHHFIHHG?FGFHIIIIHA.D:HHIIHFHFHIHIIIHIIIIIHGIHIIIIIIIHGFHIIIIIHHIHHDHHIIHGHHHGHHIIIIIIGIIHIIIIHIIIIIIIIIIIIHIIIIIIIIIIIIIIHIIIIIIIIIIIIII
@HWI-D00621:625:HMJNFBCX2:2:1102:19892:48036
GTGGGGAATATTGCACAATGGGCGCAAGCCTGATGCAGCCATGCCGCGTGTATGAAGAAGGCCTTCGGGTTGTAAAGTACTTTCAGCGAGGAGGAAGGCATTAAGGTTAATAACCTTGGTGATTGACGTTACTCGCAGAAGAAGCACCGGCTAACTCCGTGCCAGCAGCCGCGGTAATACGGAGGGTGCAAGCGTTAATCGGAATTACTGGGCGTAAAGCGCACGCAGGCGGTCTGTCAAGTCGGATGTGAAATCCCCGGGCTCAACCTGGGAACTGCATTCGAAACTGGCAGGCTAGAGTCTTGTAGAGGGGGGTAGAATTCCAGGTGTAGCGGTGAAATGCGTAGAGATCTGGAGGAATACCGGTGGCGAAGGCGGCCCCCTGGACAAAGACTGACGCTCAGGTGCGAAAGCGTGGGGAGCAAACAGG
+
IIIIIIIIIIIIIIIIIIIHIIIIIIIIIIIIIIIIHIIIIIIIHHIIEHEHHIGIIIIIHHGIIIIIHDGHHIIIIIIGHIDGHIIHGHIGHHHHHIICHGBFGEEHH?FFCGIHHGHHHHHE?GHIHHHHI8@DHHIHIIGIIHHHHHGIEE?GFCGH?G@GHHHHGE>;DH+>6@-FH@EDCHIGE-6@CE-@=E@?HH?@-@CH5HHGFH3?@F@;5CHHHG6+6DH-@6-@---CCG@@@-@6-6-HHHH::C@A@6--IHEGCIHGGA?EFEHHEDHHHGC-@HHEHCEG@ECGHEE?HHGH:HHEHHHIHHHEEHHHIIIIHDHHGHIHGIHCIHHHGHHG<HGIIIIIHHIHDHHHHIIIIIIIHIGIIIIHHHHEIIIIIHIIIIIIIIHEHFIIIIIIIHIIHIIIIIIIIIIIIIIIII
@HWI-D00621:625:HMJNFBCX2:2:1102:4886:48551
GTGGGGAATATTGGACAATGGGCGAAAGCCTGATCCAGCCATGCCGCATGAGTGAAGAAGGCCTTTGGGTTGTAAAGCTCTTTCGGTGAGGAAGATAATGACGGTACTCACAGAAGAAGTCCTGGCTAACTCCGTGCCAGCAGCCGCGGTAATACGGAAAGGGCTAGCGTTATTCGGAATTATTGGGCGTAAAGAGCGCGTAGGCTGGTTAGTAAGTTAAAAGTTAAATCCCAAAGCTCAACTTTGGAATTGCTTTTAAAACTGCTAACCTAGAGATTGAAAGAGGATAGAGGAATTCCTAGTGTAGAGGTGAAATTCGTAAATATTAGGAGGAACACCAGTGGCGAAGGCGTCTATCTGGTTCAAATCTGACGCTGAGGCGCGAAGGCGTGGGGAGCAAACAGG
+
IIIIIIIIIIIIIIIIIIIIIHIIIIIIIIIIIIIIIIIIIIHIIIIHIIIIIHIIIIIGIIIIIIIIICHHHIIIIHIIHIGHII:@HHHIIIHHIIHHCHHHEHIIHHGHIIIEHHEHEHGHHIIGHFB.:...D-D@-7FHIC+73CD----6@--+8AE--84-+@65A@-AEHHHHHEH:@6-66@G@-+)1++>>8-A8+---@8-CHGDA-HGDD7-5@-HCHECHEFEC@?HGB77GHEIHEA@?EH@AGADA@77.EIIHHGA.DD@AF<IIHHHEHHHEHHHIHIHGIIHCEHGHGHIIIHHIIIIIIIIHHHFIHIIIIHIIIHIIIGIIIIIIIIIIIIIGIIIHIIIIIGHHIIHIIIIIIHIHIIIIIIIIIIIIIIIIIIIIIIIIIIII
@HWI-D00621:625:HMJNFBCX2:2:1102:17260:48571
GTGGGGAATATTGCACAATGGGCGCAAGCCTGATGCAGCCATGCCGCGTGTATGAAGAAGGCCTTCGGGTTGTAAAGTACTTTCAGCGAGGAGGAAGGCGTTAAGGTTAATAACCTTGGCGATTGACGTTACTCGCAGAAGAAGCACCGGCTAACTCCGTGCCAGCAGCCGCGGTAATACGGAGGGTGCAAGCGTTAATCGGAATTACGGGGCGTAAAGCGCACGCAGGCGGTCTGTCAAGTCGGATGTGAAATCCCCGGGCTCAACCTGGGAACTGCATTCGAAACTGGCAGGCTAGAGTCTTGTAGAGGGGGGTAGAATTCCAGGTGTAGCGGTGAAATGCGTAGAGATCTGGAGGAATACCGGTGGCGAAGGCGGCCCCCTGGACAAAGACTGACGCTCAGGTGCGAAAGCGTGGGGAGCAAACAGG
+
IIIIIIGIIIIIIIIIIGIIHIIIIIIIIIIIIIIIIIIIIHHHIIIIHIHIIIEHIIIIIIIIIGEGHCHHIIIIIIIIHHDGHHHDCDHHIIIIIIGHHD=GHHIIFHHHHHHGHFHHDHHEEH@HIHHDHGHHHHHHHHFEHIGHCDD+5G8AHHCE@@--6AGH@E;DHH+CEEC?G@EC::-6-@@--6-6@HEHGHGCE@GC'DH@5>DHE6*3@@GHIDH:::C@6--6--@IHHHFIHHHHF?IIHDC>+ACHHEAFFA6A-GFGHEIHHHHG=EGHHHHEEEHG@-IIIGIIHGCEAIHHIHHHHIIIHIIIHHIHHHHHCIIHHHIIHHIIIIIIIHGBFHHHEIHHHGIIIIIIIGHIHIIIGHIIIIIHIIIIIIIIHIIHIIIIIIHHGIIIIIIIIIIIIHHIIIIIIIIIIIIII
@HWI-D00621:625:HMJNFBCX2:2:1102:19579:48926
GTGGGGAATATTGCACAATGGGCGCAAGCCTGATGCAGCCATGCCGCGTGTATGAAGAAGGCCTTCGGGTTGTAAAGTACTTTCAGCGAGGAGGAAGGCGTTAAGGTTAATAACCTTAGTGATTGACGTTACTCGCAGAAGAAGCACCGGCTAACTCCGTGCCAGCAGCCGCGGTAATACGGAGGGGGCAAGCGTTAATCGGAATTACTGGGCGTAAAGCGCACGCAGGCGGTCTGTCAAGTAGGATGTGAAATCCCCGGGCTCAACGTGGGAACTGCATTCGAAACTGGCAGGCTAGAGTCTTGTAGAGGGGGGTAGAATTCCAGGTGTAGCGGTGAAATGCGTAGAGATCTGGAGGAATACCGGTGGCGAAGGCGGCCCCCTGGACAAAGACTGACGCTCAGGTGCGAAAGCGTGGGGAGCAAACAGG
+
IIIIIIHIIIIIIIIIIIIIIIIIIIIIIIIIIIIIIIIIIIIIIIIIHHDCHHHIHHIIIGIIIHIIHHHIIIIIIIIIIH<FHIHHIIGIFHIIIGHDGH@EEHHIHIFGHF?GEGH:B?GEHHIHEHH@F?EC:E+FGHHFECHFHHIIHH?GEHEHHEIEHCH-@G+C++35@@@G-@-6>C++65E4F@4@=-66-@-6@@G-6-@FE:+6-@-6>DHHHHD########@@@HEG@-F@?@EEFH@@>3+5>-A?-58-4>-HEGHIHGF--FB6468B6-HHGG?FD-DAF7---HEHHIIHDHCE.HFCHIHHH?FHHFEDHIIIIIHHIIIHIIHHHGA<GIHIIHIIHHHHIIHIHHGHEHHEIHHHHDDDGCHFIHHHIIIHHHHHDHHIIIIIHIIIIIIHDIHIIIIIIIIHHGIII
@HWI-D00621:625:HMJNFBCX2:2:1102:13635:49119
GTGGGGAATATTGCACAATGGGCGCAAGCCTGATGCAGCCATGCCGCGTGTATGAAGAAGGCCTTCGGGTTGTAAAGTACTTTCAGCGAGGAGGAAGGCATTAAGGTTAATAACCTTGGTGATTGACGTTACTCGCAGAAGAAGCACCGGCTAACTCCGTGCCAGCAGCCGCGGTAATACGGAGGGTGCAAGCGTTAATCGGAATTACTGGGCGTAAAGCCCAAGCAGGCCGTCTGTAAAGGCGGATGTGAAATCCCCGGGCTCAACCTGGGAACTGCATTCGAAACTGGCAGGCTAGAGTCTTGTAGAGGGGGGTAGAATTCCAGGTGTAGCGGTGAAATGCGTAGAGATCTGGAGGAATACCGGTGGCGAAGGCGGCCCCCTGGACAAAGACTGACGCTCAGGTGCGAAAGCGTGGGGAGCAAACAGG
+
HIIIGIIIIIIIIIIIIIIHGIIIIHIHIIHIIIIIIIIHHIIIIIHI?CDGHHIGIIIIIIHIEGHHGDG<GHHHHCEHIC<@EGHGIGGDHHHIIIEHGEHHFGHIIGIIHH:FHF?BGFEFHFHHIGCGEH-DHFHHIIIFHHHHHGHHEE6FGFHGH=EEH-@FG@3>C+6+46FHHC-5:+-ECHF@-645@H-@@@--46-6>@-@@EC?E@4-+66+6-HD>+)--@-6---@---66-6-6-GHC>:;5+?HFA--AF4HFHIHHHHEHE@A-4CBAF-GBA-HHFD7?EA77-?HGHHGHHHG?IIIHHCEEHEIGIGHIHHHEF@?EG@=IHIHEFED<DHHHHEEHCGIHIIHHHHHHIIIIIIIIHIHEGIHIGIIIIIGHHFHIIIIIIIIIIIHIIIHDIHIIIIIIIIIIIIIII
@HWI-D00621:625:HMJNFBCX2:2:1102:16104:49974
GTAGGGAATCTTCGGCAATGGACGAAAGTCTGACCGAGCAACGCCGCGTGAGTGAAGAAGGTTTTCGGATCGTAAAACTCTGTTGTTAGAGAAGAACAAGGACGTTAGTAACTGAACGTCCCCTGACGGTATCTAACCAGAAAGCCACGGCTAACTACGTGCCAGCAGCCGCGGTAATACGTAGGTGGCAAGCGTTGTCCGGATTTATTGGGCGTAAAGCGAGCGCAGGCGGTTTCTTAAGTCTGATGTGAAAGCCCCCGGCTCAACCGGGGAGGGTCATTGGAAACTGGGAGACTTGAGTGCAGAAGAGGAGAGTGGAATTCCATGTGTAGCGGTGAAATGCGTAGATATATGGAGGAACACCAGTGGCGAAGGCGGCTCTCTGGTCTGTAACTGACGCTGAGGCTCGAAAGCGTGGGGAGCAAACAGG
+
IIIIIIIIIIIIIIIIIIIIIIIIIIIIHIIIIIIIIIIIIIIIGIIIHIIIHHIIIIIHHDCHHIIIIIIIIHIHHGIIIEDHIIIHIGHCHGFHIIIIIIHHGEHHIHHHIIHHGHHHFHHHGFHHGHHHHHHEHHGHIIHIHGEFDDDHHHIHHGEHEHIHHHHIHGDHD:HH@@HFE-6G-@HEEHC?-6E-+5-6FD@@@666FDF4*6-?HHD:@@DDIHHDHDG@?HE@EHEHHHH@6-EIHIHHCHH:C:;F6-8+:D:CHGDHD-HD8-C?IHEFHGHHGHHEHIIHHE?F@AEH@FGG7HHHGIHGHHIIIHIHGGIIIIIIIIIIIIIIIIIHIIHG<HIHHHHEHIIHHGIIIIIIIIIIIIIIIIHIIIIIIIIIIIIIIIIIIIIIIIIIIIIIIIIIIIIIIIIIIIIIIIIIII
@HWI-D00621:625:HMJNFBCX2:2:1102:13195:50224
GTGGGGAATATTGCACAATGGGCGCAAGCCTGATGCAGCCATGCCGCGTGTATGAAGAAGGCCTTCGGGTTGTAAAGTACTTTCAGCGGGGAGGAAGGTGTTGAGGTTAATAACCTCAGCAATTGACGTTACCCGCAGAAGAAGCACCGGCTAACTCCGTGCCAGCAGCCGCGGTAATACGGAGGGGGCAAGCGTTAATCGGAATTACTGGGCGTAAAGCGCACGCAGGCGGTCTGTAAAGTCGGATGTGAAATCCCCGGGCTCAACCTGGGAACTGCATTCGAAACTGGCAGGCTAGAGTCTTGTGGAGGGGGGTAGAATTCCAGGTGTAGCGGTGAAATGCGTAGAGATCTGGAGGAATACCGGTGGCGAAGGCGGCCCCCTGGACAAAGACTGACGCTCAGGTGCGAAAGCGTGGGGAGCAAACAGG
+
IIIIIIIIIIIIIIIIIIIIIIIIIIIIIIIIIHHIIIIIIIGIHIHIHIIIIIIIIIIHIHIGFHHIIHIIIIGHHEHIIIACHDHHIIGHDHFIIHFHHGAGHIEHGFHIFH8GCHHHHHHFHHHEEAG@F6@C:>:GHHFHCGAHIH+>@G?6-A6--6@GH?6-4-++;:>+@--6E4@;:>+6>DHC?G=-----5G--E-6@G-@####@G:HFHHIGFEIIHB?F6-6-6-FH;-DHHE@?EGHH@DHHHH?HHCHHHF@CHHGHHA?HHCIHHGFIHIHIHHEGHHGCHHCF7-HEG7-IIIIIHHHIIHGIHIIIGHHIIHIIIGIIIIIHIIIIHIHGFHIIIIHEHIIIIIHDHHGGIIIIIIIHIIIIIHIIIIIIHHHHHIIIIIIIHGIIIIIIIIIIIIIIIIIIIIIIIIIIII
@HWI-D00621:625:HMJNFBCX2:2:1102:18884:50481
GTAGGGAATCTTCGGCAATGGACGAAAGTCTGACCGAGCAACGCCGCGTGAGTGAAGAAGGTTTTCGGATCGTAAAACTCTGTTGTTAGAGAAGAACAAGGACGTTAGTAACTGAACGTCCCCTGACGGTATCTAACCAGAAAGCCACGGCTAACTACGTGCCAGCAGCCGCGGTAATACGTAGGTGGCAAGCGTTGTCCGGATTTATTGGGCGTAAAGCGAGCGCAGGCGGTTCATTAAGTCTGATGTGAAAGCCCCCGGCTCAACCGGGGAGGGTCATTGGAACCTGGGAGACTTGAGTGCAGAAGAGGAGAGTGGAATTCCATGTGTAGCGGTGAAATGCGTAGATATATGGAGGAACACCAGTGGCGAAGGCGGCTCTCTGGTCTGTAACTGACGCTGAGGCTCGAAAGCGTGGGGAGCAAACAGG
+
IIIHIIIIIHHIIIHIIIIIIIIIIIIIEHIIIIHIIIIIHIIIIIIHHHIIHHFHEHHHHGGEHCHIIHIGHHIHIIIGH?<FHICHHEHFHIHFHIH<FHHGHHIIEHHGHHIHCEFHG@AHEHHHGEEEHHHHHEHEABEGGFHEHGIDHHGHHHCC@E?E?EHHCE:HD:+>@6@G@@@--66@@HH@CHC@C@GHHDG-@@>@@CCHE::>=@-6+EHCHII#C:@@@6--GEG-E@666-EG@@?F:3+IDC+HH@C+D>7+DD-CEF?EGEHHGD:.:..EHFEBA:HHIIHHHF?IHGHHHHEEHEHGHIIIHG?HEHFCIHIIIIIIHIHEIIHHIIHGDFFCIHHIHHHHHFHIGIHGHGHHHHHCIHEEIIIIIIGHIIIHGIIIHIIHIIIIIHEIIIIIIIIIIIIIIHIIIIHHII
@HWI-D00621:625:HMJNFBCX2:2:1102:7895:50998
GTAGGGAATCTTCGGCAATGGACGAAAGTCTGACCGAGCAACGCCGCGTGAGTGAAGAAGGTTTTCGGATCGTAAAACTCTGTTGTTAGAGAAGAACGACGAGGAGAGTGGAAAGCTCCTCGTGTGACGGTATCTAACCAGAAAGGGACGGCTAACTACGTGCCAGCAGCCGCGGTAATACGTAGGTCCCGAGCGTTGTCCGGATTTATTGGGCGTAAAGCGAGCCCAGGGTGTTTATTTAGTCTGGTGTAAAAGGGAGTGGCTCAACCATTGTATGCATTGGAAACTGGTAGACTTGAGTGCAGGAGAGGAGAGTGGAATTCCATGTGTAGCGGTGAAATGCGTAGATATATGGAAGAACACCAGTGGCGAAGGCGGCTTTCTGGACTGTAACTGACGTTGAGGCTCGAAAGTGTGGGTAGCAAACAGG
+
IIIIIIIIIIIIIIIIIIIIIIIIIIIIHIIIIIIIIIIIIIIIIIIIDDGHHHIIIIIHIFHHIIIIIIIHIIIIIIIHHID@GHIIHEHIIHIIHDDHIIIIHEHHHHEFHIHHHIEHHIHCEE@GHHHHHEAEGHHFCH?EC-@GHDHHCH-86GH=A6G-66@@-FHDC;>>CHEHEH-6F=@GHH+-++6;-+-6FGD-@@@-66FGC@ACDEE@+-8--+58-4--HFFB6-8-B5-4@?A7-?FB?@78----HG@A=AD-AA?HEEG:7.HEGHIHEGA.?GFHHHIHIEFHHHFF.EHEHIHHHHIIHHIIIHEHEGHHIHHHIIHEIHIHIIHHHHHGDIIIIIIIHCIHGHIIHHIIIIIIIIIIIIGIHGIIIIIHHCIIIHIIIIIIIIHDGIHIHIIIIIIIIIIIIIIIIIIIII
@HWI-D00621:625:HMJNFBCX2:2:1102:14652:51247
GTGGGGAATATTGCACAATGGGCGCAAGCCTGATGCAGCCATGCCGCGTGTATGAAGAAGGCCTTCGGGTTGTAAAGTACTTTCAGCGAGGAGGAAGGCGTTAAGGTTAATAACCTTAGTGATTGACGTTACTCGCAGAAGAAGCACCGGCTAACTCCGTGCCAGCAGCCGCGGTAATACGGAGGGTGCAAGCGTTAATCGGAATTACTGGGCGTAAAGCGCACGCAGGCGGTCTGTCAAGTCGGATGTGAAATCCCCGGGCTCAACCTGGGAACTGCATTCGAAACTGGCAGGCTAGAGTCTTGTAGAGGGGGGTAGAATTCCAGGTGTAGCGGTGAAATGCGTAGAGATCTGGAGGAATACCGGTGGCGAAGGCGGCCCCCTGGACAAAGACTGACGCTCAGGTGCGAAAGCGTGGGGAGCAAACAGG
+
IIIIIIIIIIIIIIIIIIIIIIIIIIIHHIIHIIIIIIIHIIIIIDHICHEHIIIIGHIIIIIIIIIIIHHHHIHIHHFHGDDHHIIIIIIIIIHIGIGHHIIIHHHIIIIHGHHIIIIIIGIIIHIIEHHHIHHHIGIGIIGA@DHHHHHDHIHHC?E?EHEHHIHEH?CDH:>>GHHCHHIGIGHEHH?E-5-6EE?GH=G@@6FE9GGEEHDCEG-6:DHHDHIC65-??CEEHHIHHCE@66--CEHE=DHHHHEG?A6-CHG-HHHHHHIHG?AEFHCFHGEGEG4@F@7?IHHF-CA??HIIIGIIIIIIHIIHGHGIFIIHIIIHIIIHHHIHIIHIIIHGDFHGIIIHEIIIIIIIIIIIIIGIIIIIIHDIHGIIIIIHHHEHDIIHIIIIIIIIIIHIIIIIIIIHIIIIIIIIIIIIII
@HWI-D00621:625:HMJNFBCX2:2:1102:15051:52212
GTGGGGAATATTGCACAATGGGCGCAAGCCTGATGCAGCCATGCCGCGTGTATGAAGAAGGCCTTCGGGTTGTAAAGTACTTTCAGCGAGGAGGAAGGCGTTAAGGTTAATAACCTTGGCGATTGACGTTACTCGCAGAAGAAGCACCGGCTAACTCCGTGCCAGCAGCCGCGGTAATACGGAGGGTGCAAGCGTTAATCGGAATTACTGGGCGTAAAGCGCACGCAGGCGGTCTGTCAAGTCGGATGTGAAATCCCCGGGCTCAACCTGGGAACTGCATTCGAAACTGGCAGGCTAGAGTCTTGTAGAGGGGGGTAGAATTCCAGGTGTAGCGGTGAAATGCGTAGAGATCTGGAGGAATACCGGTGGCGAAGGCGGCCCCCTGGACAAAGACTGACGCTCAGGTGCGAAAGCGTGGGGAGCAAACAGG
+
IIIIIIIIIIIIIIIIIIIHIIIIIHHIIIIIIIIIIIIIIIIIIIIIHIHIIIHFHIIIIEHIHIIIGHIHHHEHIIHIIHDGHGIIIHIIEEEHIHIIIHHGHHD?GHIHIHHIIGIIICHHCGHHHHF@G@ED>HHEHH@FFHIHHIIIIHGFHIHHHHEHHIIIIIDHIG:H?E?HHG->:D@E=G@---6@HC-64ED@@@@CHFHFH?HHH>;3-@6+4-G:6)4FHE?F@HCHHEG@HF6--HHHIHHDCIFHG@F-IHHHECIIHHEAEGF?EG-CIIHCIIHHHHHGHHCHHHHCIHIIIIIIHHHHHHHHIHHIHIIIIIHHEHIIIIHHGIIIIHHFDCIIIIIIHHHHDIGIIIIIHIIIIIIIIIIHGIIHIIIIIIHIIIIIIIIIHHIIIIIIIIIIIIIIIIHHIIIIIIIIII
@HWI-D00621:625:HMJNFBCX2:2:1102:16135:52212
GTGGGGAATATTGCACAATGGGCGCAAGCCTGATGCAGCCATGCCGCGTGTATGAAGAAGGCCTTCGGGTTGTAAAGTACTTTCAGCGAGGAGGAAGGCGTTAAGGTTAATAACCTCAGCAATTGACGTTACCCGCAGAAGAAGCACCGGCTAACTCCGTGCCAGCAGCCGCGGTAAAACGGAGGGTGCAAGCGTTAATCGGAATTACTTGGCGTAAAGCGCACGCAGGCGGTCTGTCAAGTCGGATGTGAAATCCCCGGGCTCAACCTGGGAACTGCATTCGAAAGTGGCAGGCTAGAGTCTTGTAGAGGGGGGTAGAATTCCAGGTGTAGCGGTGAAATGCGTAGAGATCTGGAGGAATACCGGTGGCGAAGGCGGCCCCCTGGACAAAGACTGACGCTCAGGTGCGAAAGCGTGGGGAGCAAACAGG
+
IIGHIIIIIIIIIIIIIIIEFHIIIGHIIHHHHIIIIIGIIIIIIIIICCDGHHHHHHIIIGHHHHHHHIIIIHHHIHHH?HDGEEHHHHHHHHHGC@@C.>H?AHHCCHIHHEGHHECFH?AD@@GHGH@-DFED+++AFHFH--8AHDHDHI@@FHE@EEH@G?@-5A>>CC6+4--6+64+3+--5F??-E-----6644-@@F--+66@C>E@7GC4@5>6-->3+666-6---@+>-6HF6----6@-:DD53-F6-A@AA-6--?AA8----HHE5-666-6HHHH@@7@CGEG?EAHHGG=HDHEA.EHHFE?GG.IHGD7.:>.7EFHHHIHHDHHHHGD@CIHEFFHEIHGDCHHHIIIHED@IGIHIHDIIIIHIHHIIHHHGH=HIIIHG?HIIIIIIIIIIIHIIHHHHIGIHIIIHH
@HWI-D00621:625:HMJNFBCX2:2:1102:19630:52611
GTGGGGAATATTGCACAATGGGCGCAAGCCTGATGCAGCCATGCCGCGTGTATGAAGAAGGCCTTCGGGTTGTAAAGTACTTTCAGCGAGGAGGAAGGCGTTAAGGTTAATAACCTTAGCGATTGACGTTACTCGCAGAAGAAGCACCGGCTAACTCCGTGCCAGCAGCCGCGGTAATACGGAGGGTGCAAGCGTTAATCGGAATTACTGGGCGTAAGGCGCACGCAGGCGGTCTGTCAAGTCGGATGTGAAATCCCCGGGCTCAACCTGGGAACTGCATTCGAAACTGGCAGGCTAGAGTCTTGTAGAGGGGGGTAGAATTCCAGGTGTAGCGGTGAAATGCGTAGAGATCTGGAGGAATACCGGTGGCGAAGGCGGCCCCCTGGACAAAGACTGACGCTCAGGTGCGAAAGCGTGGGGAGCAAACAGG
+
IIIIIHHHHHIIIIIIHIIIHHGHHIIIIIIIGIIIIIIIHIFHHIIHIHDGHHH?HHGHIHIIHIHIIFHIIGIEHHHIFDDFHHHIDHH:E=GHHHED.>@EHF<.FCHGE.GHHHHHIHDE?GHI-D@GC77DCHDCGFIGEEHIHHDHHIHFHHH--5AHE@--8FHHHC3+6@-6@-->:>GC--6--@-5-@-@EHHCEHE--CGIHGE@6+++-5E<>-E++3-4---E@-=D:-HEEHF@FHE@=:CHCC@AFHGHHGCHHCIIIIHIHHHGCEFEHG??HFBGECEIHGHHG@8-A7FE:HHEHHHHHHHGHHGHHGIHIHIIIHFIHHH@IIIIIHHGBHGIHEHHFC9D.IIIIIHHHIHHIIIIHHHHGIIIIIIIIGIHGHIIIIIHEHIIIIGHIIIIIHHEIIIHG@HIIHIIHH
@HWI-D00621:625:HMJNFBCX2:2:1102:20175:52793
GTGGGGAATATTGCACAATGGGCGCAAGCCTGATGCAGCCATGCCGCGTGTATGAAGAAGGCCTTCGGGTTGTAAAGTACTTTCAGCGAGGAGGAAGGCATTAAGGTTAATAACCTTGGTGATTGACGTTACTCGCAGAAGAAGCACCGGCTAACTCCGTGCCAGCAGCCGCGGTAATACGGAGGGTGCAAGCGTTCATCGGAATTACTGGGCGTAAAGCGCACGCAGGCGGTCTGTCAAGTCGGATGTGAAATCCCCGGGCTCAACCTGGGAACTGCATTCGAAACTGGCAGACTAGAGTCTTGTAGAGGGGGGTAGAATTCCAGGTGTAGCGGTGAAATGCGTAGAGATCTGGAGGAATACCGGTGGCGAAGGCGGCCCCCTGGACAAAGACTGACGCTCAGGTGCGAAAGCGTGGGGAGCAAACAGG
+
IIIHHHIIIIIIIIIIIIIHHIIIHIIIIIIIHHIIIIIIHIIIIIIIIIHHIIIIIIGHHIHHHIIIIFEHHHEDFGGHGD<DHHIIIIIIIGHIICH?GFHHHHGFHEHHEEHFCHGHHHIHHHIIHCHFHEHDHGCHEGHHIEH-3>DHHIHEHEHHEHHHIIH-AEDHC+>;@@@CE=EDHHCGEHH--454-66-@G--@-@H???F?:@@HE?6;@6C-4E:5+@-6--6-?CCCCHHFHHEFCHE=IHHCCEFCGHFF66-F?GHHEHHEEHEEFEIHHIHFIIHHDFHHFCCEHFAF??IHIIHEEFEFFB.@.AFHEGEHDHGIHHIHIHHIHIHEFHFDFHCIHHGHHEIGIIIGHHHIIIIIIIHHIIHH?HHIIIIIHIIIIIHHIHHG?IIIIHIIIIIIIIIIIIIIIIIHIIIII
@HWI-D00621:625:HMJNFBCX2:2:1102:12972:53033
GTGGGGAATATTGCACAATGGGCGCAAGCCTGATGCAGCCATGCCGCGTGTATGAAGAAGGCCTTCGGGTTGTAAAGTACTTTCAGCGGGGAGGAAGGTGTTGAGGTTAATAACCTCAGCAATTGACGTTACCCGCAGAAGAAGTACCGGCTAACTCCGTGCCAGCAGCCGCGGTAATACGTAGGGTGCAAGCGTTAACCGGAATTACTGGGCGTAAAGCGAACGCAGGCGGTCTGTCAAGTCGGATGTGAAAGCCCCGGGCTCAACCTGGGAACTGCATTCGAAACTGGGAGGCTAGAGTCTTGTAGAGGGGAGTAGAATTCCAGGTGTAGCGGTGAAATGCGTAGATATCTGGAGGAATACCGGTGGCGAAGGCGGCCCCCTGGACAAAGACTGACGCTCAGGTGCGAAAGCGTGGGGAGCAAACAGG
+
IIEHIIIII?GHEHIIIIIIIIII<HHIIIIIIIGEHII1F?@HIIII?E<FHHIIIIIIIHEGHIIH<GCDHIHHHIHHH1</<7/.>CHHHHII?GH@777FHHA?AG?G7--7-78--77GHHHH-D@-G-@55+5--66A--6A@::DHHFF-8@HHIIC@G--6@+:>:+>E@GEG6-54@-44@FECEGEH-6-363:@@G+CDC@+-=GH@+@4-5D-@E>3B@E6--6--HD34-----@?HHF++;6+DAHGA6--666--EEFB-IIFHA5-HIHG@F7--@GFGA?IHHGD7-7-IIHG:...IHFEHHD.EHF?EEHDHIGIIIHIIGIIIIIHD<.FHHHHF.?IHH<HHD?IIIIIIHEEIIIHC.0?GHGD<F<11GHIIIIIHGC1IHF0=IIIIHHE/IIIHFIIIIIIIIII
@HWI-D00621:625:HMJNFBCX2:2:1102:17637:53005
GTGGGGAATATTGCACAATGGGCGCAAGCCTGATGCAGCCATGCCGCGTGTATGAAGAAGGCCTTCGGGTTGTAAAGTACTTTCAGCGGGGAGGAAGGTGTTGAGGTTAATAACCTCAGCAATTGACGTTACCCGCAGAAGAAGCACCGGCTAACTCCGTGCCAGCAGCCGCGGTAATACGGAGGGTGCAAGCGTTAATCGGAATTACTGGGCGTAAAGCGCACGCAGGCGGTCTGTCAAGTCGGATGTGAAATCCCCGGGCTCAACCTGGGAACTGCATTCGAAACTGGCAGGCTAGAGTCTTGTAGAGGGGGGTAGAATTCCAGGTGTAGCGGTGAAATGCGTAGAGATCTGGAGGAATACCGGTGGCGAAGGCGGCCCCCTGGACAAAGACTGACGCTCAGGTGCGAAAGCGTGGGGAGCAAACAGG
+
IIIIIIIIIIIIIIIIIIIIIIIIIIIIIIIIIIIIIIIIIIIIIIIIIHEHIIIIIIIIIHHHIIHIGIIHIIIIIIIGIDDHHHIIIIIHHIIHHHHIIIIHIIHHFIFHGHGHHHIEHFHHHIHHIICCFEHHDH+8BGHI68AFHDHHHHA@GH=EA6GHHIEHFF:D:D+C@HHHHC@CHC-45EHH?GEEHH?-EH-5@---4DDGHG?E@@?C=DGBG6-DDDGEE?HHHHHHD@E@CHF@6-FG=HD::HHHEHA-EH?A-GA-HAAGA--?HHEGHGCHHHEHFHHIIHHHCG-GIIHIIIHHGEGIHIIIIIHIIIHIIHHIIIIHGHHIIIIIIIHGDIIIHHHIIIIIIIIIIIIIIIIIIIIIIIIHIIIHIIIIIIIIIIIIIIIIIHHIIIIIHHIIIIIIIIHIIIIIIIIIII
@HWI-D00621:625:HMJNFBCX2:2:1105:14515:15124
GTAGGGAATCTTCGGCAATGGACGAAAGTCTGACCGAGCAACGCCGCGTGAGTGAAGAAGGTTTTCGGATCGTAAAACTCTGTTGTTAGAGAAGAACAAGGACGTTAGTAACTGAACGTCCCCTGACGGTATCTAACCAGAAAGCCACGGCTAACTACGTGCCAGCAGCCGCGGTAATACGTAGGTGGCAAGCGTTGTCCGGATTTATTGGGCGTAAAGCGAGCGCAGGCGGTTTCTTAAGTCTGATGTGAAAGCCCCCGGCTCAACCGGGGAGGGTCATTGGAAACTGGGAGACTTGAGTGCAGAAGAGGAGAGTGGAATTCCATGTGTAGCGGTGAAATGCGTAGATATATGGAGGAACACCAGTGGCGAAGGCGGCTCTCTGGTCTGTAACTGACGCTGAGGCTCGAAAGCGTGGGGAGCAAACAGG
+
IIIIIHIIIIIIIIIIIIFHHIIIIIHIHIIIIIIIIIIIIIIIIIIIIIIIHHIIHIIIIGHIHIIIIIGIIIIIIIIIIIDGHIIIIIIIIIIIIIIIGHIIIIIIIIGIIIIIIIIIHIIHHEHIHHHHIHIIHHHHIIIIIHIIIIIIIIIIIHHAAGHIIIIHHHHICDCDHGF-@FHHEFHHHHHE-@@@+-6GHIHCG@6@@GHGHD:IHHCFIHHDHGEHHII@?HHHHF?HHIHHH@@F-EGIIHIH>+3AB-G:HDHHHECHHFHHECIIHFHHHHIIHIHHGAIIHIIIIIIIHHHIIIIIIIIIHIIIIIIHEIIIIIIIIIIIIIIIIIIIIIIHGIIIIIIIIIIHIIIIIIIIIIIIIIIIIIIIIIGIIIIIIIIIIHIIIIIIIIIIIIIIIIIIIIIIIIIIIIIIIIIIII
@HWI-D00621:625:HMJNFBCX2:2:1105:16166:15085
GTGGGGAATATTGCACAATGGGCGCAAGCCTGATGCAGCCATGCCGCGTGTATGAAGAAGGCCTTCGGGTTGTAAAGTACTTTCAGCGAGGAGGAAGGCGTTAAGGTTAATAACCTTGGCGATTGACGTTACTCGCAGAAGAAGCACCGGCTAACTCCGTGCCAGCAGCCGCGGTAATACGGAGGGTGCAAGCGTTAATCGGAATTACTGGGCGTAAAGCGCACGCAGGCGGTCTGTCAAGTCGGATGTGAAATCCCCGGGCTCAACCTGGGAACTGCATTCGAAACTGGCAGGCTAGAGTCTTGTAGAGGGGGGTAGAATTCCAGGTGTAGCGGTGAAATGCGTAGAGATCTGGAGGAATACCGGTGGCGAAGGCGGCCCCCTGGACAAAGACTGACGCTCAGGTGCGAAAGCGTGGGGAGCAAACAGG
+
IIIGHIHHIHIHIIIHIIIHHHIIIIGIIIIHHHFIIHHEHHHHICGHHHEEHEHIIIHIGIHGHIIIIHFHHE?GGHEEHHDGGGHIDHHHHIIHIIHGHHHIHI@GFHFFEE:ECH/F:DHEHH-7EHHFHGHHHGIIIHIIEHH?;:DH=HAGHCEFHHHIAGHEHIGIH+6DHF?F---3+>EHHGHHIHE---6@@H-@G>-@-@-@-?FHHDHF-CHCHE@>3>@?EF@--?FIH@HGE@@@--HHEC:+CDGIGIHHHHGHE?HGA@?GHIIHEIIIHHCHHEGHE?EHCHGD8--HGEIIIIIHHHIIIIIHGIIIHHEG<<IIIIIHIIIIGIIIIIHGDHHHHHHIIIIIHHCIIIIIIIIIHIIIHIIIIIIIIIIIIIIIIIIIIIIIIIIIIIIIHIIIIIHHIIIIIIIHGCIIII
@HWI-D00621:625:HMJNFBCX2:2:1105:13906:15256
GTAGGGAATCTTCGGCAATGGACGAAAGTCTGACCGAGCAACGCCGCGTGAGTGAAGAAGGTTTTCGGATCGTAAAACTCTGTTGTTAGAGAAGAACAAGGACGTTAGTAACTGAACGTCCCCTGACGGTATCTAACCAGAAAGCCACGGCTAACTACGTGCCAGCAGCCGCGGTAATACGTAGGTGGCAAGCGTTGTCCGGATTTATTGGGCGTAAAGCGAGCGCAGGCGGTTTCTTAAGTCTGATGTGAAAGCCCCCGGCTCAACCGGGGAGGGTCATTGGAAACTGGGAGACTTGAGTGCAGAAGAGGAGAGTGGAATTCCATGTGTAGCGGTGAAATGCGTAGATATATGGAGGAACACCAGTGGCGAAGGCGGCTCTCTGGTCTGTAACTGACGCTGAGGCTCGAAAGCGTGGGGAGCAAACAGG
+
IIIIIIIIIIIIIIIIIIIIIIIIIIIIIIIIIIIIIIIIIIIIIIIIIIIIHHIIIIIIIHEHHHIIIIIIIIIIIIIHHI<FHHHIIGIHIIIIIIIHHIFHIIIHIIIIIHIIIGHHHGIHIHIICEHHGHGHIEGHHIHHHGHIHHHHIIC--A-FHIGEA@GHEF>+DDHGECHEE@FHCHGHIIHH?GC4+6-6@H@@E66E@HHHHHEHIHHIIHH>??H>6+?HHFEHC?HHIHHGH@-IIIHIHHHHHHHG@ECIHHHHHHCIIHHHEHHHG-HIIHHIHGGGIHIHIHIIHEEECIIIIIIIIIIIHIIIIHEGDHIIIHIIIGIHIHIHIIIIIIHHDIIIIHIIHIIHIIIIIIIIIIIIIIIIIIIIIGIIIIIIIIIHGIIIIIIIIIIIIIIIIIIIIIIIIIIIIHIIIIIIII
@HWI-D00621:625:HMJNFBCX2:2:1105:20032:15371
GTGGGGAATATTGCACAATGGGCGCAAGCCTGATGCAGCCATGCCGCGTGTATGAAGAAGGCCTTCGGGTTGTAAAGTACTTTCAGCGAGGAGGAAGGCGTTAAGGTTAATAACCTTGGCGATTGACGTTACTCGCAGAAGAAGCACCGGCTAACTCCGTGCCAGCAGCCGCGGTAATACGGAGGGTGCAAGCGTTAATCGGAATTACTGGGCGTAAAGCGCACGCAGGCGGTCTGTCAAGTCGGATGTGAAATCCCCGGGCTCAACCTGGGAACTGCATTCGAAACTGGCAGGCTAGAGTCTTGTAGAGGGGGGTAGAATTCCAGGTGTAGCGGTGAAATGCGTAGAGATCTGGAGGAATACCGGTGGCGAAGGCGGCCCCCTGGACAAAGACTGACGCTCAGGTGCGAAAGCGTGGGGAGCAAACAGG
+
IIIIHIIIIIIIIIIIIFHHHIHHIIIIIIIIIIEHHIIIIIGIGIIIEHHIIIIIEHIHIIHIIIIIIDHHHEHGIIIGIFDGHIGGIIIHIIIIHHHIECEHHG<GHGHGEHEHIHIEHIHHHHIHDGHFEHHHIGI-GHHIIGCH+>CHHHEHHHHHH=AHHHHIHIIIHHHC?HHGF=E>>:EHHH-6@H6@GE--@HEHF@@FE26@@?EC@FCHGCHH?GCD>>@@@-?HEFHHH=DGF-GEFEHF=HH:HDCH?EF-8-@?A@8-EAEHHHHHHEF888CEGHEIHIHEHGIIIHG?HEIHIIHIHEIIIIHGF/IIIIIIIIIIIIIIIHIHIGIHHHHGDHIIIHIHHHGEHIHHIIIIIHIHIIIIHIGHHHGHIIIIIHIIIIIIIHHIHHIIIHGIIIIIIIIIIIIIIIIGIIIIII
@HWI-D00621:625:HMJNFBCX2:2:1105:16067:15672
GTGGGGAATATTGCACAATGGGCGCAAGCCTGATGCAGCCATGCCGCGTGTATGAAGAAGGCCTTCGGGTTGTAAAGTACTTTCAGCGAGGAGGAAGGCATTAAGGTTAATAACCTTGGTGATTGACGGTACTCGCAGAAGAAGCACCGGCTAACTCCGTGCCAGCAGCCGCGGTAATACGTAGGGTGCAAGCGTTAATCGGAATTACTGGGCGTAAAGCGCAAGCAGGCGGTCTGTCAAGTCGGATGTGAAATCCCCGGGCTTAACCTGGGAACTGCATTCGAAACTGGCAGGCTAGAGTCTTGTAGAGGGGGGTAGAATTCCAGGTGTAGCGGTGAAATGCGTAGAGATCTGGAGGAATACCGGTGGCGAAGGCGGCCCCCTGGACAAAGACTGACGCTCAGGTGCGAAAGCGTGGGGAGCAAACAGG
+
IIIEHIHHIIIIICHHIIIIIIIIIIIIIIIIIIHIHIICHIHIIIIIHHE1DFHHGIIIGII1FHHIIIIIIIIIE1GHHHD@HI?DHIHH=ECH0/0C/C:C/GG/FEHHEC.:DHGH@?GHHIII+8GHHH=:HIHG-GHIIIIGHCDHHIIG?GHHIIIIHHEC?-6C:+3:@EHFH-6@EHCEE@GH-@6EHIGIG@G?@6-?EFC@@C@@EE@+5--+HHHDC:@@6--6--HC3-@-GCEIHHGHGC:>:>-HAA6--F??CIHGAF-?IHFB--A-6HFHGA4-B-CGHHHHCDCFFAHFGIHGAAHGIHHIIIGIHEIIIHD<E<IIIHIHHDIIIIHHGIHHHHHF0IIHHHDHIHIIIIIIIIHH<IIHCIHIHHHHGGEHIIIIIIIHIIIIHHFIIIIIIHIIIIIIIIIIIIIIII
@HWI-D00621:625:HMJNFBCX2:2:1105:18877:15699
GTGGGGAATATTGCACAATGGGCGCAAGCCTGATGCAGCCATGCCGCGTGTATGAAGAAGGCCTTCGGGTTGTAAAGTACTTTCAGCGAGGAGGAAGGCGTTAAGGTTAATAACCTTGGCGATTGACGTTACTCGCAGAAGAAGCACCGGCTAACTCCGTGCCAGCAGCCGCGGTAATACGGAGGGTGCAAGCGTTAAGCGGAATTACTGGGCGTAAAGCGCACGCAGGCGGTCTGTCAAGTCGGATGTGAAATCCCCGGGCTCAACCTGGGAACTGCATTCGAAACTGGCAGGCTAGAGTCTTGTAGAGGGGGGTAGAATTCCAGGTGTAGCGGTGAAATGCGTAGAGATCTGGAGGAATACCGGTGGCGAAGGCGGCCCCCTGGACAAAGACTGACGCTCAGGTGCGAAAGCGTGGGGAGCAAACAGG
+
IIIIIIIIIIIIIIIIIIIIIIIIIIIIIIIIIIIIIIIIIIIIIIIIIIHHHHGIFHIIIIIIIIHHHIIIIIIIIIGFHIDEHHIIIIIHIHIIGHGHHHCEGHHEHHHIIHIIHHFGHCH@EHHH8EFHI-GHIIGIIIGHHIHCHDDHIGHIHHIF@EHCHFCAE->CDD:HEHGHH=HHC>GEHH@--@44EH--FGGHEEE?IIIH@EEEG>DCGHHDAHGHD>-H@6@HCCFHHEE6H@?G@FCHH:C>::GEIHG@HHHHCFFHEHGIHGHIHIHFHHEIHHEIHEGHHIHHHAGFHIIIIIHHEHHHHIHHEIHIIIIIIIIIIIIIIIHGECIIIHHFDHIIHHIIIHHHCIHHHHIIIIIIIIIIEHHH=EIIHIIIHHHHFIIIHHHHHGIIIHIIIIIIIIIIIIIIIIIIIIIIHI
@HWI-D00621:625:HMJNFBCX2:2:1105:12439:16242
GTAGGGAATCTTCGGCAATGGACGAAAGTCTGACCGAGCAACGCCGCGTGAGTGAAGAAGGTTTTCGGATCGTAAAACTCTGTTGTTAGAGAAGAACAAGGACGTTAGTAACTGAACGTCCCCTGACGGTATCTAACCAGAAAGCCACGGCTAACTACGTGCCAGCAGCCGCGGTAATACGTAGGTGGCAAGCGTTGTCCGGATTTATTGGGCGTAAAGCGAGCGCAGGCGGTTTCTTAAGTCTGATGTGAAAGCCCCCGGCTCAACCGGGGAGGGTCATTGGAAACTGGGAGACTTGAGTGCAGAAGAGGAGAGTGGAATTCCATGTGTAGCGGTGAAATGCGTAGATATATGGAGGAACACCAGTGGCGAAGGCGGCTCTCTGGTCTGTAACTGACGCTGAGGCTCGAAAGCGTGGGGAGCAAACAGG
+
IIIIIIIIIIIIIIHIIHHIIIIIHIIIIIIIIIIIIIIIIIIHIIIIIIIIIIIIIIIIIFHIHIIIIIHIIIIIIIIIIIDGHIIIHHIGHIIIIIHDEHIIIIIIIIIIIIIIIGHHGHHHHHHHDHHIIGEFEFHHIGHHIE@HHHHGHIHIIEHHHHIIIIHIIFHGHIDHEHE?H?FEG66GEHHIHH=@CHIIID-@--6@FHC?F)56EHCHHEHHHIEDHHFEHHEHEIHHF?HEFH?E@HGHHCGHDHHHEHIHIIHDHDEGA7-D8-HHHGEHHHHHHHAF?GE@HHHHFFHIIIIIIIIIIIIIHIHIHEGHHEIIIIIIIIIIIIIIIIIIIIHHGHIIIIHHHHHHIIIIIIHIIIIIIIIIIIIIGIIIIIIIIIGIIIIIIIIIIIIIIIIIIIIIIIIIIIIIIIIIIIIIII
@HWI-D00621:625:HMJNFBCX2:2:1105:10527:16283
GTGGGGAATATTGCACAATGGGCGCAAGCCTGATGCAGCCATGCCGCGTGTATGAAGAAGGCCTTCGGGTTGTAAAGTACTTTCAGCGAGGAGGAAGGCATTAAGGTTAATAACCTTGGTGATTGACGTTACTCGCAGAAGAAGCACCGGCTAACTCCGTGCCAGCAGCCGCGGTAATACGGAGGGTGCAAGCGTTAATCGGAATTACTGGGCGTAAAGCGCACGCAAGCGGTCTGTCAAGTCGGATGTGAAATCCCCGGGCTCAACCTGGGAACTGCATTCGAAACTGGCAGACTAGAGTCTTGTAGAGGGGGGTAGAATTCCAGGTGTAGCGGTGAAATGCGTAGAGATCTGGAGGAATACCGGTGGCGAAGGCGGCCCCCTGGACAAAGACTGACGCTCAGGTGCGAAAGCGTGGGGAGCAAACAGG
+
IIIIIIIIIIIIIIIIIIIIIIIIIIIIIIIIIIHIIIIIIIIIIIIIHIGIIIIIIIIIIIIIIIIIIIIIIHHIEFFHHGDFGFHHHHIHIIIIIHHIIIIIIIIIHHHGFGHEEEHFEHH@EGFHHHHIHEHHHHIHHHEHHHHGHIGIIIIIGHFIIIHIIIEHE?>DH:>C@??F?-->DDE@--@@-GHHHHFHEE=@@@--4DHHH7'CHHC:EEC:@--)>6-@-6-----D>@E?EF666--G@::DCHA@A-@G@6-F??HHFB-6-??EE@GHIHHHEHHHD87EHIIIHHFHHIHIHHHGIIHIIIHIIIIHHGIIIHIIHHHHIIIHGIIIHFHFFEFFCHIIIHHIHIHIIHHIIIIIHIIIIGHEGEIHIIIIIHIIIIIIIIIIIHIIIIGHIIIIIIIIIIIIIIIIIIIIII
@HWI-D00621:625:HMJNFBCX2:2:1105:16605:16366
GTGGGGAATATTGCACAATGGGCGCAAGCCTGATGCAGCCATGCCGCGTGTATGAAGAAGGCCTTCGGGTTGTAAAGTACTTTCAGCGAGGAGGAAGGCATTAAGGTTAATAACCTTGGTGATTGACGTTACTCGCAGAAGAAGCACCGGCTAACTCCGTGCCAGCAGCCGCGGTAATACGGAGGGTGCAAGCGGTAATCGGAATTACTGGGCGTAAAGCGCACGCAGGCGGTCTGTCAAGTCGGATGTGAAATCCCCGGGCTCAACCTGGGAACTGCATTCGAAACTGGCAGGCTAGAGTCTTGTAGAGGGGGGTAGAATTCCAGGTGTAGCGGTGAAATGCGTAGAGATCTGGAGGAATACCGGTGGCGAAGGCGGCCCCCTGGACAAAGACTGACGCTCAGGTGCGAAAGCGTGGGGAGCAAACAGG
+
IIHIIIHIHIIIHIIIIIIIHIIIIIIIIIIIHHIIIIIIIIIIIIIIHHEHHIIIIIIIIIHIIIHIIIIHIIHIIHHIHHCHHIIIGHIGGHDHHIIIIIHIIIHIIIIHHHHHHHIHGHHHIHIHCHFIIIIHIIIIIIICFHHI:DCHIGHIHEHE?E?AFHHHHHHIIGHHHH@HH=-5>DHIGIH--G+6>@G?HH-@EHHHAH86@@6?HHHHDEDH?G@>D>D-GEHIIHHHIHHFFHG@-CCHDHHDC>CHGCHHGHA?HEIHIHIHHEIHGHHGHHHHHHHHEC?HIHHGA--FIHIHIGIIHEIHHIIIIIGIIIIIIIIIIIHEGHHHHHHIIIHG<EIIIIIIIIHHHIGIIIIIIIIIIIIIHIHIIIIIIIIIIIIHGIIIIIIIIHIIIIIIIIIIIIIIIIIIIIIIHGHIII
@HWI-D00621:625:HMJNFBCX2:2:1105:4905:16907
GTAGGGAATCTTCGGCAATGGACGAAAGTCTGACCGAGCAACGCCGCGTGAGTGAAGAAGGTTTTCGGATCGTAAAACTCTGTTGTTAGAGAAGAACGACGAGGAGAGTGGAAAGCTCCTCGTGTGACGGTATCTAACCAGAAAGGGACGGCTAACTACGTGCCAGCAGCCGCGGTAATACGTAGGTCCCGAGCGTTGTCCGGATTTATTGGGCGTAAAGCGAGCGAAGGTGGTTTATTAAGTCTGGTGTAAAAGGCAGTGGCTCAACCATTGTATGAATTGGAAACTGGTAGAATTGAGTGCAGGAGAGGAGAGTGGAATTCCATGTGTAGCGGTGAAATGCGTAGATATATGGAGGAACACCGGTGGCGAAAGCGGCTCTCTGGCCTGTAACTGACACTGAGGCTCGAAAGCGTGGGGAGCAAACAGG
+
IIIIIIHIIIIIIIIIIIIIIIIIIIIIIHIIIIIIIIIIIIIIIIIIHIIIHHIIIIIIHIGHHFHIIHIIIIIIIIHIIIHEGHHHGGHIIGIHEHIIIGHH.D@H:DEHIIIIHHEHHIEHIGHIIGGHIHHIHGHFIGIGHHHGHHIIIIH-AG?@GHIEEHHH@@HIGHHCDC@CHFGEHHG66-+@+3+>@HHH-5:5HHG6@GEG6#@F@FA@H:5CC-+--A2-E@F@6-A-GA--6B8--FHHHEFB-D8-7A-A@FA-HGEEHCHG8-?FAEHEGDHF?G@D::.E?HFD7..IGHHEHEHAIHIIIIIIIHFHC/C/DHIIIHHIHHHHHCGIHHEHGIHIIHIIHIIHHHIIIHHGIIIIIHHHHHIGIHIIIIIHIIIIIIIIIHGIIHHIIIIIIIIIHHIIIIIIIIIIIIIIII
@HWI-D00621:625:HMJNFBCX2:2:1105:12322:16819
GTAGGGAATCTTCGGCAATGGACGAAAGTCTGACCGAGCAACGCCGCGTGAGTGAAGAAGGTTTTCGGATCGTAAAACTCTGTTGTTAGAGAAGAACAAGGACGTTAGTAACTGAACGTCCCCTGACGGTATCTAACCAGAAAGCCACGGCTAACTACGTGCCAGCAGCCGCGGTAATACGTAGGTGGCAAGCGTTGTCCGGATTTATTGGGCGTAAAGCGAGCGCAGGCGGTTTCTTAAGTCCGATGTGAAAGCCCCCGGCTCAACCGGGGAGGGTCATTGGAAACTGGGAGACTTGAGTGCAGAAGAGGAGAGTGGAATTCCATGTGTAGCGGTGAAATGCGTAGATATATGGAGGAACACCAGTGGCGAAGGCGGCTCTCTGGTCTGTAACTGACGCTGAGGCTCGAAAGCGTGGGGAGCAAACAGG
+
IIIIIIIIIIIHIIHHIIIEHHIHIIIICGHIIIHIIIHIIIIIHIIIEDHHIHIIIIIGE@CGCGHIIIIIIIIIIIDEHGDGCGFHHEHHIHIIIFHHHHFHGHIIIIIIFHEEHHHH@GHHHHHIGCH?ACFHHHHFFEEGFHHHHDHDHHHHEHHH?HHIIHHGFHIIHCHHHCH@?6@@G@-@HCE?EHEHIHHGFHGE4F@GHHHH@C36GC?ECHDD---:D>-F?@-66--6>-6--66-66--CHHH>+C6@-F337C:HH@GD-GCF?EEHF7-HHH@FD.:.G@D@HGEB..H?HHF@HGEHIHFHH@?EG<9/G?GCD:<FIHEF@EHGDG?HGC9AGD1C<<<@@C<GD<<1HHIIHGEHCE.EF@GFHIIHGGC<CCC?IHHIHHHG@G?@1HIHHHC/DDIHIHGC?F<C1EHFH
@HWI-D00621:625:HMJNFBCX2:2:1105:5954:17238
GTAGGGAATCTTCGGCAATGGACGAAAGTCTGACCGAGCAACGCCGCGTGAGTGAAGAAGGTTTTCGGATCGTAAAACTCTGTTGTTAGAGAAGAACAAGGACGTTAGTAACTGAACGTCCCCTGACGGTATCTAACCAGAAAGCCACGGCTAACTACGTGCCAGCAGCCGCGGTAATACGTAGGTGGCAAGCGTTGTCCGGATTTATTGGGCGTAAAGCGAGCGCAGGCGGTTTCTTAAGTCTGATGTGAAAGCCCCCGGCTCAACCGGGGAGGGTCATTGGAAACTGGGAGACTTGAGTGCAGAAGAGGAGAGTGGAATTCCATGTGTAGCGGTGAAATGCGTAGATATATGGAGGAACACCAGTGGCGAAGGCGGCTCTCTGGTCTGTAACTGACGCTGAGGCTCGAAAGCGTGGGGAGCAAACAGG
+
IIIIIIIIIIIIIIGIHHIIIIIIHIIIGHHHIIHIIIIIIIIIIHIIHIIIIHHHHHIIIHIHIHIHIIGIIIIIIIIIFHDGHHHHHGHHIIIIIIIIIIIIG@FHIIHHIIIHHGHHDHHICFHGHIHCEHHIIHHHIGFEGHIIHHHHGHEEHHCH?G?@EEC-8AHHHHHHFHGH---@@-?EEHE?-@-@:EG6EC@GHF-@#@HHFHHHHEC@6++DF4G:CHEHHHF6@HGH6--6--6FIIIHHDDDHHHIHG@>>>C+HFIHHEHG@?F--CHEHHIHFIHHEIHHHEHHHGIIIIIIIIIHIHHEGIIHE?HGCGIIHDHHHHHGIIIIIIIIIIHHGIIHHIIIIIIHIHIIIIHIIIIIIIIHIIIIIIIIIIIIIIIIHIIIIIIIHIIHGIIIIIIIIIIIIIIIIIIIIIHIII
@HWI-D00621:625:HMJNFBCX2:2:1105:17022:17415
GTGGGGAATATTGCACAATGGGCGCAAGCCTGATGCAGCCATGCCGCGTGTATGAAGAAGGCCTTCGGGTTGTAAAGTACTTTCAGCGAGGAGGAAGGCATTAAGGTTAATAACCTTAGTGATTGACGTTACTCGCAGAAGAAGCACCGGCTAACTCCGTGCCAGCAGCCGCGGTAATACGGAGGGTGCAAGCGTTAATCGGAATTACTGGGCGTAAAGCGCACGCAGGCGGTCTGTCAAGTCGGATGTGAAATCCCCGGGCTCAACCTGGGAACTGCATTCGAAACTGGCAGGCTAGAGTCTTGTAGAGGGGGGTAGAATTCCAGGTGTAGCGGTGAAATGCGTAGAGATCTGGAGGAATACCGGTGGCGAAGGCGGCCCCCTGGATAAAGACTGACGCTCAGGTGCGAAAGCGTGGGGAGCAAACAGG
+
IIIIIIHIIIIIIIIIIIIIGIIHHHIIIHIHIIIIIIIIIIIIIIHIHHCGHHHIIIIIHHIHIGHIIFEHHFHIHIIIIHDHHIHIHHIHIIIIIIIHIGHHIIGFHIIIIGHIIHIIHIIIHIHIHIIIHH=DHIIIIIHIHHIEHDHHIIHGHHHHHHHHHHHHH@HHHDHDHFIGGHI:DHHF-@HH?EH@HI?-GCHGGHHIICHH@C-6EHEHHG@:@5HID>C----@-F=HCDIHHF?HEEHHG:HDCHGG??IIIHEEEHHHHHHIIHIH?HHHHHIIIHHGHG?HHHIHEHHCH?IIIIIIGHIHHIGHHCIIIIIIHHIIGHIHHGD<IIIIFHFD<HIIHHGHIIHIIIIIIIIIIIIIHIHHHIIHHFIIIIHEIHIHEIIIIIIHGIIIIIHIIIIIIGIIIIIIIIIIIIIHII
@HWI-D00621:625:HMJNFBCX2:2:1105:11062:17912
GTGGGGAATATTGCACAATGGGCGCAAGCCTGATGCAGCCATGCCGCGTGTATGAAGAAGGCCTTCGGGTTGTAAAGTACTTTCAGCGGGGAGGAAGGTGTTGAGGTTAATAACCTCAGCAATTGACGTTACCCGCAGAAGAAGCACCGGCTAACTCCGTGCCAGCAGCCGCGGTAATACGGAGGGTGCAAGCGTTAATCGGAATTACTGGGCGTAAAGCGCACGCAGGCGGTCTGTCAAGTCGGATGTGAAATCCCCGGGCTCAACCTGGGAACTGCATTCGAAACTGGCAGGCTAGAGTCTTGTAGAGGGGGGTAGAATTCCAGGTGTAGCGGTGAAATGCGTAGAGATCTGGAGGAATACCGGTGGCGAAGGCGGCCCCCTGGACAAAGACTGACGCTCAGGTGCGAAAGCGTGGGGAGCAAACAGG
+
IIIIIIIIHIIIIIIIIIIIIIIIIIIIIIIIHIHIIIIIIIIIIIIIIIHIIIIH?HHIIIHHIHHIDHICHCHHHIIGHIHHHHIGIIIHIIIIIIIIIHGHIIIGF@EGFHFHIIH?EGGFHIHHI?GEAEHDDHHHEGEGFGHEDDHHIIHIIHI-AG?-F-6@HE;:CD>HC-@FH--DHHHHFCG@FEGCG?@@GDFEEHHGEH@@6566@@@-;;@>6@DH6+-H?FG@6--6+--FHHGHECFHE3:CHHHHCFF-HHGA6-FHFHIHF?HEFHHGIIHIHHIHHHHIHHHE?ED---IIHIHIIHIIHHIIIHHHGIIIIHIIIHIIIIIIHHIHHEGD:HGIIIIIIIIIHHIIIIHIIIIHIIIIIIIIHIIHIIIFIIHHHIGIIIIIIHIIIIIIIIIIIIIIIIIIIIIIIIIIII
@HWI-D00621:625:HMJNFBCX2:2:1105:8576:18143
GTGGGGAATATTGCACAATGGGCGCAAGCCTGATGCAGCCATGCCGCGTGTATGAAGAAGGCCTTCGGGTTGTAAAGTACTTTCAGCGAGGAGGAAGGCGTTAAGGTTAATAACCTTAGTGATTGACGTTACTCGCAGAAGAAGAACCGGCTAACTCCGTGCCAGCAGCCGCGGTAATACGGAGGGTGCAAGCGTTAATCGGAATTACTGGGCGTAAAGCGCACGCAGGCGGTCTGTCAAGTCGGATGTGAAATCCCCGGGCTCAACCTGGGAACTGCATTCGAAACTGGCAGGCTAGAGTCTTGTAGAGGGGGGTAGAATTCCAGGTGTAGCGGTGAAATGCGTAGAGATCTGGAGGAATACCGGTGGCGAAGGCGGCCCCCTGGACAAAGACTGACGCTCAGGTGCGAAAGCGTGGGGAGCAAACAGG
+
IIIIHIIHHIIIHIIIHHHIIIIIIIGIIIIIFIFHIIIIIIHIIHIIIIEGHHHIIIIIHIHICFHIHIIIIIHIHHGIIIGHEHHIIIHDHIIIIGGIHHHHHIIIIHIIIIHHEHHHEFHIIIHIIFH-GBEHHFIIGEHH--AAHD:HEHEHEH-FGHFHHHGE?@:DCHCDCGHIGGHHII---@FHHG=--EH-@@@EG@-65CDDFIHHEHHEHHE5--+IHFHHG6@6-CHHDECIHEHCE@6?IHDHC+HHHHHCEH@F-EGIHHHEGFIIHIHIIHHIHFHIIHAHFIHH@HAHIIIIIIHHEHIIHIHIIIIIIHEIIHGIIHIIHIIIIHIIIHHGDFHIIIIIIIIIIIIIIIIIIIIHIIIIIIHHGIIIIIIIIIIHIHIIHIIIHGIIIIIIIIIIIIIIIIIIIIIHHFIIII
@HWI-D00621:625:HMJNFBCX2:2:1105:2592:18500
GTAGGGAATCTTCGGCAATGGACGAAAGTCTGACCGAGCAACGCCGCGTGAGTGAAGAAGGTTTTCGGATCGTAAAACTCTGTTGTTAGAGAAGAACAAGGACGTTAGTAACTGAACGTCCCCTGACGGTATCTAACCAGAAAGCCACGGCTAACTACGTGCCAGCAGCCGCGGTAATACGTAGGTGGCAAGCGTTGTCCGGATTTATTGGGCGTAAAGCGAGCGCAGGCGGTTTCTTAAGTCTGATGTGAAAGCCCCCGGCTCAACCGGGGAGGGTCATTGGAAACTGGGAGACTTGAGTGCAGAAGAGGAGAGTGGAATTCCATGTGTAGCGGTGAAATGCGTAGATATATGGAGGAACACCAGTGGCGAAGGCGGCTCTCTGGTCTGTAACTGACGCTGAGGCTCGAAAGCGTGGGGAGCAAACAGG
+
IIIIIHHIIIIHHIIIGIIIIGIIGIIIHIIIIIIIIIIIFHIIHHIICFCHFDCGHHIIIHHHIHHHFHHGHIGICHIIIH<0<DHHHEHIHIIFHHHEHHHHHEHIGHIHCHHC?EFHIIGH@EEEHEC@AGAGHCFEGFF@C4GHHC:+@GACHH=GHIHH8-FE--6>5;6>GHEF?6@@-6-@@@-4--64+-6FGD-6@FC4@@6F5;?GIIHHHCC63>DHHHF@EG@6-6@F@@@--HHCHIGIHHC>+D:AF-?:+>;DHFIIIIHFD-GA8-HFGHHHHHFHIIIIGHHIHHHIIHHGIIIIHIIHHIIHG/ED/IIIHIIIIIIIIIHIHIIIHHFGDHIIIIIIIIHHG@HIIIIIIIIIHIIHIIIIIHEHHHFHIHEHHIIIIHIIIIIIIIGIIIIIIIIIIIIIIHHIIIIIII
@HWI-D00621:625:HMJNFBCX2:2:1105:4223:18732
GTGGGGAATATTGCACAATGGGCGCAAGCCTGATGCAGCCATGCCGCGTGTATGAAGAAGGCCTTCGGGTTGTAAAGTACTTTCAGCGAGGAGGAAGGCGTTAAGGTTAATAACCTTGGCGATTGACGTTACTCGCAGAAGAAGCACCGGCTAACTCCGTGCCAGCAGCCGCGGTAATACGGAGGGTGCAAGCGTTAATCGGAATTACTGGGCGTAAAGCGCACGCAGGCGGTCTGTCAAGTCGGATGTGAAATCCCCGGGCTCAACCTGGGAACTGCATTCGAAACTGGCAGACTAGAGTCTTGTAGAGGGGGGTAGAATTCCAGGTGTAGCGGTGAAATGCGTAGAGATCTGGAGGAATACCGGTGGCGAAGGCGGCCCCCTGGACAAAGACTGACGCTCAGGTGCGAAAGCGTGGGGAGCAAACAGG
+
IIFHHHIIHHIHIHHIHHIIIHFHIIHIHIIHIHHIIGIIEHHIIIIIEHHFHHIIIHHIIIIIIIIIHIIIIIHFHHIIIHFHHIIHIIHCEHHHIGCHHHIHIIHHIGEHIIIGHIIIHGCEHHECAHGHEHDC+EDHGB66-FH->CHHHHE@H-4@AHE@-A?EE@:HHC++---6@=-6:C-@E@---4---56@GH@@GHIHIII6@8-@G?G6--46F-GHHHIHF--@--ED>-4-@-E@-@-HHC+>++IGHHIHHG6-CHHHAACAA?FG?HHIIIIIHHHB?GEHHHGHHH?HHCIIIIIHA?IIHIHHHG/IIIIIHCCHHIIIIIHIHIIHEEFD:?IIIHIHHHHGHIIIIIIIIHIIIIIIIIIIIIHIIIIIHHHHIHIIIIHEH@IIIIIIIIIIIIHGIIIIIIIIIHIIII
@HWI-D00621:625:HMJNFBCX2:2:1105:14246:18609
GTGGGGAATATTGCACAATGGGCGCAAGCCTGATGCAGCCATGCCGCGTGTATGAAGAAGGCCTTCGGGTTGTAAAGTACTTTCAGCGAGGAGGAAGGCGTTAAGGTTAATAACCTTAGCGATTGACGTTACTCGCAGAAGAAGCACCGGCTAACTCCGTGCCAGCAGCCGCGGTAATACGGAGGGTGCAAGCGTTAATCGGAATTACTGGGCGTAAAGCGCACGCAGGCGGTCTGTCAAGTCGGATGTGAAATCCCCGGGCTCAACCTGGGAACTGCATTCGAAACTGGCAGGCTAGAGTCTTGTAGAGGGGGGTAGAATTCCAGGTGTAGCGGTGAAATGCGTAGAGATCTGGAGGAATACCGGTGGCGAAGGCGGCCCCCTGGACAAAGACTGACGCTCAGGTGCGAAAGCGTGGGGAGCAAACAGG
+
IHGHIIHHIIIIIIIIFHHHHHIIIIIIGHHHIIIIIIIIIIIGIIIIIHHHIIIIIHIIIIHIIGIIIHHIFHHHHHIIHIFHIIHHHHDHHIIIIIIIHIGIHIIIIIIIFHHECGHHHIHIGGHHGHIHE-7CDEHHFEHHHHIGHCHDHIGHEHIIIIEHIGIIIHHGHCDH@@GHHG-5DGHHH?-FHHCE@G?FGCH@GHHHHH6@-CIIHH@@HHG>DH4::CHIIIHIH?DHHHIIHHHHHIHF=GHD>+IHEHCHIIIHEECHIIIHIIHGAGIIIHE@CHHGHHFHHIHHEGAHHFIHIIIIFFCIHIIIIIIIIIHHHDIIIIIIIIIIIIIIIHHGDFHIIIIIIIHHDHIIIIIIIIIIIIIIIHHIHHIIIIIIIIIIHIHIIIIIHFHHIIIIGIIIIIHIIIIIIGIHHHIIII
@HWI-D00621:625:HMJNFBCX2:2:1105:10356:18892
GTGGGGAATATTGCACAATGGGCGCAAGCCTGATGCAGCCATGCCGCGTGTATGAAGAAGGCCTTCGGGTTGTAAAGTACTTTCAGCGAGGAGGAAGGCGTTAAGGTTAATAACCTTAGCGATTGACGTCACTCGCAGAAGAAGAACCGGCTAACTCCGTGCCAGCAGCCGCGGTAATACGGAGGGGGCAAGCGTTAATCGGAATTACTGGGCGTAAAGCGCACGCAGGCGGTCTGTCAAGTCGGATGTGAAATCCCCGGGCTCAACCTGGGAACTGCATTCGAAACTGGCAGGCTAGAGTCTTGTAGAGGGGGGTAGAATTCCAGGTGTAGCGGTGAAATGCGTAGAGATCTGGAGGAATACCGGTGGCGAAGGCGGCCCCCTGGACAAAGACTGACGCTCAGGTGCGAAAGCGTGGGGAGCAAACAGG
+
IIIIIIIIIIIIIHIIIIIIIHHIIIIIIIIIIIIIIIIIIIIIIHIIHIIIIIHIIIHHIIIIIIGIIHIIIIHIHHIIGIHGHHHIHHIHHIIGHIIHIIIIIHHHHEHIHIIIIIIIHIHH?@EHHIHEHGHHDHDEEFHI-BGHH:DDEH--FH=AHHEEC-6-4A3>DC>>-6@?GE=;C:+++3-4--@@@--@HGGG@-@@-HC-@6?HEDCCD=G>C-HHD:?IHHHH@CGD:EDG@HCH@66EIIIGHDHHCIHEHHHA6-IHGFA6-F??HE@?IHEGCHHEEFHIHE?HFAAHHEIIIGIIIIIIHHIHEEIIIHIHIHGIHEIIIIIIIIIHHHHFHHIIHHIIIIGIIIHIHIHHIIIIIHIIIIIIIIHIIIIIIIIIIIIIIIIIIHIIIIIIIIIIIIIIIIIIIIIIHHIIII
@HWI-D00621:625:HMJNFBCX2:2:1105:15560:19218
GTGGGGAATATTGGACAATGGGCGAAAGCCTGATCCAGCCATGCCGCATGAGTGAAGAAGGCCTTTGGGTTGTAAAGCTCTTTCGGTGAGGAAGATAATGACGGTACTCACAGAAGAAGTCCTGGCTAACTCCGTGCCAGCAGCCGCGGTAATACGGAGAGGGCTAGCGTTATTCGGAATTATTGGGCGTAAAGAGCGCGTAGGCTGGTTAGTAAGTTAAAAGTGAAATCCCAAAGCTCAACTTTGGAATTGCTTTTAAAACTGCTAACCTAGAGATTGAAAGAGGATAGAGGAATTCCTAGTGTAGAGGTGAAATTCGTAAATATTAGGAGGAACACCAGTGGCGAAGGCGTCTATCTGGTTCAAATCTGACGCTGAGGCGCGAAGGCGTGGGGAGCAAACAGG
+
IHHHIIIHHHIIIIIIHIHIIIIIIHIIIII@HHIIHIIHIGIIHHIIIIIIIIHIIIIIIIHIIIHHIHIHHEGHIHIHIIIIHHHHHIIHIIIGHIIHIIIIEHHHEEHIIEEHHHHIIIIHHHHHIFGHHHEHHH?@GHCHHDHIIIGGIEHG-@DCDEH@5AAFC-6@8AF-AEA46-6GG:@@CDHHE6@H@-)CHEHHH64G-EEEHHGEF@GGHHEHHEFACHHEHHG7G?HHHHECEECHG?GHEGHHEHHHHIHIHHHHEHIIIFIIIIIHIIIIHEG?IHHIHHHHGHHEHIIHIIIIIHIIIIHHIHIHHIIHIHHHIIHH?HFIHIHIIIHIIHIIIIIIHIHIIIIIHIHIIIIIIIIHIIIIIIIIIIIIIIIIIIHIIIIIIHHD<IIII
@HWI-D00621:625:HMJNFBCX2:2:1105:6939:19382
GTGGGGAATATTGCACAATGGGCGCAAGCCTGATGCAGCCATGCCGCGTGTATGAAGAAGGCCTTCGGGTTGTAAAGTACTTTCAGCGGGGAGGAAGGTGTTGAGGTTAATAACCTCAGCAATTGACGTTACCCGCAGAAGAAGCACCGGCTAACTCCGTGCCAGCAGCCGCGGTAATACGGAGGGTGCAAGCGTTAATCGGAATTACTGGGCGTAAAGCGCACGCAGGCGGTCTGTCAAGTCGGATGTGAAATCCCCGGGCTCAACCTGGGAACTGCATTCGAAACTGGCAGGCTAGAGTCTTGTAGAGGGGGGTAGAATTCCAGGTGTAGCGGTGAAATGCGTAGAGATCTGGAGGAATACCGGTGGCGAAGGCGGCCCCCTGGACAAAGACTGACGCTCAGGTGCGAAAGCGTGGGGAGCAAACAGG
+
IIFIIIIIHIIIIIHIIIIIIIIIIIIIIIIHIIIIIIIIIIIIIIIIIIHHIIIIIIIIIHIIIIIIGIIIIIHII?EHIIFEHIEHIIICHHHHIIIIIIIGHHH/CCHHHIHHIGHIHIIIIGH=DHEHHGHIHCHH@?AA-AEGGD:DHHCHFE@HHCHFF@@EE@++:+5:-6@GH--::+4@=@@?H--6@E@H@@E4@+>@@GHHIC6HE>DCH<HCCCHH:CDHHHHHCCEHH@@?F@-IGHIHHHDH:DCEC6@-EE@A--FEHGHEIH@@E=EFEHFHHECFCFHHHIIHHHEHF-EFHIIHHEEFHHIIHHHHHHHIIIHIHHIHHHIIHIIHHHGF<HHHECEIIHHGIIIIIHDIIIIIHIHIIIIHIIFGIIIIIIIIHHHIIIIHHHIIIIIIIIIIIIIIIIIIIIIIIIHIII
@HWI-D00621:625:HMJNFBCX2:2:1105:10867:19392
GTGGGGAATATTGCACAATGGGCGCAAGCCTGATGCAGCCATGCCGCGTGTATGAAGAAGGCCTTCGGGTTGTAAAGTACTTTCAGCGAGGAGGAAGGCGTTAAGGTTAATAACCTTAGCGATTGACGTTACTCGCAGAAGAAGCACCGGCTAACTCCGTGCCAGCAGCCGCGGTAATACGGAGGGTGCAAGCGTTAATCGGATTTACTGGGCGTAAAGCGCACGCGTGCGGTCTGTCAAGTCGGATGTGAAATCCCCGGGCTCAACCTGGGAAATGCATTCGAAACTGGCAGGCTAGAGTCTTGTAGAGGGGGGTAGAATTCCAGGTGTAGCGGTGAAATGCGTAGAGATCTGGAGGAATACCGGTGGCGAAGGCGGCCCCCTGGACAAAGACTGACGCTCAGGTGCGAAAGCGTGGGGAGCAAACAGG
+
IHIHHHIIIIIIIHIIIIIIGIHIIIIDHIIHFHIIHHIHIIIIIICHHHHIIIHIGHIIGIIIIIFGHHHHHHHEHHIIIGDDGHHIHHHHGHDHHHHHHIIIIIIHIHHFECHIIIGICDA-DGHHAGFHIHH:C=CGGHHHHCH?DHIDHIAHHHDEHHEE8EHG--66>>5CGHH@G@-:HDEHEG@@?EHEG-FEHG-+6@+-4-6@-;+C@-66CH######A:HE-G@G?FHD:E56------HE@6++;:A8-6A-?F-66F66---A6-HHHG@?GFBF@?-E-?B?A-D--H?HG-@GC:;-HCHHHIHHCHG?IHE@CCIIHHHHHC//IGHHHHF<:EHFIIHHCHHIHE<HIHDG=ECIHHHHDHC?CG<CHIIIIIIHHGIIIIGHECHHDHEHHIIIGIHFHFHCIHHHFGHIHF
@HWI-D00621:625:HMJNFBCX2:2:1105:13223:19504
GTGGGGAATATTGCACAATGGGCGCAAGCCTGATGCAGCCATGCCGCGTGTATGAAGAAGGCCTTCGGGTTGTAAAGTACTTTCAGCGAGGAGGAAGGCGTTAAGGTTAATAACCTTGGCGATTGACGTTACTCGCAGAAGAAGCACCGGCTAACTCCGTGCCAGCAGCCGCGGTAATACGGAGGGTGCAAGCGTTAATCGGAATTACTGGGCGTAAACCGCCCGCAGGCGGTCTGTCAAGTCGGATGTGAAATCCCCGGGCTCAACCTGGGAACTGCATTCGAAACTGGCAGGCTAGAGTCTTGTAGAGGGGGGTAGAATTCCAGGTGTAGCGGTGAAATGCGTAGAGATCTGGAGGAATACCGGTGGCGAAGGCGGCCCCCTGGACAAAGACTGACGCTCAGGTGCGAAAGCGTGGGGAGCAAACAGG
+
IIIIIIHIIIIIIIIIIIIIIIIIHIIIIIIIIIIIIIIHIIIIIIIIIIIGIHHIIIIIIIIIIIIIIHHIIHHHIIIIIIDDGHIIIIIHIGFHGIGIHHIHHIHIHIIIIIHHHHIIIIIHHHHIHGHHHHHIIIIHIHIIIIHHHHIIIIII-AEHGGC?GHEEFCDHIH>D@@?-4GHIHGHGEG6@--EHDE@@HFD-EEE-6-6G?#############@+CD@IHEEGG@@C6--@CG?FFEHHHCCHDHHGA@?4@A-GAA@GIIHHHBHCHIIHIHHFEHHHEHGFEHHHG7-@F-IIHIHIFEHIIHIIIIIIHEIIIIIIIHHIIIIIIIIHIHHGDHIIIIIIIIHIIHIHHFGIIIIIIIIIIIIHIIIIIIIIIIIHHIIIIIIIIIIIIIIIIIIIIGIIIIIIIIIHF<IHII
@HWI-D00621:625:HMJNFBCX2:2:1105:13180:19813
GTGGGGAATATTGGACAATGGGCGAAAGCCTGATCCAGCCATGCCGCATGAGTGAAGAAGGCCTTTGGGTTGTAAAGCTCTTTCGGTGAGGAAGATAATGACGGTACTCACAGAAGAAGTCCTGGCTAACTCCGTGCCAGCAGCCGCGGTAATACGGAGAGGGCTAGCGTTATTCGGAATTATTGGGCGTAAAGAGCGCGTAGGCTGGTTAGTAAGTTAAAAGTGAAATCCCAAAGCTCAACTTTGGAATTGCTTTTAAAACTGCTAACCTAGAGATTGAAAGAGGATAGAGGAATTCCTAGTGTAGAGGTGAAATTCGTAAATATTAGGAGGAACACCAGTGGCGAAGGCGTCTATCTGGTTCAAATCTGACGCTGAGGCGCGAAGGCGTGGGGAGCAAACAGG
+
IIIIIIGIIIIIIIIIIIHIIHIIIIHIIIIIIIHGIIIIIIIIIIIIIIIIIIHIIIIIHIIIHHHGHCHHHIIIIHHHIIGHIIHHIHHIIIIIIIIIGIIIHIGHHHIIIIGIIIHIIHIIIHHIHHHEHIGHHIIIIIIGHDDHHIDEHHEHHHDHHIIHIIIGIIHHII?HEHGHHHGHECHCHHHHHEDHHC@HHIIIEEF@FCFGFHGGGHHFFFHHHHEHFGEHGE7A?@EG77ACHGHGFHHDD:BBEHGCH?EHEHIIHHGEFD.HHIHHHIIHHHHHGHEHCIHHHHHHHHHHHHHIIIIIIIIIIIIIIIHHIIHHIIIIIIHHFIIIIIIIIHIIIIIIIIIIIHIIIIHIIIIIIHIIIIIIIIIIIIIIIIIHIIGIIIIIIIIHHIIII
@HWI-D00621:625:HMJNFBCX2:2:1105:15825:19858
GTAGGGAATCTTCGGCAATGGACGAAAGTCTGACCGAGCAACGCCGCGTGAGTGAAGAAGGTTTTCGGATCGTAAAACTCTGTTGTTAGAGAAGAACAAGGACGTTAGTAACTGAACGTCCCCTGACGGTATCTAACCAGAAAGCCACGGCTAACTACGTGCCAGCAGCCGCGGTAATACGTAGGTGGCAAGCGTTGTCCGGATTTATTGGGCGTAAAGCGAGCGCGGGCGGTTTCTTAAGTCTGATGTGAAAGCCCCCGGCTCAACCGGGGAGGGTCATTGGAAACTGGGAGACTTGAGTGCAGAAGAGGAGAGTGGAATTCCATGTGTAGCGGTGAAATGCGTAGATATATGGAGGAACACCAGTGGCGAAGGCGGCTCTCTGGTCTGTAACTGACGCTGAGGCTCGAAAGCGTGGGGAGCAAACAGG
+
IIIIIGIIIIIIGIIIIIIIIIIIIHIIIIIIIIIIIIIIIIIIIIIIHHHIHHIIIIIIIIIIIIIIIIIIIIHIIIIHHIDHIHGIIIIIIIIIIIIHHIHIHIIIIIIIHGIIIFHH@GHIIIIIIHIIIHHGHCFHHIHHHFHHIGHHDHHHHHHEAHHHIIHIGHHIICCDE@HHIHHIIHEGCHII?GEE:@@@EH?:@@9HHCHHGHIHGG@@:@H+36)C3+@EHIHHFHGHHHHFHHFHEHEIIHCCDHC@BA-CDC7:HG=HG-IHECHHGHHGFHGHIIHIHHHIIHHCCEHIIHIIHGFHCIIIIIIHHHFHCHIIHDGIHHIIIIIIIIIIIIGHFIIIIIIIIIIHIHIIIIIIIIIIIIIIIIIIHIIIIIIIIHIIIIIHIIGIIIIIIIHIIIIIIIIIIIIIIIIIIIIIII
@HWI-D00621:625:HMJNFBCX2:2:1105:13219:20181
GTAGGGAATCTTCGGCAATGGACGAAAGTCTGACCGAGCAACGCCGCGTGAGTGAAGAAGGTTTTCGGATCGTAAAACTCTGTTGTTAGAGAAGAACAAGGACGTTAGTAACTGAACGTCCCCTGACGGTATCTAACCAGAAAGCCACGGCTAACTACGTGCCAGCAGCCGCGGTAATACGTAGGTGGCAAGCGTTGTCCGGATTTATTGGGCGTAAAGCGAGCGCAGGCGGTTTCATAAGTCTGATGTGAAAGCCCCCGGCTCAACCGGGGAGGGTCATTGGAAACTGGGAGACTTGAGTGCAGAAGAGGAGAGTGGAATTCCATGTGTAGCGGTGAAATGCGTAGATATATGGAGGAACACCAGTGGCGAAGGCGGCTCTCTGGTCTGTAACTGACGCTGAGGCTCGAAAGCGTGGGAGCAAACAGG
+
IIIIIIIIIIIIIIIIIIHIIIIIIIIIIIIIIIIIIIIIIIIIIIIIIIIIIIIIIIIIIGHHIIIIIIIIIIIIIIIIHIDFHIIIIIIIIIIIIIIHHIIIIIHHHHIIIIHIIHIIIHHHECHIIGHIIHHIHFHGIHIIIH?EHHH:GHHIHG-AGHEFHHHEE-+>HDHHHHHCE@EHEHGE-GECED@HHHHHHHEGH@66@DGHIDGEGHHE:@D+?E@+66@?-@-6-H@HEHE@HHEHHHFH;:CGH>3B-77+;>C:IHIHECIHFCHEHHHHHAIHEHHIGCCHIIIHHHBHFHIIIIIIIIHHFHIHHEEEFEIIIIIIIIIHHHHIGIIHIHHFIIIIHGG?IIHHF<EHIIHHHEIIIIIIIIIIIHIIIIIIIIIIHIHDHIIIIIIIIIIHIIIHIIIIIIIIIIIIIIIII
@HWI-D00621:625:HMJNFBCX2:2:1105:20061:20705
GTGGGGAATATTGCACAATGGGCGCAAGCCTGATGCAGCCATGCCGCGTGTATGAAGAAGGCCTTCGGGTTGTAAAGTACTTTCAGCGAGGAGGAAGGCATTAAGGTTAATAACCTTAGTGATTGACGTTACTCGCAGAAGAAGCACCGGCTAACTCCGTGCCAGCAGCCGCGGTAATACGGAGGGTGCAAGCGTTAATCGGAATTACTGGGCGTAAAGCGCACGCAGGCGGTCTGTCAAGTCGGATGTGAAATCCCCGGGCTCAACCTGGGAACTGCATTCGAAACTGGCAGGCTAGAGTCTTGTAGAGGGGGGTAGAATTCCAGGTGTAGCGGTGAAATGCGTAGAGATCTGGAGGAATACCGGTGGCGAAGGCGGCCCCCTGGACAAAGACTGACGCTCAGGTGCGAAAGCGTGGGGAGCAAACAGG
+
IIIIIIIIIIIIIIHIIIIHIIEHDHHDGHIIIEHIIIIFH?HIHIIIHICHHHIEHIIGIGHHIHIIHHIIIIIIGHGFHHDCHHHIHHIHEHHHH=0EFGFH@?9<<CG@@C?CFGHCEHHIEHF=.-@-778+7-CHEIHHHHEHDH::-CFH-65AE-A-6A?AA5:CD5+56-F?EGEHDH@E--@@-@54-5@-@6-E6FHEHHHE=H@-G:D>6--+@-IIHC@--6-6--DHIHG?HEFF@6@@-:636+-GEIIIIHHEE?HHGA-HHHAA4HIHIHHHHB?EH@IHF@HHHEEEH?IHHD>77-IIIHHHGIGIIHIIIIIIIIIIIHHHIGIIHIHGFHHHEGIIIIIHHHIIIIIHIIIIIIIIHHHHHHIIIIIIHFHIIIIIIIIHH@IIIIIIIIIIIIIIIIIIIIIIIIIIII
@HWI-D00621:625:HMJNFBCX2:2:1105:10398:20968
GTGGGGAATATTGCACAATGGGCGCAAGCCTGATGCAGCCATGCCGCGTGTATGAAGAAGGCCTTCGGGTTGTAAAGTACTTTCAGCGAGGAGGAAGGCGTTAAGGTTAATAACCTTGGCGATTGACGTTACTCGCAGAAGAAGCACCGGCTAACTCCGTGCCAGCAGCCGCGGTAATACGGAGGGGGCAAGCGTTAATCGGAATTACTGGGCGTAAAGCGCACGCAGGCGGTCTGTCAAGTCGGATGTGAAATCCCCGGGCTCAACCTGGGAACTGCATTCGAAACTGGCAGGCTAGAGTCTTGTAGAGGGGGGTAGAATTCCAGGTGTAGCGGTGAAATGCGTAGAGATCTGGAGGAATACCGGTGGCGAAGGCGGCCCCCTGGACAAAGACTGACGCTCAGGTGCGAAAGCGTGGGGAGCAAACAGG
+
IIIIIIIIIIIIIIIIHIIIIIIIIIIIIIIIIIIIIIIIIIIIIIIIIIHHHHHIIIIIIIIIIIIIIIIIIIIIIHHIIIFHIHIHIIIIHHIIGEEHIIIIIHHHIEHGHHGHIIHGHIHH?FHHHEE-FE-77->@@HHE--BFHDDHHGCGCEE4AH?AG-A8A4+53+35@@GHID=CD++++5---564-@-@HIIIG@@?GHIHFF5HECF-CD;C4;CHC3@@6-66-@HCDHHFIIHHGHIHHHD:D:EH@AAEHGEG8-FHHA-FGIIIIIIIIHG?@HEHHEHHIHEG@HHHIHIIIHHHEIIHHIIIHEIGIIIGIIIIIIIIIIHGIIGIIIHF<GIIIIHIIIIIIIIIIIIIIIIIIIIIIIHDHGIIIIIIIIIIIIIIIIIIIIIIIHHIIIIIIIIIIIIIIIIIHHIIII
@HWI-D00621:625:HMJNFBCX2:2:1105:6569:21225
GTAGGGAATCTTCGGCAATGGACGAAAGTCTGACCGAGCAACGCCGCGTGAGTGAAGAAGGTTTTCGGATCGTAAAACTCTGTTGTTAGAGAAGAACAAGGACGTTAGTAACTGAACGTCCCCTGACGGTATCTAACCAGAAAGCCACGGCTAACTACGTGCCAGCAGCCGCGGTAATACGTAGGTGGCAAGCGTTGTCGGGATTTATTGGGCGTAAAGCGAGCCCAGGCGGTTTCTTAAGTCTGATGTGAAAGCCCCCGGCTCAACCGGGGAGGGTCATTGGAAACTGGGAGACTTGAGTGCAGAAGAGGAGAGTGGAATTCCATGTGTAGCGGTGAAATGCGTAGATATATGGAGGAACACCAGTGGCGAAGGCGGCTCTCTGGTCTGTAACTGACGCTGAGGCTCGAAAGCGTGGGGAGCAAACAGG
+
IIIIIIIIIIIIIIIIIIIIIIIIIIIIHIIIIIIIIIIIIIHHIIIIIIIIIIIIIIIIIHIIHIIIHIIHHIIHIIIHHI<DHHIIIIIIIHIIIIIIHIHII??EEHIICHGH/@CFHIFHHEHIH@HHGEH@GHAFHHE@GAHGHC:DHHC-6F-AGG-A----AFCHD:CHC----66@-@F-5@-@?-E-6@E-6++3F@6@HHIG@-EHE@+>56-4+44+>36@-F66-@-6-@@6-@@?EHGHD:+HH:CHG@EHIHHDHEHIHEHIIGGIIIIHHGHHEIIIHHCEHHHIHHIHEIHHHGIIIIIIHGHHIHHHIIHG<<CIIIHIIIIIIIIHHGGGDHIHIIIIHHGDHHIIIIHHIIHIIIIIIIIIIHIIIHEIIHIIIIIIIIIIHIIIIHIIIIIIIIIIIIIIHHIIIIIIII
@HWI-D00621:625:HMJNFBCX2:2:1105:6829:21034
GTGGGGAATATTGCTCAATGGGCGCAAGCCTGATGCAGCCATGCCGCGTGTATGAAGAAGGCCTTCGGGTTGTAAAGTACTTTCAGCGAGGAGGAAGGCGTTAAGGTTAATAACCTTGGCGATTGACGTTACTCGCAGAAGAAGCACCGGCTAACTCCGTGCCAGCAGCCGCGGTAATACGGAGGGTGCAAGCGTTAATCGGAATTACTGGGCGTAAAGCGCACGCAGGCGGTCTGTCAAGGCGGATGGGAAATCCCCGGGCTCAACCTGGGAACTGCATTCGAAACTGGCAGGCTAGAGTCTTGTAGAGGGGGGTAGAATTCCAGGTGTAGCGGTGAAATGCGAAGAGATCTGGAGGAATACCGGTGGCGAAGGCGGCCCCCTGGACAAAGACTGACGCTCAGGTGCGAAAGCGTGGGGAGCAAACAGG
+
IEGHFIHIIHHIIIIHIG?HEHIIIIIIIHGHIIHIIIIIIIIIIIIIDHHIHIIIGIHHHIHIIIIHHGGHIIIIIIHGHHD@HHHIDHIDDHIIIIIHHIIHIIIEHEHIHGHHIGHIH>DHCCEHIGA-D-DHDHHHIEFHIG?-C+CDHA@@GH=--6AAA?6FHH::>+>DCF-----5++66-@@--6@E4E?-HCHC@H@@E@EFEH@-4++5--43-CG>>3---@--GG@44--@H@6--6@@HD::+;4-HIHG?A?A8CHHHHAFA-HEHE?FB6-FFA-?GB-GG?FG-?AAA@IIIIIIHIIHD.GED@F9@?HHD<IHIIHIGHHEHIIIHGDD<C?HEHIIHIIHEIHIHHHEC@IIHIDDIIHHDC??HHIIIIIHHEFHIIHHHEEIHIGHGIIIHHHHHHHEIHFEHFIGII
@HWI-D00621:625:HMJNFBCX2:2:1105:9569:21466
GTGGGGAATATTGCACAATGGGCGCAAGCCTGATGCAGCCATGCCGCGTGTATGAAGAAGGCCTTCGGGTTGTAAAGTACTTTCAGCGAGGAGGAAGGCATTAAGGTTAATAACCTTGGTGATTGACGTTACTCGCAGAAGAAGCACCGGCTAACTCCGTGCCAGCAGCCGCGGTAATACGGAGGGTGCAAGCGTTAATCGGAATTACTGGGCGTAAAGCGCACGCAGGCGGTCTGTCAAGTCGGATGTGAAATCCCCGGGCTCAACCTGGGAACTGCATTCGAAACTGGCAGACTAGAGTCTTGTAGAGGGGGGTAGAATTCCAGGTGTAGCGGTGAAATGCGTAGAGATCTGGAGGAATACCGGTGGCGAAGGCGGCCCCCTGGACAAAGACTGACGCTCAGGTGCGAAAGCGTGGGGAGCAAACAGG
+
IIIIIIIIIIIIIIIIIIIIIIIHIIIIIIHIIIIIIIIIIIIIIIHIHHEHHHHIGIIIIIIHIIIIIFHHIIIIGEHIIHDCHIIIHIIIIIIGIH?GHHHIIIIIIIIIIIIHGEE7EEH.GHHIIFHHHDE:+->GHHEHEEG@CHCHIHIHIH=FHC4AAEEGHHHIHHHCEEHHH-@CCC@GDE@GCGH@@5-6@HI@EE?--CGFEHIHHD:>-GH8HEEDHD6-6-66-EGIHH@-@GHGIHIIHHHDHHHGEA8-?GFHA?HHH@FHGIIHAEFHIIIHHIIIHHHHIIIHHHEHHHHHIIIIHHIIIIHGIIHIIIIHIHIIHHIIIIIHGCHHIHHFDFIIIIIIIIIHGIIIIIIIIIIIIIIIIIIIIHIIIIIIIIIHGIIIIIIIIIIIIIIIIIIIIIIIIIHIIIIIIIIIII
@HWI-D00621:625:HMJNFBCX2:2:1105:10449:21574
GTGGGGAATATTGCACAATGGGCGCAAGCCTGATGCAGCCATGCCGCGTGTATGAAGAAGGCCTTCGGGTTGTAAAGTACTTTCAGCGAGGAGGAAGGCGTTAAGGTTAATAACCTTAGTGATTGACGTTACTCGCAGAAGAAGCACCGGCTAACTCCGTGCCAGCAGCCGCGGTAATACGGAGGGTGCAAGCGTTAATCGGAATTACTGGGCGTAAAGCGCACGCAGGCGGTCTGTCAAGTCGGATGTGAAATCCCCGGGCTCAACCTGGGAACTGCATTCGAAACTGGCAGGCTAGAGTCTTGTAGAGGGGGGTAGAATTCCAGGTGTAGCGGTGAAATGCGTAGAGATCTGGAGGAATACCGGTGGCGAAGGCGGCCCCCTGGACAAAGACTGACGCTCAGGTGCGAAAGCGTGGGGAGCAAACAGG
+
IIHIIIIIIIIIIIIIIIIIIIIIIIIIIIIIIIIIIIIIIIIIIIIIIIHIIIHIIIHIIIIIIIIIIHIIIIIIIHIHIIFHHIIIIIIIHIIIHECHHIIIIIIIIIIIIIHIHHHHA?HHHHHGIECGHA=C:GCAFHEH@CGGH:DDHGAEHHDAHH?FEEHHG?>CCD;CHHHIIG->CH4@GH?-4@@-E@@@EE@-@EA?HHC@HA;BD?F#####F6-DHHF@6-6-6--DD@-6-?G6---@-C++5+HFA66-@A-8-FIHIHHF--EHIHFHFEHHG@?EHHGHF?HHEG?FHIIIIHHGFIHIIIIHHGHHHHHCIIIIIIHHHF@IHGIHIHGF<IIIHGIIHIGIHHIIHHIIGIIIIIIIIIHIHHHFHIIIIIHIIIIIIIIIIHIHHHHIIIIIIIHIHEHHHHHHIIGIII
@HWI-D00621:625:HMJNFBCX2:2:1105:11683:21975
GTGGGGAATATTGCACAATGGGCGCAAGCCTGATGCAGCCATGCCGCGTGTATGAAGAAGGCCTTCGGGTTGTAAAGTACTTTCAGCGAGGAGGAAGGCGTTAAGGTTAATAACCTTGGCGATTGACGTTACTCGCAGAAGAAGCACCGGCTAACTCCGTGCCAGCAGCCGCGGTAATACGGAGGGTGCAAGCGTTAACCGGAATTACTGGGCGTAAAGCGCACGCAGGCGGTCTGTCAAGTCGGATGTGAAATCCCCGGGCTCAACCTGGGAACTGCATTCGAAACTGGCAGGCTAGAGTCTTGTAGAGGGGGGTAGAATTCCAGGTGTAGCGGTGAAATGCGTAGAGATCTGGAGGAATACCGGTGGCGAAGGCGGCCCCCTGGACAAAGACTGACGCTCAGGTGCGAAAGCGTGGGGAGCAAACAGG
+
IIIIIIIIIIIIIIIIIIIIIIIIIIHIIIIIIHIIIIIIIIHIIIIICHDHIIIIIIIIIIIHIIGIIHIIIIIHFHIIIIDCHIHIHHDHHHHIIIFHIHHIIGHIHIHIGHHIHEHHIIIIIIHHIIIHH?EHGHH-8FEE-FH->+;>HHFHEHIE?G?FHIEEHIG:CDDHH?-----5C>4@GH----5-E---@@CDG@6+=DHFEHHEHD3>-44+>2+:D+-@?@CHH@@+:ECHG66EHGFCIDC65+IHEEE?CF-HFIIHIHG@6-@@?-EHHHG?FIIHEHHHFAAG?HHIIGIHIIIIIIIHIIIHEHHIHHIIIIIIIIIIHIIIIIIIIIHGBCFIIIIIIHHGCEDHGIIHIIIHIIIIIIIIIHIIHHEIIIIHHIIIIIIIHGIIIIIIIIIIIIIIIIIIIIIIIIIIII
@HWI-D00621:625:HMJNFBCX2:2:1105:13719:22016
GTGGGGAATATTGCACAATGGGCGCAAGCCTGATGCAGCCATGCCGCGTGTATGAAGAAGGCCTTCGGGTTGTAAAGTACTTTCAGCGAGGAGGAAGGCGTTAAGGTTAATAACCTTGGCGATTGACGTTACTCGCAGAAGAAGCACCGGCTAACTCCGTGCCAGCAGCCGCGGTAATACGGAGGGTGCAAGCGTTAATCGGAATTACTGGGCGTAAAGCGCACGCAGGCGGTCTGTCAAGTCGGATGTGAAATCCCCGGGCTCAACCTGGGAACTGCATTCGAAACTGGCAGGCTAGAGTCTTGTAGAGGGGGGTAGAATTCCAGGTGTAGCGGTGAAATGCGTAGAGATCTGGAGGAATACCGGTGGCGAAGGCGGCCCCCTGGACAAAGACTGACGCTCAGGTGCGAAAGCGTGGGGAGCAAACAGG
+
IHIIIIIIIIIIIIIIIIIIIIIIIIIIIIIIIIIIIIHIIIHIIIHIFHEEHHIIIIIIIIIFHIHHIGHHIIHHHIIIIHGGHIIIIIIIIIGIIIIHIIIIIIDGHIIGIHIIIIIGIHICEHIHHGIDHHIGHIHIIIII?GGHIIHHIHEAE?EHFHGEFHCGHHDHHHD:4@HEHGIHDH-@DH@@-@@6EE-@EF@HHGHHEGE@E@GCHDD:5CE:EEEDHHFGIHHF6-HHDE@-E@HHIHIHHCHHHIHEHHA-EHEF-HHF@AHHEEHHFIHFGBB-HIIIHHEIHHIIHHHFIHIIIIHHHHHHGHEIGIHIIIIIIIHIIHIGGHIIHHIIIHEGBHIIIHIIIIIHDIIIIIIIIIIIIIIIIIIIIIIIIIHIIHIHGHIIIIIIIHIHIIIIIIIIIIIIIIIIIIIIHHIIII
@HWI-D00621:625:HMJNFBCX2:2:1105:15907:22465
GTAGGGAATCTTCGGCAATGGACGAAAGTCTGACCGAGCAACGCCGCGTGAGTGAAGAAGGTTTTCGGATCGTAAAACTCTGTTGTTAGAGAAGAACAAGGACGTTAGTAACTGAACGTCCCCTGACGGTATCTAACCAGAAAGCCACGGCTAACTACGTGCCAGCAGCCGCGGTAATACGTAGGTGGCAAGCGTTGTCCGGATTTATTGGGCGTAAAGCGAGCGCAGGCGGTTTCTTAAGTCTGATGTGAAAGCCCCCGGCTCAACCGGGGAGGGTCATTGGAAACTGGGAGACTTGAGTGCAGAAGAGGAGAGTGGAATTCCATGTGTAGCGGTGAAATGCGTAGATATATGGAGGAACACCAGTGGCGAAGGCGGCTCTCTGGTCTGTAACTGACGCTGAGGCTCGAAAGCGTGGGGAGCAAACAGG
+
IIHHHIIII?GIHEEHHIHHIIIHIIIDGHIIIHHIIIIIIFHIIIHIIIIIIIIHIIEHIDFHIIIIIIGHIHGIGIIIGHDFHIIHHHHIGHHIIHIEEFCDHHEHHGGHHGIIC?@HIIHIIFIHGEGGHECDHEHHIEHHFEHHHHHDGHH?FC@HIFEHFHEHEHH:DH;:EF@-E@HHGEHFIII?CEE-+5@CGF-GG6F;C<D@55?@E66@GEH:@DHHHC@66@G@@?GHF6-@FH?HIHIIHC>HH>+HEHF:HHD;DIHHGHF-CH?EHGHHGIGIHHHHF7HHHIIIHH?HF.IHIIIIIIHHIIIIIIGIFIIIIHIIIIIIIIIIIIIIIIIHFIHFGIIIIIIHHHGIIIIIIIIIIIIHHHGIIGIIHHFHIIIHGIIIIIIIIIGIIIIIIIIHIIIHIIIIIIIIHGIIII
@HWI-D00621:625:HMJNFBCX2:2:1105:17544:22346
GTAGGGAATCTTCCACAATGGGCGAAAGCCTGATGGAGCAACGCCGCGTGTGTGATGAAGGGTTTCGGCTCGTAAAACACTGTTGTAAGAGAAGAATGACATTGAGAGTAACTGTTCAATGTGTGACGGTATCTTACCAGAAAGGAACGGCTAAATACGTGCCAGCAGCCGCGGTAATACGTATGTTCCAAGCGTTATCCGGATTTATTGGGCGTAAAGCGAGCGCAGACGGTTATTTAAGTCTGAAGTGAAAGCCCTCAGCTCAACTGAGGAATTGCTTTGGAAACTGGATGACTTGAGTGCAGTAGAGGAAAGTGGAACTCCATGTGTAGCGGTGAAATGCGTAGATATATGGAAGAACACCAGTGGCGAAGGCGGCTTTCTGGACTGTAACTGACGTTGAGGCTCGAAAGTGTGGGTAGCAAACAGG
+
IIHIIIIIIIIIHIIIIIIIIIIIIHHIIIIIIIIIIIIIIHIIIIIIHH@GGHIIIHHIIHHIIIIIIIHIIIGHHIIHIE<DGHIHIHIIIIGFHIHIIIHHHIGHHHIGHHFFHHIIHHFHHHIDHIIEHHHHHHIGAFEHIGHGHHGHIIF@GHEE?GCHIHHCHEHDDH::G--@?6FFHIEGCEE6-@@---6@EG@@@GHH@D?@E-A4@?:+@3+6--F@@:HEHHGAGFF?HHIIIIIIHHHIHE-HF-FHIHHEIHHHCHEHHGHHCGEGHHHHGIGHFIHCHIHIIIIIHHHIHHHHHIIIHIIHHIIIHIHD</IIIIIIIHIHHIIIIIIIIHHGDIHGIIIIHIHIIIIIIIIIGIIHIIIIIIIIIIIIIIIIHIIIGIIIIIIIIIIIIIIIIIIIIHIIIIIIIIIIIIHIII
@HWI-D00621:625:HMJNFBCX2:2:1105:7034:22989
GTAGGGAATCTTCGGCAATGGACGAAAGTCTGACCGAGCAACGCCGCGTGAGTGAAGAAGGTTTTCGGATCGTAAAACTCTGTTGTTAGAGAAGAACGACGAGGAGAGTGGAAAGCTCCTCGTGTGACGGTATCTAACCAGAAAGGGACGGCTAACTACGTGCCAGCAGCCGCGGTAATACGTAGGTCCCGAGCGTTGTCCGGATTTATTGGGCGTAAAGCGAGCGCAGGTGGTTTATTAAGTCTGGTGTAAAAGGCAGTGGCTCAACCATTGTATGCATTGGAAACTGGTAGACTTGAGTGCAGGAGAGGAGAGTGGAATTCCATGTGTAGCGGTGAAATGCGTAGATATATGGAGGAACACCGGTGGCGAAAGCGGCTCTCTGGCCTGTAACTGACACTGAGGCTCGAAAGCGTGGGGAGCAAACAGG
+
IIIIIIIIIIIIIIIIIIIIIIIIIIIIHIIIIIIGIIIIIIIIIIGIIIIHHHIIIIIIIHHIIIIIIIIIIIIIIIIHII<<<GHFIIIIIHIIHIHIGHHDHHFIEHHHHHF?FHHEHEHHHEEEE:@EEHHHCGHHCHEH?GE@ADHHHHFH--8GHHE@G?EEEE?;DH+>C66@64-@@-6@GHDHD:DH-+6F@2F-F@6@@HGHC@CDC-535-:;:IHFDHD8-EHGAHIGHHGIHHHHEIIIHHFHHHIHIIGHHHFFEG?IHGHEIIHHIHHIHFHHHEHIIHHHIIIIIHEIHGIIIIIIIIIHIIIHIHFFHCHHIIIIIIIIHIIIIIIIIHIHHIIIIIIHHHIIIHIIIIIIIIIIIIIIIIIGHHIIIIHIIIIIIIIIIIIIIIIIIIIIIIIIIIIIIIIIIIIIIIIIII
@HWI-D00621:625:HMJNFBCX2:2:1105:11862:23212
GTGGGGAATATTGCACAATGGGCGCAAGCCTGATGCAGCCATGCCGCGTGTATGAAGAAGGCCTTCGGGTTGTAAAGTACTTTCAGCGAGGAGGAAGGCGTTAAGGTTAATAACCTTGGCGATTGACGTTACTCGCAGAAGAAGCACCGGCTAACTCCGTGCCAGCAGCCGCGGTAATACGGAGGGTGCAAGCGTTAATCGGAATTACTGGGCGTAAAGCGCACGCAGGCGGTCTGTCAAGTCGGATGTGAAATCCCCGGGCTCAACCTGGGAACTGCATTCGAAACTGGCAGGCTAGAGTCTTGTAGAGGGGGGTAGAATTCCAGGTGTAGCGGTGAAATGCGTAGAGATCTGGAGGAATACCGGTGGCGAAGGCGGCCCCCTGGACAAAGACTGACGCTCAGGTGCGAAAGCGTGGGGAGCAAACAGG
+
IIIIIIGIHIIIIIHHIIHHIIIIIIIIIHIIHIIIHIHIIIIHHIIIIHHIIIHIIIHIHIIIIGIIIIIIIIIHHHHIHIHIIIIHCDHCGHHIIIIIIIIIIIFEHGGGGHFHHIIGHIGHEHHHHHHIIG=C;EH?GA?GHHGEHHHIGHHIEHIIIIIIGEHHHEHIHGH:HHHHIIHIGI=EHHEC@HEHHHGH@EE@GHHFHIECHD@@@HDHHH?HFEG>C>C--6--6-43CHG@EF6-HEHF@:HCD;HG?HFHHHHHCHGAAGHHCHHHEIIHHFA--G?-EHHHFHCG?A7?HFIGIIIHFD7FABIHHEFFIIIHHCGHIIIHHIHHFHIHHHHFDHGHHIIIIHHG<HHHEIIIIIIIIHIHDHHHHHIIIIIIIIIIHIIIIIIIIHIIIIIIIIIIIIIIIIIIIIIIIIIIII
@HWI-D00621:625:HMJNFBCX2:2:1105:4704:23508
GTGGGGAATATTGCACAATGGGCGCAAGCCTGATGCAGCCATGCCGCGTGTATGAAGAAGGCCTTCGGGTTGTAAAGTACTTTCAGCGAGGAGGAAGGCATTAAGGTTAATAACCTTGGTGATTGACGTTACTCGCAGAAGAAGCACCGGCTAACTCCGTGCCAGCAGCCGCGGTAATACGGAGGGTGCAAGCGTTAATCGGAATTACTGGGCGTAAAGCGCACGCAGGCGGGCTGGCAAGTCGGATGTGAAATCCCCGGGCTCAACCTGGGAACTGCATTCGAAACTGGCAGGCTAGAGTCTTGTAGAGGGGGGTAGAATTCCAGGTGTAGCGGTGAAATGCGTAGAGATCTGGAGGAATACCGGTGGCGAAGGCGGCCCCCTGGACAAAGACTGACGCTCAGGTGCGAAAGCGTGGGGAGCAAACAGG
+
IIIIIIIHIIIIIIGIIIIIIIIIIIIIIIHIIIHIIIIIIIIIIIIIHHEEHIIHIGHIIGIIIIIIIIHIIIIHHHHIIIHIHIHHCHHEHIIIIICGHHIIIIIIHEEHHHHGHIHFHEHHHHHHIHHHI-@>DIHHFH-DEHHEHDDHIEGHHFEFHI?CHE-AF46:C:+>4---@-46>DHI@G@@@GHEHIFHHF@@@6-6<HHE6--6@CGC@=D+EIHDC345----6--::-ECHF?HIHHG@+6+6+-8?F@A@A-G@FHHAA-H@?ECHHEFIIHGIIIHGHEHIHIIIHFIIHIIIHHHHHIHHIIGIIIIIIIIIIIIHEIIIHIIIHIIIIHFAGIIIIIIIIHHHIHHHIIIIIIIIIIIIIGIIGIHIIIIIHHIIIIIIIIIHGIIIIIIIIIIIIIIIIIIIIHIIIIIII
@HWI-D00621:625:HMJNFBCX2:2:1105:12661:23648
GTGGGGAATATTGCACAATGGGCGCAAGCCTGATGCAGCCATGCCGCGTGTATGAAGAAGGCCTTCGGGTTGTAAAGTACTTTCAGCGAGGAGGAAGGCGTTAAGGTTAATAACCTTGGCGATTGACGTTACTCGCAGAAGAAGCACCGGCTAACTCCGTGCCAGCAGCCGCGGTAATACGGAGGGTGCATGCGTTAATCGGATTTACTGGGCTTAAAGCGCACGCAGGCGGTCTGTTAAGTCGGATGTGAAAGCCCCGGGCTCAACCTGGGAACTGCATTTGAAACTGGAAGGCTAGAGTCTTGTAGAGGGGGGTAGAATTCCAGGTGTAGCGGTGAAATGCGTAGAGATCTGGAGGAATACCGGTGGCGAAGGCGGCCCCCTGGACAAAGACTGACGCTCAGGTGCGAAAGCGTGGGGATCAAACAGG
+
IIIHHIIIIIIIIIHIIIIIIIII/CHIIIIIIEFHHIIIIEF?FHHIIICG1FH1DHHHHIIHHFHHIFHCG1FHCG?GHH<<CHEDHCHECGCH?9FHECHFHHH/GHHH?HIIC.:.>DHFFHHHIHI-A7G+>HH---BH?C-->>:DHH@@FGHHHGIIGIIIH-+>::+3-6FHFE=:C:--66--66@=-EEG?####H@?HF@6-+E@@>++5+CA--E>++55--6-6--HH@4-F-EG@6@@6+++:DEG?-GA@A-A-6--GB-C@?B-8-@E@HHEB8---A7--IHG7-7@G7HHIHC7ADD@FFIIIHG<?HGIIIIIIIIHIIHIIIH?IIHGGIIHFCG?EHHD.<HIHHG@IGIIIHHC.HDE01HCGC<<1<<1FHIIHHIHF1IHHE0IIIIIIGIHIIIHG@HHIHIIII
@HWI-D00621:625:HMJNFBCX2:2:1105:20719:23683
GTAGGGAATCTTCGGCAATGGACGAAAGTCTGACCGAGCAACGCCGCGTGAGTGAAGAAGGTTTTCGGATCGTAAAACTCTGTTGTTAGAGAAGAACAAGGACGTTAGTAACTGAACGTCCCCTGACGGTATCTAACCAGAAAGCCACGGCTAACTACGTGCCAGCAGCCGCGGTAATACGTAGGTGGCAAGCGTTGTCCGGATTTATTGGGCGTAAAGCGAGCGCAGGCGGTTTCTTAAGTCTGATGTGAAAGCCCCCGGCTCAACCGGGGAGGGTCATTGGAAACTGGGAGACTTGAGTGCAGAAGAGGAGAGTGGAATTCCATGTGTAGCGGTGAAATGCGTAGATATATGGAGGAACACCAGTGGCGAAGGCGGCTCTCTGGTCTGTAACTGACGCTGAGGCTCGAAAGCGTGGGGAGCAAACAGG
+
IIIIIIIIIIIHIIIIIIIIIHIIIHIIHIIIIIHIIIIIIIIIIIIICEHIHIIIGFIFHD1<GHIIFHIIEHHIHHIIIHFGHHIIIHHHHIHHGHHFHFHICEHIEHHIIIIEHIFHEHHH@GEHH7FCHHHEHHIGIIE?EGHH:;HDDHHHHHGHHGCHHHH@EFCCCHICEEC?EHHH=@GH?56544@-+-6@EFEEEHHGHE:@@H;-@EDIFD;HH@@IIHHIHIHF@EEGHHHFIIEHGCHH::CC+5+HF?G:CHH:HIHFHHHG??EHHHFEHHFIHHHEHEIHIHHHCGHIHIHGHIIIHEHIHFHFCCFIIIIHIIIHGIIIIIHIIIIIIIHGFIHEHHEHHHHHGDHIIGIHIIIIHIIIIIIIHEIHEIGIHIHGCHHHEIIIIIIIHHHIIHIIIIIIIIHIIIIIIIIHII
@HWI-D00621:625:HMJNFBCX2:2:1105:16583:24018
GTGGGGAATATTGCACAATGGGCGCAAGCCTGATGCAGCCATGCCGCGTGTATGAAGAAGGCCTTCGGGTTGTAAAGTACTTTCAGCGAGGAGGAAGGCGTTAAGGTTAATAACCTTGGCGATTGACGTTACTCGCAGAAGAAGCACCGGCTAACTCCGTGCCAGCAGCCGCGGTAATACGGAGGGTGCAAGCGTTAATCGGAATTACTGGGCGTAAAGCGCACGCAGGCGGTCTGTCAAGTCGGATGTGAAATCCCCGGGCTCAACCTGGGAACTGCATTCGAAACTGGCAGGCTAGAGTCTTGTAGAGGGGGGTAGAATTCCAGGTGTAGCGGTGAAATGCGTAGAGATCTGGAGGAATACCGGTGGCGAAGGCGGCCCCCTGGACAAAGACTGACGCTCAGGTGCGAAAGCGTGGGGAGCAAACAGG
+
IIIIIIHIIIIIGIHIHHIIHIHIHHIIIIIIIIIIHIGIIHIIIIIICHHEHHHIIGIHHGHFHHHIGHHHEHHIIEHGHHDHIIIIIIIIHIIIIIIIHGIIHF@EFCHHIHHGHHEHIICHHGHI7EE77DGHHHDHIIEH?HHEH:>DI?AGE?HHHHHGHGEHHHHHHD+64-@@EHFC:DGE@6-@-E--64--44--6FFHGDE5->7:E?GGHCHD--H;5+EG@@---F@>+=-H@6-----6-+++CC6-66--AF-HGECEH@HEEFA--@F-HHHA@CEHFA-FHHCHHHG-ACGHDHHE?HGEHG?EIHEIHHIIIHIHHIHHHHHIHGIIIHHCDGEHGHIIIIIIHIHIHHHHIIIHHIIIHH<GHEHIIIIHHIIIHIIIIIIIIHIIIIIIIIIIIIIIIIHIIIIHHIIIII
@HWI-D00621:625:HMJNFBCX2:2:1105:9751:24484
GTGGGGAATATTGGACAATGGGCGAAAGCCTGATCCAGCCATGCCGCATGAGTGAAGAAGGCCTTTGGGTTGTAAAGCTCTTTCGGTGAGGAAGATAATGACGGTACTCACAGAAGAAGTCCTGGCTAACTCCGTGCCAGCAGCCGCGGTAATACGGAGAGGGCTAGCGTTATTCGGAATTATTGGGCGTAAAGAGCGCGTAGGCTGGTTAGTAAGTTAAAAGTGAAATCCCAAAGCTCAACTTTGGAATTGCTTGTAAAACTGCTAACCTAGAGATTGAAAGAGGATAGAGGAATTCCTAGTGTAGAGGTGAAATTCGTAAATATTAGGAGGAACACCAGTGGCGAAGGCGTCTATCTGGTTCAAATCTGACGCTGAGGCGCGAAGGCGTGGGGAGCAAACAGG
+
IHHIIIHHIIIIIIIIIIIIIIIHIIIIIIIIIIIIIIIIIIIIIIIIIIIIIIIIIIIHHGHHHFHHIHIHIIHHIGIHIIDGHHHHIIIIIHHIII@?@HIIIHHHHEEHHEHIHHHHHCHIIHHHHGHIHIIIIGIIGHHHIHHHGHHHIIEHHH;HEHIHE?H->HHHHHHHIHII-6A?HDF@CFCFA=;:HHHHG6CEHGHHHE-@AG@E@HFFHHD7-EG@6@HF7@ECF8--7--CE7B7:.A@:.:.GHEHHIIHHHEH?IIHF@EB@HHIHHEIHHHIHIIIIHHHFIIIIHEHHHHFHIIIIIIIHIHHHHGDHCIIIIIIIIIIHIIIIIHHIIIIIHIHIIIHHIIHIHIHIIIIIIIIIHHIIHHIIHHHIIIIIIIIIIIIIHF<<IIII
@HWI-D00621:625:HMJNFBCX2:2:1105:15910:24503
GTAGGGAATCTTCGGCAATGGACGAAAGTCTGACCGAGCAACGCCGCGTGAGTGAAGAAGGTTTTCGGATCGTAAAACTCTGTTGTTAGAGAAGAACAAGGACGTTAGTAACTGAACGTCCCCTGACGGTATCTAACCAGAAAGCCACGGCTAACTACGTGCCAGCAGCCGCGGTAATACGTAGGTGGCAAGCGTTGTCCGGATTTATTGGGCGTAAAGCGAGCGCAGGCGGTTTCTTAAGTCTGATGTGAAAGCCCCCGGCTCAACCGGGGAGGGTCATTGGAAACTGGGAGACTTGAGTGCAGAAGAGGAGAGTGGAATTCCATGTGTAGCGGTGAAATGCGTAGATATATGGAGGAACACCAGTGGCGAAGGCGGCTCTCTGGTCTGTAACTGACGCTGAGGCTCGAAAGCGTGGGGAGCAAACAGG
+
IIHIIIIIIIIIIIIIHIHIHIGIIGHIHIIIIIIIIIIIIIIIIIIHEHHHGGHIHIIIHEHHHHIIIIIIIIIIIIHIIGDGHFHIH?GHHIIIIIIFHHGHHIHHFHHIIGEGEHHHIIHIHIIIIIHHHEHFHHH@GEHHIG--:DHHIIHF??@AEGGHIHHG-A>CHGDHHEHEH6-5-@@EHHEGEH@-+5@GHC-66-@F@CDGG5@@@@F6HDD5-C5+6)CHFGHF6GEEEH@FG@??CHHHDDCHD:3IIIHHIIHDHEG?FHIHCEHFHGIIIIEIHFHHFCIIIIIIIIIIHHHHHIIIIIIIHIHHIHHFCHIHIIIHHIIIIIIIIIIIHIHHFIIIHIHHHIIHIHIIIIIIIIIIIIIIIIIIIHGHIHFIIIIIIIIIHIIIIIIIIIIIIIIIIIIIIIIIIIIIHEIIII
@HWI-D00621:625:HMJNFBCX2:2:1105:11051:24892
GTAGGGAATCTTCGGCAATGGACGAAAGTCTGACCGAGCAACGCCGCGTGAGTGAAGAAGGTTTTCGGATCGTAAAACTCTGTTGTTAGAGAAGAACAAGGACGTTAGTAACTGAACGTCCCCTGACGGTATCTAACCAGAAAGCCACGGCTAACTACGTGCCAGCAGCCGCGGTAATACGTAGGTGGCAAGCGTTGTCCGGATTTATTGGGCGTAAAGCGAGCGCAGGCGGTTTCTTAAGTCTGATGTGAAAGCCCCCGGCTCAACCGGGGAGGGTCATTGGAAACTGGGAGACTTGAGTGCAGAAGAGGAGAGTGGAATTCCATGTGTAGCGGTGAAATGCGTAGATATATGGAGGAACACCAGTGGCGAAGGCGGCTCTCTGGTCTGTAACTGACGCTGAGGCTCGAAAGCGTGGGGAGCAAACAGG
+
IIIIIIIIIIIIIIIIIIIIIIIHIIIIIIIIIIHIIIIHIIIIIIIIHIIHIIIIIIIIIHIIHIHIIIHIIIIIIIIIII<GHHIIIIIIIIIIIIIHIIHIIHHEHIIHIHIIIEHFHIHIHIHIHHIHEEEHH?BFHHIHHBGFHHHIIIECEHEFHH@A?-AG?GDDH:>DGE?-@6-5@GHE4@H@H-E-3@GHHH<@G?@EIIHG@-FHEHD:4+DC6-@:D<@@-HHGEHIIH@EHHE?FEGIHHC:HCHCHF-6+:HIHHHHIIGIIHGHIIHIIHHIHHHHCGIHHIIIIHHHIIIIIIIIIIIHHHIIIIGHHEHIIIHIIIIIIIIIIIIIIIIIHFIIIIIIIHIIIHHHIIIIIIIIIIIIIIIIIIIIIIHFIIIIIIIIIIIIIIIIIIIIIIIIIIIIIIIIIIIIIIIIIII
@HWI-D00621:625:HMJNFBCX2:2:1105:12231:24768
GTAGGGAATCTTCGGCAATGGACGAAAGTCTGACCGAGCAACGCCGCGTGAGTGAAGAAGGTTTTCGGATCGTAAAACTCTGTTGTTAGAGAAGAACAAGGACGTTAGTAACTGAACGTCCCCTGACGGTATCTAACCAGAAAGCCACGGCTAACTACGTGCCAGCAGCCGCGGTAATACGTAGGTGGCAAGCGTTGTCCGGATTTATTGGGCGTAAAGCGAGCGCAGGCGGTTTCTTAAGTCTGATGTGAAAGCCCCCGGCTCAACCGGGGAGGGTCATTGGAAACTGGGAGACTTGAGTGCAGAAGAGGAGAGTGGAATTCCATGTGTAGCGGTGAAATGCGTAGATATATGGAGGAACACCAGTGGCGAAGGCGGCTCTCTGGTCTGTAACTGACGCTGAGGCTCGAAAGCGTGGGGAGCAAACAGG
+
IIIIIIIIIIIIIIIIIIIIIIIIIHIIHIIIIIIHIIIIIIIIIIIIHIIIHHIIIIIIIFHIIIIIIIIIIIIIIIIIII<DGHHIIIIIHIIHIIIIHHHIIEHHIIH?GHHFECHIGGHHHHIIIHFHGHHEHEHIIHIIIH?CHHHGHHCGFHHCGHEEHFCHHCDCCHH;EHH@E?GH@--5FHEEHG@-+666HEG@GF@;HHI@@*6>HHH?51+)+-4+>+-F-FC@EHHHF@@6--HF6--EC:CHHHHHEF6+DHD;EHFIHEHD--A@A?HFHIHGGIHHEFBEHFHHGHEHGHIIIIIIIIIHHHIHHHHHHGIIIIIGIIIGIIIIIHIIIIIHGIIIHHIIIIHHIIIIIIIIHIIIIIIIIIIIIIIIIIIIIIIIIIIIIIIIIIIIIIIIIIIIIIIIIIIIIIIIIIIIII
@HWI-D00621:625:HMJNFBCX2:2:1101:18317:69465
GTGGGGAATATTGCACAATGGGCGCAAGCCTGATGCAGCCATGCCGCGTGTATGAAGAAGGCCTTCGGGTTGTAAAGTACTTTCAGCGGGGAGGAAGGTGTTGAGGTTAATAACCTCAGCAATTGACGTTACCCGCAGAAGAAGAACCGGCTAACTCCGTGCCAGCAGCCGCGGTAATACGGAGGGTGCAAGCGTTAATCGGAATTACTGGGCGTAAAGCGCACGCAGGCGGTCTGTCAAGTCGGATGTGAAATCCCCGGGCTCAACCTGGGAACTGCATTCGAAACTGGCAGGCTAGAGTCTTGTAGAGGGGGGTAGAATTCCAGGTGTAGCGGTGAAATGCGTAGAGATCTGGAGGAATACCGGTGGCGAAGGCGGCCCCCTGGACAAAGACTGACGCTCAGGTGCGAAAGCGTGGGGAGCAAACAGG
+
IIIIIIIIIHIIIIIIIIIIIIIIHHIIIIIIIIIIIIIIIIIIIHIIIIIIIIIIIIIIIIIIIIHHGHIIIHHIIIIGIFDGHHIHIIIIIGIGIIIFIHGIIIEH?GDAFFAHIIIIHIIIIIIIIFE=GHH:>C3AF-AH--45CDDHHE6A@GHHICG@G---@6+>DDCCEHH?@--3CC@@--66-46EGH?-FH@GGHH-6>FG#FFHGE+6--6+@4HHH>-@6-FE@HHHHCE@HHCHCHEHEDHDD:HHFGG?EH?6-?HCHHCHIHHEHHFEIHFCFH@F?FHHIHIHFGHHHHHEIIIHHGIIIIIIIGHHIIIIHGIIIIIHHGIIHIIIGHHGDGHIIHHIIIHIIDIIIIIHIIIIIHIIIIIIHIIIIIIIIIIHHIIIIIIIIHIIIIIIIIIIIIIIIIIIIIIIIHIIII
@HWI-D00621:625:HMJNFBCX2:2:1101:14228:71501
GTGGGGAATATTGCACAATGGGCGCAAGCCTGATGCAGCCATGCCGCGTGTATGAAGAAGGCCTTCGGGTTGTAAAGTACTTTCAGCGAGGAGGAAGGCATTAAGGTTAATAACCTTGGTGATTGACGTTACTCGCAGAAGAAGCACCGGCTAACTCCGTGCCAGCAGCCGCGGTAATACGGAGGGTGCAAGCGTTAATCGGATTTACTGGGCGTAAAGCGCACGCAGGCGGTCTGTCAAGTCGGATGTGAAATCCCCGGGCTCAACCTGGGAACTGCATTCGAAACTGGCAGGCTAGAGTCTTGTAGAGGGGGGTAGAATTCCAGGTGTAGCGGTGAAATGCGTAGAGATCTGGAGGAATACCGGTGGCGAAGGCGGCCCCCTGGACAAAGACTGACGCTCAGGTGCGAAAGCGTGGGGAGCAAACAGG
+
IIIIIIHIIIIIHIIIIIIIFHIIHIIIIIHIIIIIIIIIIIIIIIIIHHHHHGIHIIIIIIIIIGHGHHHIIHHIIHIIHIDHHIGHIIIIIHIIIIGEGHIIHHHIHGHIIIGHGHIHEEHH?G.:GCG@E8-+8@:7DHGIEHE@DDC:GHEFIEGA@EEEHH-4@GHIHHDHCC@@EHHGHH@@EHEC--@@H?--6--+5@>-4-6@E;@HHC@D@@5+--HDHFG@6-6@@6@+D@46?IHH@?EH@+:DC:HHEHEAA6-G@CHHHGG@6-8-HGBAEHHHEHEEHA6@HIHCCHF87-IIIIGFHEFHE@EHEHHEHHFHDHHHHEIHFHIHIHHHEEHGDCIHEIHHIIIIIIGIIHIHHHIIIIIIIIIIIIIIHHHIIIIIHIIIIHEHEFIIIIIIIIIIIIIIIIHIIIIIIIIIII
@HWI-D00621:625:HMJNFBCX2:2:1101:14747:72063
GTAGGGAATCTTCGGCAATGGACGAAAGTCTGACCGAGCAACGCCGCGTGAGTGAAGAAGGTTTTCGGATCGTAAAACTCTGTTGTTAGAGAAGAACAAGGACGTTAGTAACTGAACGTCCCCTGACGGTATCTAACCAGAAAGCCACGGCTAACTACGTGCCAGCAGCCGCGGTAATACGTAGGTGGCAAGCGTTGTCCGGATTTATTGGGCGTAAAGCGAGCCAAGGCGGTTTCTTAAGTCTGATGTGAAAGCCCCCGGCTCAACCGGGGAGGGTCATTGGAAACTGGGAGACTTGAGTGCAGAAGAGGAGAGTGGAATTCCATGTGTAGCGGTGAAATGCGTAGATATATGGAGGAACACCAGTGGCGAAGGCGGCTCTCTGGTCTGTAACTGACGCTGAGGCTCGAAAGCGTGGGGAGCAAACAGG
+
IIIIIIIIIIIIIIIIIIIIIIIIIIIIHIIIHIIIIIIIIIIIIGIIIIIIHEHIIIIHIFHIHIIIIIIIIIIIIIIIHE<DHGHIIIIIIIIIIIIHHIGIIHHHIIIIIIIIIHHGHIIIGEFHIIIIEHGHHEFEFGHHIHEEHGHDHHHHHHCEEH-EE?6A?@+3C:CHEEF@46@@466GHH?--6--+46@EC-65--6CHC@@-CHE@>)CG@6++-HCDHHHHHF6?EE@-6@@6-6-G@-C3+C:3CA8-@C5;>CIHCIHGF88-CEHGGEGDIIHHGD.@HHIIIHGEIIGIIIIIIIIIHHIIIIIHHG?GIIIIIIIIIIIIHIIIIIIHFGBIIIIIHIIHFHIIIIIIIIIIIIIIIHIHEHHFIIIIGIIIIHHIIIIIIIIIIIIIGIIIIIIIIIIIIIIIIIIIIIII
@HWI-D00621:625:HMJNFBCX2:2:1101:16669:72096
GTGGGGAATATTGCACAATGGGCGCAAGCCTGATGCAGCCATGCCGCGTGTATGAAGAAGGCCTTCGGGTTGTAAAGTACTTTCAGCGAGGAGGAAGGCGTTAAGGTTAATAACCTTAGTGATTGACGTTACTCGCAGAAGAAGCACCGGCTAACTCCGTGCCAGCAGCCGCGGTAATACGGAGGGTGCAAGGGTTAATCGGAATTACTGGGCGTAAAGCGCACGCAGGCGGTCTGTCAAGTCGGATGTGAAATCCCCGGGCTCAACCTGCGAACTGCATTCGAAACTGGCAGGCTAGAGTCTTGTAGAGGGGGGTAGAATTCCAGGTGTAGCGGTGAAATGCGTAGAGATCTGGAGGAATACCGGTGGCGAAGGCGGCCCCCTGGACAAAGACTGACGCTCAGGTGCGAAAGCGTGGGGAGCAAACAGG
+
IIIIIIIIIIIIIIIIIIIIIIIIIHIIIIHIIIIIIIIHIIIIIIIIIIIIIHHHHIIIIIGIIIIIHHIIIHIIIIIGHDFEFFIIIIIHIIIIHIGIHHHHIICDF?DBG@FEFFHIHHIIHHIHIGHCH-7DDHHHEHHHHHCHHIHDHH?EG--4-@--A@-AHH:DHD3>GHGHI=-3;HGH--6@-65---@@HH5-5@FHGCGHEDFHHC-HHHHHHIIHC6-HEFHF@-EHCDH@@@?G@-?IHHDHH>A?HHCCHHDG@;-@CHEHHHIHEEHGHHIIIIHECE@A@HIHHEFIHGIHIIHCIHHHGIHIHIIIIIIHHHIIIIIIIIIIIIIIIIIHFHIIIIIIIIIIIIIIGIIIIIIIIIIIIIIIHHIIIIIIIIIIHIIIIIIIHFIIIIIIIIIIIIIIIIIIIIIIIIIIII
@HWI-D00621:625:HMJNFBCX2:2:1101:18174:72291
GTGGGGAATATTGCACAATGGGCGCAAGCCTGATGCAGCCATGCCGCGTGTATGAAGAAGGCCTTCGGGTTGTAAAGTACTTTCAGCGGGGAGGAAGGTGTTGAGGTTAATAACCTCAGCAATTGACGTTACCCGCAGAAGAAGCACCGGCTAACTCCGTGCCAGCAGCCGCGGTAATACGTAGGGTGCAAGCGTTAATCGGAATTACTGGGCGTAAAGCGCACGCAGGCGGTCTGTCAAGTCGGATGTGAAATCCCCGGGCTCAACCTGGGAACTGCATTCGAAACTGGCAGGCTAGAGTCTTGTAGAGGGGGGTAGAATTCCAGGTGTAGCGGTGAAATGCGTAGAGATCTGGAGGAATACCGGTGGCGAAGGCGGCCCCCTGGACAAAGACTGACGCTCAGGTGCGAAAGCGTGGGGAGCAAACAGG
+
IIIIIIHIIIIIIIIIIIIHIHIIHIIIHIIIIIIIIIHIIIIHIIIHIHHHHHIIIIIFHEHIIHIIHIIIIIHHIIIHI@<DGHHIHHI:HHHHIHHHIIIIIFGEAHHAHEGFGHECEHIIIIIGHHHEFGHH+CCGHHEFEGHAHHHDC?AGHHF@@E-@6@-@?F>HDC+C@E?C@6-6G@-6@EEE-54-5EE@@G=5@EE46%@FC@>@EC:4-EE<E@-DDC@@@-?E@CHDCE@-FG?@@?FG6+CHC+EAA-A@GAA6AFGCIHF8--HG-HIIIIGIHIIIHHHCHEHE?-7?HHHIHIDHG.HHIHHHFIGIIIIHDDIIIIIHFHHEIIIHIHGD<DAIHHIIIIIHCIIIFIIIIIIIIIIIIIHIIIIHIIHEHIIIIIIIIIHEHCIIIHHIIIIIIHIIIIIIIIIIIIIIII
@HWI-D00621:625:HMJNFBCX2:2:1101:17648:73062
GTGGGGAATATTGGACAATGGGCGAAAGCCTGATCCAGCCATGCCGCATGAGTGAAGAAGGCCTTTGGGTTGTAAAGCTCTTTCGGTGAGGAAGATAATGACGGTACTCACAGAAGAAGTCCTGGCTAACTCCGTGCCAGCAGCCGCGGTAATACGGAGAGGGCTAGCGTTATTCGGAATTATTGGGCGTAAAGAGCGCGTAGGCTGGTTAGTAAGTTAAAAGTGAAATCCCAAAGCTCAACTTTGGAATTGCTTTTAAAACTGCTAACCTAGAGATTGAAAGAGGATAGAGGAATTCCTAGTGTAGAGGTGAAATTCGTAAATATTAGGAGGAACACCAGTGGCGAAGGCGTCTATCTGGTTCAAATCTGACGCTGAGGCGCGAAGGCGTGGGGAGCAAACAGG
+
IIIIIIIIIIIIIIIIIIIIIIIIIIIIIIIIIIIHIIGIIIIIIIIIIIIIHIIHFHHHIEHGHHIIIEHIIIIIIGIIIIGEHICGHIIHGHIIGEHHEHHIEGHH@CHHHIHIIHHEH?HHCFHHIHEHHHHHHE?77FHG@:>DH:C---BHE-6:6@=-8FA?>@@EHEEHEHH@66@HHG@?D.GFF6@6'4-5>8HHGI<GEAEHHHGHE@IHGH?7-AA7CHE@F-G@F?FEHEF?-D-EIIHH@?GGAHBHED7..EHHHGFHIHGFHIHIIIIIHHFEH@HIHHGHFHHIHHEGIIIIIHHIIIHIHCIGHHHFHIHHIIIHHHFIIIIGHHIIIGHIHHEIIIIIIIIIHHCIIIIHIIIIIIGIIIIIIIHIIIIIIIIIIIIIIIIIIIIII
@HWI-D00621:625:HMJNFBCX2:2:1101:10181:74360
GGGAATATTGCACAATGGGCGCAAGCCTGATGCAGCCATGCCGCGTGTATGAAGAAGGCCTTCGGGTTGTAAAGTACTTTCAGCGAGGAGGAAGGCGTTAAGGTTAATAACCTTAGTGATTGACGTTACTCGCAGAAGAAGCACCGGCTAACTCCGTGCCAGCAGCCGCGGTAATACGGAGGGTGCAAGCGTTAATCGGAATTACTGGGCGTAAAGCGCACGCAGGCGGTCTGTCAAGTCGGATGTGAAATCCCCGGGCTCAACCTGGGAACTGCATTCGAAACTGGCAGGCTAGAGTCTTGTAGAGGGGGGTAGAATTCCAGGTGTAGCGGTGAAATGCGTAGAGATCTGGAGGAATACCGGTGGCGAAGGCGGCCCCCTGGACAAAGACTGACGCTCAGGTGCGAAAGCGTGGGGAGCAAACAGG
+
IIIIIIIIIHIHHHHHFIIHIIIIIHHHIIIHIIIIIIIIIIIHIIIIIIIIIIIIIIIIIIHIIIIHHHIIIIIIIFHHHHEFHHHHHEEHIIIHDHIIIIF?GCAFEHGHIHHIIFGH.:AEEE-77FEHD>@D@HBDD-7AGCCCDHH?@FC@--@-6--6AAGHCH:>C-@-65-@D:H@--6@-@EH=E-E-EG@-F@@4->@G-@>C@,D<@@4+++E:HH@@@G@---@H;=HGFHHHEG?@5+GHCDHEFCGEHIHGAEHEHG?HHEB@C@HFHHHHHG-GAE@EG7-E??EHH@IIIHDIHHGGACGGE?HHHHCEHGIIIIIHGIHHGIHHEFEFDFHHHFHIIIHIIHHHIIHGIIIIIHIIHHDHFIIHHIIIHHIHGGIIIIIIHHIIIIIIIIIIIIIIIIIIIIIIIIIIII
@HWI-D00621:625:HMJNFBCX2:2:1101:10945:74981
GTGGGGAATATTGCACAATGGGCGCAAGCCTGATGCAGCCATGCCGCGTGTATGAAGAAGGCCTTCGGGTTGTAAAGTACTTTCAGCGAGGAGGAAGGCGTTAAGGGTAATAACCTTGGCGATTGACGTTACTCGCAGAAGAAGCACCGGCTAACTCCGTGCCAGCAGCCGCGGGAATACGGAGGGTGCAAGCGTTAATCGGAATTACGGGGCGTAAAGCGCACGCAGGCGGTCTGTCAAGTCGGATGTGAAATCCCCGGGCTCAACCTGGGAACTGCATTCGAAACTGGCAGGCTAGAGTCTTGTAGAGGGGGGTAGAATTCCAGGTGTAGCGGTGAAATGCGTAGAGATCTGGAGGAATACCGGTGGCGAAGGCGGCCCCCTGGACAAAGACTGACGCTCAGGTGCGAAAGCGTGGGGAGCAAACAGG
+
IIIIIIIIHIIIIIHIHIIHHIHDHIIHGHIHGHIIIIIIIIIHGIIGCHDHEHIGCGHFHIGIHHIHHHGHIIIFHHFHHIHHHHHIDDHHH=HEEGCHHHGHHA.:BGHHHIHHEFH?>C:H?EFHIGE-DAG;+EDH?HFH-A@-6CHHHHAFHH=A4-AFEHFECHDDIH+>C-6GH=E>+;@GEH@---6--4-6@E6-@@#####E@->G@56)--5+--HCHHF@-6-@-@HD;4@EF-EHHHHEG5DGHHHGF8--EH?G6HHCAA-ACEHEEEA?GF@-AA-EHHF?HHCHF@7HF7G@:GIIHFHHG?IHHCG?HIIGIHDIGIIHHIGHIGGIIHGGBIIIGIHGIHHHDHIIIGIIIIHIIIIHIIHGIHIIHIIIHHIHCFHHIHHHIHIIIHHIIIHHIIIIIIIIIIIIIIGIII
@HWI-D00621:625:HMJNFBCX2:2:1101:18776:75115
GTAGGGAATCTTCGGCAATGGACGAAAGTCTGACCGAGCAACGCCGCGTGAGTGAAGAAGGTTTTCGGATCGTAAAACTCTGTTGTTAGAGAAGAACAAGGACGTTAGTAACTGAACGTCCCCTGACGGTATCTAACCAGAAAGCCACGGCTAACTACGTGCCAGCAGCCGCGGTAATACGTAGGTGGCAAGCGTTGTCCGGATTTATTTGGCGTAAAGCGAGCGGAGGCGGTTTCTTAAGTACGATGTGAAAGCCCCCGGCTCAACCGGGGAGGGTCATTGGAAACTGGGAGACTTGAGTGCAGAAGAGGAGAGTGGAATTCCATGTGTAGCGGTGAAATGCGTAGATATATGGAGGAACACCAGTGGCGAAGGCGGCTCTCTGGTCTGTAACTGACGCTGAGGCTCGAAAGCGTGGGGAGCAAACAGG
+
GIIGIIIIIIIIHIIIIIHHHHIIIIIIIIIIGIIIIIIIHHHHIIIIIHIIIIIIHHIIIGHIHHIIIIIIIIHIIIIIIGDGFHHIHHIIIIHIIIGI?HIHIIIFHC?EHFHHHIGHCHHICFHHIIIII@EFHICHIIIHHHHIIHHIIIHHHHHIIEEHHFE-8ADHI:+:EHHIHGEE-6-4@FGHEHEHDHIHIH4@G---6+6@-+6CH@6@H#########HHG66-G@-46----@-EHIIHC>+HD>+?GAHCD>+CHCE-EGIHFEHH?HGEFF:.EHHHHGIHHHHIHHHIHHIHIIIHIIIHHIIIGHHHE?IIIIIIIIIHEHHHGIIHHFHF<IIHEHGGHIHHHHHIIIIIIIIIHIIGHHEIHHEIIHCIHIHHDIIIIIHHIIIIIIIIIIIIIIIIIIIIIIIIIIIIHI
@HWI-D00621:625:HMJNFBCX2:2:1101:19376:75745
GTAGGGAATCTTCGGCAATGGACGAAAGTCTGACCGAGCAACGCCGCGTGAGTGAAGAAGGTTTTCGGATCGTAAAACTCTGTTGTTAGAGAAGAACAAGGACGTTAGTAACTGAACGTCCCCTGACGGTATCTAACCAGAAAGCCACGGCTAACTACGTGCCAGCAGCCGCGGTAATACGTAGGTGGCAAGCGTTGTCCGGATTTATTGGGCGTAAAGCGAGCGCAGGCGGTTTCTTAAGTCTGATGTGAAAGCCCCCGGCTCAACCGGGGAGGGTCATTGGAAACTGGGAGACTTGAGTGCAGAAGAGGAGAGTGGAATTCCATGTGTAGCGGTGAAATGCGTAGATATATGGAGGAACACCAGTGGCGAAGGCGGCTCTCTGGTCTGTAACTGACGCTGAGGCTCGAAAGCGTGGGGAGCAAACAGG
+
IIIIIIIIIIIIIIIIIIHIIIIIIHIIHIIIIIIIIIIIIIIIIIGHHHIIIIIIIHHIICGHIIIIIIIIIIHIIIHIHEDGHHHIIGHIIHIHFHHGFIIGHHHIHHIIIIHHIHHH@EHHHHGGHGCEHEEHHHCHIIIGGHHHHIHIIHIIIH@GHHHIHHIFFHHDIH:3GHHH?GC-@GHGCEHG-@-6>@@HEB4@@6@@=DD@463HEHC@@@:>--CC3+5-?GF-@?F66---6--@-A?ECCCDCC:HF@HCD>7+EEG@?HHD--EHGIHFF::.?BAB.:EHHGGB.HCEEGEFIIIIHHHEHHIIIHGF?IIHHCIIHIHEHIIHHGIGIIHGDHGIFIIIGHEGHGIIIIIIIIIHEIIIIIIIHIIIIIHHEIHHDHIIIIIIIIIIIIIIIIIIIIIIIIIIIIIIIIIIII
@HWI-D00621:625:HMJNFBCX2:2:1101:17771:75989
GTGGGGAATATTGCACAATGGGCGCAAGCCTGATGCAGCCATGCCGCGTGTATGAAGAAGGCCTTCGGGTTGTAAAGTACTTTCAGCGAGGAGGAAGGCATTAAGGTTAATAACCTTGGTGATTGACGTTACTCGCAGAAGAAGCACCGGCTAACTCCGTGCCAGCAGCCGCGGTAATACGGAGGGTGCAAGCGTTAATCGGAATTACTGGGCGTAAAGCGCACGCAGGCGGTCTGTCAAGTCGGATGTGAAATCCCCGGGCTCAACCTGGGAACTGCATTCGAAACTGGCAGGCTAGAGTCTTGTAGAGGGGGGTAGAATTCCAGGTGTAGCGGTGAAATGCGTAGAGATCTGGAGGAATACCGGTGGCGAAGGCGGCCCCCTGGACAAAGACTGACGCTCAGGTGCGAAAGCGTGGGGAGCAAACAGG
+
IIIHIIHIIIIIIIIIIIIGIIIHHIIIIIIIHIIIIIIIHIIIIIHIEHEHHIIIIIIIIIIHIIIIIIIIIHIIIIGIHIFHHIHHHHHDHH=HIIEHHFHHHFHIHIIIIGGHCFHGHGIIHICHHHHGEGFHHGIHHIIEHE?AHHIIEH@EGCHH-@5@G?EG@?HCDH;:@--6@HED>C@GGHEE-544-@@-@EEE@@F@H?EECD+3-F@@HH+9:B+CH>D56--@-64::@E@H@?EEIH@@+>C>+G?A8--G@-66FE?F6-CHHGEEHHHIIIIIIHG6---GCHHHHEAHFFIIIIHHHHIHIHIIHFIHHHEHDHIIHHCHIIHHCIIIHGF71IIIIIIHEFHHHHIIIIIIIIIIHCIIIIIIFHIIIIIIHHIIIIIIIHHHHIIIHGIIIIIIIIIIIIIIIIIIIIIII
@HWI-D00621:625:HMJNFBCX2:2:1101:12519:76155
GTGGGGAATATTGCACAATGGGCGCAAGCCTGATGCAGCCATGCCGCGTGTATGAAGAAGGCCTTCGGGTTGTAAAGTACTTTCAGCGAGGAGGAAGGCATTAAGGTTAATAACCTTGGTGATTGACGTTACTCGCAGAAGAAGCACCGGCTAACTCCGTGCCAGCAGCCGCGGTAATACGGAGGGTGCAAGCGTTAATCGGAATTACTGGGCGTAAAGCGCACGCAGGCGGTCTGTCAAGTCGGATGTGAAATCCCCGGGCTCAACCTGGGAACTGCATTCGAAACTGGCAGGCTAGAGTCTTGTAGAGGGGGGTAGAATTCCAGGTGTAGCGGTGAAATGCGTAGAGATCTGGAGGAATACCGGTGGCGAAGGCGGCCCCCTGGACAAAGACTGACGCTCAGGTGCGAAAGCGTGGGGAGCAAACAGG
+
IHIIIIIIIIIIIIIIIIIIIIIIIIIIIIIIIIIIIIIIIIIIIIIIEHHIIIIIIIIIIIIIIHIIIIIIIIIIHGGHHIFHIIIIIIHHHIIIIIHHEHIGHIIHIIIHIEHEHIHFHIHIIIIIHIIIH-8+8EHHIIFHEHGEHIHHHGFHGIIIIIHHICH@H8>:>>CHHIEHE@GHIIHHFEHH?EHEEHG6@@G@@@6-6HHFC8HGEHH-6DC74>@DDDHF6-@-?-EHH@HG@-6--?HHHDHGIHHGFAA-EHHHGEIIIHHHFEGHEHCHGIHHIHHHEHFCHHHG?A@7EAIIIIIIHHHCHGHIGHGGIIIHDCIGIIIIIIIIIIIHHHHGDHGIIIIIIGIIIHIIIIHIIIIIIIIIIIIIIGIGIIIIIIIIHIIIIIIIIHIIIHIIIIIIIIIIIIIIIIIIIIIIII
@HWI-D00621:625:HMJNFBCX2:2:1101:19480:76323
GTGGGGAATATTGCACAATGGGCGCAAGCCTGATGCAGCCATGCCGCGTGTATGAAGAAGGCCTTCGGGTTGTAAAGTACTTTCAGCGAGGAGGAAGGCGTTAAGGTTAATAACCTTGGCGATTGACGTTACTCGCAGAAGAAGCACCGGCTAACTCCGTGCCAGCAGCCTCGGTAATACGGAGGGTGCAAGCGTTAATCGGAATTACTGGGCGTAAAGCGAAGGCAGGCGGTCTTTCAAGTCGGATGTGAAATCCCCGGGCTCAACCTGGGAACTGCATTCGAAACTGGCAGGCTAGAGTCTTGTAGAGGGGGGTAGAATTCCAGGTGTAGCGGTGAAATGCGTAGAGATCTGGAGGAATACCGGTGGCGAAGGCGGCCCCCTGGACAAAGACTGACGCTCAGGTGCGAAAGCGTGGGGAGCAAACAGG
+
IIIIIIIIIIIIIIIIIGIIIIIIHIIIGIIIIIIIIIIIIIHIIIIIHHHHHIIIGIHHHHIIIIIIGHHHHIIIIIIGI<<DHGIIHIGIHDHIIIHIIHFHHHGCEGGEEHCEFAHHHIIHE?EH@EEEGHHIHIIHIIHHBE-AHHCHGG@FEHEHE@EHHHIECG-@GH-@GHC--@GHHHIECEHECH4GEH-FHH@G@FC?66CEE@-CE8-6-+-+-4-HHHE@6-6-@-E;+-C@@-E@@-H@5+:3++?GA-@-@FA-?EFAHHHGH@FHEEAAA-?FHB-?CF@HHHCHDH?HF-GHHHIHGE@HGHHHGHHCIHHHIHIIHHIHEIHGGIHHEHHD<DIIIHHEIIIIIHIHFHHIHGIGIIIIIIHECGIIIIIIIIIIIIIIHIHHIIIHHHHHHHIIIIIIIIIIIIIIIIIIII
@HWI-D00621:625:HMJNFBCX2:2:1101:17257:76673
GTGGGGAATATTGCACAATGGGCGCAAGCCTGATGCAGCCATGCCGCGTGTATGAAGAAGGCCTTCGGGTTGTAAAGTACTTTCAGCGAGGAGGAAGGCGTTAAGGTTAATAACCTTGGCGATTGACGTTACTCGCAGAAGAAGCACCGGCTAACTCCGTGCCAGCAGCCGCGGTAATACGGAGGGTGCAAGCGTTAATCGGAATTACTGGGCGTAAAGCGCACGCAGGCGGTCTGTCAAGTCGGATGTGAAATCCCCGGGCTCAACCTGGGAACTGCATTCGAAACTGGCAGGCTAGAGTCTTGTAGAGGGGGGTAGAATTCCAGGTGTAGCGGTGAAATGCGTAGAGATCTGGAGGAATACCGGTGGCGAAGGCGGCCCCCTGGACAAAGACTGACGCTCAGGTGCGAAAGCGTGGGGAGCAAACAGG
+
IIIHIIIIHIIIIIIIIIIIIIIIIIIHIIIIIIIIIIHIHIHHIIIIHHCEHEDCHHIHICGHHGIHIFEHHIIIIIHGHFDGGHHIHIIDGHHHIIGDHDHCHIDGEHFHEHFHHGHHIIIIHHHHHCHHHHFHHI:AGHEH---FDHHIH@-6AGG@G=HIIEHHF->HH:>DCFCGH-@C:H4@E?@--5@E-@--5HEEE>566?HGH:6G@@@)-@@+-46+++-@66--6-@:3---HF@-@FIHE:::>+HGHG?-CG6--AA-EGGIIHHEGE@HHF-@?G@HGB---@FEEHA-8-EED:HHF77?@7GIHIHIHFHHDCGHIHIHIIIIHDHD.AFD.IIHEIIIIHIHCIIIIIIIIIIIHGDIIIIIIIIIIIIIIIIIIIIHIHHIHHIHCE@GIIIIIIIHIIIIIIIIIIIIII
@HWI-D00621:625:HMJNFBCX2:2:1101:16273:77384
GTGGGGAATATTGCACAATGGGCGCAAGCCTGATGCAGCCATGCCGCGTGTATGAAGAAGGCCTTCGGGTTGTAAAGTACTTTCAGCGAGGAGGAAGGCATTAAGGTTAATAACCTTGGTGATTGACGTTACTCGCAGAAGAAGCACCGGCTAACTCCGTTCCAGCAGCCGCGGTAATACGGAGGGTGCAAGCGTTAATCGGAATTACTGGGCGTAAAGCGCAAGGAGGCGGTCTGTCAAGTCGGATGTGAAATCCCCGGGCTCAACCTGGGAACTGCATTCGAAACTGGCAGGCTAGAGTCTTGTAGAGGGGGGTAGAATTCCAGGTGTAGCGGTGAAATGCGTAGAGATCTGGAGGAATACCGGTGGCGAAGGCGGCCCCCTGGACAAAGACTGACGCTCAGGTGCGAAAGCGTGGGGAGCAAACAGG
+
IIIIIIIIIIIIHIIIIIIHHIIIIIIHIIIIIIIIIHIIIIIIIIIIIIHHHIHIIHIIIIIHIFHIIDEHHIIIIIIIHIFHHIIIIIGGHHIIGIHIGHFFGIIIIGHHI?HHHFHHHIIIEECHHHEHHH@CHHDFHIIIIHHEHHIIHIHHIIH--6-6F?G?HHCHHCDHEFH?GEG+>D-4@F@6-6---E?@EHEFGE?@@GIHGHHHHHCB@@4+2+C>;9HH@@@6---:>-HEGFEFEGEHGHDHHGIHG@6-?GE6--IHGHAEGHIHGEHIIHFIIHIHFHAEFAD8-EHHHCHHIIIIIIHHGGFFFHHHF.HIHHIIIIIIIHIIIIIIHHHF<EIIIIIIIIIIHIIIIIIIIHIIIIIIIIGIIHIGIIIIIIIHHIIIIIIIIHIIIIIIIIIIIIIIIIIIIIIIIIIIII
@HWI-D00621:625:HMJNFBCX2:2:1101:18726:77418
GTAGGGAATCTTCGGCAATGGACGAAAGTCTGACCGAGCAACGCCGCGTGAGTGAAGAAGGTTTTCGGATCGTAAAACTCTGTTGTTAGAGAAGAACAAGGACGTTAGTAACTGAACGTCCCCTGACGGTATCTAACCAGAAAGCCACGGCTAACTACGTGCCATCAGCCGCGGTAATACGTAGGTGGCAAGCGTTGTCCGGATTTAGTGGGCGTAAAGCGAGCGCAGGCGGTTTCTGAAGTCTGATGGTAAAGCCCCCGGCTCAACCGGGGAGGGTCATTGGAAACTGGGAGACTTGAGTGCAGAAGAGGAGAGTGGAATTCCATGTGTAGCGGTGAAATGCGTAGATATATGGAGGAACACCAGTGGCGAAGGCGGCTCTCTGGTCTGTAACTGACGCTGAGGCTCGAAAGCGTGGGGAGCAAACAGG
+
IIIIIIIIIIHIIIIIIIHHHHEHGIHHHIHIIIIDIIIIIIIIG.?HHHFHGHIIGIIGHFEHHHIHFHIIIIIGGHIIHH<FFBGEHE@CGHHIGGF<A?.>:EHH?FHHHIHHEHEE-GHFHHHHIHFHIIC@C-6-5A@B??@ADHCHIHI-A@-AAFC?---6?-++5CCD--6@@6-4--6@EEEHH@65+66@GC-53),#DD@E@:6>@@6F-++3--H:D356--@?6-EH@-66-6-6-6?HC:>>6+:F8-A+C7+7G-7-A@F?HCCF-7GA@GEF.@EHECHHHHFHFIHHBEA.GIIFIHFIHHIHHG.B7GHB.HIIHG?GIIIIIHHIHHEHDEHGCIHHHIHGFDEHIIHHHHIIIIIIIIIIGIIHIIIIIIHG1IIIIIIIHHGHGHIHIHIIIIHIIIIIIIHIIIIIII
@HWI-D00621:625:HMJNFBCX2:2:1101:17687:77802
GTGGGGAATATTGGACAATGGGCGAAAGCCTGATCCAGCCATGCCGCATGAGTGAAGAAGGCCTTTGGGTTGTAAAGCTCTTTCGGTGAGGAAGATAATGACGGTACTCACAGAAGAAGTCCTGGCTAACTCCGTGCCAGCAGCCGCGGTAATACGGAGAGGGGTAGCGTTATTCGGAATTATTGGGCGTAAAGGGCGCGTAGGCTGGTTAGTAAGTTAAAAGTGAAATCCCAAAGCTCAACTTTGGAATTGCTTTTAAAACTGCTAACCTAGAGATTGAAAGAGGATAGAGGAATTCCTAGTGTAGAGGTGAAATTCGTAAATATTAGGAGGAACACCAGTGGCGAAGGCGTCTATCTGGTTCAAATCTGACGCTGAGGCGCGAAGGCGTGGGGAGCAAACAGG
+
IIIIIIHIIIIIIGIIIIIIHIIIIIHIIIIIIGHFHHHIIIIIIIIHIIIIIIIHHIIIIIIHHEHHIEEHHIIIIIIIICDFHH=CEHICHIGHHIIIIEHH=GHGF.GHEGFHHGHHHCHHEAGHEFFHHHHHHEE7GH?FHIIDDHHEHFH?EEDH=E@+5-@AC@-@GHHEHHHF665-CCGHHC?GA*#6;+HFHGEAA@@EEEF*-GGB66HHG@@?FHHF?@-HE77@AF@?F@?AEHHG@E?EA@EEAA?HHHFHEGIIHGCHHHIHG@@HHHFIHHGD@HEEIIHEHEEGHG?IHHHEIIHHIHHC?IIHGBGBHHGHHHHHCHGFFHIGIIIIHIIFIHHFFIEHHHEHHHGHHHHHHIIHIHIIHIIHDIIIIHHHHIIIIIHHHHHHHHHFI
@HWI-D00621:625:HMJNFBCX2:2:1101:17529:77857
GTAGGGAATCTTCGGCAATGGACGAAAGTCTGACCGAGCAACGCCGCGTGAGTGAAGAAGGTTTTCGGATCGTAAAACTCTGTTGTTAGAGAAGAACAAGGACGTTAGTAACTGAACGTCCCCTGACGGTATCTAACCAGAAAGCCACGGCTAACTACGTGCCAGCAGCCGCGGTAATACGTAGGTGGCAAGCGGTGTCCGGATTTATTGGGCCTAAAGCGAGCGCAGGCGGTTTCTTAAGTCTGATGTGAAAGCCCCCGGCTCAACCGGGGAGGGTCATTGGAAACTGGGAGACTTGAGTGCAGAAGAGGAGAGTGGAATTCCATGTGTAGCGGTGAAATGCGTAGATATATGGAGGAACACCAGTGGCGAAGGCGGCTCTCTGGTCTGTAACTGACGCTGAGGCTCGAAAGCGTGGGGAGCAAACAGG
+
IIIIIIIIIIIIIIIIIIIIIHIIIIIIIIIHIIIIIIIIIIGIIIIIIIIHIIHIIIIIIFHIIIIIIIIIIIIIIIIIIGDGHHIIIGHIIIHIHIIHFEFDDHGHIHIIHHHIIIHIIHIIIFIIIHHEHFFHGHIIHHHCF--4;HHIICHHHEHFHE4-646G??DHIHHHHECHC--@G-@EHHGH--+6+5-6-:4HG-@6@H@FF#-HFHC-HHH/IHHGDDC--F@6CCECE@-6--EHIIIHIHC6+>+HB8-H>D:>HFIHHD@HGEHG??HHHGHHHIIIHIIHEIHIIHHIHHHCIIHHHHHIIHHHEG.EFCIIIHIIIIIIHHHIIIIIIIHHFIHIHHGIIIIIHEIIIIIIIIHGGIIIIHFHIHIIIIIIHIIHHHIIIIIIIIIIIIIIIIIIIIIIIIIIIIIIIIIIII
@HWI-D00621:625:HMJNFBCX2:2:1101:17707:77991
GTGGGGAATATTGCACAATGGGCGCAAGCCTGATGCAGCCATGCCGCGTGTATGAAGAAGGCCTTCGGGTTGTAAAGTACTTTCAGCGAGGAGGAAGGCGTTAAGGTTAATAACCTTGGCGATTGACGTTACTCGCAGAAGAAGCACCGGCTAACTCCGTGCCAGCAGCCGCGGTAATACGGAGGGGGCAAGCGTTAATCGGAATTACTGGGCCGAAAGCGCACGCAGGCGGTCTGTCAAGTCGGATGTGAAATCCCCGGGCTCAACCTGGGAACTGCATTCGAAACTGGCAGGCTAGAGTCTTGTAGAGGGGGGTAGAATTCCAGGTGTAGCGGTGAAATGCGTAGAGATCTGGAGGAATACCGGTGGCGAAGGCGGCCCCCTGGACAAAGACTGACGCTCAGGTGCGAAAGCGTGGGGAGCAAACAGG
+
IIIIHIIIIIIIIIIIHIIIIIIIIIIIIIIIHIIHIIIIIIHIIGIIIHDHHHHHIHHHHHHIIHIIIIIIIHIHIHFHIHFHIIHHIIHDHIFECHEHIIEHFF.7GHHG@@?FFCHECCDHHHHI7EH@EFHHHHGEHIIIEHFHD:CHHFEHCHHHGCCHGHCHGE:::C+>@F-6@C-+:C+++6@--556=-6FEC=@@@@-6-EF6+-?H>+6--G>@-HHC5-46-@@-FE>+-@-6@HF@IIIHDD>+C-HG@@?HHAA-@F6EA---@@@?4-@HG?EFHHHEGEFHHHHF@A-FDIIHHHEGEFEFHGIIGHEHCHIHHHHEHHIIIHIHHIIIHHF<<HHHHIIHHIHDIIIIIIHHIIIIIIIIIIGIIIHIIIIIHHHCIHIIIIIIIIIIIIIIIIIIIIIIIIIIIIIIIIHII
@HWI-D00621:625:HMJNFBCX2:2:1101:16697:78132
GTGGGGAATATTGCACAATGGGCGCAAGCCTGATGCAGCCATGCCGCGTGTATGAAGAAGGCCTTCGGGTTGTAAAGTACTTTCAGCGAGGAGGAAGGCATTAAGGTTAATAACCTTGGTGATTGACGTTACTCGCAGAAGAAGCACCGGCTAACTCCGTGCCAGCAGCCGCGGTAATACGGAGGGTGCAAGCGTTAATCGGAATTACTGGGCGTAAAGCCCACGCAGGCGGTCTGTCAAGTCGGATGTGAAATCCCCGGGCTCAAACTGGGAACTGCATTCGAAACTGGCAGACTAGAGTCTTGTAGAGGGGGGTAGAATTCCAGGTGTAGCGGTGAAATGCGTAGAGATCTGGAGGAATACCGGTGGCGAAGGCGGCCCCCTGGACAAAGACTGACGCTCAGGTGCGAAAGCGTGGGGAGCAAACAGG
+
IIIIIIIIIIIIIIIIIIIIIIIIIHHIIIIIIHHIIIHIIIIIIIIIHHDGHIIIIIIIIHIIIIIIIHIIIIHHHFGHHIFHHHIIHIIIIH@HHHIHHIFFHIIHHHHGHCC@HHHEHIIHFEE=7AGCHHHIHH:?-7-8@HE->DDDHE-BAFHHIGIFAEHEHCC:>:+CEFCHH@EDHG=E-@CH-65--@@@IHF@?@@?@DHF+F@@-8-+)-4;6-HIIHF56--FIHIHHHGG@6--?HFG@+GHC:HEHGHA68-A-HHH?G?HHHHHE@ACHG?GEG@B-8-HHFFHFAB?HHIIIIIIIHHGAHHIIIFIIIHIIHIHHHIIHIHIIIIIHEEHGIIIIIHIIIIIGIIIIIIHIHIIIIIIHIIHG?IIIIIIIIIIIIIIIIHHHHIIIIIIIIIIIIIIIIIIIIIIIIIIII
@HWI-D00621:625:HMJNFBCX2:2:1101:16901:79005
GTGGGGAATATTGCACAATGGGCGCAAGCCTGATGCAGCCATGCCGCGTGTATGAAGAAGGCCTTCGGGTTGTAAAGTACTTTCAGCGAGGAGGAAGGCGTTAAGGTTAATAACCTTGGCGATTGACGTTACTCGCAGAAGAAGCACCGGCTAACTCCGTGCCAGCAGCCGCGGTAATACGGAGGGTGCAAGCGTTAATCGGGATTACTGGGCGTAAAGCCCACGCAGGGGGTCTGTCAAGTCGGATGTGAAATCCCCGGGCTCAACCTGGGAACTGCATTCGAAACTGGCAGGCTAGAGTCTTGTAGAGGGGGGTAGAATTCCAGGTGTAGCGGTGAAATGCGTAGAGATCTGGAGGAATACCGGTGGCGAAGGCGGCCCCCTGGACAAAGACTGACGCTCAGGTGCGAAAGCGTGGGGAGCAAACAGG
+
IIIIIHIIIHIHIIHIIHIHIIIIIIIIIIIIIIHIIIIIIHIHHIIIHH@CHHIHHIIIHIGIIIHHGHDHHHIIIGIHIDDFHFGHDHGHIIHHIIIGHHEHIIFECCHHHH?AHH?DCGHHHHHIIIIGHGE:+D+CB6FH@FHIDDCH-F-AAGH@44AHHIIHEH+++5+3@HHH-EH;+6-5-6@6-6-5E?@@-@)6;HEHEDCGE6CG@@-+)-@3--3+6+--@6EHF?E;6-5E@@H@?IIIHHIHDCCH?HFAA-A-?HG?86--?AAHA-@A88-IHEFHHH@GHH@CG?GE@EHHIIHHHEHHGCHIHEEHGHIIHDIIIHIIHIIIHIIIIIHGDEGIIHEIHHIIGHGIIHIIIIIIIIHIIIHHHEIHHHIIHHHIIIIIIIHIHDIIIIIIGIIIIIIIIIIIIIIIIIIIII
@HWI-D00621:625:HMJNFBCX2:2:1101:18212:79265
GTGGGGAATATTGCACAATGGGCGCAAGCCTGATGCAGCCATGCCGCGTGTATGAAGAAGGCCTTCGGGTTGTAAAGTACTTTCAGCGAGGAGGAAGGCGTTAAGGTTAATAACCTTAGTGATTGACGTTACTCGCAGAAGAAGCACCGGCTAACTCCGTGCCAGCAGCCGCGGTAATACGGAGGGTGCAAGCGTTAATCGGAATTACTGGGCGTAAAGCGCACGCAGGCGGTCTGTCAAGTCGGATGTGAAATCCCCGGGCTCAACCTGGGAACTGCATTCGAAACTGGCAGGCTAGAGTCTTGTAGAGGGGGGTAGAATTCCAGGTGTAGCGGTGAAATGCGTAGAGATCTGGAGGAATACCGGTGGCGAAGGCGGCCCCCTGGACAAAGACTGACGCTCAGGTGCGAAAGCGTGGGGAGCAAACAGG
+
IIIIIIIIIIIIIIIIIIIIHIIIIIIIIIIIIIIIIIIIIIIIIIIIHIGHIIIIIIIIIIGIIGIIIIIHIGEHIHIIIIFEHHIIIIIGHIDFIIIHHIGHIHHIIIIHHEHIHHIHGHIIFHHHHCGEGD-CHHCGHHHH?A-ADGHCEH@GEHH-AE?FH?G@HECHIIHHF??-GGCCHI-@@HH?-E@EEE-6HEHHFCF66@H@EF@CHEC<-HHHGEHHD>6@-FHF6-CHIHHHHIHHEIGIIIIHD;?EEF-58---F?HHHHIHEHHF?IHGEHIHGIIHHEFIIHHEHG?EIHIIIIIIH?HGIIIIIIIIIIIIIIIIIIIIFHFIIIHGIHHGFIIIIIIHHGIHHHDIHIHHIIIIIIIIIHHHGIHEHIIIIHIIHIIIIIIHH?GIIHHHEIIIIIHEIIIIIIIIIIIIII
@HWI-D00621:625:HMJNFBCX2:2:1101:16732:80054
GTGGGGAATATTGCACAATGGGCGCAAGCCTGATGCAGCCATGCCGCGTGTATGAAGAAGGCCTTCGGGTTGTAAAGTACTTTCAGCGAGGAGGAAGGCGTTAAGGTTAATAACCTTGGCGATTGACGTTACTCGCAGAAGAAGCACCGGCTAACTCCGTGCCAGCAGCCGCGGTAATACGGAGGGTGCAAGCGTTAATCGGAATTACTGGGCGTAAAGCGCACGCAGGCGGTCTGTCAAGTCGGATGTGAAATCCCCGGGCTCAACCTGGGAACTGCATTCGAAACTGGCAGACTAGAGTCTTGTAGAGGGGGGTAGAATTCCAGGTGTAGCGGTGAAATGCGTAGAGATCTGGAGGAATACCGGTGGCGAAGGCGGCCCCCTGGACAAAGACTGACGCTCAGGTGCGAAAGCGTGGGGAGCAAACAGG
+
IIIIIGGHIHIIIIHIIIHIIIIIHHGIIIIIIIHIHIIIIIIIIIHHCH<DHHHIIIIIIIIIIHHHH?EHIIIIIGEEHIFHEHHIHHGIIIFHHIGDEH@GHIHGHEGEHH?HHIGGHHHIIIHEGH?7DEHHD=HIIHFHHIGGDHHIHIEEECEHC=AH-5AAGH+33:>CE@FEGH-3;:-5@FGH?H-@EHIIIH=GHECECHIH->+64@G#######CCD:?HF-E@6-=HHE@HHEHGEHHEIHCHHHHHHG@CHGGA--HHF-A?A@AHHEHHIIIIIIHHHBAAEGFHGGEGEEIIIIIIIIHGIHIIIHGIIIIHIHIIHIIHHIIIIIHIHHHGDHHIHIIHHHCHGHIIHIIIIIIIIIIIIHIIIIIIIIIIIIIIHIIIIIIGIHIIIIHIIIIIHHIIIIIIIIIIIIIIII
@HWI-D00621:625:HMJNFBCX2:2:1101:19298:81206
GTGGGGAATATTGCACAATGGGCGCAAGCCTGATGCAGCCATGCCGCGTGTATGAAGAAGGCCTTCGGGTTGTAAAGTACTTTCAGCGAGGAGGAAGGCATTAAGGTTAATAACCTTGGTGATTGACGTTACTCGCAGAAGAAGCACCGGCTAACTCCGTGCCAGCAGCCGCGGTAATACGGAGGGTGCAAGCGTTAATCGGAATTGCTGGGCGTAAAGCGCACGCAGGCGGTCTGTCAAGTCGGATGTGAAATCCCCGGGCTCAACCTGGGAACTGCATTCGAAACTGGCAGACTAGAGTCTTGTAGAGGGGGGTAGAATTCCAGGTGTAGCGGTGAAATGCGTAGAGATCTGGAGGAATACCGGTGGCGAAGGCGGCCCCCTGGACAAAGACTGACGCTCAGGTGCGAAAGCGTGGGGAGCAAACAGG
+
HIIIIIIIIGHIIIIIIIIIIIIIIIIIIIIIGIIIIIIIIIIIIIIIIIHIIIHIIIGIGHHIIIIHGFHHHHIHIHIIII<GHIIGDHIIIIHIHHHEEFDGHEHEFHHHEHC?FHFGE.DHEHHHEHHGHHII+EHIGHFHCG?FHGHIIH6FEH@@EEHHHACAFH+DHC+>GHE---4CDH5@=-@--E-@-466@@=EH6+45)>H@-66-HC1@@HDG@CD>5---?@---@+>-4-@-@@-EH@E+5+++CFA--@GH@HEGIHCA?CIIIHHFHFEHEFIIIHHEHHEHHHGHF-HCGIIIIIGIIHIIHGA.HFHGHHHDIIHHIIIIHHIIHCIHHADEHHFHHCIIIHDHIIHCIIIIIIIIIHDC<.E?HEHCHIHHHHHIIIIHIIHHIIIGGIIIIIIIIIIIIIIHIHIIHIII
@HWI-D00621:625:HMJNFBCX2:2:1104:12505:88587
GTGGGGAATATTGCACAATGGGCGCAAGCCTGATGCAGCCATGCCGCGTGTATGAAGAAGGCCTTCGGGTTGTAAAGTACTTTCAGCGAGGAGGAAGGCGTTAAGGTTAATAACCTTAGCGATTGACGTTACTCGCAGAAGAAGCACCGGCTAACTCCGTGCCAGCAGCCGCGGTAATACGGAGGGTGCAAGCGTTAATCGGAATTACTGGGCGTAAAGCGCACGCAGGCGGTCTGTCAAGTCGGATGTGAAATCCCCGGGCTCAACCTGGGAACTGCATTCGAAACTGGCAGGCTAGAGTCTTGTAGAGGGGGGTAGAATTCCAGGTGTAGCGGTGAAATGCGTAGAGATCTGGAGGAATACCGGTGGCGAAGGCGGCCCCCTGGACAAAGACTGACGCTCAGGTGCGAAAGCGTGGGGAGCAAACAGG
+
IIIIIHIIIIIIIIIIIIIIIIIIIIIIIIIIIIIIIIHIIIIIIIIIHHEHIGIIIIHIIIIIIIIIIIIIIIIIGIHIII<DHHHIIIIIIHIIHIIHHIHIIHHFHIHIIHIIIHIIHHHFHHIIEEHHHHFIIIGHHIIICHHFD:DHHIHIHIIIGH-FF?EGE@3C>+>DHHCFEEHIHGEEHFE@-EE@EHCEGHIHGHH-GIFFH@EHG>;633@>>:DDHC@-@-@@--@>+-4@CHGEHHHE@:C::HHECF8-F64HHHGHFHHFEHHGA@ACHHEEEFEFD-?FHHHHE-?HEHHEHHGHHIIHHHFHCHCHF@IHDHIGIIIIIIHEEIHHEHEG<HHHHIHIHHIIHIGIIIIIIHIIIIIIIIIIIIIIHIIIIIIIHHHIHDD@HHIIIIGIIIIIIIIHIIIIIIHIIIIIII
@HWI-D00621:625:HMJNFBCX2:2:1104:5875:88850
GTGGGGAATATTGCACAATGGGCGCAAGCCTGATGCAGCCATGCCGCGTGTATGAAGAAGGCCTTCGGGTTGTAAAGTACTTTCAGCGAGGAGGAAGGCATTAAGGTTAATAACCTTGGTGATTGACGTTACTCGCAGAAGAAGCACCGGCTAACTCCGTGCCAGCAGCCGCGGTAATACGGAGGGTGCACGCGTTAATCGGAATTACTGGGCGTAAAGCGCACGCAGGCGGTCTGTCAAGTCGGCTGTGAAATCCCCGGGCTCAACCTGGGAACTGCATTCGAAACTGGCAGACTAGAGTCTTGTAGAGGGGGGTAGAATTCCAGGTGTAGCGGTGAAATGCGTAGAGATCTGGAGGAATACCGGTGGCGAAGGCGGCCCCCTGGACAAAGACTGACGCTCAGGTGCGAAAGCGTGGGGAGCAAACAGG
+
IIIHIIIIIIIIIHEHHIIIIIIHIIIHHHIIIIIIIIIIHHIIIIIIIICHHHI?HIIIIIIIIGIIIGIIIHHIIHH@FH<CGHIHIIICDHHIIHGHHH/9GEGHHCFHH?HIF@@.:FHFHIGFEE-@DEHCCC+FA-B@---->:+54-6BHH=--4A6@-65?@>:>D+C46F-6EE+6>------6;654@66@@=-66@@@HFFE8-G@+3+->E6--E:D>@4--6@EEHH>3+55--@6---E++:+>--IIIHHA6---A-HIIIIHHIIIIHCIHHHHGB?@EEEHHD7-A7A-HHHCHA.HHCEHGIHF/FAHIIHCIIIIIHHIIIIIHFHHFDDD9C?GHGIIIHCCIIHCIGIIIHIIIHCIIHC1HHF@IIHHHHIIIHIIIIHHG/HGDIIHHCIIIIIIIIIIIIIIIIII
@HWI-D00621:625:HMJNFBCX2:2:1104:6527:88970
GTAGGGAATCTTCGGCAATGGACGAAAGTCTGACCGAGCAACGCCGCGTGAGTGAAGAAGGTTTTCGGATCGTAAAACTCTGTTGTTAGAGAAGAACAAGGACGTTAGTAACTGAACGTCCCCTGACGGTATCTAACCAGAAAGCCACGGCTAACTACGTGCCAGCAGCCGCGGTAATACGAAGGTGGCAAGCGTTGTCCGGATTTATTGGGCCTAAAGGCGGCCGAGGCGGTTTCTTAAGTCTGATGTGAAAGCCCCCGGCTCAACCGGGGAGGGTCATTGGAAACTGGGAGACTTGAGTGCAGAAGAGGAGAGTGGAATTCCATGTGTAGCGGTGAAATGCGTAGATATATGGAGGAACACCAGTGGCGAAGGCGGCTCTCTGGTCTGTAACTGACGCTGAGGCTCGAAAGCGTGGGGAGCAAACAGG
+
IIIIIIHIIIIIIIIIIIIIIIIIIIIIIIIHIIIGIIIHHHIIIHIIHHGHHHHHIIIIIEHHIIIIII<CGHHIHIIIGH<0CHHHEHHIIIIIIHHHHICHHHHHHHIHHHHHEEHHHHEA77GH:7F?-DFHHFHHHIHHIEHHH:DHDE-6@G@4GCGHHHG?HECCHD;>@?GHC-5-+-64-@6E-EE-+-6@EH6HF66@--?F6+6@@53))+-4+2-+>346-@6-6G@66--6---6-FCHHD:HD>3HGA6+:C+GIHEG@7DDF-EECHIIHHHHIHEEGEIGIHHHHHCG?HHIHGHIIIIHHHHGEHHGD?IIHHIHIIIIHIHGGIIHIIHGDIIHFHHIIIIHIIIIIIIIIIIIIIIIIIIIIHIIIIIIIIIIIIIIIIIIHIGIIIIIIIIIHIIIIIIIIIIIIHIIII
@HWI-D00621:625:HMJNFBCX2:2:1104:13842:88991
GTGGGGAATATTGCACAATGGGCGCAAGCCTGATGCAGCCATGCCGCGTGTATGAAGAAGGCCTTCGGGTTGTAAAGTACTTTCAGCGAGGAGGAAGGCGTTAAGGTTAATAACCTTAGTGATTGACGTTACTCGCAGAAGAAGCACCGGCTAACTCCGTGCCAGCAGCCGCGGTAATACGGAGGGTGCAAGCGTTAATCGGAATTACTGGGCGTAAAGCGCACGCAGGCGGTCTGTCAAGTCGGATGTGAAATCCCCGGGCTCAACCTGGGAACTGCATTCGAAACTGGCAGGCTAGAGTCTTGTAGAGGGGGGTAGAATTCCAGGTGTAGCGGTGAAATGCGTAGAGATCTGGAGGAATACCGGTGGCGAAGGCGGCCCCCTGGACAAAGACTGACGCTCAGGTGCGAAAGCGTGGGGAGCAAACAGG
+
IHIIIIIIIHIIIIIIHIIIHIIIIIIIIIIIIIIIIIIHIIII1CDCCHHHIIFHIIIIHHIIIIIIIIIHIIIHIIIHIH<GHIHIDHHDGHHIIIIHHHHHIIIIIIEFHIIIIHIHIHIHHGIHHHIII?@HHIIIHIH?-A-ADHHIIIHHIHIIII?AHH@EHIIIIG+>E-@-@4->DHDH@CFH-@@EH?--5=@4@G?-@FEH@@@@@563>5G@>/HHHCFG@66----DC=HEEHGE@-EEGHDHD>HGHHFGEFHHHFA-HHG@@66-E5688HHHFIGHHHEIIHHHHEHHIHIHHIHIHHHIIIIIIIIIGIIIIHIIIHHHGIHIHIIHHIHGBFIIIIIHEIIHGIIIIIIIIIIIIIIIIIIIIIIIIIHHIHHIHIIIIIIIHGIIIIIIIIIIIHIIIIIIIIIIIIIIII
@HWI-D00621:625:HMJNFBCX2:2:1104:5485:89049
GTGGGGAATATTGCACAATGGGCGCAAGCCTGATGCAGCCATGCCGCGTGTATGAAGAAGGCCTTCGGGTTGTAAAGTACTTTCAGCGAGGAGGAAGGCGTTAAGGTTAATAACCTTGGCGATTGACGTTATTCGCAGAAGAAGCACCGGCTAACTCCGTGCCAGCAGCCGCGGTAATACGGAGGGTGCAAGCGTTAATCGGAATTACTGGGCGTAAAGCGCACGCAGGCGGTCTGTCAAGTCGGATGTGAAATCCCCGGGCTCAACCTGGGAACTGCATTCGAAACTGGCAGGCTAGAGTCTTGTAGAGGGGGGTAGAATTCCAGGTGTAGCGGTGAAATGCGTAGAGATCTGGAGGAATACCGGTGGCGAAGGCGGCCCCCTGGACAAAGACTGACGCTCAGGTGCGAAAGCGTGGGGAGCAAACAGG
+
IIGIIIIIIIIIIIHIIIIIIIIIIIIIIIIIIIIIIIIIIIIIIIHIIIIIIIIIIIIIIIIIIIIIIIHIIIIIIHFHIIHHFHHHHHGHHHIHEEEDHHEHIIIHIEFHIIHHHIIHIIIC?G@HH?H-8--@@EC6AG?G@HH?HDHCHH?HHIHFHIG@@A@GHACHI:+5-@6@H--:5+-@4@-6GG@ED4-6CEGEC6F6@HHHGE?@EHHA@HGDFCDIIHIIIHHHHHFCIHHF@ECHIIHHHDDD>IIHHHH?FIIHHHHHIHFHHHHF-HAAHHGHIIIIHHHIIIHHHHFCIIGIIHD7EHHHGIIIHIIIIIIIIIIIIIHIIHHHIIIIIHHHDIHIIIIHIHHIIIIIIIIIIIIIIIIIIIIIIHIIIIIIIIIIHIIIIIIIIIIHIIIIIIIIHIIIIIIIIIIIIIIIII
@HWI-D00621:625:HMJNFBCX2:2:1104:7084:89408
GTAGGGAATCTTCCACAATGGGCGAAAGCCTGATGGAGCAACGCCGCGTGTGTGATGAAGGGTTTCGGCTCGTAAAACACTGTTGTAAGAGAAGAATGACATTGAGAGTAACTGTTCAATGTGTGACGTATCTTACCAGAAAGGAACGGCTAAATACGTGCCAGCAGCCGCGGTAATACGAATGTTCCAAGCGTTATCCGGATTTATTGGGCGTAAAGCGAGCGCAGACGGTTATTTAAGTCTGAAGTGAAAGCCCTCAGCTCAACTGAGGAATTGCTTTGGAAACTGGATGACTTGAGTGCAGTAGAGGAAAGTGGAACTCCATGTGTAGCGGTGAAATGCGTAGATATATGGAAGAACACCAGTGGCGAAGGCGGCTTTCTGGACTGTAACTGACGTTGAGGCTCGAAAGTGTGGGTAGCAAACAGG
+
IIGIIIIIIIIIIIIIIIIHIIIHIHIIIIIIIIIHIIIIIHIIHHHHHD<CFGHIIEFHIGIIHIIIHHIIIIIIIIIIGH<DHFGCF?HHHHIF?GHHIIFGHHIIHEHIHIICEHGHHHCF@AHHA?A-FE?G-DHHHEH-DHHHH+C@A-6CF---8---A-8@4+>>D;DCF----546FHF@@@@-@@@-4@E-+@??@66=HHHE@A-HG>3@++<@A5--<@CB-@@HHAG?-G?F7-DEHHFHGE???HHF8--HHEH?HIHIHEHF:.EHHFGIIHG?F@.IHEAH@EHGD<..?G@IIIIHGIHHIHHHHFEFHIIIIGIIIIHCHGIIHHIHIHHGIIHHHEEHEHGFHEIIIHEIHHEDHIIIHHHIIIIIIIIHIIHHHHHHHCIIIIIHHIIIIIIIIIIIIHIHHIIIIIIII
@HWI-D00621:625:HMJNFBCX2:2:1104:13805:89548
GTAGGGAATCTTCGGCAATGGGGGCAACCCTGACCGAGCAACGCCGCGTGAGTGAAGAAGGTTTTCGGATCGTAAAACTCTGTTGTTAGAGAAGAACGTTAAGTAGAGTGGAAAATTACTTAAGTGACGGTATCTAACCAGAAAGGGACGGCTAACTACGTGCCAGCAGCCGCGGTAATACGTAGGTCCCAAGCGTTGTCCGGATTTATTGGGCGTAAAGCGAGCGCAGGTTGTTTCTTAAGTCTGATGTAAAAGGCAGTGGCTCAACCATTGTGTGCATTGGAAACTGGGAGACTTGAGTGCAGGAGAGGAGAGTGGAATTCCATGTGTAGCGGTGAAATGCGTAGATATATGGAGGAACACCGGAGGCGAAAGCGGCTCTCTGGCCTGTAACTGACACTGAGGCTCGAAAGCGTGGGGAGCAAACAGG
+
IIIIIIIIIIIIIIIIIIIIIIIIIIIIIIIIIIIIIIIIIIIIIIIIFHIIIIIIIIIIII?HIIIHIIDHIIIHIIGHHHDHHHIIIIIIIIIIIIHIHIHGHIIIHHIHIIIIIIIIHHHHHHIIIIHHIIHIHH?FEHGIIEHHIHGDHHEGHIEDHHGHGEHH?FGDCHHHD-6F?GGHHEH?G?GH5-@@@>@@E@:@-F@@@GHC@63@E?@IHHDC;-46458-IIHHGAHF@B--6AAHGHHHIHHEHHEGEEEEG@EIHFHHIIIHHHHHHIIHHFIHIHHHD:.GIIHIIIHHHHGIIIHHIIHHEHHIIEIHHIIIIIIIIIHIIIIHHIIIIIIHFHHHHHHIIHEGHEIIIIIIIIIIIIIIIIHHIIIIIIIIIIIIIIIIIIHIIIIIIIIIIIIIIIIIIIIIIIIIIIIIII
@HWI-D00621:625:HMJNFBCX2:2:1104:17313:89878
GTGGGGAATATTGCACAATGGGCGCAAGCCTGATGCAGCCATGCCGCGTGTATGAAGAAGGCCTTCGGGTTGTAAAGTACTTTCAGCGAGGAGGAAGGCATTAAGGTTAATAACCTTGGTGATTGACGTTACTCGCAGAAGAAGCACCGGCTAACTCCGTGCCAGCAGCCGCGGTAATACGGAGGGTGCAAGCGTTAATCGGAATTACTGGGCGTAAAGCGCACGCAGGCGGTCTGTCAAGTCGGATGTGAAATCCCCGGGCTCAACCTGGGAACTGCATTCGAAACTGGCAGGCTAGAGTCTTGTAGAGGGGGGTAGAATTCCAGGTGTAGCGGTGAAATGCGTAGAGATCTGGAGGAATACCGGTGGCGAAGGCGGCCCCCTGGACAAAGACTGACGCTCAGGTGCGAAAGCGTGGGGAGCAAACAGG
+
IIIIIIIIIIIIIIIIIIIIIIIIIIIIIIIIIIIIIIIIIIIIIIIIHHEHIIIIIIIIIIIIIHIIIHIIIIIIIIHIIG<FHIIIGIIHIIEHIHIGIIHCHHIIHIHHHHIHGHIHHIHIIIIIHHHIHHIHIICGHIIIIHIFHHHIIIEHHHIHHIGHHII?GCDDHIIGHHHHG@HDHD@@HHIIGHGEHHF?CG@EHGEGHD@EH>@CGCC6:@DDHICIIHHHFEEH@6-DDHHHEHF@6EEH@:D:H:CHG-G?EGHHFHHEGA?HHIIHEHFHFAHHIIIHHHHIIIIHHIFHIIIIIIHHHHEIIIIIGIIIIIIIIIIIIIIIIIIIIIIIIIHG<GIIIIIIIIIIHIIIIIIHIIIIIIIIIIIIIIIHIIIIIIIIIIIIIIIIHHIIIIIIIIIIIIIIIIIIIIIIIIIIII
@HWI-D00621:625:HMJNFBCX2:2:1104:19972:89931
GTGGGGAATATTGCACAATGGGCGCAAGCCTGATGCAGCCATGCCGCGTGTATGAAGAAGGCCTTCGGGTTGTAAAGTACTTTCAGCGAGGAGGAAGGCGTTAAGGTTAATAACCTTGGCGATTGACGTTACTCGCAGAAGAAGCACCGGCTAACTCCGTGCCAGCAGCCGCGGTAATACGGAGGGTGCAAGCGGTAATCGGAATTACTGGGCGTAAAGCGCACGCAGGCGGTCTGTCAAGGCGGATGTGAAATCCCCGGGCTCAACCTGGGAACTGCATTCGAAACTGGCAGGCTAGAGTCTTGTAGAGGGGGGTAGAATTCCAGGTGTAGCGGTGAAATGCGTAGAGATCTGGAGGAATACCGGTGGCGAAGGCGGCCCCCTGGACAAAGACTGACGCTCAGGTGCGAAAGCGTGGGGAGCAAACAGG
+
IHIIIHIDHHIIIIIHIHIIIIIHEHDHHHFGIIIIHECF1GHHHHII?EHFHHIIIIHICFHH@HH0CHHHIIIIGHGHCE<FHECH<HHHHICHHHECECGEHH9:?F?:F7A.DHHHIDDEHHH@-7FHHFHH:E;-BBF@6BAE:CHHII?E-@GHG@EE?GHHHI:::CC+5-@-E@H+;D=-@@?-@E+E:G-6@@E@@66ECC:GF@-HG>@3-@@6:HC6C7:---F-C@4---IIHHHEEHFHHDDHCDHHEFEIIHG?HA6-HAA6-6--HEFB-6-HHGEB8D-@E?DCHA777-HHHHC::.:.EAHIIHGIHIHIIIIIHFHCIIHHIIIIHHGF<HIIHE?GEGIIIHIIIIIIIIIIIIIIHCHDHHGIIIIHIHHIHHE=CCCHHFHHIH=GHIIHHCHIHIIIIIHHIIIIIH
@HWI-D00621:625:HMJNFBCX2:2:1104:7945:90087
GTAGGGAATCTTCGGCAATGGACGAAAGTCTGACCGAGCAACGCCGCGTGAGTGAAGAAGGTTTTCGGATCGTAAAACTCTGTTGTTAGAGAAGAACAAGGACGTTAGTAACTGAACGTCCCCTGACGGTATCTAACCAGAAAGCCACGGCTAACTACGTGCCAGCAGCCGCGGTAATACGTAGGTGGCAAGCGTGGTCCGGATTTATTGGGCGTAAAGCGAGCGCAGGCGGTTTCTTAAGTCTGATGTGAAAGCCCCCGGCTCAACCGGGGAGGGTCATTGGAAACTGGGAGACTTGAGTGCAGAAGAGGAGAGTGGAATTCCATGTGTAGCGGTGAAATGCGTAGATATATGGAGGAACACCAGTGGCGAAGGCGGCTCTCTGGTCTGTAACTGACGCTGAGGCTCGAAAGCGTGGGGAGCAAACAGG
+
IIIIHIIIIIIIIIIIIIIIIIIIIGIICGHIIIIIIIIHHCHHIIIIEHHIHHIHHHIHHHFHIHIIIIHIHHIIIIHHIH<DGGHHHHIIIIIIIIIIHIHIIIIIIIIHE?HFHEHHEHIGHEHIHII?@GHHI@-5AAGHHHHEHCHHGHHHIIGHIGIHCHH?A-+6>DCHHGHHCHH?-@FHHGE--4@-+46-@I6F@-@EECEH?@-@5+>HCD6+-+FHC3E@6-IHFCG6@FCFHF6@@@6-C;5+3++@E??HD>+H@7-G?G?HGHHIHHFD-G@FDAIHHHGHIIIIHG.HHHIHHHHIIIIHGAHHHHEHHIIHHDHHE@G?HIIIIIHHHFHHFIIHIIIIHIIHHHIHHHIIIHIIHIIHIHHCHEHHHHIHHIHHIIIIHHIIIIIIIIIIIIIIIIIIIIIIIIIIIIIIII
@HWI-D00621:625:HMJNFBCX2:2:1104:12656:90052
GTAGGGAATCTTCGGCAATGGACGAAAGTCTGACCGAGCAACGCCGCGTGAGTGAAGAAGGTTTTCGGATCGTAAAACTCTGTTGTTAGAGAAGAACAAGGACGTTAGTAACTGAACGTCCCCTGACGGTATCTAACCAGAAAGCCACGGCTAACTACGTGCCAGCAGCCGCGGTAATACGTAGGTGGCAAGCGTTGTCCGGTATTATTGGGCGTAAAGCGAGCGCAGGGGGTTTCTTAAGTCTGATGTGAAAGCCCCCGGCTCAACCGGGGAGGGTCATTGGAAACTGGGAGACTTGAGTGCAGAAGAGGAGAGTGGAATTCCATGTGTAGCGGTGAAATGCGTAGATATATGGAGGAACACCAGTGGCGAAGGCGGCTCTCTGGTCTGTAACTGACGCTGAGGCTCGAAAGCGTGGGGAGCAAACAGG
+
IIHHIIIIIIIIIIHIIIIIIHIIIIIIHHIIIHIIIIIIIHIIIIIIHIIHFHIHHIHIHH<FHHCHDHHEG@FHIIIGHCDDC9GHHCGGHIGIIIHFH?FDCACG@EH?G@77AEHG-@@A-GCEHE?AHCFH@GCHHIIHGI?HHH+3@EAE?C--6A?EHHIH??:DCC3>@@EEH6@F@@6GF?@@@@@@+@FEDH))666@HHDIH@CG--++4>++@->+6+-HHE@-FHHCHFHEIIHHHHHH>::CC+3--B@>D>33D-@A7@HEHHIIHGIIIIIHHHEG@F?HEIIIHFHHFGIIHHHGGIIIIIHHHEHF.AIHIIHIIHHG?IIIIIIIIIIHHHFEGIHIIIIIIIIIIIIIIIIGIIIIHCEHGHIIIHEIHFHIHIGIIIIHIIIIIIHIIIIIIIHHIIIIIIIHIIIIII
@HWI-D00621:625:HMJNFBCX2:2:1104:18829:90067
GTGGGGAATATTGCACAATGGGCGCAAGCCTGATGCAGCCATGCCGCGTGTATGAAGAAGGCCTTCGGGTTGTAAAGTACTTTCAGCGGGGAGGAAGGTGTTGAGGTTAATAACCTCAGCAATTGACGTTACCCGCAGAAGAAGCACCGGCTAACTCCGTGCCAGCAGCCGCGGTAATACGGAGGGTGCAAGCGTTAATCGGAATTACTGGGCGTAAAGCGCACGCAGGCGGTCTGTCAAGTCGGATGTGAAATCCCCGGGCTCAACCTGGGAACTGCATTCGAAACTGGCAGGCTAGAGTCTTGTAGAGGGGGGTAGAATTCCAGGTGTAGCGGTGAAATGCGTAGAGATCTGGAGGAATACCGGTGGCGAAGGCGGCCCCCTGGACAAAGACTGACGCTCAGGTGCGAAAGCGTGGGGAGCAAACAGG
+
IIIIIIIHIIIIIIHIIIIIIIIIIIIIIHIIHIIIIIIIIIIIIIIIIIIIIIIIIIIIGIIIIIIIHHIIIIIIIIHHIIDGHHIIIIIIHIIIIIHHIHHIIHIGGFGHHHCHHHIHHGIIIIIIHHHHEHIGIIGIHHHIGI@GHHHHHHFH-AHIIHIHIIIEHHHHHH:DHHHIHHIDH:-4-6GHHHEEEEFHGEE@HHI@GHDE@C@@GHCFH<HDHDDHD+@5--FHE@HHHHHIHFEHHHG@@:C+D:EHH?HCHGA8--AFGCHHG?E@AEFCCBFHFHIIGHFIHHFB@A@HFGIIIIHGHHHIHIIIHHCIIIIIHHIIIHIHCHIIHDHHHHHHGHIIIIIIHIHIIIIIIIHIIIIIIIIIIGIIHIHIIIIIIIIHHIIHHIIIIHIIIIIIIIIIIIIIIIIIIIIIIIIIII
@HWI-D00621:625:HMJNFBCX2:2:1104:11634:90440
GTGGGGAATATTGCACAATGGGCGCAAGCCTGATGCAGCCATGCCGCGTGTATGAAGAAGGCCTTCGGGTTGTAAAGTACTTTCAGCGAGGAGGAAGGCGTTAAGGTTAATAACCTTGGCGATTGACGTTACTCGCAGAAGAAGCACCGGCTAACTCCGTGCCAGCAGCCGCGGTAATACGGAGGGTGCAAGCGTTAATCGGAATTACTGGGCGTAAAGCGCACGCAGGCGGTCTGTCAAGTCGGATGTGAAATCCCCGGGCTCAACCTGGGAACTGCATTCGAAACTGGCAGGCTAGAGTCTTGTAGAGGGGGGTAGAATTCCAGGTGTAGCGGTGAAATGCGTAGAGATCTGGAGGAATACCGGTGGCGAAGGCGGCCCCCTGGACAAAGACTGACGCTCAGGTGCGAAAGCGTGGGGAGCAAACAGG
+
IIIIIIIHIIIIIIIIGHIIHIIIIIIIHIHIIHHGHHEHHIHIHGCHHHEHEHIIHIIIIHIHGIIGI@0<CGHHIHIIHHCHHIIIHHHHHIHHHHE<GHHCHCG?7CGHHHEEHFH?>DHE?FHE7@FGCHH:+7>@G@@HCHHAHHHHHHC@HGHCEHH?-GHH?8CCHHCCEHHCG4@>CD@@-F-66@6@=HE-EE65@-66@@8HHHFHDHC8@CHAF@@:CC-IHIIHGEEDDDHGIIIHHHHGECHHHC?HFIGIHHEHHHCHHGCHGEIHFIHHHHGHB?HFBGCHIIIIIIHHHEHHHDGHIHHHHIIIHGIIIIIIHHHIIIIHHHIHIIIIHIIHFGHH?EIIIHIIGIIIIIHHIHIIIHHIIIHDHCCIHIIIIHHHHGHIIIHHIHIHIIIIIIIIIIIIIIIIIIIIHIIIII
@HWI-D00621:625:HMJNFBCX2:2:1104:18673:90366
GTGGGGAATATTGCACAATGGGCGCAAGCCTGATGCAGCCATGCCGCGTGTATGAAGAAGGCCTTCGGGTTGTAAAGTACTTTCAGCGAGGAGGAAGGCATTAAGGTTAATAACCTTAGTGATTGACGTTACTCGCAGAAGAAGCACCGGCTAACTCCGTGCCAGCAGCCGCGGTAATACGGAGGGTGCAAGCGTTAATCGGAATTACTGGGCGTAAAGCGCACGCAGGCGGTCTGTCAAGTCGGATGTGAAATCCCCGGGCTCAACCTGGGAACTGCATTCGAAACTGGCAGGCTAGAGTCTTGTAGAGGGGGGTAGAATTCCAGGTGTAGCGGTGAAATGCGTAGAGATCTGGAGGAATACCGGTGGCGAAGGCGGCCCCCTGGACAAAGACTGACGCTCAGGTGCGAAAGCGTGGGGAGCAAACAGG
+
IIIIIIIIIHIIIIIIIIIIIIIIIIIIIIIIHIIIIIIHIIHIIIIIEH@HHIIHGIIIIIIGHGIIIHHIIHIHHHIHIHDGHHIIHIIHIIIIIIHH?@GHHGHC?GHHIH?FHHHHIIGHHHIIIHIII?GHIH+8FGEECHEHCHGDHEFHGAEA@@5?GGHF@A:HH:>C-F@GH-@DDHHICGHE@-@=5@@GH@66CF@F@D@?@F?CHHGEH:@::DEH:CH@6---6-@+>5-HH?IIHEC@@+3>+DHGA-A4?GAHFHHHFHHFHFHEEHHGAFGGIIGIHHHHHHFEAAD?HCHIHDDHEIIIHHHECHGFHFHHHHIGIIIIIHCIIHIHGHHC<HHHHEHHFCFIDHDCHHHCHEIIIIIHECECGHIIIIIHEIHIHHIIHHIIIHIIIIIIIIIIIIIHIIIIIIIIIIIHII
@HWI-D00621:625:HMJNFBCX2:2:1104:12196:90774
GTGGGGAATATTGCACAATGGGCGCAAGCCTGATGCAGCCATGCCGCGTGTATGAAGAAGGCCTTCGGGTTGTAAAGTACTTTCAGCGAGGAGGAAGGCGTTAAGGTTAATAACCTTAGTGATTGACGTTACTCGCAGAAGAAGCACCGGCTAACTCCGTGCCAGCAGCCGCGGTAATACGGAGGGTGCAAGCGTTAATCGGAATTACTGGGCGTAAAGCGCACGCAGGCGGTCTGTCAAGTCGGATGTGAAATCCCCGGGCTCAACCTGGGAACTGCATTCGAAACTGGCAGGCTAGAGTCTTGTAGAGGGGGGTAGAATTCCAGGTGTAGCGGTGAAATGCGTAGAGATCTGGAGGAATACCGGTGGCGAAGGCGGCCCCCTGGACAAAGACTGACGCTCAGGTGCGAAAGCGTGGGGAGCAAACAGG
+
IIIIIIIIHIIIIIIHIIIIIIIIIIIIIIIIIHIIIIHIIIIIIIIIHHGHIIIIIIIHIIIIIIHIIIHHHIHIHGHIIGDGGHGHIIHGHIFHHIHHIHIIIIIIIGHHHHHHGIIHHHGHFHIHIIIEHEEHHFHIIIFHHIIIHCDHEHAEEHHHEHCHFEHIIHHHHGHIHEHIIF=;HH5@HHIGEHHGHC-@@@@-4-6@FG@HEH@CEH@GHHDHCD@CC>D@--HFHHHD>--G@?HEGFHIGIHD:DEIIHECHHE---IHHGHH@HHFHHGFHHHIHEIIHGIHGG?HHHGEHGIIIHHHHHHHHHFHHHHHHGHGIIIHIIIIHEHDHGIIIIHHDHIIIIIIIIIHGIIIIIIIIIIIIIIIIIHHHIHHGGIIIIHHHIGIIIIIIHIIIIHIIIIIIIIGIIIIIHIIIIIIII
@HWI-D00621:625:HMJNFBCX2:2:1104:13304:90829
AGTGGGGAATATTGCACAATGGGCGCAAGCCTGATGCAGCCATGCCGCGTGTATGAAGAAGGCCTTCGGGTTGTAAAGTACTTTCAGCGAGGAGGAAGGCGTTAAGGTTAATAACCTTGGCGATTGACGTTACTCGCAGAAGAAGCACCGGCTAACTCCGTGCCAGCAGCCGCGGTAATACGGAGGGTGCAAGCGTTAATCGGAATTACTGGGCGTAAAGCGCACGCAGGCGGTCTGTCAAGTCGGATGTGAAATCCCCGGGCTCAACCTGGGAACTGCATTCGAAACTGGCAGGCTAGAGTCTTGTAGAGGGGGGTAGAATTCCAGGTGTAGCGGTGAAATGCGTAGAGATCTGGAGGAACACCGGTGGCGAAAGCGGCTCTCTGGCCTGTAACTGACACTGAGGCTCGAAAGCGTGGGGAGCAAACAGG
+
IIIIHIIIIIFHHGIGHIIIHIIIIHHHIIHEHIIIGHHIIHIGHIDHHHHGHHIIHEHEH?HHHEGHCHHIIFHEHIIIIFCHHHHEHHHGCHHCH@HHHHH@EHF@EHIIIHGHHHHHFIGH-AF?E7@GHIGH:CHHFI-B@AFHHDHHIGHHFHGEGHHGHH?HHG?C:>HCHCHEHCHGH:+-------56EG?-6HFF@E66@E?C@ECCEHDC34-G8E?HHHCHHEF-E@@@:6-E-@@?HGEGIHDHC::AA8-HHFCHF-@EHHHHFHFHECE@AAHIIHEHHH?EEHGCHHEHG@FIIIHDHGHHHEHGHIHIHHFIIHHHHDIIGHIIIIIIGIIHGAIHHEHHE@IHIIIHIHIIIHEIIHHIIHEEHHD1CIGHIIHIHIIIHIHHHIHIIIFIIHIIIIIIIIIIIIIGIIHIHII
@HWI-D00621:625:HMJNFBCX2:2:1104:16370:90913
GTAGGGAATCTTCGGCAATGGACGAAAGTCTGACCGAGCAACGCCGCGTGAGTGAAGAAGGTTTTCGGATCGTAAAACTCTGTTGTTAGAGAAGAACAAGGACGTTAGTAACTGAACGTCCCCTGACGGTATCTAACCAGAAAGCCACGGCTAACTACGTGCCAGCAGCCGCGGTAATACGTAGGTGGCAAGCGTTGTCCGGATTTATTGGGCGTAAAGCGAGCGCAGGCGGTTTCTTAAGTCTGATGTGAAAGCCGCGGGCTCAACCGGGGAGGGTCATTGGAAACTGGGAGACTTGAGTGCAGAAGAGGAGAGTGGAATTCCATGTGTAGCGGTGAAATGCGTAGATATATGGAGGAACACCAGTGGCGAAGGCGGCTCTCTGGTCTGTAACTGACGCTGAGGCTCGAAAGCGTGGGGAGCAAACAGG
+
IIIIIIIIIIIIHIIIIIHHIIIIIIIIHIHIIIIIHIIIIIHIIHHIHHHIIHHIHIIIIDHHHHHICHHIIIHIIIIIIHDFHHHIIIIIIIGIIHIHIIIDGHHIIIIIIHIIIEHHHEEHGHIIIHCGAFHHHHIHHFHHG8-85>:DHHFC@H@GHH?FCGH?AECDHH>D?@-6@-65-@@EH?--6@@5>HEHHC@-@-6@F@E??#@?E46+-+++?EHDH>4@6@@--?AA6-6-6--A-AAD>6+6+5-EHA65:CC:@DDHHEEGA---A8DAGDEH?H@7.HHGA:?HHF7D.@GFEHHHHCAGGGDFHGD0.CIHHIHIHHGIHIHDHHHHIHEGBIHIHIHIGHEGEGEHIIIIHIHIIGIIIIHEHHHHHG@EEGIIHIHIIIIHIIHIHEGIIIIIHIHHIHIHGIIIHIIIII
@HWI-D00621:625:HMJNFBCX2:2:1104:3117:91002
GTGGGGAATATTGCACAATGGGCGCAAGCCTGATGCAGCCATGCCGCGTGTATGAAGAAGGCCTTCGGGTTGTAAAGTACTTTCAGCGAGGAGGAAGGCGTTAAGGTTAATAACCTTAGCGATTGACGTTACTCGCAGAAGAAGCACCGGCTAACTCCGTGCCAGCAGCCGCGGTAATACGGAGGGTGCAAGCGTTAATCGGAATTACTGGGCGTAAAGCGCACGCAGGAGGTCTGTCAAGTCGGATGTTAAATCCCCGGGCTCAACCTGGGAACTGCGGTCGAAACTGGCAGGCTAGAGTCTTGTAGAGGGGGGTAGAATTCCAGGTGTAGCGGTGAAATGCGTAGAGATCTGGAGGAATACCGGTGGCGAAGGCGGCCCCCTGGACAAAGACTGACGCTCAGGTGCGAAAGCGTGGGGAGCAAACAGG
+
IIIIIIIIIIIIIHIIIIIIIIIIIIIIIIIIIHIIIHIIIHIIIIHIIIIIIIIIIIIIIIIIIGIIIGHIIIIIHHIIHFDGEHFHHII<EHHIHH?HHHHHHC:CG?DDHGHHHGHIHIHFFHHHHHHEF8DHHGHHHCAG?EHC>CDCHCHHHGFHI=AGAE?A-FH:+>D:EFH?GHHHC:4@=-@E@@@@GCFHFE9@4G6CGHH@=HG@G?66C:->DH@56+-GF@-F-6->6-6--666--6-6+++++GF?@@?HHEGAAGHF@6+6++-CEFHHHHF-A5FHCIFHHFIH@F-FGHHIIIIHCHGIIHIHGF?IIIIIIIHGIIHIIIGIIIHHIHFDFHHIHIIHIIHCIIIIIIIIHIIIGIIIIHCHCIHIIIIIIIIIIIIIIIHHFHEFFGIIIIIIIHIIIIIIIIIIIIIII
@HWI-D00621:625:HMJNFBCX2:2:1104:3429:91053
GTGGGGAATATTGCACAATGGGCGCAAGCCTGATGCAGCCATGCCGCGTGTATGAAGAAGGCCTTCGGCTTGTAAAGTACTTTCAGCGAGGAGGAAGGCGTTAAGGTTAATAACCTTGGCGATTGACGTTACTCGCAGAAGAAGCACCGGCTAACTCCGTGCCAGCAGCCGCGGGAATACGGAGGGTGCAAGCGTTAATCGGAATTACTGGGCGTAAAGCGCACGCAGGCGGTCTGTCAAGTCGGATGTGAAATCCCCGGGCTCAACCTGGGAACTGCATTCGAAACTGGCAGGCTAGAGTCTTGTAGAGGGGGGTAGAATTCCAGGTGTAGCGGTGAAATGCGTAGAGATCTGGAGGAATACCGGTGGCGAAGGCGGCCCCCTGGACAAAGACTGACGCTCAGGTGCGAAAGCGTGGGGAGCAAACAGG
+
IIIIIIIIIIIIIIICHIIIHIHIIIIIIIIIIIIIIIIIIIIIIIIIHHHHHHHIIHIIIIIIIIIHIIIIIIIGHFHIIIHHHIHHHHIHIIHIIIIIHIDHHIIIHEHIIHGIIIHEHIIEEHCGH?F@HCDC+->--8FF6-4-CC:+@H-6A?-4AH@GHHHECE+33++6;4@FHE6>HD=@@G---45@44-6GGEHG@F@6D;6IHF3@@EC@=E>HFHD:>@56-@HHHHDC=HHHHHIIHGHE6+++HHHF--AGACH@HHHGA-HHCHHHIHEHHCHHHEHEG?IIIIHHHEHIHIIGIIHHEEGA7FIHHFHIIIIIHHHHGIIHGIIIIIIIHHD<FIIIIHHIHIIIIIHIIHHIIIHHGIHHD<HGHIIIHIHHFGIHHIIIIHIGCIIIIIIIIIIIIIIIIIIIIIIIIHIII
@HWI-D00621:625:HMJNFBCX2:2:1104:3639:91120
GTGGGGAATATTGCACAATGGGCGCAAGCCTGATGCAGCCATGCCGCGTGTATGAAGAAGGCCTTCGGGTTGTAAAGTACTTTCAGCGGGGAGGAAGGTGTTGAGGTTAATAACCTCAGCAATTGACGTTACCCGCAGAAGAAGCACCGGCTAACTCCGTGCCAGCAGCCGCGGTAATACGGAGGGTGCAAGCGTTAATCGGAATTACTGGGCGTAAAGCGCAGGCAGGCGGTCTGTCAAGTCGGATGTGAAATCCTCGGGCTCAACCTGGGAACTGCATTCGAAACTGGCAGGCTAGAGTCTTGTAGAGGGGGGTAGAATTCCAGGTGTAGCGGTGAAATGCGTAGAGATCTGGAGGAATACCGGTGGCGAAGGCGGCCCCCTGGACAAAGACTGACGCTCAGGTGCGAAAGCGTGGGGAGCAAACAGG
+
IIHHIIIIIIIIIIIIIIIIIIIIHCHIIIIIIIIIIHIIIIIIIIIIIIIIIIEHHIIIHE1FHHHHDGEHHHIIIH??FHFEHHHIIIIDHIIHIHDGHFGHHIHHG:AHHEFHIF@CEGHCHHHH7@GHE?-;+C:-66A@-AG@D3:CHHFEHGHF-@@-@EHHHEHDDC>CH6@FHHFHCCHHGH@-6@HHE@@GHHIHGHF6HDHG@:->@+:>5+6+-@H:C:HHFEHF6--CCHE@6--G@-EHHC>5+GHFHA8-A8G-HHG-@-@EHHHHCIIHFBHF-CHG?HFHHHEFGGA-G?HEHHC.HGIHFGHHHHHHHHHGIIIGIHHHHIIIHIIHHEHFDCHHIHF<?HIHHHDHHIIHIIIIHIIIHHH<DGHHGIIIIHGHFIIIHIIIIGIIIIIIIIIIIIIGIHHHIIIHHHIHHC
@HWI-D00621:625:HMJNFBCX2:2:1104:9037:91220
GTGGGGAATATTGGACAATGGGCGAAAGCCTGATCCAGCCATGCCGCATGAGTGAAGAAGGCCTTTGGGTTGTAAAGCTCTTTCGGTGAGGAAGATAATGACGGTACTCACAGAAGAAGTCCTGGCTAACTCCGTGCCAGCAGCCGCGGTAATACGGAGAGGGCTAGCGTTATTCGGAATTATTGGGCGTAAAGAGCGCGTAGGCTGGTTAGTAAGTTAAAAGTGAAATCCCAAAGCTCAACTTTGGAATTGCTTTTAAAACTGCTAACCTAGAGATTGAAAGAGGATAGAGGAATTCCTAGTGTAGAGGTGAAATTCGTAAATATTAGGAGGAACACCAGTGGCGAAGGCGTCTATCTGGTTCAAATCTGACGCTGAGGCGCGAAGGCGTGGGGAGCAAACAGG
+
IIIIIIIIIIIIIIIIIIIIIIIIIIIIIIIIIIIIIIIIIIIIIIIIIIIIIIIHIIIIIIIIIIHIIIIIIIIIGGHIIIHIIIIIIIIIIIIIIHHFHIIIHIIIIIIHIIHIIIIIIIHIIHIIIIHHIIGHIIIICHIIIDIHGIHIHHHICEHDHHGICHIGH@GHHIHHHCHHFHIIHHFEC>DGHGFHHG-83DHIHEHAHFA4CGHF@EIHGHD@EHHC@EF?IHGCG7-FA8-FHEGIIHHF7?GH@HHIIHGC@@EH?EAB7??GCF.HIHHHEHG?F.F?IIIGIIIIGIHFHGFCIIIHIIIIHIIHHIHHHHHIHHIIIIIIHIIIIIIIIIIIIIIIHHHHHIIIIIIHIIIIIIIIIIIIIIIIIIIIIIHIIIIIIIIIIIIIIIIII
@HWI-D00621:625:HMJNFBCX2:2:1104:14213:91013
GTGGGGAATATTGCACAATGGGCGCAAGCCTGATGCAGCCATGCCGCGTGTATGAAGAAGGCCTTCGGGTTGTAAAGTACTTTCAGCGAGGAGGAAGGCATTAAGGTTAATAACCTTGGTGATTGACGTTACTCGCAGAAGAAGCACCGGCTAACTCCGTGCCAGCAGCCGCGGTAATACGGAGGGTGCAAGCGTTAATCGGAATTACTGGGCGTAAAGCGCACGCAGGCGGTCTGTCAAGTCGGATGTGAAATCCCCGGGCTCAACCTGGGAACTGCATTCGAAACTGGCAGACTAGAGTCTTGTAGAGGGGGGTAGAATTCCAGGTGTAGCGGTGAAATGCGTAGAGATCTGGAGGAATACCGGTGGCGAAGGCGGCCCCCTGGACAAAGACTGACGCTCAGGTGCGAAAGCGTGGGGAGCAAACAGG
+
IIIIIIIIIIIIIIIIIIIIIIIIIIIHIIIIIIIIHIIIIIIIIIIHHIHIIIIIIIIIHIIIIIIIIHIIIIIIIHHHIHDHIIIGHHIIIIIIHIIIIIIIIIHHHIIHFHFHFHHHHHHG?FCHIIIIIGHIIHHHGHEHIIGIHHHIIIHIIIIHHGGHHHIIIHCCDHHHHGHHIHEHDH6@@CHEEH@EHHIHHHHEH?FCHHHIHEHHFHHD@GHGCHHHC:IHHH?HG@EIIHFIHHIIIHGIHDHGGHHHEEHIIHHIGIIIIHEGIIIGIHHGIIHIIIIIIHHIIIHIGHGGGIIIIIIIIIIIIIIIIIIIIIIIIIIIIIIIIIIIIIIIIIHHDIIIIIIIIIIIIIIIIIIIIIIIIIIIIIIIIIIIIIIIIIIIIIIIIIIIIIIIHIHIIIIIIIIIIIIIIIIIIIIIII
@HWI-D00621:625:HMJNFBCX2:2:1104:11456:91499
GTGGGGAATATTGCACAATGGGCGCAAGCCTGATGCAGCCATGCCGCGTGTATGAAGAAGGCCTTCGGGTTGTAAAGTACTTTCAGCGGGGAGGAAGGTGTTGAGGTTAATCACCTCAGCAATTGACGTTACCCGCAGAGAAAGCACCGGCTAACTCCGTGCCAGCAGCCGCGGTAATACGGAGGGTGCAAGCGTTAATCGGAATTATTGGGCGTAAAGCGCACGCAGGCAGTTTGTTAAGTCGGATGTGAAATCCCCGGGCTCAACCTGGGAACTGCATTCGAAACTGGCAGGCTAGAGTCCTGTAGAGGGGGGTAGAATTCCAGGTGTAGCGGTGAAATGCGTAGAGATCTGGAGGAATACCGGTGGCGAAGGCGGCCCCCTGGACAAAGACTGACGCTCAGGTGCGAAAGCGTGGGGAGCAAACAGG
+
II?HIIIII1DH1DFHIIIIIIII/EHIHIIIIII1FHH1F1FHIIIIIIG1GHIEHIIII1<DGHIIDH@CHIIIE1DGHID0<00.<CHI<HIIEF//:///9A//8F---8-8FEA-7-A---7E@-A@G-63+36-8AGE@A-AD>HHHC-AA?4ACHECEC?FH4+DHHHIE@ECH-4>>+6-@F---6@EHH--45+-6@-+6DCC?>FEHDEE5+E>-@E@--+6---6---:5--6F@?HHFG64+CC5+A@HIHHHHG--?EHHG-HFIHHE-IIIIHHGB-HHG?G?IHD8---HCIHHH>...IHGGGF/IIHF.IIIIIIIIIIIIIIIIIIIHGD.HH?IIHG0IHE.IHHEIIIIHIIIIIIHE<.01IIIHD<1111HIIIIHGDD1IHC0=IIIIHE<IIIHG1IIIIIIIIII
@HWI-D00621:625:HMJNFBCX2:2:1104:11913:91734
GTGGGGAATATTGGACAATGGGCGAAAGCCTGATCCAGCCATGCCGCATGAGTGAAGAAGGCCTTTGGGTTGTAAAGCTCTTTCGGTGAGGAAGATAATGACGGTACTCACAGAAGAAGTCCTGGCTAACTCCGTGCCAGCAGCCGCGGTAATACGGAGAGGGCTAGCGTTATTCGGAATTATTGGGCGTAAAGAGCGCGTAGGCTGGTTAGTAAGTTAAAAGTGAAATCCCAAAGCTCAACTTTGGAATTGCTTTTAAAACTGCTAACCTAGAGATTGAAAGAGGATAGAGGAATTCCTAGTGTAGAGGTGAAATTCGTAAATATTAGGAGGAACACCAGTGGCGAAGGCGTCTATCTGGTTCAAATCTGACGCTGAGGCGCGAAGGCGTGGGGAGCAAACAGG
+
IIIIIIIIIIIIIIIIIIIIIIIIIIGIIIIIIIIHIIIIIIIIIIIHIIIIIIIIIIIHIGHHIIIHHEHIIIIIIIIIIIHHIIHIIIIIIIIHIHHEHIIIIIGIIIIIIGHHIIIIHFHIHHHHFGHHHIIIIIHGGIIGIIIIHIHEEHGHI->HHHHHIHHEH@@HHH@HHIHFEHHHHGHIIEH@A@@GIHHGFCHHHG@HGHEGGHHHHHGHHHHHHIHHHGIHEFEHHEHGD-HIHHHGHHHHGDHEEGAEHIH?HEFHGCIHHIHHHHGIIIHHFIIHHIIIIIIIIIHIIIHHIHHIIIHEIIHHIIIIIHGDHIIIIIIIIHIIHIIIIIIIIIIIIIHIHIIIHIIIIIGHIIIHIIIIIIIIIIIIIIIIIIIIIIIIIIIIIIIIIIIII
@HWI-D00621:625:HMJNFBCX2:2:1104:12015:91746
GTGGGGAATATTGCACAATGGGCGCAAGCCTGATGCAGCCATGCCGCGTGTATGAAGAAGGCCTTCGGGTTGTAAAGTACTTTCAGCGAGGAGGAAGGCGTTAAGGTTAATAACCTTGGCGATTGACGTTACTCGCAGAAGAAGCACCGGCTAACTCCGTGCCAGCAGCCGCGGTAATACGGAGGGTGCAAGCGTTAATCGGAATTACTGGGCGTAAAGCGCACGCAGGCGGTCTGTCAAGTCGGATGTGAAATCCCCGGGCTCAACCTGGGAACTGCATTCGAAACTGGCAGGCTAGAGTCTTGTAGAGGGGGGTAGAATTCCAGGTGTAGCGGTGAAATGCGTAGAGATCTGGAGGAATACCGGTGGCGAAGGCGGCCCCCTGGACAAAGACTGACGCTCAGGTGCGAAAGCGTGGGGAGCAAACAGG
+
IIIHIHGHIIIIIIIIIHHIGIGHHHHIIIIIIHGHIIIIIIIIIHIIIIGHIIIIIIIIIHIIIGHHIHIIHIIIIIIHIHDHIIGIHHHGHIIHHHCHEHHHHIHIHIIGHEFHHIHHHHHEHIHEHHHHHGHDHHHHEHEF-BGHHDHDHFHHHGFA-4--8EHFE?++5++6@@@@E--3>>----6FEHE-@E-6EG@-@F6-6>HGEEHHG@F>6-4:?@ED>>-@-6-6HHHDHHHHGEF@6@6-IIHHD:HH?GA-A@GHHHEHGHHHHHECHEEHHIHHEG?HHHHHIHHG?-?FG@FIIHCHEHHGAFBIIIGIHHHIH>:IHFHFEIHIHHHHHHHHDHIIHHIIHHIHHHIIIIIIGIIIIIIIIGIHGIIIIIIIIIIHGIIIIGIGHHIGIIHHIIIIIIIIIIIIIIIIIIIIII
@HWI-D00621:625:HMJNFBCX2:2:1104:19187:91891
GTGGGGAATATTGCACAATGGGCGCAAGCCTGATGCAGCCATGCCGCGTGTATGAAGAAGGCCTTCGGGTTGTAAAGTACTTTCAGCGAGGAGGAAGGCGTTAAGGTTAATAACCTTGGCGATTGACGTTACTCGCAGAAGAAGCACCGGCTAACTCCGTGCCAGCAGCCGCGGTAATACGGAGGGTGCAAGCGTTAATCGGAATTACTGGGCGTAAAGCGCACGCAGGCGGTCTGTCAAGTCGGATGTGAAATCCCCGGGCTCAACCTGGGAACTGCATTCGAAACTGGCAGGCTAGAGTCTTGTAGAGGGGGGTAGAATTCCAGGTGTAGCGGTGAAATGCGTAGAGATCTGGAGGAATACCGGTGGCGAAGGCGGCCCCCTGGACAAAGACTGACGCTCAGGTGCGAAAGCGTGGGGAGCAAACAGG
+
IIIIIIIIIIIIIIIIIIIIIIIIIIIIIIIIHIIIIIIIIIIIIIIHHIHHIIIIIIIIIIIIIIIHGFHHIIIIIHHEHHCEFHHIHHHIIIIIHIGDECGHHHHHHHHGEFHHIHFHIIHHFHHHHHHGIEHHHHHGHHHCEHGHHIHHHHCHHHHHGHIEHIIGEHHHIIH:EHHEH@C:;D@@EGHHHH--@EH-ECGHF66@-HD@GHIHGE??DDDHDHDDD:C@GE@@@-6+HH@ECGHIIIHF5+HIHH?EE?G?HHGEEGIIHIIIHF?EHHHGIIIIIIIGIHGIIHIIHEE@IHFGIGHGHHHIIHHIHIHIGIIIIHIIIIIIHIHIIIIIIHHGDIIIIIHHIIIIHIIIIHHHIIIIIIIIIIHIHIIIIIIIIIIIHIIIIIIIHHIIIIIIIIIIIIIIIIIIIIIIIIIIII
@HWI-D00621:625:HMJNFBCX2:2:1104:11177:92223
GTAGGGAATCTTCGGCAATGGACGAAAGTCTGACCGAGCAACGCCGCGTGAGTGAAGAAGGTTTTCGGATCGTAAAACTCTGTTGTTAGAGAAGAACAAGTGGGAGAGTAACTGTTCCCACCTTGACGGTATCTAACCAGAAAGCCACGGCTAACTACGTGCCAGCAGCCGCGGTAATACGTAGGTGGCAAGCGTTGTCCGGATTTATTGGGCGTAAAGCGAGCGCAGGCGGTTTCTTAAGTCTGATGTGAAAGCCCTCGGCTCAACCGAGGAAGGTCATTGGAAACTGGGGAACTTGAATGCAGAAGAGGAGAGTGGAATTCCATGTGTAGCGGTGAAATGCGTAGATATATGGAGGAACACCAGTGGCGAAGGCGACTCTCTGGTCTGTAATTGACGCTGAGGCTCGAAAGCGTGGGGAGCAAACAGG
+
IIHIIIIIIIIIGIIIIIHHIHHIIIIIHHIIIGHHHIIIGIIIIIIIIIIIFHHHHIIIIHHIIIDIIIIIHHHIIIIIIHDFHCFHGFHHCHGICEGHFFCECA:GHHHIH?AFDHFHIHHIHE?@CGHHGHIHIIFAF-AFGHHIIIIIIHIGHHDHEH?GGHHH?FHI:>:DGHHIHHEEEGHECE?45@@@3-@HH@@@E-@HHGI9G@?GEE>-66556-EHHCDA-F8--EIH@A-6-?EHFGGAFHC>5+DIHHG:EE-CCG?HFF?HG?GGHHCHHHIIHHFEIHHE@GIIHHIIIIIGIIIIIIHHIIHHIIIHCHIHHIIGHIIHIIIIIIHHIIHHFIIHIIHGHIHGIHIIIIIIIIIIIIIIIHHG?CIIHIHIHIHHHGIIIIIIIIIIIIIIIIIIHHIIIIIIIIIIIIIIII
@HWI-D00621:625:HMJNFBCX2:2:1104:15002:92231
GTGGGGAATATTGCACAATGGGCGCAAGCCTGATGCAGCCATGCCGCGTGTATGAAGAAGGCCTTCGGGTTGTAAAGTACTTTCAGCGAGGAGGAAGGCGTTAAGGTTAATAACCTTGGCGATTGACGTTACTCGCAGAAGAAGCACCGGCTAACTCCGTGCCAGCAGCCGCGGTAATACGGAGGGTGCAAGCGTTAATCGGAATTACTGGGCGTAAAGCACCGGCAGGCGGTCGATCAAGTCGGATGTGAAAACCCCGGGATCAACCTGGGAACTGCATTCGAAACTGGCAGGCTAGAGTCTTGTAGAGGGGGGTAGAATTCCAGGTGTAGCGGTGAAATGCGTAGAGATCTGGAGGAATACCGGTGGCGAAGGCGGCCCCCTGGACAAAGACTGACGCTCAGGTGCGAAAGCGTGGGGAGCAAACAGG
+
IIGIIIEHHIIIIIIIIHFHHIIIIIHIIIIHIIIHIIIIHIIHIIHIHHHHHIHHFIHIIIIIIIHGIIIIIIIHHHGHHIDHIHIIDDCHIHHHIHHHHD=GHHEHHHHIHHHEHHIIIIIFGGIIIIHIHIIGHHHGCEHH?FHHDHHHHHEC--6AEHIHHEEHGCD:DHHH@EEHIG=DC:@HHEHFHG-@-@-@GE-F6@6-6@?4GGCF6@@?3+)+-4@>35354----HHHC@=HHF@EHE@@>3:>:6--6-A---5--EE@GGEECCGA5-HHGHHEFB-686-@HF7--G?EGEHG:>CHEGFDFF77//:/GIHGIIHHIIIIHHHHIHECFH@D7C?G??G<00CHGIIHIHHHFHHEIHHDHGHDG?IHIIHHGDFG<EE0IGHHHHHHHHHHHHGHHHDHIIIHIIIIIIIIIG
@HWI-D00621:625:HMJNFBCX2:2:1104:20448:92194
GTGGGGAATATTGCACAATGGGCGCAAGCCTGATGCAGCCATGCCGCGTGTATGAAGAAGGCCTTCGGGTTGTAAAGTACTTTCAGCGAGGAGGAAGGCGTTAAGGTTAATAACCTTGGCGATTGACGTTACTCGCAGAAGAAGCACCGGCTAACTCCGTGCCAGCAGCCGCGGTAATACGGACGGTGCAAGCGTTAATCGGAATTACTGGGCGTAAAGCGCACGCAGGCGGTCTGTCAAGTCGGATGTGAAATCCCCGGGCTCAACCTGGGAACTGCATTCGAAACTGGCAGGCTAGAGTCTTGTAGAGGGGGGTAGAATTCCAGGTGTAGCGGTGAAATGCGTAGAGATCTGGAGGAATACCGGTGGCGAAGGCGGCCCCCTGGACAAAGACTGACGCTCAGGTGCGAAAGCGTGGGGAGCAAACAGG
+
IIIIIIIIIIIIIIIIIIIIIGFHIIIIIIHIHHIIIIIIIIIIIIIICECHHHIIIIIIGIIIGEHIHGHIIHHIHHIGHCDGHHGHDHIHHIHEHHIIIGHIGECFGGEHCF?F?AHHIDHFHCHDDHH=EHHIHI+@HHHEHHIEHHICGG@F-AEFHDHIIGH--83++>;CE6-6EHH+3C-@D-@F?@----66HHHHGEF@@66@@@-5@G->43@D@DD55+4---@F-EE;3-G66-E@6-6-@+:HHHCEHEHHEA@GHHEIHIIHHGB8-HHBFCHEGGHIHIHHHF?IHHHHHAEEC:HHHCHHEF@CFHIHIHHHHDHCIFFIFIHHIIIIIHHEDHHIIIIIIIHHHHIIIIHHGIHHIIIIIHIHHHGHIIIHHGIIHHIIIIIIHIIIHHGIIIIIIIIIIIIIIIIIIIIIII
@HWI-D00621:625:HMJNFBCX2:2:1104:7118:92347
GTAGGGAATCTTCGGCAATGGACGAAAGTCTGACCGAGCAACGCCGCGTGAGTGAAGAAGGTTTTCGGATCGTAAAACTCTGTTGTTAGAGAAGAACAAGGACGTTAGTAACTGAACGTCCCCTGACGGTATCTAACCAGAAAGCCACGGCTAACTACGTGCCAGCAGCCGCGGTAATACGTAGGTGGCAAGCGTGGTCCGGTTTTATTGGGCTTAAAGCGAGCGCAGGCGGTTTCTTAAGTCTGATGTGAAAGCCCCCGGCTCAACCGTGGAAGGTCATTGGAAACTGGGAGACTTGAGTGCAGAAGAGGAGAGTGGAATTCCATGTGTAGCGGTGAAATGCGTAGATATATGGAGGAACACCAGTGGCGAAGGCGGCTCTCTGGTCTGTAACTGACGCTGAGGCTCGAAAGCGTGGGGAGCAAACAGG
+
IIGGHIIIIFHIHIIIIIIIIGHHHHIHFHIIIIIIIIIDH@HHCEHHIIIIHHHIIIIGIDC@GEHI=HDHHGGHIIIEEE<DH@HHCGHHHIHI/GECHHCHH@/97/GE?GHHF-DECH-7-7FCCEGE-7@E--6@GC?GH---6++34A6F-?-AGG--6A?GHE>>6+6>@-@--6@@@-FC@@6@-6G4+-66++)6G#CHFHGF6+@@426)-+;5--56++5-?EG6666@A6--F6-?EHH?:6+5++DHF-A:G7:G8-GD8-D8-@D-7.HGHHHEED.IHEHIIIIIGHFIIIHGIIHHHIHGGIHFD/ECFHIIIIIIIHIIIIIIIHG?HIIHGIIHIIHHIHHFIFIHCHC0IIIIIHIH@HD<1FIHG@HIHHFCHIIIIIHHIIIIIIIIIIIIH<F1IIHHHCIIIIIIII
@HWI-D00621:625:HMJNFBCX2:2:1104:7254:92480
GTGGGGAATATTGCACAATGGGCGCAAGCCTGATGCAGCCATGCCGCGTGTATGAAGAAGGCCTTCGGGTTGTAAAGTACTTTCAGCGAGGAGGAAGGCGTTAAGGTTAATAACCTTGGCGATTGACGTTACTCGCAGAAGAAGCACCGGCTAACTCCGTGCCAGCAGCCGCGGTAATACGGAGGGTGCAAGCGTTAATCGGAATTACTGGGCGTAAAGCGCACCGAGGCGGTCTGTCAAGTCGGATGTGAAATCCCCGGGCTCAACCTGGGAACTGCATTCGAAACTGGCAGGCTAGAGTCTTGTAGAGGGGGGTAGAATTCCAGGTGTAGCGGTGAAATGCGTAGAGATCTGGAGGAATACCGGTGGCGAAGGCGGCCCCCTGGACAAAGACTGACGCTCAGGTGCGAAAGCGTGGGGAGCAAACAGG
+
IIHIIIIIIHHHIIIIIIIIIIHHHHIIIIIIHIIIIIIIIIIIIIIHHHHIIIIIIGIIGHIIGHHIIHIHHIIIIEFHIHDGHIHHIIIIIHIIIGIIIIHHHHHHHFFHHEHHHH?EHHHH-AFGAHH-DG->>HHE-AG?6FH@D::DHHIFFFH--G@-A@EHEA:;>:CCCEHHHH=C6:5-4@@@EEE=@-66EG=@EG@?62C@@HCHG:@@D-6-++@D:)@CF66--CDDHEEHCHHHHF?@HCC:DHHIHG-A?H?EGCHHEHCHEHH@A46EHIHHIHEHIIHHHHEEGACHHHIIIIIIHEIIIIHIHGHIIIIIIIIIIIIIHIHHIIIIIIHHFHHIIIIIIIIIIIGIIIIIHIIIIIIIIIIGIFIIIIIIIIIHFIIIIIIIIHIIIIIIIIIIIIIIIIHIIIIIHHHIHI
@HWI-D00621:625:HMJNFBCX2:2:1104:10734:92422
GTGGGGAATATTGCACAATGGGCGCAAGCCTGATGCAGCCATGCCGCGTGTATGAAGAAGGCCTTCGGGTTGTAAAGTACTTTCAGCGAGGAGGAAGGCATTAAGGTTAATAACCTTGGTGATTGACGTTACTCGCAGAAGAAGCACCGGCTAACTCCGTGCCAGCAGCCGCGGTAATACGGAGGGTGCAAGCGTTAATCGGAATTACTGGGCGTAAAGCGCACGCAGGCGGTCTGTCAAGTCGGATGTGAAATCCCCGGGCTCAACCTGGGAACTGCATTCGAAACTGGCAGGCTAGAGTCTTGTAGAGGGGGGTAGAATTCCAGGTGTAGCGGTGAAATGCGTAGAGATCTGGAGGAATACCGGTGGCGAAGGCGGCCCCCTGGACAAAGACTGACGCTCAGGTGCGAAAGCGTGGGGAGCAAACAGG
+
IIIIIIIIGIIIIHIIIIIIIIIHIIIIIIIIIIIIHIIHHGHGHHIHIHEHHIIHIIIIIGIIIIIIIIHDHHIIIIGI?HGCGGHIDHCD=GHHIIGHHIHIHHHEHEH?FF?@@??AGGHIF?FEHEG-@FH+>EDE?HEH-D?->DD:GHEGHH=A-@-6-A-@?@CH::3+--@C--6>D:@?GG----45EH@@-@4@ECH-CH:@HFCHHEGF0HGC4-H:H:@4----H?HHHE@6-6--HEH@5+:CDHEEGAF88--HAFFAA6-EEA-HECHIHHEFEHEIHG@-HHEHHEGHGHHFHHHE.?EGHHHIHIIIIIIHIHIIIIIHHFIIIHHEHHHGCHIIIIHHHHIHHHCHHFHIHCHGIIIHDIHCG?IIIIIHIHHEHIIIHHIIHFIIIIIIIHIGIIIIHFIIIHIIHGIIGI
@HWI-D00621:625:HMJNFBCX2:2:1104:19206:92262
GTGGGGAATATTGCACAATGGGCGCAAGCCTGATGCAGCCATGCCGCGTGTATGAAGAAGGCCTTCGGGTTGTAAAGTACTTTCAGCGAGGAGGAAGGCGTTAAGGTTAATAACCTTAGTGATTGACGTTACTCGCAGAAGAAGCACCGGCTAACTCCGTGCCAGCAGCCGCGGTAATACGGAGGGTGCAAGCGTTAATAGGAATTACTGGGCGTAAAGCGCACGCAGGCGGTCTGTCAAGTCGGATGTGAAATCCCCGGGCTCAACCTGGGAACTGCATTCGAAACTGGCAGGCTAGAGTCTTGTAGAGGGGGGTAGAATTCCAGGTGTAGCGGTGAAATGCGTAGAGATCTGGAGGAATACCGGTGGCGAAGGCGGCCCCCTGGACAAAGACTGACGCTCAGGTGCGAAAGCGTGGGGAGCAAACAGG
+
IIIHIIIIIIIIIIIIIIIHHHHHHHIIIIIIIIIIIHIIIIIIIHIGEHHHIIIHIIIIIIHIIIIHIIHIIIIHIIIHII<FGHHIHIIIIIIIIGHGHHHCHHHHHCFB7:.:??GGHHGHHIIHHHHDHEHHIHGHGHIH-@HHCHHHIHECGHHHEDH?-EG-4ACD+3;C4@GHGEH+>>EHCHH@-5@-@@--IHG?EEFE9FHH@@@HHHHDCIIDHDHDH:HFFHHIHGHHHHFEG?HHGIIHG:DGHHGHEHCHIHEFCIIHEIHIIHGHGIHEHIIIIIIIHFHIIIIIIHEEIHIIIIHIHGHIIHIIIHGIHIIGIIIIIIIIIIIIIIIIIIHGBIIIIIHIIIGIHIIIIIIIHIIIIIIIIIIIIIIIIIIIIIIIIIIIIIIIIHIIIIIIIIIIIIIIIIIIIIIIIIIIII
@HWI-D00621:625:HMJNFBCX2:2:1104:9044:92842
GTGGGGAATATTGGACAATGGGCGAAAGCCTGATCCAGCCATGCCGCATGAGTGAAGAAGGCCTTTGGGTTGTAAAGCTCTTTCGGTGAGGAAGATAATGACGGTACTCACAGAAGAAGTCCTGGCTAACTCCGTGCCAGCAGCCGCGGTAATACGGAGAGGGCTAGCGTTATTCGGAATTATTGGGCGTAAAGAGCGCGTAGGCTGGTTAGTAAGTTAAAAGTGAAATCCCAAAGCTCAACTTTGGAATTGCTTTTAAAACTGCTAACCTAGAGATTGAAAGAGGATAGAGGAATTCCTAGTGTAGAGGTGAAATTCGTAAATATTAGGAGGAACACCAGTGGCGAAGGCGTCTATCTGGTTCAAATCTGACGCTGAGGCGCGAAGGCGTGGGGAGCAAACAGG
+
IIIIIIIIHHHIIIIIIIIIIIIIIIIHIIIIIIIIIIIIIHIHIIIHIIIIIIHHIGIHIIIGHIHIIIIDHHIHIGIGIIICCC<EEHHHHIFHHHHIIIIIHFHHGEHHHHAGHIEE?.FEFGHHE7GHIHIIIEEHGIGH?;HHIIIHCEHH=@>+6G@H?EG@H@@48AAGHHF666@FHH@6>DHA6F5GD>>HA-3@@@@GH?-65AF@GHEH@G?6EHHIHHHCHEG7-E@AECG?F?F@G@B:..FFCHGIIHHHHCHHGEFGHGFHEHIIIHEEFIIIGHIIHHIIIHHFIHFG:?HHHIIIIIIIGIIIIIHFIIHIIIIIIHHF<FHHHEHIHIIIIIIIHIIIHGEEHIHHIHHFIIHIHHHIIIIIIIIIIIIIIIIIIIIIIIIIIIHII
@HWI-D00621:625:HMJNFBCX2:2:1104:20173:93159
GTGGGGAATATTGCACAATGGGCGCAAGCCTGATGCAGCCATGCCGCGTGTATGAAGAAGGCCTTCGGGTTGTAAAGTACTTTCAGCGAGGAGGAAGGCATTAAGGTTAATAACCTTGGTGATTGACGTTACTCGCAGAAGAAGCACCGGCTAACTCCGTGCCAGCAGCCGCGGTAATACGGACGGTGCAAGCGTTAATCGGAATTACTGGGCGTAAAGCGCACGCGGGGCGTCTGTCAAGGCGGATGTGAAATCCCCGGGCTCAACGTGGGAACTGCATTCGAAACTGGCAGGCTAGAGTCTTGTAGAGGGGGGTAGAATTCCAGGTGTAGCGGTGACATGCGTAGAGATCTGGAGGAATACCGGTGGCGAAGGCGGCCCCCTGGACAAAGACTGACGCTCAGGTGCGAAAGCGTGGGGAGCAAACAGG
+
IHGII/0CHHEHHIIEEHHHHIIIIIIIIIIHEHHGFHFH?E?HIHHIED@GEHIHIIFHGHHCGH@HI@HHIIEH1@@GGHFHEHHDDHHHHIHF?HE/9?FCGCHH.DCAGE.:GG.DE.D.:FGE-8FCHHIHDHCEEHHHCEEGCHH:@G?A?B@FHHH-GHE-FE+++6++-6F@@-4+6CHHHEHHEEE-4@6-4@=-@@GHEE-@EH+65G?@DDDHCA#####G@-G@66-@6-@66-6-66-?DHH>+HEAGA-5-6+-HEA--FEB6-6-5HHEIIHCFHF-7--FGA?F-EF?A-CE:HHGD7:.:::.:/HIHHHHC.HDHHGEC</EHCAC@D/:.<CEGD<00EF0C<CCHHHCGDFG@<E?C..E@<@IIHC<CC1GDCHGCCIIIIIIHGHHHEHGC/HCIHEHIHGCDDHGFG
@HWI-D00621:625:HMJNFBCX2:2:1104:6218:93338
GTAGGGAATCTTCGGCAATGGACGAAAGTCTGACCGAGCAACGCCGCGTGAGTGAAGAAGGTTTTCGGATCGTAAAACTCTGTTGTTAGAGAAGAACAAGGACGTTAGTAACTGAACGTCCCCTGACGGTATCTAACCAGAAAGCCACGGCTAACTACGTGCCAGCAGCCGCGGTAATACGTAGGTGGCAAGCGTTGTCCGGATTTATTGGGCGTAAAGCGAGCGCAGGGGGTTTCTTAAGTCTGATGTGAAAGCCCCCGGCTCAACCGGGGAGGGTCATTGGAAACTGGGAGACTTGAGTGCAGAAGAGGAGAGTGGAATTCCATGTGTAGCGGTGAAATGCGTAGATATATGGAGGAACACCAGTGGCGAAGGCGGCTCTCTGGTCTGTAACTGACGCTGAGGCTCGAAAGCGTGGGGAGCAAACAGG
+
IIIIIIIIIIIIIIIIIIIIIIIIIIIIHIIIIIIIIIIIIIIIIIIIEFEHDHHHIIIIIIHIIIIIIIGHIIIIIIIIIH<<FGHHHIHHIIIGIIHHHHEHIHGEHHIIHIH.-8FHHHHIIIIIHIIIEGHHHHHIIIHHI4@ADCHDGHHHFE-A--AHHHIHIIHIDHHDHHIIIIIIHHHEHHHEEHH5+46@HH@@FHF<C@?GH:CHH@5#>CD:D-D>-+5-H@F6--6--G?HHHF@6F-FDHC:H:HHE?ECDH:HEGGHEGEA@-E@?EHEB.D.DFCIHFHHHHHCCHIHFIHEHIHIIHHHHEIHIGHHAHD?HD:DHEHIIHIHEHHCIHHG<EEHIIIHG@E@HGIIHIHEHHHIHDHIIIIIHEIHIHCHFIIIIIHIIIIIHHGIHIHIIIIIIIIIHHHEHIIIIHHIII
@HWI-D00621:625:HMJNFBCX2:2:1104:10997:93446
GTAGGGAATCTTCGGCAATGGACGAAAGTCTGACCGAGCAACGCCGCGTGAGTGAAGAAGGTTTTCGGATCGTAAAACTCTGTTGTTAGAGAAGAACAAGGACGTTAGTAACTGAACGTCCCCTGACGGTATCTAACCAGAAAGCCACGGCTAACTACGTGCCAGCAGCCGCGGTAATACGTAGTTGGCAAGCGTTGTCCGGATTTATTGGGCCTAAAGCGAGCGCAGGCGGTTTCTTAAGTCTGATGTGAAAGCCCCCGGCTCAACCGGGGAGGGTCATTGGAAACTGGGAGACTTGAGTGCAGAAGAGGAGAGTGGAATTCCATGTGTAGCGGTGAAATGCGTAGATATATGGAGGAACACCAGTGGCGAAGGCGGCTCTCTGGTCTGTAACTGACGCTGAGGCTCGAAAGCGTGGGGAGCAAACAGG
+
IIIIIIIIIIIIIIIIIIIIIIIIIIIIIIIIIIIIIIIIIIIIIIIIHIIHHHIIIIIHHHHIIIIIIIIIIIIIIIIIIG<FHIIIIIIIHHGIIIIGHIHIIIHIIIIGHIIIGHHHHIHIHGIIHHHHHHHFHGGHHHHHAEHGHHHHIHIIHI=-FHHEEHHHHEDHGH:HEHEHEEEH-6@HHHG?-4653@F-@EG@6@FH=FG>-#*HHGFD@E:+6@CHIIIIIHHHEHHHHEHHFFCH?HFIIIHGIHCHAB-+DC:CIIHCHEGF@?HEHIIHHFIIHHHFAAA@HHAFGA@HFFHIIIIIHIIIIHHFIHGHEIIIHHHHIIIIHIIIIHIHHIIHFIIIIIIHHIIIIHIIIIIIIIIIIIIIIIHIIGIIIIIIIIIIIIIIHGIIIIIIIHGIIIIIIIIIIIIIIIIIIIIIII
@HWI-D00621:625:HMJNFBCX2:2:1104:16032:93454
GTGGGGAATATTGCACAATGGGCGCAAGCCTGATGCAGCCATGCCGCGTGTATGAAGAAGGCCTTCGGGTTGTAAAGTACTTTCAGCGAGGAGGAAGGCGTTAAGGTTAATAACCTTGGCGATTGACGTTACTCGCAGAAGAAGCACCGGCTAACTCCGTGCCAGCAGCCGCGGTAATACGGAGGGTGCAAGCGTTAATCGGAATTACTGGGCGTAAAGCGCACGCAGGCGGTCTGTCAAGTCGGATGTGAAATCCCCGGGGTCAACCTGGGAACTGCATTCGAAACTGGCAGGCTAGAGTCTTGTAGAGGGGGGTAGAATTCCAGGTGTAGCGGTGAAATGCGTAGAGATCTGGAGGAATACCGGTGGCGAAGGCGGCCCCCTGGACAAAGACTGACGCTCAGGTGCGAAAGCGTGGGGAGCAAACAGG
+
IIIIIIIIIIIIIIIIIIIIIIIIIIIGIIIIIIIIHHHHIIIIIIIIHIGEHIHHHIHHIIIIIIIHIHIHIIIHIIHIIHEHHGFHIDHDHGHIIIIGEHHIIIFHGHHHIHIIIIIIHHIHHHCHEHHEH7EHHGH-AFCH-F?4CHHHFGFHHGHHGEE?GCHHEADDHHHH?-@GHD=DHHHEEH@@?HH=E4--F@6@E9E@EGH?4>HEG@G65@G>;C;CHGH566--6--63--@EF@6-@HH@C6+++@-6-EAEF-HEEFHHFEHFHEFE=HHIIIIIIHHBBFHBCHHFIHIHHHHHHHEHFIHGA-HHEFGHEFHD>HIIHHEHHE=IHHHCGCFDHHHHHHHGDHEHIIIIIHHIIIIIIIIIHDDHGCHGHHGHHIFIHHHEHGHHHIGIIIIIIIIIIIHIIIIIIIIIIIIII
@HWI-D00621:625:HMJNFBCX2:2:1104:13030:93520
[truncated: 46,690,586 more chars]
