# Supplementary material for: Diversity of the gut microbiome in three grasshopper species using 16S rRNA and determination of cellulose digestibility
Source: PeerJ. 2020 Nov 5;8:e10194. doi: 10.7717/peerj.10194 (PMC7649011; doi:10.7717/peerj.10194)
Supplement: Supplemental Information 14 [file peerj-08-10194-s014.zip › Ss1.fastq]

@HWI-D00621:625:HMJNFBCX2:2:1102:17080:33667
GTGGGGAATATTGCACAATGGGCGCAAGCCTGATGCAGCCATGCCGCGTGTGTGAAGAAGGCCTTCGGGTTGTAAAGCACTTTCAGCGGGGAGGAAGGCGGTGAGGTTAATAACCTCACCGATTGACGTTACCCGCAGAAGAAGCACCGGCTAACTCCGTGCCAGCAGCCGCGGTAATACGGAGGGTGCAAGCGTTAATCGGAATTACTGGGCGTAAAGCGCCCGCAGGCGGTCTGTCAAGTCGGATGTGAAATCCCCGGGCTCAACCTGGGAACTGCATTCGAAACTGGCAGGCTAGAGTCTTGTAGAGGGGGGTAGAATTCCAGGTGTAGCGGTGAAATGCGTAGAGATCTGGAGGAATACCGGTGGCGAAGGCGGCCCCCTGGACAAAGACTGACGCTCAGGTGCGAAAGCGTGGGGAGCAAACAGG
+
HIIIIIHHHIIIIIIIHHHHHIIIIIIHIIIIIIIIIIIIHIIIHIIIIIHCHIHIIIIGIGIIIGIIGHHHII@FHHIHIEFHHIIIIIIIHIHHIHIGHIIGGGAEHHHEH@HHEHIII:DEHG?G@CE=FFHD>DHIH?FCHHGH+>CD6@?-FHHHHGEHIGHGEEHGDH:>HH?E@@->DHGHEFC?-@-@E?@-EGEFGH@E-F>@5-+HG:C>65)+F-HH:>4@@-6@?HEDHCG@@F@6-?HHGDDCHHHIHHHAFFA--HHHHHEIHHFCH=HHGAAIIIIIHHHHFGA-GG@EIHHHHHHGHFIIIIIIIIHIIIIIHDHDHGIIIHHHEHHIIHED<<GIHGIIIIIIHHHIIIIIIIIIIIIIIIGIIIIIIGIIHHHHHIIIIIHIHHIIIIIIIIIIIIIIIIIIIHIIIHHHGI
@HWI-D00621:625:HMJNFBCX2:2:1102:18145:33712
GTGGGGAATATTGCACAATGGGCGCAAGCCTGATGCAGCCATGCCGCGTGTATGAAGAAGGCCTTCGGGTTGTAAAGTACTTTCAGCGAGGAGGAAGGCGTTAAGGTTAATAACCTTAGCGATTGACGTTACTCGCAGAAGAAGCACCGGCTAACTCCGTGCCAGCAGCCGCGGTAATACGGAGGGTGCAAGCGTTGATCGGAATTACTGGGCGTAAAGCGCACGCAGGCGGTCTGTAAAGTCGGATGTGAAATCCCCGGGCTCAACCTGGGAACTGCATTCGAAACTGGCAGGCTAGAGTCTTGTAGAGGGGGGTAGAATTCCAGGTGTAGCGGTGAAATGCGTAGAGATCTGGAGGAATACCGGTGGCGAAGGCGGCCCCCTGGACAAAGACTGACGCTCAGGTGCGAAAGCGTGGGGAGCAAACAGG
+
IIIIIIIIIIIIIIIIIIIIIIIIHIIIIIIIIIIIGIIIHIIIIIIIIID?GHIIHHHIIHIIIIHIIFHIIHIGIHIIIE<FEEHICHIIGHHHEHGHE>EGHIHCAAGAHCCHHEHHDCH?-7AEGGH=A7@>+@CEEEE??EHEHIIIFHHHF@CE-4-8A?AFH-3D+>+3-@@GHH-::H-6=----@4E+-66@@#######AHHG@-CHD3+-+E34-CD;;EHF6HF6-C:;@-6?E@6-6F66+>6+6-FAGA-IHGHFHA@H@GHF?HGA-AHHG?HGA4--CHHHGIIHEDHG@IIHD77:.D.7HIIHCIIHFIHIHHIIIIIIHIHIIHIHIHF<GHEHIHIIIIIHIIIIIIIIIIIIIIIHHDE=CIHIHIHHEHHHIIIIIIIHHIIIHGIIIIIIIIIIIIIIIIIIIIIII
@HWI-D00621:625:HMJNFBCX2:2:1102:14138:33892
GTGGGGAATATTGCACAATGGGCGCAAGCCTGATGCAGCCATGCCGCGTGTATGAAGAAGGCCTTCGGGTTGTAAAGTACTTTCAGCGAGGAGGAAGGCGTTAAGGTTAATAACCTTAGCGATTGACGTTACTCGCAGAAGAAGCACCGGCTAACTCCGTGCCAGCAGCCGCGGTAATACGGAGGGTGCAAGCGTTAATCGGAATTACTGGGCCTAAAGCGCACGCAGGCGGTCTGTCAAGTCGGATGTGAAATCCCCGGGCTCAACCTGGGAACTGCATTCGAAACTGGCAGGCTAGAGTCTTGTAGAGGGGGGTAGAATTCCAGGTGTAGCGGTGAAATGCGTAGAGATCTGGAGGAATACCGGTGGCGAAGGCGGCCCCCTGGACAAAGACTGACGCTCAGGTGCGAAAGCGTGGGGAGCAAACAGG
+
IIIIIIHIIIIIIIIIIIIIIIIIIIIIIIIIIIIIIIIIIIIIIIIHIIGIIHIIIIGHIGIGHHGHIIIHHIIIIIIHHIGHHHHHHHIGHGHIIIHHIHFIFFHHHIHHHHHHIIHEDHIIHIIHHIIGHDEH>HHIFHIHIIFIIGHCHG?FGEEEHHEEA?@HFHCHHGC:GH@6@@-C>:@EEEEHHIEEHEHHHE=EIHH@6HG65#6@@+66@HE;GHG;DCC6----@?@C5-HEHH@EE@C@@:C>+HEHEIHHHHGF6EEAA@HHEHIHHGFIHIIIIIHHIIHHIHGEGBD-@?IHHIIIHGHHHEEIIIHIHHHIHHGIIIIIHIHEIIIIIHHD<EIIIIIIIHHHDIIIIHHIIIIIIHIIIIIIIHHIIHIIIIIIIIIIIIIIIIIIIIIIIIIIIHIGIIIIIIHHHIIIII
@HWI-D00621:625:HMJNFBCX2:2:1102:18884:33753
GTGGGGAATATTGCACAATGGGCGCAAGCCTGATGCAGCCATGCCGCGTGTGTGAAGAAGGCCTTCGGGTTGTAAAGCACTTTCAGCGGGGAGGAAGGCGGTGAGGTTAATAACCTCACCGATTGACGTTACCCGCAGAAGAAGCACCGGCTAACTCCGTGCCAGCAGCCGCGGTAATACGGAGGGTGCAAGCGTTAATCGGAATTACTGGGCGTAAAGCGCACGCAGGCGGTCTGTCAAGTCGGATGTGAAATCCCCGGGCTCAACCTGGGAACTGCATTCGAAACTGGCAGGCTAGAGTCTTGTAGAGGGGGGTAGAATTCCAGGTGTAGCGGTGAAATGCGTAGAGATCTGGAGGAATACCGGTGGCGAAGGCGGCCCCCTGGACAAAGACTGACGCTCAGGTGCGAAAGCGTGGGGAGCAAACAGG
+
IIIIIIIIIIIIIIHIIIIIIIIHIIIIIIIIIIIIIIHIHIIHIHHIIIHIIIIIIIIIIIIIIGIIHIIIIIIIIIIHIHDGHHHHHIGHHHFHHFHHIIIFHIFE?FCEHHHHH@EHHIGHHIIHAGF5AFHIDHHHHHHIIIHGIGHGHH-@@HEHGFGHHHHEE-+3CD>3@C@CH@GCD:-6G?E@CEE=GEFEHH?@H@CGHHDFG@5@@HDHHCHHH@->CC6@66-@6-HCCCIHHHIHG??HIIHHCHCF@6-?A6-@GEG@EFEEHHHHE-HHHHEIHHCCG?EHHEEIIHGHHIIIIHGIHHIHHG@IIHEIIIIHIGIHIIIIIHIIIIIIIIHF<GIIIHHIIHIIHIHIIHGIIIIIIIIIIIIIIHIIHIIIIIIIHHIIIIIHIIIIIIHHIIIIIIIIIIIIIIIIIIIIII
@HWI-D00621:625:HMJNFBCX2:2:1102:11081:34895
GTGGGGAATATTGCACAATGGGCGCAAGCCTGATGCAGCCATGCCGCGTGTGTGAAGAAGGCCTTCGGGTTGTAAAGCACTTTCAGCGGGGAGGAAGGCGGTGAGGTTAATAACCTCACCGATTGACGTTACCCGCAGAAGAAGCACCGGCTAACTCCGTGCCAGCAGCCGCGGTAATACGGAGGGTGCAAGCGTTAATCGGAATTACTGGGCGTAAAGCGACCGGAGGCGGTCTGTACAGTCGGATGGGAAATCCCCGGGCTCAACCTGGGAACTGCATTCGAAACTGGCAGGCTAGAGTCTTGTAGAGGGGGGTAGAATTCCAGGTGTAGCGGTGAAATGCGTAGAGATCTGGAGGAATACCGGTGGCGAAGGCGGCCCCCTGGACAAAGACTGACGCTCAGGTGCGAAAGCGTGGGGAGCAAACAGG
+
IIIIIIIIIIIIIIIIIIIIHHIIIIIIHIIIIIIIIIIIIIIIGHHDEHG?GHHHCHIIIIIGIIIIIIIHHHHHHIGHHDDCHHIIIGIIHHHGE=GH>DC?HHHGIHHHIIHIHHIGHHH=EHEHHIHIGHCDHHHCFH?-8A-FHDC>@E-@@EEHHIIIH?@FE@+DHI356@-@G=EHCC-4@E-@-5@-4466EEHHGH--+@EE-355@@########HHHC?F6-6-6-+D+=HE@66--@-G@3:+>D?F??A-@6A66@AAFA6--6--CCGHIHCFBA4FGF@EEEGHFHHHH?HECIIIIIIHEHHIHGGHGEFA7:IHHEIIHIHHHIIHHHGD<GHIIHHIIIIIIHHIIIIIIIIIHIIHHHCIIHIGIIIIIIHHHIIIIIHIHHIIIIIHIIIIIIIIIIIIIIIIIIIHII
@HWI-D00621:625:HMJNFBCX2:2:1102:12114:34907
GTAGGGAATCTTCCGCAATGGGCGAAAGCCTGACGGAGCAACGCCGCGTGAGTGATGAAGGGTTTCGGCTCGTAAAACTCTGTTATTAGGGAAGAACAAATGTGTAAGTAACTGTGCACATCTTGACGGTACCTAATCAGAAAGCCACGGCTAACTACGTGCCAGCAGCCTCGGTAATACGTAGGGGGCAAGCGTTATCCGGAATTATTGGGGGTAAAGGGCGCGTAGGCGGTTTCTTAAGTCTGATGTGAAAGCCCACGGCTCAACCGTGGAGGGTCATTGGAAACTGGGAAACTTGAGTGCAGAAGAGGAAAGTGGAATTCCATGTGTAGCGGTGAAATGCGCAGAGATATGGAGGAACACCAGTGGCGAAGGCGACTTTCTGGTCTGTAACTGACGCTGATGTGCGAAAGCGTGGGGATCAAACAGG
+
IIIIIIIIIIIIHIIIIIIIIIIIIIIIIIIIIIIIIIIIIIIIHHIIIIHIHHIIIIIIIIIIIIHIHIIIIIIIIIIIHIDFH?EHIIIIIIIIGHIHHH.@HFBC:FHGFHHHFHH?DHB--9FGHHHHHFHE?-8A?8BAH---+3:HHHEE--5--4-6FE?5FH-6@--45--6@@6G--++>CE5-66-----6;-34@>6HD@F#5>EH>6)+>5--G@DD+AA6@A-HF@AEH@EC6A8-?HGB@6:CEHHG7-DHHDE8-EHEE?G?HHHHEHGD:HED.HGIHGHHHEIHEHCFEHHFIHIIIGIIIIHHGHEA?HIHDIIIHIIIHHCHHIIHIHF@GF?FGIIIIHHFDHCCHHHIHIHIIIIIIIIHHIIIIIIIHHIIIIIIIIIIIHHHIIIIIIIIIIIIIIIIIIIIIIIII
@HWI-D00621:625:HMJNFBCX2:2:1102:14256:34793
GTGGGGAATATTGCACAATGGGCGCAAGCCTGATGCAGCCATGCCGCGTGTGTGAAGAAGGCCTTCGGGTTGTAAAGCACTTTCAGCGGGGAGGAAGGCGTTAAGGTTAATAACCTTGGCGATTGACGTTACCCGCAGAAGAAGCACCGGCTAACTCCGTGCCAGCGGCCGCGGTAATACGGAGGGTGCAAGCGTTAATCGGAATTACTGGGCGTAAAGCGCACGCAGGCGGTCTGTCAAGTCGGATGTGAAATCCCCGGGCTCAACCTGGGAACTGCATTCGAAACTGGCAGGCTAGAGTCTTGTAGAGGGGGGTAGAATTCCAGGTGTAGCGGTGAAATGCGTAGAGATCTGGAGGAATACCGGTGGCGAAGGCGGCCCCCTGGACAAAGACTGACGCTCAGGTGCGAAAGCGTGGGGAGCAAACAGG
+
IIIIIIHIIIIIIIIIIIIHIIIIIIIIIIIIIIIIIIIIIIIIIIIIIIHIIIIIIIIIIIHIGIIIIHIIHIIIIIIIIHFHHHIIIIIIIIIIIIGGIHHIHHHIIIHIIIIHIIIIHHHIHGCHEHG@G?HHDHCFAGHHHHHGHDHHIIGHHI=4@GEHGG;HDD++;:+65--6-5-6>>--5-6@4@---466EHD@@@G?@DCG@C-IHH>8@HHC5-@HHB?H@--G6CHHH@-@?EEFHEHHECHDD+G?HHEHHG4A6-HAHFE?CHHEE@GFEFHEHCHHHHCHHHHCHHCCIHGIIIIIIHHHHHHHEEHEHHIIIIHHIIIIIIIHIIIIGIHHBHIIHIG?HIIIIIHCHIHFHIIIIIIIIIHGHHIIIIHHHHHCHIIIIIIIHFIIIIIIIIIIIIIIIIIIHIIIIIIIII
@HWI-D00621:625:HMJNFBCX2:2:1102:13481:35473
GTGGGGAATATTGCACAATGGGCGCAAGCCTGATGCAGCCATGCCGCGTGTGTGAAGAAGGCCTTCGGGTTGTAAAGCACTTTCAGCGGGGAGGAAGGCGATAAGGTTAATAACCTTGTCGATTGACGTTACCCGCAGAAGAAGCACCGGCTAACTCCGTGCCAGCAGCCGCGGTAATACGGAGGGTGCAAGCGTTAATCGGAATTCCTGGGCGTAAAGCGCACGGAGGCGGTCTGTCAAGTCGGATGTGAAATCCCCGGGCTCAACCTGGGAACTGCATTCGAAACTGGCAGGCTAGAGTCTTGTAGAGGGGGGTAGAATTCCAGGTGTAGCGGTGAAATGCGTAGAGATCTGGAGGAATACCGGTGGCGAAGGCGGCCCCCTGGACAAAGACTGACGCTCAGGTGCGAAAGCGTGGGGAGCAAACAGG
+
IIIIIIIIIIIIIHIIIIIIIHIIHIIIIIIIIIIIIIIIIIIIIIIIIIGHHHIGIHIHIHIIHIGIIIIIIIIHIHHIHIHHHIIIHHHIHIIHIGIIIHHHIGHC@CHFGGHIFIIIIIHHHFHHHHCGHFED>HHHHGH?6FHHHHHIIEGHIHIHEHIIHCC64EHDCD::C@@GHD-C:H44---6@@5@G-@-HHF@45#@EG@E4-+HHD+5-@55-+=CC:5-6---G6-6>-EEHEF@EF?G=>:CCDCA6-64?GA@A-HFA?HCGFHEECHIIFHHHGGGIHGA--AEEGHHHCHFHHCIIHHH?EGIHHHIHGHEIIHIIIIIIIHEIHIIGIHGD1IHGIIHIIIHHCHDIIIHIIIIIIIIIIHGIIIHIIIIIIIIIIIIIIIIIIIIIIHIIIIHIIIHIIIIIIIIIIIIII
@HWI-D00621:625:HMJNFBCX2:2:1102:14590:35452
GTGGGGAATATTGCACAATGGGCGCAAGCCTGATGCAGCCATGCCGCGTGTGTGAAGAAGGCCTTCGGGTTGTAAAGCACTTTCAGCGGGGAGGAAGGCGATAAGGTTAATAACCTTGTCGATTGACGTTACCCGCAGAAGAAGCACCGGCTAACTCCGTGCCAGCAGCCGCGGTAATACGGAGGGTGCAGGCGTTAATCGGAATTACTGGGGGTAAAGCGCACGGAGGCGGTCTGGCAAGTCGGATGTGAAATCCCCGGGCTAAACCTGGGAACTGCATTCGAAACTGGCAGGCTAGAGTCTTGTAGAGGGGGGTAGAATTCCAGGTGTAGCGGTGAAATGCGTAGAGATCTGGAGGAATACCGGTGGCGAAGGCGGCCCCCTGGACAAAGACTGACGCTCAGGTGCGAAAGCGTGGGGAGCAAACAGG
+
IIIIIHHHIIIIIIIIIIIIIIIIHHHIHIIIIIFHIIIIIHIIIIIIHIIIIIHIIIIIIIIHIIFHHHHHH?FHIIIFHIFHIHIHHHIIIHHIIIIIIGIIHIEEHHHIGEHIHCEHHHHCEHIIF?GHHEEHHIH?AEFHEEHA>++>GH@HGHGG?G@@@?FG?->::D>DEHEHHC->:DHCE--6+6-5@--66@@4@G?#C:E6+--H@C+BG@@5-+-DH>---@66--CD;-=C@@@@--6@6++CHHHEGA6--6--6HIH@E@-C-HHGH?GIHHHHHGIIHGAAAD-A-?CF7F-+HHGGEGHF?IHHEHHEHHHD>C.@G@GGGH=IIHIHHAF<<HGEHIHGCGE<DCIIIHHIIIIIIIIIIHHHHHHHEIIIIIIHIIIIHIIGHIIIIIIIIIHIIIIIIIIIIIIHCIIII
@HWI-D00621:625:HMJNFBCX2:2:1102:18374:35416
GTGGGGAATATTGCACAATGGGCGCAAGCCTGATGCAGCCATGCCGCGTGTGTGAAGAAGGCCTTCGGGTTGTAAAGCACTTTCAGCGGGGAGGAAGGCGGTGAGGTTAATAACCTCATCGATTGACGTTACCCGCAGAAGAAGCACCGGCTAACTCCGTGCCAGCAGCCGCGGTAATACGGAGGGTGCAAGCGTTAATCGGAATTACTGGGCGTAAAGCCCAAGCAGGCGGTCTGTCAAGTCGGATGTGAAATCCCCGGGCTCAACCTGGGAACTGCATTCGAAACTGGCAGGCTAGAGTCTTGTAGAGGGGGGTAGAATTCCAGGTGTAGCGGTGAAATGCGTAGAGATCTGGAGGAATACCGGTGGCGAAGGCGGCCCCCTGGACAAAGACTGACGCTCAGGTGCGAAAGCGTGGGGAGCAAACAGG
+
IIIIIIIIIIIIIIIIIIIIIIIIIIIIIIIIIIIIIIIIIIIIIIIIIIHIIIIIIIIFHHGHIIIIHGHIIIIIIIIIIHFHHIGIIHIIHICHGEHHHIIGHIEEHIHHHEHHIIIIGHGHHIHII?EGHIEDHHCFHHIIGHHHIIHIIIEHIIHHHIHGCHHIHGDHHI:;@@CFHI-CDDHIHFH6-6@=@HHEEHGFHIIG?@6@566FGHF@#@3'DHFHD:D@-@HG-CFGIGIHHFHG?EHG@:IHHHEFHEHHHHHE@FHHHEHIIIIHC@HHIHIIHGIIIIIHIHHEHG?HHHHIGIHHFDHIIIIHGHEIIIIIHHIIHIIIHHHIIIIIIIIHFIIIGIIHIIGIHCIIIIIIIIIIIHHIIIIIHIIIIIIIIIIIIIIIIIIGIHGIIIIIIIIIIIIIIIIIIIIIIIIIII
@HWI-D00621:625:HMJNFBCX2:2:1102:11650:36811
GTGGGGAATATTGCACAATGGGCGCAAGCCTGATGCAGCCATGCCGCGTGTGTGAAGAAGGCCTTCGGGTTGTAAAGCACTTTCAGCGGGGAGGAAGGCGTTAAGGTTAATAACCTTGGCGATTGACGTTACCCGCAGAAGAAGCACCGGCTAACTCCGTGCCAGCAGCCGCGGTAATACGGAGGGTGCAAGCGTTAATCGGAATTACTGGGCGTAAAGCGCACGCAGGCGGTCTGTCAAGTCGGATTGGAAATCCCCGGGCTCAACCTGGGAACTGCATTCGAAACTGGCAGGCTAGAGTCTTGTAGAGGGGGGTAGAATTCCAGGTGTAGCGGTGAAATGCGTAGAGATCTGGAGGAATACCGGTGGCGAAGGCGGCCCCCTGGACAAAGACTGACGCTCAGGTGCGAAAGCGTGGGGAGCAAACAGG
+
IIIIIIIIIIIIIIIIIIHIIIIHHIIIIIIIIHHHIIIIIIIIIIIIHIGHIIIHIIIIIGIHIIIIIIIHIHIIIIIIIIDGHEFHHHHDD:EEHHGHHIIIHHEHHHHHIHHHIHIGDHHE?F?@HFCHCF-+3HD-FHHE-AFEC>>:HH6@EHHFEHEHH-6GH->DDHHH-@EH@=-+6+4-466@-E@4GC-6HE@@EF4EEHFE@6@@@@G64E@+3HHCHB5@6--@-@=C+CIHF@66-@EEHCHIHCIHGG@?HHEF@EHCGHFA?GGGHHGHHFHEFHEECHHGIHG@77-IHGIHDHDHHGIIIIIIHHHIIIIHGHIIIHIIIIIIIIIHIHAG@?HHHHFAGHHGIIIIIHIGIIIIIIIIIHIHHGIIIHIHIIHIHIIIHIHHIHIIIIHIIIIIIIIIIIIIIIIIIIIIII
@HWI-D00621:625:HMJNFBCX2:2:1102:18312:37132
GTGGGGAATATTGCACAATGGGCGCAAGCCTGATGCAGCCATGCCGCGTGTATGAAGAAGGCCTTCGGGTTGTAAAGTACTTTCAGCGAGGAGGAAGGCATTAAGGTTAATAACCTTAGTGATTGACGTTACTCGCAGAAGAAGCACCGGCTAACTCCGTGCCAGCAGCCGCGGTAATACGGAGGGTGCAAGCGTTAATCGGAATTACTGGGCGTAAAGCCCACGCAGGCGGTCTTGCAAGTCGGATGTGAAATCCCCGGGCTCAACCTGGGAACTGCATTCGAAACTGGCAGGCTAGAGTCTTGTAGAGGGGGGTAGAATTCCAGGTGTAGCGGTGAAATGCGTAGAGATCTGGAGGAATACCGGTGGCGAAGGCGGCCCCCTGGACAAAGACTGACGCTCAGGTGCGAAAGCGTGGGGAGCAAACAGG
+
IIIIIIIIIIIIIGIIIIIIIIIIIHHIIIIIGIHIIIHIIIIIIIIIGE<CHIHGEHHIIGGIHIIIDHHIEHHCCGHIIIGHHIIIHHHDHDCHHIIHHEFHFGEHHGHHHCHBF.:AFHIIHIIHEH?DEEEHD=CA?GCBHFHHHHDHHE@GH@4-6@AE?E?FE?:DHCC;-6-@EED:>HIIHHH--@E@GH?-@H@GGHHCHHDEH@-@@@H+)-@>@?HC3+6@666--@CHHGEEF@-?F@?EG>:>;>-G@-A4AA??F-@HA6---GE-?G??HHFFHHHGEHEIHFCHEFD?GGHHHHCGF.GHF@@@GIHIGIHFHHIIIIIIHEE.GIHEHHF.DGHIHHFHHHIIIHHHHHHIIEIIHIHGHHH<E?IIHIIIIIHIHIHIHIHIIIIIIHIHIIIIIIIIIIIIHIH?IIIIIH
@HWI-D00621:625:HMJNFBCX2:2:1102:14159:37807
GTGGGGAATATTGCACAATGGGCGCAAGCCTGATGCAGCCATGCCGCGTGTATGAAGAAGGCCTTCGGGTTGTAAAGTACTTTCAGCGAGGAGGAAGGCATTAAGGTTAATAACCTTGGTGATTGACGTTACTCGCAGAAGAAGCACCGGCTAACTCCGTGCCAGCAGCCGCGGTAATACGGAGGGTGCAAGCGTTAATCGGAATTACTGGGCGTAAAGGGCACGCAGGCAGTCTGTCAAGTCGGATGTGAAATCCCCGGGCTCAACCTGGGAACTGCATTCGAAACTGGCAGGCTAGAGTCTTGTAGAGGGGGGTAAAATTCCAGGTGTAGCGGTGAAATGCGTAGAGATCTGGAGGAATACCGGTGGCGAAGGCGGCCCCCTGGACAAAGACTGACGCTCAGGTGCGAAAGCGTGGGGAGCAAACAGG
+
IIIIIGHIHIIIIHFHHHHHIIHHIIHIIIIHIGIHIIHIIIIIIHIIEHCHHHIIGIIIIFHIEHIIIHIGHHIIIIIIHIGHHHHIHIIIIDHHGICHHIHIHIGCDGE?HHIECHIBGHHGHIIIEHIGGHHHIHHAGHIIGEEC:::DEHEHHEHHIIEE@-@FCH::>D+3E-6-@=-+>C@--6@F-@-46@GHCH=G-66->HHHHF@CG6-+---:FHHHF6+@----6FCD>-@--?EFG@?F=:C>::HFHEHFEHEIHHA-IIHIHIHHFIHGA@-EAF-E@?@IHECG?@@GHHIHHDHHGHHHD.EHGHGEHEHHIHHIHFIIHEH@IIIIIHHBDHIIHEHFD/HHIIIIIHHEIIIIHIEDIIIHHECGIIIIIIIHGIIHHIHHH?IIIIGIIIHGIIIIIHHHIIIIIIHHII
@HWI-D00621:625:HMJNFBCX2:2:1102:14489:37917
TGGGGAATATTGCACAATGGGCGCAAGCCTGATGCAGCCATGCCGCGTGTGTGAAGAAGGCCTTCGGGTTGTAAAGCACTTTCAGCGGGGAGGAAGGCGATAAGGTTAATAACCTTGTCGATTGACGTTACCCGCAGAAGAAGCACCGGCTAACTCCGTGCCAGCAGCCGCGGTAATACGGAGGGTGCAAGCGTAAATCGGAATTACTGGGCGTAAAGCGCACGCAGGCGGTCTGTCAAGTCGGATGTGAAATCCCCGGGCTCAACCTGGGAACTGCATTCGAAACTGGCAGGCTAGAGTCTTGTAGAGGGGGGTAGAATTCCAGGTGTAGCGGTGAAATGCGTAGAGATCTGGAGGAATACCGGTGGCGAAGGCGGCCCCCTGGACAAAGACTGACGCTCAGGTGCGAAAGCGTGGGGAGCAAACAGG
+
IIIIIHHIIIIIIIIIIIIIIHIHIIIHHIIHHHHIHIIHHHHIIIGEHHHIIGHIHHIIGHIHIIIHGHHIHIIIIIHHIIGHHIHHIIHHIE@FHIIGDDHHHHHIEHGHGHIIHHHHFHIHHHIIIGGIHIIIIGHIHHH66AFHHCHFHHIHEHEHG-6FEEHIEHHCD+>CEHHFHHHHGEH-6-@-=@--6@6EHD-EF@G=HHE@C:@@-6@:EE:HEGC5;CHH@66-@=IHG-HF66@@@66-IIIHHEGEHGGIHHF@GHGIHHF?CFG@E@?@FHGHFBHBFHEG-GEHA@GEGEEHHHGHGHHHHIIHIGHIIIGIIIIHHHHHGIIIIIGHIHA:GIGIIIHIIIIIIIIIIIIIIIIIIIHIIHIIHF?HHIIHIIIHIIIIIIIHFIIIIIIIIIIIIIIIIHIIIIIIIIGII
@HWI-D00621:625:HMJNFBCX2:2:1102:19827:38396
GTGGGGAATATTGCACAATGGGCGCAAGCCTGATGCAGCCATGCCGCGTGTATGAAGAAGGCCTTCGGGTTGTAAAGTACTTTCAGCGGGGAGGAAGGTGTTGAGGTTAATAACCTCAGCAATTGACGTTACCCGCAGAAGAAGCACCGGCTAACTCCGTGCCAGCAGCCTCGGTAATACGGAGGGTGCAAACGTGAATCGGAATTACTGGGCGTAAAGGGCACGCAGGCGGTCTGTCAAGTCGGATGTGAAATCCCGGGGCTCAACCTGGGAACTGCATTCGAACCTGGCAGGCTAGAGTCTTGTAGAGGGGGGTAGAATTCCAGGTGTAGCGGTGAAATGCGTAGAGATCTGGAGGAATACCGGTGGCGAAGGCGGCCCCTGGACAAAGACTGACGCTCAGGTGCGAAAGCGTGGGGAGCAAACAGG
+
IIIIIIHIIIIIHIIIIIIIIIIIHIIIIIIIHIIIIIIIIIIIIIIIHIHHIIIIIIIIEHHIIIIIIIHIIGHHIIIIID<FEEHIIHIIHHIIIFHHHCGHIGCH?HHHEFHF@?EHHF-DHGCHAE-@GF=DHD3FAFHFC?CHDHIIHEHHH--8G-5@FGF@HC--456-56F-@--36DHHGI---6@-@6-@EGEEEH@@-C:@66>@66+--46+-56DD644---6---::@-E@EG@--@6++C+>-A-E-8-A8-A-FBA-GCHEHHHF+FF857?HEAHD-?IHG@A---BD7?D+IGHFB7EHHHHF.GHCHHEDCIHHHEB.HHEHHHCHHFBIGIHFHHHHHHHCHHDIHFIIHHHEIIIHGIHIIIIIIIHHHHHIIIIIHHHEIIIIIIIIIIIHIHIIHIIHIIIIIIII
@HWI-D00621:625:HMJNFBCX2:2:1102:14191:39314
GTGGGGAATATTGGACAATGGGCGCAAGCCTGATCCAGCCATGCCGCGTGAGTGATGAAGGCCTTAGGGTTGTAAAGCTCTTTCACCGATGAAGATAATGACGGTAGTCGGAGAAGAAGCCCCGGCTAACTTCGTGCCAGCAGCCGCGGTAATACGAAGGGGGCTAGCGTTGTTCGGAATTACTGGGCGTAAAGCGCACGTAGGCGGATATTTAAGTCAGGGGTGAAATCCCAGAGCTCAACTTTGGAACTGCCTTTGATACTGGGTATCTTGAGTATGGAAGAGGTAAGTGGAATTGCGAGTGTAGAGGTGAAATTCGTAGATATTCGGAGGAACACCAGTGGCGAAGGCGGCTTACTGGTCCATTACTGACGCTGAGGTGCGAAAGCGTGGGGAGCAAACAGG
+
IIIIIIIIIIIIIIIIIIIIIIIIHHIHIIIIIIEHIIIHIH1<<<<<<EHIIIHIIIIIIDHIIFHIGIHHIIIIIIIII<<FG@@GH:HH@GHIHIIHIIIIIIC@HH:>;H:DGHIHH.GHHHIIHII-AEHHIEHIIHIIIHHHIHH@FHHIHEEDCHCC+4-@>H@DH--@HIIG?+4@??EE:1>E??-18+5>H?E-->C++46FF@E-4+6FHHHA-CF7@-HG@7-@88-GHF7--CHAD---AAD.GD:...?A?CEEGABEGF..A<EHEGIIIHFHHH?GIIHDHD@?HIIIIHF?IIHHIHHG@IHIHHF@IHD@<.HHIIIIIHHCIIIIIIIIIIIIIIIIIIIIHGHIFHHIIIIIIIIIIIHF@EHIIIIIIIIIIHEIIIIIIIIII
@HWI-D00621:625:HMJNFBCX2:2:1102:17599:39387
GTGGGGAATATTGCACAATGGGCGCAAGCCTGATGCAGCCATGCCGCGTGTATGAAGAAGGCCTTCGGGTTGTAAAGTACTTTCAGCGGGGAGGAAGGCGATAAGGTTAATAACCTTGTCGATTGACGTTACCCGCAGAAGAAGCACCGGCTAACTCCGTGCCAGCAGCCGCGGTAATACGGAGGGTGCAAGCGTTAATCGGAATTACTGGGCGTAAAGCGCACGCAGGCTGTCTGTCAAGTCGGATGTGAAATCCCCGGGCTCAACCTGGGAACTGCATTCGAAACTGGCAGGCTAGAGTCTTGTAGAGGGGGGTAGAATTCCAGGTGTAGCGGTGAAATGCGTAGAGATCTGGAGGAATACCGGTGGCGAAGGCGGCCCCCTGGACAAAGACTGACGCTCAGGTGCGAAAGCGTGGGGAGCAAACAGG
+
IIIIIIHIIIIIIIIIIIIIHIIIIIIIIIIIIIIIIIIIIIIIIIIGIIEHIIHIIIIIIIIIIIIIIIIIIIIIIIIIIHDHIIIH:DHHGHII?GHHGHEHHG@GCHHHHHFHIHIIIGHH?GHHHHH@AGHI:HHIIIIHCGEEHDHIHH6AGHHEHGGCH?FHFEHDH:;;GHIFH-55CDEECEHG-5@EEH-FHH-5@FC?E--54C>C@EC+)+>:+<CHD########FCC;-@EH@66-?EIHC:+HCEF8---EHE6A?HG?F?EHHGAEHEFHFGB@@?HHHIIIHHEGFB?D-IIIIHHIHHGHHIIHEIIIGIIIHHGIIIIIIIIIIIHEIHGDHGHIIIIIIIIIHIIIIIHIIIIIIIIHHHHIIIIIIHIIHHIIIIIIIIIIHIIIIIIIIIIIIIIIIIIIIIIIIIIII
@HWI-D00621:625:HMJNFBCX2:2:1102:14754:39530
GTGGGGAATATTGCACAATGGGCGCAAGCCTGATGCAGCCATGCCGCGTGTGTGAAGAAGGCCTTCGGGTTGTAAAGCACTTTCAGCGGGGAGGAAGGCGTTAAGGTTAATAACCTTGGCGATTGACGTTACCCGCAGAAGAAGCACCGGCTAACTCCGTGCCAGCAGCCGCGGTAATACGGAGGGTGCAAGCGTTAATCGGAATTACTGGGCGTAAAGCGCACGCAGGCGGTATGTCAAGTCGGATGTGAAATCCCCGGGCTCAACCTGGGAACTGCATTCGAAACTGGCAGGCTAGAGTCTTGTAGAGGGGGGTAGAATTCCAGGTGTAGCGGTGAAATGCGTAGAGATCTGGAGGAATACCGGTGGCGAAGGCGGCCCCCTGGACAAAGACTGACGCTCAGGTGCGAAAGCGTGGGGAGCAAACAGG
+
IIIIIHIIIIIIIHIIIHIIIIIIIIIIIIIHIIIIIIIIIIIIIIIHIIHIHIIHIIIIHIICHEHHI0CDHIIHIIIIIHDEHHHIIIIGHIIICHIHHDHHGI-DEHHIIIIHHHHHHHDHIGIIIFHHIH@HDHHIEHIFH--ADHHDHC@FHHHHIIHIHHEEE?CCH:>CHHHH-54>>34EEEHH-E-EGH6GGHDE?@7HGEF?F@F@HH??:->CH-ED:4666--6-@@6+-5@G6---FCH@>:C+DHCHGA??G?HEEHHGA--E@?EA666@GHFHHE@ECGEHHHHHHFGF-HGHD:AF@HIHCHIHHGHG@EGHDGHHHIHGGIHIIHIIHHHDGHGIIIIIHHHIIIIIHIIIIIIIIIIIIHIDIHIIIIIGHHIIIIIIIIHGIHIIIIIIIIIIIIIIIIIIIIIIIIIII
@HWI-D00621:625:HMJNFBCX2:2:1102:12699:39848
GTGGGGAATATTGCACAATGGGCGCAAGCCTGATGCAGCCATGCCGCGTGTGTGAAGAAGGCCTTCGGGTTGTAAAGCACTTTCAGCGGGGAGGAAGGCGTTAAGGTTAATAACCTTGGCGATTGACGTTACCCGCAGAAGAAGCACCGGCTAACTCCGTGCCAGCAGCCGCGGTAATACGCAGGGTGCAAGCGTTAATCGGAATTACTGGGCGTAAAGCGCACGCAGGGCGTTTGTCAAGTCGGATGTGAAATCCCCGGGCTCAACCGGGGAACTGCATTCGAAACTGGCAGGCTAGAGTCTTGTAGAGGGGGGTAGAATTCCAGGTGTAGCGGTGAAATGCGTAGAGATCTGGAGGAATACCGGTGGCGAAGGCGGCCCCCTGGACAAAGACTGACGCTCAGGTGCGAAAGCGTGGGGAGCAAACAGG
+
IIIIIIGHIIIIIIIIIIIIIIIIIIIIIIIIIIIIIIIIIIIIIIIIIIGHIIIIIIHIIGIIHIIIIIIHIIIHIIIIHHGHHHHIIIHHDHIIGHGHIIHIIIIIIEHGFAF?HHAGHDHEHH?EH-B@HFDD+>DE-@-A-GEHDCCHCHEH@--55-@---@FCHHHD+65@@?@@-4>:+-446---5@-E@HHI@-CHE@-6FD@6--HG6)14-4+6-D>6++66--6---HD@5-?@@@---HHD:H>34A6--+:C+6--HHGA-68-A@H=AEIHHECHHHIHEEHHHHHAFE7-HHHDHGHIIHGEHIGIHIIGIGHHIIIIIHHIIIHIIHIHHFDEHIIHIHHHIIHIIIIIIIIIIIIIIIIHDHIIIIIIIIIIIIIIIIIIIIIHIIIIIIIIIIIHIIIIIIIIIIIIIIII
@HWI-D00621:625:HMJNFBCX2:2:1102:17576:39874
GTGGGGAATATTGCACAATGGGCGCAAGCCTGATGCAGCCATGCCGCGTGTATGAAGAAGGCCTTCGGGTTGTAAAGTACTTTCAGCGGGGAGGAAGGCGATAAGGTTAATAACCTTATCGATTGACGTTACCCGCAGAAGAAGCACCGGCTAACTCCGTGCCAGCAGCCGCGGTAATACGGAGGGTGCAAGCGTTAATCGGAATTAATGGGCGTAAAGCGCACGCAGGCGGTCTGTCAAGTCGGATGTGAAATCCCCGGGCTCAACCTGGGAACTGCATTCGAAACTGGCAGGCTAGAGTCTTGTAGAGGGGGGTAGAATTCCAGGTGTAGCGGTGAAATGCGTAGAGATCTGGAGGAATACCGGTGGCGAAGGCGGCCCCCTGGACAAAGACTGACGCTCAGGTGCGAAAGCGTGGGGAGCAAACAGG
+
IIIHIIIIIHHIIIIIIIIIHIIIIIIIIIIIIIIIIIIGIIIIIIIIEHCHHIHIIIIIICHIIIIHGHFHIHIIIIIIIHDGHHIIHIIIGIIIHHIHDHHFHHBH-FHIHIECHHIFHHHHEHHGHHHHHC@DHC:AGHIIE?4ADHHIIHAGEHHEHIIHFFEHHICDHHHCHHEHH==HHHHEH?F6-@H=EE@HIHHEHCH#-H@C67>EHF569DCHH?CC5+6-6-@6--@CC@@-G@EHCIIHECD::DEGHEEEHHGF---AHF@HE-EHHGEEHFHHAGCFEHGIHHHG@?@EHEIHHHCEF-HHHEAF??EHCHIIHDHIIIIHAHIIIIIIIIHFDHIHHHIHIIIIIIGIIIIIIIIHEDIIIIHHHEIIIIIIGIIHIIIIIIHHHFIIH=HIIIIIIIHIIIIIIIIIIIIIII
@HWI-D00621:625:HMJNFBCX2:2:1102:19424:39918
GTGGGGAATATTGCACAATGGGCGCAAGCCTGATGCAGCCATGCCGCGTGTGTGAAGAAGGCCTTCGGGTTGTAAAGCACTTTCAGCGGGGAGGAAGGCGTTAAGGTTAATAACCTTGGCGATTGACGTTACCCGCAGAAGAAGCACCGGCTAACTCCGTGCCAGCAGCCGCGGTAATACGGAGGGTGCAAGCGTTAATCGGAATTACTGGGCGTAAAGGGCACGCAGGCGGTCTGTCAAGTCGGATGTGAAATCCCCGGGCTCAACCTGGGAACTGCATTCGAAACTGGCAGGCTAGAGTCTTGTAGAGGGGGGTAGAATTCCAGGTGTAGCGGTGAAATGCGTAGAGATCTGGAGGAATACCGGTGGCGAAGGCGGCCCCCTGGACAAAGACTGACGCTCAGGTGCGAAAGCGTGGGGAGCAAACAGG
+
IIIIIIHIIIIIGIIIIIIIIIIIIIIIHIIIIIIIHIIIIIHIIIIIIHHHIIIHIIIIEEEDGHHHHGHHHIIIIIIEHDDFCHGHIIIIIGHHFIGHECEEHGFEFHIHIIHIIHIIHGHIHIIHHICGHIHIIHC?GHHHIIHEHHHHEF@GFHHHIIIICHHEHIHHG:3>E?FEHDH35>--@GH--6--6G6@@G-@HHE-HHHHHHHE66-#56GEHDIHH;4@--E@--@DDCIIHHGE@?ECHDHCD>EEA-ECHA@6?HAFGHIHGEHHHHHHF8-HHHHG@??IIHGIHHEHCFFHGIIHCHIIHHHFHH?HIHHIIHIGIIIIIHHIIIIIIIHGDHIHHHGIIIIHDIIIIIIHG?HHIIIIHIHHHFIGIIIIHGIIHIHIIIHIHHIIIHIIIIIIIIIIIIIIIIIIIIIIII
@HWI-D00621:625:HMJNFBCX2:2:1102:17750:41413
GTGGGGAATATTGCACAATGGGCGCAAGCCTGATGCAGCCATGCCGCGTGTATGAAGAAGGCCTTCGGGTTGTAAAGTACTTTCAGCGAGGAGGAAGGCGTTAAGGTTAATAACCTTGGCGATTGACGTTACTCGCAGAAGAAGCACCGGCTAACTCCGTGCCAGCAGCCGCGGTAATACGGAAGGTGCAAGCGGTAATCGGAATTACTGGGCCTAAAGCGCACGCAGGCGGTCTGTCAGGTCGGATGTGAAATCCCCGGGCTCAACCTGGGACCTGCATTCGAAACTGGCAGGCTAGAGTCTGGTAGAGGGGGGTAGAATTCCAGGTGTAGCGGTGAAATGCGTAGAGATCTGGAGGAATACCGGTGGCGAAGGCGGCCCCCTGGACAAAGACTGACGCTCAGGTGCGAAAGCGTGGGGAGCAAACAGG
+
IIIIIGHIGHHHIEHHIHHDHHHIGHCHHHHIHIHEHIHHHEHHHHIIIDEEHHGHEHHDH@HCEHHHIIIIIHIHHEHICFDGHHIHDHIICH=GFHECHD..D@HC?AGFHF..DHEEH77EHFH@8EHEHH->C-+6A?-FC6GCDH:DHH--8--8GEEH?GCG-ACD;D+6@@C?E=--6-66@ECHFG+@DH---@---64@FHHC,#?@6FEEH7ECH-GD>3--------6+344-6@F6?HG@4>D>+>?A6AHGFA-FF8685--CEHGAE@GGF8-@5-867??HHHHFHG7-F8HIIHDEGBEGA:.FA?IIHHHHHDHHGDHIHFHIIIHHHF7D<@C@HFCGEHH@HCDCIHIIHFIHHHCHIIHE01FCEEHHHIHHHIGIHHEHD<HHCHHIGIHHHEECHEEHIHEGHIHHGC
@HWI-D00621:625:HMJNFBCX2:2:1102:14509:41595
GTGGGGAATATTGCACAATGGGCGCAAGCCTGATGCAGCCATGCCGCGTGTGTGAAGAAGGCCTTCGGGTTGTAAAGCACTTTCAGCGGGGAGGAAGGCGGTGAGGTTAATAACCTCATCGATTGACGTTACCCGCAGAAGAAGCACCGGCTAACTCCGTGCCAGCAGCCGCGGTAATACGGAGGGTGCAACCGTTAACCGGAATTACTGGGCGTAAAGCGAACGCAGGCGGTCTGGCAAGTCGGATGTGAAATCCCCGGGCTCAACCTGGGAACTGCATTCGAAACTGGCAGGCTAGAGTCTTGTAGAGGGGGGTAGAATTCCAGGTGTAGCGGTGAAATGCGTAGAGATCTGGAGGAATACCGGTGGCGAAGGCGGCCCCCTGGACAAAGACTGACGCTCAGGTGCGAAAGCGTGGGGAGCAAACAGG
+
IIIIIIIIIHIIHIHIHIIIIIIIHIIIIIIIIIIIIIIHIIIIIIIIIIIIIIHIIIHHIIIIIIGHIIIIIIHIIIGIIG:GHIHIIHIDHIFHGIIHHIIIIIEHGHCHHCHHHFHHH-GHCFHHIHHHEEEHHHHHII@8--5A>++:EH--FH@@GFH?@--44@>+C+3>46@@GE-CHH@EDH---36@C-6-65>>4@-F@HDCC-EG@3+6-+-)--HH>+--@@G@-@CHDG@@EEEGE@?H@;::HDGIHGFEHHGGIHHHEEEHHGIIHHHIHHHIIIIHHFEFHGHIHIIFIHIGGIHIHHIHHHHIHIIIIIIIHCIHIIIIIIIIIIIIIIHF<FIIHHHGIIIHHDDIIIIIIIIIIIIIIIIIIIIGIIIIIIIIIIIIIIIIHHHIIIIIIIIIIHIIIIIIIIIIIIIIII
@HWI-D00621:625:HMJNFBCX2:2:1102:15558:41850
GTGGGGAATATTGCACAATGGGCGCAAGCCTGATGCAGCCATGCCGCGTGTATGAAGAAGGCCTTCGGGTTGTAAAGTACTTTCAGCGAGGAGGAAGGCGTTAAGGTTAATAACCTTGGCGATTGACGTTACTCGCAGAAGAAGCACCGGCTAACTCCGTGCCAGCAGCCGCGGTAATACGGAGGGTGCAAGCGTTAATCGGAATTACTGGGCGTAAAGCGAACGCAGGGGGCCTGGCAAGTCGGATGTGAAATCCCCGGGCTAAACCTGGGAACTGCATTCGAAACTGTCAGGCTAGAGTCTAGTAGAGGGGGGTAGAATTCCAGGTGTAGCGGTGAAATGCGTAGAGATCTGGAGGAATACCGGTGGCGAAGGCGGCCCCCTGGACAAAGACTGACGCTCAGGTGCGAAAGCGTGGGGAGCAAACAGG
+
IIIIII=GHHIIIHHIIIIIIIHHHIICHIIIIIIIIIICH@FHIIIIHIE1DHIIIIIII0<EGHHID0EHHHHIHEGHH1DGFHHCHHHHHGHHHHE:GDEHIIHH.F@BFHCE@H..>787DGAHHFHDH--+7G:---6--6@GDHDDGH66AHE-A@-AHHH?54CHC:5>E?6-@@@3+>@@-6@@-46--4---EEEEF@@6CH@436@6@G36+@>6-C53+45-----@@>:6-----GG@@-5+C:6+CA6-6-EHGA-?HHHHBA6-EFA-HHEHHF6-7HG-AECHF77-7-EEFHIHC7..GIHHGHFECHCHFIHHIHHIIIIIGIHIIIIHAA.@GCAIIHIHG@<IIIHIIIIHHDHIIIHHCHDCEHHHHHFCEGHIIIIHHGF1HHFC0HIIIHIIIIIIIIIIIIIIIIII
@HWI-D00621:625:HMJNFBCX2:2:1102:19168:42126
GTGGGGAATATTGCACAATGGGCGCAAGCCTGATGCAGCCATGCCGCGTGTGTGAAGAAGGCCTTCGGGTTGTAAAGCACTTTCAGCGGGGAGGAAGGCGATAAGGTTAATAACCTTGTCGATTGACGTTACCCGCAGAAGAAGCACCGGCTAACTCCGTGCCAGCAGCCGCGGTAATACGGAGGGTGCAAGCGTTAATCGGAATTCCTGGGCGTAAAGCGCAAGCAGGCGGTTTGTCAAGTAGGATGTGAAATCCCCGGGCTCAACCTGGGAACTGCATTCGAAACTGGCAGGCTAGAGTCTTGTAGAGGGGGGTAGAATTCCAGGTGTAGCGGTGAAATGCGTAGAGATCTGGAGGAATACCGGTGGCGAAGGCGGCCCCCTGGACAAAGACTGACGCTCAGGTGCGAAAGCGTGGGGAGCAAACAGG
+
IIIHIIIHIIIIIIIIIIIHHIIIHIIIIIIIIIIIIIIIIHIIIIIHHHEEHHHIGIIIIIGHIIFIHGHH=FGHIIIIHHDHGHEHHHIHIIFHEEHHHH7EE?AA@FEEH@EHHHIIHI-GHHHH-A-EAFEDDHGGEHHHHHHHDHDHIHG??EE-4@@F?HHGHH+5>D::E-@G-EH:C+@HHCG--@-54@##@HE@-6+4CIIHHGE@53)14F-+CEIHD3@66-6CG@?@---66-@@HEE@GHC>++A6-AHGA8-EA?G-A@8F--F@CGIHHHHCHCEEG8-?E?IHFAA?FDHHDIIIIHHIHIHHFHGIHGIHHHDGIIIIIGIIHHEIHHGD<FEEHIIHHFIHDDIIIHEHHIHIIHHHHDH<HCGIIIIIIIIIIIIHHIIHHFIIIHCIIGIIIIIIIIIIIIIIIIIHHF
@HWI-D00621:625:HMJNFBCX2:2:1102:14507:42426
GTGGGGAATATTGCACAATGGGCGCAAGCCTGATGCAGCCATGCCGCGTGTGTGAAGAAGGCCTTCGGGTTGTAAAGCACTTTCAGCGGGGAGGAAGGCGCTAAGGTTAATAACCTTAGCGATTGACGTTACCCGCAGAAGAAGCACCGGCTAACTCCGTGCCAGCAGCCGCGGTAATACGGAGGGTGCAAGCGTTAATCGGAATTACTGGGCGTAAAGGGCACGCAGGCGGTCTGTCAAGTCGGATGTGAAATCCCCGGGCTCAACCTGGGAACTGCATTCGAAACTGGCAGGCTAGAGTCTTGTAGAGGGGGGTAGAATTCCAGGTGTAGCGGTGAAATGCGTAGAGATCTGGAGGAATACCGGTGGCGAAGGCGGCCCCCTGGACAAAGACTGACGCTCAGGTGCGAAAGCGTGGGGAGCAAACAGG
+
IIIHIHHIIIIIIHHIIIIII@HHIIIIEHIIIHGHIIIIICHE@HHIII0<DFH@HHHIIII@GIGGG<E.9<DHHIE?9GD/.AHH:;D7>D.FE=CHHD;EHC-7--B@AHH@?AA7CCHHCGEHA@A5G-@+>DDHI6GFHGHHCDHHEHI?E@@@G=EHHIHII-63:+>D@GH-@5-++>@EC?--44@@G-@EHH@CHH@@G-F6-*>EGEE---@<@HIHHC@@666----C>--HF?HHEF-EED:CDCHHIIHFHHA66-F@?A-HB6-?4--EHHAEGC-@HECHCHHHF-7-7---+HH?FD.IHIHHFHHEBGIIIHIHFHIIIIIIHHGBCHHF<E?F7AHIIIHE<9GIHEHEIIIIHIHC<<CCCEGCHGCFCFFCIIIIIIIHH?IIHGIIIIIIIIIHIIHEHEIIIIIIII
@HWI-D00621:625:HMJNFBCX2:2:1102:19889:42405
GTGGGGAATATTGCACAATGGGCGCAAGCCTGATGCAGCCATGCCGCGTGTATGAAGAAGGCCTTCGGGTTGTAAAGTACTTTCAGCGAGGAGGAAGGCGTTAAGGTTAATAACCTTGGCGATTGACGTTACTCGCAGAAGAAGCACCGGCTAACTCCGTGCCAGCAGCCGCGGTAATACGGAGGGTGCAAGCGTTAATCGGAATTACTGGGCGTAAAGCGCAAGCAGGCGGTCTGTCAAGTCGGATGTGAAATCCCCGGGCTCAACCTGGGAACTGCATTCGAAACTGGCAGGCTAGAGTCTGGTAGAGGGGGGTAGAATTCCAGGTGTAGCGGTGAAATGCGTAGAGATCTGGAGGAATACCGGTGGCGAAGGCGGCCCCCTGGACAAAGACTGACGCTCAGGTGCGAAAGCGTGGGGAGCAAACAGG
+
IIIIIIHHIIIIHIIIHIIIIIIIGIIIIIIIIIHIIIIIHHIHIIHIHHHHIHHIGIHHFHIIIIIGDFHIGHIIIHIICG<CHHEH:DHHHHHIIHIHE>.7DCFEGE?EEAGHEGCHHGIIHGIIHEAHHDEHHG;@GHHH-FHH+3:;EHHICHHHEHHEFH?-AF+6;::>@F@HG-@>::EEH-@FFH@EEEHG?EHHFHI@EDHG@@6-@D:56-6+>6-HC:@@6--HHEGH:CH@@@-HCIIH@;>C:;E@-G64F6E@HHA6H?HIHIHHCIHFHHEECHHHHFEHHE@A7@7-IHIIIIHHHHHIHHHHHIGHHIIIIIIIHIHIHHHIIIIIIHHG<DIHHHGIIHHHHIIHHHIIIIIIIIIIHIIDIIHIIIIIIIIIIIIIIHHHHHHIIIGIIIIIIIIIIIIIIIIIIIIIHI
@HWI-D00621:625:HMJNFBCX2:2:1102:17210:42560
GTGGGGAATATTGCACAATGGGCGCAAGCCTGATGCAGCCATGCCGCGTGTGTGAAGAAGGCCTTCGGGTTGTAAAGCACTTTCAGCGGGGAGGAAGGCGGTGAGGTTAATAACCTCATCGATTGACGTTACCCGCAGAAGAAGCACCGGCTAACTCCGTGCCAGCAGCCGCGGTAATACGGAGGGTGCAAGCGTTAATCGGAATTACTGGGCGTAAAGCGCACGCAGGCGGTCTGTCAAGTCGGATGTGAAATCCCCGGGCTCAACCTGGGAACTGCATTCGAAACTGGCAGGCTAGAGTCTTGTAGAGGGGGGTAGAATTCCAGGTGTAGCGGTGAAATGCGTAGAGATCTGGAGGAATACCGGTGGCGAAGGCGGCCCCCTGGACAAAGACTGACGCTCAGGTGCGAAAGCGTGGGGAGCAAACAGG
+
IIIIIIHIIIIIIIIIIIIIIIIIHIIIIIIIHIIIIIIIIIIIIIIIIIIIHIHHIHIGHIIIIIIIIIIIIIIIIIIIIHFHHIIIIIIIGIHHHHIIIIHIIIHE?HEFEGHHIIIGHIHHHHHEGGEGGHHHHDD@HHIIIIEHHHIHFIGIIFHHIC?-6@EFI?HHHIGC-FG?G@GCHI@GE?@ECH4@C@66E?FF@FHHED@CHHHHIHH?HC4>@-->>3446--6---3;@-E-HHF6--EECD:C:CF@66-A@E-?EIIIHHHHEAA--A@HFIIHIHIHGHIIHHEHHF@HAHHHHHCHHFHGHEIHIIHFHIIHHIHIIIIHHIIIIIIIIHGBHIHIIIIIHIIHIIIIHHHHHIHHIIIIHIHCHHIIIIIHIIIHIIIIIHHEHIGIIIIIIIIIIIHIIIIIIIIIIIIII
@HWI-D00621:625:HMJNFBCX2:2:1102:18108:42769
GTGGGGAATATTGCACAATGGGCGCAAGCCTGATGCAGCCATGCCGCGTGTATGAAGAAGGCCTTCGGGTTGTAAAGTACTTTCAGCGGGGAGGAAGGTGTTGAGGTTAATAACCTCAGCAATTGACGTTACCCGCAGAAGAAGCACCGGCTAACTCCGTGCCAGCAGCCGCGGTAATACGGAGGGTGCAAGCGTTAATCGGAATTACTGGGCGTAAAGCGCACGCAGGCGGTCTGTCAAGTCGGATGTGAAATCCCCGGGCTCAACCTGGGAACTGCATTCGAAACTGGCAGGCTAGAGTCTTGTAGAGGGGGGTAGAATTCCAGGTGTAGCGGTGAAATGCGTAGAGATCTGGAGGAATACCGGTGGCGAAGGCGGCCCCCTGGACAAAGACTGACGCTCAGGTGCGAAAGCGTGGGGAGCAAACAGG
+
IIIIIIHIIIIIHIIIIIIIIIIIHIIIIIIIGIIIIHIIIIHIIIIIIIIIIIIIIIIIIIHIIIIIIIIIIGHHIHIFHHFGHIGHIIIDHHEIHIIGII?HII?GHIHIGHGHCFHGGIHIIGIHEHE@@HEHDH:?EAHIHHFFDDHHI?-GHHHHGF??HCHEH-CHHHCDCHHCHIF;DHIEECGH?G-@@E??GH=@@HHF??;@5CEHHDC;@@EHE@EDH>6----@6-@5+---F666--HHHDHC::EF-?FIHHGG@HFEHGIIIHEEA@GBEBHFHHHHE?GHIIGIHGA-HEIIIIHEFHFHGHGIGIGIIIIIIHIGIIHIHHHHIIIIIIHF<EIIIIIIIHIHCIIIIIHHIIIIIIIIIIHIIHIIIIIHHIIIHIHIIIIIIIIIIIHIIIIIIIIIIIIIIIIIIIIIII
@HWI-D00621:625:HMJNFBCX2:2:1102:16369:43167
GTGGGGAATATTGCACAATGGGCGCAAGCCTGATGCAGCCATGCCGCGTGTATGAAGAAGGCCTTCGGGTTGTAAAGTACTTTCAGCGGGGAGGAAGGTGTTGAGGTTAATAACCTCAGCAATTGACGTTACCCGCAGAAGAAGCACCGGCTAACTCCGTGCCAGCAGCCGCGGTAATACGGAGGGTGCAAGCGTTAATCGGAATTACTGGGCGTAAAGCGCACGCAGGCGGTCTGTCAAGTCGGATGTGAAATCCCCGGGCTCAACCTGGGAACTGCATTCGAAACTGGCAGGCTAGAGTCTTGTAGAGGGGGGTAGAATTCCAGGTGTAGCGGTGAAATGCGTAGAGATCTGGAGGAATACCGGTGGCGAAGGCGGCCCCCTGGACAAAGACTGACGCTCAGGTGCGAAAGCGTGGGGAGCAAACAGG
+
IIIIIIIIIIIIIHIIIIIIIIIIIIIIIIIIHIHIIIIIIIIIIIIIIIIIIIIIIGIHHIIIIHHIIIIHHHHHIHIIIHFHHIHIHIIHHHIIIIHIIGHHIIIGHIHHIHHHHIIHEHFHHEEHHHHEHHHHHHGHIIEEHHHI+CDHHH?HHHECEH?FHHH?GH>3;CCDHE?@GHFDDHEEECC----4@?-6HHGEGHECG7C@HECGEHDD>-@>@?FDC>:4---G66@+:CEHCG@---@6-DHC:>A-HF-HHGE8-HEIIIIIIHGEAHEHHAEEIHEHEEHHHGCCIHHCIHGIIIIHHHGHGIHIHHEIIIIIIIIIIIIIHIIIIIIIIIHGDHIIIIIIIIIIIHGIIIIIIIIIIIIIIIIIIIIIIIIIIHIIHIIIIIHIIHIIIIIIIIIIIHIIIIIIIIIIIIIIII
@HWI-D00621:625:HMJNFBCX2:2:1102:19075:43553
GTGGGGAATATTGCACAATGGGCGCAAGCCTGATGCAGCCATGCCGCGTGTGTGAAGAAGGCCTTCGGGTTGTAAAGCACTTTCAGCGGGGAGGAAGGCGTTAAGGTTAATAACCTTGGCGATTGACGTTACCCGCAGAAGAAGCACCGGCTAACTCCGTGCCAGCAGCCGCGGTAATACGGAGGGTGCAAGCGTTAATCGGAATTACTGGGCGTAAAGCGCACGCAGGCGGTCTGTCAAGTCGGATGTGAAATCCCCGGGCTCAACCTGGGAACTGCATTCGAAACTGGCAGGCTAGAGTCTTGTAGAGGGGGGTAGAATTCCAGGTGTAGCGGTGAAATGCGTAGAGATCTGGAGGAATACCGGTGGCGAAGGCGGCCCCCTGGACAAAGACTGACGCTCAGGTGCGAAAGCGTGGGGAGCAAACAGG
+
HIIIIIIHIIIIIIIIIIIIIGHIIHIHIIIIGIIIIIIIIIIIIIIIHIIHHIHICHEHIIGHHIIIIHHHIIECHEEHH<<FHHIHHHICHH.FHHHGHDIIII@@HHHCHFHFEEHIIIHHIGEHIIH@C@ECHHCECECHHHHHDCHDHHFEEHC@@G-6GEHHHHIHH+;;@?-GHE-+DDE@=@-@-@-@@GG?GC--@EFH>-6E@DFE@G@+-EE5-E=DCD@E@6-6--4DD@@66-?HF6-HH>::HCGHG@E@AAAHEHHEEA?A---FEEEHHGB@B--GFG-BGFEHE??HHHFHDHDAD-HHHHHEIHCFHHIIIHHHIIHIIGIIIIHHEHGD7HIIIHFHIHEIIIHIHHEHIIIIIHIIHHCHHHHGHIHFCHHGIIIH?IIIHHIIHHGIIIHIIIIIIIIIHIIIIIIIII
@HWI-D00621:625:HMJNFBCX2:2:1102:18220:43794
GTGGGGAATATTGCACAATGGGCGCAAGCCTGATGCAGCCATGCCGCGTGTGTGAAGAAGGCCTTCGGGTTGTAAAGCACTTTCAGCGGGGAGGAAGGCGTTAAGGTTAATAACCTTGGCGATTGACGTTACCCGCAGAAGAAGCACCGGCTAACTCCGTGCCAGCAGCCGCGGTAATACGGAGGGTGCAAGCGTTAATCGGAATTACTGGGCGTAAAGCGCACGCAGGCGGTCTGTCAAGTCGGATGTGAAATCCCCGGGCTCAACCTGGGAACTGCATTCGAAACTGGCAGGCTAGAGTCTTGTAGAGGGGGGTAGAATTCCAGGTGTAGCGGTGAAATGCGTAGAGATCTGGAGGAATACCGGTGGCGAAGGCGGCCCCCTGGACAAAGACCGACGCTCAGGTGCGAAAGCGTGGGGAGCAAACAGG
+
IIIIIIIIIIIIIIIIIIIIIIIIIIIIIIIIIIIIIIIIIHIIIIIIIIHHIIIIIIIGHHIIHIEHIHIIFIIIIIIIIHDEHHIIIGIIIIIHIFH:HHCHHHHHHIHHFHEHHGHHIIIIIIIGEHCEHHIIGICHIIIHG?-FDHHGII-GEHII-@G?G?GH?@;HD:+6EHHCE@-65>4@EHHE-EHHIHF@HHEEEEG?F?EHED?IHHE:CGHIHDHHDHF@@-H@6-GD6-EF6-CHHHHG@+GHHDGECHEEAA?GCFGEIHEEGHGHGHIHFAGCHHHG-?HHHH?HHHGAD-IIHHHIHHHEGHHIHIHIIHIIHDHGIIIIIIIIIIIHIIHGACIHIIIIIIIIIIIIIIIIIIIIIIIIIIIHHEHIIIIIIIHHEC.IIIIIHGIIIIIIIIIIIIIHIIIIIIIIIIIIII
@HWI-D00621:625:HMJNFBCX2:2:1102:7355:44036
GTGGGGAATATTGCACAATGGGCGCAAGCCTGATGCAGCCATGCCGCGTGTGTGAAGAAGGCCTTCGGGTTGTAAAGCACTTTCAGCGGGGAGGAAGGCGATAAGGTTAATAACCTTGTCGATTGACGTTACCCGCAGAAGAAGCACCGGCTAACTCCGTGCCAGCAGCCGCGGTAATACGGAGGGTGCAAGCGTTAATCGGAATTACTGGGCGTAAAGCGCACGCAGGCGGTCTGTCAAGTCGGATGTGAAATCCCCGGGCTCAACCGGGGAACTGCATTCGAAACTGGCAGGCTAGAGTCTTGTAGAGGGGGGTAGAATTCCAGGTGTAGCGGTGAAATGCGTAGAGATCTGGAGGAATACCGGTGGCGAAGGCGGCCCCCTGGACAAAGACTGACGCTCAGGTGCGAAAGCGTGGGGAGCAAACAGG
+
IHHHIIIIIIIIIIIIIIIHIIHIIIIIIIIIIIIIIIIIIGIGHHIHHDHIIIHIIEH@@G?EHHIIHHIHIHHHICEHHFA/DGHHIHIHHDHIFCGHD;HHIEEEIGHHIIFHHC--7DHHE---A?A@GAECHDDGEHEH-FHFHC+DEH-6FCE?-@@@@EHHHHC+>+5;-@-6@E->D+-4-66--4@-@G@@HG66(6EGHIE-53@@@CF3-44:>-=>>+-6CF@6-@@HDCH@G@66--HHIDHCCHHHHG-+>3+6-A6HHE@F@-HHG=8@HG@EIIIHGE?FD7GHEFHHEIHHHD>IIHHFHGIIIHGIIGIIIDHGHGIIIHGIIIIIIIHGDGHIIHEHEHEHDCIHHIHIHHHIIIIHDHDDE?IIHIIHHGIIHIIIIIIGHHIIHHIHIIIIIHE1IIIIIIIIIIIHII
@HWI-D00621:625:HMJNFBCX2:2:1102:17082:44094
GTGGGGAATATTGCACAATGGGCGCAAGCCTGATGCAGCCATGCCGCGTGTGTGAAGAAGGCCTTCGGGTTGTAAAGCACTTTCAGCGGGGAGGAAGGCGATAAGGTTAATAACCTTGTCGATTGACGTTACCCGCAGAAGAAGCACCGGCTAACTCCGTGCCAGCAGCCGCGGTAATACGGAGGGTGCAAGCGTTAATCGGAATTACTGGGCGTAAAGCGCACGCAGGCGGTCTGTCAAGTCGGATGTGAAATCCCCGGGCTCAACCTGGGAACTGCATTCGAAACTGGCAGGCTAGAGTCTTGTAGAGGGGGGTAGAATTCCAGGTGTAGCGGTGAAATGCGTAGAGATCTGGAGGAATACCGGTGGCGAAGGCGGCCCCCTGGACAAAGACTGACGCTCAGGTGCGAAAGCGTGGGGAGCAAACAGG
+
IIIIIHGHIIIIIIIIIHHIIIIIHIIIIIIIIIIIIIIIIIIIHIIIIIHIIIIIHIIIIIIIIIIIGIIIIIIHIHIHHEDHHIIIICHIIIEGHHIHHHDHHIGHHIHHHIHIIHIHIHGGHHIIIIHHHIDHIHCHIIIIIHIIHIIGHHGHIHIIIIHIIGHIHHHHIIIDHIHHHHHDHHH4EEHEHCHFGH66EF-FEGHCFHG@@-6EF@@59--DHC@:CC@H@-6-6-GHHE6-@6EGF-?CGC>D::@A66-CG6@6?FGEEB8-CHIHGFEHHHHHHHHIHGHHEAFGGIHHHHIIIHHEG?IIIIIHHGEIIIIHHHHIIIIHGIHIIIIIIHHG<FHHHGIIHIHGIHHIHHHHIIIIIIIIIIIIIIIIIIIIIHIIHIIIIIIIIHIIIIHHIIIIIIIIIIIIIIIIIIIIII
@HWI-D00621:625:HMJNFBCX2:2:1102:12999:44346
GTGGGGAATATTGCACAATGGGCGCAAGCCTGATGCAGCCATGCCGCGTGTGTGAAGAAGGCCTTCGGGTTGTAAAGCACTTTCAGCGAGGAGGAAGGTGGTGAGCTTAATACGCTCATCAATTGACGTTACTCGCAGAAGAAGCACCGGCTAACTCCGTGCCAGCAGCCGCGGTAATACGGAGGGTGCAAGCGTTAATCGGAATTACTGGGCGTAAAGCGCACGCAGGCGGTTTGTTAAGTCAGATGTGAAATCCCCGGGCTCAACCTGGGAACTGCATTCGAAACTGGCAGGCTAGAGTCTTGTAGAGGGGGGTAGAATTCCAGGTGTAGCGGTGAAATGCGTAGAGATCTGGAGGAATACCGGTGGCGAAGGCGGCCCCCTGGACAAAGACTGACGCTCAGGTGCGAAAGCGTGGGGAGCAAACAGG
+
IIIIIIHIIIIIIHIIIIIIHIIIIIIIIIIIIIIIIIHIIIIIIIIIEHGHIIIFHFHIGHIIIGIIIHIIIIIIIIIIIIFHHIIICHHIIHIGHIFHHIIIIGHHIIIIHHHIIIHHIFHHHIIIHCHHHHCHHHDHHIHIIE?GDHIGHH?HEHHGHFCE@GHFGH+CDC3C@-@?EHHCC+---6@6-6@@@G?-@G?@G@@-6DC@->CCEE+3---+244+HCHHHIGHHHCF@?@@66-?@GHHEHGHIIHEHGGCHGEHFHEECIGIIIIHHH@AHGGFHHEG?HCEHHEIGIIIHHHFIIIHFAHHFCHIHIIIIHIIIHIIIHIIHIIIHHIIHHHGDHHIIIIIIHIIIIIIIIIIIIIIIIHHDGIIIIIHHEHHIHHIHHIIIIIIHHIIIIIIIIIIIIIIIIIIIIIIIIHIII
@HWI-D00621:625:HMJNFBCX2:2:1102:14202:44361
GTGGGGAATATTGCACAATGGGCGCAAGCCTGATGCAGCCATGCCGCGTGTATGAAGAAGGCCTTCGGGTTGTAAAGTACTTTCAGCGAGGAGGAAGGCATTAAGGTTAATAACCTTGGTGATTGACGTTACTCGCAGAAGAAGCACCGGCTAACTCCGTGCCAGCAGCCGCGGTAATACGGAGGGTGCAAGCGTTAATCGGAATTACTGGGCGTAAAGCGAAACCAGGCGGTCTGTCAAGTCGGATGTGAAATCCCCGGGCTCAACCTGGGAACTGCATTCGAAACTGGCAGGCTAGAGTCTTGTAGAGGGGGGTAGAATTCCAGGTGTAGCGGTGAAATGCGTAGAGATCTGGAGGAATACCGGTGGCGAAGGCGGCCCCCTGGACAAAGACTGACGCTCAGGTGCGAAAGCGTGGGGAGCAAACAGG
+
IIIIIHHIHIIIIIIIIHIIIIIHIIHHHIIHIHHIIIHIIIIIIIIIGH<FHHGHIIIIIIIIIIIIIIIIIIIIIIIIHIDGHGIHDHHIIHGIGIHIHHHIGHIGHHHHIHICHGHA?EHFHHCFHHHIHF=::GHHHHEHCHHHDHDHIHHCHH--EEAE----AH+>DD:>HHEGH-EHDH@--@HH?@5-6@@-EH@?@@@2,DC@--6HH>3)-)4#-(CHC@H-6---@@4C5-@6@-----GEG:DHCDHEHHF8IHHHGEGEIHHHHEEEE@?GIHHEHHFHEFHIIIHHHEHEHCHHHHC?HEIHF.EFHGGIHIIIHIIHIIIIIIIIHIHIIIHGAIIHIIHIIIHH<HIIIIIIIIIIIIIHHIHIIHHGIHIIIIIIIIIIIIIIIHIIIIIIIIIIIIIIIIIIIIIIHIIIHH
@HWI-D00621:625:HMJNFBCX2:2:1102:13478:44738
GTGGGGAATATTGCACAATGGGCGCAAGCCTGATGCAGCCATGCCGCGTGTATGAAGAAGGCCTTCGGGTTGTAAAGTACTTTCAGCGAGGAGGAAGGCATTAAGGTTAATAACCTTGGTGATTGACGTTACTCGCAGAAGAAGCACCGGCTAACTCCGTGCCAGCAGCCGCGGTAATACGGAGGGTGCAAGCGTTAATCGGAATTACTGGGCGTAAAGCGCACGCAGGCGGTCTGTCAAGTCGGATGTGAAATCCCCGGGCTCAACCTGGGAACTGCATTCGAAACTGGCAGGCTAGAGTCTTGTAGAGGGGGGTAGAATTCCAGGTGTAGCGGTGAAATGCGTAGAGATCTGGAGGAATACCGGTGGCGAAGGCGGCCCCCTGGACAAAGACTGACGCTCAGGTGCGAAAGCGTGGGGAGCAAACAGG
+
IIIIIIIIIIIIIHHHHIIIIHGHHIIIIIIIIIHIIIIIIHHHHIIIIIGGHHHHIGIIHIIIHEHIIEEDHHHIIIGIIG</FHHHHII:GDHHIIIGEH.ABEHIHHFHEHHHHIGIIHIHGHGHHHFHEEHHD@CGEHIIIHHHHDDDHI?HII@@EHHCHH@GGE:+>563-6@?E@->CC@E-@?--4E-@4-6@6?E@@@HEHCF@66--@5->:::D<DHH+44-----@CHDE@?@6@---HH@5:C:+EG?A--GA4CF-G@-HHHHEEEE@GEIHHCCEEFFHHGEF-HHFCHIHIHIIHGGAHEIIHHHCF.CHGHIIIIGIIIIHHGIHHHIHHG<DHE?FD.?IHHC<GIHHHFIHFHHIHHIIGHEHHIHIIHGHHIIIIIHIIIIGHHIFIIIIIIIIIIIIIIIHIIIIIIII
@HWI-D00621:625:HMJNFBCX2:2:1102:13811:44597
GTGGGGAATATTGCACAATGGGCGCAAGCCTGATGCAGCCATGCCGCGTGTGTGAAGAAGGCCTTCGGGTTGTAAAGCACTTTCAGCGGGGAGGAAGGCGGTGAGGTTAATAACCTCATCGATTGACGTTACCCGCAGAAGAAGCACCGGCTAACTCCGTGCCAGCAGCCGCGGTAATACGGAGGGTGCAAGCGTTAATCGGAATTACTGGGCGTAAAGCGCACGCAGGCGGTCTGTCAAGTCGGATGTGAAATCCCCGGGCTCAACCGGGGAACTGCATTCGAAACTGGCAGGCTAGAGTCTTGTAGAGGGGGGTAGAATTCCAGGTGTAGCGGTGAAATGCGTAGAGATCTGGAGGAATACCGGTGGCGAAGGCGGCCCCCTGGACAAAGACTGACGCTCAGGTGCGAAAGCGTGGGGAGCAAACAGG
+
IIIHIHIIIIIIIGCHIHIIIIHIGIHIIIIIGHIHIIIFHIIIIHIIIIGHHIC?GHIIGIIIIIIGHIHIHGHFHIHIGHDHHHHHIIIHHIFHCHGHIIHGHEHHHEEEHHAD-FEHIGHEHEC=GHF=---+3>+-6AAF-FEACCC+@@-666--6EE-6-6@-56>C63:E-6E-4-CC+45-6@@-56@EG-6@@E-666--7H@6:-:HD@5636+5:DHC5---@--EHG>6--@6EFEFE@@@5CH:IHEGA6+:65+--G@AG8-6A6CG@CHFHIHHFAA-A?GA-FE@F@HEAIIHHDHHF:HCGAHGECHCHHIHHIIHHHHFHEIHHHHEHFF<FHHEEEHHHGEHHIIHEHHCHHGIIIHHCDHHFC?HHHHIHHGIHEIHIIHHEHHCHGIIIIIIHIHIIIIHHIIIHHIHH
@HWI-D00621:625:HMJNFBCX2:2:1103:17147:68741
GTGGGGAATATTGCACAATGGGCGCAAGCCTGATGCAGCCATGCCGCGTGTGTGAAGAAGGCCTTCGGGTTGTAAAGCACTTTCAGCGGGGAGGAAGGCGGTGAGGTTAATAACCTCACCGATTGACGTTACCCGCAGAAGAAGCACCGGCTAACTCCGTGCCAGCAGCCGCGGTAATACGGAGGGTGCAAGCGTTAATCGGAATTACTGGGCGTAAAGCGCACGCAGGCGGTCTGTTAAGTCCGATGTGAAATCCCCGGGCTCAACCTGGGAACTGCATTCGAAACTGGCAGGCTAGAGTCTTGTAGAGGGGGGTAGAATTCCAGGTGTAGCGGTGAAATGCGTAGAGATCTGGAGGAATACCGGTGGCGAAGGCGGCCCCCTGGACAAAGACTGACGCTCAGGTGCGAAAGCGTGGGGAGCAAACAGG
+
IIIIIIIIIIIIIIIIIIIIIIIIIIIIIIIIIIGIIIIIIIIIIIIIIIIGHIIIIIIIIIIIIHIIIHIIIHIII0GHGHFHIIHIIIHIIIIIIIE.DH,EAHIIIIII@G@G--AA@:DHFIIIHGIGHIIIIHIHIIIIHHIFHHDHGIGHG@GHGHHHHEFGHF;HHDHHE-@E@@EDDC--@GHECHC-GECHHGH-@6@-ED@G@---HHCC-=5+@?HHDH@56-@6--?D>-4-@@EEHHGIHCHHCHEHHHHHFHEEAEHEHG66--HE5-HEFHHFHIHG@EF8--?HEHA?HGHHDHGIIHHIEFIIHFCHIIIHHDIIIHIIIHIIIIIIIIHF7HHEFIIHIIIIHIIIIHHIIIIIIHIIIIIIHFIIIIIH?HIIHIIIIIIIIHIIIIIIIIIIIIIIIIIIIIIIIIIIII
@HWI-D00621:625:HMJNFBCX2:2:1103:18160:68513
GTGGGGAATATTGCACAATGGGCGCAAGCCTGATGCAGCCATGCCGCGTGTGTGAAGAAGGCCTTCGGGTTGTAAAGCACTTTCAGCGGGGAGGAAGGCGTTAAGGTTAATAACCTTGGCGATTGACGTTACCCGCAGAAGAAGCACCGGCTAACTCCGTGCCAGCAGCCGCGGTAATACGGAGGGTGCAAGCGTTAATCGGAATTACTGGGCGTAAAGCGCACGCAGGCGGTCTGTCAAGTCGGATGTGAAATCCCCGGGCTCAACCTGGGAACTGCATTCGAAACTGGCAGGCTAGAGTCTTGTAGAGGGGGGTAGAATTCCAGGTGTAGCGGTGAAATGCGTAGAGATCTGGAGGAATACCGGTGGCGAAGGCGGCCCCCTGGACAAAGACTGACGCTCAGGTGCGAAAGCGTGGGGAGCAAACAGG
+
IIIIIIIIIIIIIIIIIIIIIIIIIIIIIIIIIHIIIIIIIIIIGIIIHHHHIIIIIIIIIGIIIIIIIHIIIIGHIHICHHDGHHFIIHHHHIHHICHIIIHGHHFGCHHAEFHHIHHHHHHIIGFHIIGHHHIHHIGIGHGHFHHIIIIIHIEC?FGH?HHIICHEHH:HH:>HHECCG-ED+CHH=-@@-GEHG@@-@EHHEHEE/:IGGDDHH@GH::DDHHECHC@-6-6--@-;+E-FHH?@6-@GC:GHDHCHA?HFIHEA-?IHGIHHG@@G-@GHGGGEFA-GHHHHIIIHCE?HFHHIIIHIH@HIHHIIIGHIIIIIIHIIHIIIHGHHIIIIIHHGDHIIIIIIIIIIHIIIIIIIIIIIIIIIIIIHIGIIIIIIIIHIIIIIIIIIIHIIIIIIIIIIIIIIIIIIIIIIIIIIII
@HWI-D00621:625:HMJNFBCX2:2:1103:19627:68813
GTGGGGAATATTGCACAATGGGCGCAAGCCTGATGCAGCCATGCCGCGTGTGTGAAGAAGGCCTTCGGGTTGTAAAGCACTTTCAGCGGGGAGGAAGGCGGTGAGGTTAATAACCTCATCGATTGACGTTACCCGCAGAAGAAGCACCGGCTAACTCCGTGCCAGCAGCCGCGGTAATACGGAGGGTGCAAGCGTTAATCGGAAGTACTGGGCGTAAAGCGCACGCAGGCGGTCTGTCAAGTCGGATGTGAAATCCCCGGGCTCAACCTGGGAACTGCATTCGAAACTGGCAGGCTAGAGTCTTGTAGAGGGGGGTAGAATTCCAGGTGTAGCGGTGAAATGCGTAGAGATCTGGAGGAATACCGGTGGCGAAGGCGGCCCCCTGGACAAAGACTGACGCTCAGGTGCGAAAGCGTGGGGAGCAAACAGG
+
GHIIIIHHFEHHIIIICHHH?FEHHHIHHHH@@HIHIIHHEHIIIIIDHHC1GGHIGHIGHHEC1DHHD<=EHHHFHEHEHCDEHHF<CHCHHHHHGHGDHD,EFF8-7AEHEHEE-AGEFC@EHHHH-E?5FAECCDH?HCHIGHH?+3DDH@HHHHIHEHH-6@@HHID;++++5-6?--@::>@GEG@?@@G--5-6@F@H%@6@5>6F-@-?E>3DGEHHEHDHD356-6-F@6@3+G4-@?HFF?G@43++:D@-AAA-EG@-HFEEEGA-@EFE?@F@C6B--HECEEHHHF?HFA@HF-HIIHHHF7:?CHHFD?HGIHGFHDIHGHIIIIIHHHG@@CFD<CGGIIIIIIHEHCDIIIHEIIHHHGHIHHCIGGIHHEHCGFCHHIHIIIIHGIIHEHHHGIHHHHIHIIIIIIHHHHEE?I
@HWI-D00621:625:HMJNFBCX2:2:1103:6813:69178
GTGGGGAATATTGCACAATGGGCGCAAGCCTGATGCAGCCATGCCGCGTGTGTGAAGAAGGCCTTCGGGTTGTAAAGCACTTTCAGCGGGGAGGAAGGCGTTAAGGTTAATAACCTTGGCGATTGACGTTACCCGCAGAAGAAGCACCGGCTAACTCCGTGCCAGCAGCCGCGGTAATACGGAGGGTGCAAGCGTTAATCGGAATTACTGGGCGTAAAGCGCACGCAGGCGGTCTGTCAAGTCGGATGTGAAATCCCCGGGCTCAACCTGGGAACTGCATTCGAAACTGGCAGGCTAGAGTCTTGTAGAGGGGGGTAGAATTCCAGGTGTAGCGGTGAAATGCGTAGAGATCTGGAGGAATACCGGTGGCGAAGGCGGCCCCCTGGACAAAGACTGACGCTCAGGTGCGAAAGCGTGGGGAGCAAACAGG
+
IIIIIIIIIIIIIIIIIIIIHIIIIIIIIIIIIIIIIIIIIIIIIIIIIIIIIIIIGIIIIHHIIIIIIHIIIIIIIHHIIIGHHIGHHIIHIIIIIHHIIIIIIIIIIHHHHHHIIIIHIIIHIHIIIIIIHG@CCCD?-FHGHHF4C:DHIH-@EC--5@ECG@@-@E+:>D+>----@-@>>>----6--@4-5@-6HF=@@@64GCHHHH3HHGH3--EDHE->++E@66---FHD>-E6E@--CGC?@>CHH:@A6-6-?HAHA?GEEFEEE6BCIHE?HHGHHIIHG@EHHHHHHFHHGAHIIIIIHHFEEIIIIHIIIGHIIIIIIHIIIIIHIIIIIIHF<@IHIIHHHGIIIIIIIIHHIHIIIIIIIIIIIIIIIIIIIIIHFIIIIIIIHHIIIIIIIIIIIIIIIIIIIIIIIIIIII
@HWI-D00621:625:HMJNFBCX2:2:1103:10756:69037
GTGGGGAATATTGCACAATGGGCGCAAGCCTGATGCAGCCATGCCGCGTGTGTGAAGAAGGCCTTCGGGTTGTAAAGCACTTTCAGCGGGGAGGAAGGCGGTGAGGTTAATAACCTCACCGATTGACGTTACCCGCAGAAGAAGCACCGGCTAACTCCGTGCCAGCAGCCGCGGTAATACGGAGGGTGCAAGCGTTAATCGGAATTACTGGGCGTAAAGCGCACGCAGGCGGGCTGTCAAGTCGGATGTGAAATCCCCGGGCTCAACCTGGGAACTGCATTCGAAACTGGCAGGCTAGAGTCTTGTAGAGGGGGGTAGAATTCCAGGTGTAGCGGTGAAATGCGTAGAGATCTGGAGGAATACCGGTGGCGAAGGCGGCCCCCTGGACAAAGACTGACGCTCAGGTGCGAAAGCGTGGGGAGCAAACAGG
+
IIIIIIIIIIIIIIIIIIIIIIIIIIIIIIIIIIIIIIIIIIIIIIIIIIIIIIIIIIIIIIIHIIIIIIIIIIIIIIIIIIGHHHIIIIIHIIIIIHGHIHHHIIHHIIIII@GHHHGGIIHHIIIHEHHHHIDHH;HF-AHCHHHHDDHIIIFHHCHGEHIFHIHHFFHIHIH:HHI?@H@DCHHI=--@@H@@@G6@EHG@HHH5@HDFG@:C->6@CC-7DDC>+CH---HG?HE:DGCGHCHH@?EF@HD:H>@HA-8-@AHEG?A@AHIHHHHGAHIHHH?CGHECHGAHHHEHEFIGIHHGIIIIIHHHHHEIHHCIIIIIIIIIIIHIIIIIIIIIIHFEDFIIIIIIIIIIHHHIIIIIIIIIIIIIIIHHCIIIIIHEIIIIIIIIIHHHIIIIIIIIIIIHIIIIIIIIIIIIIIIIII
@HWI-D00621:625:HMJNFBCX2:2:1103:15862:69025
GTGGGGAATATTGCACAATGGGCGCAAGCCTGATGCAGCCATGCCGCGTGTGTGAAGAAGGCCTTCGGGTTGTAAAGCACTTTCAGCGGGGAGGAAGGCGTTAAGGTTAATAACCTTGGCGATTGACGTTACCCGCAGAAGAAGCACCGGCTAACTCCGTGCCAGCAGCCGCGGTAATACGGAGGGTGCAAGCGTTAATCGGAATTACTGGGCGTAAAGCGCACGCAGGCGGTCTGTCAAGTCGGATGTGAAATCCCCGGGCTCAACCTGGGAACTGCATTCGAAACTGGCAGGCTAGAGTCTTGTAGAGGGGGGTAGAATTCCAGGTGTAGCGGTGAAATGCGTAGAGATCTGGAGGAATACCGGTGGCGAAGGCGGCCCCCTGGACAAAGACTGACGCTCAGGTGCGAAAGCGTGGGGAGCAAACAGG
+
IIIIIIIIIIIIIIIIHHIIIIIIIIIIIIIIIIIIIIIIIIIIIIIHHEDGGHIIIIHIIHIIIIIIIIIIIIIIHIIIHH<CHIIIIIIIIGHIIIGIHHGHIHGHEHHIIEFEC?GHIGHHHHHH5EEGHGHIIG;AAHHHH?AHHCDHHIHHCEGE@HIHHHHHE?DCH:5CH?-654-+>DEHG@F6-@HE-E6@4H?HGHCG5EG?@D-E@@E@HHC+-6CHHHF?HHH@-@@C>-=HH@??G@G@@;;CCDHHF88-EHHF?CHHHHGIHEGFAIHIIIGIIIIHHEGHHHHIHEGHGIHHIIIHG@HHIIHIHHHHIHHGIIIIIHIIIIIHHIIIIIHGDHHIIIIIIIHGIIGIHHHHIIIHIIIHIIIIIGIIIIIIIIIHIIIIIIIIHFIIIIIIIIIIIIIIIIIIIIIIIIIIHI
@HWI-D00621:625:HMJNFBCX2:2:1103:19360:69427
GTGGGGAATATTGCACAATGGGCGCAAGCCTGATGCAGCCATGCCGCGTGTGTGAAGAAGGCCTTCGGGTTGTAAAGCACTTTCAGCGGGGAGGAAGGCGCTAAGGTTAATAACCTTAGCGATTGACGTTACCCGCAGAAGAAGCACCGGCTAACTCCGTGCCAGCAGCCGCGGTAATACGGAGGGTGCAAGCGTTAATCGGAATTACTGGGCGTAAAGCGCACGCAGGCGGTCTGTCAAGTCGGATGTGAAATCCCCGGGCTCAACCTGGGAACTGCATTCGAAACTGGCAGGCTAGAGTCTTGTAGAGGGGGGTAGAATTCCAGGTGTAGCGGTGAAATGCGTAGAGATCTGGAGGAATACCGGTGGCGAAGGCGGCCCCCTGGACAAAGACTGACGCTCAGGTGCGAAAGCGTGGGGAGCAAACAGG
+
GIIIIIHGIHIIIIIIIIIHIIIIIIIIIIIIGIHGIHIIHIHIIIIIIIHHIIIIIIGIIIIIEHHHIIIIIIIIIIIIGHCFHIHHIIHIIGHH?HGHG:HDDEFCHHEGCGHHHIFHDCEEHHIHEEEGGGHDHHHIHHIIHH-ADHICHECG-GHHHHHHHHIEEEH:D:+>G?-@GCHHGHC--@GG-@-6@5@-@EEG-@GGF-@CCHCDHEHD@HH:C<HC+CC4---FE@@HD@@EIIHHG@-@@+:>>6A-?IHHGFE@G@E?EFGGB-@F?EHGC66@GH?HGD8HED-H@AHHEEGIHIHGF.HHHIHHHFHFIHFAD;IIHHHHHIIIHIHHEIHF<HIIIIIIIIIIHIGHHHIIHIIIIIIIIHHIHFCEIIIIHHHHC0HIIHFFHCIIIIIIIIIHIIIHIIIIIHHIIHIHII
@HWI-D00621:625:HMJNFBCX2:2:1103:12107:69914
GTGGGGAATATTGCACAATGGGCGCAAGCCTGATGCAGCCATGCCGCGTGTGTGAAGAAGGCCTTCGGGTTGTAAAGCACTTTCAGCGGGGAGGAAGGCGGTGAGGTTAATAACCTCACCGATTGACGTTACCCGCAGAAGAAGCACCGGCTAACTCCGTGCCAGCAGCCGCGGTAATACGGAGGGTGCAACCGTTAATCGGAATTACTGGGCGTAAAGCGCACGCAGGCGGTCTGTCAAGTCGGATGTGAAATCCCCGGGCTCAACCTGGGAACTGCATTCGAAACTGGCAGGCTAGAGTCTTGTAGAGGGGGGTAGAATTCCAGGTGTAGCGGTGAAATGCGTAGAGATCTGGAGGAATACCGGTGGCGAAGGCGGCCCCCTGGACAAAGACTGACGCTCAGGTGCGAAAGCGTGGGGAGCAAACAGG
+
IIIIIIIIIIIIIIIIIIIIIIIIIIIIIIIIIIIIIIIIIIIIIIIIIIGHIIIIIIIIIIIIHIIIIHIIIIIIIIIIHIGHIIIIIIIIIIIHIHIIHIIGIIHEHHIHIHHIIHHIIIIIHIHHHGHIEEED:DHEHIGHHHIIH>;DHHHFHFHHGHEEHHIFC@3CHIHHHHECHHDDHH4EHEC-6>E-@E?6@HEHG@-4#DHG@D;>@F55-IHC6--HHD64--6-@64>;=@-IHGHFHEHG;C+IHHFG6-FHHHHEHIHF6CHIHIHIHGHHHGHIHIIIIHIIIIIHEHHIEHIHDHHIHIIHIIHIIIIIHHFIIIHHHIIIIIGIIIIIHHGDHHIIIIIIIIHHIIIIIHHIIIIIIIIHIIHIIIIIIIIIIHGHIIIIIIIIHIIIIIHIIIIHIIIIIIIIIIIIIIIII
@HWI-D00621:625:HMJNFBCX2:2:1103:17607:69868
GTGGGGAATATTGCACAATGGGCGCAAGCCTGATGCAGCCATGCCGCGTGTATGAAGAAGGCCTTCGGGTTGTAAAGTACTTTCAGCGAGGAGGAAGGCGTTAAGGTTAATAACCTTGGCGATTGACGTTACTCGCAGAAGAAGCACCGGCTAACTCCGTGCCAGCAGCCGCGGTAATACGGAGGGTGCAAGCGTTAATCGGAATTACTGGGCGTAAAGCGCACGCAGGCGGTCTGTCAAGTCGGATGTGAAATCCCCGGGCTCAACCTGGGAACTGCATTCGAAACTGGCAGGCTAGAGTCTTGTAGAGGGGGGTAGAATTCCAGGTGTAGCGGTGAAATGCGTAGAGATCTGGAGGAATACCGGTGGCGAAGGCGGCTCCCTGGACAAAGACTGACGCTCAGGTGCGAAAGCGTGGGGAGCAAACAGG
+
IIIIIIIHHIIIIIIIIHIIIIHHHIIIIIIIIIIIHGIEHIIIIIIIHD@GHHHHGHIHIHIIIIIIIIHHHHHGHIIIIF<FECHHDHHIIFHIIGHDHH=GGHDGHFHEHHFHCE?GHCHHIIIIGHIHF7GHHDHEEHIH?GCG>HHC@EEHEHGHHG@@FEEEH?HDDDHCGHIIHEECD+-45-FHEH@EHEH6HG@@HHE@HIHGFHDHEHCFDCHGHHECCDHE@@EHHHHDDHFHHHF66GA-H>:+HHHG-FHFAB@8-@?HHEHHAGH??DIHGGHGIIHHHHHFHIHFGHHHHFIHDCHGHEIIHIIIIIIIHEEHIIHDFIIIHFHHIHIIHHGFDHHIIIHHHCHIIHIHHIG@IIIIIIIHGED<IHIHIIHHIIIIIIIIIIIIHHIIIIHHIIIIIIIIIIHIIIHIIIIIII
@HWI-D00621:625:HMJNFBCX2:2:1103:10293:70387
GTGGGGAATATTGCACAATGGGCGCAAGCCTGATGCAGCCATGCCGCGTGTGTGAAGAAGGCCTTCGGGTTGTAAAGCACTTTCAGCGGGGAGGAAGGCGCTAAGGTTAATAACCTTAGCGATTGACGTTACCCGCAGAAGAAGCACCGGCTAACTCCGTGCCAGCAGCCGCGGTAATACGGAGGGTGCAAGCGTTAATCGGAATTACTGGGCGTAAAGCGCACGCAGGCGGTCTGTCAAGTCGGATGTGAAATCCCCGGGCTCAACCTGGGAACTGCATTCGAAACTGGCAGGCTAGAGTCTTGTAGAGGGGGGTAGAATTCCAGGTGTAGCGGTGAAATGCGTAGAGATCTGGAGGAATACCGGTGGCGAAGGCGGCCCCCTGGACAAAGACTGACGCTCAGGTGCGAAAGCGTGGGGAGCAAACAGG
+
IIIGHIIIGHHIIIHIIHFGIIHICDHIHIIHHIIIIEGIIIIGIIGDHHEHHHHIIGHIIGHIIIIHIIIIHGHFHE?FHHGHHHIHHHIIHHHHIH?DHH,:DHF----AEEFHCE@A:CH-EFC=GHAG?6-++5+66@AH--AGCH:C@FF@@@@-@GHH?@E4@@5>>;+>---6E-@D:C@@-66FE---6-@-IHH@@@@FEHIHFHHGEHC:GHDHH-->>+@@6--6-?HHIHCHHG-E@@-@-CHDCDA-A?EG@A-6-6A68--AEGHHFHHIIIIIHH?A-F@B-7?HHEFHHEHEDHDHA?HGB@?E@?EHA@EF<HCHHHEEFHEE=CIIHF.GD@HGGHIIIIHHHHIIIIHHIHHHIGIHHCIHHCIGIGIIHEE?HDIFHDHIGFHHH@CHFIIIGIIIHHIIIIHHHHIHII
@HWI-D00621:625:HMJNFBCX2:2:1103:19277:70515
GTGGGGAATATTGCACAATGGGCGCAAGCCTGATGCAGCCATGCCGCGTGTATGAAGAAGGCCTTCGGGTTGTAAAGTACTTTCAGCGAGGAGGAAGGCATTAAGGTTAATAACCTTGGTGATTGACGTTACTCGCAGAAGAAGCACCGGCTAACTCCGTGCCAGCAGCCGCGGTAATACGGAGGGTGCAAGCGTTAATCGGAATTACTTGGCGTAAAGCGCACGCAGGCGGTCTGTCAAGTCGGATGTGAAATCCCCGGGCTCAACCTGGGAACTGCATTCGAAACTGGCAGGCTAGAGTCTTGTAGAGGGGGGTAGAATTCCAGGTGTAGCGGTGAAATGCGTAGAGATCTGGAGGAATACCGGTGGCGAAGGCGGCCCCCTGGACAAAGACTGACGCTCAGGTGCGAAAGCGTGGGGAGCAAACAGG
+
HIIIIIIIIIIIIIIIIIIIIIIIIIIIIIIFHIIIIIIIIIIIIIIIHHG?HHIIIIIHIIIHHHIIIHHIIIGIIGHIIHDGHIIIGIIIHIHGHHIIEHI?FHHHHIIIHHEHHHIEHHGHGHFHHCHHE-@HHFIIIIHIIEHA:HIIHGHIGHHHHHHHIGHHIICDHHHDG?-6@@GDHD@GCG@6-EH@4@@-@GE@G?HHH#DHHE@3@6E>=@6>;DHC>D@5---E@FHHDE=?IHEF@GG@EHDC+:HA-HEA86-@-F@EF@EHEHHG-IHEGEB?AFGEF--IIHEHHG@CFAEHDIHHHEHIHHFHEG?IIIIIIHIIHIIIHHHHHDGHF?GD<<0HIIIIHIIHDCDIIIHHIIIIIIIHIIIIHHIIHHIIGHIIHIGIIIIIHHIIIIIIIIIHIIIIIIIIHHIIIIIIII
@HWI-D00621:625:HMJNFBCX2:2:1103:18230:71107
GTGGGGAATATTGCACAATGGGCGCAAGCCTGATGCAGCCATGCCGCGTGTATGAAGAAGGCCTTCGGGTTGTAAAGTACTTTCAGCGAGGAGGAAGGCATTAAGGTTAATAACCTTGGTGATTGACGTTACTCGCAGAAGAAGCACCGGCTAACTCCGTGCCAGCAGCCGCGGTAATACGGAGGGTGCAAGCGTTAATCGGAATTACTGGGCGTAAAGCGCACGCAGGCGGTCTGTCAAGTCGGATGTGAAATCCCCGGGCTCAACCTGGGAACTGCATTCGAAACTGGCAGGCTAGAGTCTTGTAGAGGGGGGTAGAATTCCAGGTGTAGCGGTGAAATGCGTAGAGATCTGGAGGAATACCGGTGGCGAAGGCGGCCCCCTGGACAAAGACTGACGCTCAGGTGCGAAAGCGTGGGGAGCAAACAGG
+
IIIIIIIIIHIIIIHIIIIGIHIIHIIGGIIIIIIGHHIIGIIHHHIHHHDHGHHHHIIIIIIIIIGEHGHHFHIHIFHFIHDHHGHIHHHGHHHHIIHIIGHHHHHHHHIHIGFHFHGHGIFEHIIHHIIGI?HHI=DGHEHHICH?DHDDEHHIHEEHIIHHIIIEGH+;DDDHHHH-@@HHHHHHEHHIHHHCHHEFFHEC@GECG@@HHIHIHEHCH:HCEEE:5+4--6CHEHG:HECG@@?HEEHHHDD>+DHHHCEHHG?G?F?HHHA--EFHA5-A66-HCHIIHCIIHIGHGC?FHEHHD:CGD7HHFHFIHHIHIIIIHDIHHFHEEGECIIHIHGHF<DECGIIHHEGEIHDIIHIIIIHIIIIIHHCHCIFIIIIHHHIHHIIHIIIHHHIIIIIIIIIIIIIIIIIIIIIIIIIIII
@HWI-D00621:625:HMJNFBCX2:2:1103:19782:71203
GTGGGGAATATTGCACAATGGGCGCAAGCCTGATGCAGCCATGCCGCGTGTATGAAGAAGGCCTTCGGGTTGTAAAGTACTTTCAGCGAGGAGGAAGGCGTTAAGGTTAATAACCTTGGCGATTGACGTTACTCGCAGAAGAAGCACCGGCTAACTCCGTGCCAGCAGCCGCGGTAATACGGAGGGTGCAAGCGTTAATCGGAATTACTGGGCGTAAAGCGAACGCAGGCGGTCTGTCAAGTCGGATGTGAAATCCCCGGGCTCAACCTGGGAACTGCATTCGAAACTGGCAGGCTAGAGTCTTGTAGAGGGGGGTAGAATTCCAGGTGTAGCGGTGAAATGCGTAGAGATCTGGAGGAATACCGGTGGCGAAGGCGGCCCCCTGGACAAAGACTGACGCTCAGGTGCGAAAGCGTGGGGAGCAAACAGG
+
IIGIIIIIIIIIHIIIIIIIIIIIIIIIIIIIIIIHIIIIIIIIHIIIHIEEHIIIIIIHHEHGHGIGHGHIIIIHHHHIHG:CGGCHCHIHIIHHHFHIHCGHHHDEHHHHHGEECHHHH:DEHFHHEHECG@HHDHDHEHHHGHHEDHHHIHFFCHGHGHIHIIIIIID+>++C@HFFHHH:CHHCEHHIGH-@@EE-GE=GH?HI=D;6-??EE66FH+@CFD@HDCD-GEEIHFHDHH@GEHHHH@@6-+DHDHCG--?HGG?HEHHHIHHHHHHHAHA@FHHHHHEHEIHHIIHHFG-HHDEHHHH?G.EIIHHIGIIIIIIIIHIHIHIIHIIIHHIIIHHFDDFHEFIHIIIHGHIHIIHIIIIHIIIIHIIHIHHIIIIIHIHIIIIIIIIHHHIIIIIHIIIIIIIHIIIIIIIIIIIIII
@HWI-D00621:625:HMJNFBCX2:2:1103:15652:71451
GTGGGGAATATTGCACAATGGGCGCAAGCCTGATGCAGCCATGCCGCGTGTATGAAGAAGGCCTTCGGGTTGTAAAGTACTTTCAGCGAGGAGGAAGGCATTAAGGTTAATAACCTTGGTGATTGACGTTACTCGCAGAAGAAGCACCGGCTAACTCCGTGCCAGCAGCCGCGGTAATACGGAGGGTGCAAGCGTTAATCGGAATTACTTGGCGTAAAGCGCACGCAGGCGGTCTGTCAAGTCGGATGGGAAATCCCCGGGCTCAACCTGGGAACTGCATTCGAAACTGGCAGGCTAGAGTCTTGTAGAGGGGGGTAGAATTCCAGGTGTAGCGGTGAAATGCGTAGAGATCTGGAGGAATACCGGTGGCGAAGGCGGCCCCCTGGACAAAGACTGACGCTCAGGTGCGAAAGCGTGGGGAGCAAACAGG
+
IIIIIHIIIIIIIIIIIIIIIIIIIIIIIIIIIIIIIIIIIIIIIIIIIIIIIIIIIIIIIIIIIIIIIIIHIIHIIIHIIH<DHHIIIIH<HHIHGIGHHIHIHIHHIIHIHIHHHGFFGHHHHHHIIIIEH8->8DHHEHIIIIHHCHGHIEFHHHHFHFHCHHHFHHHHHIDHI--6EHCHIGIG4@FEEC@=-ECEHH=EEHE>@FEE-:??EHE32:4C*7DDD+466--@-F@>35-?F@66--E@6++DDC?HAHCEEA--HGHCHH?HIIH?HH??HHHHHIIHFEHEHF?HHIHHHEIHHIGIIIIIIIIIHIIIHHHHDHIIGIIHFIIIIIIIIIHGDHHIIIIIIHIIIHIIIIIIIIIIIIIIIIIIIGIHIIHIIIIIIIIIIIHGHHIIIIIIIIIIIIIIIIIIIIIIIIIIII
@HWI-D00621:625:HMJNFBCX2:2:1103:17156:71412
GTGGGGAATATTGCACAATGGGCGCAAGCCTGATGTAGCCATGCCGCGTGTATGAAGAAGGCCTTCGGGTTGTAAAGTACTTTCAGCGAGGAGGAAGGCGTTAAGGTTAATAACCTTGGCGATTGACGTTACTCGCAGAAGAAGCACCGGCTAACTCCGTGCCAGCAGCCGCGGTAATACGGAGGGTGCAAGCGTTAATCGGAATTACTGGGCGTAAAGCGCACGCAGGCGGTCTGTCAAGTTGGATGTGAAATCCCCGGGCTCAACCTGGGAACTGCATTCGAAACTGGCAGGCTAGAGTCTTGTAGAGGGGGGTAGAATTCCAGGTGTAGCGGTGAAATGCGTAGAGATCTGGAGGAATACCGGTGGCGAAGGCGGCCCCCTGGACAAAGACTGACGCTCAGGTGCGAAAGCGTGGGGAGCAAACAGG
+
IIIIIIIIIIIIIIIIIIIIIIIIIIIHIIIIHII<FHIIHIGIIIIIIIHHIIIIIIIIIIIIIIIIIIIIIIIIIIIIIIGHHIIIIIIHIIIHIIIGIHHFHI@HHHIHIIIIIIHIIIIIHIFIECEHHDEHGGIHIIIIIFHHHHIHHHHHGIHHHIIGGEE?HHHHIIIGHIGGHHHIHIIIDHHI?GGHHIFHIIIGHEHIIC6FEHHHHCD>6EEHIIIDD;6-6---???HEHEEHFC@@-?HHHHD:HEHHEEFGIHHHGIHHHIIHIHG4-GFGHIHHHGG?HHIIIIGHIIHHEIIIGIIHHGGEHHIIGIIIIIIIIIIHFHFDIIHIIIIIIHD<CGIIHIIIIHIIIIIIIIIIIIHIIIHIIIIHIIIIIIIIHIHHIIIIIHIIIIIIHHIIIIIIIIIIIIIIIIIIIIIII
@HWI-D00621:625:HMJNFBCX2:2:1103:20139:71389
GTGGGGAATATTGCACAATGGGCGCAAGCCTGATGCAGCCATGCCGCGTGTGTGAAGAAGGCCTTCGGGTTGTAAAGCACTTTCAGCGGGGAGGAAGGCGCTAAGGTTAATAACCTTAGCGATTGACGTTACCCGCAGAAGAAGCACCGGCTAACTCCGTGCCAGCAGCCGCGGTAATACGGAGGGTGCAAGCGTTAATCGGAATTACTGGGCGTAAAGCGCACGCAGGCGGTCTGTCAAGTCGGATGTGAAATCCCCGGGCTCAACCTGGGAACTGCATTCGAAACTGGCAGGCTAGAGTCTTGTAGAGGGGGGTAGAATTCCAGGTGTAGCGGTGAAATGCGTAGAGATCTGGAGGAATACCGGTGGCGAAGGCGGCCCCCTGGACAAAGACTGACGCTCAGGTGCGAAAGCGTGGGGAGCAAACAGG
+
IHIIIIHIIGIHIIIIIIIIIIIIIIIIIIIIIIIIIIIIIIIIIIIGIIEHHIIIIIIEHHHC<0EEDDCEEEHHGIIIHHDHEEHHIIIHHHECGGIHICHHFHDAG?G7A-8FHGEHHH4G?@FHHEH@F?HIIHHIIHIIIH@E:CHDHI?F?HEEGEECFHH?FF+C>C:3-FHHE-@+3C@G@CHC-5-@--FHHHGEE@@-#<>@GHH6HEEHD=CDHCHH:C5---@@6-4DHH@-HHHEHHG@5:D+H>-A-HA-86EEHHHFHIIHIIIIIHHHFAFIHIHIHECIHH?HHA-HHHFHHDIHHBFHHFHHIIIHIIIIIIIIIHHHEHIIIIIIIIHGFIIIIIIIIIHHDHDIIIIIIIHIIIIIIIIIHFIHIHIIIIHIHIIIIIIHGIIIIHIHIHIIIIIIIIIHIIIIIIIIHI
@HWI-D00621:625:HMJNFBCX2:2:1103:13948:72221
GTGGGGAATATTGCACAATGGGCGCAAGCCTGATGCAGCCATGCCGCGTGTATGAAGAAGGCCTTCGGGTTGTAAAGTACTTTCAGCGAGGAGGAAGGCGTTAAGGTTAATAACCTTGGCGATTGACGTTACTCGCAGAAGAAGCACCGGCTAACTCCGTGCCAGCAGCCGCGGTAATACGGAGGGTGCAAGCGTTAATCGGAATTACTGGGCGTAAAGCGCACGCAGGCGGTCTGTCAAGTCGGATGTGAAATCCCCGGGCTCAACCTGGGAACTGCATTCGAAACTGGCAGGCTAGAGTCTTGTAGAGGGGGGTAGAATTCCAGGTGTAGCGGTGAAATGCGTAGAGATCTGGAGGAATACCGGTGGCGAAGGCGGCCCCCTGGACAAAGACTGACGCTCAGGTGCGAAAGCGTGGGGAGCAAACAGG
+
IIIIIIIIIIIIIIIIIIIIIIIIIIIIIIHHHIIIIIIIIIIIIIIIHIEHHIIIIIIIIIIIIIIIIIIIIIIHIIIIHHDHHHHIGIIIIGIIIIIIIHHIIHGHHHIIHIHHIIIIIIIIIGEHHEFFHHIGHIIIIIHHIHGHDDIIIHFHHF@FH=HFHHHIG?DHCDH+@GEHHG-+>CEHIHHHGIGEHIHHIF@EHFHG?DHHHF>EEGFHHGHHIHDIHBH?G@----@+HFH@HFHHG?HEHCIDHHEIIGHHHHHE@AHGIIHFHEIIIHEEIIHHG?HHGHEIHEHEHFIHG@IIHIIIHEGHHHIIIHIIIHIIIIIIIHIIIIIIIIIIIIHFDGIIHIIIIIIHHIHIIIIIIIIIIIIIIIHIIHIIIIIIIIIIIIIIIIIHFHIIIIIIIIIIIIIIIIIIIIIIIIIIII
@HWI-D00621:625:HMJNFBCX2:2:1103:20568:72075
GTGGGGAATATTGCACAATGGGCGCAAGCCTGATGCAGCCATGCCGCGTGTATGAAGAAGGCCTTCGGGTTGTAAAGTACTTTCAGCGGGGAGGAAGGCGATAAGGTTAATAACCTTGTCGATTGACGTTACCCGCAGAAGAAGCACCGGCTAACTCCGTGCCAGCAGCCGCGGTAATACGGAGGGTGCAAGCGTTAATCGGAATTACTGGGCGTAAAGCGCACGCAGGCGGTCTGTCAAGTCGGATGTGAGATCCCCGGGCTCAACCTGGGAACTGCATTCGAAACTGGCAGGCTAGAGTCTTGTAGAGGGGGGTAGAATTCCAGGTGTAGCGGTGAAATGCGTAGAGATCTGGAGGAATACCGGTGGCGAAGGCGGCCCCCTGGACAAAGACTGACGCTCAGGTGCGAAAGCGTGGGGAGCAAACAGG
+
IIIIIIIIIIIIIIIIIHIIIIIIIIIIHIIIIIGIIIIIIIGIIIGIHHEEHIHIIIGHHIIHIHIIGHIIIHIIIIIIIEDGEHEHHIIGIIIIIGIH:DDHFIHCEA?GHEHHIIIIGHHIHEHHCC?@@GHDHIHHHIIICE-A+DH:-68FCE@G@GHIIIIIE@>;DH+3@-6@---+6CHFEFH@GHH-5@GHHICHEHHH@HC@FHH;6466>DHICC=C>HD5----6-4+C@@-G@-@-6@-6+CD::G@AAA-GIIHGIHHHHHGIIHIHIHHHG?IHIIIHHCHHHIHCHFCECIIIIIHHGGIHHHIIIGIIHHHHHIHGHHFHEEIGIHEHHHGDHHGIHIHHGIIIHIIHHHGIIIIGIIIIIIHHEIIHIIIIHFHGIIIHIIIIIIIIIGIIIIIIIHGIIIHIIIIIIIIII
@HWI-D00621:625:HMJNFBCX2:2:1103:17230:72465
GTGGGGAATATTGCACAATGGGCGCAAGCCTGATGCAGCCATGCCGCGTGTGTGAAGAAGGCCTTCGGGTTGTAAAGCACTTTCAGCGGGGAGGAAGGCGTTAAGGTTAATAACCTTGGCGATTGACGTTACCCGCAGAAGAAGCACCGGCTAACTCCGTGCCAGCAGCCGCGGTAATACGGAGGGTGCAAGCGTTAATCGGAATTACTGGGCGTAAAGCGCACGCAGGCGGTCTGTCAAGTCGGATGTGAAATCCCCGGGCTCAACCTGGGAACTGCATTCGAAACTGGCAGGCTAGAGTCTTGTAGAGGGGGGTAGAATTCCAGGTGTAGCGGTGAAATGCGTAGAGATCTGGAGGAATACCGGTGGCGAAGGCGGCCCCCTGGACAAAGACTGACGCTCAGGTGCGAAAGCGTGGGGAGCAAACAGG
+
IIIIHIIIIIIIIIIIIIIIIIIIIIIIHIIIIIIIIIIIIIIIIIIIHIHIIIIIIIIHIIIIHIIIIIHIIIIIIIIGIH<FHHHIIIIGIHIGHHIIIGIGIIHIIIGIIEHIIEHIHHHIGHHIGHHHEGHIHIIIIIIIHHIGHIIIIEHGCHHHEHHIHIIIIIHIIC+>EGHEE=GGHH@EE@F?@@G@GHF?HHEHF@FHFHHFHFF@@D@CCIIHIIIHHH?HEHHC?HHCC-=HGHGIIIHH@:DGIHEA6-6-EGEG?IHIIHIHHCHIIGIHHCHIIIIIIGIHHIIIIHEIHHEIIIIHIHIHHIIIIIHHIHIIHIIIIIIIIHHIIIIHIIHGDHIHIIIIIHHHDDIIIIIIIHIIIIIHIIIHHIHIIHHFIIIHFIIHIIIIIHIIIIIIIIIIIIIIIIIIIIIIIIIIII
@HWI-D00621:625:HMJNFBCX2:2:1103:3858:73494
GTGGGGAATATTGCACAATGGGCGCAAGCCTGATGCAGCCATGCCGCGTGTATGAAGAAGGCCTTCGGGTTGTAAAGTACTTTCAGCGGGGAGGAAGGCGATAAGGTTAATAACCTTGTCGATTGACGTTACCCGCAGAAGAAGCACCGGCTAACTCCGTGCCAGCAGCCGCGGTAATACGGAGGGTGCAAGCGTTAATCGGAATTACTGGGCGTAAAGCGCACGCAGGCGGTCTGTCAAGTCGGATGTGAAATCCCCGGGCTCAACCTGGGAACTGCATTCGAAACTGGCAGGCTAGAGTCTTGTAGAGGGGGGTAGAATTCCAGGTGTAGCGGTGAAATGCGTAGAGATCTGGAGGAATACCGGTGGCGAAGGCGGCCCCCTGGACAAAGACTGACGCTCAGGTGCGAAAGCGTGGGGAGCAAACAGG
+
IIIIIIIIIHIIIIIIIIIIIIIIHIIIIIIIIIIIIIIIIIIIHIIIIIHIIHIIHIIIHIIIIIIIIHIIIIII?EHIIFDGFHHIIICCDDHCGHHHIIIHHIHGHHHIIIIHE@FEEHHHIGEH6AHHIIHI+6CEHEGHGHEFDDHHDCEHIID-5@?GHIIIGC3DHI:D@--6E--5DHECHE@@HH45@?@-@G=-46+@FH@HEDCHED6;:D5>HEGHDGH-CCH?@-HCC@4@66E@6HHHDHDHDC@AAAIHGF-A?EHIHEIHIHHGA-HHFHEHGHHHHB6GHHFCIGHFHEIIIGIHIIIHHGHIHHHIHHIIIIIHGIIIHIIIIHIIIHHD<DIIIIIIHIIIIIGHIIIHHIHHIIIHIIHIIIIIIIIHIIIHHIIIIIIIIHIIIIIIIIIIIIIIIIIIIIHIIIIIII
@HWI-D00621:625:HMJNFBCX2:2:1103:9427:74056
GTGGGGAATATTGCACAATGGGCGCAAGCCTGATGCAGCCATGCCGCGTGTGTGAAGAAGGCCTTCGGGTTGTAAAGTACTTTCAGCGGGGAGGAAGGCGATAAGGTTAATAACCTTGTCGATTGACGTTACCCGCAGAAGAAGCACCGGCTAACTCCGTGCCAGCAGCCGCGGTAATACGGAGGGTGCAAGCGTTAATCGGAATTACTGGGCGTAAAGCGCACGCAGGCGGTCTGTCAAGTCGGATGTGAAATCCCCGGGCTCAACCTGGGAACTGCATTCGAAACTGGCAGGCTAGAGTCTTGTAGAGGGGGGTAGAATTCCAGGTGTAGCGGTGAAATGCGTAGAGATCTGGAGGAATACCGGTGGCGAAGGCGGCCCCCTGGACAAAGACTGACGCTCAGGTGCGAAAGCGTGGGGAGCAAACAGG
+
IIIGIIHIIHIHHIIGGHHIIIIIIGIHIHHFHHCHHHIIIHHFIIIIHIEEHIIIIIIIHGIIHHIIIIEDHGHHIIIIHHGEHFHHGDHHIHIHIIIIIIHIIHIGIIIHHEHHIIEA7@EF?@HH@HIIE64CHICGE?CHHHHCHH+>EFEHCEEG-=EHFH?@HGD::DH:E@EHH=->:D@--@@---46EH-@@@=--@@6E?CH@+)6@@HC####HHG>58GF@@@6-6@+:@@66-HHHE@-@:CCD>6-E6-E@FEF@?HG?GC@B-8-----CHF?A@AAFF-HHHGFG@AGB-EE:>;GF?@HD:.HHEHHG?EB<.HIHHEGGH@HDDEAHHFD<<?IHCHEGFFHHIIIHHDEHGHHIHHIHHHCDHCHGGC@GHHHHEHEF<GEHFH<HHHIIIIIIIIIIHIIIIIIIHIIGH
@HWI-D00621:625:HMJNFBCX2:2:1103:20108:74076
GTGGGGAATATTGCACAATGGGCGCAAGCCTGATGCAGCCATGCCGCGTGTGTGAAGAAGGCCTTCGGGTTGTAAAGCACTTTCAGCGGGGAGGAAGGCGCTAAGGTTAATAACCTTAGCGATTGACGTTACCCGCAGAAGAAGCACCGGCTAACTCCGTGCCAGCAGCGCCGGTAATACGGAGGGTGCAAGCGTTAATCGGAATTACTTGGCGTAAAGCGCACGCAGGCGGTCTGTCAAGTAGGATGTGAAATCCCCGGGCTAAACCTGGGAACTGCATTCGAAACTGGCAGGCTAGAGTCTTGTAGAGGGGGGTAGAATTCCAGGTGTAGCGGTGAAATGCGTAGAGATCTGGAGGAATACCGGTGGCGAAGGCGGCCCCCTGGACAAAGACTGACGCTCAGGTGCGAAAGCGTGGGGAGCAAACAGG
+
IIIIIIIIIIIIIIIIIIIIHIIIIIIIIIIIIIIIIIHIIIIIIIIIIIHIIHIIIIIIIIIGHIHHHHHIIIIIIIIIIH<FCHEHIIIGIGHHHHIHGGDFHIDEHHHHHHIGHHHIIHIIIIIIEEHIIE-CHHHHHH?E--AFHC:+5G--@@@FHIH-@@GHC++3>+6D?6FHH45;;C-5EHG?@GH@E5--@@G?-@--6+6@H@-=@4C>@6@*G@5D6+-4-@66-@F@66-FG6G@-6-G@:C63+-A-6---A4-?HAA-6---G-A4-GEF6B6-HEFD7-EIIHH?FD-B-HHDHHHHEHHGF7F.?AEHIIHD;CCIHIHEGE@IIIHHHHF<CEIHHHFHGCIHCDDIHECHCIHHHHHHHCHHC1HHIHHHEGFHHHHHIHEHFIIIHHIIIHHHHHHIIIHIIIHHHFGII
@HWI-D00621:625:HMJNFBCX2:2:1103:14089:74406
GTGGGGAATATTGCACAATGGGCGCAAGCCTGATGCAGCCATGCCGCGTGTATGAAGAAGGCCTTCGGGTTGTAAAGTACTTTCAGCGAGGAGGAAGGCGTTAAGGTTAATAACCTTAGCGATTGACGTTACTCGCAGAAGAAGCACCGGCTAACTCCGTGCCAGCAGCCGCGGTAATACGGAGGGGGCAAGCGTTAATCGGAATTACTGGGCGTAAAGCGCACGCAGGCGGTCTGTCAAGTCGGATGTGAAATCCCCGGGCTCAACCTGGGAACTGCATTCGAAACTGGCAGGCTAGAGTCTTGTAGAGGGGGGTAGAATTCCAGGTGTAGCGGTGAAATGCGTAGAGATCTGGAGGAATACCGGTGGCGAAGGCGGCCCCCTGGACAAAGACTGACGCTCAGGTGCGAAAGCGTGGGGAGCAAACAGG
+
IIIIIIHHIIIIIIIIGHHIHGHIHIHIIIIIGHHIIIIIIIIIIIIIHHHIIHIIIIIIIIIIIIIIIIIHHHHHIHICHCDHHHIIDHIHIHIIIIIIIIHIIIFHIIIIHIIIIIIIIHIIFCHHIEHHHECHDEHHIICAGCEHHHHIII-AHHHHIIGICHEFE@33>+35-FFCHCEHDD+++>---65@GHE-GG@@GFEHEHIIE@6-@GF?DHHCHHEHH>EFHCFIIHHCHE@---?@-?FC@DDDDH?FAEFEGEHIHGIIHIIHIIHG@46-IHHEEIHEGGHHHHIIHEFFHFIIIGIHHCHGAHGIGIHIIIIIIHIIHHG?EHEIHH?IIIHGDIIIIIIIIIIHHIGIHIIHIIIHIIIIIIIIHHHHIIHHIFIIIIIIIIIHHFIIIIIIIIIIHHIIIIHIIIIIIIIIII
@HWI-D00621:625:HMJNFBCX2:2:1103:9955:74562
GTGGGGAATATTGCACAATGGGCGCAAGCCTGATGCAGCCATGCCGCGTGTATGAAGAAGGCCTTCGGGTTGTAAAGTACTTTCAGCGAGGAGGAAGGCATTAAGGTTAATAACCTTGGTGATTGACGTTACTCGCAGAAGAAGCACCGGCTAACTCCGTGCCAGCAGCCGCGTGAATACGGAGGGTGCAAGCGTTAATCGGAATTACGGGGCGTAAAGCGCCAGCCGGCGGTCTGTCAAGTCGGATGTGAAATCCCCGGGCTCAACCTGGGAACTGCATTCGAAACTGGCAGGCTAGAGTCTTGTAGAGGGGGGTAGAATTCCAGGTGTAGCGGTGAAATGCGTAGAGATCTGGAGGAATACCGGTGGCGAAGGCGGCCCCCTGGACAAAGACTGACGCTCAGGTGCGAAAGCGTGGGGAGCAAACAGG
+
IIIIIIIIIIIIIIIIIIIIIIIIIIIIIIIHIIIIIIIIIIIIIIIIHIHIIIIIIIIIIHIHIIIIIIIIIIIIIHIIIIHHHIIIGHHHIHIIIIGIIIIIIIIIIIIIGGHIFHIIG?FHEHC@HHHFHHHHDHDHEHEHEHIIIHIGIHEEG-@GHHE-A-6--433>3+64-66@@->>DE?@--G-45-@@##F@@G@+4+)HC@-@CG-:535-))5+);>+45-6@--CHHC5-HH@?CHF@G@+DDHHE?GA8-CHHG@EHHF6-IHEIIHGHEHHEHEC--EG?FG@FA7-CEF-D@IIIIIIIHH@IIHGHIHGIHIHHHIHIIIHIIIHHIIHGB:GIIIIHHGGHEC<.IIIIIIIIIIIIIIIIHHEIHIIIHIHIHGGIIIIHEHDIIIIIIIIIIIIIIIIIIIHIIIIIIII
@HWI-D00621:625:HMJNFBCX2:2:1103:18936:74953
GTGGGGAATATTGCACAATGGGCGCAAGCCTGATGCAGCCATGCCGCGTGTATGAAGAAGGCCTTCGGGTTGTAAAGTACTTTCAGCGGGGAGGAAGGTGTTGAGGTTAATAACCTCAGCAATTGACGTTACCCGCAGAAGAAGCACCGGCTAACTCCGTGCCAGCAGCCGCGGTAATACGGAGGGTGCAAGCGTTAATCGGAATTACTGGGCGTAAAGCGCACGCAGGCGGTCTGTCAAGTCGGATGTGAAATCCCCGGGCTCAACCTGGGAACTGCATTCGAAACTGGCAGGCTAGAGTCTTGTAGAGGGGGGTAGAATTCCAGGTGTAGCGGTGAAATGCGTAGAGATCTGGAGGAATACCGGTGGCGAAGGCGGCCCCCTGGACAAAGACTGACGCTCAGGTGCGAAAGCGTGGGGAGCAAACAGG
+
IIIIIIHIIIIIIIIIIIIHHHHIIIIIIIIIIIIIIIIIIIIIIIIIHIHHIIIIIIIIIIIIIIHIIIIIIIHIIIIIIHDGHHHIIIIIIIHIIHHGHHIEHIIIHIIIIIIIIIIIIHIIIIIIHIIIHHIIIDIIGGEHIIIIHIHIIHEHEHEHEHGHHIHHGEH+>DHIGE@HHD@CDHHCFHHGCGH-4GHCHGGFHHIEHHDHHIHH@FF?>>EHHHIIC:HG@-@@-6=HHIHEGEGHHEFH@:HD+DEHHGIHGA-IIHFHHIHHHIIHIHIGHHFIIHGHEHEHIHHHHDD-CHHHIIIHF.EEHIHHEIHIIIIIIIIIIIIIIIIHIIIIIHHGDGIGIIIIGIIIHIIIHHHIIIIIIIIHIIHIHFGIIIIIIIIHHIIIIIIIIIIIIIIIIIIIIIIIIIIIIIIIIIIIII
@HWI-D00621:625:HMJNFBCX2:2:1103:7667:75356
GTGGGGAATATTGCACAATGGGCGCAAGCCTGATGCAGCCATGCCGCGTGTGTGAAGAAGGCCTTCGGGTTGTAAAGCACTTTCAGCGGGGAGGAAGGCGGTGAGGTTAATAACCTCACCGATTGACGTTACCCGCAGAAGAAGCACCGGCTAACTCCGTGCCAGCAGCCGCGGTAATACGGAGGGTGCAAGCGTTAATCGGAATTACTGGGCGTAAAGCCCAAGCAGGCGGTCTTTCAAGTCGGATGTGAAATCCCCGGGCTCAACCTGGGAACTGCATTCGAAACTGGCAGGCTAGAGTCTTGTAGAGGGGGGTAGAATTCCAGGTGTAGCGGTGAAATGCGTAGAGATCTGGAGGAATACCGGTGGCGAAGGCGGCCCCCTGGACAAAGACTGACGCTCAGGTGCGAAAGCGTGGGGAGCAAACAGG
+
IIIIIIIIIHIIIIIIIIIIIGHHIIIIIIIIIHIIIIIHGIIIIIIIIIEHHIGCHHIIHHHHIIIIIIHIHIHIIGHIIHHHEGGHIIIHHHHIIHIII:DHFHA?-GHHHEAEFHE4EDDDH?AEA@HHEGH:>C+AGH@GEEHCHDHCHHCHHEHEEHEHHHEHH-+>H::+@-FHHHHDDH6E-@H--@@-@####E@-666@-CCEEE?@4---++6+--FHDH@-666--6-:6--@@---HG@6-3++>+-AAAIIHHG?FGHIHG-@@FF?IHFBHHCFHHIIHG8F?HHA@7-IHHIHHIIIHIIHHGIIIHIHIIIIIIIIHHHHIIIIHHIIIHHD<@IHHIIIIIIIIIIIIIIIIIIIIIIIIIIIIIIHIIIHIIIIIIIIIIGIHHIIIIIIIIIIIIIIIIIIIIIIIIIHII
@HWI-D00621:625:HMJNFBCX2:2:1103:16900:75549
GTGGGGAATATTGCACAATGGGCGCAAGCCTGATGCAGCCATGCCGCGTGTGTGAAGAAGGCCTTCGGGTTGTAAAGTACTTTCAGCGAGGAGGAAGGCGTTAAGGTTAATAACCTTGGCGATTGACGTTACTCGCAGAAGAAGCACCGGCTAACTCCGTGCCAGCAGCCGCGGTAATACGGAGGGTGCAAGCGTTAATCGGAATTACTGGGCGTAAAGCGCACGCAGGCGGTCTGGCAAGTCGGATGTGAAATCCCCGGGCTCAACCTGGGAACTGCATTCGAAACTGGCAGGCTAGAGTCTTGTAGAGGGGGGTAGAATTCCAGGTGTAGCGGTGAAATGCGTAGAGATCTGGAGGAATACCGGTGGCGAAGGCGGCCCCCTGGACAAAGACTGACGCTCAGGTGCGAAAGCGTGGGGAGCAAACAGG
+
IHHIII@EHIIIIIIIIIIIHHHHHIIIIIIIIIIHIIIIIIIIIHIIIIHHIIHHHIGHIHIIIIIIIIIIIHIIHIC?GHGHHEHIHIIIHIHIIHFHHCHHHIHHHFEHHHHHGHIIIIIHHIIIAGEEHIHHDHHHIIACHHIHHHHIIHH-A-GHHHIGIGHIFGD+CC;C5--@HEHDC:H@4@FHHHFHI?GH?=6@@@ECE?-6@HHCHEHEH4C5>CHDDHGH@66--?ED+-5-FH@EG@?HE5D:>3A-6--4@A@EAEHAA6---?HHHCFEHF?H@F@FGHFCF7AA-?FHEFEECHCD.DDFDHEEF@@GHGEHIHHHHIHHFFG9IHIHIHFADIIHEHHIIHHHHD<CCHHHG?IHIHDHDIHDHFIHHIIIIIHEFIIIIIHIIHIIHHIIHIIIIHHIIIIIIIIIIIIIII
@HWI-D00621:625:HMJNFBCX2:2:1103:15495:75957
GTGGGGAATATTGCACAATGGGCGCAAGCCTGATGCAGCCATGCCGCGTGTGTGAAGAAGGCCTTCGGGTTGTAAAGCACTTTCAGCGGGGAGGAAGGCGTTAAGGTTAATAACCTTGGCGATTGACGTTACCCGCAGAAGAAGCACCGGCTAACTCCGTGCCAGCAGCCGCGGTAATACGGAGGGTGCAAGCGTTAATCGGAATTACTGGGCGTAAAGCGCACGCAGGCGGTCTGTCAAGTCGGATGTGAAATCCCCGGGCTCAACCTGGGAACTGCATTCGAAACTGGCAGGCTAGAGTCTTGTAGAGGGGGGTAGAATTCCAGGTGTAGCGGTGAAATGCGTAGAGATCTGGAGGAATACCGGTGGCGAAGGCGGCCCCCTGGACAAAGACTGACGCTCAGGTGCGAAAGCGTGGGGAGCAAACAGG
+
IIIIIIIIIIIIIIIIIIIIIIIIIIIIIIIIIIIIIIIIIIIIIIIIHIIIIIIIIHIHIIIIIIIIIIIIIIIIIIIIIHDHHIHIIIIIIIIIIHFIIIGIIIIGEHHIIHEHHIEGHHIHHHIHHFHIIHGHIGIHCEHIHIIIHHHIGIHHE?5FHHHHIIEGEF>:D:>DE@-FEHCD:+--6G?--6@@HH-@GHG@HHHCGHH@HC6@E?H7-FHDHEHHD5-IIHHE6-G:HHHHEIHHFGFGHHIH>+IHEEIHEG@A-?EIIIIIIHHHE=IHHHHIIIIIHHHHIHEIHIIHHHIIIIIHHFFIHIIIIIGIIIIHDIIIIIIIIIIIIIIIIHHGDIIHIIIIIHIIHIIIIHIIIIHIIIIIIIIIHHHIIHIIIIIIIIIIIIIIHIIIIIIIIIIIIIIIIIIIIIIIIIIIII
@HWI-D00621:625:HMJNFBCX2:2:1103:6720:76015
GTGGGGAATATTGCACAATGGGCGCAAGCCTGATGCAGCCATGCCGCGTGTATGAAGAAGGCCTTCGGGTTGTAAAGTACTTTCAGCGAGGAGGAAGGCATTAAGGTTAATAACCTTGGTGATTGACGTTACTCGCAGAAGAAGCACCGGCTAACTCCGTGCCAGCAGCCGCGGTAATACGGAGGGTGCAAGCGTTAAGCGGAATTACTGGGCGTAAAGCGCAAGGAGGCGGTCTGTCAAGTCGGATGTGAAATCCCCGGGCTCAACCTGGGAACTGCATTCGAAACTGGCAGGCTAGAGTCTTGTAGAGGGGGGTAGAATTCCAGGTGTAGCGGTGAAATGCGTAGAGATCTGGAGGAATACCGGTGGCGAAGGCGGCCCCCTGGACAAAGACTGACGCTCAGGTGCGAAAGCGTGGGGAGCAAACAGG
+
IIHIIIIIIIIIIIIIIIIIIIIIIHHIIIIIIIIIIIIIIHIIIIIIHHEHIHIIIIIIIIIIIIIIIIIIIIHIIHIIIHDHHIHIIIIIIHGHHIIIHEGHHIIIIHIIIHHIHHH.AHHIIIHIIIIIIHHGHE>AGHHH?@GEH+>DHIIGC-@FGHHEEH@-AEHHHD:>@-6FHF->CD=@E?HH-@E-----E@-F6@E@=HHC5C8HDHH?D6---+@CD644-6-6---::-@66--F@-?HHDDH>>HFF8--A8A68-HGA6---AHCHE6-HGAHHGEHEG6-8--?FAAHCEHIHHHHFCD@A@GHEHGHIHIIIHIHHIGIHIIIIIIIHHGA<DFHHEIGIIIIIIHIIIHIIIIIIHHIIIHHE1HHIIIHHHHIHHIIIIIIHGIIIIIIIIIIIIIIIIIIIIHIIIIIHI
@HWI-D00621:625:HMJNFBCX2:2:1103:13885:76042
GTGGGGAATATTGCACAATGGGCGCAAGCCTGATGCAGCCATGCCGCGTGTGTGAAGAAGGCCTTCGGGTTGTAAAGCACTTTCAGCGGGGAGGAAGGCGTTAAGGTTAATAACCTTGGCGATTGACGTTACCCGCAGAAGAAGCACCGGCTAACTCCGTGCCAGCAGCCGCGGTAATACGGAGGGTGCAAGCGTTAATCGGAATTACTGGGCGTAAAGCGCACGCAGGCGGTCTGTCAAGTCGGATGTGAAATCCCCGGGCTCAACCTGGGAACTGCATTCGAAACTGGCAGGCTAGAGTCTTGTAGAGGGGGGTAGAATTCCAGGTGTAGCGGTGAAATGCGTAGAGATCTGGAGGAATACCGGTGGCGAAGGCGGCCCCCTGGACAAAGACTGACGCTCAGGTGCGAAAGCGTGGGGAGCAAACAGG
+
IIIIIIIGIIIIIIIIHIIIIIIIHIIIHIIHIIIIIIIIIIIIIIHIHIGHHHIIIIIIIIHIIIIIIIHGHIIIIIIEHHGHHHEHDHHIHHIIIIHGHHHIHIFHHIIHIGFHHHDHHHHIIIIIHIHHHIHIIIHHHIII-GHHDDHIIHGHHHHHII?HHHHEHC+CHIIIHGEFG-@>>6@E-?@HGHEHHEEHIHHFHFCFCHHE6--GFHHHI@@DHHHCDHH@66-66-@HHFIGIIIIHIGIHDHHHHCHFHIHHG?HHIGHHIIIIIIIIIGCIHIIHIHHGFFIHIHHHHHEHGHGIHIHIHHIHHIIIIIIIIIIIIIIIIIIIHIHHGIIHIHGDCIIHIHIIIIIGIIIIIIIHHIIIIHIIIIGIIIGHGIIIHIIHIHIHHG?HHIIIIIIIIIIIIIIIIIIIIIIIIIIII
@HWI-D00621:625:HMJNFBCX2:2:1103:15680:76232
GTGGGGAATATTGCACAATGGGCGCAAGCCTGATGCAGCCATGCCGCGTGTATGAAGAAGGCCTTCGGGTTGTAAAGTACTTTCAGCGGGGAGGAAGGCGGTGAGGTTAATAACCTCATCGATTGACGTTACCCGCAGAAGAAGAACCGGCTAACTCCGTGCCAGCAGCCGCGGTAATACGGAGGGTGCAAGCGTTAATCGGAATTACTGGGCGTAAAGCGCACGCAGGCGGTCTGTCAAGTCGGATGTGAAATCCCCGGGCTCAACCTGGGAACTGCATTCGAAACTGGCAGGCTAGAGTCTTGTAGAGGGGGGTAGAATTCCAGGTGTAGCGGTGAAATGCGTAGAGATCTGGAGGAATACCGGTGGCGAAGGCGGCCCCCTGGACAAAGACTGACGCTCAGGTGCGAAAGCGTGGGGAGCAAACAGG
+
IIIIIIHHIHHIIIIIIIIIHIIIHIIIIIIIEHHIIGIIIIIIGIIIIHGHHGIIIIIIIIIIIHHIGHHIHIIEHHIHHHFHHGGCCDDDHHHIIIIIGIHIHGHHEEHH??8FHHHIGHHHHEHEAGE@EHDHHDHHEFHH-6AAHDHIIG@GHEGEHHC?@@----6DCDHIGHF?E@=D:+4@EG-FHI-@-666HH@@@E6G@C@@@>@HHEDGHGC+6--D:+@46---6--6+=HHHFHGHHIHHCD:>>4?A?-IHH@EHHFAA@HHEIIHECIHHIHFHGHHHHEHECCHEHHHHEHHDHD@G?GIHHHHHEIHIHIIHIDGIHHGIHIHHGIIIFGDD@HGIIIHGHGHHIGIIIHHIIIIIIIHHHHIIHIIIHIIIHIIIIIIIIIIHIIIIIIHIIIIIIIIIIHIIIIIIIHIII
@HWI-D00621:625:HMJNFBCX2:2:1103:17977:76106
GTGGGGAATATTGCACAATGGGCGCAAGCCTGATGCAGCCATGCCGCGTGTATGAAGAAGGCCTTCGGGTTGTAAAGTACTTTCAGCGAGGAGGAAGGCGTTAAGGTTAATAACCTTGGCGATTGACGTTACTCGCAGAAGAAGCACCGGCTAACTCCGTGCCAGCAGCCGCGGTAATACGGAGGGTGCAAGCGTTAATCGGAATTACTGGGCGTAAAGCGCACGCAGGCGGTCTGTCAAGTCGGATGTGAAATCCCCGGGCTCAACCTGGGAACTGCATTCGAAACTGGCAGGCTAGAGTCTTGTAGAGGGGGGTAGAATTCCAGGTGTAGCGGTGAAATGCGTAGAGATCTGGAGGAATACCGGTGGCGAAGGCGGCCCCCTGGACAAAGACTGACGCTCAGGTGCGAAAGCGTGGGGAGCAAACAGG
+
IIIIIIIIIIIIIIIIIIIIIIIIIIIIIIIIIIIIIIIIIIIIIHIIIIEHIIIIIIHIHIGIIIIIIIIIIIIIIIIIIID@HIIIHIIIHICHHHHIIGIIIFHHIIIGHGHHIG?@HHIGHHHIHHIIHHICHDHIGHHFHHIFDCD:GHFHHHHIIGHIIGIIHIC:DDDC@E@EEHIIHD@HDEH?-@G-@GHHFHFG@FEH>E??6>-6@@@@:#@:@@E:::H@--F@-HH>+CH@GHHHHIHH=HCD>6EECF@GHHGHEIHFHF-?@H@HEEHHIIIIHGIHHIHHIIIFIHEHHE?IIIHEEFIIIIIIIHEH?EIHIIIIHIIHHHHHIIHHIIHGFIIIHIIIIIIIIHGHFIHIIIIIIIIIIHIHHHIIIIIIIIIHHIIIIIIHIGIIIIIIIIIIIIIIIIIIIIIIIIIIII
@HWI-D00621:625:HMJNFBCX2:2:1103:12085:76702
GTGGGGAATATTGCACAATGGGCGCAAGCCTGATGCAGCCATGCCGCGTGTGTGAAGAAGGCCTTCGGGTTGTAAAGCACTTTCAGCGGGGAGGAAGGCGGTGAGGTTAATAACCTCATCGATTGACGTTACCCGCAGAAGAAGCACCGGCTAACTCCGTGCCAGCAGCGGCGGTAATACGGAGGGTGCAAGCGTTAATCGGAATTACTGGGCGTAAAGGGCACGCAGGCGGTCTGTCAAGTCGGATGTGAAATCCCCGGGCTCAACCTGGGAACTGCATTCGAAACTGGCAGGCTAGAGTCTTGTAGAGGGGGGTAGAATTCCAGGTGTAGCGGTGAAATGCGTAGAGATCTGGAGGAATACCGGTGGCGAAGGCGGCCCCCTGGACAAAGACTGACGCTCAGGTGCGAAAGCGTGGGGAGCAAACAGG
+
IIIIIIIIIIIIIIIIIIIHIIIIIIIIIIIIIIIIIIIIIIIIIHIIIIIIIIIGHIIIIGIIIHIIIIIIIIIIIHIIIIHHHHIIIIGIHHHHGEHHHHHIHEGCHHIIIIHIIIIIIGHIIIHIIGHIGHHIIIGHHCCHFIGIG:DHHFFE6@@GHH?EGHII@+35CHCHG--@E@E:>+-6@E6-@GHHHH-FHIIHHGC-6@HE-36HH>6#6DHIHEECDA@HGCHF@-->;G@-@-HHEHHIIHGIIHHAGHHHHHE--HIHHHECHGIHHCGAIIHHIIIIIHEEIHIGHIIHIHIHHIIIIIIIHHHIGHHHHIHHHHIIHHHHIIHHHHGIIHHG<HHGHIIIIIIIIIHHHIIIIIIIIIIIIIIIIIIIIIIIIIIIHIIIIIIIIHIIIIIIIIIIIIIIIIIIIIIIIIIIII
@HWI-D00621:625:HMJNFBCX2:2:1103:10306:77247
GTGGGGAATATTGCACAATGGGCGCAAGCCTGATGCAGCCATGCCGCGTGTGTGAAGAAGGCCTTCGGGTTGTAAAGCACTTTCAGCGGGGAGGAAGGCGCTAAGGTTAATAACCTTAGCGATTGACGTTACCCGCAGAAGAAGCACCGGCTAACTCCGTGCCAGCAGCCGCGGTAATACGGAGGGTGCAAGCGTTAATCGGAATTACTGGGCCTAAAGCGCCCGCAGGCGGTCTTTCAAGTCGGATGGGAAATCCCCGGGCTCAACCTGGGAACTGCATTCGAAACTGGCAGGCTAGAGTCTTGTAGAGGGGGGTAGAATTCCAGGTGTAGCGGTGAAATGCGTAGAGATCTGGAGGAATACCGGTGGCGAAGGCGGCCCCCTGGACAAAGACTGACGCTCAGGTGCGAAAGCGTGGGGAGCAAACAGG
+
IIIHIIIIIIIIIIIIIIIIGIIIIHIIIIHIIIIIIIIIIIIIHIIHHIEHIIIIHIIIGHIIIIIIIFHDHIIIIIIIIHGHIIIIIIIIIIIIHHIIIIHGIHHHHHHHG?EHIIHIIIEHIIHIHIIIIIIHIIIHHHIIIIGHDHIGDHGHHHIC@HE@GGEFH@+;D+>:@@FHF-6CC:@EHE-6-444----6HGG@@F---GF@+EG@>31++)35--35+-@6-----CH>---F@6---@EH:HHHHHHHGF@GIIHF?IHHGFA6--EE66-IIHF@B46-G@CHHHEFFA@D-IIIHIIFIHHB.@?EHFIIIHHD:GHHIIIHFG=IGIIIHFF7FGHHIHIIHHIHHDIIIIIIIIIIIIHIIIIIGIIIHH?EHHHHIIIIGIIHGIIIIIIIIIIIGIIIIIIIIIIIIIIII
@HWI-D00621:625:HMJNFBCX2:2:1103:20110:77684
GTGGGGAATATTGCACAATGGGCGCAAGCCTGATGCAGCCATGCCGCGTGTGTGAAGAAGGCCTTCGGGTTGTAAAGCACTTTCAGCGGGGAGGAAGGCGTTAAGGTTAATAACCTTGGCGATTGACGTTACCCGCAGAAGAAGCACCGGCTAACTCCGTGCCAGCAGCCGCGGTAATACGGAGGGTGCAAGCGTTAATCGGAATTACTGGGCGTAAAGCGCACGCAGGCGGTCTGTCAAGTCGGATGTGAAATCCCCGGGCTCAACCTGGGAACTGCATTCGAAACTGGCAGGCTAGAGTCTTGTAGAGGGGGGTAGAATTCCAGGTGTAGCGGTGAAATGCGTAGAGATCTGGAGGAATACCGGTGGCGAAGGCGGCCCCCTGGACAAAGACTGACGCTCAGGTGCGAAAGCGTGGGGAGCAAACAGG
+
IIIIIIIIIIIIIIHIIIIIHIHIIIIIIIIIIIHHHIHHIIEEHHIIHHHHHHHIHIFIIIIIIIIIGHHHIIIIIHGIGHDGHHGHIIG.CHHGHIIGHDEHHIGEHIHHIEHDEAGHIGHHHIIHAE-6GHHHHI+AHIIE-AFGHHHDHH?FEG-FE@GHGEHGHI:CD5D+46@GEED::HH-5@--6GG-@@@ECG;E@GF?@D:FHCD@@G?HH:DHDH:HHDEG@-ECEHG3>--?66EHE@@@-H>C:5AA66F4EHHA?FHHHEA6FCFHHIHIHIIHHEGHB6-HHHEHHAACHGGHHH:HG8-EECGIIHHHIIHGHIIIHIHIIHIIIIIHHHHF<FIIIIIHEHGG<IIIIHHIIHIIIIHHIIIIIHHHEIIIIIIIHIIIHIIIIHIIIIIIIIIIIIIHIIIIIIIIIIIIII
@HWI-D00621:625:HMJNFBCX2:2:1103:14836:77799
GTGGGGAATATTGCACAATGGGCGCAAGCCTGATGCAGCCATGCCGCGTGTATGAAGAAGGCCTTCGGGTTGTAAAGTACTTTCAGCGGGGAGGAAGGCGATAAGGTTAATAACCTTATCGATTGACGTTACCCGCAGAAGAAGCACCGGCTAACTCCGTGCCAGCAGCCGCGGTAATACGGAGGGTGCAAGCGTTAATCGGACATACTGGGCGTAAAGCGCACGGAGGCGGTCGGTCAAGTCGGATGTGAAACCCCCGGGCTCAACCTGGGAACTGCATTCGAAACTGGCAGGCTAGAGTCTTGTAGAGGGGGGTAGAATTCCAGGTGTAGCGGTGAAATGCGTAGAGATCTGGAGGAATACCGGTGGCGAAGGCGGCCCCCTGGACAAAGACTGACGCTCAGGTGCGAAAGCGTGGGGAGCAAACAGG
+
II@FFHIGHIIIIIHEE@GHHIFDHHDHIHHHEHHHHHIIEHHHHIGHHII?FFF<FHHHH?@CGHIGDHHIIIGEGHIGHH<<FGEHIHCHHDEHEHIIGDFHHFH-FFGGHAEAFH-BGHIGHIICE?HC-6@:C:>@HEHIHFH?>DDH=HHHEEEEHHIGIHE?@HIHH:D+--@@E@-++3-@@-@F-@@-@6-@@EH######DC5666-@>::@@6-5+@6+>+533---G=3DE@@-@-G@@463++IHD6---6A-GA6-@A-A8-?EGA4-HHEFB?8-4EF@B6--A-A-G7-77D->CC8.B7FDF.?B.@CG.HCD::.7HG7AF@HE:HHEFDA<C<FCCHHCEHE.<DCHEFIIIIIIHIHHCHCHEGHGIIHEE@GDCEHHHEGD1HCIHHHIIHIHFC1DHEIIIHEG@HGHH
@HWI-D00621:625:HMJNFBCX2:2:1103:6803:78078
GTGGGGAATATTGCACAATGGGCGCAAGCCTGATGCAGCCATGCCGCGTGTGTGAAGAAGGCCTTCGGGTTGTAAAGCACTTTCAGCGGGGAGGAAGGCGTTAAGGTTAATAACCTTGGCGATTGACGTTACCCGCAGAAGAAGCACCGGCTAACTCCGTGCCAGCAGCCGCGGTAATACGGAGGGGGCAAGCGTTAATCGGAATTACTGGGCGTAAAGCGCACGCAGGCGGTCTGTCAAGTCGGATGTGAAATCCCCGGGCTCAACCTGGGAACTGCATTCGAAACTGGCAGGCTAGAGTCTTGTAGAGGGGGGTAGAATTCCAGGTGTAGCGGTGAAATGCGTAGAGATCTGGAGGAATACCGGTGGCGAAGGCGGCCCCCTGGACAAAGACTGACGCTCAGGTGCGAAAGCGTGGGGAGCAAACAGG
+
IIIIHIEHHIIIIIIIGHHHHIIIIIIIGIIIIIIIIIIIIIIIIIIIHIHHHIHGIIIIHEHIIHIIGGCHHHGHIIIHIGHHHIIIIIHIIHHEHHHIIIIGIHFHHIHIIFHHEHHEHHIIIIGHE-GEH?@H:CCHHEGHIIIEDHH:GHIHE?EHHHHHHI?6G@DHHCHHE@@@GH@CHH++3D@@@@@EHHIIGHE@E?F@-HHE@HHHHGE?:CC+-?IHDCG@66-6-6->6-=GH@6--HGHG;HIHHIHFHCHGA-HHEHFFF?C?E@4-HGEHIHF?HCHHHHHHHGFA-@GHGHHIHDHIHGGGHHHHEGIHIIHHHIIIIHIIIHHIIIIHEHHHHEIHHHIIIIIDDGIIIGIIIIIIIIIHHDIIGHHIIIHIIIIHHGGIIIIIIIIIIIIIIIIHIIIIIIIIIIIIIIIII
@HWI-D00621:625:HMJNFBCX2:2:1103:9578:78104
GTGGGGAATATTGCACAATGGGCGCAAGCCTGATGCAGCCATGCCGCGTGTATGAAGAAGGCCTTCGGGTTGTAAAGTACTTTCAGCGAGGAGGAAGGCATTAAGGTTAATAACCTTGATGATTGACGTTACTCGCAGAAGAAGCACCGGCTAACTCCGTGCCAGCAGCCGCGGTAATACGGAGGGTGCAAGCGTTAATCGGAATTACTGGCCGTAAAGCGCACGCAGGCGGTCTGTCAAGTCGGATGTGAAATCCCCGGGCTCAACCTGGGAACTGCATTCGAAACTGGCAGGCTAGAGTCTTGTAGAGGGGGGTAGAATTCCAGGTGTAGCGGTGAAATGCGTAGAGATCTGGAGGAATACCGGTGGCGAAGGCGGCCCCCTGGACAAAGACTGACGCTCAGGTGCGAAAGCGTGGGGAGCAAACAGG
+
IIIIIIHIIIIIIIIIIIIIIIIIIIIIIIHIIIIIIIIIIIIIIIIIHIDHIGIHHIIIIIIIIIIIHIIIIIIHIIIIIHFHHIIGIIIHIIGEHIEHHIIHHIHIIIHHHIIIHE?HA.DFHHIHIHIIICHHGHIIIIHIEHH-CCHIHHHHIEHHIIEEHCHICHDCHIDHH-@GH-@DD+56@GHF-5@GEEGHHCFCE@H>E-6+-366@-@F###CFEEDC+@EG@CF@@EH>-EG@-@HHIHHFDIH:HEHFIHHGA-A6HFIHH@?CEHEHCHIHHGIHF?HHHBIIHHHHHHCHCIIIIHIHHGFIHHIIIIIIGIIIIIIIIIIIIIIIIIIIHHGFIIIIIIIIIIIGIIIHIHIIIIIIIIIIIIGIIIIIIHEIIIHHIIIIIHIIIIIIIIIIIIIIIIIIIIIIIIIIIIIII
@HWI-D00621:625:HMJNFBCX2:2:1103:18376:78171
GTGGGGAATATTGGACAATGGGCGCAAGCCTGATCCAGCCATGCCGCGTGAGTGATGAAGGCCCTAGGGTTGTAAAGCTCTTTCAGTGGGGACGATAATGACGGTACCCACAGAAGAAGCCCCGGCTAACTTCGTGCCAGCAGCCGCGGTAATACGAAGGGGGCTAGCGTTGTTCGGAATTACTGGGCGTAAAGCGCACGTAGGCGGACATTTAAGTCAGGGGTGAAATCCCGGGGCTCAACCCCGGAACGGCCTTTGATACTGGGTGTCTTGAGTTCGGAAGAGGTGAGTGGAATTGCGAGTGTAGAGGTGAAATTCGTAGATATTCGCAGGAACACCAGTGGCGAAGGCGGCTCACTGGTCCGATACTGACGCTGAGGTGCGAAAGCGTGGGGAGCAAACAGG
+
IIIIIIHIHHIIIIIIIIIIIIIIIIIIIHIIIIIIIIIIIIIIIIIIIIHIHHHIIIIIIIIHIIIIIIIIIIIIIIIIIIHHIIIIIIIIIIIHIIIIIGIIIEHHHIIIIIIIIGHHHIHHIGHHHGHIHHIIIIIIIHHHHIIIIIHIHII---4;4CCDHHHFH-@>EGHIEGEHGHHG7DHHHHIH@@FCDF4FHGEH@@665?GEGH@@@CEGIHEHHC@@>8HIIHGHH@6:HHH>6FHHHHH?F?G?EHIIIHIIHEA7@CGEHFDHHIHHIIHIIIIIIIIHHHHGIHGHIIIHGIIIIHIHIIHHHIIIIIHEIIIHHEIIIIIIIIIIIIIIIIIIIIIIIIIIIIIIIIIIHIIIIIIIIIIIIIIIIIIIIIIIIIIIIIIIIIIIIIIII
@HWI-D00621:625:HMJNFBCX2:2:1103:4859:78552
GTGGGGAATATTGCACAATGGGCGCAAGCCTGATGCAGCCATGCCGCGTGTATGAAGAAGGCCTTCGGGTTGTAAAGTACTTTCAGCGAGGAGGAAGGCGTTAAGGTTAATAACCTTGGCGATTGACGTTACTCGCAGAAGAAGCACCGGCTAACTCCGTGCCAGCAGCCGCGGTAATACGGAGGGTGCAAGCGTTAATCGGAATTACTGGGCGTAAAGCGCAAGCAGGCGGTCTGTCAAGTCGGATGTGAAATCCCCGGGCTCAACCTGGGAACTGCATTCGAAACTGGCAGGCTAGAGTCTTGTAGAGGGGGGTAGAATTCCAGGTGTAGCGGTGAAATGCGTAGAGATCTGGAGGAATACCGGTGGCGAAGGCGGCCCCCTGGACAAAGACTGACGCTCAGGTGCGAAAGCGTGGGGAGCAAACAGG
+
IIIIIHHHHIIIIIIIHIIIIIIIIIIIHIIIIHIGIIIIIIIIIIIIIHGHIIIIHIIIHGIIGHHIHIHIIIIIEHHIIIGCFHHIGHIHIIIIIGIHHIIHIHEHEEEHHIHIHIHHH:H?GHHHIHIFGEGH+DDH?BA6CHH?HC;CEE-AEHIHHICH?-AGHH++CD+>?---5@@C+6@@--6@-@G@E-@@@CE@H@H?@FEH-:6EH?F?-6-++>E:D355-?E@6-@CHHHCG@---EEG63:>+IHGA-6-AGEF8-HIHHHHGAHGE48-IHGH@8-HHHEIIIHGHGA?G?GIIIHHHHHHFGIHHIHHEHHGIIIIIIIIIHHHHHIIHHHF<1IIIIIHIIIIIIIHIIIIIIHDGIIIIIIGIIIIIIIIIHHHIIIIHIIIIIIIIIIIIIIIIIIIIHIIIIIIIIIIII
@HWI-D00621:625:HMJNFBCX2:2:1103:18344:78641
TGGGGAATATTGCACAATGGGCGCAAGCCTGATGCAGCCATGCCGCGTGTATGAAGAAGGCCTTCGGGTTGTAAAGTACTTTCAGCGGGGAGGAAGGCGATAAGGTTAATAACCTTGTCGATTGACGTTACCCGCAGAAGAAGCACCGGCTAACTCCGTGCCAGCAGCCGCGGTAATACGGAGGGTGCAAGCGTTAATCGGAATTACTGGGCGTAAAGCGCACGGAGGCGGTCTGTCAAGTCGGATGTGAAATCCCCGGGCTCAACCTGGGAACTGCATTCGAAACTGGCAGGCTAGAGTCTTGTAGAGGGGGGTAGAATTCCAGGTGTAGCGGTGAAATGCGTAGAGATCTGGAGGAATACCGGTGGCGAAGGCGGCCCCCTGGACAAAGACTGACGCTCAGGTGCGAAAGCGTGGGGAGCAAACAGG
+
IIIFHHHIIIIHIIIIIIIIIIIHIIIIIIIIIIIIHIIIIIIHIIIDHIIHI1FHIIIHIFHHEHGIHIIHEHHIHHGHHHHHHHIIIIDHH/DHHIHHHGHHIAGHHHHHEHIIIIIIGGHIIHFHIG-FHHGHHDEEHHHHHHHGIC:@HCEHEHHIIHCHHHHEH+>HC++46G?EHHHGD=@GFH6-@4@@G@@GEHHHHICFG6@EFGHFHDCCCF@-#HD>D55-66-?HGIHCHHHHHCF-HH@+H:C3A?HEHIHF@FA?FAF6-HHHH@AEEFFHHIIHHGGGEGF-CEFEEHGEIHIIIHHG@HIHHHHHHIIIIHDCIIIIHHHHIIHHHIIIHFBHGIIIIGIIHGCHHCIIHIIIIHIIIHIIIHIHIHIIIIIIHHGIIIIIIHEFIIIIIIIIIIIIIIIIIIIIIIHHIIII
@HWI-D00621:625:HMJNFBCX2:2:1102:18056:67212
GTGGGGAATATTGCACAATGGGCGCAAGCCTGATGCAGCCATGCCGCGTGTATGAAGAAGGCCTTCGGGTTGTAAAGTACTTTCAGCGGGGAGGAAGGTGTTGAGGTTAATAACCTCAGCAATTGACGTTACCCGCAGAAGAAGCACCGGCTAACTCCGTGCCAGCAGCCGCGGTAATACGGAGGGTGCAAGCGTTAATCGGAATTACTGGGCGTAAAGCGCACGCAGGCGGTCTGTCAAGTCGGATGTGAAATCCCCGGGCTCAACCTGGGAACTGCATTCGAAACTGGCAGGCTAGAGTCTTGTAGAGGGGGGTAGAATTCCAGGTGTAGCGGTGAAATGCGTAGAGATCTGGAGGAATACCGGTGGCGAAGGCGGCCCCCTGGACAAAGACTGACGCTCAGGTGCGAAAGCGTGGGGAGCAAACAGG
+
IIHIIIHIIHHIIIIIIIIIIIIGIIIIIHIIIHIHIIIIHIIIIIIIHHIIIIIIIIIHIIIIHIIIIIIHIGEGHHHGHHDGHIFHHIIHHIEEHHGEHHI.FHCGHHEDE-AGFHIGHHIIIHHGHHH@FHHGHI;E?FEEHEHEDCCHEGEFHE-FHH-@@EHIHIHDH:::4-6-55-5+>@EE@---54-5E?@@G=-@--66-4-@>6+@@###>@:@EIHD346--EF?F@:HG-HCCGHHF@@5+D;C3@AF6A46AEHEHHEHEHHHFEGAHHHGHFH@A-@GCHGGG-EEGA-EAAG:HHA@@HHGDDHEG?IHHHHD.GHHGB.<?HFIIIIGIHFGGIIHFHHCHGGDHDIHEHHHHIHIGHIIIGIIIIIIIIIIHHIIIHIIIIIHHHHHIHHHHIIIIHHIIIIIIIIIIIIGI
@HWI-D00621:625:HMJNFBCX2:2:1102:9537:67455
GTGGGGAATATTGCACAATGGGCGCAAGCCTGATGCAGCCATGCCGCGTGTATGAAGAAGGCCTTCGGGTTGTAAAGTACTTTCAGCGAGGAGGAAGGCATTAAGGTTAATAACCTTGGTGATTGACGTTACTCGCAGAAGAAGCACCGGCTAACTCCGTGCCAGCAGCCGCGGTAATACGGAGGGTGCAAGCGTTAATCGGAATTACTGGGCGTAAAGCGCACGCAGGCGGTCTGTCAAGTCGGAGGTGAAATCCCCGGGCTTAACCTGGGAACTGCATTCGAAACTGGCAGGCTAGAGTCTTGTAGAGGGGGGTAGAATTCCAGGTGTAGCGGTGAAATGCGTAGAGATCTGGAGGAATACCGGTGGCGAAGGCGGCCCCCTGGACAAAGACTGACGCTCAGGTGCGAAAGCGTGGGGAGCAAACAGG
+
IIIIIIIIIIIIIIHIIIIHIIIIIIIIIIIIGIIIIIHIHHHHIGHIHHGEHHHHHHIIICHHHHHHHGHIIIIIIIEHHF<CCHGH:DHHHE@HHIFFGHHIIEBGEHH?GE.FHFDA?:AHHEB@A?7DBDHH;@+7DFGGEHHHHI:DHF?HHHHEHC-8AEHGHHC:C++>@@--@@-CD+-5--@@-6EHI-@6@E@E@EE-4FF@4--?E66)-64+--HHD:F56--@--@H>+@6-6-FCHEE@::+>3-FA66-HHEF6F6F-G@@F6@8-@@EHHB?HHHB@EA?HHHHG87-EAFHIHC.@.H?EF?HHHEHEEHE:>HDGDIIIHIIHHIHIHHF<HD/HIIHGIHHDHIIIHHHIIIHIIHDHIHHHEIHGIIHFEEIHIHIIIGHHGIIIHHIIHIIIIIIIIHIIIIHIIIHHI
@HWI-D00621:625:HMJNFBCX2:2:1102:6038:67586
GTGGGGAATATTGCACAATGGGCGCAAGCCTGATGCAGCCATGCCGCGTGTGTGAAGAAGGCCTTCGGGTTGTAAAGCACTTTCAGCGGGGAGGAAGGCGTTAAGGTTAATAACCTTGGCGATTGACGTTACCCGCAGAAGAAGCACCGGCTAACTCCGTGCCAGCAGCCGCGGTAATACGGAGGGTGCAAGCGTTAATCGGAATTACTGGGCGTAAAGCGCACGCAGGCGGTCTGTCAAGTCGGATGTGAAATCCCCGGGCTCAACCTGGGAACTGCATTCGAAACTGGCAGGCTAGAGTCTTGTAGAGGGGGGTAGAATTCCAGGTGTAGCGGTGAAATGCGTAGAGATCTGGAGGAATACCGGTGGCGAAGGCGGCCCCCTGGACAAAGACTGACGCTCAGGTGCGAAAGCGTGGGGAGCAAACAGG
+
IIIIIIHIIIIIIIIIIIHIIIIIIIIIHIIIIIIIIIIIIIIIIIIIHGHIIIHIIIIIIIIIIIHIIHIIIIIIIIGIIIBHHHIIIIIHHIGIIIGHIIGHIIIIHIIIIH?GHHHHHIIHCHIIHEHEHHHC+3>A6F-A-FH-CHCHHHE--6@-EH--6@-4@5:CHH>D-@@@G=-3>+5@-@-6-@@-@---HFF-@@@-G:CECFGEGCC<---)>64+A3-??CF@--=HH=E6C?CEHGIHIIHHC;EA--A?HF?G@?CHHF-8-HFA?E?GHF-?FHHGAEIGIHF@CHIHIIIIIHH@HHFHIHHHGIIIIHHG<.DCHHHGHIIIIIIIIHGFHHIIIIHIIIIHDHIIIIIHIHEGIIHIIIIHHFIHHHHIIHIHHIIIIIIIIIIIIIIIIIIIIIIIIIIIIIIIIIIIII
@HWI-D00621:625:HMJNFBCX2:2:1102:15532:67551
GTGGGGAATATTGCACAATGGGCGCAAGCCTGATGCAGCCATGCCGCGTGTATGAAGAAGGCCTTCGGGTTGTAAAGTACTTTCAGCGGGGAGGAAGGTGTTGAGGTTAATAACCTCAGCAATTGACGTTACCCGCAGAAGAAGCACCGGCTAACTCCGTGCCAGCAGCCGCGGTAATACGGAGGGTGCAAGCGTTAATCGGAATTACTGGGCGTAAAGCGCACGCAGGCGGTCTGTCAAGTCGGATGTGAAATCCCCGGGCTCAACCTGGGAACTGCATTCGAAACTGGCAGGCTAGAGTCTTGTAGAGGGGGGTAGAATTCCAGGTGTAGCGGTGAAATGCGTAGAGATCTGGAGGAATACCGGTGGCGAAGGCGGCCCCCTGGACAAAGACTGACGCTCAGGTGCGAAAGCGTGGGGAGCAAACAGG
+
IIIIIIIIIIIIIIIIIIIIIIHIIIIIIIIIIIIIIIHHHIHIIIIIIIIIIIHHHIIHIHIIIGIIIDHHHHIIIIIGIHDGHHIIIIHDHC@FGHHFHHEGHHH?EHHHEGHHHIIHIEHIIHFHHEC-FH=DHDDFHGAGHEFHDHHGFH@H-AEE?GEGHIGHGHDDDH:C?GC?EC-5;:-@GH@---6@@@-@GE@6@EE-@;@4@;3?@@FC=HE3--HDD:4HEF@6?IIHCCGEIHCGIIHHIHD>CHHG@EEAF@HGHHIIHGFEFIIIIHFHHIIGIHHHHF7HHHIHIIIHHHIHCIIHEFHIIIIHEIGHGIHHHIIIHHHHIGIIIIHHIHHGFHIHIIIIIHIIIHHHIIIIHIIIIIIIIIIIIIIIIIIIIIIHIIIIIHIIIGIIIIIIIIIIIHIIIIHIIIIIIIIIII
@HWI-D00621:625:HMJNFBCX2:2:1102:12622:68134
GTGGGGAATATTGCACAATGGGCGCAAGCCTGATGCAGCCATGCCGCGTGTATGAAGAAGGCCTTCGGGTTGTAAAGTACTTTCAGCGAGGAGGAAGGCATTAAGGTTAATAACCTTAGTGATTGACGTTACTCGCAGAAGAAGCACCGGCTAACTCCGTGCCAGCAGCCGCGGTAATACGGAGGGTGCAAGCGTTAACCGGAATTACTGGGCGTAAAGCCCACGCACGCGGTCTGTCAAGTCGGGTGTGAAATCCCCGGGCTCAACCTGGGAACTGCATTCGAAACTGGCAGGCTAGAGTCTTGTAGAGGGGGGTAGAATTCCAGGTGTAGCGGTGAAATGCGTAGAGATCTGGAGGAATACCGGTGGCGAAGGCGGCCCCCTGGACAAAGACTGACGCTCAGGTGCGAAAGCGTGGGGAGCAAACAGG
+
IIIIIIIIHIIIIIIIIIIIHHHIIIIIIIIIIIIIIIIIIHIIIIIIHHGHIIIIGIIIIIEHIIHIIIIIIHFHFCGHIHDGHIIIHDHHHIIIIIIGHIIGHHHIIIIIIHIHHIIGHGHICHIHHGICE8-:+8+A?G?7-BA@DCD+G?-A?A@FED@F@GH?GA3+>+6>HHHHI-GHID--5FHF@@@E=-66HFFHHH<@@C:@+-@EE@5))-@54+1)63--6-6-6-@6++6-6--@--G@E+DCD5-AA8--@F?G@GAA6-EFIIHCHG?IHGB?CG@B-F-CA-F--78-F-H=HHHE@G.EECHHHIHG..IIHHIIH@GHHHGHHDGHHHFA<1/EFHFHCGIIIIIIIHGEHHEHIIIHIHGIIIIIIIIIIIHEGIIIIIIHIHIHIHHIIIIIIIIIIIIHIGIIIIIHGI
@HWI-D00621:625:HMJNFBCX2:2:1102:15957:68312
GTGGGGAATATTGCACAATGGGCGCAAGCCTGATGCAGCCATGCCGCGTGTGTGAAGAAGGCCTTCGGGTTGTAAAGCACTTTCAGCGGGGAGGAAGGCGGTGAGGTTAATAACCTCATCGATTGACGTTACCCGCAGAAGAAGCACCGGCTAACTCCGTGCCAGCAGCCCCGGTAATACGGAGGGTGCAAGCGTTAATCGGAATTACTGGGCGTAAAGCGCACGCAGGCGGTTTGTCAAGTCGGATGTGAAATCCCCGGGCTCAACCTGGGAACTGCATTCGAAACTGGCAGGCTAGAGTCTTGTAGAGGGGGGTAGAATTCCAGGTGTAGCGGTGAAATGCGTAGAGATCTGGAGGAATACCGGTGGCGAAGGCGGCCCCCTGGACAAAGACTGACGCTCAGGTGCGAAAGCGTGGGGAGCAAACAGG
+
IIIIIIIIIIIIIIIIIIIIIIHIIIIIIIIIIIIIIIIIIIHIIIIIHIIHIIIIIIIIIIIIIIIHIIIIIIHIHHIIHIGIHIIIIIDHIIIIIHIGGIHIIIHHCGHHHIHHHIIIIIIG?EEHEHHHFHGH:HHIIHHHAHHIHHIDHHHHFHHIGHGHF-@-@@-4>:3>---GHGC>D:4--@------66-6HGGEH@6-=D>E@65EHFC+-CECE-EC3+4---6@@-5:C@CCHH@6--EGHD:::+A-A-FHGA-A--A6@G?GEFAFAHEHEHEEEHHHEEF@D7@G@GHHHEHGGIIIHAHHEBDIIIHHIHIIIIIIHIHHHHHGIIHIHHHFDHIIIIIIIIIIIIIHHHIIIIIIIIGIIIIHIIIIIIIIIHIIHIIIIHHHHHIIIIIIIIHIIIIIIIIIIIIIHIIIII
@HWI-D00621:625:HMJNFBCX2:2:1102:11547:68744
GTGGGGAATATTGCACAATGGGCGCAAGCCTGATGCAGCCATGCCGCGTGTATGAAGAAGGCCTTCGGGTTGTAAAGTACTTTCAGCGAGGAGGAAGGCGTTAAGGTTAATAACCTTAGCGATTGACGTTACTCGCAGAAGAAGCACCGGCTAACTCCGTGCCAGCAGCCGCGGTAATACGGAGGGTGCAAGCGTTAATCGGAATTACTGGGCGTAAAGCGCACGCAGGCGGTCTGTCAAGTCGGATGTGAAATCCCCGGGCTCAACCTGGGAACTGCATTCGAAACTGGCAGGCTAGAGTCTTGTAGAGGGGGGTAGAATTCCAGGTGTAGCGGTGAAATGCGTAGAGATCTGGAGGAATACCGGTGGCGAAGGCGGCCCCCTGGACAAAGACTGACGCTCAGGTGCGAAAGCGTGGGGAGCAAACAGG
+
IIIIIIIIIIIIIIIIIIHIIIIIIIHIIIIIIIIIIIIGHIIIIIIIIIHHHHIIIIIFHIIIIGIII@EHHIIIIIIIIEDFHHEHIIIHHIIHIGFHHIHHEHFGHIHIHHIIF@GCHHHE??HEGHHEH77+;@D-BGCF-6AAH:+CGHAHGH@@@GE@EEHEGH+3>:+D@HHFG-4>D:E4-666-5@-656@EE@-@@?###GHGF-@-+3+---+F@G:CDCG6--@-?G66--?H@--EFEF5+>D>56F@68-HHHHAHHIIHF@CGIHHE-FIIIIHG@GHHIHGHCG?DACG?C@IIHH@EGHHHHIHIIHIHIIIIIIIIIHIHGHIHHF?HEDACIIHIIIIIHHCHHIIHHFIHIIIHHHIIGGHGIHIIIIIHIIIIHIIHHEGEHIIIGIHIIIIIIHIIHIIHIIIIIIII
@HWI-D00621:625:HMJNFBCX2:2:1102:13847:68600
GTGGGGAATATTGCACAATGGGCGCAAGCCTGATGCAGCCATGCCGCGTGTGTGAAGAAGGCCTTCGGGTTGTAAAGCACTTTCAGCGGGGAGGAAGGCGTTAAGGTTAATAACCTTGGCGATTGACGTTACCCGCAGAAGAAGCACCGGCTAACTCCGTGCCAGCAGCCGCGGTAATACGGAGGGTGCAAGCGTTAATCGGAATTACTGGGCGTAAAGCGCACGGAGGCGGTCTGTCAAGTCGGATGTGAAATCCCCGGGCTCAACCTGGGAACTGCATTCGAAACTGGCAGGCTAGAGTCTTGTAGAGGGGGGTAGAATTCCAGGTGTAGCGGTGAAATGCGTAGAGATCTGGAGGAATACCGGTGGCGAAGGCGGCCCCCTGGACAAAGACTGACGCTCAGGTGCGAAAGCGTGGGGAGCAAACAGG
+
IIIIIIIIIIIIIHIIIIIIIHIIIGIIIIHIHIHIGIHHHIGIGIHDHHEGHHI?HHHHHHDGHHIIIIFDHHHIHHIIHGFCHIIIIIIIIGHFHGFHHHHFEHFCCEHHIHIHHH-@DHHCCHFDGHHHI6@:6C:AFH@A??-4>CHDEH-FHCEHGCE-FG?GF5:DHH+>@GHHH=-56:@EH?--4@E-@-6FGHH-6-64@HDG@D-E@EG6:CD--+DD:D@-6--@6--C;--6FHEE@@--5::HD:E@A@@AA6A6-HH6HGGB-BFBA4A?EGHF-C@HAB-IHHF7?BHHHGHHHHC?HF@@A7.CFFEHIHE?>;.:<.GFBEG.GCEEEG@B<<C@7EEF@/IHDDH<0HHIGIHIHDGHHDHDD1ECECGFCIHHHIHHIIIHIHHDHC=EHHHEHC?HHDEFCHHHIHIHHG
@HWI-D00621:625:HMJNFBCX2:2:1102:14737:68736
GTAGGGAATCTTCCGCAATGGGCGAAAGCCTGACGGAGCAACGCCGCGTGAGTGATGAAGGGTTTCGGCTCGTAAAACTCTGTTATTAGGGAAGAACAAATGTGTAAGTAACTGTGCACATCTTGACGGTACCTAATCAGAAAGCCACGGCTAACTACGTGCCAGCAGCCGCGGTAATACGTAGTTGGCAAGCGTTATCCGGAATTATTGGGCGTAAAGCGCGCGTAGGCGGTTTCTTAAGTCTGATGTGAAAGCCCACGGCTCAACCGTGGAGGGTCATTGGAAACTGGGAAACTTGAGTGCAGAAGAGGAAAGTGGAATTCCATGTGTAGCGGTGAAATGCGCAGAGATATGGAGGAACACCAGTGGCGAAGGCGACTTTCTGGTCTGTAACTGACGCTGATGTGCGAAAGCGTGGGGATCAAACAGG
+
IIIIIIIIIIIIIIIIIIIIIIIIIIIIIIIIIIIIIIIIIIIGIIIIIIIIHHIIIIIIGHHHHHHIIIGHIIIIIIIIIIDHIIIIIIHHHHHIIIIHIIHHFHFGHHIIFEFHHHCEGEHHGEHICHHHHHIHHC-@FEH-A---C:DCGE-AFE-5AA-F?ECHE-+>3>>C4-GHF6FE-6@GHIE4?G@@@--@HH@D6?HFHHDE@CCDHEEG:HCCC4-:@CC@?EAA6AAA8-?EHF-B-GHGFE+HD@:HHA-+HGDEE-=HF?HGC?IHEIHHGAEFFGEHHGGHHIHIHEHIHHGIIIHIIIGIHIHHIIIIIHIIIHIHIHIHHIIIGIIHHHHG<HIIIIIHIIHHHGIHIIIIIHIIIIIIIIIIIIIIHIIIIIIIIIHIIIIHIIIIIIIIIIIIIIIIIIIIIIIIIIIIII
@HWI-D00621:625:HMJNFBCX2:2:1102:5727:68841
GTGGGGAATATTGCACAATGGGCGCAAGCCTGATGCAGCCATGCCGCGTGTGTGAAGAAGGCCTTCGGGTTGTAAAGCACTTTCAGCGGGGAGGAAGGCGGTGAGGTTAATAACCTCATCGATTGACGTTACCCGCAGAAGAAGCACCGGCTAACTCCGTGCCAGAAGCCGCGGTAATACGAAGGGTGCAAGCGTTAATCGGAATTACTGGGCGTAAAGCGCACGCAGGCGGTCTGTCAAGTCGGATGTGAAATCCCCGGGCTCAACCTGGGAACTGCATTCGAAACTGGCAGGCTAGAGTCTTGTAGAGGGGGGTAGAATTCCAGGTGTAGCGGTGAAATGCGTAGAGATCTGGAGGAATACCGGTGGCGAAGGCGGCCCCCTGGACAAAGACTGACGCTCAGGTGCGAAAGCGTGGGGAGCAAACAGG
+
IIIIIIHHIIIIIIIIIIIIIIIIIIIIHIIIIIIIIHIHIIIIIIIIIIHHIIIIIIIIIIIIHIIIIIIIIIIIIIIIHIHHHIFHHHHCHIIIIIIIHHHFHIEH?@HHIID@-A?HGEHC@EHIHGI-AE@D3CHH?F?6-6AHIIIGHH6FEHHEEH?-@--6@FDHDHCHE--GH--5>@-64@-F-GGCE-66@E=?E--6@@HE##GHC>DC5@5644;;<+G@-?HF6--++-5FHIHHEFHEG:DC>IIIHGHEHH@F--AAHHHGHIIIHHHHAIIIHG@HIIIEHHHE-GE?D-HHIIHHF.G@EBEIIHIIIHIIHHHIIIIIIIIIIIIIIIHGGHIIHHHHHIHIHHIIIHHIHIIIIIIIIIIIIIIIIIIIIIIHFIIIIIIIIIIIIIGIIIIIIIIIIIIIIIIIIIIIII
@HWI-D00621:625:HMJNFBCX2:2:1102:20368:69675
GTGGGGAATATTGCACAATGGGCGCAAGCCTGATGCAGCCATGCCGCGTGTGTGAAGAAGGCCTTCGGGTTGTAAAGCACTTTCAGCGGGGAGGAAGGCGTTAAGGTTAATAACCTTGGCGATTGACGTTACCCGCAGAAGAAGCACCGGCTAACTCCGTGCCAGCAGCCGCGGTAATACGGAGGGTGGAAGCGTTAATCGGAATTACTGGGCGTAAAGCGCACGCAGGCGGTCTGTCAAGTCGGATGTGAAATCCCCGGGCTCAACCTGGGAACTGCATTCGAAACTGGCAGGCTAGAGTCTTGTAGAGGGGGGTAGAATTCCAGGTGTAGCGGTGAAATGCGTAGAGATCTGGAGGAATACCGGTGGCGAAGGCGGCCCCCTGGACAAAGACTGACGCTCAGGTGCGAAAGCGTGGGGAGCAAACAGG
+
IIIIIIIIIIIIIIIIIIIIIIIIIIIIIIIIIIHIIIIIIHIIIIIIIHHHIIHIIIHIIIIHIGHIIGGHIIIIIGIHHHDFGHHIHIIDHIGHEGHDE;D@GED?GHHDF-FD@DGHIGHICGHI-A@-6BEHDHCEHHHEEHFHHCH:@GF?@@-FG@G?@E@---+++553-66-6-->DDH-+@G??DE@-@--<GE@@G<?-H>46---E>+6-+-+CE=HHH@-6-HG@6-C+@=H@?HFF-H@5C;>5+58-G?FEAA--IHHG@@?HF?EGCHIHHGIIIHHHHHHHHHHEHFHHFHIHHDD.?HCHHHHGHEIIIHIH:GHGIIIIHEIIIIIIHHF<FIIIIHGH?IIHIIHIIHHHIIIIIIHIIIIGIHIIIIIIIIHHIIIHIIIIHIIIIGIIIIIIIIIIIIIIIIIIIIIII
@HWI-D00621:625:HMJNFBCX2:2:1102:18604:70027
GTGGGGAATATTGCACAATGGGCGCAAGCCTGATGCAGCCATGCCGCGTGTGTGAAGAAGGCCTTCGGGTTGTAAAGCACTTTCAGCGGGGAGGAAGGCGCTAAGGTTAATAACCTTAGCGATTGACGTTACCCGCAGAAGAAGCACCGGCTAACTCCGTGCCAGCAGCCGCGGTAATACGGAGGGTGCAAGCGTTAATCGGAATTACTGGGCGTAAAGCGCACGCAGGCGGTCTGTCAAGTCGGATGTGAAATCCCCGGGCTCAACCTGGGAACTGCATTCGAAACTGGCAGGCTAGAGTCTTGTAGAGGGGGGTAGAATTCCAGGTGTAGCGGTGAAATGCGTAGAGATCTGGAGGAATACCGGTGGCGAAGGCGGCCCCCTGGACAAAGACTGACGCTCAGGTGCGAAAGCGTGGGGAGCAAACAGG
+
HIEHFHGHIIIHIIIIIIIHIIIIIIIIHHHIGHHHIIIIGIHHIIHIHHHIHHGHEEHIGHHHHIIGHDCHHIIGIHIGFHBGEHHIIIHH;;HHHHHGHCC=GHD-DEHEG7FHFIHHHIHHHIIHGAG4FHHI:H+8AHHIHHHH:DC:E?6FHHEFHC@HHHHGHIDD+:+;G@F-@-G:CCE@GHHHHHE--@-@@E@@GE@-6GHG@-@G@FGGIEIHCCF::+6@6--?G@G:+H@-HH@FCGF?EHC+C+EG-6AAA6A-A-F?HHF?H?HHE@6@BAG?@E@FB--@HE7-ED7-AGHGHHHHCGD@HEHFE?G?F?HFDDIIIIHHHIHCHHCHHED<.<HHH?FHFDEGIIIIHHGHIGHIHHHHHIIIIGIHIIIIIIIIIIGHHIHIGHIIIIIHGIIIIIHIIHIIIIIHHIIIIH
@HWI-D00621:625:HMJNFBCX2:2:1102:20551:70201
GTGGGGAATATTGCACAATGGGCGCAAGCCTGATGCAGCCATGCCGCGTGTATGAAGAAGGCCTTCGGGTTGTAAAGTACTTTCAGCGGGGAGGAAGGCGATAAGGTTAATAACCTTATCGATTGACGTTACCCGCAGAAGAAGCACCGGCTAACTCCGTGCCAGCAGCCGCGGTAATACGGAGGGTGCAAGCGTTAATCGGAATTACTGGGCGTAAAGCGAACGAAGGCGGTCTGTCAAGTCGGATGTGAAATCCCCGGGCTCAACCTGGGAACTGCATTCGAAACTGGCAGGCTAGAGTCTTGTAGAGGGGGGTAGAATTCCAGGTGTAGCGGTGAAATGCGTAGAGATCTGGAGGAATACCGGTGGCGAAGGCGGCCCCCTGGACAAAGACTGACGCTCAGGTGCGAAAGCGTGGGGAGCAAACAGG
+
IIHIIIIIHIIIIIIIIIIHHIIIHHHDIIIIHIIHIIHHIIIIIICHCEHHGIFHHIHHGGHIGIIIIHIIIHIGICGHHH<EHCHHHIICHHHIHHIIG:EEHGDEHEHHH-@AHIEHIFFHHEEFHCC5B6-CDHD-@FEEHEFH:CHHHHEC-6--6-56G-@-@@;CHI+>6@G?GH-3>CHH@@---64@--@GHFF-@@6+4+556-EE44+54+6+-+@>+C@46F6---DH:@@?6--F@6-6-+DD>5A-8--EGFHAHHAA?HIHIHGA4GIIIHFFHHCFG?EEHH?HFHEEHFHIGHGHHFGEGEIIHIHIIIIIIHHCHHFHHHIHIIIIHHHA<1HHCEEEHEFHDDIIHHHHEIIIIHHIIIHHHIIHIIIIIIIHGIIIHIIIIHIIIIGIIIIIIIIIHIHIIIIIIIIIII
@HWI-D00621:625:HMJNFBCX2:2:1102:19112:70356
GTGGGGAATATTGCACAATGGGCGCAAGCCTGATGCAGCCATGCCGCGTGTGTGAAGAAGGCCTTCGGGTTGTAAAGCACTTTCAGCGGGGAGGAAGGCGTTAAGGTTAATAACCTTGGCGATTGACGTTACCCGCAGAAGAAGCACCGGCTAACTCCGTGCCAGCAGCCGCGGTAATACGGAGGGTGCAAGCGTTAATCGGAATTACTGGGCGTAAAGCGCACGCAGGCGGTTTGTCAAGTCGGATGTGAAATCCCCGGGCTCAACCTGGGAACTGCATTCGAAACTGGCAGGCTAGAGTCTTGTAGAGGGGGGTAGAATTCCAGGTGTAGCGGTGAAATGCGTAGAGATCTGGAGGAATACCGGTGGCGAAGGCGGCCCCCTGGACAAAGACTGACGCTCAGGTGCGAAAGCGTGGGGAGCAAACAGG
+
IIIIIIIIIIIIIIIIIIIIIIIIHIIIIIIHHIHIIIIIIIIIHIIIIHEHHIIIGIIHHIEHIIGIHGCHHIIIIIIHHF<GHIEHIIIGHHIEHEFDH:@EFHGAHFHHIHHHEHHIGIHIIHIIEGEHHHDDHDCHHIHHCHHIHIHGHHFCHH@@@EHHHHF?GH:DHHH:@GEEH=G>HDGHHIIF-654@G-GG@CFHFGCHDCFGHH@5G-6-3@C-CEH>C----@6-@CDD-@IHF6--FHHHDCD;CA6-6A4CF?HEHIHGA6A@-?HE@HHEG@?FHGE?G-HIHHFEH@EHFIHHH>EHEHHAB:GCIHIIIIHC:HHIHIHHEIHIIHIIIHD<<HIIIIIHHIHGHHIHHGHIIIHIIHHHIIIIIIIIIIIIHIHIIIIIHIHHHIIIIHIIIIIIIIIIIIIIIIIIIIIII
@HWI-D00621:625:HMJNFBCX2:2:1102:16205:70680
GTGGGGAATATTGCACAATGGGCGCAAGCCTGATGCAGCCATGCCGCGTGTATGAAGAAGGCCTTCGGGTTGTAAAGTACTTTCAGCGGGGAGGAAGGTGTTGAGGTTAATAACCTCAGCAATTGACGTTACCCGCAGAAGAAGCACCGGCTAACTCCGTGCCAGCAGCCGCGGTAATACGGAGGGTGCAAGCGTTAATCGGAATTACTGGGCGTAAAGCGCACGCAGGCGGTCTGTCAAGTCGGATGTGAAATCCCCGGGCTCAACCTGGGAACTGCATTCGAAACTGGCAGGCTAGAGTCTTGTAGAGGGGGGTAGAATTCCAGGTGTAGCGGTGAAATGCGTAGAGATCTGGAGGAATACCGGTGGCGAAGGCGGCCCCCTGGACAAAGACTGACGCTCAGGTGCGAAAGCGTGGGGAGCAAACAGG
+
IIIIIIIIIIIIIIIIIIHHHIIIIIIIIIIIHHIIIHHIIIIIIIIIIIIIHIIIIIIHHHIHIIHIIIIIHEHHIIIIHHFHIGHHHIIGIHIIHIICHIEHHHHGHIHHHGHHGIFIEHIHHIIIIIGCEHCD>HDHIHHE?A@-+::HHIGF?GHHGHHHIIIHE@CH:HCDHF@-4-53>CE-6F?CHI@GC@HEHHIEHC@@GEDFE63C@FH@HE6+--HHHCHH@@EG?CHGHHE666EFG?HG@:HDHDHECHAAA6EF?IHGFHEGFIHIHGAFGHCIHHHHHEHHIHGHHG?H@DHGGHIHEGHGIIIHCG@AHHHGIIHIIIHHEHIIGIIHHIHHGHFHIHIIIIIHDHHIIHHHGIHIIIIIIIIHHCIIHHIIIIIIHIHIIIIHHFIIIIIIIIIIIIIIIIIIIIIIIIIIII
@HWI-D00621:625:HMJNFBCX2:2:1102:15682:70805
GTGGGGAATATTGCACAATGGGCGCAAGCCTGATGCAGCCATGCCGCGTGTATGAAGAAGGCCTTCGGGTTGTAAAGTACTTTCAGCGGGGAGGAAGGTGTTGAGGTTAATAACCTCAGCAATTGACGTTACCCGCAGAAGAAGCACCGGCTAACTCCGTGCCAGCAGCCGCGGTAATACGGAGGGTGCAAGCGTTAATCGGAATTACTGGGCGTAAAGCGCACGCAGGCGGTCTGTCAAGTCGGATGTGAAATCCCCGGGCTTAACCTGGGAACTGCATTCGAAACTGGCAGGCTAGAGTCTTGTAGAGGGGGGTAGAATTCCAGGTGTAGCGGTGAAATGCGTAGAGATCTGGAGGAATACCGGTGGCGAAGGCGGCCCCCTGGACAAAGACTGACGCTCAGGTGCGAAAGCGTGGGGAGCAAACAGG
+
IIIIIIIIHIIIIIIIIIIIIIIIIIIHGIIIIIIIIIIIHIIIIIIIHHHIIIIHGIIHIIIIIHIIIHIIIIIIIIIIIHDEHIHIGIIIHGCHIIIEHHEHIIFGCHHHIFHHHIHHCHIIHIGIIIEGHHHIHGHHIIGHH@-5CD:DHIHA@HEHCHIHCHE@-F:+;:3:@-FHIEHHIIIIIHIGHHH@@H?HHH@EE@?66GEHEC6@@+DH@HHHG-CHD;@6--66--->:@EG@-6-EGHHHCHC;5AA-88--GCCAGF?G-FCHHIIIGIHHHIHIIHHHHEHG?HIIHHGHGIGIHHIIHGHACHIIGGHHCHIIHIHIIIIHIIIHHHIIHFF<@IGIIIIIIIIIHIIHHHIIHCIIIIIIIIIHFIIIIIIIHIHHIIIHIGIIIIIIIIIIIIIIIIIIIIIIIIIIIIIII
@HWI-D00621:625:HMJNFBCX2:2:1102:17122:70856
TGGGGAATATTGCACAATGGGCGCAAGCCTGATGCAGCCATGCCGCGTGTATGAAGAAGGCCTTCGGGTTGTAAAGTACTTTCAGCGGGGAGGAAGGTGTTGAGGTTAATAACCTCAGCAATTGACGTTACCCGCAGAAGAAGCACCGGCTAACTCCGTGCCAGCAGCCGCGGTAATACGGAGGGTGCAAGCGTTAATCGGAATTACTGGGCGTAAAGCGCACGCAGGCGGTCTGTCAAGTCGGATGTGAAATCCCCGGGCTCAACCTGGGAACTGCATTCGAAACTGGCAGGCTAGAGTCTTGTAGAGGGGGGTAGAATTCCAGGTGTAGCGGTGAAATGCGTAGAGATCTGGAGGAATACCGGTGGCGAAGGCGGCCCCCTGGACAAAGACTGACGCTCAGGTGCGAAAGCGTGGGGAGCAAACAGG
+
IIIIIIIIIIIIGIIIIIIIIIIIIIIIIIIHIIIIIIIIIHHIGIIDHIIGIHHIIHGHGGHHHHIIGHIIHHIIIIIHIIHHIHIHIIIIICFGHHGHHIGHIHEHIHHGGHIIGHECHHHIHHHDGHHHHDHIGIHIIIHHHHCHIIGIIF?HEE@4@4?F?HCH?DDHDH3EF---5EHHDHE--6@CG@=EE?HIGHHGHG4@HHEE6-@6@6@CFHHF-HCH>@H?6@FEHHD:EG@HHCEIHHG@CCDCIHEIHF@EGCG?HHIIIHCHIIIIHHIIHIIIHHIGGHIIIHHIHHEE@IHIHIHHIHIHIIIIHIIIHIIHDIIIIIIIIIIIIIIIIHGDHGIIIHHIIIIIIHIIHIIIIIIIIIIIIIIIIIGIIIIIHIIIIIIIIIIHHIIIIIIIIIIHIIIIIIIIIIIIIIIII
@HWI-D00621:625:HMJNFBCX2:2:1102:9138:71061
GTGGGGAATATTGCACAATGGGCGCAAGCCTGATGCAGCCATGCCGCGTGTGTGAAGAAGGCCTTCGGGTTGTAAAGCACTTTCAGCGGGGAGGAAGGCGTTAAGGTTAATAACCTTGGCGATTGACGTTACCCGCAGAAGAAGCACCGGCTAACTCCGTGCCAGCAGCCGCGGTAATACGGAGGGTGCAAGCGTTAATCGGAATTACTGGGCGTAAAGCGCACGCAGGAGGTCTGTCAAGTCGGATGTGAAATCCCCGGGCTCAACCGGGGAACTGCATTCGAAACTGGCAGGCTAGAGTCTTGTAGAGGGGGGTAGAATTCCAGGTGTAGCGGTGAAATGCGTAGAGATCTGGAGGAATACCGGTGGCGAAGGCGGCCCCCTGGACAAAGACTGACGCTCAGGTGCGAAAGCGTGGGGAGCAAACAGG
+
IIHIIIHIIIIIIIIIIIIIIIIIIIIIIIIIIHHIIIIIIIIIIIIIIIHIIHIIIIIIIGHIIIIIIIIIIIGIIHIIIIHIIIHHHIDCHHHIIHEHHHIHIFHHHGGGHFHIIHC?DCHEHHHHHHHHGC-3+>C6-8-A-6AEH3+;@EGFHCEFEH?E@--5--5+;D>>-6@@E-4>D3--66@66GGEEH@6EHG?G-6-4@EHC@@HHC6)-G@6--656+-6------->:5@-G@6--@EH@+CD:>4-F685DC>3--@G@A----B54--AFB8-GG?G@A7-7--7-A7@E-H@:IHHHHIIHHGACHAHEEHED>HHIIIHHIHHIHHIHIFHFHHHIIIIIHDE9CGHGIIIIIIIIIIIIHHHHHIIIIIIHIIIHIIIIIIIIIIHIHFGIIIIIIIIIIIIIIIIIIIIII
@HWI-D00621:625:HMJNFBCX2:2:1102:15659:71246
GTGGGGAATATTGCACAATGGGCGCAAGCCTGATGCAGCCATGCCGCGTGTATGAAGAAGGCCTTCGGGTTGTAAAGTACTTTCAGCGAGGAGGAAGGCATTAAGGTTAATAACCTTGGTGATTGACGTTACTCGCAGAAGAAGCACCGGCTAACTCCGTGCCAGCAGCCGCGGTAATACGGAGGGTGCAAGCGTTAATCGGAATTACTGGGCGTAAAGCGCACGCAGGCGGTCTGTCAAGTCGGATGTGAAATCCCCGGGCTCAACCTGGGAACTGCATTCGAAACTGGCAGGCTAGAGTCTTGTAGAGGGGGGTAGAATTCCAGGTGTAGCGGTGAAATGCGTAGAGATCTGGAGGAATACCGGTGGCGAAGGCGGCCCCCTGGACAAAGACTGACGCTCAGGTGCGAAAGCGTGGGGAGCAAACAGG
+
IIIIHIGHHIIIIIIIIIIIIIIIIIIIIIIIIIIIIHIIIIIIIIIIHHEHIIIIIIIIIGHIIHIIIIHIIIIIIIIIHIGHHIIIHIIIIGIFHIHIGHFHHIIIFFHGCHEEHEEAEAHHHHIIGHIHGHEHHIHEAHHHHHIHIIIHIIGHIIIHIHHIAEHIHCDHH++>CH@FH-EDHHHIIGHH?G4@EE-@-E-@@@>+46@?-))+@HE##@@+?-@:D5-66--EIHH:>--CHG66-@6-GCC:DHHHH?GEA8-@HHHEEA-E?AEEHG@ECF-HHHFHAA7?HAH@EHGFIGIIIIIHHHIIHHGHEHHHIIIIIHIIIHIIIHHHHHIHIHHD7<HIIHIIIHIHHHIHIIIHIIIIIIIIIIIHH?IIIIIIIIIIIIIIIIIHIIIHIIIIIIIIIIIGIIIIIIIIIIIIII
@HWI-D00621:625:HMJNFBCX2:2:1102:16772:71108
GTGGGGAATATTGCACAATGGGCGCAAGCCTGATGCAGCCATGCCGCGTGTGTGAAGAAGGCCTTCGGGTTGTAAAGCACTTTCAGCGGGGAGGAAGGCGATAAGGTTAATAACCTTGTCGATTGACGTTACCCGCAGAAGAAGCACCGGCTAACTCCGTGCCAGCAGCCGCGGTAATACGGAGGGTGCAAGCGTTAATCGGAATTACTGGGCGTAAAGCGCACGCAGGCGGTCTGTCAAGTCGGATGTGAAATCCCCGGGCTCAACCTGGGAACTGCATTCGAAACTGGCAGGCTAGAGTCTTGTAGAGGGGGGTAGAATTCCAGGTGTAGCGGTGAAATGCGTAGAGATCTGGAGGAATACCGGTGGCGAAGGCGGCCCCCTGGACAAAGACTGACGCTCAGGTGCGAAAGCGTGGGGAGCAAACAGG
+
IIGIIIIIIIIIIIIIHIIGHIIIIIIHIIIIGIIIIE?FHE?HIGIIHGGHHHIHIIIHHFIIIIIIGHHHIHHIIFHGIIFHIIIIIIIIIHHHEFHIGHHIFHHHCCDHH@GGHHHIIIHIEEHHA-?6FAGDDCCEGC@A@FHI+>HDHHHHEHHIEFHCEHE-F6++5:C+-6GE--@33CG--6FF-6-556-6-@@?@@6@6@GH?2'HE@-5>D6-C.HH>3?F6--@-F5+C@-6-------E@+HD:CHFF66-EHHGHHEIHHHFHHIHHHBHGIHGEHHIHHHHIIHHHGF@D-HHHIHHFEEHFHGHHF?HFCIIIHHIIIHIIIHIIIHIHHHFHIIHIHHIIHHHCIGIIHHIHHGIIHIHIIHHE1IIIIIIIIHIIIIIIIHHGHIIIIHIIIIIIIIIIIIIIIIIIIIIII
@HWI-D00621:625:HMJNFBCX2:2:1102:13283:71416
GTGGGGAATATTGCACAATGGGCGCAAGCCTGATGCAGCCATGCCGCGTGTATGAAGAAGGCCTTCGGGTTGTAAAGTACTTTCAGCGAGGAGGAAGGCGTTAAGGTTAATAACCTTGGCGATTGACGTTACCCGCAGAAGAAGCACCGGCTAACTCCGTGCCAGCAGCCGCGGTAATACGGAGGGTGCAAGGGTTAATCGGAATTACTGGGCCTAAAGCGCGCGCAGGCGGTCTGTCAAGTCGGATGTGAAATCCCCGGGCTCAACCTGGGAACTGCATTCGAAACTGGCAGGCTAGAGTCTTGTAGAGGGGGGTAGAATTCCAGGTGTAGCGGTGAAATGCGTAGAGATCTGGAGGAATACCGGTGGCGAAGGCGGCCCCCTGGACAAAGACTGACGCTCAGGTGCGAAAGCGTGGGGAGCAAACAGG
+
IIIGIIHHHIIIHIIIIIIHHIIIIIIIGIIIGHIIIGIIIIIIIIIIEHEHHHHIIIIIGIGFGHGHDHHHIHIHHIGIHHFHHHIIIGDHHHHIIIEHHHIIIEHBBGHHIIIIIIHGH:DEHH-EE-AHHIFI:DHIHHECB@GFCCD:4AAHEF-AAE-AGCH?G?;HI:+>EHH-555+>DH?@HG6-456@--6EHG@@FE-EHF@6+-CHHDD5<+>--+:;>@-@FFE@-CHD@-@@@@-?H@?HIHDD:GA-EG-EHIHHIIHCIHHHHG?EHHHIIHHHEHGGEEHIIHG?CEAA7HEHHH?IHHHGIIIHGHHIHIHHHIIHIHIHIIIIIIIHHHFBHIIIHIHIIHIHHDIIHIIHIIIHHHHIIHIIIHIIIHIIHHIIIIIIIIIIHIIIIGIIIIIIIIIIIHIIHHIIIIIHI
@HWI-D00621:625:HMJNFBCX2:2:1102:18583:71675
GTGGGGAATATTGCACAATGGGCGCAAGCCTGATGCAGCCATGCCGCGTGTATGAAGAAGGCCTTCGGGTTGTAAAGTACTTTCAGCGAGGAGGAAGGCATTAAGGTTAATAACCTTGGTGATTGACGTTACTCGCAGAAGAAGCACCGGCTAACTCCGTGCCAGCAGCCGCGGTAATACGGAGGGTGCAAGCGTTAATCGGAATTACTGGGCGTAAAGCCGACGGAGGCGGTCTGTCAAGTCGGATGTGAAATCCCCGGGCTCAACCTGGGAACTGCATTCGAAACTGGCAGGCTAGAGTCTTGTAGAGGGGGGTAGAATTCCAGGTGTAGCGGTGAAATGCGTAGAGATCTGGAGGAATACCGGTGGCGAAGGCGGCCCCCTGGACAAAGACTGACGCTCAGGTGCGAAAGCGTGGGGAGCAAACAGG
+
IIIIIIIIIIIIGIIIIIIIHIIIIIIIIIIIHIIHIIIIIIGIHIIIIIHHHIIIIHIIHHHEHHHHIIIIIIIIGHIIGG<DHHHIDHIIDGHHIHEEHIHIIGHHFHEHHHEEHHICE?EHHHHH-DG@AAHHDHHHGHEHEE@GCGHDEBF?-A4FGHIHHCEHHIHHDHHDGCE--@4+;H-@-6@@?H@CHGGHHHH@@@H@@HHHGE6?>C++)+5--+H>5+46----6-=H>-4CG@-@EFIIHHD>+>--EIHGGF?E@GGAHGA-@?HHFDIIHIIIFEE?EEFIHGHHHEHGB-IHDDHE::IIHIIIHGIHIHHHIHIIIIIIIIHHIIIIIGHGBEHIIIHIIIIIIIIIIIHIIHIIIIDHIIHHHCHIIIIHIHHIIIIIIIHIIHIIIHHEIIIIIIIIIIIIIIHIIHIIII
@HWI-D00621:625:HMJNFBCX2:2:1102:13916:71832
GTGGGGAATATTGCACAATGGGCGCAAGCCTGATGCAGCCATGCCGCGTGTATGAAGAAGGCCTTCGGGTTGTAAAGTACTTTCAGCGGGGAGGAAGGCGATAAGGTTAATAACCTTGTCGATTGACGTTACCCGCAGAAGAAGCACCGGCTAACTCCGTGCCAGCAGCCGCGGTAATACGGAGGGTGCAAGCGTTAATCGGAATTACTGGGCGTAAAGCGCACGCAGGCGGTCTGTCAAGTCGGATGTGAAATCCCCGGGCTCAACCTGGGAACTGCATTCGAAACTGGCAGGCTAGAGTCTTGTAGAGGGGGGTAGAATTCCAGGTGTAGCGGTGAAATGCGTAGAGATCTGGAGGAATACCGGTGGCGAAGGCGGCCCCCTGGACAAAGACTGACGCTCAGGTGCGAAAGCGTGGGGAGCAAACAGG
+
HIIIIIIIIIIIIIIIIHIHIHIIIIIIIIIIIIIIHIIIHIIIGIHIHIHGHIIIIIIIIIEHIIHIIIIIIIGIIIIIIHDGHHGHDHD:CHFHIHIICCHHHHAG?GH@HFEEHIIIIHHE?F?HHII-8A@HHC:GFEHG?G-FDDDHH?6A@-@EEHFIIIHE?GCDH:3C@-FH-@C6>C-4@@F?5EE--5-@EHHHEFE@HEC@@D5@@+6'#654CD@HH665---@6-@>+-@@HHFIIIIHCDHH:HCHCHF?EG?HGEGCHG?CHHGHHHHIHHEGCHHHHHHHHEFHCGEHHEIHGGIHF.HIIIIIIIIIIIIHHDHIIHHGHHHEGIIIIHHDBFFHHHHGIIIIHIIIIIIHIIIHHIIIHCIIIHIIIIHHGHIIIHGIIIIHHHIIIIIIIIIIIIIIIIIIIIIIIIIIII
@HWI-D00621:625:HMJNFBCX2:2:1102:16431:72046
GTGGGGAATATTGCACAATGGGCGCAAGCCTGATGCAGCCATGCCGCGTGTGTGAAGAAGGCCTTCGGGTTGTAAAGCACTTTCAGCGGGGAGGAAGGCGTTAAGGTTAATAACCTTGGCGATTGACGTTACCCGCAGAAGAAGCACCGGCTAACTCCGTGCCAGCAGCCGCGGTAATACGGAGGTTGCAAGCGTTAATCGGAATTACTGGGCGTAAAGCCCACGCAGGCGGTCTGTCAAGTCGGATGTGAAATCCCCGGGCTCAACCTGGGAACTGCATTCGAAACTGGCAGGCTAGAGTCTTGTAGAGGGGGGTAGAATTCCAGGTGTAGCGGTGAAATGCGTAGAGATCTGGAGGAATACCGGTGGCGAAGGCGGCCCCCTGGACAAAGACTGACGCTCAGGTGCGAAAGCGTGGGGAGCAAACAGG
+
GHCHHDHHIHIIIIIIICH?G@GHDHHHHHIHIFGEF@FHHHCCH<EHIIIIHHHIEEHHHGEHEEHIDIHDHGCHF@EHI?<FGHHCHDHHH:HIGH?DG:EHEH@?G-EHF@@G--DF:C+-66A-A-F-@E-5+>C?FGHACEHIHDGHG?6--@C-@@?--E@4@->>;+6>-6@EH-@CD---4666@-464@---4@-EHE@->62-6--4@?>)G@+E@-H;>@G66-?CHH>+-H@@6--@6@@-+;5:+EA?@IIHHIHCHEEH@AF6CF5--HEHFG?HF-?HB8@H?F-@7A7AA?HCDC7HCHHAHHHHHFHHHGEHHHDHHCHHHIIHHHFHFHGDIIHHEHHF/EHHDHHG@GHIIHHHIHDHDCCHHHFHIIIIIHHGHHIHIHHEHHIIIIIIHGFIHHIHHIHHEHHHGD1HG
@HWI-D00621:625:HMJNFBCX2:2:1102:18325:72199
GTGGGGAATATTGCACAATGGGCGCAAGCCTGATGCAGCCATGCCGCGTGTATGAAGAAGGCCTTCGGGTTGTAAAGTACTTTCAGCGGGGAGGAAGGCGATAAGGTTAATAACCTTATCGATTGACGTTACCCGCAGAAGAAGCACCGGCTAACTCCGTGCCAGCAGCCGCGGTAATACGGAGGGTGCAAGCGTTAATCGGAATTACTGGGCGTAAAGCGCACGCAGGCGGTCTGTCAAGTCGGATGTGAAATCCCCGGGCTCAACCTGGGAACTGCATTCGAAACTGGCAGGCTAGAGTCTTGTAGAGGGGGGTAGAATTCCAGGTGTAGCGGTGAAATGCGTAGAGATCTGGAGGAATACCGGTGGCGAAGGCGGCCCCCTGGACAAAGACTGACGCTCAGGTGCGAAAGCGTGGGGAGCAAACAGG
+
IIIIIIIIHIIIHIIIIIIIIHIIIIIIIIIIHIGIHIIIIIIIGIIIIHHIIIIGIIIIGIIHIIIHIFHHIIHHIIIHIIFEHIIIIIIGIIHHIIIIICHHIHHEHGHFEFHEHEHHHEHHGIIIHHGEC@HGCHHEEHIICGHHHDCHHHHHHHIHECEFHEEHH?>DHD:+4FHH--5>>34EHHH--@EGH@GHH@-6@@6@FHDEGCHHEEE;4E@3CCHHC>-66---@6-++=G@G@-6---6-3IH;6E@FF@EHHHE?HFIHFA?F?G@?=CHIHG?HH?HEEHHHHHGGHCEHFHHHDDHG7HGHIHIIIIIIIHIIIIIIIHIIIHHIIIIIIHHDHIIIIIHIIIIIIIHIIIIHHIHIIIIIIIIIIIHIIIIIIIIHIIHHIIHHHIIIIHIIIIIIIIIIIIIIIIIIIIIII
@HWI-D00621:625:HMJNFBCX2:2:1102:11516:72408
GTGGGGAATATTGCACAATGGGCGCAAGCCTGATGCAGCCATGCCGCGTGTGTGAAGAAGGCCTTCGGGTTGTAAAGCACTTTCAGCGGGGAGGAAGGCGGTGAGGTTAATAACCTCACCGATTGACGTTACCCGCAGAAGAAGCACCGGCTAACTCCGTGCCAGCAGCCGCGGTAATACGGAGGGTGCAAGCGTTAATCGGAATTACCGGGCCTAAAGCCCACGGAGGCGGTCTGTCAAGTCTGATGTGAAATCCCCGGGCTCAACCTGGGAACTGCATTCGAAACTGGCAGGCTAGAGTCTTGTAGAGGGGGGTAGAATTCCAGGTGTAGCGGTGAAATGCGTAGAGATCTGGAGGAATACCGGTGGCGAAGGCGGCCCCCTGGACAAAGACTGACGCTCAGGTGCGAAAGCGTGGGGAGCAAACAGG
+
IIGIIIHIIIIIIIIIIIIIIIIIIIIIIIIHIIIIIIIHIIIIIIIIHHFHIIEEHIHHIIIIIIIIIGIHIIHGEDHHHIDFEHGDHHHDHIHIIHHHIIIIIIHG?A-FHHDFEGHIHGHE--BEGCHHH?@:+36@-A-AG?@GDD:DCFF?@GEHHDE-6EEHEHHI>C>54-6645-5DHHHIF@6-46EE??@?HIH@>+3)E@66+---6-+)+@64+=HHAFG@6---HFHG@--EIHIHH@-G366+HAF-HFAHGAEHHG?CEEIHHEHEIHFIHHGHHGIHE?GF-HGAA?HHHIHHGHCCH@HHGHH?HIHIHCHHDHHHHIHGIGIIHHHHHGGAFCHHFHIIIIIIHHIIHHIIIIIIIHIIIIHFGHHHIHHHIHHGIIIHHHEFEIIIHHIIIIIIIIIIIIHIIIIIIIIII
@HWI-D00621:625:HMJNFBCX2:2:1102:19890:72668
GTGGGGAATATTGCACAATGGGCGCAAGCCTGATGCAGCCATGCCGCGTGTATGAAGAAGGCCTTCGGGTTGTAAAGTACTTTCAGCGGGGAGGAAGGCGATAAGGTTAATAACCTTGTCGATTGACGTTACCCGCAGAAGAAGCACCGGCTAACTCCGTGCCAGCAGCCGCGGTAATACGGAGGGTGCAAGCGTTAATCGGAATTACTGGGCGTAAAGCGCACGCAGGCGGTCTGTCAAGTCGGATGTGAAATCCCCGGGCTCAACCTGGGAACTGCATTCGAAACTGGCAGGCTAGAGTCTTGTAGAGGGGGGTAGAATTCCAGGTGTAGCGGTGAAATGCGTAGAGATCTGGAGGAATACCGGTGGCGAAGGCGGCCCCCTGGACAAAGACTGACGCTCAGGTGCGAAAGCGTGGGGAGCAAACAGG
+
IIIIHIIIIIIIIIIIIIIHGHIHHIIIIIIIIIIIIIHHHIIIIIIIII=HHIIHIIIIHHIHIIIIIGHHHGHIHHCHGGDGHGHHHIIGHCHIHGIHGD8@FCEEHHCEE-AFHIHIGI79EEEHAGCH@GHHHD+FEAAHH?FEHD:5EEHEHF=FHECEHF-@C5>>>D++@HH-4-->::GH=FF??EG#############HGH@GGHHE>5+4-GDGIIHIHGGHHHEF?C;+---?HHHF@6HHCC;3>@A-EHEEA?HEIHHHHCHF?HHGIIHHECIIIHHIIHHHGIIHHFHHEHGHIHEGEHHGGIHEHEHHIIHHHHHHFIIIHIIHIIIIHHGDGIHFHIHHHIIHCHHHHHHGIGIIIIHIIHIIIIGIIIIIIIIIIIIHIHHHEIIHHIIIIIIIGHGIIIIIIHIIIIIGI
@HWI-D00621:625:HMJNFBCX2:2:1102:19969:73347
GTAGGGAATCTTCGGCAATGGGGGCAACCCTGACCGAGCAACGCCGCGTGAGTGAAGAAGGTTTTCGGATCGTAAAACTCTGTTGTTAGAGAAGAACGTTAAGTAGAGTGGAAAATTACTTAAGTGACGGTATCTAACCAGAAAGGGACGGCTAACTACGTGCCAGCAGCCGCGGTAATACGTAGGTGCCAAGCGTTGTCCGGATTTATTGGGCGTAAAGCGAGCGCAGGTGGTTTCTTAAGTCTGATGTAAAAGGCAGTGGCTCAACCATTGTGTGCATTGGAAACTGGGAGACTTGAGTGCAGGAGAGGAGAGTGGAATTCCATGTGTAGCGGTGAAATGCGTAGATATATGGAGGAACACCGGAGGCGAAAGCGGCTCTCTGGCCTGTAACTGACACTGAGGCTCGAAAGCGTGGGGAGCAAACAGG
+
IIIIIIIIIHIIIIIIIIIIIIHIHHIEHIIIIIIIIIIIIHIIIIIIIIIIIIIIGIIIIC<GHHDDHHDH@HHIIIII/D<FHEHHIGHHHFHHHH.:AGHFHHCHHHGEE?HFHHFEGFHIICHCHHEE?@GHFAFGHAG?-BGE->HHHE@GHHH@--8AG@EGG@-6;CD:;--6-66@G-6-666@-44-6>EFFHF@E=-@@@HH@@;EH@@DDHD>+--@E?EHF68--8-G?HF@-HA@AHHCF-HEEGFEFAGF-HGDA7-HGA7-HHHHHFDB-G@HHFAF7.D.HHGIHEFHAHHCHHHHIHHHEG?G?HCEIHIIGHHGIHGHHHHHHGHHHHEGDEC/IHHHIHHHCCHIHHHDIHIHECIIIIHIHCGIIHHHIIIIIIIIHIIIIIHIIIIIIIIIIIIHIIHIIIIIIIIIHI
@HWI-D00621:625:HMJNFBCX2:2:1102:11423:73713
GTGGGGAATATTGCACAATGGGCGCAAGCCTGATGCAGCCATGCCGCGTGTATGAAGAAGGCCTTCGGGTTGTAAAGTACTTTCAGCGGGGAGGAAGGTGCTGAGGTTAATAACTTCAGCAATTGACGTTACCCGCAGAAGAAGCACCGGCTAACTCCGTGCCAGCAGCCGCGGTAATACGGAGGGTGCAAGCGTTAATCGGAATTACTGGGCGTAAAGCGCACGCAGGCGGTCTGTCAAGTCGGATGTGAAATCCCCGGGCTCAACCTGGGAACTGCATTCGAAACTGGCAGGCTAGAGTCTTGTAGAGGGGGGTAGAATTCCAGGTGTAGCGGTGAAATGCGTAGAGATCTGGAGGAATACCGGTGGCGAAGGCGGCCCCCTGGACAAAGACTGACGCTCAGGTGCGAAAGCGTGGGGAGCAAACAGG
+
IIIHIIHIIIIIIIIIIIIIIHIIIHHIIIIIIIIIIIIIIIIIIIIIIHGHIIIIIIIIIIHIIIIGGHHDHIIIHCGHIIHHEHEHHIHCHIIIIC@FHHFCECF?F-GHHH---77-8AGCF7-7D-BGF-@>+>DAFHC@-EGA>3++@@6E-6--5@-----4643>DD53@--6--46::44-@6@?G@@GHH-@@@GC@6-6GGHGE@GGC:+-@4+@4-:6+666--EF?HHHGECHGG@-E?GCCHHHHGIGIHHHHEA-?HGEA--HHHHGIIIIIIGIHEHEIGIHIHIHEF?D-IIHIHGF@?HHHIIHGGIHFIHIHHHHHIIIHHHHGHHHGF<.1IIHIIIIIIIIIIIHIIIIIIIIIIHIIHGHCIIIIIHHHHHFIIIIIIHHCIIIIHIIIIIIIIIIIIIIIIIIIIIII
@HWI-D00621:625:HMJNFBCX2:2:1102:16393:74436
GTGGGGAATATTGCACAATGGGCGCAAGCCTGATGCAGCCATGCCGCGTGTATGAAGAAGGCCTTCGGGTTGTAAAGTACTTTCAGCGAGGAGGAAGGCATTAAGGTTAATAACCTTAGTGATTGACGTTACTCGCAGAAGAAGCACCGGCTAACTCCGTGCCAGCAGCCGCGGTAATACGGAGGGTGCAAGCGTTAATCGGAATTACTGGGCGTAAAGCGCACGCAGGCGGTCTGTCAAGTCGGATGTGAAATCCCCGGGCTCAACCTGGGAACTGCATTCGAAACTGGCAGGCTAGAGTCTTGTAGAGGGGGGTAGAATTCCAGGTGTAGCGGTGAAATGCGTAGAGATCTGGAGGAATACCGGTGGCGAAGGCGGCCCCCTGGACAAAGACTGACGCTCAGGTGCGAAAGCGTGGGGAGCAAACAGG
+
IIIIIHHHIIIIIIHIIIIIIIIIHHIIIIIIIIIIIIIIIIHIIIIIEHHIIIHIIIGIIIIHHHIHIHHHIIIIIIIIICDGHHIIGIIIIIGHIIGGHIIIIIHHEEGHHHEHHHHHHEHHHHHHIIGHHBEDDDHIIIIHIHEGHIIIIE--AE--AG?AF?FEHH++>CHC-6FH?-4DH+-5@@6--6@@E4--GHFF@EH--DIHHF64@+++@C@CCEHHB+@-@HGIHGGHC-@FF@--CHGIIHD::>@AGCHHGA-6-GCHHF?EF?HH?HHFCIHHHHA-EIIIIIIHHHEEH?FHHIIIHHEIHGEHHFIHIIIIIIIIIIIIIHHHHIIIIIHF<HGHHIIHIIIIIHIIIIIIIHIIIIIIIHHIIHIIHGHHEGIIIIIIIIIIHHIIIIIIIIIIIIIIIIIIIIIIIIIIII
@HWI-D00621:625:HMJNFBCX2:2:1102:16353:74440
GTGGGGAATATTGCACAATGGGCGCAAGCCTGATGCAGCCATGCCGCGTGTATGAAGAAGGCCTTCGGGTTGTAAAGTACTTTCAGCGGGGAGGAAGGTGTTGAGGTTAATAACCTCAGCAATTGACGTTACCCGCAGAAGAAGCACCGGCTAACTCCGTGCCAGCAGCCGCGGTAATACGGAGGGTGCAAGCGTTAATCGGAATTACGGGGCGGAAAGCCGACGCAGGCGGTCTGTCAAGTCGGATGGGAAATCCCCGGGCTCAACCTGGGAACTGCATTCGAAACTGGCAGGCTAGAGTCTTGTAGAGGGGGGTAGAATTCCAGGTGTAGCGGTGAAATGCGTAGAGATCTGGAGGAATACCGGTGGCGAAGGCGGCCCCCTGGACAAAGACTGACGCTCAGGTGCGAAAGCGTGGGGAGCAAACAGG
+
IIIIIIHIIHIIIIIIIIIGIIIIIIIIIIIIIIIIHIIIIIIIIHIIHIHIIIIHIIIIIHHHIIIIIIIIIIIIIIIIHIFHIIIIHIIIIIHHHHHIHIIHHIHIGIIIIHHHFHHIIHHIGIFEEEH=HFDHDHCEHHHEFHHFHHGIGI?GHH@--@@FGHHFHFHHHHH+----@-@:CC@?4?@@4E@EEC-FGH-@@@@@.CHH66#>GG?@1)-35-HDA>5---6--@HC>-=C@?6-?HHGE+HCD:HEH@A-HEA--ACHGEGHH?EHHE@A66HHHFA-?F?FHF-A@?HIHFGIHHHIHHHHHHHIIIIIIIIIHIIIIIHHHIHHIIIIIIHHDHIIIIHHIIIHCIIIHHIIIIIIIIIHGIIIIIIHIIIIHIIIIIIIIIIIIIIIIIHIIIIIIIIIIIIIIIIIIIIIII
@HWI-D00621:625:HMJNFBCX2:2:1102:13107:74543
GTGGGGAATATTGCACAATGGGCGCAAGCCTGATGCAGCCATGCCGCGTGTATGAAGAAGGCCTTCGGGTTGTAAAGTACTTTCAGCGGGGAGGAAGGTGCTGAGGTTAATAACCTCAGCAATTGACGTTACCCGCAGAAGAAGCACCGGCTAACTCCGTGCCAGCAGCCGCGGTAATACGGAGGGTGCAAGCGTTAATCGGAATTACTGGGCCTAAAGCCCACGCAGGCGGTCTGTCAAGTCGGATGTGAAATCCCCGGGCTCAACCTGGGAACTGCATTCGAAACTGGCAGGCTAGAGTCTTGTAGAGGGGGGTAGAATTCCAGGTGTAGCGGTGAAATGCGTAGAGATCTGGAGGAATACCGGTGGCGAAGGCGGCCCCCTGGACAAAGACTGACGCTCAGGTGCGAAAGCGTGGGGAGCAAACAGG
+
IIIIHHHIHHIHIIIIIIIHIIIIIIIIIIIIIIHIIIIIHHIIIIIIHHCHHIIIHIIIIGIIIHIGIIHIHHHHIIIIIHFHHHIIGIIHHHIIIIIGGHD.GHHIIIHIHIHIEHGEHHHIIIIIIIEEHH@DD:H@HHCHA-AADCHHIIHHHH=GHEHHG-@CCEC:CDHDHC@@@=@+::-5EEHC@HE-@5--@EH@E-6@-@@-4+C@@6-+)+HHCGE>3CEG6-@C@-=5+-HFHHF6--E@@>C>+D?FIHHHEEE?HHIHIHHEEEHHE-FHIHHEEHA@?IHGIHHHHEGEFEHHCCCAF@HIHFHEHHHHHIIIIIIHIIIIIHHFIIIIIHHFFHIIIIIIIIHHIIIHIHHIIIIHIIIIIIIHIHHIIIIIHGIIHHHIIIH@HEIIIIIIIIIIIIIIIIIIIIIIIIIIII
@HWI-D00621:625:HMJNFBCX2:2:1102:10046:76048
GTGGGGAATATTGCACAATGGGCGCAAGCCTGATGCAGCCATGCCGCGTGTATGAAGAAGGCCTTCGGGTTGTAAAGTACTTTCAGCGGGGAGGAAGGTGTTGAGGTTAATAACCTCAGCAATTGACGTTACCCGCAGAAGAAGCACCGGCTAACTCCGTGCCAGCAGCCGCGGTAATACGGAGGGTGCAAGCGTTAATCGGAATTACTGGGCGTAAAGCCCACGCAGGCGGTCTGACAAGTCGGATGGGAAATCCCCGGGCTCAACCTGGGAACTGCATTCGAAACTGGCAGGCTAGAGTCTTGTAGAGGGGGGTAGAATTCCAGGTGTAGCGGTGAAATGCGTAGAGATCTGGAGGAATACCGGTGGCGAAGGCGGCCCCCTGGACAAAGACTGACGCTCAGGTGCGAAAGCGTGGGGAGCAAACAGG
+
IIIIIHIHIIIIIIHIIIIHIIIIIIIHHIHIIIIIIIIIIIIIIIIIIIHIIIIGIIIIIIIHIHIIIHIIIIIIIIIIIHDEEGHHHDHHHDHGHIHGHGFHHGHGIIHHIIHHGHIIIGHIIIIIHIIH@FHHDH:HHIHIHHAHDHHCGHEHHGIIIHC?FHHIGEHHHHH+@@-@EE-36+-6--6-@E@-@GEFH@-@@GHE5?C@663>HH?5+>4+--HHC56HG666---CD-@?G66---?HHCHC>+H?GF@-@A56-AF-AEHEHHG-EG@GIHECHH?HE?@HIHGHHGFIHHG@HIHEGIIHHIIIHEGEIIIHIHIIIIIIHH=IIDHIHHEF<HIIHIHEIIIIIIIIIIIIIIIIIIIHIIHHDCIGIIIIIIIHEHIIIIHHHHIIIIIIIIIIIIIIIIIIIIIIIIIIII
@HWI-D00621:625:HMJNFBCX2:2:1102:14414:76455
GTGGGGAATATTGCACAATGGGCGCAAGCCTGATGCAGCCATGCCGCGTGTATGAAGAAGGCCTTCGGGTTGTAAAGTACTTTCAGCGAGGAGGAAGGCATTAAGGTTAATAACCTTGGTGATTGACGTTACTCGCAGAAGAAGCACCGGCTAACTCCGTGCCAGCAGCCGCGGTAATACGGAGGGTGCAAGCGTTAATCGGAATTACTGGGCGTAAAGCGCACGCAGGCGGTCTGTCAAGTCGGATGTGAAATCCCCGGGCTCAACCTGGGAACTGCATTCGAAACTGGCAGGCTAGAGTCTTGTAGAGGGGGGTAGAATTCCAGGTGTAGCGGTGAAATGCGTAGAGATCTGGAGGAATACCGGTGGCGAAGGCGGCCCCCTGGACAAAGACTGACGCTCAGGTGCGAAAGCGTGGGGAGCAAACAGG
+
IIIIIIIIIIIIIIIIIIIHHIIIHIIIIIIIIIIIIHIIIHIIIIIIIIIHIIGHEHIHHHIHIIIHIHIIIHHHIIIHIIFHHIHIIIIIHGHIGIIFFHEHEHIIHIIIHHHHIFHHIIII?HHIHEHHIGEHHHHIHIIIIFHEDH;HHHHHGEEHFHHIGHF-E-6>HID:@FHC?@@:HHFHDHFGHH@HDE@GHHHH6@<HCE;@ED@CHHE>DE5>FEHHGHHHE@@6-CHDC=HGIHG6@6-HG:HCD>?AGHHCEA-G@?IHIHEAEHHEE=GHIIIHFH@GB7-?HGHHCB--A-HHHDIIHHHIHHHIHHHGGIIIIIHHHHIHHHHHIIIHIHHGDHIHGIIIIIHHHIIIIHH=G?IIHDIHDH?HEIHIIIHHIHIHHIIIIIGIHHIIIIIIIIIIIIIIIIIIIIIIIIIIII
@HWI-D00621:625:HMJNFBCX2:2:1102:17544:76320
GTGGGGAATATTGCACAATGGGCGCAAGCCTGATGCAGCCATGCCGCGTGTATGAAGAAGGCCTTCGGGTTGTAAAGTACTTTCAGCGGGGAGGAAGGCGATAAGGTTAATAACCTTGTCGATTGACGTTACCCGCAGAAGAAGCACCGGCTAACTCCGTGCCAGCAGCCGCGGTAATACGGAGGGTGCAAGCGTTAATCGGAATTACTGGGCGTAAAGCGCACGCAGGCGGTCTGTCAAGTCGGATGTGAAATCCCCGGGCTCAACCTGGGAACTGCATTCGAAACTGGCAGGCTAGAGTCTTGTAGAGGGGGGTAGAATTCCAGGTGTAGCGGTGAAATGCGTAGAGATCTGGAGGAATACCGGTGGCGAAGGCGGCCCCCTGGACAAAGACTGACGCTCAGGTGCGAAAGCGTGGGGAGCAAACAGG
+
IIIHIIHHHIIIIIIIIIIHHIHIIIIIIIIIIIIIIIIIEHHHHIGHHHHIIIHIIIIIIIIIIHIIIGHHIIGHHIIIHIDECHGDHIIHHH@HCHIIGCGHHHFHHEHHIHGHHIIIIGIHHIIIHHHGHAHHHHHCHIGEHHCEHIHHIICHEHFHHHHHHEHIHEDHHD5;-@E?H@GD;3@@GHIHEG@HHH?@@E64@F6-FCCHE->G@HHE5=GGHEGHH>?IHHEHHHFDDHCHIIIIHHEE@CDHD:E-GIIHHHHFEF?HIHHFH?HHIGHHHHHIIIHHHFHIIFHHCG?FCHHIHHHGCCHHHGHHHHIIIHHGHGIGFIHIHHHGIIIIIIHGDHIHIIIIHIIIHIIIIHIIIIIIIIIIIHHIIGIIIIIIHHIIIIIIIIIIIIIIIIIIIIIIIIIGIIIIIIIIIIIIII
@HWI-D00621:625:HMJNFBCX2:2:1102:11829:76605
GTGGGGAATATTGCACAATGGGCGCAAGCCTGATGCAGCCATGCCGCGTGTATGAAGAAGGCCTTCGGGTTGTAAAGTACTTTCAGCGGGGAGGAAGGTGTTGAGGTTAATAACCTCAGCAATTGACGTTACCCGCAGAAGAAGAACCGGCTAACTCCGTGCCAGCAGCCGCGGTAATACGGAGGGTGCAAGCGTTAATCGGAATTACTGGGCGTAAAGCGCACTGAGGCGGTCTGTCAAGTCGGATGTGAAATCCCCGGGCTCAACCTGGGAACTGCATTCGAAACTGGCAGGCTAGAGTCTTGTAGAGGGGGGTAGAATTCCAGGTGTAGCGGTGAAATGCGTAGAGATCTGGAGGAATACCGGTGGCGAAGGCGGCCCCCTGGACAAAGACTGACGCTCAGGTGCGAAAGCGTGGGGAGCAAACAGG
+
IIIIIIIIIIIIIIIIIIIIHIIHHIIIIIIIGHHIIHIHHHIIIIIIEHHHIIIIIIIIHIIIIHIIHI=CGEHIIIIIIED@B?@;DHIDHCEHIHEHHHFHIIH?EHHHIAFHIG@FEE@GEC?@7-B-BHHHDD+AGHII-6-ADHHICH@AHH=A-@@HI-6?H-6;DHC>@E?6G--+6+---6@E-6544466@@@@@FF--:HG6--E@E?@-+-6+;HH<34--@@6--@CCHG@@-@-@@HHE5C>++FHF-6--8-A-AGA-GA-IHECGGHGIIHIIHGFB?HGFHHHEFA7F-GIHC:AA?IIIIIIIIHHHIIIIIIIIIIHHEIIIIHIIIHGHIIIIIIIIIIHIIIIIIIIIIIIIIHIHIIHEIIHHIIIHGHHIIIIIHIIHCIIIIHIIIIIIIIHIIIIIIIIIIIIII
@HWI-D00621:625:HMJNFBCX2:2:1102:10127:76965
GTGGGGAATATTGCACAATGGGCGCAAGCCTGATGCAGCCATGCCGCGTGTATGAAGAAGGCCTTCGGGTTGTAAAGTACTTTCAGCGAGGAGGAAGGCATTAAGGTTAATAACCTTAGGGATTGACGTTACTCGCAGAAGAAGCACCGGCTAACTCCGTGCCAGCAGCCGCGGTAATACGGAGGGTGCAAGCGTTAATCGGAATTACTGGGCGTAAAGCGCACGAAGGCGGTCTGTCAAGTCGGATGTGAAATCCCCGGGCTCAACCTGGGAACTGCATTCGAAACTGGCAGGCTAGAGTCTTGTAGAGGGGGGTAGAATTCCAGGTGTAGCGGTGAAATGCGTAGAGATCTGGAGGAATACCGGTGGCGAAGGCGGCCCCCTGGACAAAGACTGACGCTCAGGTGCGAAAGCGTGGGGAGCAAACAGG
+
IIIIIIIIIIIIIIIIIIIIEHIIIHIHIIGHIIIIIHIIIGEIIIIIIIIIIIIIIIIIGIIHHIIHHIHHHIHIIIIIIIFHHHHHIIHIIIIIIIGEHIIIHFEGHEHIIGCDDE:.7BEGHE?GEEG-GEEHHIHEHH--AFF->+++6G8FFHHHEHHIHEHICE++>;HHH--6---5CH---@@-6@--@E@@EG@GE6-6<CGC@5>:@6++-36--+-C<AG@--@@66-D>--GF@@-@--@-DDH+DA@HEH?HHEEHFHE86A-A-?HG-@EEIHHIHBA-6-@FAF8-6-HHIHE:IHHEIHHHIGHHCIIIHHIIIIIHHIHHHHHIIIIHEHHFGIIIIIIIIHHHHHIIIIIIIH@IIIIIHGIIIHIIIIIIHIIHIIIIIIIHHIIIIIIIIIIIIIIIIIIIIIIIIIIII
@HWI-D00621:625:HMJNFBCX2:2:1102:17639:76996
GTAGGGAATCTTCCGCAATGGGCGAAAGCCTGACGGAGCAACGCCGCGTGAGTGATGAAGGGTTTCGGCTCGTAAAACTCTGTTATTAGGGAAGAACAAATGTGTAAGTAACTGTGCACGTCTTGACGGTACCTAATCAGAAAGCCACGGCTAACTACGTGCCAGCAGCCGCGGTAATACGTAGGTGGCAAGCGTTATCCGGAATTATTGGGCGTAAAGCCCGCGTAGGCGGTTTCTTAAGTCTGATGTGAAAGCCCACGGCTCAACCGTGGAGGGTCATTGGAAACTGGGAAACTTGAGTGCAGAAGAGGAAAGTGGAATTCCATGTGTAGCGGTGAAATGCGCAGAGATCTGGAGGAATACCGGTGGCGAAGGCGGCCCCCTGGACAAAGACTGACGCTCAGGTGCGAAAGCGTGGGGAGCAAACAGG
+
IIIIIIHIIIIIHIIIIIIIIIIIIIIHIIIHIIIIIIIHHHHIIIIIIIIIHEHIIIHIIIHHHIHHGHIIHIIIIIIIHH7GHEF@HHHHIIIIIIHIHI.7DHHHHGIIC?FHDEH?-DGHCEII:-DEHHHHHF-AGHIIGECCDCHHHCAFEE@AA-AGF?FEF?+>C+3+4@E?E6@GHHGCHIE@-6@----@@:6+5@-FF+6FHE@G@@@@)3+-6=E+DC@E?@@-6@FAA8--HG6-6-ECG?CDDGHA--FCEG3FH?GG@HHF@-GIHEEEA@HGIIHIHEHHIFGHIHGIIIIIIHIHIIHCDIIIIIIHHIIIHHIIIHIIIIIIIIHHIIIHFIIIIIGIIHIIGIIIIIHHIIIIIIIIIIHGIIIIHIIHIIIIHIIIIIIIHHIIIIIIIIIHHIHHIIHIIIIIIIIHHI
@HWI-D00621:625:HMJNFBCX2:2:1102:16991:77971
GTGGGGAATATTGCACAATGGGCGCAAGCCTGATGCAGCCATGCCGCGTGTGTGAAGAAGGCCTTCGGGTTGTAAAGCACTTTCAGCGAGGAGGAAGGTGGTGAGCTTAATACGTTCATCAATTGACGTTACTCGCAGAAGAAGCACCGGCTAACTCCGTGCCAGCAGCCGCGGTAATACGGAGGGTGCAAGCGTTAATCGGAATTACTGGGCGTAAAGCGCACGCAGGCGGTTTGTTAAGTCAGATGTGAAATCCCCGGGCTCAACCTGGGAACTGCATTTGAAACTGGCAAGCTAGAGTCTCGTAGAGGGGGGTAGAATTCCAGGTGTAGCGGTGAAATGCGTAGAGATCTGGAGGAATACCGGTGGCGAAGGCGGCCCCCTGGACGAAGACTGACGCTCAGGTGCGAAAGCGTGGGGAGCAAACAGG
+
IHIIIIIIIIIIIIIIIIIIIIIIIIIGIIIIIIHIIIIIIIIIIHIIIIIIHIHIIIIGIIIIIHIHIHIIIIIIIHIIGHDHHGIHIIIIIGHIIIAHHIIIIHIGHHHHHIHHIIHHHIIIIIIIHIHHHHIICGHHHIHHHI@HIHHIIEEGEHE-A=@HHIHGII:DCD3>@HH?HHCDDH=@@@@@?GEHHIIEHD=GH?F?HHD6EDHCHECE>-EHHGII>3@-GE@@-GIH@F@6--FHHIIHHCIHHIHHEHA-FA?HIIHHHEEEA-?FEB8-GEEF?CAEHGFFIHIHFEG@HFHGIHDHIHHIHHGIIIGIHIIIIIIIHIIIIHIIIIIIIIHHDHIHHIIIIIIIHIGIHIIIIIIHIIIIHIDHHCIIIIHIHHIHIIIIIIIIIIIIIIIIIIHIIIIIIIIIIIIIIIIIII
@HWI-D00621:625:HMJNFBCX2:2:1102:16956:78145
GTGGGGAATATTGCACAATGGGCGCAAGCCTGATGCAGCCATGCCGCGTGTATGAAGAAGGCCTTCGGGTTGTAAAGTACTTTCAGCGAGGAGGAAGGCGTTAAGGTTAATAACCTTGGCGATTGACGTTACTCGCAGAAGAAGCACCGGCTAACTCCGTGCCAGCAGCCGCGGTAATACGTAGGGTGCAAGCGTTAATCGGAATTACTGGGCGTAAAGCGCACGCAGGCGGTCTGTCAAGTCGGATGTGAAATCCCCGGGCTCAACCTGGGAACTGCATTCGAAACTGGCAGGCTAGAGTCTTGTAGAGGGGGGTAGAATTCCAGGTGTAGCGGTGAAATGCGTAGAGATCTGGAGGAATACCGGTGGCGAAGGCGGCCCCCTGGACAAAGACTGACGCTCAGGTGCGAAAGCGTGGGGAGCAAACAGG
+
IIIGIIIIIIIIIHHIIIIIIIHICDHIIIIIIH?HIIIIIHHEHIIHHH0DEGH@EH?HHHGEHHEEHCEHHHIIHIIHIIDF@EEDHHIDEEEHHCEHHHHIHF?AGFEEHH.FE.F.>DH?GFHHHCE-7F@+C@:@FG-B@FAACC:CCAFEHHC-A--6---4-5>CHC53--6F-6-55@F@E?F-@4--5@-645-6-6DEH$@@-@>4@C+564-4-5-+3)@-F@?EF@GC>-5@CG@--HHHEH>3++-@-FHHHG4-F??IHHHHHA?B-FHHHHHHHGHHHEHFHHAD--@HHHGIIIHHGIHGIIIIHGE@GGIHHCIHIHIIHIIIIIIGIHG<.<GHCHHHHHHHHHHHHCEIIHIIIIIHDHE.G1IIIIHIHEGHIIIIIIHHF1HHIHHIIIIIIHIHIIIGIIIIIIIIII
@HWI-D00621:625:HMJNFBCX2:2:1102:12874:78543
GTGGGGAATATTGCACAATGGGCGCAAGCCTGATGCAGCCATGCCGCGTGTATGAAGAAGGCCTTCGGGTTGTAAAGTACTTTCAGCGAGGAGGAAGGCGTTAAGGTTAATAACCTTGGCGATTGACGTTACTCGCAGAAGAAGCACCGGCTAACTCCGTGCCAGCAGCCGCGGTAATACGGAGGGTGCAAGCGTTAATCGGAATTACTGGGCGGAAAGCGCACGCAGGCGGTCTGTCAAGTCGGATGTGAAATCCCCGGGCTCAACCTGGGAACTGCATTCGAAACTGGCAGGCTAGAGTCTTGTAGAGGGGGGTAGAATTCCAGGTGTAGCGGTGAAATGCGTAGAGATCTGGAGGAATACCGGTGGCGAAGGCGGCCCCCTGGACAAAGACTGACGCTCAGGTGCGAAAGCGTGGGGAGCAAACAGG
+
IIIIIHC@GHHIEHIIIIIIIIIIIIGHHHHIGHIIIIHIIHHIHIIIHHIHIIIIIHGGHHIIIIIFHHHHIHEHIHIHHH<FHIIIDHIGHIHHIHGIHDHCHHD?GEGFCHEHFFHHCCHHIIII@EHDHHHHIGIIIGGHHE@-;HHHCHHHHIFHHDC?HIGHEHDDHHDCGHE@@-->C>-65@-@FH4@E-@HGHF@66--6HH@5-#EG>@@DCC:::@;>:C4----6-@>6-6--6-F@-@6-+DDHDHGEHEAEF-F@@A6AA-@@??@H@-@HHEEGFFABACIIHHHG@8EA-IIIHCA7.:A?HIIHEHHHEH@IIIIIIIHIIIIHHHGFHGD<<@FHHIHIIHHDHIIIHDIIHIIIIIHIHDHEHCHGFHHHHHHHHHHIHIIGIIIIHIIHHHGIHIIIIHHIIIIIIIIFI
@HWI-D00621:625:HMJNFBCX2:2:1104:12826:17738
GTGGGGAATATTGCACAATGGGCGCAAGCCTGATGCAGCCATGCCGCGTGTATGAAGAAGGCCTTCGGGTTGTAAAGTACTTTCAGCGAGGAGGAAGGCGTTAAGGTTAATAACCTTGGCGATTGACGTTACTCGCAGAAGAAGCACCGGCTAACTCCGTGCCAGCAGCCGCGGTAATACGGAGGGTGCAAGCGTTAATCGGAATTACTGGGCGTAAAGCGCACGCAGGCGGTCTGTCAAGTCGGATGTGAAATCCCCGGGCTCAACCTGGGAACTGCATTCGAAACTGGCAGGCTAGAGTCTTGTAGAGGGGGGTAGAATTCCAGGTGTAGCGGTGAAATGCGTAGAGATCTGGAGGAATACCGGTGGCGAAGGCGGCCCCCTGGACAAAGACTGACGCTCAGGTGCGAAAGCGTGGGGAGCAAACAGG
+
IIIIIIIIIIIIIIIIIIIIIIIIIIIIIIIIIIIIIHIIIIIIIIIIIIEHHIIHIIHIIIIIIIIIIIIGIIIIIHIIIIEEHIIIIIIIIIIIIIGIGI=HIHICHHHHIHHIHHHGHIII?HHIHEHCHHDHHIIIHIIHGHFHHDDCHIHHHIGFHIIHHHHHG53>C:6CHHHII-@:CD@-@HEE?E@-@E-6F@GHHI=<IHIIHD>HHHHHFFEDG@-:DHHG@-@6--@D>GHEHCEHCF@-G6+:>+?GA-A@GA--A-FEF8-HFAEHEEGAEG@IHF4@GEFCFAHHHAHCHGHGHH>.HH@@GHHDDFEGEIIHHHHHHHIIIHIHGHHHHHGF<EHHEIHHHEHHHHHIIIHHIIIIIIIHHHDHHHIIIIHHFFEHHDIIIIHFFEHHIIHIIIIIIIIIHIIIIIIHIIIIII
@HWI-D00621:625:HMJNFBCX2:2:1104:16438:17709
GTGGGGAATATTGCACAATGGGCGCAAGCCTGATGCAGCCATGCCGCGTGTGTGAAGAAGGCCTTCGGGTTGTAAAGCACTTTCAGCGGGGAGGAAGGCGTTAAGGTTAATAACCTTGGCGATTGACGTTACCCGCAGAAGAAGCACCGGCTAACTCCGTGCCAGCAGCCGCGGTAATACGGAGGGTGCAAGCGTTAATCGGAATTACTGGGCGTAAAGCGCACGCAGGCGGTCTGTCAAGTCGGATGTGAAATCCCCGGGCTCAACCTGGGAACTGCATTCGAAACTGGCAGGCTAGAGTCTTGTAGAGGGGGGTAGAATTCCAGGTGTAGCGGTGAAATGCGTAGAGATCTGGAGGAATACCGGTGGCGAAGGCGGCCCCCTGGACAAAGACTGACGCTCAGGTGCGAAAGCGTGGGGAGCAAACAGG
+
IIIIIIIIIIIIIIIIIIIIIIIIIIIIIIIIIIIIIIIIIIIIIIIIIIHIIIIHIIIIIIIIIHHIHHHIIHIIIIIIIIHIHHIIIIHHIIIIIIHIIIIIIIEHIIHGHHHIHIIIHIHIIIHHHEHHIHIIHIIHIIGFHHHHHHHHGHHIIHIHIIC?-ECHHH:++C:3GHHGHE=>HD4@-@-@GHHHHH?-EEH@-6+FFICGFD?G@C::CIHHEE=>++G@-?CF-IHDC@@-HEFEEIHH@CDD:CA6-6F?GHCHGIHHF6-EIHGA-IIHEHF@HCEGHHGHHHF--HHHFCHFHC7.HHGEHIIHIGHEIHIHD:HHEHHIIHHIIIHHEHHD:GEEIIHIGIIHHHCDGIHHHEHHIIIHIHE<GHFGHHIIGIHHIHIIIIIIHHHHEDHIHHEIHIIHHIIFIIHIIHHHHH
@HWI-D00621:625:HMJNFBCX2:2:1104:7500:17934
GTGGGGAATATTGCACAATGGGCGCAAGCCTGATGCAGCCATGCCGCGTGTATGAAGAAGGCCTTCGGGTTGTAAAGTACTTTCAGCGAGGAGGAAGGCGTTAAGGTTAATAACCTTGGCGATTGACGTTACTCGCAGAAGAAGCACCGGCTAACTCCGTGCCAGCAGCCGCGGTAATACGGAGGGTGCAAGCGTTAATCGGAATTACTGGGCGTAAAGCGCACGCAGGCGGTCTGTCAAGTCGGATGTGAAATCCCCGGGCTCAACCTGGGAACTGCATTCGAAACTGGCAGGCTAGAGTCTTGTAGAGGGGGGTAGAATTCCAGGTGTAGCGGTGAAATGCGTAGAGATCTGGAGGAATACCGGTGGCGAAGGCGGCCCCCTGGACAAAGACTGACGCTCAGGTGCGAAAGCGTGGGGAGCAAACAGG
+
IIIIIIIIIIIIIIIIIIIIIIIIIIIIIIIIHIIIIGIIHGHIIIIIHIIIIIIIIIIIIIIIIIIIIIIIGIIHHHHIIIHHGHHIDHCCHHHHHHIHIIIGIIHHHEEHFHIIHH??>HIGHIIHHIIEHHFHDDHIIIHHIHHCHDHHHGFHHIIEHIIHIHHHGG3DHIH;@-6@-5->DD@H-F@6-@@EEH@HHH=-EF>-FHHHE7'CEFHHHEGHF@EHHDHCCGEG?HEHDG6-HHFF-ECEGIHH:CFHEGHIIHHHIHIHHF-IIIIIIHHHIIHFAHF?HHHHH@HHHFEHHEHFHIIIIHHHE@HIHHHIHCHHHGIHHHIIIHIIIIIHHHHD<CGIIIIIIIIIIIIIIIIIIIIIIIIIIIIIIIIHIIHIIIIIHIHIIIIHHHIIIIIIIIIIIGIIIIIIIIIIIIIIII
@HWI-D00621:625:HMJNFBCX2:2:1104:11375:18046
GTGGGGAATATTGGACAATGGGCGCAAGCCTGATCCAGCCATGCCGCGTGAGTGATGAAGGCCTTAGGGTTGTAAAGCTCTTTCACCGATGAAGATAATGACGGTAGTCGGAGAAGAAGCCCCGGCTAACTTCGTGCCAGCAGCCGCGGTAATACGAAGGGGGCTAGCGTTGTTCGGAATTACTGGGCGTAAAGCGCACGTAGGCGGATATTTAAGTCAGGGGTGAAATCCCAGAGCTCAACTGTGGAACTGCCTTTGATACTGGGTATCTTGAGTATGGAAGAGGTAAGTGGAATTGCGAGTGTAGAGGTGAAATTCGTAGATATTCGCAGGAACACCAGTGGCGAAGGCGGCTTACTGGTCCATTACTGACGCTGAGGTGCGAAAGCGTGGGGAGCAAACAGG
+
IIIIIIIIIIIIIIHHHIIIIIIIHHGIIIIIIIIIIIIIIIIIIIHHIIIIIIIIIIIIIIIIIIIIIIIIIIIHHHIHIICGHGHIHIHHIHHIIIIFHHHHIIHGHIIHIHIIIIIIFHHHGHHIHHHHHEGHIIIIGHHI?CHIGH:4AGHIHFHHHIIGIIIHIH-+65@@D-@EEH@IIHG63CG@36->--2C-@?E@DHA6-@FG?EF?EA@FB6,/HH@E@G68-8-D--F87--A-HF8-FEG?IIHGHF-CFGHHGHHIIIHIIHEEHIHHHHHEGHHIIIHHHHDCHIHIHECHGHIIHCIHGDIIHIHGC<HIIIIIIIHIIIIIIIGIIIIIIIIIIIIIHIIIHIIHGIIIIIIHIIIIHHIIIIIIIIIIIIIIIIIIIIIIIIIIIII
@HWI-D00621:625:HMJNFBCX2:2:1104:13955:18119
GTGGGGAATATTGCACAATGGGCGCAAGCCTGATGCAGCCATGCCGCGTGTGTGAAGAAGGCCTTCGGGTTGTAAAGCACTTTCAGCGGGGAGGAAGGCGATAAGGTTAATAACCTTGTCGATTGACGTTACCCGCAGAAGAAGCACCGGCTAACTCCGTGCCAGCAGCCGCGGTAATACGGAGGGTGCAAGCGTTAATCGGAATTACTGGGCGTAAAGCGCACGCAGGCGGTCTGGCAAGTCGGATGTGAAATCCCCGGGCTCAACCTGGGAACTGCATTCGAAACTGGCAGGCTAGAGTCTTGTAGAGGGGGGTAGAATTCCAGGTGTAGCGGTGAAATGCGTAGAGATCTGGAGGAATACCGGTGGCGAAGGCGGCCCCCTGGACAAAGACTGACGCTCAGGTGCGAAAGCGTGGGGAGCAAACAGG
+
IIIIIIIIIIIIIIIIIIIIIHIIIIIGHIIIIHIIIIIIIIIIIIIHIIGHHIHHHIIIHIIHIIHIGIIHIIIIIHHHHHDFFHIIIIIHIIIIIIIIHHCHIHH?HEEGHGEHHIIIIGIIIIIIHHEHBHHHHIHEEHHHIIG-;:DHIFHHF?@-E@GC@GHIIG>+>CH+-6F@GGDHIGHIFHIIEH-4EEH-EHCGFICCF-6@ED+;=GH?:+DACC+>DHH########C+@5-6-6CFG@65++CD>4FGA6?HGA8-AHGEGA6@EE@EE-?HHAHHG@IHHFHEFHFA-7-7-EE;DHG@CGHHEIIHHGHIIIGIIIIIIIIIIIHIIIIIHGFFEIHEIHIIHHE.HIIHHIHIIIIIIIIHIIGIHIHIIHHIIIHHIIIIIIHHHIIIIIIIIIIIGIHIIIHIIIIIIIIII
@HWI-D00621:625:HMJNFBCX2:2:1104:18937:18233
GTGGGGAATATTGCACAATGGGCGCAAGCCTGATGCAGCCATGCCGCGTGTATGAAGAAGGCCTTCGGGTTGTAAAGTACTTTCAGCGGGGAGGAAGGTGTTGAGGTTAATAACCTCAGCAATTGACGTTACCCGCAGAAGAAGCACCGGCTAACTCCGTGTCAGCAGCCGCGGTAATACGGAGGGTGCAAGCGTTAATCGGAATTACTGGGCGTAAAGCGCACGCAGGCGGTCTGGCAAGGCGGATGTGAAATCCCCGGGCTCAACCTGGGAACTGCATTCGAAACTGGCAGGCTAGAGTCTTGTAGAGGGGGGTAGAATTCCAGGTGTAGCGGTGAAATGCGTAGAGATCTGGAGGAATACCGGTGGCGAAGGCGGCCCCCTGGACAAAGACTGACGCTCAGGTGCGAAAGCGTGGGGAGCAAACAGG
+
EHFFGHDC@GFEHHIGHCHEHIIHHIGHIGHIFEEH@HHHGCGHIIGH<<<GHH?GHIIHIH?1FGGHHHHHHIHIIHCGEG<DFEEDCHHHHHGHEEF/DHH?HHHHHEFHHEAAAHHFECHHHHHI-DHHIECD:HDG@ECG-6FC:D+5-AHEEEE-A-466@@HIGCDHCDHHH-6@@-+>CE?EHHE-@6@-@-@@EH@-@HEHHHH@6-5-C:CE+E:HHHHHD@CCHG@-@46---@--G@-@-CG>>6+CIHE?FAAF?HIIHFGIHHG?HHG@E@68C-?HHGEHGGG@@AGHG-F@HG:HHG:.EEHGFHHH/EHHHGIIHCHHHG?FEH@DEEHCGD<CHCCHEGGD0G.?DIIHHHIHHEEHHCHHEC0EGIIIHHHGFFDCHHEHFHHGFEHGIIHHHEH<HIHIGIIIIHC<D?GH
@HWI-D00621:625:HMJNFBCX2:2:1104:4162:18928
GTGGGGAATATTGCACAATGGGCGCAAGCCTGATGCAGCCATGCCGCGTGTGTGAAGAAGGCCTTCGGGTTGTAAAGCACTTTCAGCGGGGAGGAAGGCGATAAGGTTAATAACCTTGTCGATTGACGTTACCCGCAGAAGAAGCACCGGCTAACTCCGTGCCAGCAGCCGCGGTAATACGGAGGGTGCAAGCGTTAATCGGAATTACTGGGCGTAAAGCGCACGCAGGCGGTCTGATAAGTCGGATGTGAAATCCCCGGGCTCAACCTGGGAACTGCATTCGAAACTGGCAGGCTAGAGTCTTGTAGAGGGGGGTAGAATTCCAGGTGTAGCGGTGAAATGCGTAGAGATCTGGAGGAATACCGGTGGCGAAGGCGGCCCCCTGGACAAAGACTGACGCTCAGGTGCGAAAGCGTGGGGAGCAAACAGG
+
IIIIIIIIIIIIIIIIIIIIIIIIHIIIIIIIIIIIIIIIIIIIIIIIIIHHIIIIIIIIIIHIIIIIIIIIIIFHIHHIIHDHHIIIIIIHHHIHGI?CDHIIHGCHIHGHIE-FHFHHHEHEEFE@G-B@EFCHHHDEEHC?FHI5;DHHIH?EHC@FHI?E@@HII@DHHD+6@@F@E4@>C:@H-6-6-@@@@HHEHF-5>?DHAGHIED<DFE@-+>:A>:+>DDC#############F6-HIHHHG::GHDHFA-IIHEEFFAAHIHIHIIHH?GHH@HG@?HGF-ECHEGDA7--GIHIIIIHHHH?GFHHH?IIIIHIIIIIIIHIHGHHIIIIIIHHF<GGIHIIIIIIIIIIIIHHIIIIIIIIIIIIIHGIIHHIIHHEHGIIIIIIHHEIIIIIIHIIIIIIIIIIIIIIIIIIIII
@HWI-D00621:625:HMJNFBCX2:2:1104:9604:19183
GTAGGGAATCTTCGGCAATGGGGGCAACCCTGACCGAGCAACGCCGCGTGAGTGAAGAAGGTTTTCGGATCGTAAAACTCTGTTGTTAGAGAAGAACGTTAAGTAGAGTGGAAAATTACTTAAGTGACGGTATCTAACCAGAAAGGGACGGCTAACTACGTGCCAGCAGCCGCGGTAATAGGTAGGTCCCAAGCGTGGTCCGGATTTATTGGGCGGAAAGCGAGCGCAGGTGGTTTCTTAAGTCTGATGTAAAAGGCAGTGGCTCAACCATTGTGTGCATTGGAAACTGGGAGACTTGAGTGCAGGAGAGGAGAGTGGAATTCCATGTGTAGCGGTGAAATGCGTAGATATATGGAGGAACACCGGAGGCGAAAGCGGCTCTCTGGCCTGTAACTGACACTGAGGCTCGAAAGCGTGGGGAGCAAACAGG
+
IIIIIIIIIIIIIIGIIIIIIIIIIIIIIIIIIIIIIHIHIIIIIGHHEHIIDEHGHHIIIIIIIHIIIIIIHIHIHIIIIGDEFGHHHGHHHHIHHHHHIIHDGHIHHHHEHHIEHIHHIHHEHHIHII=EHEHHHIGIHEHHHGCHEDDHIE6-6-A@AGH?AAA-AFEHIH++>@@@-66-@--@EEG-4-4E-+56@6@@4HF??HEC@6#*-FGHG@5++-8A@E+?A-F-HHF6E@?HCA6---EHFF?@@A@@AFD---EGIH?IIIH?EHIIIGHE@@?HEFF:.@G@IHHHCEHHCIHHHHIIIIIIHHHHHIIHHEIHGHD<HIIHEIIIIIHHHHFDEIIGIHHHHHHHIHIIHIHIIIIIIIIHHHHIIHHHHHGHIHIIIIIIIHIIIIIIIHHGIIIIIHIHIIIIIGIIIIIIII
@HWI-D00621:625:HMJNFBCX2:2:1104:18458:19011
GTGGGGAATATTGCACAATGGGCGCAAGCCTGATGCAGCCATGCCGCGTGTGTGAAGAAGGCCTTCGGGTTGTAAAGCACTTTCAGCGGGGAGGAAGGCGTTAAGGTTAATAACCTTGGCGATTGACGTTACCCGCAGAAGAAGCACCGGCTAACTCCGTGCCAGCAGCCGCGGTAATACGGAGGGTGCAAGCGTTAATCGGAATTACTGGGCGTAAAGCGCACGCAGGCGGTCTGTCAAGTCGGATGTGAAATCCCCGGGCTCAACCTGGGAACTGCATTCGAAACTGGCAGGCTAGAGTCTTGTAGAGGGGGGTAGAATTCCAGGTGTAGCGGTGAAATGCGTAGAGATCTGGAGGAATACCGGTGGCGAAGGCGGCCCCCTGGACAAAGACTGACGCTCAGGTGCGAAAGCGTGGGGAGCAAACAGG
+
HIHIIIIIIIIIHIHIIIIIIIIIIIIIIIIIIHHHHEHHIIGIGHIIIIHIIFHIFHHHIHIIIIFHHIHIICHIIIIIHIGEHHIHHHHIHDEHHHCHHHHHIIHEHHIHHIHHEHHFHIIIGHIIGHHCHEHD::DEHIHHHI??HHIIIIEH@H@EHHHIEHHGIGHGDHIDH?-@EHIIGGCCHIC-@E5EH--@?@@4HHF--<DEHHHEEGED@@GCDHHDDDHHHEF66--+CEEC@HIHIHHF@++6+C@A6-AAEHIHCCGHGA8-?HHHH@HIIHHHEHHEEIIHCHHHIHF-EDHHIHC8GCIHEIIIIIIIIHIIIIHHHIIIIIIIIIIIIHF<.IHEGIIIIHHD.HIIHIIIIIIIIIIHDCECH?IIIIHHGG@?GIIIIIIHG?IIHGCIIIIIIIIIIIIIIIIIIIIIII
@HWI-D00621:625:HMJNFBCX2:2:1104:19870:19147
GTGGGGAATATTGCACAATGGGCGCAAGCCTGATGCAGCCATGCCGCGTGTATGAAGAAGGCCTTCGGGTTGTAAAGTACTTTCAGCGAGGAGGAAGGCGTTAAGGTTAATAACCTTGGCGATTGACGTTACTCGCAGAAGAAGCACCGGCTAACTCCGTGCCAGCAGCCGCGGTAATACGGAGGGTGCAAGCGTTGATCGGAATTACTGGGCGTAAAGCGCACGCAGGCGGTCTGTCAAGGCGGATGTGAAATCCCCGGGCTCAACCTGGGAACTGCATTCGAAACTGGCAGGCTAGAGTCTTGGAGAGGGGGGTAGAATTCCAGGTGTAGCGGTGAAATGCGTAGAGATCTGGAGGAATACCGGTGGCGAAGGCGGCCCCCTGGACAAAGACTGACGCTCAGGTGCGAAAGCGTGGGGAGCAAACAGG
+
IIIIIGHHHIIIIIHIIIHIIIIIIIIIIIIHIHIIIIEHEHII?HHHDD0FFHHEHHIHGHIIEEHHDHHHIIIIIHHIEGDCGHGIGIHHHCCHHFHHG.EHHI9<.GG@GEGEEGGEH:>AGGHGHHECHIHGHIHIIHEHHHCHHC+>-A-F-FHH?E@AHGH4AA+>HDCCE-@HHHE+++@-@@GHIIH@+56FCE-6@GDFHHII43@-@>@@H:D>>DHDHDD@@6----E@--CH@--6-6--E>5+D:CFG@A8-8-@A6A-A6H@CEHCHEFB686-BFHHIHHDHHGD-@AB7-EHD:>EH??IIIHF/@CGIIIHDHDH@GHHHHGG=HEEIHHD<@HCHEHIHCHHCCDCIIHHHEGGC<HHHIHGIIIIIIIIHEFCDHE=IIIIIGHHIHHHHHEIIIIHIIIIIIIIIIIIII
@HWI-D00621:625:HMJNFBCX2:2:1104:14216:19269
GTAGGGAATCTTCCGCAATGGGCGAAAGCCTGACGGAGCAACGCCGCGTGAGTGATGAAGGGTTTCGGCTCGTAAAACTCTGTTATTAGGGAAGAACAAATGTGTAAGTAACTGTGCACATCTTGACGATACCTAATCAGAAAGCCACGGCTAACTACGTGCCAGCAGCCGCGGTACTACGTAGGTGGCAAGCGGTATCCGGAATTATTGGGCGTAAAGCGCGCGTAGGCGGTTTCTTAAGTCTGATGGGAAAGCCCACGGCTCAACCGTAGAAGGTCATTGGAAACTGGGAAACTTGAGTGCAGAAGAGGAAAGTGGAATTCCATGTGTAGCGGTGAAATGCGCAGAGATATGGAGGAACACCAGTGGCGAAGGCGACTTGCTGGTCTGTATCTGACGCTGATGTGCGAAAGCGTGGGGATCAAACAGG
+
GH1D<1FCGHHEGCGEHD<<GHIIIGCH?CHCGHE/<FHEF1FHDC/FHIIGHGC@H?<GHCHHI1EHHGE<EGHIFHFE<FHDG@GHCHH<DC:GC/FFC9:GCDHHHEGG@A@@EEH?DHH@-DFF-@E78-7A@-A7-@-@AHEF+>:HGHHI?@@-A-AA658G-ADHH:C:-@@@@GH-@@66@?6-@G+6CE--6+6+--6@E8@E63?G@DCHDDC@A--+33---AA-ACGF@6---688--@8--+7+D+HEF?CDIHG77-@8-7:FGD.AD:A.EHCHHEIIHHHFAFAB@IHHHEF?@G@CHH@IIHHEGHH@.HEIIHIHHEIIIIIID:9/CGDDCGDCHG0IHHHHHIIIIIGIIIIIHHGD<C<11HD1D1<<<1<1EHIIHG?HHD/C00IHED0<IHIIIIHCIIIIIIGII
@HWI-D00621:625:HMJNFBCX2:2:1104:16289:19868
GTGGGGAATATTGCACAATGGGCGCAAGCCTGATGCAGCCATGCCGCGTGTATGAAGAAGGCCTTCGGGTTGTAAAGTACTTTCAGCGAGGAGGAAGGCATTAAGGTTAATAACCTTGGTGATTGACGTTACTCGCAGAAGAAGCACCGGCTAACTCCGTGCCAGCAGCCGCGGTAATACGGAGGGTGCAAGCGTTAATCGGAATTACTGGGCGTAAAGCGCACGCAGGCGGTCTGTCAAGTCGGATGTGAAATCCCCGGGCTCAACCTGGGAACTGCATTCGAAACTGGCAGGCTAGAGTCTTGTAGAGGGGGGTAGAATTCCAGGTGTAGCGGTGAAATGCGTAGAGATCTGGAGGAATACCGGTGGCGAAGGCGGCCCCCTGGACAAAGACTGACGCTCAGGTGCGAAAGCGTGGGGAGCAAACAGG
+
IIIHIIIIIIIIIIHIIIIHHIHDDHIIIHIIIIIIIIIIHIIIIIIIIIHIIHEHHIIFHIIIICHHIIHIIIIHIHIHIIFHIIIIHHGHIHIIHCFE?GFEHHHH?DEFGHHIHIICEHHHIIIIIGHHHAEH:HH?EH?AEGHHGHH:4AGHII-AGH-AAEHE@@>+>:C+@@@@EC-+5+--6-6--6@-@-6F@@GHHHH?>#C4-@-@6++5-E@5-4=D;+@5-6-@?@G:>4@@G@H@@G@-G:H:6+-AA--EEF@@@HEHHFA-GA68-4-6GBHHGIGHEFEHEHEF7FHEHHHHDIHC@EEGF@@EEFIIIIHD9.:IIIIHIIHIGIIIHHEF<HFG?IIIHEHGGHCHHHEEECHEHECHHE<CHHEIHIIIIHIHGDIIHHHHHEHHHCHIHHEIIIIGIIIIIIIIHIIIHI
@HWI-D00621:625:HMJNFBCX2:2:1104:14555:20090
GTGGGGAATATTGCACAATGGGCGCAAGCCTGATGCAGCCATGCCGCGTGTGTGAAGAAGGCCTTCGGGTTGTAAAGCACTTTCAGCGGGGAGGAAGGCGTTAAGGTTAATAACCTTGGCGATTGACGTTACCCGCAGAAGAAGCACCGGCTAACTCCGTGCCAGCAGCCGCGGTAATACGGAGGGTGCAAGCGTTAATCGGAATTACTGGGCGTAAAGCGCACGCAGGCGGTCTGTCAAGTCGGATGTGAAATCCCCGGGCTCAACCTGGGAACTGCATTCGAAACTGGCAGGCTAGAGTCTTGTAGAGGGGGGTAGAATTCCAGGTGTAGCGGTGAAATGCGTAGAGATCTGGAGGAATACCGGTGGCGAAGGCGGCCCCCTGGACAAAGACTGACGCTCAGGTGCGAAAGCGTGGGGAGCAAACAGG
+
IIIIIIIGIIIIIIIIIIHHIHIIIIIIIIIIHIHHIIIIIIIIIIIIHHHHIIIGIIIGIIEHHIIIGHHIIIIIIHIGIIFHIGHHIIIHHIIIHGCHHHIIIGHFHHHIIEEHIE?GHIIIEHFIIFHGHIGGHHHEHHIIHIIHHHHHHH@EE?@FHIH?@G@HE@HHHI;DEFH?G@->HDEHHEEEEEE=HH-6IIHH@@HHHDHHCEHHEHE5--5+-EG:GIHH@?HIHGIHD@--66?GIIHHHDHDCHHF?HHGHAACHHHCIHHHGEEACHA@@HFIHIHHF-FHIIHFHHHFIIHHIIIIHIIIIHHIHHHEHIHFIHIIIIIIHGIIHIIIHCHHHIIIIIIHIIIIHHHHHIHIIGIIHIIIIIIIHGIIIIIIIHHIHIIIIIIIHEIIIIGIIIIIIIIIIIIIIIIIIIIIII
@HWI-D00621:625:HMJNFBCX2:2:1104:3263:20359
GTGGGGAATATTGCACAATGGGCGCAAGCCTGATGCAGCCATGCCGCGTGTATGAAGAAGGCCTTCGGGTTGTAAAGTACTTTCAGCGGGGAGGAAGGCGATAAGGTTAATAACCTTATCGATTGACGTTACCCGCAGAAGAAGCACCGGCTAACTCCGTGCCAGCAGCCGCGGTAATACGGAGGGTGCAAGCGTTAATCGGAATTACTGGGCGTAAAGCGCAAGCAGGCGGTCGGTCAAGTCGGATGGTAAATCCCCGGGCTCAACCTGGGAACTGCATTCGAAACTGGCAGGCTAGAGTCTTGTAGAGGGGGGTAGAATTCCAGGTGTAGCGGTGAAATGCGTAGAGATCTGGAGGAATACCGGTGGCGAAGGCGGCCCCCTGGACAAAGACTGACGCTCAGGTGCGAAAGCGTGGGGAGCAAACAGG
+
IIIIIIIIIIIIIIIIIIIIIIIIIIIIIIIIIIIIIIIIIGIHIIGIEHHIIIIIIIIIIIGIIIIIHIIIIHGIHHHIIHEHHHIIHIHCDHECHHGDDHIHHIHHGFFHHGHIIIIEHIIHEHHHIEHHE-5:+++6AH-A--F->D:DC?GHHIFHIIGHHHHHHHHCHC++-@GHE=HHHHHH=E?GEGG=EEFHCH-@@@GHHGHF?A<CE########@GHC;+>65---IIHHHH@@@-6---F@+;+:DA8----FAA---GHGAE66----6--66AGEHHECG?HHHHF7-??HHFHHHHIHHHHHIIHHIHIIIIIHDHHHEIIIIHHHHIHHHGD<1HHHFHIIIIHHIIIIIIIIHHIIIIIIIIHFEIHHGIIIIIIHIIIIIIIIHIIIIIIIIIIIIHIIIIIHIIIIIIHII
@HWI-D00621:625:HMJNFBCX2:2:1104:6768:20595
GTGAGGAATATTGGTCAATGGGCGGGAGCCTGAACCAGCCAAGTCGCGTGAGGGACGACGGTCCTATGGATTGTAAACCTCTTTTGTCGGGGAACAAAGGCGCCCACGGGTGGGCGGATGATTGTACCCGAAGAAAAAGCATCGGCTAACTCCGTGCCAGCAGCCCCGGTAATACGGAGGATGCGAGCGTTATCCGGATTTATTGGGTTTAAAGGGTGCGTAGGCGGACAGGCAAGTCAGCGGTAAAAATGCGGTGCTCAACGCCGTACAGCCGTTGAAACTGGCAGTCTTGAGTGGGCGAGAAGTATGCGGAATGCGTGGTGTAGCGGTGAAATGCATAGATATCACGCAGAACTCCGATTGCGAAGGCAGCATACCTGCGCCCGACTGACGCTGAGGCACGAAAGCGTGGGTATCGAACAGG
+
IIIIIIIIIIIIIIIIIIIIIIIIIIIIHIIIIIIIIIIIIIIIIIIHIHGIIFIIHIIIIIIIIIIIIIIIIIHHHIIIIIFGHIIIIIIIIIIEEHHHIIHH<HHIIIHHIHHHCHIIG-66@GHHGG+D;=GEHIF@GHHHH:HHGFCHE-6EC?@--6@E---+3CH?@?@@EEH:E-@4>G:+>DGHH--+>>GE@>FHFHC#HGHIGF?@4@2----32-E@-6----@@-63+-G@?HG@-GC:;55--6-++D:DDHA-A+5:HGA-F6-HHCHF-AG?@??HHHHGIHHHCEEIIHFHDEEEIIHHHED?HH@CCHHDHFEHIIIIHIIHHHFDIIIIIHEIIIHHCIIIIIIHIIIIIIHIIIIIIIIHIHHCIGIIIIIIIIIIIIIIIIIIIIIIIIIIIIGIIIIIIIIII
@HWI-D00621:625:HMJNFBCX2:2:1104:18452:20535
GTGGGGAATATTGCACAATGGGCGCAAGCCTGATGCAGCCATGCCGCGTGTATGAAGAAGGCCTTCGGGTTGTAAAGTACTTTCAGCGAGGAGGAAGGCATTAAGGTTAATAACCTTAGTGATTGACGTTACTCGCAGAAGAAGCACCGGCTAACTCCGTGCCAGCAGCCGCGGTAATACGGAGGGTGCAAGCGTTAATCGGAATTACTGGGCGTAAAGCGCACGCAGGCGGTCTGTCAAGTCGGATGTGAAATCCCCGGGCTCAACCTGGGAACTGCATTCGAAACTGGCAGGCTAGAGTCTTGTAGAGGGGGGTAGAATTCCAGGTGTAGCGGTGAAATGCGTAGAGATCTGGAGGAATACCGGTGGCGAAGGCGGCCCCCTGGACAAAGACTGACGCTCAGGTGCGAAAGCGTGGGGAGCAAACAGG
+
IIIIIIIIIIIIIIIIIIIIIIIIIIIIHHIIIIIIIHHIIIIHIHGIFHIIIIIIGFHCGHIHHIIIHHHIIIIIIIIHIHDHHHIIIGIIIIIHFHIHGHHIIIHHHIIHIHCHHIIIIIIIIEHIHIHHIIDHHHHGHIIGIHIGIDCHHHIIIIIIFHHIIGIIHED:+DHCHFHGHHIIIIC@@HHFHFHEEG@G@HHF@FHHIHC@@F6@=C@@HGHHIIIGIHHF6?CECFHDCFHCHG@-FHHEHHHGIHHF?IHHHHHEHGF@IIHHIIIIHIHIHEFIIHHHGFEHGHHHEHEHG?CHHDHHHHIIHIIIHHHGHEHIIHIIGIIIHFIHIIIHHIHHDHGFIHHIIIIHHIIIIIHHH?IIIIIIIHCIHFIHHIHHIIIHFIIIIIHIIHIIIIIIIIIIIIIIIIIIIIIIIIIIII
@HWI-D00621:625:HMJNFBCX2:2:1104:19732:20822
GTGGGGAATATTGCACAATGGGCGCAAGCCTGATGCAGCCATGCCGCGTGTATGAAGAAGGCCTTCGGGTTGTAAAGTACTTTCAGCGAGGAGGAAGGCGTTAAGGTTAATAACCTTGGCGATTGACGTTACTCGCAGAAGAAGCACCGGCTAACTCCGTGCCAGCAGCCGCGGTAATACGGAGGGTGCAAGCGTTAATCGGAATTACTGGGCGTAAAGCGCACGCAGGCGGTCTGTCAAGTCGGATGTGAAATCCCCGGGCTCAACCTGGGAACTGCATTCGAAACTGGCAGGCTAGAGTCTTGTAGAGGGGGGTAGAATTCCAGGTGTAGCGGTGAAATGCGTAGAGATCTGGAGGAATACCGGTGGCGAAGGCGGCCCCCTGGACAAAGACTGACGCTCAGGTGCGAAAGCGTGGGGAGCAAACAGG
+
HIIIIIIIICHIIHIICHHIIIIHHHHIIIIIIIH@CGHEHHIIEHIIFH<FHHHGIHHHHHHIIHIIGGHIIIIHHHHHIE<DEH?D<CHDDDECFH/C@<EEHI9@7FHFCF..DFHHHCDHHHII@HH-8D@DCHHHH?HHE?-ACDDHCCAF-A@@E-EEHIIIG?D:DHD+466@E-4>DD-@--6@-E--5-66GHF6@?F@-:HE@CEHHEGH:%-3@CIHHDD@@-?HHHHDC4=IHH@6-?@F63+DHD@--8GIHGA-HCF@A-H@A8-44-@BA8H?FHEHFEHIHCG@HG@?F-HHH;IHHHHHIIIIHEEHGIIIHHIIIIIIHIIHIIIIIIHGDHIHGIIIIIIHHIGIHIGIIIIIIGIHHGIHHEIIIIIHEGIIIIIHHIIHHGIGIIHIIIIIIIIIIIIIIIIIIIIIII
@HWI-D00621:625:HMJNFBCX2:2:1104:14035:21183
GTGGGGAATATTGCACAATGGGCGCAAGCCTGATGCAGCCATGCCGCGTGTGTGAAGAAGGCCTTCGGGTTGTAAAGCACTTTCAGCGGGGAGGAAGGCGATAAGGTTAATAACCTTGTCGATTGACGTTACCCGCAGAAGAAGCACCGGCTAACTCCGTGCCAGCAGCCGCGGTAATACGGAGGGTGCAAGCGTTAATCGGAATTACTGGGCGTAAAGCGCACGCAGGCGGTCTGTCAAGTCGGATGTGAAATCCCCGGGCTCAACCTGGGAACTGCATTCGAAACTGGCAGGCTAGAGTCTTGTAGAGGGGGGTAGAATTCCAGGTGTAGCGGTGAAATGCGTAGAGATCTGGAGGAATACCGGTGGCGAAGGCGGCCCCCTGGACAAAGACTGACGCTCAGGTGCGAAAGCGTGGGGAGCAAACAGG
+
IIIIIIIIIIIIIIIIIIIIIIIIIIIIHIIIIIIIIIIIIIIIIIIIIIIIIIIIIIIHIIIIIIIIIIIIIIIIIIHIHIGHIIGIIIIHIIHIGIIHHIIHIIGHIIIIHHIIIGIHHHIIFHHIIIHHIIIHCDDHEFHIGIFHHHHIIIEEEHG-@H@?FHEGHGHHHH::H?--EHHHC>@@EHH?-@HHF?@GFHHG@@@GHHHG@:?HHHH6-3>>+4-@CGHIHE@F?CCHDHHHHG@-EHCE@IHDHC@CHHHGHHHH??HHHHFEHFFFGHHIHIIIIGIIIHHHHIHHGIIGIHIHHHHEIIIHIIIIIHGHIIHEHCHHCHHHIHHEIIIIIIHGDCIIIHIIIGIIIIIIHHHIIIIIIIIIHIIIIGIIIIIIIHIHHIIIIIIIIIIIIIIIHHIIIIIIIIIIIIIIIIIIII
@HWI-D00621:625:HMJNFBCX2:2:1104:16056:21197
GTGGGGAATATTGCACAATGGGCGCAAGCCTGATGCAGCCATGCCGCGTGTATGAAGAAGGCCTTCGGGTTGTAAAGTACTTTCAGCGAGGAGGAAGGCGTTAAGGTTAATAACCTTGGCGATTGACGTTACTCGCAGAAGAAGCACCGGCTAACTCCGTGCCAGCAGCCGCGGTAATACGGAGGGTGCAAGCGTTAATCGGAATTACTGGGCGTAAAGCGCACGCAGGCGGTCTGTCAAGTCGGATGTGAAATCCCCGGGCTCAACCTGGGAACTGCATTCGAAACTGGCAGGCTAGAGTCTTGTAGAGGGGGGTAGAATTCCAGGTGTAGCGGTGAAATGCGTAGAGATCTGGAGGAATACCGGTGGCGAAGGCGGCCCCCTGGACAAAGACTGACGCTCAGGTGCGAAAGCGTGGGGAGCAAACAGG
+
IIIIIIIIIIIIHIIIIIIIIIGHIIIIIIIIIHIIIIIIIIIIIIIIIIIIIIIIIIIHIGIIIIIIIGHHIIIIIIIIIIDGHIIIHIIIIIIIIIIIIIIIIIIIIIIIHHIIIIIIIHIHHHHIIIHIIHIIIIIIEHIIIIIHGDHHIIGHIGEGHIIIIIIGIHHHHHIHI?-@GEHHGIEHIIIIIHIHHECHHHGHHGH?GHDG@?EEH@D>4-@:;@HHHH@?G?@@?@GIIHHEIHHHIIIIHGDDHHFHEG?IIIHHHG-IHEIHHHFHIHIHHIIHIHHHIFHIIHHIIIIIHEHHIIIHGIIIFIIIIIIIIIIHHIIIIIIIIIIIIIIIHIIHHIIHIIIIIIIIIIIHHHIHIIIIIIIIIHHDH?IHIIIIIIIIIIIIIIIIIHIHIIIIIIIIIIIIIIIIIIIIIIIIII
@HWI-D00621:625:HMJNFBCX2:2:1104:12863:21468
GTGGGGAATATTGCACAATGGGCGCAAGCCTGATGCAGCCATGCCGCGTGTGTGAAGAAGGCCTTCGGGTTGTAAAGCACTTTCAGCGGGGAGGAAGGCGTTAAGGTTAATAACCTTGGCGATTGACGTTACCCGCAGAAGAAGCACCGGCTAACTCCGTGCCAGCAGCCGCGGTAATACGGAGGGTGCAAGCGTTAATCGGAATTACTGGGCGTAAAGCGCACGCAGGCGGTCTGTCAAGTCGGATTTGAAATCCCCGGGCTCAACCTGGGAACTGCATTCGAAACTGGCAGGCTAGAGTCTTGTAGAGGGGGGTAGAATTCCAGGTGTAGCGGTGAAATGCGTAGAGATCTGGAGGAATACCGGTGGCGAAGGCGGCCCCCTGGACAAAGACTGACGCTCAGGTGCGAAAGCGTGGGGAGCAAACAGG
+
IIIIIIIIIIIIIIIIHIIIIIHIIIIIIIIIIIIIIIIIIIIIIIIIIIIIIIHIIIIIHHIIIIIIIIIIIIIIIHIHIIHIIIHIIIIHIIHIIIHHIIHIIIHIGIHHHHHIIIEHIIIIGHIIHFHIHIIIIIDHEHHIHHIIIHIIIIIIGHHHHH?HHGIIGIIHHDCCHHHHHHGHHIHHDHIHHHGHHHGHHIGEHIIG?HDHCC@@@HH9:HH:CHHHD:D@6--6--=DC-E@@6---FCFHDIHDGHHEA6-AGAHHEHHHA-HF?HGHGEHB8?IHHEHG@?IHHIHHEIIIEIIIIIIIHHIIIIIIIIIHGIIIHIIIIHIHGIIIHHIHIHF<<CIIIIIIIIIIIIIIIIIIIIIIIIIIIIIIIIHIIIIIIIIHIIIIIIIIHIIIIIIIIIIIIIIIIIIIIIIIIIIII
@HWI-D00621:625:HMJNFBCX2:2:1104:2535:21528
GTGGGGAATATTGCACAATGGGCGCAAGCCTGATGCAGCCATGCCGCGTGTATGAAGAAGGCCTTCGGGTTGTAAAGTACTTTCAGCGAGGAGGAAGGCGTTAAGGTTAATAACCTTGGCGATTGACGTTACTCGCAGAAGAAGCACCGGCTAACTCCGTGCCAGCAGCCGCGGTAATACGGAGGGTGCAAGCGTTAATCGGAATTACTGGGCGTAAAGCGCACGCAGGCGGTCTGTCAAGTCGGATGTGAAATCCCCGGGCTCAACCTGGGAACTGCATTCGAAACTGGCAGGCTAGAGTCTTGTAGAGGGGGGTAGAATTCCAGGTGTAGCGGTGAAATGCGTAGAGATCTGGAGGAATACCGGTGGCGAAGGCGGCCCCCTGGACAAAGACTGACGCTCAGGTGCGAAAGCGTGGGGAGCAAACAGG
+
IIIIIIIIIIIIIIIIIIIIIIIIIIIIIIIIIHIHHIIIIIIIHIIIEHHHIHHHIIIGIIIIHIIIIIIIIIIIIFEHIIHEEHIIIIC<GHIHHHEHIIIIIIHIIHGHFGHIIIG.>DHFIHCEHCHIHA@CCGC@-FCHEHHGHIIHHIIH-GDFE=-6GE@-AG>HH::5EHE@HE=D:+6@=E-6-5---E?@F-6CEG@6#:>44H@HE?>DHHG+?CFHHHH@@6---?HHC@@CIHHHF?E@@6:DHHGEFHHHGF?HGFA-HECCIHFECGHHHH@FHHHIIHHHG@?FGGFA--IIIHHIHHAFGHHIHEGHHFIIIIIIIIIHIIIIIIIIIIHGDGHFGIIIHHIHHIHIIIIIIIIIIIIIIHDIIHIHIIIGIIIIIIIIIIIIHHIIIIIIIIIIIIIIIIIIIIIIIIIIII
@HWI-D00621:625:HMJNFBCX2:2:1104:15840:21525
GTGGGGAATATTGCACAATGGGCGCAAGCCTGATGCAGCCATGCCGCGTGTATGAAGAAGGCCTTCGGGTTGTAAAGTACTTTCAGCGGGGAGGAAGGCGATAAGGTTAATAACCTTGTCGATTGACGTTACCCGCAGAAGAAGCACCGGCTAACTCCGTGCCAGCAGCCGCGGTAATACGGAGGGTGCAAGCGTTAATCGGAATTACTGGGCGTAAAGCGCACGAAGGCGGTCTGTCAAGTCGGATGTGAAATCCCCGGGCTCAACCTGGGAACTGCATTCGAAACTGGCAGGCTAGAGTCTTGTAGAGGGGGGTAGAATTCCAGGTGTAGCGGTGAAATGCGTAGAGATCTGGAGGAATACCGGTGGCGAAGGCGGCCCCCTGGACAAAGACTGACGCTCAGGTGCGAAAGCGTGGGGAGCAAACAGG
+
IIHIIIHIIIIIIIIIIHIIIIIIIIIIIIIHIHIIIIIHIIIIIIIIIDHHHHIHHIHIHIIIIGIIIIHIIHHFHHHHIIFHIGCHIIHGGIIIIHHHHHHHIIIGGHHIC@HHHGEHIHHHEIIIEHIIGE=DCHDFGHHH?EHGHHIGIGHHIGGHHHEEHEEE?GDHH:+>EHH-4-4>C+@GHII@-@GHC@GHHH-GHHHHE6@G-+>+54@HBAHHC########CHF-E@6+44-6-?HEH@@5+6+CHHGA-6A6-EIHHEE@IHIHFAHAE8AHG-GEEEEEF6@CGCIIHHHHHEEIHIHHFEFHIHHEHEFGGIIIIIIIHIHHHIHIIIIHHHD<1HEHHIGHHIIHHDIHHHHIHIIIIIIIIDHHHHHCIIIIIIIIIIIIIHIIIIIIIHHIIIIIIIIIIIIIIIIIIIIII
@HWI-D00621:625:HMJNFBCX2:2:1104:15877:21996
GTGGGGAATATTGCACAATGGGCGCAAGCCTGATGCAGCCATGCCGCGTGTGTGAAGAAGGCCTTCGGGTTGTAAAGCACTTTCAGCGGGGAGGAAGGCGTTAAGGTTAATAACCTTGGCGATTGACGTTACCCGCAGAAGAAGCACCGGCTAACTCCGTGCCAGCAGCCGCGGTAATACGGAGGGTGCAAGCGTTAATCGGAATTACTGGGCGTAAAGCGCACGCAGGCGGTCTGTCAAGTCGGATGTGAAATCCCCGGGCTCAACCTGGGAACTGCATTCGAAACTGGCAGGCTAGAGTCTTGTAGAGGGGGGTAGAATTCCAGGTGTAGCGGTGAAATGCGTAGAGATCTGGAGGAATACCGGTGGCGAAGGCGGCCCCCTGGACAAAGACTGACGCTCAGGTGCGAAAGCGTGGGGAGCAAACAGG
+
IIIHIIIIIIIIIIIIHIIIIIGHIIIHIIIIHIIIIIIIIIIIIIIIEHIIIIIIIIIHIIIGIIIIGIHHIIIIIHIGIHDGHHIIIIIIHHIIHIHIIIHHIIGHHHHHHHHHIIGHIGHIIHIIGHIHGHHHCHHIIIGHHHIIGCIHHHHIIFHIHIHIIIGIIIHHIHDH@@-FEFI>>+5@HHHEHHEHHH6-GCFF@@HGHH@@EC*CGHH@4@@+@-CDC>-@6--6-EE>>-GHHF-6--CHHIHDC+?F6---FF?A?IHEF@HHG-?HHECCIHG?CHHIIHHHIIHHIIIIHEIIIIIHIHGHHIIIIIHIHIIIIHIHIIIIHHHHGIIIIIHGDHIIHIIIIHIIIIIIIIIHIIIIIHIIIHDIHGIIIHHEIIHIIIIIIIIIIIIIIIIIIIIIIGIIIIIIIIIIIIIIII
@HWI-D00621:625:HMJNFBCX2:2:1104:13622:22012
GTGGGGAATATTGCACAATGGGCGCAAGCCTGATGCAGCCATGCCGCGTGTGTGAAGAAGGCCTTCGGGTTGTAAAGCACTTTCAGCGGGGAGGAAGGCGTTAAGGTTAATAACCTTGGCGATTGACGTTACCCGCAGAAGAAGCACCGGCTAACTCCGTGCCAGCAGCCGCGGTAATACGGAGGGTGCAAGCGTTAATCGGAATTGCTGGGCGTAAAGCGCACGCAGGCGGTCTGTCAAGTCGGATGTGAAATCCCCGGGCTCAACCTGGGAACTGCATTCGAAACTGGCAGGCTAGAGTCTTGTAGAGGGGGGTAGAATTCCAGGTGTAGCGGTGAAATGCGTAGAGATCTGGAGGAATACCGGTGGCGAAGGCGGCCCCCTGGACAAAGACTGACGCTCAGGTGCGAAAGCGTGGGGAGCAAACAGG
+
IHHIIHHHIIIIIGHIIIIGHIGHIIIGHIHIIHIIIGHHIHIIHIGIHCGHHHHIIICEHII1DFGHICGDHIIHIIIIIID?FGHHGGIHIHCHHICH/CEE?HE/8CGHHIHIIIGEHCDCEHHI46AEHGHGIHHFGEEE8AFHDCHHIGIHI?46@E?-@GEHGI::HD:D--6-@-4+>+-@GE?HHG-6@G-6EECG,6#6@@HF+@6@G?-*4-4GHG@+;)4FFF@G@-@5DE@-G?HEGCFF@DHCCCCHGHIIIHHFHHHFIHG?HHHHA56-GB?HHIIHC@@GA7AGIHHHG@HFIHIIHHHIHIHIIIIIGIHHHIIIIIHIHIIHIIFHHHDD<DHIIHFH?IHGCHIIIIIHHIIIIIHHHIIIIHHIIIIIIHIIIIIIIHIIIHIIIHHIHHIIIIIIIIIIIIIHIIIIII
@HWI-D00621:625:HMJNFBCX2:2:1104:12258:22533
GTGGGGAATATTGCACAATGGGCGCAAGCCTGATGCAGCCATGCCGCGTGTATGAAGAAGGCCTTCGGGTTGTAAAGTACTTTCAGCGGGGAGGAAGGCGATAAGGTTAATAACCTTGTCGATTGACGTTACCCGCAGAAGAAGCACCGGCTAACTCCGTGCCAGCAGCCGCGGTAATACGGAGGGTGCAAGCGTTAATCGGAATTACTGGGCGTAAAGCGCACGCAGGCGGTCTGTCAAGTCGGATGTGAAATCCCCGGGCTCAACCTGGGAACTGCATTCGAAACTGGCAGGCTAGAGTCTTGTAGAGGGGGGTAGAATTCCAGGTGTAGCGGTGAAATGCGTAGAGATCTGGAGGAATACCGGTGGCGAAGGCGGCCCCCTGGACAAAGACTGACGCTCAGGTGCGAAAGCGTGGGGAGCAAACAGG
+
IIIIIIIIIHIIIIIIIIIIIHIIHIIIHIIIIIIIIIIIIGIIIIIIIHDGHIIIIIHIIHIIHIIIHIIIIIIHHHIHHGFHHIIHIIIIIIIIIIGGIHEHIID@GHEHIHIHGEHFHIIIIIHHIIHH?GHHHCHIHHHF66FFHDDH4A-6-@EGEHHFHEGHCHH:D:CCGGHE---+6;-5EG@@-456--66@C@-@-@-46E@##?G@>+:43-1G-4+C6-F66-6---6:5-@66--HIGIHHIGDHIHA8--HGEHHHHHAGH@CA@-GE6EGF6@EF-GA777AF7HEG@ED-HGHHHHHFEA7..HGGFHE?HCDCHDIHHHFHHHD<HE@H@G<FHHIIHHHEIIIHIHHIGIIHHGIIIIIHDHHHEFHIIIHIIIIH@EDHHF<CGIHEHHHIHH<<ECIIIIHHIHHGCEHH
@HWI-D00621:625:HMJNFBCX2:2:1104:16915:22532
GTGGGGAATATTGCACAATGGGCGCAAGCCTGATGCAGCCATGCCGCGTGTATGAAGAAGGCCTTCGGGTTGTAAAGTACTTTCAGCGAGGAGGAAGGCATTAAGGTTAATAACCTTGGTGATTGACGTTACTCGCAGAAGAAGCACCGGCTAACTCCGTGCCAGCAGCCGCGGTAATACGGAGGGTGCAAGCGTTAATCGGAATTACTGGGCGTAAAGCGCACGCAGGCGGTCTGTCAAGTCGGATGTGAAATCCCCGGGCTCAACCTGGGAACTGCATTCGAAACTGGCAGGCTAGAGTCTTGTAGAGGGGGGTAGAATTCCAGGTGTAGCGGTGAAATGCGTAGAGATCTGGAGGAATACCGGTGGCGAAGGCGGCCCCCTGGACAAAGACTGACGCTCAGGTGCGAAAGCGTGGGGAGCAAACAGG
+
IIIIIIIIIIIIIIIIIIIIIIIIIIIIIIIIIIIIIIIIIIIIIHIIIHGHIIIIIIIIIIIIIIIIIHIIIIIIIIIIIHDHHHIIIIHHIIIIIIIIHHIIIIFGEHHIHHCHHHHIIIIIIIHIHHIIIIIIIIHCEHHHHIIIGHIIIIHHHHIIIHHIIIFHHGHHIHIIHIHFIIHIIH=-EEHH?G@@@?-@HHHHC@@C@8H@@>HGHIICHHD:D?HHHCEHHE@@-?EDDEH@E@@--CHH@:>+>+@FCIIHHGHEEHHHGEEFC?HHCHAAGAFHIIHHEECHHIHIHHFCF-HHIIHHHHIHFEHIIIIHIIIIIHIIHHIIHHHIIIIIHHHF<HIIHIHIIHHIIIIIIIIHIHIIIIIIIIIIIIIIIIIIIHIIHIIIIIIIHHIIIIIIIIIIIIIHIIIIIIIIIIIGII
@HWI-D00621:625:HMJNFBCX2:2:1104:11557:22760
GTGGGGAATATTGCACAATGGGCGCAAGCCTGATGCAGCCATGCCGCGTGTATGAAGAAGGCCTTCGGGTTGTAAAGTACTTTCAGCGAGGAGGAAGGCGTTAAGGTTAATAACCTTAGCGATTGACGTTACTCGCAGAAGAAGCACCGGCTAACTCCGTGCCAGCAGCCGCGGTAATACGGAGGGTGCAAGCGTTAATCGGAATTACTGGGCGTAAAGCGCACGCAGGCGGTCTGTCAAGTCGGATGTGAAATCCCCGGGCTCAACCTGGGAACTGCATTCGAAACTGGCAGGCTAGAGTCTTGTAGAGGGGGGTAGAATTCCAGGTGTAGCGGTGAAATGCGTAGAGATCTGGAGGAATACCGGTGGCGAAGGCGGCCCCCTGGACAAAGACTGACGCTCAGGTGCGAAAGCGTGGGGAGCAAACAGG
+
IIIIIIIIIIIIIIIIIIIIHIHIIIHIIIIIIIIIIIIIIIIIIIHIIIGHHIHIGHEHIIFHIIIIIHIIIIIIIIFHIIHIIIIIHIIIIIIIIIIIIHEHIIGHHIIGIIFHHEFEHIIHHHIHIHGHHIIIIIIG?HHH?EH?;CCC@GEHHA-A@H?6FHIIHCC:>:CDEEHFG--5CDE@---@GEE-6EEEEHHGG4-E6@FE65@@@?GDEH@:HHHIIHFEF@EFF-@+;@EC?IIHHHHFHDHHHHHIHHFEGF?HGCHGHGFGA-?GHIFHIHIHHHHFFIHHIHGG?GGHEGHIIIHHHFFACHHIHGHIIIIIIIHD9EHIIHHHHCGHIIHDBCIIIIIIIIHIHIIIIIIIHIIIIIHHIHCIIEIHIHHHEIIHHIIIIIHIHIIIIIHIIIIIGIIIIIHHIIIIHIIIII
@HWI-D00621:625:HMJNFBCX2:2:1104:15534:23119
GTGGGGAATATTGCACAATGGGCGCAAGCCTGATGCAGCCATGCCGCGTGTATGAAGAAGGCCTTCGGGTTGTAAAGTACTTTCAGCGGGGAGGAAGGCGATAAGGTTAATAACCTTGTCGATTGACGTTACCCGCAGAAGAAGCACCGGCTAACTCCGTGCCAGCAGCCGCGGTAATACGGAGGGTGCAAGCGTTAATCGGAATTACTGGGCGTAAAGCGCCAGCAGGCGGTCTGTCAAGTCGGATGTGAAATCCCCGGGCTCAACCTGGGAACTGCATTCGAAACTGGCAGGCTAGAGTCTTGTAGAGGGGGGTAGAATTCCAGGTGTAGCGGTGAAATGCGTAGAGATCTGGAGGAATACCGGTGGCGAAGGCGGCCCCCTGGACAAAGACTGACGCTCAGGTGCGAAAGCGTGGGGAGCAAACAGG
+
IIIIIIIIHIIIIIIIIIIHHIIIIIIIHIIIIIIIIIHIIIIIIIHIHHCHHHHIIIIIIGIIIIIGIHIIIHIIIIIIIIGHHHIIIIIIIIIIIIIICD@HHHHCHIIIHIIIIEHHIIHIIIIHEHHHIIIIHIIIGHIIGHHHHHIIGHIIIIIIGHIH?@@@G?5DDD>HHEHEHHHHHD@@EEEH?G4GFHEHHICHHEG?HGHGHH:DHF*3>>##-EHHDC>@6--CCCGHD@E@6-HHF@@@CDHHDHEEFF@AGEEC?GIHHG@EE@FHEE--HHHHHHHGHHHIIHIIHIHEGDE=HHHHIHF?HIIHIHHHHE?IIIIHIHIHHGIHIIHHEGGFDEIHCHHHIHIHGHHIIIIIIIIHIHHDIHIHIGIIHHHIIIIHFIHHHHGHHHHHHHHIIIIIIIIIIIIIIIIIIIIIII
@HWI-D00621:625:HMJNFBCX2:2:1104:16568:23239
GTGGGGAATATTGCACAATGGGCGCAAGCCTGATGCAGCCATGCCGCGTGTATGAAGAAGGCCTTCGGGTTGTAAAGTACTTTCAGCGAGGAGGAAGGCGTTAAGGTTAATAACCTTGACGATTGACGTTACTCGCAGAAGAAGCACCGGCTAACTCCGTGCTAGCAGCCGCGGTAATACGGAGGGTGCAAGCGTTAATCGGAATTACTGGGCGTAAAGCGCACGCAGGCGGTCTGTCAAGTCGGATGTGAAATCCCCGGGCTCAACCTGGGAACTGCATTCGAAACTGGCAGGCTAGAGTCTTGTAGAGGGGGGTAGAATTCCAGGTGTAGCGGTGAAATGCGTAGAGATCTGGAGGAATACCGGTGGCGAAGGCGGCCCCCTGGACAAAGACTGACGCTCAGGTGCGAAAGCGTGGGGAGCAAACAGG
+
IIIIIIIIIIIIIIIIIIIIIIIIIIIIIIIIIIIIIIIIIIIIIIIIIIIIIIHIIIIHIIIIIIIIIGHIIIIIIIIIIIHHIIIHIIIIIIHIIIIIHHHHIIHHHHHHHIHIIH.BGEHHHHIIIIHHIIHIIIIEFHHIGIICHGIHGCGHHF6FEHIIEHHHIIDHHC:+@HF?@-5>DHIHFH-6-@@CHCGHHGGF?FHEFIHHHHIHFHGHH:C:IIHHH>@@-6-6-HHDC4@?IIIIIHHHEIHHIHIGIHHFHIHECFGAHEEHGIIIIIIIHHHHGIIIHHGHAHHGHG@GG7HEHIIHEHGCHHIIHHHHIIIIHCIIIIIIIHHGIIIIHHHG<HGIIHIIIGIIIIIIIIIIIIIIIIIIIIIIIIIIIIIIHIIIIIIIIHHHHHIIIIIIIIIIIIIIIIIIIIIIIIIIII
@HWI-D00621:625:HMJNFBCX2:2:1104:14231:23626
GTGGGGAATATTGCACAATGGGCGCAAGCCTGATGCAGCCATGCCGCGTGTGTGAAGAAGGCCTTCGGGTTGTAAAGCACTTTCAGCGGGGAGGAAGGCGGTGAGGTTAATAACCTCATCGATTGACGTTACCCGCAGAAGAAGCACCGGCTAACTCCGTGCCAGCAGCCGCGGTAATACGGAGGGTGCAAGCGTTAATCGGAATTACTGGGCGTAAAGCGCACGCAGGCGGTCTGGCAAGTCGGATGTGAAATCCCCGGGCTCAACCTGGGAACTGCATTCGAAACTGGCAGGCTAGAGTCTTGTAGAGGGGGGTAGAATTCCAGGTGTAGCGGTGAAATGCGTAGAGATCTGGAGGAATACCGGTGGCGAAGGCGGCCCCCTGGACAAAGACTGACGCTCAGGTGCGAAAGCGTGGGGAGCAAACAGG
+
IIIIIIHIHIIIHIIIIIIIHIIHHIIDHIIIIIIIIHIIIIIIIDHIHHDGHIIIIIGFGHIIIIIIIIIIIGHHIIIHIGFHHHIIGDHDHIHHHIIHDDHHIHHHIIGHHHIHGIHGIGHIIIIIIIHIGHIICHDHIGHHGE@HHHCDHEEHHHFIEEEHHHHGGHHDC:>DHHII--45CC-@EHH6-6EEEHHHGG@6@HE@6@F@4->E@F+C-@EDGEECD;EE@6-6-IIHH=-@@-----EF-DHDGHFFA-8-?HHHGGIHFGCEEGHHCIIHHIIIIHHHFB7HHGHIHHGFHHIIIIHIIHEHHHGHHGEHIHIIHDDIIIIIIIHHIIIIIIHGDHHIIHIHHHIHHEIIIIIIIHGHIIIHIIIIIIIIIIIIHIIHHIIIIIGHIFIIIIIIIIIIIIIIIIIHHIIIHIHHGI
@HWI-D00621:625:HMJNFBCX2:2:1104:20870:23684
GTGGGGAATATTGCACAATGGGCGCAAGCCTGATGCAGCCATGCCGCGTGAGGGATGACGGCCTTCGGGTTGTAAACCTCTTTTAGTAGGGAAGAAGCGAAAGTGACGGTACCTGCAGAAAAAGCACCGGCTAACTACGTGCCAGCAACCGCGGTAATACGTAGGGTGCAAGCGTTGTTCGGAATTATTGGGCGTAAAGAGCTCGTAGGCGGTTTGTCGCGTCTGCTGTGAAATCCCGAGGCTCAACCTCGGGCTTGCAGTGGGTACGGGCAGACTAGAGTGCGGTAGGGGAGATTGGAATTCCTGGTGTAGCGGTGGAATGCGCAGATATCAGGAGGAACACCGATGGCGAAGGCAGATCTCTGGGCCGTAACTGACGCTGAGGAGCGAAAGCGTGGGGAGCGAACAGG
+
IIIIIIHIHIIIIIIIIIIIIHIHHIIIIIHIIIGIIIIGGIGIIIIIIIIHIIHIIGIIIHIHHIIIGFHIGHGHIHHGHD<CHHGHIIHIIIHHGHHDHIHIIIEHIHEGCHIGHHGEEHIIGEHFHI:DHFEHHHIHHFEHECAHAGHDHH:3-FH?A6A@EHHHGFHC?GE@+4-6@?;F666666-6@D:>6@GCE3-@E8EE;:>HH>3@DDD@HGEF566@---@3+C@CG@?HHGFIHD>++HIHHHHECHHEHHG;:CHHIIHHD@-HIHC:HDCIHEHHFHHH@F.CHFD@/IIIHGHIGIIHIIIHGIIIHHIIHHD<@GIHHFHHFECHGIHIHIIIIIHIIIIIHHHHIHHDHGGHIGHHIIHIIIIIHIIHHHIIIHIHIIGIIHHIIIHHIIHHG
@HWI-D00621:625:HMJNFBCX2:2:1104:15485:23794
GTGGGGAATATTGCACAATGGGCGCAAGCCTGATGCAGCCATGCCGCGTGTATGAAGAAGGCCTTCGGGTTGTAAAGTACTTTCAGCGGGGAGGAAGGCGATAAGGTTAATAACCTTATCGATTGACGTTACCCGCAGAAGAAGCACCGGCTAACTCCGTGCCAGCAGCCGCGGTAATACGGAGGGTGCAAGCGTTAATCGGAATTACTGGGCGTAAAGCGCACGCAGGCGGTCTGTCAAGTCGGATGTGAAATCCCCGGGCTCAACCTGGGAACTGCATTCGAAACTGGCAGGCTAGAGTCTTGTAGAGGGGGGTAGAATTCCAGGTGTAGCGGTGAAATGCGTAGAGATCTGGAGGAATACCGGTGGCGAAGGCGGCCCCCTGGACAAAGACTGACGCTCAGGTGCGAAAGCGTGGGGAGCAAACAGG
+
IIIIIIIIIIIIIIIIIIIIIIIIIIIIIIIIIHHIIIIIIIIIIIIIIHIIIIIIIIIIIIIIIIIIIIIIIIIIIIIIIIFHIIIIIIIIIIGIIIGIIHHIHIIFHHIHHIHIIIIIIIIIIIIIIIIHHGHGIIIHHGEFHIIFHCDHHH?6GEGHHIIHGHHHIG+>DH:HH@FHI=-C>>@@=GHIEGHE@-@EHHHHGIHEHIIHIHHEHEHEHDDIHHHHHHF@--HHHFEIHCHHIHEEEEIHHHHC:IHHIIIIIHEHHFIHIIIHIIHEGEFC?HEIFHHIIHIIIHHGHHHIHEIIIIIIHHIIIIIIIIHIIIIIIIGIIIIIIIIIIIIIIIIHDHIHIIIIIIIIGIIIIIIIIIIIIIIIIIHIIIIIIIIIHHHHHIIIIIIIHHIIIIIIIIIIIIIIIIIIIIIIIIIIII
@HWI-D00621:625:HMJNFBCX2:2:1104:17457:23888
GTGGGGAATATTGGACAATGGGCGCAAGCCTGATCCAGCCATACCGCGTGGGTGAAGAAGGCCTTCGGGTTGTAAAGCCCTTTTGTTGGGAAAGAAATCCAGCCGGCTAATACCTGGTTGGGATGACGGTACCCAAAGAATAAGCACCGGCTAACTTCGTGCCAGCAGCCGCGGTAATACGAAGGGTGCAAGCGTTACTCGGAATTACTGGGCGTAAAGCGTGCGTAGGTGGTCGTTTAAGTCTGTTGTGAAAGCCCTGGGCTCAACCTGGGAACTGCAGTGGAAACTGGACGACTAGAGTGTGGTAGAGGGTAGCGGAATTCCTGGTGTAGCAGTGAAATGCGTAGAGATCAGGAGGAACATCCATGGCGAAGGCAGCTACCTGGACCAACACTGACACTGAGGCACGAAAGCGTGGGGAGCAAACAGG
+
IIHIIIHIHIIIIIIIIIHIIIIIHIHIIIIIIIIHCHEHEGHHHIIIIIIIHHCGHIIIIIIIHGHHHHIIIIIHIGHIIHH0<CCGCH@FHGHIII@GHHHHHIIIIEHFHHHHIFHE>DFGHHHHHHH@FE@GE??GHHEHHIHFHGHIEHFHHGGICE--AEEHI->CCCDH@@EHCHGE+45@4@FH-@@@@-@HEHD@?GF--DGG=HCIIH>C>ECG@HF@@@G6--HGHHHEHFB--B6--@F8-=HHCIGIHIHGHEH@A8--HGD.EHFCEHFB?FEG@CD.HG@EHHIIHHCEHIHHHIIIHHCIIIHEHFIGIHHGIIIHHEIIIHIIHCCGEHHCBGIHIIHCHCIIHHHIGIGIIIIIIIIIIIIHHEHGIHHHIIIIIIIIIHIIIIGIIIIIHIIIIIIHHHIIHIHIIIHIII
@HWI-D00621:625:HMJNFBCX2:2:1104:20018:24108
GTGGGGAATATTGCACAATGGGCGCAAGCCTGATGCAGCCATGCCGCGTGTGTGAAGAAGGCCTTCGGGTTGTAAAGCACTTTCAGCGGGGAGGAAGGCGCTAAGGTTAATAACCTTAGCGATTGACGTTACCCGCAGAAGAAGCACCGGCTAACTCCGTGCCAGCAGCCGCGGTAATACGGAGGGTGCAAGCGTTAATCGGAATTACTGGGCGTAAAGCGCAGGCAGGCGGTCTGTCAAGTCGGATGTGAAATCCCCGGGCTCAACCTGGGAACTGCATTCGAAACTGGCAGGCTAGAGTCTTGTAGAGGGGGGTAGAATTCCAGGTGTAGCGGTGAAATGCGTAGAGATCTGGAGGAATACCGGTGGCGAAGGCGGCCCCCTGGACAAAGACTGACGCTCAGGTGCGAAAGCGTGGGGAGCAAACAGG
+
IIIIIIIIIIIIIHIIIIIIGHHHHHIDHHIIGHHHHGHIHIIIHHIIHIHHIHHHECHHHHEHIIIHIIHHIHIIIIGFHHDGHHHHDHHHHDIHIIFHHHD/GEHIGHH@A87DF@-ADHFHEHHIEEHH?AEHHICHIGIHHEG@:C+CGHI-GEHHEE@CHHI-?@+++6;CE?E?GH=CH:@@4-@@-@4E-@-65--IHEHGCHFHHD5>HF>GDHH#-?CDHIIHHFHHGHHCCE@EFG?HEHHH@:HDD5GGFHHFHHHE?EGGEHHIHEEHCEC?IHHHHHGHBCIHHEH?GH@EHGHGIHHHEBHIHFIHFHHHEHEHHCIHHHIIHHIIIIIIHIHGDIIIIIHIHHIIHHHHHHHIIHIHIIIIIHIIIIIIHIIIHHHHHIIIIIIIIHIIIIIIIHIIIIIIIIIIIIIHIIIIII
@HWI-D00621:625:HMJNFBCX2:2:1104:13067:24405
GTGGGGAATATTGCACAATGGGCGCAAGCCTGATGCAGCCATGCCGCGTGTGTGAAGAAGGCCTTCGGGTTGTAAAGCACTTTCAGCGGGGAGGAAGGCGTTAAGGTTAATAACCTTGGCGATTGACGTTACCCGCAGAAGAAGCACCGGCTAACTCCGTGCCAGCAGCCGCGGTAATACGGAGGGTGCAAGCGTTAATCGGAATTACTGGGCGTAAAGCGCACGCAGGCGGTCTGTCAAGTCGGATGTGAAATCCCCGGGCTCAACCTGGGAACTGCATTCGAAACTGGCAGGCTAGAGTCTTGTAGAGGGGGGTAGAATTCCAGGTGTAGCGGTGAAATGCGTAGAGATCTGGAGGAATACCGGTGGCGAAGGCGGCCCCCTGGACAAAGACTGACGCTCAGGTGCGAAAGCGTGGGGAGCAAACAGG
+
HIIIIIIHIIIIIIIIIIIIIIIIIIIIIIIIIIIHIIGHIIIIIIIIIIHHIIIIIIIHIIIIHHHIIIHIIIIIIIIGIIGHIHHIIIIDHCHHIIIIIIIIIIIIIGHHHGHIIGIHHHHIIGGIIIHIGHIIIHDHHIIIGEHED:D+GHHIIHHHHHE??E-@G-3:DC>HICHHECHHHC-EEHE?-@G=GF-@GHC@6F@#6HDEHEHIHC?3--4+@@EHHDEHEEHF@?@:3CHG?G-?G@-EGC:D:DHGHEHHHHEG?HEHHHAHGHCH@HGHIIIIIIHHFC?HHIIIHCFHH@IIIHD?HEIHEIGIHHGGIIIIHDIIIIIIHHIIIIIHIIHG<IHIIHIIHIIHCHHHHHHHIIIHIIHHIIIHIHIIIIIIIHEHGIIIIIIIIIIIIIIIIIIIIIIIIIIIIIIIIIIIII
@HWI-D00621:625:HMJNFBCX2:2:1104:13465:24717
GTGGGGAATATTGCACAATGGGCGCAAGCCTGATGCAGCCATGCCGCGTGTGTGAAGAAGGCCTTCGGGTTGTAAAGCACTTTCAGCGGGGAGGAAGGCGTTAAGGTTAATAACCTTGGCGATTGACGTTACCCGCAGAAGAAGCACCGGCTAACTCCGTGCCAGCAGCCGCGGTAATACGGAGGGTGCAAGCGTTAATCGGAATTACTGGGCGTAAAGCGCACGCAGGCGGTTTGTCAAGTCGGATGTGAAATCCCCGGGCTCAACCTGGGAACTGCATTCGAAACTGGCAGGCTAGAGTCTTGTAGAGGGGGGTAGAATTCCAGGTGTAGCGGTGAAATGCGTAGAGATCTGGAGGAATACCGGTGGCGAAGGCGGCCCCCTGGACAAAGACTGACGCTCAGGTGCGAAAGCGTGGGGAGCAAACAGG
+
IIIIIHHIIIIIIIIIIIIIHIIIIIIIIIIIIIIHIIIIIIIIIIIIIIHIIIIIIIIIHIHGHCHIHGHHIIHIIIIIHIDHHIHHHIHIIIIIIIIIIIGHHHFHHIHEHHHEGEGHHIDHIIIIFHHHHIIIHIIIHIHIIIIEDHHIHIHHIII?@HHGHIHFHH:CHHHHHHHG@GCCC+E?5@GEHF@GGHGHIGHHE@GHI-@EHH+CCFE?D+C:CEHH>C@6--@@-EGHH=@?IHCE@-@6HD:HDHEHEEFA8--A-CHG@A-HHF6A4IHGHIHHHHHIHHEHIIHHC?IIHHHGC>7DEHGF@:.HEHGC<.E@C.DHG@HHCHHIHIIHF?HF<CHHFHGEHGD<GHHHHHHHHGD<IIIIIIIIHIIIIIIIIIIIHIHHHHEHHHIIIIHHHIIIIHHIIIIIIIIIIIIIII
@HWI-D00621:625:HMJNFBCX2:2:1104:19327:24705
GTGGGGAATATTGCACAATGGGCGCAAGCCTGATGCAGCCATGCCGCGTGTGTGAAGAAGGCCTTCGGGTTGTAAAGCACTTTCAGCGGGGAGGAAGGCGCTAAGGTTAATAACCTTAGCGATTGACGTTACCCGCAGAAGAAGCACCGGCTAACTCCGTGCCAGCAGCCGCGGTAATACGGAGGGTGCAAGCGTTAATCTGAATTACTGGGCGTAAAGCGCACGCAGGCGGTCTGTCAAGTCGGATGTGAAATCCCCGGGCTCAACCTGGGAACTGCATTCGAAACTGGCAGGCTAGAGTCTTGTAGAGGGGGGTAGAATTCCAGGTGTAGCGGTGAAATGCGTAGAGATCTGGAGGAATACCGGTGGCGAAGGCGGCCCCCTGGACAAAGACTGACGCTCAGGTGCGAAAGCGTGGGGAGCAAACAGG
+
IIIIIIIIIIIIIIIIIIIIIIIIIIIIIIIIIIIIIIIIIIIIIIIIEHHHIIIIIIHIIIIIIIIIIFHHHIIIGIIGHIDGHIIIIIHIIIIHIFIHIGDHIHGHHHHA7FADHHHGHHIGHIIIEHH@FCHHDHHHIHHFAGHHG+>DHI?-GHHIIHHHHHIGHHDHGIHHHIGH@EEHHD--4@F@EC4@GHFCFHFFHF@@@@:E@:>>@GD>>=HDHIECHHH@@?HIHHHHHHHEHHIHHEGGHDHHHDHHC@F-HF@EEHIIGIIHHHHEEEF6FF?HHHHIHF?HHHA@HHCIHHIHIIIIIHHHHIIHFIHHGIIIIIIIIIIHHHIHIIIIIIHG<IIIIIIIIIIHHHDEIIIIIIIIIIIIIIIIIGHIIIIIIHIIIIIIIIIHIHIIIIIIIIIIIIIIIIIIIHIIIIIIII
@HWI-D00621:625:HMJNFBCX2:2:1104:20628:24980
GTGGGGAATATTGCACAATGGGCGCAAGCCTGATGCAGCCATGCCGCGTGTGTGAAGAAGGCCTTCGGGTTGTAAAGCACTTTCAGCGGGGAGGAAGGCGTTAAGGTTAATAACCTTGGCGATTGACGTTACCCGCAGAAGAAGCACCGGCTAACTCCGTGCCAGCAGCCGCGGTAATACGGAGGGTGCAAGCGTGAATCGGAATTACTGGGCGTAAAGCGCACGCAGGCGGTCTGTCAAGTCGGATGGGAAATCCCCGGGTTCAACCTGGGAACTGCATTCGAAAATGGCAGGCTAGAGGCTTGTAGAGGGGGGTAGAATTCCAGGTGTAGCGGTGAAATGCGTAGAGATCTGGAGGAATACCGGTGGCGAAGGCGGCCCCCTGGACAAAGACTGACGCTCAGGTGCGAAAGCGTGGGGAGCAAACAGG
+
IIIIIIIIIIHHHIIIIIIIIIIIGIIIIHIIIIHIIIIIIIIIIIIIHIIIIIIIHHIIHHHHHHHIIHIIHIIIGFHEHED@HEHIIIIIIHHIGHHHHCCGHICGHFH778-AGHFHHCHHIIII-4A5FHHHHHHHHEHHEGHHIICCEE-@GHIIHDEHGHIIGE>HHIDDHHHEHGHH:D-@EFHCE@@-556---5@?->?@@@?-4C+@GH->CDCHF++6>H#######@564-HFF66-6?HH>CC++@46-?FHEGA6-FAA6-6-6-@G+-686--HH?EG@77-A77-@AEHG?@DHIHHHAF?HCEHIHIHGFA::CC//HED/HHEC.EG@@:71?<?HG@HHGHHHHHHIHGD1GGEHHC?E<IGHHGIHF<@HHEC<CHE<1CC@CHHHCHFFHHD?CHHIHIIHHEHG<1II
@HWI-D00621:625:HMJNFBCX2:2:1104:17248:25097
GTGGGGAATATTGCACAATGGGCGCAAGCCTGATGCAGCCATGCCGCGTGTGTGAAGAAGGCCTTCGGGTTGTAAAGCACTTTCAGCGGGGAGGAAGGCGCTAAGGTTAATAACCTTAGCGATTGACGTTACCCGCAGAAGAAGCACCGGCTAACTCCGTGCCAGCAGCCGCGGTAATACGGAGGGTGCAAGCGTTAATCGGAAGTACTAGGCGTAAAGCGCACGCAGGCGGTCTGTCAAGTCGGATGTGAAATCCCCGGGCTCAACCTGGGAACTGCATTCGAAACTGGCAGGCTAGAGTCTTGGAGAGGGGGGTAGAATTCCAGGTGTAGCGGTGAAATGCGTAGAGATCTGGAGGAATACCGGTGGCGAAGGCGGCCCCCTGGACAAAGACTGACGCTCAGGTGCGAAAGCGTGGGGAGCAAACAGG
+
IIHIIHGHHHHIHGIIHEHIIIIIIIIFGHHIIIHIIIIIIHGHHIIHHHDHHI?GHIHFFFH<GHHIICEHHIIIIFHI<<<<EHEHHGHIDDHIFFHHDHDH/A8/7@FAAECDHHHHHCHHGF-@A-BG@-6>HDH-6-AG--FHI+C:@FH?H?EHHFICGHEFHHHID+5;GF@HHHHC:+@E56@GHH-4@H?GEHEH)---6+--65@+@-FEHC######HCGE@6H@6--66--@C@F6-@?GH>++>3AA-?G5A6-FFHE@6A8AA6-HHEHHHHHCEFHGHHHIHHIHHD7A7-?D;GHIHIHEED@F?EHEEHHF<:HHG?HCF@D/EDGC9FHF<ECD0DD0ECIHD<DHHIIGIIHHIHHHHIHHHHHEHD<C1@EHCGDIIIHF11HHHIHHIHIIIIIIIHGGIIHGF<CHII
@HWI-D00621:625:HMJNFBCX2:2:1104:20240:25036
GTGGGGAATATTGCACAATGGGCGCAAGCCTGATGCAGCCATGCCGCGTGTATGAAGAAGGCCTTCGGGTTGTAAAGTACTTTCAGCGGGGAGGAAGGCGATAAGGTTAATCACCTTGTCGATTGACGTTACCCGCAGAAGAAGCACCCGCTAACTCCGTGCCAGCAGCCCCGGTAATACGGAGGGCGCAAGCGCTAATTGGAATTACTGGGCGTAAAGCGCACGCAGGCGGTCTGTCAAGGCGGATGTGAAATCCCCGGACTCAACCTGGGAACTGCATTCGAAACTGGCAGGCTAGAGTCTTGTAGAGGGGGGTAGAATTCCAGGTGTAGCGGTGAAATGCGTAGAGATCTGGAGGAATACCGGTGGCGAAGGCGGCCCCCTGGACAAAGACTGACGCTCAGGTGCGAAAGCGTGGGGAGCAAACAGG
+
GHEHHHIHF1GHHHGHFEHIIFHEDEHDHIIH1FGEGHHEHHHEECDD<FE?1F1FHCHII1<DF?G0<GC.EHFHHHE0FE<FHIFHHGHDHHHH@HHCCD@//F:/FFG-D8FH?GHI-7777FCE4-556F-:+CDGHEGHHI?A-3635-6?E-E@-@@-6-6FCH-45+33--@@GC=DCC-+56>:GE+-+4--6-6-@6@@@-@GE8>+4@########EDC>-EF-HGCF@5--G?@@G@@F@6->:C+--8---EHG-ECHH@CHG@@?@GE@@EHHGEF@4C87-FB-77-7A-E?IIHHIHFFAEAHA7?C/IIHHIIDHDHHIHEIIIHH@CHHCG<HIFHHHFGCHH<CHDIHHGEEHEHE<IHGE?HFHGEIHCHEEHD=HIHCEHCGIIHHDHIIIEHDHC0IIIHIHC1IHFHH
@HWI-D00621:625:HMJNFBCX2:2:1104:11375:25299
GTGGGGAATATTGCACAATGGGCGCAAGCCTGATGCAGCCATGCCGCGTGTATGAAGAAGGCCTTCGGGTTGTAAAGTACTTTCAGCGGGGAGGAAGGTGTTGAGGTTAATAACCTCAGCAATTGACGTTACCCGCAGAAGAAGCACCGGCTAACTCCGTGCCAGCAGCCGCGGTAATACGGAGGGTGCAAGCGTTAATCGGAATTACTGGGCGTAAAGCGAACGCAGGCGGTCTGTCAAGTCGGATGTGAAATCCCCGGGCTCAACCTGGGAACTGCATTCGAAACTGGCAGGCTAGAGTCTTGTAGAGGGGGGTAGAATTCCAGGTGTAGCGGTGAAATGCGTAGAGATCTGGAGGAATACCGGTGGCGAAGGCGGCCCCCTGGACAAAGACTGACGCTCAGGTGCGAAAGCGTGGGGAGCAAACAGG
+
IIIGHHIIIHIIHIIIIIIIIIIHHIIHHIIIIIIIIIIIIIIIIIIHHHHIIIIIIIHIIIGHHHHIIHIHIHIHHGHHIHDFEEHDHIIIIIIIIGFGHHHHIHCHGGHHHE@GHIIHHIHHGHHIIIIIIHGD:CDHCHHI?GH@DCDDECHIGEE@HH?FFHHHI@:HHID:EGE?E-@DC+--6F@@-@GHE?-6EG@5@@@-6HHE@?EE@@643#-6HGDDCHF-@CFF@?H>5-FHFIIHFHHHHCDC>HHHGA-HGG@A-EHHEHIIIIIIIIIHHF8HHHHHIGIHIHIHHEIGIHIIIGIIIIIIHHEIIIIHHGIIIIIIIIIIIHIIIIIIHIHGAFIHEHHIHIHHCIIIIHHIIGIIIIIIIIIHFHHEIIIIIIIIHIIIIHIHHFIIIIIIIIIIIIIIIIIIIIIIIIIIII
@HWI-D00621:625:HMJNFBCX2:2:1104:15465:25498
GTGGGGAATATTGCACAATGGGCGCAAGCCTGATGCAGCCATGCCGCGTGTATGAAGAAGGCCTTCGGGTTGTAAAGTACTTTCAGCGGGGAGGAAGGTGTTGAGGTTAATAACCTCAGCAATTGACGTTACCCGCAGAAGAAGCACCGGCTAACTCCGTGCCAGCAGCCGCGGTAATACGGAGGGTGCAAGCGTTAATCGGAATTAGTGGGCGTAAAGCGCACGCAGGCGGTCTGTCAAGTCGGATGTGAAATCCCCGGGCTCAACCTGGGAACTGCATTCGAAACTGGCAGGCTAGAGTCTTGTAGAGGGGGATAGAATTCCAGGTGTAGCGGTGAAATGCGTAGAGATCTGGAGGAATACCGGTGGCGAAGGCGGCCCCCTGGACAAAGACTGACGCTCAGGTGCGAAAGCGTGGGGAGCAAACAGG
+
IIIIIIIIIIIIIIIIIIIIIGGIIIIHIIIIHIIIIIIIIIIIIIIIIIIIIIIIIHHIGIIIIHIIIIIHIIIIIIIIIIDHHIHIIIIIIIIHIIIHHHHIIIIGIHHHIIHIIIGIIGHIGIHIHIIHHHIIHHHHIHEHFHHEHDDHHHHHHHHHIIIIGIHIGHIDHHHHHHIICHHIHIHHHHECEGG@EGHHIIG@E@-#6IIIIHHHGHHC@CH;HDHIGCH@--@F6-EH:@HHIHIIHEEEHC:CC:HIFHFHIHCGA-IIHH?HEHHIHHHEIIHHFHHIIHHHHCIIIHHHEEHGIHIIHHIIHIIIIIIHHEIIIIIIIIIIIIIIIIIHIIHFHIIIIIHGIIIHHIIIIIIIHIIIIIIIIIHHFEIIIIIIIIIHIIIIIIHGHFIIIIIIIIIIIIIIIIIIIHIIIIIIII
@HWI-D00621:625:HMJNFBCX2:2:1104:17474:25446
GTGGGGAATATTGCACAATGGGCGCAAGCCTGATGCAGCCATGCCGCGTGTGTGAAGAAGGCCTTCGGGTTGTAAAGCACTTTCAGCGGGGAGGAAGGCGATAAGGTTAATAACCTTGTCGATTGACGTTACCCGCAGAAGAAGCACCGGCTAACTCCGTGCCAGCAGCCGCGGTAATACGGAGGGTGCAAGCGTTAATCGGAATTACTGGGCGTAAAGCGCACGCAGGCGGTCTGCCAAGTCGGATGTGAAATCCCCGGGCTCAACCTGGGAACTGCATTCGAAACTGGCAGGCTAGAGTCTTGTAGAGGGGGGTAGAATTCCAGGTGTAGCGGTGAAATGCGTAGAGATCTGGAGGAATACCGGTGGCGAAGGCGGCCCCCTGGACAAAGACTGACGCTCAGGTGCGAAAGCGTGGGGAGCAAACAGG
+
IIIIIIIIIIHIIIIIIIIIIGIIIIHIIIIIIIIIIGHIIIIIIIIIIIIIIIIHIIIGIIIHIIIIIIFHIIIIIIIHIIDHIIIIIIHHIIIIIIIHIIIIIIIIIHHHHEHHHIIGIIHFHHIIHHGIIHHHIIGIHHIIEHHFDDHIIEHHHF-@GHIIHHHEHG>:DH>HHHHGE=HHGD-@@@?--6@GGE-6F@@HE@C@EDDE@>>HCH>>;C@5@DDDCD>---66--HHC@CHHF@E?F@-@::D:HEA?AHEFFA6-EHIGHEHIIIIHDFIIIHHHIHHFCHIHHHHEEHHCHIIIHHIIIHHHHH@HIHIIGIIIHIHIGHIHFHHIHIIIHHF<IIIIIIIIIIGIIIIIIIHHIIIIHIIIIHIHHEFIIIIIIIIIIIIIIIIHFHIIHIIIIHIIIIIIIIIIIIGIIIIII
@HWI-D00621:625:HMJNFBCX2:2:1104:19061:25292
GTGGGGAATATTGCACAATGGGCGCAAGCCTGATGCAGCCATGCCGCGTGTATGAAGAAGGCCTTCGGGTTGTAAAGTACTTTCAGCGGGGAGGAAGGCGATAAGGTTAATAACCTTGTCGATTGACGTTACCCGCAGAAGAAGCACCGGCTAACTCCGTGCCAGCAGCCGCGGTAATACGGAGGGTGCAAGCGTTAATCGGAATTACTGGGCGTAAAGCGCACGCAGGCGGTCTGTCAAGTCGGATGTGAAATCCCCGGGCTCAACCTGGGAACTGCATTCGAAACTGGCAGGCTAGAGTCTTGTAGAGGGGGGTAGAATTCCAGGTGTAGCGGTGAAATGCGTAGAGATCTGGAGGAATACCGGTGGCGAAGGCGGCCCCCTGGACAAAGACTGACGCTCAGGTGCGAAAGCGTGGGGAGCAAACAGG
+
IIIIIIIIIIIIIIIIIIIIIIIIIIIIIIIIHIIIIIIIHIIIIIIIHHHHHIIIIIHIIIIIIIIIHHEHIIIIIEGHIHDHHHIHHHIHDHFHIIIIHGIDHIDEHHHAEFEHHHIICGEFFHIHHIH@FHHHIGHHFHIIIIHIDHHHIIIFHHHHHHHHHHIEHFHC;H:C--6@@@EDHGIHHEE@EH-GHE6GHHDHHHIGF:>@GH@@@H@CH:CDEDHHHD@@?HH@@@GD:@G6-HF@6EGG@:HC:CCAAA@?HEHFGIHHGHHHE?FA4-EHHGEIIHGIHH@HIHEHGHCGG-HCIIIHGFHIHIIHFHEIIIIHIIIHHHIHHHHCIIIIIIHGDHIIHHIHHEHHGIHIIIHHHEIIIIIIIHHDHHEIIIIIIGIIIIIIIHFIHHIIIIIIIIIIIIIIIIIIIIIIIIIIGI
@HWI-D00621:625:HMJNFBCX2:2:1102:14327:91715
GTGGGGAATATTGCACAATGGGCGCAAGCCTGATGCAGCCATGCCGCGTGTATGAAGAAGGCCTTCGGGTTGTAAAGTACTTTCAGCGGGGAGGAAGGTGTTGAGGTTAATAACCTCAGCAATTGACGTTACCCGCAGAAGAAGCACCGGCTAACTCCGTGCCAGCAGCCGCGGTAATACGGAGGGTGCAAGCGTTAATCGGAATTACTGGGCGTAAAGCGCAAGCAGGCGGTCTGTCAAGTCGGATGTGAAATCCCCGGGCTCAACCTGGGAACTGCATTCGAAACTGGCAGGCTAGAGTCTTGTAGAGGGGGGTAGAATTCCAGGTGTAGCGGTGAAATGCGTAGAGATCTGGAGGAATACCGGTGGCGAAGGCGGCCCCCTGGACAAAGACTGACGCTCAGGTGCGAAAGCGTGGGGAGCAAACAGG
+
IIIIIIIIIIIIIHIIIIIIIIIIIIIIIIIIIIIIIIIHIIIIIIGIIIDGHIIHIIHIIIIIHHIIIIIIIIIIIIIIIHDGHHHHHHIIIIGHHGHFHHIIIHFHHHGHHIEHEHEHHFHGHFFHHIIH?-5DDHIIIIFHA@GFDCHHGG?AFHCFCEHH?GEEHH5>C:;CHHIIHI->:C-@CGGH?HH-EHHCGHIIHHE@FHHF?-EEG>+)6--+5-CIHHHG6-@6--@>3-@-@-?HEFEIHDC;CH?F-FA?HHGF--GHHG?HGHEHHHHHHHEHHCGF78-EFEEA-CGHHFHHIIHIIHHEHHHHE@A7HIIHHIHIIIHHIIIIHIIIHHHGDHIIHHCEHHIIHIIHHDIIIIIIIIIIIIIIIGIIFHGIIHGIIIIIIIIIHEIIIIIIIIIIIIIIIIIIIIIIIIIIII
@HWI-D00621:625:HMJNFBCX2:2:1102:14864:91702
GTGGGGAATATTGCACAATGGGCGCAAGCCTGATGCAGCCATGCCGCGTGTATGAAGAAGGCCTTCGGGTTGTAAAGTACTTTCAGCGGGGAGGAAGGTGTTGAGGTTAATAACCTCAGCAATTGACGTTACCCGCAGAAGAAGCACCGGCTAACTCCGTGCCAGCAGCCGCGGTAATACGGAGGGTGCAAGCGTTAATCGGAATTACTGGGCGTAAAGCGCACGCAGGCGGTCTGTCAAGTCGGATGTGAAATCCCCGGGCTCAACCTGGGAACTGCATTCGAAACTGGCAGGCTAGAGTCTTGTAGAGGGGGGTAGAATTCCAGGTGTAGCGGTGAAATGCGTAGAGATCTGGAGGAATACCGGTGGCGAAGGCGGCCCCCTGGACAAAGACTGACGCTCAGGTGCGAAAGCGTGGGGAGCAAACAGG
+
IIIIHIIIHHIIIIIIIIIIIIIIIIIIIIIIIIIIIIIIIIIIHIIHHHCHHIHIIIEHHHIHIIIIHHIHHE?EHHHIIHDFHHHIHIIIIIHHIIIGIIH?GHD@GHHHHFEHHHIIIGECC?-7E@GDH@GHDDHEHF@F?@@FD:DHIIIHHIIIHGGHHHIFHC+CHHHHHHGIICHH;>-@EHG---56ECGHC=---66@GIHEG?C>F@6@4;C+HECHHD@-@6-66-@DC@@@G?EG@?G@56+3++--?HFHHEHHHHFFFFHHIHEIIHHIHHHHHHHEFHGEHIHIHHG?CCHIIIHHHACEHIIIHHHEHHHHHHHHGGIIIIHEIHIHHHHGDHHHIIIHIGIIGHHHHHHHHGIIIHHIIIIIIIIHIIIIIIIIIIIIIIIIHHIIIIHIIIIIIIIIIIIIIIIIIIIIII
@HWI-D00621:625:HMJNFBCX2:2:1102:3394:91955
GTGGGGAATATTGCACAATGGGCGCAAGCCTGATGCAGCCATGCCGCGTGTGTGAAGAAGGCCTTCGGGTTGTAAAGCACTTTCAGCGGGGAGGAAGGCGTTAAGGTTAATAACCTTGGCGATTGACGTTACCCGCAGAAGAAGCACCGGCTAACTCCGTGCCAGCAGCCGCGGTAATACGGAGGGGGCAAGCGTTAATCGGAATTACTGGGCCTAAAGCGCAAGCAGGCGGTCTGTCAAGTCGGATGTGAAATCCCCGGGCTCAACCTGGGAACTGCATTCGAAACTGGCAGGCTAGAGTCTTGTAGAGGGGGGTAGAATTCCAGGTGTAGCGGTGAAATGCGTAGAGATCTGGAGGAATACCGGTGGCGAAGGCGGCCCCCTGGACAAAGACTGACGCTCAGGTGCGAAAGCGTGGGGAGCAAACAGG
+
IIIIHIIIIIIIIIIIIIIHIIIIIIIIIIIIIIIIIIIIIIIIIIIIHIHHIIHHIIIHIIIIIIIGHH@HHHHIIHFHHHDEEHIIIIIDHDHHEHEHHHHHHHHIHAHGHEHHGHCHHHIEGH@G5AHHC--6++DEHH?@-AG-5:;HHGHHHEEF-5GH@C?-66+6>>>>GFHHH=@+>++6>C---@@E----5@4446@-@@@E6+-EE;>3-+@4-?HC5+4---FF?E=IIHE?HHGEEHEHIIHHHCEA@-A?HFGH@EGHIIIHEHIIHHHHBEEIHHCHIHGIHHHIIHHCHEHHIHHEIHIHHHIHIIGIGIIIHHIIIHHIHIIIIIIIIHHEDGIIIIIIIHIIIIIIIIIIHGIIIIHIIHDCIHIHIIIIIIIIIIIIIIIIHHIIIIIIIIIIIIIIIIIIIIIIIIIIII
@HWI-D00621:625:HMJNFBCX2:2:1102:16323:92099
GTGGGGAATATTGCACAATGGGCGCAAGCCTGATGCAGCCATGCCGCGTGTATGAAGAAGGCCTTCGGGTTGTAAAGTACTTTCAGCGAGGAGGAAGGCGTTAAGGTTAATAACCTTGGCGATTGACGTTACTCGCAGAAGAAGCACCGGCTAACTCCGTGCCAGCAGCCGCGGTAATACGGAGGGTGCAAGCGTTAATCGGAATTACTGGGCGTAAAGCGCACGCAGGCGGTCTGTCAAGTCGGATGTGAAATCCCCGGGCTCAACCTGGGAACTGCATTCGAAACTGGCAGGCTAGAGTCTTGTAGAGGGGGGTAGAATTCCAGGTGTAGCGGTGAAATGCGTAGAGATCTGGAGGAATACCGGTGGCGAAGGCGGCCCCCTGGACAAAGACTGACGCTCAGGTGCGAAAGCGTGGGGAGCAAACAGG
+
IIIIIIIIHIIIIIIIIIHIHHIHIIIIIIIIGIIIHIIIIIHIIGHDEHHIIIIIEHHEEHHIIIIHGHIDHIIHHIHI<FDFEHIHGIIIFHHHEHGHCD.GEHG?FHHACGFHEHFEH:CC?-AG@EHCA8@;+DCE?--FFC4AHHHCC?8AEGCGH-EGHHHFH@:CD:+>-@6-65-;DC@HEHI?@GEHHIICEEHFE@@-HH>G@@F@@@E;D:CCCDHDD5-G@6-@-?HHHFHE?HFEE@EG@HHCHDG?EGA-@EHHGCHH@FA?GHHHHHHHHHHHFE@HG?HHIIHIIIHCE@IIIHHD.@@HHGIIIHHIHHHHHHIIIIIIHHHIIIIHHHHHFHIIIIIIIIIHHIIIGHIHIIIIIHIIHIHHEEHFIIIIIHIIIIIIIIIIHHIIIHHIIIIIIIIIIIIIIIIIIIIIII
@HWI-D00621:625:HMJNFBCX2:2:1102:14254:92610
GTGGGGAATATTGCACAATGGGCGCAAGCCTGATGCAGCCATGCCGCGTGTGTGAAGAAGGCCTTCGGGTTGTAAAGCACTTTCAGCGGGGAGGAAGGCGTTAAGGTTAATAACCTTGGCGATTGACGTTACCCGCAGAGGAAGCACCGGCTAACTCCGTGCCAGCAGCCGCGGTAATACGGAGGGTGCAAGCGTTAATCGGAATTACTGGGCGTAAAGCGCACGGAGGGCGTCCGTCAAGTCGGATGTGAAATCCCCGGGCTCAACCTGGGAACTGCATTCGAAACTGGCAGGCTAGAGTCTTGTAGAGGGGGGTAGAATTCCAGGTGTAGCGGTGAAATGCGTAGAGATCTGGAGGAATACCGGTGGCGAAGGCGGCCCCCTGGACAAAGACTGACGCTCAGGTGCGAAAGCGTGGGGAGCAAACAGG
+
IIIIIIIIIIIIIIHIIIIIIHIIHIHIIIIIHIIGIIIIHIIIIIIIIIHIIIIIIIGHIHEHIIIHIGHIIGIIHHHHHHDFCFHDHHHDHGIIHHGHIIFIGHHH@DGHH-FGHFD8>:DFHHII5GC@HH-C>CH---FHIIHIHIDHIIIHCHDEHFIIGCHHH@DHHH+3@@---@=HHI=--6--4@5@HE?-@EC-5FF-6-@EEG?HGFHHD-G@5+DD4))C@6--GHHCCEHGHH@6--EHE:;D:DHEH@F?A@?HHE?G?G?FA6-B4-?FHFA?B4-?D-FEHFHHF-7---B@HHHGD.H@GGGH@EEFGIHEIIIIIHHEHHHIIHHGGEG<.1HHEA@CHHGGIIGIIHIIIIIIHHDIHHDCE?HHEFEGCIIIIIIIIIHEC1IIHHGIIIIIIIIIIIIIIIIIIIIIII
@HWI-D00621:625:HMJNFBCX2:2:1102:17037:92598
GTGGGGAATATTGCACAATGGGCGCAAGCCTGATGCAGCCATGCCGCGTGTGTGAAGAAGGCCTTCGGGTTGTAAAGCACTTTCAGCGGGGAGGAAGGCGATAAGGTTAATAACCTTGTCGATTGACGTTACCCGCAGAAGAAGCACCGGCTAACTCCGTGCCAGCAGCCGCGGTAATACGGAGGGTGCAAGCGTTAATCGGAATTACTGGGCGTAAAGCGCACGCAGGCAGTCTGTCAAGTCGGATGTCAAATCCCCGGGCTCAACCTGGGAACTGCATTCGAAACTGGCAGGCTAGAGTCTTGTAGAGGGGGGTAGAATTCCAGGTGTAGCGGTGAAATGCGTAGAGATCTGGAGGAATACCGGTGGCGAAGGCGGCCCCCTGGACAAAGACTGACGCTCAGGTGCGAAAGCGTGGGGAGCAAACAGG
+
IIIIHID<DEHHIHHIIIHIIIIHEHIIIIIIIIIIIGIIIIIHIHIIHIEHIHHHHFHHEHIIHIIIHIIHIIEHHHIEHIFHHIHHHCDHHIHHIIIGHHGHFHHGEHHCH?FFGHIIGHEF?AFGEHHH-FGHHH:EHH-86GH?HHH:HHI@GH4@HH-6@HHIE?5:3;::@@HHH-65+>-@GCGH-@-@4E-6E@>H@66--DIIIHH@5+5+-+E8-@-F6-+HG@@H?FE:D65--6-66-@G@;3DCDHE66-A@8-E?HHHGHHGE6-8-GG@HHEFIHHHIIIIIIHG?AG?CGHHDCDE.?CA@HHHGA?HHEGEHDIIIIHA7G@:=GHHG@BFDGHIIIIHFIHHGHHDFHHHGIIIIIIIHIHHGIHHIIIHHHCHFHIHHHFGHGFHHIIIHEHIHIHHHIIHHHFHHIHIII
@HWI-D00621:625:HMJNFBCX2:2:1102:16099:93122
GTGGGGAATATTGCACAATGGGCGCAAGCCTGATGCAGCCATGCCGCGTGTATGAAGAAGGCCTTCGGGTTGTAAAGTACTTTCAGCGAGGAGGAAGGCATTAAGGTTAATAACCTTGGTGATTGACGTTACTCGCAGAAGAAGCACCGGCTAACTCCGTGCCAGCAGCCGCGGTAATACGGAGGGTGCAAGCGTTAATCGGAATTACTGGGCGTAAAGCGCACGCAGGCGGTCTGACAAGTCGGATGTGAAATCCCCGGGCTCAACCTGGGAACTGCATTCGAAACTGGCAGGCTAGAGTCTTGTAGAGGGGGGTAGAATTCCAGGTGTAGCGGTGAAATGCGTAGAGATCTGGAGGAATACCGGTGGCGAAGGCGGCCCCCTGGACAAAGACTGACGCTCAGGTGCGAAAGCGTGGGGAGCAAACAGG
+
IIIIIIHIIIIIIIIIIGHIHIIIIIIIIIIIIIIIIIIIHIIIIIIIHIHGIHIIIHHIHIIIIIIIIIIIIIIHIIIGIHFHHIFI:HIGHI=GHIIHIGEHIFHEHEHCFHHEHHHHHHGHIIFHIIIEGFHHHHD?GHHIFHHIHCHHHICEHHCHFFHHHHHC@-56;:>:@H@FH-@3CDHIFHF?CHH-5@E-F=E@GHHGHF@-6@@GC?F-;;62FCDHDCD6-6--6-@:HE-HCIEECGHFED+6+HEGA-A4-A-AGEGA-8--EFHHE@HEEGHHFG@FFHEHHHGIHF-HHEHHDD:777FEHGHIIHGHHHFHHHIIHHIIIHHEIHIHIIHD<EHIHHIIIHHIIIIIIHHIIHIIIIIHHIHIHF?HGIIIIHIIIHIIHHHHHHIIIIIIIHHIIIGIIIIIIHIIHIIIII
@HWI-D00621:625:HMJNFBCX2:2:1102:15636:93660
GTGGGGAATATTGCACAATGGGCGCAAGCCTGATGCAGCCATGCCGCGTGTATGAAGAAGGCCTTCGGGTTGTAAAGTACTTTCAGCGGGGAGGAAGGCGATAAGGTTAATAACCTTGTCGATTGACGTTACCCGCAGAAGAAGCACCGGCTAACTCCGTGCCAGCAGCCGCGGTAATACGGAGGGTGCAAGCGTTAATCGGAATTACTGGGCGTAAAGCGCACGCAGGCGGTCTGTCAAGTCGGATGTGAAATCCCCGGGCTCAACCTGGGAACTGCATTCGAAACTGGCAGGCTAGAGTCTTGTAGAGGGGGGTAGAATTCCAGGTGTAGCGGTGAAATGCGTAGAGATCTGGAGGAATACCGGTGGCGAAGGCGGCCCCCTGGACAAAGACTGACGCTCAGGTGCGAAAGCGTGGGGAGCAAACAGG
+
IIIHIIDHHIIIIIIHIIIIHIHIIIIIIIHIIIHIIIHIIIIIIIIHIIHHIIIIHHIHHIHIIHHHHIIIHIIHHHIGHHFHHIHHIHIIGHHHHIIIHIIIHIEEE@GCEHIIIIIIIHIIIIIIIGH=BFCHHDHHIHIC?FGFCDDHDHHGHFFHEDEHHC@6-->CH+6:@E----6>;D-@=-@-4G-@-@-@@G-5EGF=@--FG6-@@336-@FD@6-++3-4--?@@-G:CE-GHHHHEFHF@+DIHDFHF-CIIHE6HHFAF?IHF-HHA@-?EHCHHHGFFEEIIIHG-AG-G@HIHIIHGAHHFHFHHHCHHIIGIIIIIIIIIIIHGIIHHHHGFHGIIIIIIHIHIIIIIHHIHIIIIIIHIIIIHIHGIIIIIHHIIIIIIIIIHGIHIIIIHIHIHIIIIIIIIIIIIIIIHI
@HWI-D00621:625:HMJNFBCX2:2:1102:16097:93520
GTGGGGAATATTGCACAATGGGCGCAAGCCTGATGCAGCCATGCCGCGTGTGTGAAGAAGGCCTTCGGGTTGTAAAGCACTTTCAGCGGGGAGGAAGGCGTTAAGGTTAATAACCTTGGCGATTGACGTTACCCGCAGAAGAAGCACCGGCTAACTCCGTGCCAGCAGCCGCGGTAATACGGAGGGTGCAAGCGTTAATCGGAATTACTGGGCCTAAAGCGCACGCAGGCGGTCTGTCAAGTCGGATGTGAAATCCCAGGGCTCAACCTGGGAACTGCATTCGAAACTGGCAGGCTAGAGTCTTGTAGAGGGGGGTAGAATTCCAGGTGTAGCGGTGAAATGCGTAGAGATCTGGAGGAATACCGGTGGCGAAGGCGGCCCCCTGGACAAAGACTGACGCTCAGGTGCGAAAGCGTGGGGAGCAAACAGG
+
IIIIIIHIIIIIIIIIIIIIIIIIIIIHIIIIIIIIIHIIHIIIIIIIHIHIIIIIIIHIIIIIIGIIHGHHHIIHIIIHIIGHIIIIIIHHHIHIHIHHHHGHIGHEHGHHHGHHHIIIIHIEEHEHHCCGEG->CD:HHIHGHHGGIHIIIIIHIICHCHC?FFGFEC+3D:>>G6FHE@HDHHE--@@@CH@GGG-@EEF@EEHC-@@4@#3@GEGHHHD5@D4:D:EEF6F@-6EC+-GF?HHA6-?A8-5-4-G?A-8-AA-6AGHHHG?HHGF@A-8868-HHHEIHG?HHGGFE@@HHHHIHCCHHHFHFFIHHHEHHIIIHDHDDHHIIHIHHDHIHHHFDHIIIIIIIIIIIIGIGIGHGHIHIIIIHICIIHHEHHIHHHGIIHHIIHHHCCIIIIIIIIIIIIIIIIIHIHHHDGIIII
@HWI-D00621:625:HMJNFBCX2:2:1102:16987:93778
GTGGGGAATATTGCACAATGGGCGCAAGCCTGATGCAGCCATGCCGCGTGTGTGAAGAAGGCCTTCGGGTTGTAAAGCACTTTCAGCGGGGAGGAAGGCGGTGAGGTTAATAACCTCATCGATTGACGTTACCCGCAGAAGAAGCACCGGCTAACTCCGTGCCAGCAGCCGCGGTAATACGGAGGGTGCAAGCGTTAATCGGAATTACTGGGCGTAAAGCGCACGCAGGCGGTCTGTCAAGTCGGATGTCAAATCCCCGGGCTCAACCTGGGAACTGCATTCGAAACTGGCAGGCTAGAGTCTTGTAGAGGGGGGTAGAATTCCAGGTGTAGCGGTGAAATGCGTAGAGATCTGGAGGAATACCGGTGGCGAAGGCGGCCCCCTGGACAAAGACTGACGCTCAGGTGCGAAAGCGTGGGGAGCAAACAGG
+
IIIIIIIIIIIIIIIIIIIIIIHHHIIHGIIIIIHIIIIIHIIIIIIIIIIIIHEHHIHIIIHHHHIIGIIIHIIIIHIIIIDFHEHCHHICDHHIIHFDCHHHIGIGEHHHHCGGEHHGHFH@-6@GHHIHIH->:CC?@GFHAGHIIHDGHHHHIHICGHEEHCHHGH:DDCD+--6FC=E+33-4-66--@-6EG--6---5-6F@G@?@C++@@@###>:G@E6)3G46--6-65+3-@66-@6--G-@>HC3C-6-F?G?A-F?H@EEFFG?IHHG5--EA?E@5-66?AHHFEEGB-A7DE@DDC@@@GECHHEC@A7?HHCDHHDHE@EGB.HFHHHHHHGDFCIIIIIHIHHHCC<FHIHHHHHIIHHHHC.IIEIHGIHIHHIHHHIIHEHGCEDIIIHHHHHGIIIIHIHHEFIIHHIIH
@HWI-D00621:625:HMJNFBCX2:2:1102:18686:93774
GTGGGGAATATTGCACAATGGGCGCAAGCCTGATGCAGCCATGCCGCGTGTATGAAGAAGGCCTTCGGGTTGTAAAGTACTTTCAGCGAGGAGGAAGGCGTTAAGGTTAATAACCTTGGCGATTGACGTTACTCGCAGAAGAAGCACCGGCTAACTCCGTGCCAGCAGCCGCGGTAATACGGAGGGTGCAAGCGTTAATCGGAATTACTGGGCGTAAAGCGCACGCAGGCGGTCTGTCAAGTCGGATGTGAAATCCCCGGGCTCAACCTGGGAACTGCATTCGAAACTGGCAGGCTAGAGTCTTGTAGAGGGGGGTAGAATTCCAGGTGTAGCGGTGAAATGCGTAGAGATCTGGAGGAATACCGGTGGCGAAGGCGGCCCCCTGGACAAAGACTGACGCTCAGGTGCGAAAGCGTGGGGAGCAAACAGG
+
IIIIIIIIIIIIIIIIIIIHIIIIIIIIIIIIIIIIIIIIGIIIIIIIIIHHIIIIIIIHHIIHIIHHIHIIIIIIHIIGID<FHHHHIIIIIIIFH=HHH;EEHIF@HHHGHHEHE?BGHGHIHHGHHHIHIEHHHH:?GHIHIGFIHIHGIHEF-FHHEHII?EHE-85:DHH:GHIG?@@CCHIH=HIIGI-@GHCHIIIGHGHHHIHHEFEHGHEHHHD7HGHHHD@@--HEF-E:IIIIHHGG?FHEHHHH:HEF-EFCIIHGIHHHHEHG?EHEE=HHHHIGGHHHHCEIIIHHGHHIGHIIIHHHG:IIIHHIHH?IIIHIIIIIIIIIIHIIIIIIIIHF<<IIIIIHHHHHHHIIIIIIIHIIIIIIIIIIIIHIIIIIIIHIHIHIIIIIIIIIIIIIIIIIIIIIIIIIIIIIIIIIII
@HWI-D00621:625:HMJNFBCX2:2:1102:19222:94449
GTGGGGAATATTGCACAATGGGCGCAAGCCTGATGCAGCCATGCCGCGTGTATGAAGAAGGCCTTCGGGTTGTAAAGTACTTTCAGCGAGGAGGAAGGCGTTAAGGTTAATAACCTTGGCGATTGACGTTACTCGCAGAAGAAGCACCGGCTAACTCCGTGCCAGCAGCCGCGGTAATACGGAGGGTGCAAGCGTTAATCGGAATTACTGGGCGTAAAGCGCACGCAGGCGGTCTGTCAAGTCGGATGTGAAATCCCCGGGCTCAACCTGGGAACTGCATTCGAAACTGGCAGGCTAGAGTCTTGTAGAGGGGGGTAGAATTCCAGGTGTAGCGGTGAAATGCGTAGAGATCTGGAGGAATACCGGTGGCGAAGGCGGCCCCCTGGACAAAGACTGACGCTCAGGTGCGAAAGCGTGGGGAGCAAACAG
+
IIIGIIIIIIIIHHIIHHIIIIIIHIIGIIHIIIIIIIIHIIGIIIIIIIHIIIIIIHIHHHIIIIIIIIIHIIIIIHIHHIDGHEHHIIHIHGEHHGHGHC7AGHFEHGHHEHGFII?HH:HHIIIIEHHCFA@D+@CFHGHIIIGHCCDD=F-F?A@FHHHIEHH?GEC3+D+>4@HE?@->HGHGHHIHEH@EDG@?G@F@GHH@@.GHH:@CEHCGEHH>HHEDAC@HHF@H@--:HHGG@@EFHHHHHDCCC+5A-HF-@A-HEHAAF@HFG@IHH=E@G@CGIIIIHA@GHFIHHEHEEFHE:HDHGAHHHHAEIHGCGHHE:HIIIIHHHHGCIIIIIHFBFHIHIHHFIHEEC9HHIIHHHGIIIIGIIHIHIHHIIIIIIHHHCHHHHHHEIIIHFHHCIIIHIHIIIIIIIIHHHHHII
@HWI-D00621:625:HMJNFBCX2:2:1102:13333:94925
GTGGGGAATATTGCACAATGGGCGCAAGCCTGATGCAGCCATGCCGCGTGTGTGAAGAAGGCCTTCGGGTTGTAAAGCACTTTCAGCGGGGAGGAAGGCGGTGAGGTTAATAACCTCATCGATTGACGTTACCCGCAGAAGAAGCACCGGCTAACTCCGTGCCAGCAGCCGCGGTAATACGGAGGGGGCAAGCGTTAATCGGAATTACTGGGCGTAAAGCGCACGCAGGCGGTCTGTCAAGTCGGATGTGAAATCCCCGGGCTCAACCTGGGAACTGCATTCGAAACTGGCAGGCTAGAGTCTTGTAGAGGGGGGTAGAATTCCAGGTGTAGCGGTGAAATGCGTAGAGATCTGGAGGAATACCGGTGGCGAAGGCGGCCCCCTGGACAAAGACTGACGCTCAGGTGCGAAAGCGTGGGGAGCAAACAGG
+
IIIIHIIIIIIIIIIIIIIIIIHIIIIIIIIIIIIIIIIIIIHHIIIIIIHIIHGHHIHIIIHIIIHIIIEHHIIHHHIIIH<DGHEDHIIHHIEHHIHDHHDEHIH?HHHHIECHEHIHHHEEEHHHHHIIHIGHDHIHHIIIAG@HHIGHHG-FEE4F@HFEH-GEE@+3+6>DH-@-@--3;:++5>C4-4-64--6@@=CH@@-46@#@-?HHH:3->@:44-+CC@---@6-?HHD@@@HF6?F6@@E:CHCCEGA-8?H@56-?HEHHHHIGIHGCGHHHHFB-@F-C8?GIHIIHECHFIIHIIIIHEIHHHHHIHHIIIHIHHHHHIHGHHIIIHGHG@AGHIIHIIIHIIIIHDIHIHHIIIIIIIHHHIGIIIHIIIIIIIHFIIIIIGIGIIIIIIIIIIIIIIIIIGIIIIIIIIIHI
@HWI-D00621:625:HMJNFBCX2:2:1102:19116:94760
GTGGGGAATATTGCACAATGGGCGCAAGCCTGATGCAGCCATGCCGCGTGTGTGAAGAAGGCCTTCGGGTTGTAAAGCACTTTCAGCGGGGAGGAAGGCGATAAGGTTAATAACCTTGTCGATTGACGTTACCCGCAGAAGAAGCACCGGCTAACTCCGTGCCAGCAGCCGCGGTAATACGGAGGGTGCAAGCGTTAATCGGAATTACTGGGCGTAAAGCGCACGCAGGCGGTCGGTCAAGTCGGATGTGAAATCCCCGGGCTCAACCTGGGAACTGCATTCGAAACTGGCAGGCTAGAGTCTTGCAGAGGGGGGTAGAATTCCAGGTGTAGCGGTGAAATGCGTAGAGATCTGGAGGAATACCGGTGGCGAAGGCGGCCCCCTGGACAAAGACTGACGCTCAGGTGCGAAAGCGTGGGGAGCAAACAGG
+
GFHHGHHIIIIIIIIIIIIIHIIIIIIIIIIFHHHIIIHIIIIHIIGDCDDEHHE?GHHHHH?GHIHIGGHHHH?GIHII@F<FFFHHCCHCDHEHCHHC:;ECAG--DHHHHCHHHHHHIIDG-BA@EEE@?-->+DDGCHHEGA@F>:5DDHHE?GE@@@EHEH-44@>C::>+@---6--+666@C-6--5544E?GHHDCC?G?+6@GHHE5@@3>4+-+F@G:HC+D>+-G@@4++HHE@@-HF-EG@+5+>34-8-A@8666A-6ACG6B6--F-G6-A6FA4-HHIHIHEF@B7--D?F-CHDHC@.IIHHHHB7.HHHGHD::HEIHFG@H@HCHEGHF:.HIHHHHHHGCHDD<HHFIIFHFHHGIIHE<HIHHHHIHGHIIHIIIIIIGIIHIIHHIIHIIHHCCHHHIHHHGGIIIIII
@HWI-D00621:625:HMJNFBCX2:2:1102:5658:95212
GTGGGGAATATTGCACAATGGGCGCAAGCCTGATGCAGCCATGCCGCGTGTATGAAGAAGGCCTTCGGGTTGTAAAGTACTTTCAGCGAGGAGGAAGGCATTAAGGTTAATAACCTTGGTGATTGACGTTACTCGCAGAAGAAGCACCGGCTAACTCCGTGCCAGCAGCCGCGGTAATACGGAGGGTGCAAGCGTTAATCGGAATTACTGGGCGTAAAGCGCACGCAGGCGGGTTGTCAAGTCGGATGTGAAATCCCCGGGCTCAACCTGGGAACTGCATTCGAAACTGGCAGGCTAGAGTCTTGTAGAGGGGGGTAGAATTCCAGGTGTAGCGGTGAAATGCGTAGAGATCTGGAGGAATACCGGTGGCGAAGGCGGCCCCCTGGACAAAGACTGACGCTCAGGTGCGAAAGCGTGGGGAGCAAACAGG
+
IIIIIIIIHIIIIIIIIIIIIIIHIIIIIIIIGHIHIIIIIIIIIIIIIH<GEHHIIIIIHIIIIIHIIIGDHHFHEECEHIDGHCEHHHIHIHDHHHEHHHIHHHIIIIGHG.BBEHE7GHHE??.EHEE-F-DD+7CGEHFF?CEAD:CCEHB@@8@AGHHEHE?--4+>DD+;@--6@5@CD+--6@66-5@-@HHH@4-4E?--+@EF5->DH)6+-FHDGEHDC3-6---@-6-6+-@-H@GEHEFGEDHC:5-8-6---8-8--HA-66-?FEGA@A@GF-EHGBAFFFEF-HHHD8-CE@7>DC?HEIHHHCAHECIHGHIHIIHIHIHEHIGIIIIHHED7FIIIHIIHHHGCCGIIIHIIIIHIIIIIIIIIHIHIIIIHHIIIIIIIIIHHEIIIIIHIIIIIIIIIIIIIIIIIIIIII
@HWI-D00621:625:HMJNFBCX2:2:1102:9729:95190
GTGGGGAATATTGCACAATGGGCGCAAGCCTGATGCAGCCATGCCGCGTGTGTGAAGAAGGCCTTCGGGTTGTAAAGCACTTTCAGCGGGGAGGAAGGCGTTAAGGTTAATAACCTTGGCGATTGACGTTACCCGCAGAAGAAGCACCGGCTAACTCCGTGCCAGCAGCCGCGGTAATACGGAGGGTGCAAGCGTTAATCGGAATTACTGGGCGTAAAGCCCACGCAGGCGGTCTGTCAAGTCGGATGTGAAATCCCCGGGCTCAACCTGGGAACTGCATTCGAAACTGGCAGGCTAGAGTCTTGTAGAGGGGGGTAGAATTCCAGGTGTAGCGGTGAAATGCGTAGAGATCTGGAGGAATACCGGTGGCGAAGGCGGCCCCCTGGACAAAGACTGACGCTCAGGTGCGAAAGCGTGGGGAGCAAACAGG
+
IIIIIIIIIIIIIIIIIIIIIIIIIIIIIIIGIHIIIIIIIIIIIIIIHIGEHHIHIIIIIIIIIIIIIIIGHIIIHIIIIHDHHEHHHHIIIIIIHICHHHHIIIIGECGHIIIIHHHICCH@-6BEHCCEFFHG:C+6-AAG-AGHH:+CC?-6?@EF@GHHHC@HHH:CC:6+5--66--CDC@--6-----656--F66@HGGF@HHHHH66>@H6)-552-E>:1?HFEH@6-CHIGHHEFF@@HEG@+:DCGH?HA6-@HE?HHGGGA-?GIIHHHGHHGIIIIHG-HEHHFIH@GGAA7GHHDHHHHHHEHHIIHHHIIIIIHIIIIIIIIHHIIIGIIHGGFIIIIIGIIIIIIIIIIIIIIIIIIIIIIGIH@IIIIIIIHIIHIIHHIIIIFIIIIIIIIIIIIIIIIIIIIIIIIIIII
@HWI-D00621:625:HMJNFBCX2:2:1102:16990:95718
GTGGGGAATATTGCACAATGGGCGCAAGCCTGATGCAGCCATGCCGCGTGTATGAAGAAGGCCTTCGGGTTGTAAAGTACTTTCAGCGGGGAGGAAGGCGATGCGGTTAATAACCGCGTCGATTGACGTTACCCGCAGAAGAAGCACCGGCTAACTCCGTGCCAGCAGCCGCGGTAATACGGAGGGTGCAAGCGTTAATCGGAATTACTGGGCGTAAAGCGCACGCAGGCGGTCTGTCAAGTCGGATGGTAAATCCCCGGGCTCAACCTGGGAACTGCATCCGAAACTGGCAGGCTTGAGTCTCGTAGAGGGGGGTAGAATTCCAGGTGTAGCGGTGAAATGCGTAGAGATCTGGAGGAATACCGGTGGCGAAGGCGGCCCCCTGGACGAAGACTGACGCTCAGGTGCGAAAGCGTGGGGAGCAAACAGG
+
IIIIIIHIIIIIIIIIIIIIIGIIGIIIIIIIIIHIIIIIHIIIHIIIHHHIIIIIHIIIHIGIIIIIIHHHHHHHHHFHID<GHFHIIIGIIIHEHHIHHI@HHHEHHFHEHGHIIIIIIIHIIIHHEGGEHCGHCDHIHEGHHHHIICCHHHEH@F--6EGE?@G?H@DCCH:CEFEHI=EH:34-@EHGH@-5EGF@GE=GEGF-H.H@6:65HHI6;D:CGGCDHDH-6--@66@C:4@6-@66---HG:CHHDGIGFHCHHCHHHHHHHA-CCHEDHFIIIIIHHF@-CEHHIHHDHHHE@HEHHHEHGHIHHFIIHEHEHD.IIHHHHIIHHHHIIIIIIHGDHGIIHIIIIIIIIIHIHHIIIIIIIIIHHHHHEHIIIIIHHIIIIIIIIIIHHHIIIHIIIIIGIIIIIIIIIIIIIIIII
@HWI-D00621:625:HMJNFBCX2:2:1102:18986:95939
GTAGGGAATCTTCGGCAATGGGGGCAACCCTGACCGAGCAACGCCGCGTGAGTGAAGAAGGTTTTCGGATCGTAAAACTCTGTTGTTAGAGAAGAACGTTAAGTAGAGTGGAAAATTACTTAAGTGACGGTATCTAACCAGAAAGGGACGGCTAACTACGTGCCAGCAGCCGCGGTAATACGTAGGTCCCAAGCGTTGTCCGGATTTATTGGGCGTAAAGCGAGCGCAGGTGGTTTCTTAAGTCTGATGTAAAAGGCAGTGGCTCAACCATTGTGTGCATTGGAAACTGGGAGACTTGAGTGCAGGAGAGGAGAGTGGAATTCCATGTGTAGCGGTGAAATGCGTAGATATATGGAGGAACACCGGAGGCGAAAGCGGCTCTCTGGCCTGTAACTGACACTGAGGCTCGAAAGCGTGGGGAGCAAACAGG
+
IIIGIIIIIIIIIIIIIIIIIIIGIIIIIIIIHIIHIIIIIIIIIIIIIIIIIIIGIHIIHDFHIHIGHHIIIHIIIIHIHGGHHIHEHIHIIIIIIGD@H?HGHGHHHH?7-G@GHHIIHHHIHFHIIGEGEHHF@HHHFHIIH?EGE:CDDHHHHE@HH-A@@FGHCHHDDH:+>GHEC?HHEE--6-6FF?@4-+5@HHHHGHFH@@HGEC@?EAFHFHIIHFHIIFHCHG@A-A6-A8--F6--@CGCHGE?7@EHFAB7-HF-E@?IIIHG?EHHFEECD@HIIHHIHEIIIHIIHHHHHCEHHFHFHHEHIGIIHHHHIGIIIHGIIHHIHHHDIHHIHHEG@IIIIHHGHHHEHHGIHIIIIHIHGEIIIHFIHHIHIIIIIIIHGHGIIIIIIIIIIHIIIIIIIIIIIIIIIIIIIIIIII
@HWI-D00621:625:HMJNFBCX2:2:1102:10152:96204
GTGGGGAATATTGCACAATGGGCGCAAGCCTGATGCAGCCATGCCGCGTGTATGAAGAAGGCCTTCGGGTTGTAAAGTACTTTCAGCGGGGAGGAAGGCGATAAGGTTAATAACCTTGTCGATTGACGTTACCCGCAGAAGAAGCACCGGCTAACTCCGTGCCAGCAGCCGCGGTAATACGAAGGGTGCAAGCGTTAATCGGAATTACTGGGCGTAAAGCGCACGCAGGCGGTCTGTCAAGTCGGATGTGAAATCCCCGGGCTCAACCTGGGAACTGCATTCGAAACTGGCAGGCTAGAGTCTTGGAGAGGGGGGTAGAATTCCAGGTGTAGCGGTGAAATGCGTAGAGATCTGGAGGAATACCGGTGGCGAAGGCGGCCCCCTGGACAAAGACTGACGCTCAGGTGCGAAAGCGTGGGGAGCAAACAGG
+
IIIIIIIIIIIIIIIIIIIIIHHIHIIHIIIIIIIIIIIIIIIIIIIIEHHHIIIIIIIHHIIIIIIIHIIHIIIHIIHIIHFHIIIIDHIHHGIIH@EHHHHIHIHIHIHHHIHHIGIIIII@EHHIIGFHFHIGDDH?GHAE-6@HHDDHII?AF@HHIFFGCEG?GF+>D+5;EGE@@5@GH=4-@F-6-6@--6-@HHG@5?--#@EE5@63@@++-=IHHEGH;:EE@HF-6-@;:DHG@-?E@-FG@++HDHG?FAA-HHGF-HHHHG?FIHHHE-@?IIHHHFEEEHEGIIHFEA6-8-GHIHHFHHIIHEFFHHFGIIIIHHIIIIIIHIIIIIIIIIHHFHIGIIIIIIIIIIIIIIHIIIHIIIHHIIIIHIIIHIIIIIIHHIIIIIHIHHIIIIIIIIIIIIIIIIIIIIIIIIIIII
@HWI-D00621:625:HMJNFBCX2:2:1102:14287:96166
GTGGGGAATATTGCACAATGGGCGCAAGCCTGATGCAGCCATGCCGCGTGTATGAAGAAGGCCTTCGGGTTGTAAAGTACTTTCAGCGGGGAGGAAGGCGATAAGGTTAATAACCTTGTCGATTGACGTTACCCGCAGAAGAAGCACCGGCTAACTCCGTGCCAGCAGCCGCGGTAATACGGAGGGTGCAAGCGTTAATCGGAATTACTGGGCGTAAAGCGCACGCAGGCGGTCTGTCAAGTCGGATGTGAAATCCCCGGGCTCAACCTGGGAACTGCATTCGAAACTGGCAGGCTAGAGTCTTGTAGAGGGGGGTAGAATTCCAGGTGTAGCGGTGAAATGCGTAGAGATCTGGAGGAATACCGGTGGCGAAGGCGGCCCCCTGGACAAAGACTGACGCTCAGGTGCGAAAGCGTGGGGAGCAAACAGG
+
IIIIIIIIIIIIIIIIIIIIIIIIIIIHIIIIIIIIIIIIIIIIIIIIIIGHIIIIIIIIIIGIIIIHIIIIIIHIIIIHIHDGHHHIIIICHHHHHIIHHIHIHHFGHEHFEGHIIII?HHHIIGHHHIHIICGIHICHHHIHIIIGHHIHHIEHIIHIHIGHIHHEEHHHHHH+@GEHIGFHHHHH@GGECH@E-@HEHGC?EHHHF-6-FD+>GE-6;;HADDHD+6D######CHD>46-6-@--EEH@:C>+5HAEFA@CEEGEGIHG@IHEEHHA6-EHHFHHEEIHHGGEHHHHHHHEGIIHHHIHHHIHEIIHIIIIIIIIIIIIHIIHIIIIIIIHHEHHIIIIIIIIIIIHIHIIIIIIIIIIIIIIIIIIIIHIIIIHIGIIIIIIIIIHEIIIIIIIIIIIHIIIIIIIIIIIIIIII
@HWI-D00621:625:HMJNFBCX2:2:1102:4280:96304
GTGGGGAATATTGCACAATGGGCGCAAGCCTGATGCAGCCATGCCGCGTGTGTGAAGAAGGCCTTCGGGTTGTAAAGCACTTTCAGCGGGGAGGAAGGCGTTAAGGTTAATAACCTTGGCGATTGACGTTACCCGCAGAAGAAGCACCGGCTAACTCCGTGCCAGCAGCCGCGGTAATACGGAGGGTGCAAGCGTTAATCGGAATTACTGGGCGTAAAGCCGCAGGAGGCGGTCTGTCAAGTCGGATGTGAAATCCCCGGGCTCAACCTGGGAACTGCATTCGAAACTGGCAGGCTAGAGTCTTGTAGAGGGGGGTAGAATTCCAGGTGTAGCGGTGAAATGCGTAGAGATCTGGAGGAATACCGGTGGCGAAGGCGGCCCCCTGGACAAAGACTGACGCTCAGGTGCGAAAGCGTGGGGAGCAAACATG
+
IIIIIIIIIIIIIHIIIIIIIIIIIIIIIIIHIHIIIIIIHIIIIIIIIIHIIHHIIIIIHHIIIHIII0CDHIFHHHHHIIDHHIGHHHIIHIGIHIIIIIIIIIEEEHGHHHHHHHIGHHII-A-EHEHDEH-D+DDE-@GHHH?GHIIHCH-6@GCHHGEHE--@E5;C>D++-6@GH=-+CHIHG@6@44--@5-6H@EHED@>6>D@@>6@@@E6)++4-+4>+654---6--->6-=HHEF@6--@6:36+>??A--8--AA--AGHF-6-GFIHHHEHHHEHHEHEGAEGF?F-?FCHFHEGIHIHE?HHHHGIIIIIHIIHHIHHHIHFEHHHIIHHHHD<CGIHHHIIIGIIIIHHIHIIIIIIGIIIIIHFHCHIHIIHFIIIIIIIIHIIHIIIIIIIIIIIIIIIIIIIIIIIIIIII
@HWI-D00621:625:HMJNFBCX2:2:1102:12742:96417
GTGGGGAATATTGCACAATGGGCGCAAGCCTGATGCAGCCATGCCGCGTGTATGAAGAAGGCCTTCGGGTTGTAAAGTACTTTCAGCGAGGAGGAAGGCGTTAAGGTTAATAACCTTGGTGATTGACGTTACTCGCAGAAGAAGCACCGGCTAACTCCGTGCCAGCAGCCGCGGTAATACGGAGGGTGCAAGCGTTAATCGGAATTACTGGGCGTAAAGCCGACGGAGGCGGTCTGGCAAGTCGGATGTGAAATCCCCGGGCTCAACCTGGGAACAGCATTCGAAACTGGCAGGCTAGAGTCTTGTAGAGGGGGGTAGAATTCCAGGTGTAGCGGTGAAATGCGTAGAGATCTGGAGGAATACCGGTGGCGAAGGCGGCCCCCTGGACAAAGACTGACGCTCAGGTGCGAAAGCGTGGGGAGCAAACAGG
+
IIIIIIHHHHIHIIIIIIIIIHIIIIIGIIIIIIIHIIHHFHIIIIIIHDGHIHH@HFFEGFHIIIIF<GHHHHIIHHIIIHHHHEHHHCHDIIGEHDFHH>@HEHHIIIH:D@ECFGHHGIIIGCHG@GGHHCH:C@CGHHFEEC4FDHDD@EAGHEDHIHHHCEH??-3>DC35@?@--4@+6+@E=H?-5G@E-@@F-646E--FHGCHG@@F@@5+)+4-5+@C6+66-----@-D:5--@-@@C@666++DC5AA----?G?-@HHFHFB-EFCFA@EHIIHIHHGHFAAFHHEHHHG?GCHHDCHCAFGHHHCHGF.@EHHIIHIIIHHHEHHE.:HIHIHG<HIIIIIIIHIIIGHIIIIHIHIIIIIHHHIIHCIIIIIIIIIIIHIIIIIIIHIIIIIIIIIIIIIIIIIIIIIIIIIIII
@HWI-D00621:625:HMJNFBCX2:2:1102:19763:96379
GTGGGGAATATTGCACAATGGGCGCAAGCCTGATGCAGCCATGCCGCGTGTATGAAGAAGGCCTTCGGGTTGTAAAGTACTTTCAGCGGGGAGGAAGGCGATAAGGTTAATAACCTTGTCGATTGACGTTACCCGCAGAAGAAGCACCGGCTAACTCCGTGCCAGCAGCCGCGGTAATACGGAGGGTGCAAGCGTTAATCTGAATTACTGGGCGTAAAGCGCACGCAGGCGGTCTGTCAAGTCGGATGTGAAATCCCCGGGCTCAACCTGGGAACTGCATTCGAAACTGGCAGGCTAGAGTCTTGTAGAGGGGGGTAGAATTCCAGGTGTAGCGGTGAAATGCGTAGAGATCTGGAGGAATACCGGTGGCGAAGGCGGCCCCCTGGACAAAGACTGACGCTCAGGTGCGAAAGCGTGGGGAGCAAACAGG
+
IIIIIIIIIIIIIIIIIIIHHHIIIIIHIIIIIIIIHIIIIIIIIDHIHIIHI?GEHIIECHIHHHHHHIIIIIIFCDGHIF<FHFHDHHGGHIFFFEH::D7EGEFFEHHEEHHHH?HEHCHHHIGH6A?6FHIG:D:-@-F?@HEECHDHHH-AHHHHC@@@6@FEHE>:3C::@?FH-5-+;;E@C-@-@H-6@@-@+6-6@@----6--++6@F6-63:HHFED:6CHF66----+5--GF66@@?EHECC+++C@A-HGIHGEEGHHHHFEHFHIHCH@GAEIHG@GHHFHIHHHHEGHEEHHHCIHFFGHHHIIHFIIHGIHHC:HHEIHHG@HIIIHHEHD<<IIIIHEHIIIIHHIHIIIHCIIIIIIIIIHFHIIIIIIIHIIIIHIIIIIIHHIIIIIIIIIIIIIIIIIIIIIIIIIII
@HWI-D00621:625:HMJNFBCX2:2:1102:14102:97234
GTGGGGAATATTGCACAATGGGCGCAAGCCTGATGCAGCCATGCCGCGTGTGTGAAGAAGGCCTTCGGGTTGTAAAGCACTTTCAGCGGGGAGGAAGGCGGTGAGGTTAATAACCTCACCGATTGACGTTACCCGCAGAAGAAGCACCGGCTAACTCCGTGCCAGCAGCCGCGGTAATACGGAGGGGGCAAGCGTTAATCGGAATTACTGGGCGTAAAGCGCACGCAGGCGGTCTGTCAAGTCGGATGTGAAATCCCCGGGCTCAACCTGGGAACTGCATTCGAAACTGGCAGGCTAGAGTCTTGTAGAGGGGGGTAGAATTCCAGGTGTAGCGGTGAAATGCGTAGAGATCTGGAGGAATACCGGTGGCGAAGGCGGCCCCCTGGACAAAGACTGACGCTCAGGTGCGAAAGCGTGGGGAGCAAACAGG
+
IIIIIIIIIIIIIIIIIIIIIIHIIIIIIIIIIIIIIIHIIIIIIIIIHIGHIGIIIHIGIHHHIHGIIIIIHIIIIIIIIFDGHHIGHIHIHIIIIIIHCHIIIIIIIHHHHHGHFEHEH:D@EHHHE?FHHGHIHHHHCHEE-GH?D6;:@G@EGHHHHIGE@-@GHE+>C+++5-@CH--+>++53>@?-@E-6--@IIHIHG@6@HDG=HIHEDC<-@HD5-GDC:F-6-@@@CECIHHHEGIHHEIHEIHCD:HHGHGHIHHCHFIHIHFFGIHFIGIIIIGIHHGHHGHIIIHHEAECIHIIIHHHFHIIIIHIIHEIIHIIIIIIIIIIIIHHIHIIIHHF<HGIIIIHIIIIIHHHIIIIIIIIIIIIIIIHIIIIIIIIHIIIIIIIIIHHIHIIIIIIIIIIIIIIIIIIIIIIIIIIII
@HWI-D00621:625:HMJNFBCX2:2:1102:14649:97923
GTGGGGAATATTGCACAATGGGCGCAAGCCTGATGCAGCCATGCCGCGTGTGTGAAGAAGGCCTTCGGGTTGTAAAGCACTTTCAGCGGGGAGGAAGGCGGTGAGGTTAATAACCTCATCGATTGACGTTACCCGCAGAAGAAGCACCGGCTAACTCCGTGCCAGCAGCCGCGGTAATACGGAGGGTGCAACCGTTAATCGGAATTACTGGGCGTAAAGCGCACGCAGGCGGTCTGTCAAGTCGGATGTGAAATCCCCGGGATCAACCTGGGAACTGCATTCGAAACTGGCAGGCTAGAGTCTTGTAGAGGGGGGTAGAATTCCAGGTGTAGCGGTGAAATGCGTAGAGATCTGGAGGAATACCGGTGGCGAAGGCGGCCCCCTGGACAAAGACTGACGCTCAGGTGCGAAAGCGTGGGGAGCAAACAGG
+
HGHHIIIIGIHHIHHIIIIHIIIIIIIIGHHFHIIIIIIIIHIIIIIIHICGHGIIIIFHEHHEHHHHCFHDHEHHIFHIIFDGHIIIHHIIHICHEHIDHDHEHIHEHEEGHHHIGIHH@-F@?FGH4E@EEHHGCCHH?G-AEE-ACDHHEHHH?GHHE@EHH?HI-6++>CHCGC??G--+5C@EHH---64-@GHC?H@E?FF@?F-@###HE::HCEE;+?HH:C@@-@-66-=>5----IHIHEE@-DC++E?A6--EGA-@HEGA?A@FA-HE@EHIHHHCHGHHHHFHEG@?FA-EG7FC;D:.F.GEHEEHH@?IHCHIIIHHEAIIIIHHHHHGIIHGDEIIIIIIHHHHDIHHEHIHEHGCCEHHHDC?EHCHIIHFEFHEGIGIIIHHG?IIHIIIIIHGHHIIIHIIHHHIHHHHHH
@HWI-D00621:625:HMJNFBCX2:2:1102:16714:97829
GTGGGGAATATTGCACAATGGGCGCAAGCCTGATGCAGCCATGCCGCGTGTGTGAAGAAGGCCTTCGGGTTGTAAAGCACTTTCAGCGGGGAGGAAGGCGCTAAGGTTAATAACCTTAGCGATTGACGTTACCCGCAGAAGAAGCACCGGCTAACTCCGTGCCAGCGGCCGCGGTAATACGGAGGGTGCAAGCGTTAATCGGAATTACTGGGCGTAAAGCGCACGCAGGCGGTCTGTCAAGTCGGATGTGAAATCCCCGGGCTCAACCTGGGAACTGCATTCGAAACTGGCAGGCTAGAGTCTTGTAGAGGGGGGTAGAATTCCAGGTGTAGCGGTGAAATGCGTAGAGATCTGGAGGAATACCGGTGGCGAAGGCGGCCCCCTGGACAAAGACTGACGCTCAGGTGCGAAAGCGTGGGGAGCAAACAGG
+
IIIIIIHIIIIIIIIIIIIIIIIIIIIIIIIIIIIIIIIIIHHHHIHIIHIHHIHHGIIHIIGHHHIHIHHIHHIIIGIHHIDGHIIIIIIHHHIIEEHHIGHFHHEHHHHFEG-GHHEHHDFGEHHGCEEDHH=DHDHIHHHHHIFII>:DHHEHHH@@E=?@FC++3>;>DDH+@---5-5+>:@EE@@@?G-E4GH-E=-6-FCHD-6E@GG@@DC34@5+HEE>++@@@6@@-HG:D-EF?HHF-@?IHHGH:;?HA-FAGF?HEECHEIHHHE?HE@BAGHCEHGGEGA-EEHIHE?G?GAIHHGHHEHHHFHHHIIIHIIIIIHHIIHIIGIHHIIIHIHHGDHGIGHHIHEHHHHIHIHIHGIIIIHIIHIHHHHGHIIIHIHHCCGIIIIHIHHIIIIIIIIIHIIIHIIIIIIIIIIIIII
@HWI-D00621:625:HMJNFBCX2:2:1102:18647:98227
GTGGGGAATATTGCACAATGGGCGCAAGCCTGATGCAGCCATGCCGCGTGTATGAAGAAGGCCTTCGGGTTGTAAAGTACTTTCAGCGAGGAGGAAGGCATTAAGGTTAATAACCTTAGTGATTGACGTTACTCGCAGAAGAAGCACCGGCTAACTCCGTGCCAGCAGCCGCGGTAATACGGAGGGTGCAAGCGTTAATCGGAATTACTGGGCGTAAAGCGCACGCAGGCGGTCTGTCAAGTCGGATGTGAAATCCCCGGGCTCAACCTGGGAACTGCATTCGAAACTGGCAGGCTAGAGTCTTGTAGAGGGGGGTAGAATTCCAGGTGTAGCGGTGAAATGCGTAGAGATCTGGAGGAATACCGGTGGCGAAGGCGGCCCCCTGGACAAAGACTGACGCTCAGGTGCGAAAGCGTGGGGAGCAAACAGG
+
IIIIIGHHHIIIIEHIIIIHHIIHHHGIHIHIIIIIIIGHGHIFHHDHEECEHH@GHHHIIIGIIIIHIFGHHCHIIIIFHD<DHHIHHHIIIGHHFDH.DC?GGHGHHAGAFA.D.B@FHHHEHEHHAGG=HG@D:=:8D@@?AFGECHIHHHECHE@F?@-FFGH-A@::+C+64@H-4@GHHDHHD@G?GE@@-ECHHE@-4@@?@FEHFD+@@FHCG@@>C-HIHDEG?EHHG-HDD4-F@HGGHHF@HC:;DDEG--6-HF5EGA-FGFGAF6A4--HGHGIHHGEHF-?GG?EHD8-@AGHEHDDEIHHIHIHHHHEFHHHIHDHIIHHGIHIHIIIIHHFD<1HFHIIHIHHE<IIIHHEHHHIIIIIIHHDHCHIIIIHGIIHGIHGHIHGCG?IIIHIIIHIHIGIIIIHIHGIIIIIIIH
@HWI-D00621:625:HMJNFBCX2:2:1102:12568:99396
GTGGGGAATATTGCACAATGGGCGCAAGCCTGATGCAGCCATGCCGCGTGTGTGAAGAAGGCCTTCGGGTTGTAAAGCACTTTCAGCGGGGAGGAAGGCGTTAAGGTTAATAACCTTGGCGATTGACGTTACCCGCAGAAGAAGCACCGGCTAACTCCGTGCCAGCAGCCGCGGTAATACGGAGGGTGCAAGCGTTAATCGGAATTACTGGGCGTAAAGCCCACGCAGGCGGTCTGTCAAGTCGGATGTGAAATCCCCGGGCTCAACCTGGGAACTGCATTCGAAACTGGCAGGCTAGAGTCTTGTAGAGGGGGGTAGAATTCCAGGTGTAGCGGTGAAATGCGTAGAGATCTGGAGGAATACCGGTGGCGAAGGCGGCCCCCTGGACAAAGACTGACGCTCAGGTGCGAAAGCGTGGGGAGCAAACAGG
+
IIIHIIIIIIIIIIIIIIIIIIIIIIIIIIIIIIIIIIIIIIIIIIGIHHEHIIIIIIIIIIHIIIIIIHIIIIIIIIIHID<DEEHIIIIIIIIIEHGHIHHIIIHGIIHHIEHIHHHHIIHIHIIIECHEHHIIHIIIIIIHIHIIIIIHHIGEHGHEHHEEHIHGH?DHIGCHEHH-@--CHH-@HHHEFGHCCE@EEHIIHEHC@H@FH<:CECH-#>HD:>CDH>-@6----EHHH@@-@6-@6-EHH;:DD>CIHHCIIHEC@EHHHFEIGIIHHECHHHFEHHHIHHGCHHEHHHHEG?GIHIIIIHHHEHHHHH@IIGIIHHHHGIIIHIHIHIIIIIHDHHHIIIHIIHIIIIHIIIIIIIIIIIIIIIHHIHIIIIIIIIIIIIIIIIIIIHIIIIIIIIIIIIIHIIHIIIIIIIIIII
@HWI-D00621:625:HMJNFBCX2:2:1102:14573:99488
GTGGGGAATATTGCACAATGGGCGCAAGCCTGATGCAGCCATGCCGCGTGTGTGAAGAAGGCCTTCGGGTTGTAAAGCACTTTCAGCGGGGAGGAAGGCGGTGAGGTTAATAACCTCATCGATTGACGTTACCCGCAGAAGAAGCACCGGCTAACTCCGTGCCAGCAGCCGCGGTAATACGGAGGGTGCAAGCGTTAATCGGAATTACTGGGCGTAAAGCGCACGCAGGCGGTCTGTCAAGTCGGATGTGAAATCCCCGGGCTCAACCTGGGAACTGCATTCGAAACTGGCAGGCTAGAGTCTTGTAGAGGGGGGTAGAATTCCAGGTGTAGCGGTGAAATGCGTAGAGATCTGGAGGAATACCGGTGGCGAAGGCGGCCCCCTGGACAAAGACTGACGCTCAGGTGCGAAAGCGTGGGGAGCAAACAGG
+
IIIIIIIIIIIHIIIIIIIIIIHIIIIHIIHHHIHIIHHHIIIIIIHHCHCGFHIIHHIHHIIIIFHIHHDHHHIIIIIIIH<FCHHIIIIIHGIHHICH>CHHHIEHHHIHIFHHHIIIIIIHGHHIE?GE@GFHHDHHHHIGHHHFHICHHIEHHHIHHI?CCEEH@FD>;+36@@H?G=EHHHEH-6GCFG@EHE--6@-5@@@-4-6--+354@H@D+36C##CC>6-CE@6--->6-GCHF6---6G4>DIDDGA---?HH@HHHEF-8--E?HHA4?HIHHHEG@GDHG@EAHHEHEHF@HHIIIHHEHIIIHIIIIIHHIHHHHHE?HHEHHIIIIIHHGB<CIIHHHIIIIIIHHIIHIIHIIIIIIIHDHHEFHIIHIIHIIIIIIIIIIIHHHIIIIIIIIIIIIIIIIIIIIIIIIIII
@HWI-D00621:625:HMJNFBCX2:2:1102:17795:99627
GTGGGGAATATTGCACAATGGGCGCAAGCCTGATGCAGCCATGCCGCGTGTATGAAGAAGGCCTTCGGGTTGTAAAGTACTTTCAGCGGGGAGGAAGGCGATAAGGTTAATAACCTTGTCGATTGACGTTACCCGCAGAAGAAGCACCGGCTAACTCCGTGCCAGCAGCCGCGGTAATACGGAGGGTGCAAGCGTTAATCGGAATTACTGGGCGTAAAGCGCAAGCAGGCGGTCTGTCAAGTCGGATGTGAAATCCCCGGGCTCAACCTGGGAACTGCATTCGAAACTGGCAGGCTAGAGTCTTGTAGAGGGGGGTAGAATTCCAGGTGTAGCGGTGAAATGCGTAGAGATCTGGAGGAATACCGGTGGCGAAGGCGGCCCCCTGGACAAAGACTGACGCTCAGGTGCGAAAGCGTGGGGAGCAAACAGG
+
IIIIIIIIIIIIIIIIIIIIIHIHIIIIHIIIIIHIIIIIIIIIIIIIHHGHIIFHHIIHFIIIIIIGHHHIIHIIIIIIIH<DHIGHHDHHIHEHHIIHHDHDEHHEHHHHFFEHHHHHHHHIHHGHAGHG?HEDH:DHHHCHHFEACC>+5-AHGH@HCC?F-@@@F563>C;+5@-@@G@+36@HFHII-@-444-65@HEF6@-6:C@@66@GEF+-66+@6-H>+6---6--HCIIIHEF@-?G@@F-CC+HHEGA---?IHHEEHHHG?HG@FF-=A@B8HG?IIHHHAA-@FHHHCHHH?IHHHHG?HHHGHGIIIHHIIHIHIHHHEEHHHGHHEIIHHEDHIIIHIIIHIIIIIHGHIIIIIIIIIIIIHIHIIHIIIIIIIIIIIIIIHIIIIIIIIIIIIIHHIIIIIIIIIIIIIIII
@HWI-D00621:625:HMJNFBCX2:2:1102:19167:100340
GTAGGGAATCTTCCGCAATGGGCGAAAGCCTGACGGAGCAACGCCGCGTGAGTGATGAAGGGTTTCGGCTCGTAAAACTCTGTTATTAGGGAAGAACATATGTGTAAGTAACTGTGCACATCTTGACGGTACCTAATCAGAAAGCCACGGCTAACTACGTGCCAGCAGCCGCGGTAATACGTAGGTGGCAAGCGTTATCCGGAAGTATTGGGCGTAAAGCGCGCGTAGGCGGTTTCTTAAGTCTGATGTGAAAGCCCACGGCTCAACCGTGGAGGGTCATTGGAAACTGGGAAACTTGAGTGCAGAAGAGGAAAGTGGAATTCCATGTGTAGCGGTGAAATGCGCAGAGATATGGAGGAACACCAGTGGCGAAGGCGACTTTCTGGTCTGTAACTGACGCTGATGTGCGAAAGCGTGGGGATCAAACAGG
+
IIIIIIIIIIIIIIIIIIIIIIIHIIIIIIIIIIIHIIGIIIIIIIIIIIIIFHHIIHIIIIIIIIIIGIIIIHIIIIIIIGHHFHHHHHHHHIHEHH.D?EFHFIHIEHHIEHHHGHIHIEHHGICHIIIGIHHIIII-DGHEHGCHHHHIDHIHI?-FH@EHGHEEC@6+;>+:--@EHF?@@@G?G?GEEH@EEH?G=:-3)6-6FHF@@--@5@--6>DD:C:CCHH@HHHH?AE-A-@AAFHHHHEHHCDD>77G@--+HE7-A-HIIHHIHEHEHHEHHEG7.B7HG<CEIIIIIIIIHFFIIIGIHGEGIIIIIIHGH?IIIIIIIIIIHGHHGIIHFHGFDFIIIHEGHIIIIHHHIIIIIIIIIIIHIHIIIHHHIIIIGIIIHIIIIIIIIIHIIIIIIIIIIIIHIIHIIIIIIIIIII
@HWI-D00621:625:HMJNFBCX2:2:1102:6792:100950
GTGGGGAATATTGCACAATGGGCGCAAGCCTGATGCAGCCATGCCGCGTGTGTGAAGAAGGCCTTCGGGTTGTAAAGCACTTTCAGCGGGGAGGAAGGCGCTAAGGTTAATAACCTTAGCGATTGACGTTACCCGCAGAAGAAGCACCGGCTAACTCCGTGCCAGCAGCCCCGGTAATACGGGGGGGGCAAGCGTTAATCGGAATTACTGGGCGTAAAGCGCAAGCAGGCGGTCTTGCAAGTCGGATGTGAAATCCCCGGGCTACACCTGGGAACTGCATTCGAAACTGGCAGGCTAGAGTCTTGGAGAGGGGGGTAGAATTCCAGGTGTAGCGGTGAAATGCGTAGAGATCTGGAGGAATACCGGTGGCGAAGGCGGCCCCCTGGACAAAGACTGACGCTCAGGTGCGAAAGCGTGGGGAGCAAACAGG
+
IIIIIIGIIIIIIHIIIIIIHIIIIIIIIIIIIIIIIIGIIIIIIIGIHHIIIHHHHIIIHHIIIIIHGIC.9FHHHFEHIIAFHHIHHHI:HHIIII..7>HHHIEHIIIHIIFEHH?EC:EA-AA-4A@@HFC:+;D--8@A-AEAHHHGHE-666--6G-66-6@C@--333>--6@E5++3++++6@?-@@-5@-@EHH@-6*#65>@@D5CHGC@---+?EE:C+-@6-6----55-@?HF66--?HHCCDIHG66----@E@-HIG@8-----??E?AGHFCEGHF66-GB-?GB86-6-HG:IHEEDHGFHHGIIGIIGIIIHIHGBIIIIIIIHGIIHHF<FHIIHHHHCGGHHCHGIIIIIIIIIIIIIHIHHEIHIIIIIIIIIIIIHHF?GHHIIHIIIIIGIHIIIIIIIIIIIIIII
@HWI-D00621:625:HMJNFBCX2:2:1102:18230:101023
GTGGGGAATATTGCACAATGGGCGCAAGCCTGATGCAGCCATGCCGCGTGTGTGAAGAAGGCCTTCGGGTTGTAAAGCACTTTCAGCGGGGAGGAAGGCGTTAAGGTTAATAACCTTGGCGATTGACGTTACCCGCAGAAGAAGCACCGGCTAACTCCGTGCCAGCAGCCGCGGTAATACGGAGGGTGCAAGCGTTAATCGGAATTCCTGGGCGTAAAGCGCACGCAGGCGGTCTGTCAAGTCGGATGTGAAATCCCCGGGCTCAACCTGGGAACTGCATTCGAAACTGGCAGGCTAGAGTCTTGTAGAGGGGGGTAGAATTCCAGGTGTAGCGGTGAAATGCGTAGAGATCTGGAGGAATACCGGTGGCGAAGGCGGCCCCCTGGACAAAGACTGACGCTCAGGTGCGAAAGCGTGGGGAGCAAACAGG
+
IIIIIIIIIIIIIIIIIIIIIIIIHIIIGIIGGIHHIHIIIIIIIIIIHHHHGHHIGIIIHHIIIIIIIHHIHHHIGHIHIG<FHHICHCH:HHIIHHHCHDGHHIFEFHHEGHEHHEHHHC5EHIIIAGCGHG@C:DHHHHIIAHHFHHICGHHHHIHI-@EHHIHIIC>HCHCCHHIHHGEHDD---FEHFHH-GCHH?H=@@6#-DD:GEHHHHIIIIGE;CCD;DDH@F?HF@-GHHCFHGHHFIHGHHDCH:C?F6E@AGHEEFFHEHFEF@6?HEDHEHFFIIIHHGIHGHHHG-AH?HHGIIIIIHHIIIIIIIIGIIIIIIIIIIHHIIIHIHIIHIIHF<HIIIIIIHEIIGIGIIIIIIIIIIIIIIIHHHHHIIIIIHIIIHIIIIIIHIHIIIIIIIIIIIIIIIIIIIIIIIIIIII
@HWI-D00621:625:HMJNFBCX2:2:1103:19326:2433
GTGGGGAATATTGCACAATGGGCGCAAGCCTGATGCAGCCATGCCGCGTGTATGAAGAAGGCCTTCGGGTTGTAAAGTACTTTCAGCGGGGAGGAAGGTGTTGAGGTTAATAACCTCAGCAATTGACGTTACCCGCAGAAGAAGCACCGGCTAACTCCGTGCCAGCAGCCGCGGTAATACGGAGGGTGCAAGCGTTAATCGGAATTACTGGGCGTAAAGCGCAAGCAGGCGGTCTGTCAAGTCGGATGTGAAATCCCCGGGCTAAACCTGGGAGCTGCATTCGAAACTGGCAGGCTAGAGTCTTGTAGAGGGGGGTAGAATTCCAGGTGTAGCGGTGAAATGCGTAGAGATCTGGAGGAATACCGGTGGCGAAGGCGGCCCCCTGGACAAAGACTGACGCTCAGGTGCGAAAGCGTGGGGAGCAAACAGG
+
HHHIFHIHHCHHIIIIIIHHIHIIHIIIHCEHIIIIGEFCGGHHHIHDEDE1CC@FHEHFGHFHH@EHHHIHHHHHHEHEH1<DGC0:CHHHHDHEHHHABHHHIH7-8AEEHGEEEHIHIIHEEFHH-7FE?HHIG;:FHHHCHH?FDHID-F8GE?@A-5@6F@GGCH6;DCCCC@-@E--3>H@@GE?FHH-@--6-EF@@6GHFGC@F4@--E>@@CDD#FEGIGHHIHFE@-6@C:@6--HF@FCFH@++3++6--66--F@-HHHHA@-GG@8-4-HF@6A----GE?FIHE@FA6HGHG?GDIIHCHAIIIHIGIGIGIIIIIIGGIIIIGIIHDIIHIHGDGHHHIGIIIIIIIGIHEGIIIIHIIIHHHDCC1CCEIHHHCEHGCIIIIHHGCHCDIIIIIIHHDIIIIIHIIIIIIIIII
@HWI-D00621:625:HMJNFBCX2:2:1103:12613:2930
GTGGGGAATATTGCACAATGGGCGCAAGCCTGATGCAGCCATGCCGCGTGTATGAAGAAGGCCTTCGGGTTGTAAAGTACTTTCAGCGAGGAGGAAGGCGTTAAGGTTAATAACCTTAGCGATTGACGTTACTCGCAGAAGAAGCACCGGCTAACTCCGTGCCAGCAGCCGCGGTAATACGGAGGGTGCAAGCGTTAATCGGAATTACTGGGCGTAAAGCGCACGCAGGCGGTCTGTCAAGTCGGATGTGAAATCCCCGGGCTCAACCTGGGAACTGCATTCGAAACTGGCAGGCTAGAGTCTTGTAGAGGGGGGTAGAATTCCAGGTGTAGCGGTGAAATGCGTAGAGATCTGGAGGAATACCGGTGGCGAAGGCGGCCCCCTGGACAAAGACTGACGCTCAGGTGCGAAAGCGTGGGGAGCAAACAGG
+
IIGIIIIIIIIIIIIIIIIHHHIIIIIIIIIIIIIIIIIIHIIIIIIIDHHHIIIIIIIHHIIIIIIIIHIIIIIHEHHIIIFHHHHHCDCDHIIIHGGHHIIIIIGHHIIIIIHHHIIIIIIGEHHHIHFEHE@>;7>FFHII?GHADDCHCE--AEH@GH?GH?GEEHGHIIIHH---@@EDHH@EDH-6-@-4@ECCGGCF66--->C6AEG?@CH>->E>>>DD>:HFF66HHHED:@-FHGGG?@C@6+CC:DA-EEFF@H?CFGFHGF?EG?HHGHHHHIGHGIHHHEEHEHGHFHHG?AIIIIHIFIHIIIIHHIHIIFIIIIIIIIIHHHIIIHHIIIHFDFIIIIIIIIHHHIHIIIIIHIIIIIIIIIIGIIIIIIIIIIHIHIIIIIIIIIIIIIHIIIIIIIIIIIHIIIIIIIIIII
@HWI-D00621:625:HMJNFBCX2:2:1103:15316:2923
GTAGGGAATCTTCGGCAATGGGGGCAACCCTGACCGAGCAACGCCGCGTGAGTGAAGAAGGTTTTCGGATCGTAAAACTCTGTTGTTAGAGAAGAACGTTAAGTAGAGTGGAAAATTACTTAAGTGACGGTATCTAACCAGAAAGGGACGGCTAACTACGTGCCAGCAGCCGCGGTAATACGTAGGTCCCAAGCGATGTCCGGATTTATTGGGCGTAAAGCCAGCGCAGGTGGTTTCTTAAGTCTGATGTAAAAGGCAGTGGCTCAACCATTGTGTGCATTGGAAACTGGGAGACTTGAGTGCAGGAGAGGAGAGTGGAATTCCATGTGTAGCGGTGAAATGCGTAGATATATGGAGGAACACCGGAGGCGAAAGCGGCTCTCTGGCCTGTAACTGACACTGAGGCTCGAAAGCGTGGGGAGCAAACAGG
+
IIHIIIIIIIIIGIIIIIIIIIIIIIIIIIIIIIIIIHIIIIIIHIIIHHIIHHHIGIIHHFCHIIIIIIIHIIHHIIIIHHDFHHIIIHIIIIIIIIFGHIIGHGCH7A@EGACHIHGHGHHCGHGCEHEGHHIHHHIIIHGFAG=GEDHDD=G-AHHCEHE-AA-AHEADCHHCHEHC--6FE@FEHHGE@EE-4-@@@5G5@GF@*HHHH@A-F8-6+)+6+-65----GFEA--A-@C8-6---6-A--EAHIHGAHCHIHHG??HE-F?HHHGIIIHIIIIHHH?GFA:?AHIIIHHHIIIIIHIIHHFHHFHGHFIGHECFIIHHDFGIIIH=IIIIIIHHHFIIIHFHHHFG<DHIIIIIIIIIHHHHDEIHHHEIIIIHHIIIIIIIHHIHIIIIHIIHIIIHHHIIHIIIIIIHIIHHIII
@HWI-D00621:625:HMJNFBCX2:2:1103:2976:3662
GTGGGGAATATTGCACAATGGGCGCAAGCCTGATGCAGCCATGCCGCGTGTATGAAGAAGGCCTTCGGGTTGTAAAGTACTTTCAGCGGGGAGGAAGGTGCTGAGGTTAATAACCTCAGCAATTGACGTTACCCGCAGAAGAAGCACCGGCTAACTCCGTGCCAGCAGCCGCGGTAATACGGAGGGTGCAAGCGTTAATCGGAATTACTGGGCGTAAAGCGCACGCAGGCGGTCTGTCAAGTCGGATGTGAAATCCCCGGGCTCAACCTGGGAACTGCATTCGAAACTGGCAGGCTAGAGTCTTGTAGAGGGGGGTAGAATTCTAGGTGTAGCGGTGAAATGCGTAGAGATCTGGAGGAATACCGGTGGCGAAGGCGGCCCCCTGGACAAAGACTGACGCTCAGGTGCGAAAGCGTGGGGAGCAAACAGG
+
IIIIIIIIIIIIIIHIIIIIIFHIIIIIIIIIIIIIIIIIIIIIIIIIIIIHHHIIIIIHIIIIIIIHHIHHIIIIGEHIIHDDHHHIIIGDHIIIHIHHIHE?HHIIEFHHHEHHIIIHGHIIIIHIIIIICECHIHIIHHHHGHHFHDCHHHIGH-@GHIGEGEC6?@33>H;DH-6@--@DDD--E@G--4@@=@?-6@E-@-@6@HHG=@HHHD>5-45+--HH>555------->34@-6-E@@GGHG:;HDD?AA-G?HF?A-EEGAA-A-A64-@?FIIHHGA--EF?HIIIHF-?@HFGIIIHEHHIIHGIIIIHHIIIIIGIIIHIIHIIIIIIIIHHF<FHIIIIIIHIHIIIIIIHHIHIIIIIIIIIHFIIIIIIIIIIHHIIIHIHHEHIIIIHHIIIIIIIIIIIIIIIIIIIIII
@HWI-D00621:625:HMJNFBCX2:2:1104:19297:58996
TGGGGAATATTGCACAATGGGCGCAAGCCTGATGCAGCCATGCCGCGTGTGTGAAGAAGGCCTTCGGGTTGTAAAGCACTTTCAGCGGGGAGGAAGGCGTTAAGGTTAATAACCTTGGCGATTGACGTTACCCGCAGAAGAAGCACCGGCTAACTCCGTGCCAGCAGCCGCGGTAATACGGAGGGTGCAAGCGTTAATCGGAATTACTGGGCGTAAAGCGCACGCAGGCGGTCTGTCAAGTCGGATGTGAAATCCCCGGGCTCAACCTGGGAACTGCATTCGAAACTGGCAGGCTAGAGTCTTGTAGAGGGGGGTAGAATTCCAGGTGTAGCGGTGAAATGCGTAGAGATCTGGAGGAATACCGGTGGCGAAGGCGGCCCCCTGGACAAAGACTGACGCTCAGGTGCGAAAGCGTGGGGAGCAAACAGG
+
HHIIIHIIIIIIIIIIIIIHIIIIIIIHIIIIIIIIIIIIIIIHHHIDHHIIIHIIIIIIIIGIIHIIHHIHIIIIIIHIIIGHEHIIIIGHHHHIIHIFHHIIHE@EHIHHHHHIIIIICHIIHGHEHH6BGHHHIHGIIIIHHIIC>HHHIEHFHFHICC@EHIEHHHHIG:>@HHG?=->:C@@@HHFHIGEH?--5GDC@@F-666@@D)+@@####EHH@HCH;?H@@CF-H=HCCHHHCE@@@@?G:HH:DE-6-6-EHFIGHIHHHHF-?FHAFHHG@CHIHEHFB-HHIHHFHEIHFGHIIHHGBHHD.BHCEEFFHIIIIHHHFIIIIIHIIIIIHGC<FIHHHHIIIIIHIIIIIIIHIIIIIIIIIIIIIIIIIIIIHHHHIIIIIIIHHIIIIIIIIIIIHIIIIIIIIIIIIIIII
@HWI-D00621:625:HMJNFBCX2:2:1104:14137:59153
GTGGGGAATATTGCACAATGGGCGCAAGCCTGATGCAGCCATGCCGCGTGTATGAAGAAGGCCTTCGGGTTGTAAAGTACTTTCAGCGAGGAGGAAGGCATTAAGGTTAATAACCTTGGTGATTGACGTTACTCGCAGAAGAAGCACCGGCTAACTCCGTGCCAGCAGCCGCGGTAATACGGAGGGTGCAAGCGTTAATCGGAATTACTGGGCGTAAAGCGCACGCAGGCGGTCTGTCAAGTCGGATGTGAAATCCCCGGGCTCAACCTGGGAACTGCATTCGAAACTGGCAGGCTAGAGTCTTGTAGAGGGGGGTAGAATTCCAGGTGTAGCGGTGAAATGCGTAGAGATCTGGAGGAATACCGGTGGCGAAGGCGGCCCCCTGGACAAAGACTGACGCTCAGGTGCGAAAGCGTGGGGAGCAAACAGG
+
IIIIIIIIIIIIIIIIIHIIIIIIIIIIIIIIHIIIIIIIIIIIIIIIIIHHIIIHIIIHIIIIIGHHIIHIIIIIIIHIGIFHHHIIIIIHIIIGIIHIEHIGHIIIIIIIIIHIHHHHHGIHHIHHHHHHHG@DHIIHIIIICHHEHHIIHIGHIIHHHEEA@CHHHHDHHHHGHEH@HGHHIIIEEHHECH@GFC@-HIHFHHHEFCGE--6?EEHFCCH>-@HDHDHEIIIIHHIIHFHE@@CEIHHHH:CCH:HFAGIHHHIIHEFHEHIHGGIIHHEEGBEFHFIIIIGIHGEHHIH@D-HHIIIIIIIIIIIIIIIIIIIIHHIIHIIIHIIIIIIIIHGDDHIIHIHIGIIHHEEHHIIIIIIIIIIIIIHCIIIHIIHIHGHIEIHIHIIIIHIIIIIIIIIIIIIIIIIIIIIIIIIIII
@HWI-D00621:625:HMJNFBCX2:2:1104:14546:59240
GTGGGGAATATTGCACAATGGGCGCAAGCCTGATGCAGCCATGCCGCGTGTATGAAGAAGGCCTTCGGGTTGTAAAGTACTTTCAGCGGGGAGGAAGGCGATAAGGTTAATAACCTTGTCGATTGACGTTACCCGCAGAAGAAGCACCGGCTAACTCCGTGCCAGCAGCCGCGGTAATACGGAGGGTGCAAGCGTGAATCGGAATTACTGGGCGTAAAGCGCACGGAGGCGGTCTGTCAAGTCGGATGTGAAATCCCCGGGCTCAACCTGGGAACTGCATTCGAAACTGGCAGGCTAGAGTCTTGTAGAGGGGGGTAGAATTCCAGGTGTAGCGGTGAAATGCGTAGAGATCTGGAGGAATACCGGTGGCGAAGGCGGCCCCCTGGACAAAGACTGACGCTCAGGTGCGAAAGCGTGGGGAGCAAACAGG
+
IIIIIIIIHIIIIIHIGIIHIIIIIIIIHIIIIHHHIIIIIGHIIHIIFHEGHIIIIIIIHIGHHGIHHHHIIIIIIFHGHH<FF?GCCCDHIIHHHDHHIHHGFF@DAGHAG@CFHHFFE-AG?HHHEHEHCEHD+DC?@EE?CHHHH:+>@G-@@@@EH@-@GHHCHEHHDHI:E-@EHII+;:@GE@?@@@G-46@FH@@G@6@@EHHGHEEHHHH@4--4-+-D>+@F@@@@--ED+446-EFFFHEF@:>+3>-A?A-8-A6-HG@6A8-HEGE-5HHHEHHEEEGCG@IIHEHHH?HEIHHE:C7-7.:.IIIIHCEHD?IHC.HIIIIIIIIIIIIIIHHHAEGD0H@HEIIHHEEHHEHIIIIIIIIHHDE?D1IIHGCHFF<GIIIIIHFIIHIHHHFIIIIIIHE?IIIIIIIIIHCCII
@HWI-D00621:625:HMJNFBCX2:2:1104:19827:59183
GTGGGGAATATTGCACAATGGGCGCAAGCCTGATGCAGCCATGCCGCGTGTATGAAGAAGGCCTTCGGGTTGTAAAGTACTTTCAGCGAGGAGGAAGGCGTTAAGGTTAATAACCTTGGCGATTGACGTTACTCGCAGAAGAAGCACCGGCTAACTCCGTGCCAGCAGCCGCGGTAATACGGAGGGTGCAAGCGTTAATCGGAATTACTGGGCGTAAAGCGCACGCAGGCGGTCTGTCAAGTCGGATGTGAAATCCCCGGGCTCAACCTGGGAACTGCATTCGAAACTGGCAGGCTAGAGTCTTGTAGAGGGGGGTAGAATTCCAGGTGTAGCGGTGAAATGCGTAGAGATCTGGAGGAATACCGGTGGCGAAGGCGGCCCCCTGGACAAAGACTGACGCTCAGGTGCGAAAGCGTGGGGAGCAAACAGG
+
IIIIIIIIIIIIIIIIECHHIGHIIIHIGIIIHHIIIIIIHIIIIIIIHHHIHIIIIIIIIIGIIHIHIHCDHHIHIIHHHHDGHHHIHHIGEHIIIIIIEC/GHHCHHHIHEHHHFHHHH+DHIIIIGHHFH?HH:HHHFHIHHHIIHIGDCG?HGHIGGGFIGFHGGEC::C:DHIIHCGHHH>@@E?EHGE-5---6@GC-@@HCGE##@-@4-;CCEEECE@-;+C6-6?@6-CHC>4CG@?@@-@@-@3:>>CACE?HGGF-HFHIHHHG@HHEHAEGFBBHHFCG@IIIHHG-CECCHHE?IHHDHD.FHHIIGHIIIIIIHHCHIIIIHCHIHGHHD90EF:CHIHHIHIHHIGIGHE@HGHIIIIGIIIIIGIHIIIHHHIGIHHIHIIIGFIHIIIIHIIIIHIIIIIIHIIIIIIIIIII
@HWI-D00621:625:HMJNFBCX2:2:1104:4825:59338
GTGGGGAATATTGCACAATGGGCGCAAGCCTGATGCAGCCATGCCGCGTGTGTGAAGAAGGCCTTCGGGTTGTAAAGCACTTTCAGCGGGGAGGAAGGCGTTAAGGTTAATAACCTTGGCGATTGACGTTACCCGCAGAAGAAGCACCGGCTAACTCCGTGCCAGCAGCCGCGGTAATACGGAGGGTGCAAGCGTTAATCGGAATTACTGGGCGTAAAGCGCACGCAGGCGGTCTGTCAAGTCGGATGTGAAATCCCCGGGCTCAACCTGGGAACTGCATTCGAAACTGGCAGGCTAGAGTCTTGTAGAGGGGGGTAGAATTCCAGGTGTAGCGGTGAAATGCGTAGAGATCTGGAGGAATACCGGTGGCGAAGGCGGCCCCCTGGACAAAGACTGACGCTCAGGTGCGAAAGCGTGGGGAGCAAACAGG
+
IIIIIIHHHGIIIHIIIIIIIHIIIIIIIIIIIIIIIIHIIIHIIIIIHHHIIIIIHHHIHFEHIFHIIIIIIIIHIHIHIIHHIIIIIHGDHHHIIHHIECEHHIIHGHHHHFCHCHHIIIHHII?-A--5-AEH:HDEEFGHCCH-+CHHGEEGHI@FEHHHC@HHHE:CCC+3566@HG@+CD@----6-@E--@-6EG@4@?@3,CCF@6-@G>DC@4-+?@@HIHFCEEGHGCFHC@--HFEHHFCCECHHD>?G?IIHEHEIHA-EHHFEFHHF@E6EHHHEHEAF?IHHEIHGG-FEHIGIIHHE.HFGHHHIGIIIHEHD<.:HHHEFHHGHGGIIHEHD<<0G@HIIHHHIHIIHFHDGIFIIIIGIIHIIHEIIIHHHHEHHHIHIIHHHH@IIIHCIIHIIHHIIIIIIIIIIIIIIII
@HWI-D00621:625:HMJNFBCX2:2:1104:10297:59435
GTGGGGAATATTGGACAATGGGCGCAAGCCTGATCCAGCCATGCCGCGTGAGTGATGAAGGCCCTAGGGTTGTAAAGCTCTTTCACCGGTGAAGATAATGACGGTAACCGGAGAAGAAGCCCCGGCTAACTTCGTGCCAGCAGCCGCGGTAATACGAAGGGGGCTAGCGTTGTTCGGAATTACTGGGCGTAAAGCGCACGTAGGCGGACATTTAAGTCAGGGGTGAAATCCCGGGGCTCAACCCCGGAACTGCCTTTGATACTGGGTGTCTTGAGTGTGGAAGAGGTGAGTGGAATTCCGAGTGTAGAGGTGAAATTCGTAGATATTCGGAGGAACACCAGTGGCGAAGGCGGCTCACTGGTCCACAACTGACGCTGAGGTGCGAAAGCGTGGGGAGCAAACAGG
+
IIIIIIIIIIIIIIIIIIIIHIIIIIIIIIIIIIIIIIIGIIIIIIIIIIHIHHIIIIIHIIHIIGIIIIIIIIIIIIIIIIDHHHIIIIIIIIHIIIIIHIIIIIHHHIIHIIIIIIIHEGHGGHHHIIIIIHIHIIIFHHHIHDHHHHIIIG@HHIDHHHG:CHHEDH@CH?F-CGHHIG=+@G@E36;HHH?;+5CDHHIDHHC-@@GGHG?-66-CEHEADFG>6@IHEIGHH@CHHDH:HHAEIIHGIEHGIIHFHHHGIHIHEEIIHIHHF@BIHFGHHIHIHEEGIHFHHFIHHIHHGHIGEIIHIHGGHIHEGIHEIIIGIIHIIIIIIGHIIIIHIIIIIIIIIIIIIHIHIIGHHEIHHHG<CGIIIIIIHIIIIIIIIIIIIIIIIIIIIIIII
@HWI-D00621:625:HMJNFBCX2:2:1104:17989:59446
GTGGGGAATATTGCACAATGGGCGCAAGCCTGATGCAGCCATGCCGCGTGTATGAAGAAGGCCTTCGGGTTGTAAAGTACTTTCAGCGGGGAGGAAGGCGATAAGGTTAATAACCTTATCGATTGACGTTACCCGCAGAAGAAGCACCGGCTAACTCCGTGCCAGCAGCCGCGGTAATACGGAGGGTGCAAGCGTTAATCGGAATTACTGGGCGTAAAGCGCACGCAGGCGGTATGTCAAGTTGGATGTGAAATCCCCGGGCTCAACCTGGGAACTGCATTCGAAACTGGCAGGCTAGAGTCTTGTAGAGGGGGGTAGAATTCGAGGTGTAGCGGTGAAATGCGTAGATATCTGGAGGAATACCGGTGGCGAAGGCGGCCCCCTGGACAAAGACTGACGCTCAGGTGCGAAAGCGTGGGGAGCAAACAGG
+
IIIIHIFIIIIIIH?GHIIHGHIIHHIIIIIII?FHIII?HHHIIIHIII@1GHI?HHHIHIIHIIIIIHGHIIIIGHFHID<DFFEHHIIICC=HGH@.9C/77D7CFCH--DB-DAFAG-77-7-@6AF-FGHHC:>6-AAACEHEC+++6F-A--@FE@@@-5-@4GDCDC>>E@6@@G-6>+6@EHHIGEE4--66CG@65@F@6D7@4--464@6C-ECCHHHC@@-6---HFE@66-@66-@6--F@5+:>+-6HA6-HG?--GA-GHIHHF@HE@@HF6HHHEA-B-GIIHCFB8-7@?IHDCD:.FHEHHHG?9:/..IHHHIIIHHHHGEHHDG?HHF<.GC00<0FHFHHCCDHHEGCHIIIHIIIHH<IHH?G<CEH@?HCHGIHIHHHCEIIIHGIHIIIIIIIIIIIIIIHIIIIII
@HWI-D00621:625:HMJNFBCX2:2:1104:2149:59712
GTGGGGAATATTGCACAATGGGCGCAAGCCTGATGCAGCTATGCCGCGTGTATGAAGAAGGCCTTCGGGTTGTAAAGTACTTTCAGCGGGGAGGAAGGCGATAAGGTTAATAACCTTGTCGATTGACGTTACCCTCAGAAGAAGCACCGGCTAACTACGTGCCAGCAGCCGCGGTAATACGTAGGGTGCAAGCGTTAATCGGAATTCCTGGGCGTAAAGGGTGCGCAGGCGGTTGAGAAAGTCGGATGTGAAATCCCCGAGCTCAACCGGGGAACGGCATATGTGACTGGGAGGCTAGAGTCTTGTAGAGGGAGGTAGAATTCCAGGTGTAGCGGTGAAATGCGTAGAGATCTGGAAGAATACCGGTGGCGAAGGCGGCCCCCTGGACAAAGACTGACGCTCAGGCGCGAAAGCGTGGGGAGCAAACAGG
+
IIIIIIIII?HIIHIIIIIIIIIIIIIIIIIIII?HIII1DG1DFHIIEHIG<FH1CGHIIII1FHIIHIIIIIIH?FGHIIF<00<<<DDH<HHH?E/.CD@EE?C/DCHIIG7AG@7---7D@EHHAEFGEE--8BGG-BAF-@-AD:CHHA-F-6-AGH?FHGC@@H5++>+6-@@@G-@-@-6-66@@--56@@@-@HH@5-+-=H>-EF>@F6-)+1)6-@-5+)@-6-66---56--?GHHIHEEH@+HHHEGAFAA++>3+-?G-@4+-EFF8--8--HFEA8--7-FEHGA-8-77-7IIHHGD-EG?GIIHEHHHG?IIIHHC9/HHHHIIIIHHHEC<.CG0IIHG0HHD.IHHD0IIIIHIIIHE.GE?0HHHHD1C<<11CHHHIIIIHHHEC/=IIIIIIIIIIIIIIHIIIIIIII
@HWI-D00621:625:HMJNFBCX2:2:1104:9584:59504
GTGGGGAATATTGCACAATGGGCGCAAGCCTGATGCAGCCATGCCGCGTGTGTGAAGAAGGCCTTCGGGTTGTAAAGCACTTTCAGCGGGGAGGAAGGCGTTAAGGTTAATAACCTTGGCGATTGACGTTACCCGCAGAAGAAGCACCGGCTAACTCCGTGCCAGCAGCCGCGGTAATACGGAGGGTGCAAGCGTTAATCGGAATTACTGGGCGTAAAGCGCACGCAGGCGGTCTGTCAAGTCGGATGTGAAATCCCCGGGCTCAACCTGGGAACTGCATTCGAAACTGGCAGGCTAGAGTCTTGTAGAGGGGGGTAGAATTCCAGGTGTAGCGGTGAAATGCGTAGAGATCTGGAGGAATACCGGTGGCGAAGGCGGCCCCCTGGACAAAGACTGACGCTCAGGTGCGAAAGCGTGGGGAGCAAACAGG
+
IIIIIIIIGIIHIIIIIIIIIIIIIIIIHIIIGHHIIEFHIIIIIHIIHHEHIHIHHIIIIIIIIIIIHHHIHHHHIIIIGHDHFHHDHHHHHIIIIIGHIIIIIIEHIHIIIHHFHHHHIIIHHH-@AAHIGA4C;C:-8A@F-AHHH6CDHIHFCHHEHE?@E@EGH@3CCD>D-@@GHFEHH+@G@E@E-@GHHICHIFGHH?E@@HHHE-HHEHHHHHIHECHH>34-66-6-FECDGGHF?@FH?@HH:HCHDAHCCGGIHHGEGHHHFIHFHIHHHHEIIIIIIHHIIHHHIHHEEEIIHIIGIIIIHHIHHHIIH?IIIIIIIIIIHIIIHHGIIIIHHHGFIIGIIIHHHIIHIIIIIIHIIIIIIIIIIIHIIIIIIIIIIIIIIIIIIIIIIIIIIIIIIIIIGIIIIIIIIIIIIIGHI
@HWI-D00621:625:HMJNFBCX2:2:1104:16251:59718
GTGGGGAATATTGCACAATGGGCGCAAGCCTGATGCAGCCATGCCGCGTGTATGAAGAAGGCCTTCGGGTTGTAAAGTACTTTCAGCGGGGAGGAAGGTGTTGAGGTTAATAACCTCAGCAATTGACGTTACCCGCAGAAGAAGCACCGGCTAACTCCGTGCCAGCAGCCGCGGTAATACGGAGGGTGCAAGCGTTAATCGGAATTAGTGGGCGTAAAGCGCACGCAGGCGGTCTGTCAAGTCGGATGTGAAATCCCCGGGCTCAACCTGGGAACTGCATTCGAAACTGGCAGGCTAGAGTCTTGTAGAGGGGGGTAGAATCCCAGGTGTAGCGGTGAAATGCGTAGAGATCTGGAGGAATACCGGTGGCGAAGGCGGCCCCCTGGACAAAGACTGACGCTCAGGTGCGAAAGCGTGGGGAGCAAACAGG
+
HHIIIIIIIIIIIIIIIIIHIIIIIIIIIIIIIIIHIGIIIIIIIIIIIIIIHIIHHIHIGIIIIGIIIDDHHIIIIIIIIGDGCHIGHIHIIIIIIIIIIIIGIIIIIHHHIHHIHHCHIIGIIIIGIGHHFEEDDHHHIHFF-FHFHHHI-AFHHIFH?G-AE-@FCG>DDCDHG-G?GEHHHD-6E@HHHHEHHEC@GGDCE6-#FHC@G:CGHHF+=@6+F?HD>35G@@6-?@ED:-@EGIHGCHFIHDD:;+EFEEC-A8-8-6-HIHHHIHHEHHIHIIIHHIHIGGGIIIIIIHIHIIIIIIHIHIIIIIHG:/FIIIIIHIIIIIIIIHHIIIIIIIHHDIIIIIIIIIIIHIIIIIIIIHHHIIIIIIIIIGIIIIIHIIHHGIGIIIIHFHIIIIHIIIIIIHIIIIIIIIIIIIIIII
@HWI-D00621:625:HMJNFBCX2:2:1104:5426:59902
GTGGGGAATATTGCACAATGGGCGCAAGCCTGATGCAGCCATGCCGCGTGTATGAAGAAGGCCTTCGGGTTGTAAAGTACTTTCAGCGAGGAGGAAGGCGTTAAGGTTAATAACCTTGGCGATTGACGTTACTCGCAGAAGAAGCACCGGCTAACTCCGTGCCAGCAGCCGCGGTAATACGGAGGGTGCAAGCGTTAATCGGAATTACTGGGCGTAAAGCGCACGCAGGCGGTTTGGCAAGTCGGATGTGAAATCCCCGGGCTCAACCTGGGAACTGCATTCGAAACTGGCAGGCTAGAGTCTTGTAGAGGGGGGTAGAATTCCAGGTGTAGCGGTGAAATGCGTAGAGATCTGGAGGAATACCGGTGGCGAAGGCGGCCCCCTGGACAAAGACTGACGCTCAGGTGCGAAAGCGTGGGGAGCAAACAGG
+
IIIIIIHIIIIIIIIIIIIIIHIIIIIIIIIIHIIIIIIIIIIHIIIIIIEHIIIGHIIIIHHHIIIIHIIHIIIHIHHHIIHHIHIIHIIDHHHIIIIHIIIIHIIIIIIHIHGHHIHHHH;EAFEGEEG-DFEH7@HCGHHIGHIHIHI:=FAGAGCHHG@--6AACGHDC:6+@@-6@@@:DHGC-66@@---56FHHIHFF@EHCHHG@5@HEFGDGHIHHEHHD<46-----@DHCE-HG@@EGIHFIHC>+DAAEHGHIHHHFEG@CHHHGHHEA@EIIIHIHGAHHHHGD-HHF-7-F?IIHH>@HHHHIIIIHIHHFEIHDCIIIIIHFHHIIIIIIHIHBIIIHIIIIIIIIIIHEIIIIIIIIIIIIIIIHFIIIHHIHCEHHIIIIIIIG@HIIIGIIIIIIH<IIIHHIIIIIIIIII
@HWI-D00621:625:HMJNFBCX2:2:1104:14140:59845
GTGGGGAATATTGCACAATGGGCGCAAGCCTGATGCAGCCATGCCGCGTGTATGAAGAAGGCCTTCGGGTTGTAAAGTACTTTCAGCGAGGAGGAAGGCGTTAAGGTTAATAACCTTAGCGATTGACGTTACTCGCAGAAGAAGCACCGGCTAACTCCGTGCCAGCAGCCGCGGTAATACGGAGGGTGCAAGCGTTAATCGGAATTACTGGGCGTAAAGAGAACGGAGGCGGTCTGTCAAGTCGGATGTGAAATCCCCGGGCTCAACCTGGGAACTGCATTCGAAACTGGCAGGCTAGAGTCTTGTAGAGGGGGGTAGAATTCCAGGTGTAGCGGTGAAATGCGTAGAGATCTGGAGGAATACCGGTGGCGAAGGCGGCCCCCTGGACAAAGACTGACGCTCAGGTGCGAAAGCGTGGGGAGCAAACAGG
+
IIIHIIIIIIIIIIIIIIIIIHIIIIIIIIIIIIHIIIIIIIIIHIIIIIGHIIIHIIHIIIIHIHIIIGHHHHIHEGHHHH<DFGHHDHHGIIIGFEHIIIIIHI<?GCHEGHHIIHIEHIIHHIICAHHHHGHDHIIIIHIIF@F->>:HHGFHHIH-EH?6AECH?-3:DH3+--6@ECH:CHE4EHHHEE4-5--6G@@6@GH?GIHEE@-?G66+--@E5+GHHD64---@6-@C6--6--@6--@@-+63C5EIHCG?EFA6--A?IHGIIGHEIHHCEGIHHG@HFGHHGIHHH?DFHFIIIIHHEHHAGIIIIHE?IIIIIIIIIIIIGHIIIIHGIIHFAHIHFGIIIIIHDHIIIGIHHIGIIIIIHIHEE@IIIIIHCEEHIIIIIIIHG<IGIHIIIIIIIIIIIIIIIIIIIIIIII
@HWI-D00621:625:HMJNFBCX2:2:1104:10435:60024
GTGGGGAATATTGCACAATGGGCGCAAGCCTGATGCAGCCATGCCGCGTGTGTGAAGAAGGCCTTCGGGTTGTAAAGCACTTTCAGCGGGGAGGAAGGCGTTAAGGTTAATAACCTTGGCGATTGACGTTACCCGCAGAAGAAGCACCGGCTAACTCCGTGCCAGCAGCCGCGGTAATACGGAGGGTGCAAGCGTTAATCGGAATTACTGGGCGTAAAGCGCACGCAGGCGGTCTGTCAAGTCGGATGTGAAATCCCCGGGCTCAACCTGGGAACTGCATTCGAAACTGGCAGGCTAGAGTCTTGTAGAGGGGGGTAGAATTCCAGGTGTAGCGGTGAAATGCGTAGAGATCTGGAGGAATACCGGTGGCGAAGGCGGCCCCCTGGACAAAGACTGACGCTCAGGTGCGAAAGCGTGGGGAGCAAACAGG
+
HIIIIIIIIIIIIIIIIIIEHIHIIIIIIIIIIIHIIIIIIIIIIIIIIIIIEEHHIIIHIHIIHHIHIIIHHHHHIIIIGH9CHHHHIHICHHHGHEHIH<CHHFFEHHIIIIIHHIC->DHE?F?-EHHIHGHHD:>C-ACH--88>+>CHIE?@GEGFEEGHHFHEED:+CH:@HHEEE-++C@-66-6?E@-46-6FHG@G-@6-CHE@@?E@536--6+@?H>H>-F-6@@---;35-HG?CF@?EG@;HDHCHA@66-?F46-FHEF-?HGHIHHEHEABGGHH?HFHHGHHGHCF?EFFIHHHIHHEHHHEHHEIIIHIHHH>IHCHHGCEHEIIIHFHFF<FIIHIIIIIIIHHHIIIIIIIIIIIIIIIHDIHIHHIHIIIHHHIIIIIHCHHIIIIHIIIIIIIIIIIIIIIIIIIIIHI
@HWI-D00621:625:HMJNFBCX2:2:1104:17075:60298
GTGGGGAATATTGCACAATGGGCGCAAGCCTGATGCAGCCATGCCGCGTGTATGAAGAAGGCCTTCGGGTTGTAAAGTACTTTCAGCGAGGAGGAAGGCATTAAGGTTAATAACCTTGGTGATTGACGTTACTCGCAGAAGAAGCACCGGCTAACTCCGTGCCAGCAGCCGCGGTAATACGGAGGGTGCAAGCGTTAATCGGAATTACTGGGCGTAAAGCGCACGCAGGCGGTCTGTCAAGTCGGATGTGAAATCCCCGGGCTCAACCTGGGAACTGCATTCGAAACTGGCAGGCTAGAGTCTTGTAGAGGGGGGTAGAATTCCAGGTGTAGCGGTGAAATGCGTAGAGATCTGGAGGAATACCGGTGGCGAAGGCGGCCCCCTGGACAAAGACTGACGCTCAGGTGCGAAAGCGTGGGGAGCAAACAGG
+
IIIIIIIIIIIIIIHIIIIIIIHHIHHIIIIIIIIIIIIIIHIEFHIIIIGHIIHEHIIIIIIGHEHIHGHIIIIIIIHIGF<D@EHIGDHHHIIIHIHIEH:DDHFGF?AD@HHHIHHIIIIIIIIIIIIHIHICDHDHHEHIIHECDDHHIEHHI?@AEHHH?GE@H46CHDHHE@H-E--3>CGHHH-6-EHH@-6@@E=@GHE-D@CHHC3+@FG-<)E>@?IHH;H@--@6-HHDC=HHGEHEHCHHGC:C>+IGIHH@HHHHEEEIIIGIHGFA-=IHHIIIHGIIIHIIIIIIHEHHIIHHIHIIGHHIHIIHIHF/.GIIIHIIIIIIIIIIIIHIIIHHGFIIIIIIIIIHDHIIIIIIIIIIIIIIHHH?@1IIIIIIIGIIIIIIIIIHHFIIIIIIIIIIIIIIIIIIIIIIIIIIII
@HWI-D00621:625:HMJNFBCX2:2:1104:19021:60519
GTGGGGAATATTGCACAATGGGCGCAAGCCTGATGCAGCCATGCCGCGTGTATGAAGAAGGCCTTCGGGTTGTAAAGTACTTTCAGCGGGGAGGAAGGCGATAAGGTTAATAACCTTGTCGATTGACGTTACCCGCAGAAGAAGCACCGGCTAACTCCGTGCCAGCAGCCGCGGTAATACGGAGGGTGCAAGCGTTAATCGGAATTACTGGGCGTAAAGCGCACGCAGGCGGTCTGTCAAGTCGGATGTGAAATCCCCGGGCTCAACCTGGGAACTGCATTCGAAACTGGCAGGCTAGAGTCTTGTAGAGGGGGGTAGAATTCCAGGTGTAGCGGTGAAATGCGTAGAGATCTGGAGGAATACCGGTGGCGAAGGCGGCCCCCTGGACAAAGACTGACGCTCAGGTGCGAAAGCGTGGGGAGCAAACAGG
+
IIIIIIIIIIIIIIIIIIIIIIIIIIIGIIIIHIIIIIIIIIIIIIIIHIIIHIIIHIIIHIHIEHHIIHIIIIIIIHIIIIFHHIIHIIHDHHHIIGIIICHHIHFGHHIIIHHIGIHIDGHIGEHHHHHHHIIHIIIIGIIFHI-F+CHHHGEEHIHH?HGFCHI?CCC+>HDHHE?@HIH:D:54@FHGCECHIHEHHIHIHHFHF7HHHHHDIHC>6-@HGE@:D:@4--?H?GHHHGGIHGHIHE?@@:DCC:HIHEHFHHHHIHHHEEIIIHIIHGIIHHHHHIFIIHHIIHCHIHFHHHIGIHIFHFGHHIHIIIGIIIIIIGHIHEEIIHIHIIIIIHHEDHIIGIIIIHHHHHHIHIIIIGIIIIIIIIIIIIIHFIIIIIIIHIIIIIHHEGHIIIIIIIIIIIIIIIIIIIIIIIIIII
@HWI-D00621:625:HMJNFBCX2:2:1104:1832:60915
GTGGGGAATATTGCACAATGGGCGCAAGCCTGATGCAGCCATGCCGCGTGTGTGAAGAAGGCCTTCGGGTTGTAAAGCACTTTCAGCGGGGAGGAAGGCGGTGAGGTTAATAACCTCACCGATTGACGTTACCCGCAGAAGAAGCACCGGCTAACTCCGTGCCAGCAGCCGCGGTAAAACGGAGGGTGCAAGCGTTAATCGGAATTACTGGGCGTAAAGCGCACGCAGGCGGTCTGTCAAGTCGGATGTGAAATCCCCGGGCTCAACCTGGGAACTGCATTCGAAACTGGCAGGCTAGAGTCTTGTAGAGGGGGGTAGAATTCCAGGTGTAGCGGTGAAATGCGTAGAGATCTGGAGGAATACCGGTGGCGAAGGCGGCCCCCTGGACAAAGACTGACGCTCAGGTGCGAAAGCGTGGGGAGCAAACAGG
+
IIIIIIIIIIIIIHIIIIIIIIIIIIIIHIIHIIHHIIIIIIIIIIIIHH@HHHIHHIIIIIIIIIIIIIIIIIGIHGHIIIFHEHHHHIICHIIIHIIIHHHHIIIH?GHHEE----8A@HC---B@GAEHH-->+:HHHH----54CCDHII------66@H?-@-5G+3>+5+4--6+4653C-@EH---566@@?@C@>-4@--@GHIHD??E:6+-E@>---6++GH@-@?HEED3-@?F-6-?HHG@5++>:FGIHEE?A-A6-HGGA-HHG6EECHHHHEEHHGFHHCFFEHHHEAA9-FHHHHGCCHHHIIHHH?IIHIIIIIIIIHHIIFHIDIIHGHFBGIIHIIIIIIHHHHIHIIIIIHIIIIHHIIIIHIIIIIIIIHHHIIHIIIIHHIIIIIIIIIIIIIIIIIIIIIIIIIIII
@HWI-D00621:625:HMJNFBCX2:2:1104:5721:60872
GTAGGGAATCTTCGGCAATGGGGGCAACCCTGACCGAGCAACGCCGCGTGAGTGAAGAAGGTTTTCGGATCGTAAAACTCTGTTGTTAGAGAAGAACGTTAAGTAGAGTGGAAAATTACTTAAGTGACGGTATCTAACCAGAAAGGGACGGCTAACTACGTGCCAGCAGCCGCGGTAATACGTAGGTCCCAAGCGTTGTCCGGATTTATTGGGCGTAAAGCGAGCGCAGGTGGTTTCTTAAGTCTGATGTAAAAGGCAGTGGCTCAACCATTGTGTGCATTGGAAACTGGGAGACTTGAGTGCAGGAGAGGAGAGTGGAATTCCATGTGTAGCGGTGAAATGCGTAGATATATGGAGGAACACCGGAGGCGAAAGCGGCTCTCTGGCCTGTAACTGACACTGAGGCTCGAAAGCGTGGGGAGCAAACAGG
+
IIIIIIHIIIIIIIIIIIIIIHHIIIIIIIIIFHHHIIIGIIIIIIIIIHHIHIIIIIIIIIIIHIIIHIIIIIIIIGIIIIHGHIIIIIHIHIIIHIIHIFHCGEGHHHHGHHHIG?AHHEHHHEGHIIGHGEGH?F-6FHHHHE4AECDDDHHF?GH=GHHFEH?@@@4+5>DD:?GC@46GH-@GHHHGE-@HG+@E-@6-@GF@-DGFEHCF6HIHC@;:>845-5256-A-6---FF-A8@-AG-IHEG8B8----@F7-7DDEHE@8---?EGCF?IHHHFACIIHHF?CCFBHIIIHGCHFF@EGFIIIHHIHIIHHHECGD;CCHIIIIHHHIHGIHHHF7FHHHHIIIIIHIHHIIIIIIIIIIIIIIIHHHHIGIIIIHIIIIIIIHIIIIIIHIIIIIIIIIIIIIIHIIIIIIIIIII
@HWI-D00621:625:HMJNFBCX2:2:1104:10573:60835
GTGGGGAATATTGCACAATGGGCGCAAGCCTGATGCAGCCATGCCGCGTGTGTGAAGAAGGCCTTCGGGTTGTAAAGCACTTTCAGCGGGGAGGAAGGCGTTAAGGTTAATAACCTTGGCGATTGACGTTACCCGCAGAAGAAGCACCGGCTAACTCCGTGCCAGCAGCCGCGGTAATACGGAGGGTGCAAGCGTTAATCGGAATTACTGGGCGTAAAGCGCACGCAGGCGGTCTGTCAAGTCGGATGTGAAATCCCCGGGCTCAACCTGGGAACTGCATTCGAAACTGGCAGGCTAGAGTCTTGTAGAGGGGGGTAGAATTCCAGGTGTAGCGGTGAAATGCGTAGAGATCTGGAGGAATACCGGTGGCGAAGGCGGCCCCCTGGACAAAGACTGACGCTCAGGTGCGAAAGCGTGGGGAGCAAACAGG
+
IIIIIIIIIIIIIGIIHIIIIIIIHIIHIIIIHIIIIIIIIIIIIIIIHIIIIIIIEHHHIIIIIIIIGIIIIIIIHIIIHIGHIIIIIHH<DHFEEHHHHHIIIIEHHHHIIIIIIIIIIHIHHHHDHHIHIIHDDHDHHEHI?CEHIGIIIHHIHHF5GEHHCGHHGHGDHICHG?FE-4-;HIHHGHHH?GHDH--6@@@FEE??EHDHE6--HCDH@G@:@--HHHHHG@@F-?GIIHHHHHF?IHHHHHIIIHHEHHG@HFGEGIIIIIIHGIHIHHHEGIIIGIGHEIHIIIIHHIIHHHIIIIHHHHIIHHIIIIIIIIHHIHIIIIIIIIHCHIIHIHHG<HIHIIIIIIIIIIHHIIIIGIIIIIIIHHIIIIIIIHIIIIIIIIIIIIIIIHIIIIIIIIIIIIIIIIIIIIIIIIIIII
@HWI-D00621:625:HMJNFBCX2:2:1104:13888:61045
GTGGGGAATATTGCACAATGGGCGCAAGCCTGATGCAGCCATGCCGCGTGTGTGAAGAAGGCCTTCGGGTTGTAAAGCACTTTCAGCGGGGAGGAAGGCGCTAAGGTTAATAACCTTAGCGATTGACGTTACCCGCAGAAGAAGCACCGGCTAACTCCGTGCCAGCAGCCGCGGTAATACGGGGGGTGCAAGCGTTAATCGGAATTACTGGGCGTAAAGCGCACGCAGGCGGTCTGTCAAGTCGGATGTGAAATCCCCGGGCTCAACCTGGGAACTGCATTCGAAACTGGCAGGCTAGAGTCTTGTAGAGGGGGGTAGAATTCCAGGTGTAGCGGTGAAATGCGTAGAGATCTGGAGGAATACCGGTGGCGAAGGCGGCCCCCTGGACAAAGACTGACGCTCAGGTGCGAAAGCGTGGGGAGCAAACAGG
+
IIIIIIHIIIIIIIIIIIIHIIIIIIIIHIIIIIIIIIIIIHIIIIIIHIIIIIIIIIIIHIIIIHIHHGHHIGIGIIIIIIDHIIHHIGIGIIIGIHFHHGHHIGIIGHHEHHHIHHHFHH@ECECHHIHIIIIIIIGEHHHH-AEHH+CDHHHHEHD4@HEE@@6@G6+:DDCH?-F@H-++5+3+-6-6@=-----6@-?FG66-6CC@@6->G?E+-EE;555+A66@--@@-EGIIIHHHF@--HEIHHD::HHGHHHECIHEGHHIHHIHHHGIIHIIIHIIIHHIIIHIHHHIHHGGIHIIHHHEIIIHIIIIHHHIIIIIIHIIIIIIHIHHIIIIIHHF<GIIIIIIIIIIHHIIIIHHIIIIIIIIIHHCHGIGIIIIIIIIIIIIIIHIIIIHIIIHIIIIIIIIIIIIIIIIIIIIII
@HWI-D00621:625:HMJNFBCX2:2:1104:17585:61164
GTGGGGAATATTGCACAATGGGCGCAAGCCTGATGCAGCCATGCCGCGTGTATGAAGAAGGCCTTCGGGTTGTAAAGTACTTTCAGCGAGGAGGAAGGCATTAAGGTTAATAACCTTGGTGATTGACGTTACTCGCAGAAGAAGCACCGGCTAACTCCGTGCCAGCAGCCGCGGTAATACGGAGGGTGCAAGCGTTAATCGGAATTACTGGGCGTAAAGCGCACGCAGGCGGTCTGTCAAGTCGGATGTGAAATCCCCGGGCTAAACCTGGGAACTGCATTCGAAACTGGCAGGCTAGAGTCTTGTAGAGGGGGGTAGAATTCCAGGTGTAGCGGTGAAATGCGTAGAGATCTGGAGGAATACCGGTGGCGAAGGCGGCCCCCTGGACAAAGACTGACGCTCAGGTGCGAAAGCGTGGGGAGCAAACAGG
+
IIIIIIIIHIIHIIIHIHIHIIIIIIIIIIIIHIHIHIIHIIIIIIIIIIHEHHIIIIIIIGIIHIIIIIIIIIIHIIIGIHDGHHHIHHIIGIIIHHIFGICEHHCDFGHGHHHCHHIEHHHIIIEHIIIHHIIIHIIIGIIIGEEHDIGDEH@HEHGHIHHIIEHIFA3+;DCHHHIHIE->:+-6EHGHCHHECHHIHIHHHFHIG@C@@6-CG@6FC<4:DH@+:55-E?F@--@HDGE@F6-6--FG@>+:>D?GA-6--HG@--HGIHEG6--HHHIHIIIIIHHHCHEHHHHHCF?GIHHIIHIHHCIIIIHIIIHIHEHHIHIIIIIIHHIIHIIHIHHFFHHIIIIIIHCHHIIHGIIIIIHHIIIIIIIHIIIIIIIIIIIIIIIIIIHGHCHIIIIHFIIIIIIHHIIIIIIIIIIIII
@HWI-D00621:625:HMJNFBCX2:2:1104:3367:61451
GTGGGGAATATTGCACAATGGGCGCAAGCCTGATGCAGCCATGCCGCGTGTATGAAGAAGGCCTTCGGGTTGTAAAGTACTTTCAGCGGGGAGGAAGGCGATAAGGTTAATAACCTTGTCGATTGACGTTACCCGCAGAAGAAGCACCGGCTAACTCCGTGCCAGCAGCCGCGGTAATACGAAGGGTGCAAGGGTGAACCGGAATTACTGGGCGTAAAGCGAGCGCAGGCGGTTCATTAAGTCGGATGTGAAATCCCCGGGCTTAACCTGGGAACTGCATTCGAAACTGGCAGACTAGAGTCTTGTAGAGGGGGGTAGAACTCCAGGTGTAGCGGTGAAATGCGTAGAGATCTGGAGGAATACCGGTGGCGAAGGCGGCCCCCTGGACAACGACTGACGCTGAGGTGCGAAAGCGTGGGGAGCAAACAGG
+
IIHIIIGIIEHI?HHIIHHIHIIIIIIIIIIIIHIHIIIIIHCHIIIH?F<1FHIIIHHIIGHHIIHHCHCDHEHHIHIIIHDH09<CCDHGHHHHHHHHDHHIHHC@@CAAG-7GH?87@FH-7A@@44A-866+>>D-A-FHEE--;:>D@A6A6@--@EE@E-FGC-6>HH6:@@-@E--5>-4EHE##########HHH@E@@FEC5@--CIHG546))+EE-+6+-6-6--@@@+>446@--@?EE@5++3+3-FA---?F58---HHG-GA-6---EFHHB6HGF66-AB-G@A7--7A@HHHC8--.FGHHHD/HHEG?HHCDIHIIHD</HIIIHHIHF<.?GCEHHF0GD0HIIHGIIIIGIHIGIHHC<.0CIIHF<<<<01HIHIIIIG<1IHFCGIHIIIIH?IIIIFIIIHIIIIII
@HWI-D00621:625:HMJNFBCX2:2:1104:12608:61426
GTGGGGAATATTGCACAATGGGCGCAAGCCTGATGCAGCCATGCCGCGTGTGTGAAGAAGGCCTTCGGGTTGTAAAGCACTTTCAGCGGGGAGGAAGGCGTTAAGGTTAATAACCTTGGCGATTGACGTTACCCGCAGAAGAAGCACCGGCTAACTCCGTGCCAGCAGCCGCGGTAATACGGAGGGTGCAAGCGTTAATCGGAATTACTGGGCGTAAAGCGCACGCAGGCGGTCTGTCAAGTCGGATGTGAAATCCCCGGGCTCAACCTGGGAACTGCATTCGAAACTGGCAGGCTAGAGTCTTGTAGAGGGGGGTAGAATTCCAGGTGTAGCGGTGAAATGCGTAGAGATCTGGAGGAATACCGGTGGCGAAGGCGGCCCCCTGGACAAAGACTGACGCTCAGGTGCGAAAGCGTGGGGAGCAAACAGG
+
IIIIIIIIIIIIIIIIIIIIIIIIIIIIIIIIIIIHIIHIIIIIIIIIIIHIIIIIIIIIIIIIHIIIIHIIIIIIIIIIIHDGHIIIGIIIIIIIHIGIHHEHHIHGIIIIIIIIIIHFIIHEEHGIGEEHC-EHHICFHFHHCEAGHGHHGHHIIHHHGHEEHHIEH->:H:>:EECHE@4>CC@@-@GEEGHHD---@@C?G@G@=@H?EH-EHDHA@=@CF-@:HDHEF6-G@@G6+-=?IHHHCHCHECGIIIHIHHFACG-HHHGIIIIHHHGGIIIIHIHGCEHHFHGHHHEIHHHIIIIIIIIIHIIIIIIIIIIIIIGIIHIIIIIIHIIHIIIHIIHHDIIIIIIHIIGHHHDIIIIIHHIIIIIIHIHIGIIIIIIIIIIHIIIIIIIIIHIIIIIIIIIIIIIIIIIIIIIIIIIIII
@HWI-D00621:625:HMJNFBCX2:2:1104:17350:61367
GTGGGGAATATTGCACAATGGGCGCAAGCCTGATGCAGCCATGCCGCGTGTATGAAGAAGGCCTTCGGGTTGTAAAGTACTTTCAGCGGGGAGGAAGGCGATAAGGTTAATAACCTTAGTGATTGACGTTACTCGCAGAAGAAGCACCGGCTAACTCCGTGCCAGCAGCCGCGGTAATACGGAGGGTGCAAGCGTTAATCGGAATTACTGGGCGTAAAGCGCACGCAGGCGGTCTGTCAAGTCGGATGTGAAATCCCCGGGCTCAACCTGGGAACTGCATTCGAAACTGGCAGGCTAGAGTCTTGTAGAGGGGGGTAGAATTCCAGGTGTAGCGGTGAAATGCGTAGAGATCTGGAGGAATACCGGTGGCGAAGGCGGCCCCCTGGACAAAGACTGACGCTCAGGTGCGAAAGCGTGGGGAGCAAACAGG
+
IIIIIIIIIIIIIIIIIIIIIHIIIIIIIIIIIIIIIIIIIIIIIIIIIIHHIIIIIIIIIIIHIIIIIIIIIIIIIIIIIC<FHHIIIIIIIIHHHHIHDHEHHHHICHHIHIHHIIIHHHHIEHIIIHHHHHHHHIIIIIIIIIIIGHIHHGHGFHHHIHGIIIIFHHDHDDHCGHEHHHCHIIIHHGHGGF@@EHFHCHHCH-HHFHC@GHIHG@@+--@+--=CD>@@--@?IHDGIIIIHHGHEHCHHHHIIHFIIHEEHF4F-HFHHHFHIHHHHHIIIIIIIHFIGGIIIIHHHHEEHHIIIHIHFHIIIIIIIIHIIIIIIIIIIIIIIHHIIIHIIIIHDIIIIIIIHIIIIIIIIIIIIIIIIIIIIIIGIIIHIIIIIIIIIIIIIIIIIHIIIIIIIIIIHIIIIIIIIIIIIIIIII
@HWI-D00621:625:HMJNFBCX2:2:1104:14661:61550
GTGGGGAATATTGCACAATGGGCGCAAGCCTGATGCAGCCATGCCGCGTGTATGAAGAAGGCCTTCGGGTTGTAAAGTACTTTCAGCGAGGAGGAAGGCGTTAAGGTTAATAACCTTGGCGATTGACGTTACTCGCAGAAGAAGCACCGGCTAACTCCGTGCCAGCAGCCGCGGTAATACGGAGGGTGCAAGCGTTAATCGGAATTACTGGGCGTAAAGCGCACGCAGGCGGTCTGTCAAGTCGGATGTGAAATCCCCGGGCTCAACCTGGGAACTGCATTCGAAACTGGCAGGCTAGAGTCTTGTAGAGGGGGGTAGAATTCCAGGTGTAGCGGTGAAATGCGTAGAGATCTGGAGGAATACCGGTGGCGAAGGCGGCCCCCTGGACAAAGACTGACGCTCAGGTGCGAAAGCGTGGGGAGCAAACAGG
+
IIIIIIIIHHIIIIIIIIIIIIIIIIIIIIIHHIIIIIIIIIIIIIIIIIDEHIIIIHIIHIIIIHIIIIIHHIIIIIIGHCDGHGIIIIIIIIIIHIGIIHHIIIHHHIIIIHIIIIHHHIIIIHIHHIIHHHHHHIHIIIIIIIGHHGIGIIIIFHHEHHHHFHHIIEHD:H+6--FHHHIIHCHHHHEHFHEDHE-6GHH@HHIHHHHIIHEIH@H?HGHHGHHHHD@?@?CHHEHC:=EHHFEEHGHFGDD>CCIHHGG?@IIHIHIGHHHHHHHHHHEEHIIIHHGHIHHIIIHHEHHEHHIIHIIIHHIIHIIIIIHIIHHHIIIIIIIIIHIIIIGIIIHDD@HHGIIIIIIHIIIIHIIIIIIIIIIIIIHHH?IHIHHIIIHHEIIIIIIIIHIIIIIIIIIIIIIIIIIIIIIIIIIIII
@HWI-D00621:625:HMJNFBCX2:2:1104:9124:61969
TGGGGAATATTGGACAATGGGCGCAAGCCTGATCCAGCCATGCCGCGTGAGTGATGAAGGCCTTAGGGTTGTAAAGCTCTTTCACCGATGAAGATAATGACGGTAGTCGGAGAAGAAGCCCCGGCTAACTTCGTGCCAGCAGCCGCGGTAATACGAAGGGGGCTAGCGTTGTTCGGAATTACTGGGCGTAAAGCGCACGTAGGCGGATATTTAAGTCAGGGGTGAAATCCCAGAGCTCAACTCTGGAACTGCCTTTGATACTGGGTATCTTGAGTATGGAAGAGGTAAGTGGAATTGCGAGTGTAGAGGTGAAATTCGTAGATATTCGCAGGAACACCAGTGGCGAAGGCGGCTTACTGGTCCATTACTGACGCTGAGGTGCGAAAGCGTGGGGAGCAAACAGG
+
IIIIIIIIIIIIIIIIIIIIIIIIIIIIIIIIIIIIIIHIIHIIIIIIIIIIHIIHIIIHIIIIIIIIIIHIIIIIHIIIHHHHHHIDHIIIIGIIEHGHIICGEEEG@HDIICGHHIIIIHGHGHHC@D7A-7DE7AFHCHIE::>+DD?@@@?HIHIHHIC:FE-+65DE4@@HHE@@@-EIHHE?@@HDC#-6HGA6-@A6@EA-@FH@HF6A5@:IHHFEHHG@BC-6GA@EHHHHGEEFFIIIHFHIIGHHFHHHGIIHIHH?GHIIIIIHIIIIIIIIIIIIIIIHHHHIIIIIIIIHIIIIIIIIIIIIIIIIIHGIHIIIIIIIIIIIIIIIIIIIIIIIIIIIIIIIIIIIIIIIIIIIIIIIIIIIIIIIIIIIIIIIIIIIIIIIIIIIIIII
@HWI-D00621:625:HMJNFBCX2:2:1104:9951:61806
GTGGGGAATATTGCACAATGGGCGCAAGCCTGATGCAGCCATGCCGCGTGTGTGAAGAAGGCCTTCGGGTTGTAAAGCACTTTCAGCGGGGAGGAAGGCGGTGAGGTTAATAACCTCACCGATTGACGTTACCCGCAGAAGAAGCACCGGCTAACTCCGTGCCAGCAGCCGCGGTAATACGGAGGGTGCAAGCGTTAATCGGAATTACTGGGCGTAAAGCGCACGCAGGCGGTCTGTCAAGTCGGATGTGAAATCCCCGGGCTCAACCTGGGAACTGCATTCGAAACTGGCAGGCTAGAGTCTTGTAGAGGGGGGTAGAATTCCAGGTGTAGCGGTGAAATGCGTAGAGATCTGGAGGAATACCGGTGGCGAAGGCGGCCCCCTGGACAAAGACTGACGCTCAGGTGCGAAAGCGTGGGGAGCAAACAGG
+
IIIIIIHHIIIIIIIIIIIHIIIIIIIIIIIHIHHIIHHIIIHIIIIIIIHIIIIIIIIIHIIIIIIIHIIIIIGHIFIGHFFHIIIIIIIGIGHIGHIIGID?EHCHHHFHIIAHAGHIIGIIHCCHGECEHIIIGHCEHHHIHGIHDHHDEH-FEHE?EH-@?EEHIIHIID+:4@@GH-4DHHEHHE-6-@----6@ECFGE@C@FHF65>;5@366@-@CHHGC6+CH@---@-EH>4--F6--?FCIIHHIGIIHAA6-HHAHHCHFEHIHEBA-A@6-HHHIHHHHCHFIHIIHIHHHIHIHDDHHHHFHGCHHG?CGHHHGC.GIIHIIHHIIGIIIHECC7EHHEHIHIIIIIIIIIIIIIIIIIIIHIIHH@HHIIIIIIIIIIIIIIIHHIHIIIIHIIIIIIIIIIIIIIIIIIIIIIH
@HWI-D00621:625:HMJNFBCX2:2:1104:2282:62137
GTGGGGAATATTGCACAATGGGCGCAAGCCTGATGCAGCCATGCCGCGTGTATGAAGAAGGCCTTCGGGTTGTAAAGTACTTTCAGCGAGGAGGAAGGCGTTAAGGTTAATAACCTTGGCGATTGACGTTACTCGCAGAAGAAGCACCGGCTAACTCCGTGCCAGCAGCCGCGGTAATACGGAGGGTGCAAGCGTTAATCGGAATTACTGGGCGTAAAGCGCACGCAGGCGGTCTGTCAAGTCGGATGTGAAATCCCCGGGCTCAACCTGGGAACTGCATTCGAAACTGGCAGGCTAGAGTCTTGTAGAGGGGGGTAGAATTCCAGGTGTAGCGGTGAAATGCGTAGAGATCTGGAGGAATACCGGTGGCGAAGGCGGCCCCCTGGACAAAGACTGACGCTCAGGTGCGAAAGCGTGGGGAGCAAACAGG
+
IIIIIIIIIIIIIIIIIIIIIIIIHIIIIIIIHHHHIIIIIIIIIIIICEHIIHIIIIIIHIIIIIIIIIEHHHHIHHIIIIDGHHHHHIIDGHIIIIGCHHHHIIIIHHHHHHHHHIHHDHHHIIHIIGFHH-@D>EDEHG@CCHHHHGHHIIHHIGHHII??G-65GACH;++646-6GD@H;+46--6@-@HEFH@-@F@6@6@EHHHH@FDHE>3+--4+@4=HC>5--?HH?HIIIHH@EHFHCH@@G:DDIHIHGGIHHGA-IIIIIHHCHFHECEGEHHEHHHHHHHHHIIGIHHEIIHGIIIIGIHHHGCHIHHGHIIIHDCHIIHHIHIIIIIIIHHHGDHHIHHHIIIIIIIIIIIIIIIIIIIIIIIHGHCIHEIIHHIIHHIIIIIIIHHIIIIIIIIIIIIIIIIHIIIIIIIIIII
@HWI-D00621:625:HMJNFBCX2:2:1104:7985:62020
GTGGGGAATATTGCACAATGGGCGCAAGCCTGATGCAGCCATGCCGCGTGTGTGAAGAAGGCCTTCGGGTTGTAAAGCACTTTCAGCGGGGAGGAAGGCGTTAAGGTTAATAACCTTGGCGATTGACGTTACCCGCAGAAGAAGCACCGGCTAACTCCGTGCCAGCAGCCGCGGTAATACGGAGGGTGCAAGCGTTAATCGGAATTACTGGGCGTAAAGCGCAAGCAGGCGGTCTGTCAAGTCGGATGTGAAATCCCCGGGCTCAACCTGGGAACTGCATTCGAAACTGGCAGGCTAGAGTCTTGTAGAGGGGGGTAGAATTCCAGGTGTAGCGGTGAAATGCGTAGAGATCTGGAGGAATACCGGTGGCGAAGGCGGCCCCCTGGACAAAGACTGACGCTCAGGTGCGAAAGCGTGGGGAGCAAACAGG
+
IIIIIIDHHHIIHIHIHIIGHGHHIIIIIIHHIIHGIHIIIIIIIIIGHHEHIIIIIIIIIGIIIIIIIIIIHIIGIIIIIIHHHHGHIICDHHIHHIIIIHCHIICGGHIIIEHHHIIHHDHEHHCHHCHHGHFD+;:H-GHHIGGEHIHCHIHHIIHIHI-@GH@@FH:DDHHDHHHE@-4>D+-6-66---@-@EHE@E@?>####HD@6---EC;56--4-@5CHHHF-6-F-?CHCHCHG6@HHFEF433>;HHGA8---A4AEHHAA8--A6?@G-6AHIHHIHHHEH@DFCA@@ABIIHHHDHDIHFIIHHIIIIHHIIIGIIIIIHHGCHHDHDIIIIHHBHIHFHHHIIHHHHIIIIIIIIHHIHIHIIIGGIIIIIIIIIIHHIIIIIIIIIIIIIGIIHIIIIIIIIIIIIIIIIIIII
@HWI-D00621:625:HMJNFBCX2:2:1104:5536:62430
GTGGGGAATATTGCACAATGGGCGCAAGCCTGATGCAGCCATGCCGCGTGTGTGAAGAAGGCCTTCGGGTTGTAAAGCACTTTCAGCGGGGAGGAAGGCGTTAAGGTTAATAACCTCATCGATTGACGTTACCCGCAGAAGAAGCACCGGCTAACTCCGTGCCAGCAGCCGCGGTAATACGGAGGTGGCAAGCGTTAATCGGAATTACTGGGCGTAAAGCGCACGCAGGCGGTCTGTCAAGTCGGATGTGAAATCCCCGGGCTCAACCTGGGAACTGCATTCGAAACTGGCAGGCTAGAGTCTTGTAGAGGGGGGTAGAATTCCAGGTGTAGCGGTGAAATGCGTAGAGATCTGGAGGAATACCGGTGGCGAAGGCGGCCCCCTGGACAAAGACTGACGCTCAGGTGCGAAAGCGTGGGGAGCAAACAGG
+
IIHIIIHIIIIIIIHIIIIIIIIIIIIIIIIIIHHGHIIIHHIIIIIIHHHEHIIHIIIIIIHHIIIIIIGCHHIII1FGHG<DFEECDHIHDHIHCH?.:7/CHHH?EHHIHI?-DHHHHHHHHIIHEAEHH?-3+5>--AAG?GEHDD:;HHIHF-4--@----@F-@>5;>>D46-6E-46>----5---4@GE---@@F#-C@6--66;GGEE>--3@66'/HDC:G5----@-HHC-EFF6H@-GHG@+C>+>-H?E@AF8HG?GIHFA-??HFECGGCIHIIHH@HHHCIGIHFEHG?H?HHHCHHG@EGHIHHCHEEHFIHHGIGIIIHIIIHHIIHHIHF<HIIGIIHHIHECIIHEHDHIIIHIIIIHIIHIIIIIIHIHHHHFHIIIIIHGCHIIHHHHHIIIIHIIIIIIIIIIIIHII
@HWI-D00621:625:HMJNFBCX2:2:1104:8156:62636
GTGGGGAATATTGCACAATGGGCGCAAGCCTGATGCAGCCATGCCGCGTGTATGAAGAAGGCCTTCGGGTTGTAAAGTACTTTCAGCGAGGAGGAAGGCATTAAGGTTAATAACCTTGGTGATTGACGTTACTCGCAGAAGAAGCACCGGCTAACTCCGTGCCAGCAGCCGCGGTAATACGGAGGGTGCAAGCGTTAATCGGAATTACTGGGCGTAAAGCGCACGCAGGCGGTCTGTCAAGGCGGAAGTGAAATCCCCGGGCTCAACCTGGGAACTGCATTCGAAACTGGCAGGCTAGAGTCTTGTAGAGGGGGGTAGAATTCCAGGTGTAGCGGTGAAATGCGTAGAGATCTGGAGGAATACCGGTGGCGAAGGCGGCCCCCTGGACAAAGACTGACGCTCAGGTGCGAAAGCGTGGGGAGCAAACAGG
+
IIIIIIIIIIIIIIIIIIHIHIIIIIIIIHIIHIGIIIIIHIIIIIHHEEGHHIIIIHHHHFHIIIIHHHIIGHIHHIIIIIGHHIHIIHIIIIIIII?GHHHHHIFIIHIEGGEECFED@FEHCA?GHGHGHHGHH-CH?FEH--DAHHD+EG-8A@@A@G--8A---83>HG+6-@GFHEEC;:HE-6----4-4@-6EGE@EHH-GDHHFH;:3@3-=55333@DD;:5------@@6--66---6--@@+HH;>AHGA8--HEHFHIIHHGFIHH?G@@GAA-@HG?@?HEHHCG8--@GIHIIIIIHHEIHHHHIIIIIIIIIIIIGIHIIHHEHHIHHEHGF<CGIIIIIIIIIIHHHHIIIIIIIIHIIIIHDCHHIIIIIIIIIIIIIIIHHEHIHIGIIIIIIIHIHIIIIIIIIIIIIII
@HWI-D00621:625:HMJNFBCX2:2:1104:13984:62652
GTGGGGAATATTGCACAATGGGCGCAAGCCTGATGCAGCCATGCCGCGTGTGTGAAGAAGGCCTTCGGGTTGTAAAGCACTTTCAGCGGGGAGGAAGGCGTTAAGGTTAATAACCTTGGCGATTGACGTTACCCGCAGAAGAAGCACCGGCTAACTCCGTGCCAGCAGCCGCGGTAATACGGAGGGTGCAAGCGTTAATCGGAATTACTGGGCGTAAAGCGCACGCAGGCGGTCTGTCAAGTCGGATGTGAAATCCCCGGGCTCAACCTGGGAACTGCATTCGAAACTGGCAGGCTAGAGTCTTGTAGAGGGGGGTAGAATTCCAGGTGTAGCGGTGAAATGCGTAGAGATCTGGAGGAATACCGGTGGCGAAGGCGGCCCCCTGGACAAAGACTGACGCTCAGGTGCGAAAGCGTGGGGAGCAAACAGG
+
IIIIIIHIEHIIIIIIIIIIIIIIIIIIIIIIIIIIIIIIIIIIIIIIIDGHHIHHIIIIIIIIHHHIIGHIIIIIIIIHHIGHIIHIHIHDDHGHHHFHHHHIHHCHEHIIHIHHHIFHDHHICHHGGHHH?HHHGI:HHHHHHIHIHIIGHH@E@GHEEHHHFHHHHIIGGI+CEHEHGG=:DHEEHH?@CHE-EE?EHEGHHFF56C>E@63@@FGH>-@CE@IHHDHGEHG@@-@;3--@HCC@@FHH@+HHHHEAA-AHE@GA-HHFAB-6--HHHDGIIHEHHB-EGHGHHFGEAA?IHEHIHGHHHEHHHHHIIIIIGIIIIIIIIIIIIHHDIIIIIIHG<HHIIIIIIHHGHIIIIIIIIIIIIIIHIIIHHEIIIIIIIHGIHIIIIIIIIHIIIIIIIIIIIIIIIIIIIIIGIIIIII
@HWI-D00621:625:HMJNFBCX2:2:1104:15084:62527
GTGGGGAATATTGCACAATGGGCGCAAGCCTGATGCAGCCATGCCGCGTGTGTGAAGAAGGCCTTCGGGTTGTAAAGCACTTTCAGCGGGGAGGAAGGCGGTGAGGTTAATAACCTCACCGATTGACGTTACCCGCAGAAGAAGCACCGGCTAACTCCGTGCCAGCAGCCGCGGTAATACGGAGGGTGCAAGCGTTAATCGGAATTACTGGGCGTAAAGCGCACGCAGGCGGTCTGTCAAGTCGGATGTGAAATCCCCGGGCTCAACCTGGGAACTGCATTCGAAACTGGCAGGCTAGAGTCTTGTAGAGGGGGGTAGAATTCCAGGTGTAGCGGTGAAATGCGTAGAGATCTGGAGGAATACCGGTGGCGAAGGCGGCCCCCTGGACAAAGACTGACGCTCAGGTGCGAAAGCGTGGGGAGCAAACAGG
+
IIIIIIIIIIIIIIIIIIIIIIIIIIIIIIIIHIHIIIIIIIIIIIIIIIIIIHIIIIIIHIIIIIIIIDGHIGIIIIIIIHDFHIEHHIIIIIIIIIIIIIIIIIEHIGHIIGHHIIIIIGIHHHHIHHI@HIIIHI:EHHHHHIIIHHHIHIHHHIIIIHIGIIIGGGHHHHCHGHHHIFHHIGHIIGHEEHH=G@6@GHEGHHHFHHFHGDDGD@EHH<GCH-IHDHH5---?@CHHDHEGHF-?HHGHHDIIIHG?FA--HHIHEGIHHIIIGIHFHHGHHHHHIIHHHIGIIIIIIIHEIIGIIIIHHHHIHGIIIIGIIHIHIIIIIIIIHIIHIIIIIIHFFHGIIIIIIHIIHIHIIIIIIIIIIIIIIHIIHGIIIIIIIIIIIIIIIIIIIHIIIIHIIIIIIIIIIIIIIIIIIIIIII
@HWI-D00621:625:HMJNFBCX2:2:1104:15386:62529
GTGGGGAATATTGCACAATGGGCGCAAGCCTGATGCAGCCATGCCGCGTGTATGAAGAAGGCCTTCGGGTTGTAAAGTACTTTCAGCGGGGAGGAAGGCGATAAGGTTAATAACCTTATCGATTGACGTTACCCGCAGAAGAAGCACCGGCTAACTCCGTGCCAGCAGCCGCGGTAATACGGAGGGTGCAAGCGTTAATCGGAATTATTGGGCGTAAAGCGCACGCAGGCGGTCTGTCAAGTCGGATGTGAAATCCCCGGGCTCAACCTGGGAACTGCATTCGAAACTGGCAGGCTAGAGTCTTGTAGAGGGGGGTAGAATTCCAGGTGTAGCGGTGAAATGCGTAGAGATCTGGAGGAATACCGGTGGCGAAGGCGGCCCCCTGGACAAAGACTGACGCTCAGGTGCGAAAGCGTGGGGAGCAAACAGG
+
IIIIIIIIIIIIIIIIIIIIIIGHIIIIIIIIIIGIIIIIIIIIIIIIHHIIIIIGIIIIGIIIIIIIHHHHIIIIIIIIIHDGEHHIIIIIHIIIHIHHHIGHHGHHIIIIFHGIHHHIIFHIGIIDHHH@HHIIGHHHHGH?EGHHIIIHEF?A@FH@GCHEH?EGHI+>CD:DHC?--5@>>HHHGHH@-GE@=@-@@E@@@6-+-CHHEHHHGF5EDDHIICE;C>5@6--EHIHHD@-ECF--6-?@ECHIIHHEHG@IIIHIHEEA?HHGCHHIGIHHHHHHEIHGHGHIHGIGIIHEIIHHGIIHEHHHHHIIIIHIIHIHHDHHHIHHIIIFIIIIIHHGDIHIIIIIIIIHIIIIIIIIIIIIIIIIIIIHDCIIIIIIIIIIHIIIIHHGIHIIIIIIIIIIIIIIIIIIIIIIIIIIII
@HWI-D00621:625:HMJNFBCX2:2:1104:11065:62806
GTGGGGAATATTGCACAATGGGCGCAAGCCTGATGCAGCCATGCCGCGTGTATGAAGAAGGCCTTCGGGTTGTAAAGTACTTTCAGCGAGGAGGAAGGCGTTAAGGTTAATAACCTTGGCGATTGACGTTACTCGCAGAAGAAGCACCGGCTAACTCCGTGCCAGCAGCCGCGGTAATACGGAGGGTGCAAGCGTTAATCGGAATTACTGGGCGTAAAGCGCACGCAGGCGGTCTGTCAAGTCGGATGTGAAATCCCCGGGCTCAACCTGGGAACTGCATTCGAAACTGGCAGGCTAGAGTCTTGTAGAGGGGGGTAGAATTCCAGGTGTAGCGGTGAAATGCGTAGAGATCTGGAGGAATACCGGTGGCGAAGGCGGCCCCCTGGACAAAGACTGACGCTCAGGTGCGAAAGCGTGGGGAGCAAACAGG
+
IIIIIIHHIHHHHIHIHIIHHIIIIIIIHIGGHH?HHIHGHIGHIIIGEHEHIIIIEHHIIIHHIEHHHH=CHHEHFHIIGHDGHHGHCDHHDH/FHIIHHIHEHHFHHGHHHHIHHFHHHI:AGH?=@EHHHFGDDH+BGHF?EHI?:HHHHIG?GHHHAC-AAHHHHIDDHIHHIE-@?E-3+>@G@@6--56----6-@-@G?C##DDIHHG@-C>:CCGAF@CIIDHHH@66--@;>-46?EEH?HHHHHHCDGHIH@AAFA-F?HIIHEEIIIHEE-GB@IIIIHIIIIHHHIHHECGIGIIIIIIIHAIIIIIIIIHIIIIIIIIIIIIIIIHIIIIHCFHF<HIIIIIIHHIIIIHEIIIIIIIIIIIIIIIIIIHGIIIIIIHIHIIIIIIIHHIIIIIHHIIIIIIHIIIIIIIIIHIIII
@HWI-D00621:625:HMJNFBCX2:2:1104:19944:63287
GTGGGGAATATTGCACAATGGGCGCAAGCCTGATGCAGCCATGCCGCGTGTGTGAAGAAGGCCTTCGGGTTGTAAAGCACTTTCAGCGGGGAGGAAGGCGTTAAGGTTAATAACCTTGGCGATTGACGTTACCCGCAGAAGAAGCACCGGCTAACTCCGTGCCAGCAGCCGCGGTAATACGGAGGGTGCAAGCGGTAATCGGAATTACTGGGCGTAAAGCGCACGCAGGCGGTCTGTCAAGTCGGATGTGAAATCCCCGGGCTCAACCTGGGAACTGCATTCGAAACTGGCAGGCTAGAGTCTTGTAGAGGGGGGTAGAATTCCAGGTGTAGCGGTGAAATACGTAGAGATCTGGAGGAATACCGGTGGCGAAGGCGGCCCCCTGGACAAAGACTGACGCTCAGGTGCGAAAGCGTGGGGAGCAAACAGG
+
HIIIIIIIIII?CHIIIIIIIIIIIGHECEHHHIIIIIIIEGGEGDHHDHIEHCEHHICFH@CHHIHHIHIIIIIHGGHIIG<GHHFHHHDHIIHFHHHHCDEHHFD/FHHEHHHHH?F?>>C@GEHHGEHHHEHGDH+FEHHGHI-A::H+EHEEG?G--@EH@?FE-@+;:CD+@GHH-@@DH:@@-GHE54+@+56@--6--6F@@######C@+DHE=@FHIHHD:@F6--@66-C:CEIHHEE@-@F@56+HDGHHCFA@F?HHHEHHIHHHFHHACHHFHACG?HFHECIHH?HFD-EHG@HIHHEGB.HHCHF@EFFHHCHDHDCCF0HHIHEF/IHH?@D<1HHHHHHHIIHHHIHIHEIIIHIHHIIIHHDCFIIHIIIHHIIHIIIIHHHHGHGIIIIIIIIIIIIHHIIHHHIHIIIII
@HWI-D00621:625:HMJNFBCX2:2:1104:13653:63593
GTGGGGAATATTGCACAATGGGCGCAAGCCTGATGCAGCCATGCCGCGTGTATGAAGAAGGCCTTCGGGTTGTAAAGTACTTTCAGCGAGGAGGAAGGCGTTAAGGTTAATAACCTTGGCGATTGACGTTACTCGCAGAAGAAGCACCGGCTAACTCCGTGCCAGCAGCCGCGGTAATACGGAGGGTGCAAGCGTTAATCGGAATTACTGGGCCTAAAGCCCACGCAGGCGGTCTGTCAAGTCGGATGTGAAATCCCCGGGCTCAACCTGGGAACTGCATTCGAAACTGGCAGGCTAGAGTCTTGTAGAGGGGGGTAGAATTCCAGGTGTAGCGGTGAAATGCGTAGAGATCTGGAGGAATACCGGTGGCGAAGGCGGCCCCCTGGACAAAGACTGACGCTCAGGTGCGAAAGCGTGGGGAGCAAACAGG
+
IIIIIIIIIIIIIIIIIIIIIIIIIIIIIIHIIIIIIIIIIHIIIIHIHH<FHIIIIIIIIIIHIIIIGHHHHIIIIGHHI<DHHIIIHHIIIIIGHIIIHIIIIHFGFHIHHHHHHFHGDHDEEHIIIEHHI7EHHIIGIHC@6GHHD::DHFGHHGC-AHGHIEGHG83>CC+C---6@@EDHC5@EF@C?E-@GE@HHIEHHEEE-HH@@+FE@@@3)-4+--EH>+4E6-----E3+-HHHEG@-6E@=:DDD;AGGAEEHEG@@EHHHEEIIIHIGHGHEHGGGIIIHHBIIHGHHHHFGIIIIHIIIIHHHIHIIGIIIIIIIHIIIIIHGHHHIIIHIHHHBHHIFIHHIHIIHCIIIIIIIIIIIIIIIIIIHGIGIIIIIIIIIIIIIHIHHHIIIIIHIIIIIIIIIIIIIHHIIIIIII
@HWI-D00621:625:HMJNFBCX2:2:1104:13923:63699
TGGGGAATATTGCACAATGGGCGCAAGCCTGATGCAGCCATGCCGCGTGTATGAAGAAGGCCTTCGGGTTGTAAAGTACTTTCAGCGAGGAGGAAGGCGTTAAGGTTAATAACCTTGGCGATTGACGTTACTCGCAGAAGAAGCACCGGCTAACTCCGTGCCAGCAGCCGCGGTAATACGGAGGGTGCAAGCGTTAATCGGAATTACTGGGCGTAAAGCGCACGCAGGCGGTCTGTCAAGTCGGATGTGAAATCCCCGGGCTCAACCTGGGAACTGCATTCGAAACTGGCAGGCTAGAGTCTTGTAGAGGGGGGTAGAATTCCAGGTGTAGCGGTGAAATGCGTAGAGATCTGGAGGAATACCGGTGGCGAAGGCGGCCCCCTGGACAAAGACTGACGCTCAGGTGCGAAAGCGTGGGGAGCAAACAGG
+
IIIIIIIIIIIHIIIIIIIIIIIIIIIIIIIGIIIHHHHIIIIIIIIIIGHIHCHIHIHHIIIIIIIGFHHHHHHIIIIIIIHIIIIHIIHIICHHIIHIIIIHIGHFHHHIIGIIHHIIIHIIIHGH?HHHHEDHHHHHIHH--@FHDHH=--8FFCGEH?AHHIHGA+6C:5C@GF@C--5CC-5GHE?-6--@@-6E@EGE?6-@DHEHG@C@@6@>-3##EIHH;CF@-6E-EG:D=HHEEG@GGHHHCHDDHHG-GCHHEHEGIHHF-GHHGA-CHIHGGHEHIIIHGIIIHIIHHIEHHIIIIHHH@FEHHIIIIIGHIIIHDIIIIIHHIIIIIIIIIHHDHIHIIIIIIIIIIIIIIIIIHIIIIIHIIHCHHHGIIIIIIIIHIIIIIIIHHIIIIIIIIIIIIIIIIIIIIIIIIIIII
@HWI-D00621:625:HMJNFBCX2:2:1104:6741:64097
GTGGGGAATATTGCACAATGGGCGCAAGCCTGATGCAGCCATGCCGCGTGTATGAAGAAGGCCTTCGGGTTGTAAAGTACTTTCAGCGGGGAGGAAGGCGGTGAGGTTAATAACCTCATCGATTGACGTTACCCGCAGAAGAAGCACCGGCTAACTCCGTGCCAGCAGCCGCGGTAATACGGAGGGTGCAAGCGTTAATCGGAATTAATGGGCGTAAAGCGCACGCAGGCGGTCTGTCAAGTCGGATGTGAAATCCCCGGGCTCAACCTGGGAACTGCATTCGAAACTGGCAGGCTAGAGTCTTGTAGAGGGGGGTAGAATTCCAGGTGTAGCGGTGAAATGCGTAGAGATCTGGAGGAATACCGGTGGCGAAGGCGGCCCCCTGGACAAAGACTGACGCTCAGGTGCGAAAGCGTGGGGAGCAAACAGG
+
IIIIIIIIIIIIIIIIIIIIIIIIIIIIIIIIIIIIIIIIIIIIIIIIHHHHIIIIIIIIEGHIIGIHIHHIIIHHHHIIHIFHIIHHHIHDHHIIIIGHDHIEHHIIF@GEFGHHIIE@GHH-AEEHIGHIIIHHHHIIII@FEHH-CDHHHHHGGGHEGC-@64@@G@+6>++65--66-4CHD4@-@@F-6@-5-6-@@GGE6-+@CHH>FEE@)+)GFH>@EGGIIHG?6-FIHHHHFHEGF@--GG?CDHIIHIIHHHIIHGFIIIIHIIIIHGHGIIHHHHHHHHIHIGIIIIIIIIIIGHIIIIHEEIIHEHIIIIIIIIIIGIIIIIIIIIIIIIIHHHHDIIIIIIIIIIIIIIIIHIIIIIIIIIIIIIIIIIIIIIIIHHHGIIIIIIIFHIIIIIIIIIIIIIIIIIIIIIIIIIIII
@HWI-D00621:625:HMJNFBCX2:2:1104:10393:64220
GTGGGGAATATTGCACAATGGGCGCAAGCCTGATGCAGCCATGCCGCGTGTATGAAGAAGGCCTTCGGGTTGTAAAGTACTTTCAGCGAGGAGGAAGGCGTTAAGGTTAATAACCTTGGCGATTGACGTTACTCGCAGAAGAAGCACCGGCTAACTCCGTGCCAGCAGCCGCGGTAATACGGAGGGTGCAAGCGTTAATCGGAATTACTGGGCGTAAAGCGCACGCAGGCGGTCTGTCAAGTCGGATGTGAAATCCCCGGGCTCAACCTGGGAACTGCATTCGAAACTGGCAGGCTAGAGTCTTGTAGAGGGGGGTAGAATTCCAGGTGTAGCGGTGAAATGCGTAGAGATCTGGAGGAATACCGGTGGCGAAGGCGGCCCCCTGGACAAAGACTGACGCTCAGGTGCGAAAGCGTGGGGAGCAAACAGG
+
IIIIIIIIIIIIIIIIHIIIIIHIIIIHIIIIHIIIIIHHIIIIIIIICHHIIGEHIHIHIIHIIIIIICHDHGHIIHHIIHDHHCHIHHHIIIIIHHGIIIDHHIHIIIEEHEHGIFEGHIHCEH?EH?--ACHIIIICF?HIIGHHIGD:HHGEH?G44@EAAG@-F-+>+>6>@-FHC-45CDG-5-@HCHG-@4--F?G@@@E@HDDF5HIHHD@FD-HBE@4+<14-6-----@DHGH?IIGHGHEH@+C:D;E-FEHHHG?6?HHHIHIHIIHHFECIHGHEIIHIGHHEIH?HE@G@G?IIHDHHFFHHHIIGHHHIHHHGGIIIIHIHIHIHIIIIIHHE<EIIHHFEIIIIIIIIIIIIIHIIIIIIIIHIIHIIIIIHIHHHHIIIIIIIGHIIIIIIIIIIIIIIIIIIIIIIIIIIII
@HWI-D00621:625:HMJNFBCX2:2:1104:11207:64076
GTGGGGAATATTGCACAATGGGCGCAAGCCTGATGCAGCCATGCCGCGTGTATGAAGAAGGCCTTCGGGTTGTAAAGTACTTTCAGCGGGGAGGAAGGTGCTGAGGTTAATAACCTCAGCAATTGACGTTACCCGCAGAAGAAGCACCGGCTAACTCCGTGCCAGCAGCCGCGGTAATACGGAGGGTGCAAGCGTTAATCGGAATTACTGGGCGTAAAGCGCACGACGGCGGTCTGTCAAGTCGGATGTGAAATCCCCGGGCTTAACCTGGGAACTGCATTCGAAACTGGCAGGCTAGAGTCTTGTAGAGGGGGGTAGAATTCCAGGTGTAGCGGTGAAATGCGTAGAGATCTGGAGGAATACCGGTGGCGAAGGCGGCCCCCTGGACAAAGACTGACGCTCAGGTGCGAAAGCGTGGGGAGCAAACAGG
+
IIIIIIGIIIIIIIIIIIIIHHIIIIIIIIIIIIIIIIIIIIIIIIIIIIIHHIIIIIHHIEHIIIIIIIIIIIIIHHIIIHDFHIHIHIIIHGHHIIIIIIIEFHEHIIHHHHHIIIIIIIIIIIIHEHHHI@EDDHDHHEHF?AFFDHHHHFE--A4-4@-@FE@4@H+35+36@@GHH@-3C+-@5-@@-46-6---F@F@HH?F>CHH@6@@@@++4@5+3))+HD@46--6-6CD>-@6@6-6--EFH>HHIHHF866--HCH@EHHF6-@F--EG@AEHHGHHH@E@EGGHHGD-?EGIHIIHIIIGIIIHIIHIIIIIIIIHHHDHGHHHIIIGHHIHHGFBHIIIIIIHIIIIIIIIIIHHIIIIIIIIIIIFHHIIIIIIHHHFHIHHIHGIHIIIIIIIHIIIIIIIIIIIHIIIIIIII
@HWI-D00621:625:HMJNFBCX2:2:1104:16849:64010
GTAGGGAATCTTCCGCAATGGGCGAAAGCCTGACGGAGCAACGCCGCGTGAGTGATGAAGGGTTTCGGCTCGTAAAACTCTGTTATTAGGGAAGAACAAATGTGTAAGTAACTGTGCACATCTTGACGGTACCTAATCAGAAAGCCACGGCTAACTACGTGCCAGCAGCCGCGGTAATACGTAGGTGGCAAGCGTTATCCGGAATTATTGGGCGTAAAGCGCGCGTAGGCGGTTTCTTAAGTCTGATGTGAAAGCCCACGGCTCAACCGTGGAGGGTCATTGGAAACTGGGAAACTTGAGTGCAGAAGAGGAAAGTGGAATTCCATGTGTAGCGGTGAAATGCGCAGAGATATGGAGGAACACCAGTGGCGAAGGCGACTTTCTGGTCTGTAACTGACGCTGATGTGCGAAAGCGTGGGGATCAAACAGG
+
IIHIIIIIIIIIIIIIHHHIHIIIIIIIIIIIIIIIIIIIHIIIIIIIIIIIIIIIIHIIIIHHIIIIIIIIIIIIIGIIIIHGHHHHIIIGHIHHHIIEHGHIIIIIIIIIGHHHFHIHHGHIIIIIIIIHHHHIIGHHIHIGHHIIGHIGHHCHCEH-AAHHHHIHHHH+>C>:EHIIIHIIII@GF?EEEHEEFF?GHIGFEGCF6.CGIHHHGD;3CDH=E@@:HDHHEHEHEEHHE-A8FHHHHIIHHE;C:IIIIHHDGHIHHEGHHGIGB.?HIHIIHIIIIIHHHIIGIGIIHHHHFGIIIIIHHHHEHIIHHGIIIGIGHHIIIIIIIIIIIIIHIIHHFIIHHIIIIIIIHGIIIIIIIIIIIIIIIIIIHHIIIIGIIIIIIIIIIIIHIIIIIIGIIIIIIIIIIIIIIIIIIIIIII
@HWI-D00621:625:HMJNFBCX2:2:1104:11950:64257
GTGGGGAATATTGCACAATGGGCGCAAGCCTGATGCAGCCATGCCGCGTGTATGAAGAAGGCCTTCGGGTTGTAAAGTACTTTCAGCGAGGAGGAAGGCATTAAGGTTAATAACCTTGGTGATTGACGTTACTCGCAGAAGAAGCACCGGCTAACTCCGTGCCAGCAGCCGCGGTAATACGGAGGGTGCAAGCGTTAATCGGAATTACTGGGCGTAAAGCGCACGCAGGCGGTCTGTCAAGTCGGATGTGAAATCCCCGGGCTCAACCTGGGAACTGCATTCGAAACTGGCAGGCTAGAGTCTTGTAGAGGGGGGTAGAATTCCAGGTGTAGCGGTGAAATGCGTAGAGATCTGGAGGAATACCGGTGGCGAAGGCGGCCCCCTGGACAAAGACTGACGCTCAGGTGCGAAAGCGTGGGGAGCAAACAGG
+
IIIIIIHIIIIIIIIIIIIHIGIIIIIIIIIIIIIIIIIIIIGHHHIIIGCGHHIIIIIIFHHIHIGIIHHIIIIIIIIGIHDHHIHIGHIIIHHIHGEHHIEHHGHHIGHHIIIIIH.7AHIIIFHIEHHHHGHIHIIIIFGFHEHHHHDHHGGGHIIHII?@GC?-AA6>HDH:EC?GHHEIC>@HHHE@-GCHIE@?HE?@@EG@G6FE@@?HHCHH@IIGHHHCC>@@66-@-HHDHHE@FFHG?HHHHDC+IHCHE-CHHH@EIHGHHE@HIIHHCHFFIIIHGIHHG?EIIIIIHIHGIIHG:HDHG@IIIIIHGF?HGIIHHDIIIIHFCHIIHIIIHHEGDHIIIIIIIIIIIIGIIIHHGIIIIIIIIIGHDHIHIHIIHHFHGIIIIIIIIHIIIIIIIIIIGIIIIIIIIIIIHHIIII
@HWI-D00621:625:HMJNFBCX2:2:1104:15865:64271
GTGGGGAATATTGCACAATGGGCGCAAGCCTGATGCAGCCATGCCGCGTGTATGAAGAAGGCCTTCGGGTTGTAAAGTACTTTCAGCGGGGAGGAAGGTGTTGAGGTTAATAACCTCAGCAATTGACGTTACCCGCAGAAGAAGCACCGGCTAACTCCGTGCCAGCAGCCGCGGTAATACGGAGGGTGCAAGCGTTAATCGGAATTACTGGGCGTAAAGCGCACGCAGGCGGTCTGTCAAGTCGGATGTGAAATCCCCGGGCTCAACCTGGGAACTGCATTCGAAACTGGCAGGCTAGAGTCTTGTAGAGGGGGGTAGAATTCCAGGTGTAGCGGTGAAATGCGTAGAGATCTGGAGGAATACCGGTGGCGAAGGCGGCCCCCTGGACAAAGACTGACGCTCAGGTGCGAAAGCGTGGGGAGCAAACAGG
+
IIIIIIIIIIIIIIIIIIIIIIIIIIIIIIIIIIIIIIIIIIIIIIIIHIIGHIHIIHIIIGIIIIIIIIIIIHIIIIIIIIGHHIIIIIIIHICHHHIHHIHIIG@HEHIHHHIHHIGHHFHIHIIHHHHEHHHIHHH?GHIHHHIHIIIGHGIHFIGHIHIIIGCHIIDHHI:+@FHII@@D>C@@E?@6EH6@EG?GHI?HHHHFH:CH@ECIIHHIIGDCH8-CIHDG?@@HF@HHHIHHCEHHHGCHHCGHGHIHHA@AHFA6A@FEHF?EIHIIGHHIHHHHHIHIHIHHIIHHG-FHIFHHIIHHGAHIIHHIIIHIHIIHIHIIIIIIHHIHHGIHIHHEDHIIIIIIIIHHHCHDIIIIIIIIIIIIIIIIGIIIIIIIIIIIHIIIIIIIHGIIIIHHIIIHIIIIIIIIIIIIIIIIII
@HWI-D00621:625:HMJNFBCX2:2:1104:5058:64828
GTGGGGAATATTGCACAATGGGCGCAAGCCTGATGCAGCCATGCCGCGTGTGTGAAGAAGGCCTTCGGGTTGTAAAGCACTTTCAGCGGGGAGGAAGGCGGTGAGGTTAATAACCTCACCGATTGACGTTACCCGCAGAAGAAGCACCGGCTAACTCCGTGCCAGCAGCCGCGGTAATACGGAGGGTGCAAGCGTTAATCGGAATTACTGGGCGTAAAGCGCACGCAGGCGGTCTGTCAAGTCGGATGTGAAATCCCCGGGCTCAACCTGGGAACTGCATTCGAAACTGGCAGGCTAGAGTCTTGTAGAGGGGGGTAGAATTCCAGGTGTAGCGGTGAAATGCGTAGAGATCTGGAGGAATACCGGTGGCGAAGGCGGCCCCCTGGACAAAGACTGACGCTCAGGTGCGAAAGCGTGGGGAGCAAACAGG
+
IIIIIIIIIIIIIIIIIIIIIIHIIIIIIIIIIIIIIIIIIIIIIIIIIIIIIIIIIHIIIIIIIIIIIIIHIIIIIIIIHHDFFHHIIIIIIIIIGHGHHHHIHIEHHFGHIHEHHHFHIIIFHHEF@AGHFHHD+::FEH6A?GHHIHGHHIIHI?--@H?CEHHHHC:DHD;CEEHCG-6>CC@@@HHHGIIHIE6-G@@HEEEGHHHHE65@@@6@8-5*@HHHHH@@6--@-CHDCC=FIIHHFHG?@+GIHIIHH@?EFGGHHHCFE@HIHIIHHIHHGHIHEGHE?GFHIHEDGFECG?G@IIIHHEIIIHIIHFHHGHHHHDDHIIIIIIIIIIIIIHGD<HHIHHFHIHHHHIHIIIIIIIIHIIHHIIHIIIHHIIIIIIIHHIIIIIIIHHIIIIIIIIIIIIIIIIIIIIIIIIIIHI
@HWI-D00621:625:HMJNFBCX2:2:1104:4794:65247
GTGGGGAATATTGCACAATGGGCGCAAGCCTGATGCAGCCATGCCGCGTGTGTGAAGAAGGCCTTCGGGTTGTAAAGCACTTTCAGCGGGGAGGAAGGCGATAAGGTTAATAACCTTGTCGATTGACGTTACCCGCAGAAGAAGCACCGGCTAACTCCGTGCCAGCAGCCGCGGTAATACGGAGGGGGCAAGCGTTAATCGGAATTACTGGGCGTAAAGCGCACGCAGGCGGTCTGTCAAGTCGGATGTGAAATCCCCGGGCTCAACCTGGGAACTGCATTCGAAACTGGCAGGCTAGAGTCTTGTAGAGGGGGGTAGAATTCCAGGTGTAGCGGTGAAATGCGTAGAGATCTGGAGGAATACCGGTGGCGAAGGCGGCCCCCTGGACAAAGACTGACGCTCAGGTGCGAAAGCGTGGGGAGCAAACAGG
+
IIIIIIIIIIIIIIIIIIIIIIIIIIIIIIIIIIIIIIIIIHIIIIIIFHEHIIIHHIHIIIIHHIIIIIIIIIIIIIIIIHFHIIIIIIICHIIIHIFHHCEHIIHIIIHHHHHIFHIIHHH?@FGHHHHHHHHGHHH?-6@GEAHFCDD3@GC@@GH@@G?-64@FEHC:C;>D@@GGEEEHD++>CH6-6GH-4-6-HG@GEG@@@DIIH@EHHD>+-GG>@--+;:HHHHG?@GIIH@G@FE@EEHHHGIHHHHIIHHIHGGAHGHHIIIIIIHEHGIIHIIIIIHIGHHHHIIIIIIHGIHIIIGIIIIIIIIHHHHIIIIIHIHIIIHIHHHIIIIIIIHHHFIHIIIIHHIIHIIIIIIIIIIIIIIIIIIIIIIIIIIIIIIIIIIIIIIIHIIIIIIIIIIIIIIIIIIIIIIIIIIIIII
@HWI-D00621:625:HMJNFBCX2:2:1104:7211:65081
GTGGGGAATATTGCACAATGGGCGCAAGCCTGATGCAGCCATGCCGCGTGTATGAAGAAGGCCTTCGGGTTGTAAAGTACTTTCAGCGGGGAGGAAGGTGTTGAGGTTAATAACCTCAGCAATTGACGTTACCCGCAGAAGAAGCACCGGCTAACTCCGTGCCAGCAGCCGCGGTAATACGGAGGGTGCAAGCGTTAATCGGAATTACTGGGCGTAAAGCGCACGCAGGCGGTCTGTCAAGTCGAATGTGAAATCCCCGGGCTCAACCTGGGAACTGCATTCGAAACTGGCAGGCTAGAGTCTTGTAGAGGGGGGTAGAATTCCAGGTGTAGCGGTGAAATGCGTAGAGATCTGGAGGAATACCGGTGGCGAAGGCGGCCCCCTGGACAAAGACTGACGCTCAGGTGCGAAAGCGTGGGGAGCAAACAGG
+
IIIIIIIIIIIIHHIIIIIIIGIIIIIIIIIIGHIIIIIIIIIIIIIHHIIIIIHHIGIIIICEHIIIIHI?GHHHC@HHIHFGHIHCHIIDDH=CHHHHHHEHIIHIHHIIIIHIIIIIIGHEE--DAEHDHGHD3>>GHEAH?ACGDDDHHHHIIH=A@G@@HEHHIHHHHC+3-@GHH6-3>C--5666@G@EHE-6F@EHGF6#66F--G?EGEEHHFE35-CCD>--@@6@6-@E@-6--@H@E@@-=>3C6C--F-HGA8--A?HHHF@HH?EHIIHHHHIIIHGIIIIGHHHHHCIHIGHIHHGHFIHHHIIHEEHIIHED<DCDHHEHGHIHDGIIIHHF:FIIIIIHHHHHIHGIIHIHIHIIIIIIIHHIHHHEIHEIIHGIIIIIIHHHHHIIIIIIIIIIIHHHIIHIIIIIHIIGII
@HWI-D00621:625:HMJNFBCX2:2:1104:9235:65032
GTGGGGAATATTGCACAATGGGCGCAAGCCTGATGCAGCCATGCCGCGTGTGTGAAGAAGGCCTTCGGGTTGTAAAGCACTTTCAGCGGGGAGGAAGGCGGTGAGGTTAATAACCTCATCGATTGACGTTACCCGCAGAAAAAGCACCGGCTAACTCCGTGCCAGCAGCCGCGGGAATACGGAGGGTGCAAGCGTTAATCGGAATTACTGGGCGTAAAGCGCACGCAGGCGGTCTGTCAAGTCGGATGTGAAATCCCCGGGCTCAACCTGGGAACTGCATTCGAAACTGGCAGGCTAGAGTCTTGTAGAGGGGGGTAGAATTCCAGGTGTAGCGGTGAAATGCGTAGAGATCTGGAGGAATACCGGTGGCGAAGGCGGCCCCCTGGACAAAGACTGACGCTCAGGTGCGAAAGCGTGGGGAGCAAACAGG
+
IIIIIIIIIIIIIIIIIIIIIIIIIIIIIHIIIIIIIIIIIIIHIIIIHIHIIHHHIIIHIIIIIIIHHHIIIIIGHGIIIICHIFEHIHHDHIGHHHIIIC<7DGGHFEHIHHFE-6@@AEHH?@6@G?GEH8-++3;--88G-A@-+++>EG@@G6GHHC----6@G@DHHG+>5-6@E-6>D34@@@@@-EGE@###EEECHIHHE5C@@-?@@+65@@63-65DDC@@6---IHHHGGH@IIHHIHGHHD:DCDGAF-EEHHHEAFIFHH@F?FFEFCHIIIIIIIHHFIIHHHGHIHHHG@HIIIIIIHHEIHIIIIIIIIIHIIIIIIIIIGIHIIHIIIHHBHIIIIIIIIIIHEEHHIIIIIIIIIIIIIIIHFIIHHIHIHHHHIIIIIIHHEIIIIHIIIIIIIIHIIIIIIIIIIIIII
@HWI-D00621:625:HMJNFBCX2:2:1104:9745:65236
GTGGGGAATATTGCACAATGGGCGCAAGCCTGATGCAGCCATGCCGCGTGTGTGAAGAAGGCCTTCGGGTTGTAAAGCACTTTCAGCGGGGAGGAAGGCGCTAAGGTTAATAACCTTAGCGATTGACGTTACCCGCAGAAGAAGCACCGGCTAACTCCGTGCCAGCAGCCGCGGTAATACGGAGGGGGCAACCGTTAATCGGAATTACTGGGCGTAAAGCGCACGCAGGCGGTCTGTCAAGTCGGATGTGAAATCCCCGGGCTCAACCTGGGAACTGCATTCGAAACTGGCAGGCTAGAGTCTTGTAGAGGGGGGTAGAATTCCAGGTGTAGCGGTGAAATGCGTAGAGATCTGGAGGAATACCGGTGGCGAAGGCGGCCCCCTGGACAAAGACTGACGCTCAGGTGCGAAAGCGTGGGGAGCAAACAGG
+
IIIIIIIIIIIIIIIHIIHIIIHIHHIIIIIIIIIIIIIIIIIIIIIIIIGHIIIIIIIIIHIHIIIIIIIIIIIIIGIIIHDGHIGIGHIDHHIHHIHIIIGIIIEEHEGHHEHHHHHCDHHIIHHHHCHHHHHID;;EFHEH-GGGDDC:GFC@HHHIIIHHHF@@EH5+>:;C@FHFH=@DHC+5+3---64-6EHCHH@F@@@6@IHFCHFHG?F+---3--E>>+FHHG666-@DD@@-H@-EHHHG-+DHC:EG?EHGA-HG?HCIIIIHHHIHGCIIEHEIIHHF@GCIIIHHHB7HGEHHGIHHFHIHHHIHHHHIIIIIHGIIIIIHIHIHIHHHHIHFDFIIIHHCIIIIDIIIIIHIIIIIIIIIIHIHIIIIIIIIIIIIIIIIIIIHHFIIIHIIIIIIIHIIIIIIIIIIIIIIII
@HWI-D00621:625:HMJNFBCX2:2:1101:18590:54154
GTGGGGAATATTGCACAATGGGCGCAAGCCTGATGCAGCCATGCCGCGTGTATGAAGAAGGCCTTCGGGTTGTAAAGTACTTTCAGCGAGGAGGAAGGCATTAAGGTTAATAACCTTGGTGATTGACGTTACTCGCAGAAGAAGCACCGGCTAACTCCGTGCCAGCAGCCGCGGTAATACGGAGGGGGCAAGCGTTAATCGGAATTACGGGGCGTAAAGCCCAAGCAGGGGGTCTGGAAAGTCGGATGTGAAATCCCCGGGCTCAACCTGGGAACTGCATTCGAAACTGGCAGGCTAGAGTCTTGTAGAGGGGGGTAGAATTCCAGGTGTAGCGGTGAAATGCGTAGAGATCTGGAGGAATACCGGTGGCGAAGGCGGCCCCCTGGACAAAGACTGACGCTCAGGTGCGAAAGCGTGGGGAGCAAACAGG
+
IIIIIIIIIIIIIIIIIIIIIIHIIIIHIIIIIIIIIIIIGIIIIIIIHH0FHHHHHHIIGIIIIIIIGHGIIIIIIHIEHHGHIGIHHIIGIHFHHIHHFHIGHGIIF@HGHHHHFHHGHFHHHIIIIHHHHHIGHGIIGIIIGHHGHGHCEGHI-FEHHEEHGEHHIHH+6>;H@E?GHDHIG:++>DE--@@EHF?F-E@@GHE>)::@-66G@E64++-+>ED:@+G4666-6-5++-4-G6-@-?HHHHDD+:GA?HEAHF?A-@HEG6A@--?@A@8-HHGIIIHHGFAE@7CHH@A-G-E@:IHEHEHFHEHHHHEHHFIIIHIIHHIHIHIIIIHIIIHG<HIHHIHHGIIIHHHHIIIIHIIIIIIIHIIIIHHGIIIHHHHIHIIIIIHHHGIIIIIIIIIIIIIIIIIIIHIIIIIIHI
@HWI-D00621:625:HMJNFBCX2:2:1101:19146:54108
GTGGGGAATATTGCACAATGGGCGCAAGCCTGATGCAGCCATGCCGCGTGTGTGAAGAAGGCCTTCGGGTTGTAAAGCACTTTCAGCGGGGAGGAAGGCGCTAAGGTTAATAACCTTAGCGATTGACGTTACCCGCAGAAGAAGCACCGGCTAACTCCGTGCCAGCAGCCGCGGTAATACGGAGGGTGCAAGCGTTAATCGGAATTACTGGGCGTAAAGCGCACGCAGGCGGTCTGTCAAGTCGGATTTGAAATCCCCGGGCTCAACCTGGGAACTGCATTCGAAACTGGCAGGCTAGAGTCTTGTAGAGGGGGGTAGAATTCCAGGTGTAGCGGTGAAATGCGTAGAGATCTGGAGGAATACCGGTGGCGAAGGCGGCCCCCTGGACAAAGACTGACGCTCAGGTGCGAAAGCGTGGGGAGCAAACAGG
+
IIIIIIIIIIIIIIIIIIIIIIHIHIIIIIIIHIHIIIIIIIGIIIIIIIIHIIHHGIIIIIIHHIIGIIIIHIIIIIGIIHDGHHGDCHD>HHIIIGFHHHCGFHFHCHFECGHGHHGHHIII-GHGEHC6AHII>HHHCHHHIHGGHIHIIGHHCGEH-@GHCHHCHH>HDH:C@HIHH-GDDDCCHHI@HH-@E@6@GC-EG@F@-HH@@C6-@@+)E44+G@=HHDF-@-G@6-5+:-EG@6--EHH@4;D>3+AA@@EAF6EGGCFHGF?EGIHHHHGEF8?@GHHHGA-HIIHHEFG-F-IIIIIIHHHGHIIHHEGHHGGIIIIIIIIIHIHIHIIIIHHG<DHIHHHIHHHHDCGIIIIHHGIIIIIIIHHHHEIGIIIHIIHHHIIIIHHHHHIIIIIIIIIIIIIGIIIIIIIIIIIIII
@HWI-D00621:625:HMJNFBCX2:2:1101:19494:54349
GTGGGGAATATTGCACAATGGGCGCAAGCCTGATGCAGCCATGCCGCGTGTGTGAAGAAGGCCTTCGGGTTGTAAAGCACTTTCAGCGGGGAGGAAGGCGGTGAGGTTAATAACCTCACCGATTGACGTTACCCGCAGAAGAAGCACCGGCTAACTCCGTGCCAGCAGCCGCGGTAATACGGAGGGTGCAAGCGTTAATCGGAATTACTGGGCGTAAAGCGAACGAAGGCGGTCTGTCAAGTCGGATGTGAAATCCCCGGGCTCAACCTGGGAACTGCATTCGAAACTGGCAGGCTAGAGTCTTGTAGAGGGGGGTAGAATTCCAGGTGTAGCGGTGAAATGCGTAGAGATCTGGAGGAATACCGGTGGCGAAGGCGGCCCCCTGGACAAAGACTGACGCTCAGGTGCGAAAGCGTGGGGAGCAAACAGG
+
IIIIIIHIIIIIIIIIIIIIIIHIIIIIIIIHGHHHHIIIIIHIIIIIIIIHIIIIGIIIIIIGGEHIGHHIIIHHIIIIDGCFHGHHHIIGHGHHHHIHHIHHHH7EHEHHHFGEHHCHHGCHEHHHGHHEE?HHHHCEHHHIHHIIHIIDHHHHHHDG-E@GFHHHF@>HHCH:@-6-4--6>DHH-@@--@-45@FHEH;@G?@--HH@ED@E@FE5-+6--+-C;+G56-----@3+@5@@6@6---G5+DDDCGA6--CGA?-?GIIHEGHGIHHEGEEGFHHHGFIHEEEHG?HAD-AG@AEDHHHHFGFHFHIIGIIHHHEDDHHHIHHGHEEIIIHHEGD<<GIIIHFHEEHHDHIIIIHIIIIIIIIIIGIIIHIIIIFHHHGDHHIIIIHHHIIIIHHIIIIIIIIIIIIIIIIIIIIII
@HWI-D00621:625:HMJNFBCX2:2:1101:18496:54867
GTGGGGAATATTGCACAATGGGCGCAAGCCTGATGCAGCCATGCCGCGTGTGTGAAGAAGGCCTTCGGGTTGTAAAGCACTTTCAGCGGGGAGGAAGGCGGTGAGGTTAATAACCTCACCGATTGACGTTACCCGCAGCAGAAGCACCGGCTAACTCCGTGCCAGCAGCCGCGGTAATACGGAGGGTGCAAGCGTTAATCGGAATTACTGGGCGTAAAGCGCACGCAGGCGGTTTGTCAAGTCGGATGTGAAATCCCCGGGCTCAACCTGGGAACTGCATTCGAAACTGGCAGGCTAGAGTCTTGTAGAGGGGGGTAGAATTCCAGGTGTAGCGGTGAAATGCGTAGAGATCTGGAGGAATACCGGTGGCGAAGGCGGCCCCCTGGACAAAGACTGACGCTCAGGTGCGAAAGCGTGGGGAGCAAACAGG
+
IIIIIICHHIIIIIIIIIIIIIIIIIIHIIIIIIHIHIIIIIIIHIIIHHHIIIIGIHIIIIIIIIIIGIIIIHIIIIIIIGDGHHIDHIIHHHHIF@HHHIIFHIHHEEGHFEHHHIIHHC>GHHFIEEHE?HIDCD+5GEEEEHEHHD+>HHGHIIHHFEHHIII?HGHHI+35G@6@?@E+3>EG=@E@-@-4-EHH@=64@-@@>E?@@D;+6@@?DAC:HFCCH#######@IIHD-=EHHF?@--G@+3++>CGFCFAA8GA-HHHHHHHHHGGAGF@EHIIHIIIHHGCGACIHHF7F@EHIGHHHGHGHHIHHHHHIIHHIHIIIIIHHIIHGIHHHHGGDFIIHFIGIIIIGIIIIIIIIIHEIIIIIHIHHEHIIIIHHHIFHIIIIIIIIIIIIIIIIIIIIIIIIIIIIIIIIIIHII
@HWI-D00621:625:HMJNFBCX2:2:1101:16605:55308
GTGGGGAATATTGCACAATGGGCGCAAGCCTGATGCGGCCATGCCGCGTGTGTGAAGAAGGCCTTCGGGTTGTAAAGCACTTTCAGCGGGGAGGAAGGCGTTAAGGTTAATAACCTTGGCGATTGACGTTACCCGCAGAAGAAGCACCGGCTAACTCCGTGCCAGCAGCCGCGGTAATACGGAGGGTGCAAGGGTTAATCGGAATTACTGGGCGTAAAGCCCACGCAGGCGGTCTGTCAAGTCGGATGTGAAATCCCCGGGCTCAACCTGGGAACTGCATTCGAAACTGGCAGGCTAGAGTCTTGTAGAGGGGGGTAGAATTCCAGGTGTAGCGGTGAAATGCGTAGAGATCTGGAGGAATACCGGTGGCGAAGGCGGCCCCCTGGACAAAGACTGACGCTCAGGTGCGAAAGCGTGGGGAGCAAACAGG
+
IIIIIIIIIIIIIIIIIIIIIIIIIIIIIIIIIHHH/EHHIIHIIIGDEHHHHIHHHHIIIIIIIHIIIIIIIIIIIIIIIIDGHIHHIIIHHCGHFHCHHH=@HHHHIEHHHHIIHGGFHHHCCEFHHFCHEEHHHHCF-8GGFHIHIIHIHEC@GHIIIDEHFHIEHIHIIG::@@-6-44:DHGE@EH?-5-@FC-64@@?EE@>>CHE@-?HEG?6)-E+ECHHC>-56--66-HGHH=CGCE??HHHHCHD:HCH?CHHGEHEHHFF?@@-?FGEEHAGGHCHGIIHEHCEHIHHFD7-EDHCIHHIHHHHGHIIIIIHIHIHHHIIIIIHHGHIIIIHHCHGDCHIHHIHIHIIIIIIIHIIIFHIIIIIIHIIGIIIIIIIIIIIHIIIIIIIIIIIIIIIIIIIIIIIIIIIIIIIIIIIII
@HWI-D00621:625:HMJNFBCX2:2:1101:18579:56669
GTGGGGAATATTGCACAATGGGCGCAAGCCTGATGCAGCCATGCCGCGTGTGTGAAGAAGGCCTTCGGGTTGTAAAGCACTTTCAGCGGGGAGGAAGGCGGTGAGGTTAATAACCTCATCGATTGACGTTACCCGCAGAAGAAGCACCGGCTAACTCCGTGCCAGCAGCCGCGGTAATACGGAGGGTGCAAGCGTTAATCGGAATTACTGGGCGTAAAGCGCACGCAGGCGGTCTGTCAAGTCGGATGTGAAATCCCCGGGCTCAACCTGGGAACTGCATTCGAAACTGGCAGGCTAGAGTCTTGTAGAGGGGGGTAGAATTCCAGGTGTAGCGGTGAAATGCGTAGAGATCTGGAGGAATACCGGTGGCGAAGGCGGCCCCCTGGACAAAGACTGACGCTCAGGTGCGAAAGCGTGGGGAGCAAACAGG
+
IIIIIIIIIIIIIIIIIHHHIIIIIIIIIIIIIIIIIIIIIIGIIIIIIIIIIIIIIIIIHHIIIIIIIIIIIIIIIIIIHIGHIIIIIIHIHHIIHIIHHHHIIHIIIGHHHIHIIIIHHIHIHIII@@@5AA-:>D:@EHHIHF-A>DH:@G-@-@GHE@@@EGGFHF++;HCCHHHC?EHIHHE@-@EHEH-54@--HG@6-6@-<.DHE-?HG@@#**GE@7G::DD56----6-:>-46@HIIHFHFHGHHD>@A6--@CHA-GEFHHF-EA8??EEEGAHHHHGGF?G@EGDFH?D7HH?IHDC>::.HFCHEIHHHGIHIIHDIHIIIIIHIIIIHHEEHG<HIGIHEIIIIIIIIIIIIIHHIIIIIIHHD<FEHIIIIIIHIIIIIIIIHHIHHHIHIIIIIIIIIIIIIIIIIIIIIIII
@HWI-D00621:625:HMJNFBCX2:2:1101:19713:57405
GTGGGGAATATTGCACAATGGGCGCAAGCCTGATGCAGCCATGCCGCGTGTGTGAAGAAGGCCTTCGGGTTGTAAAGCACTTTCAGCGGGGAGGAAGGCGTTAAGGTTAATAACCTTGGCGATTGACGTTACCCGCAGAAGAAGCACCGGCTAACTCCGTGCCAGCAGCCGCGGTAATACGGAGGGTGCAAGCGTTAATCGGAATTACTGGGCGTAAAGCGCACGCAGGCGGTCTGTCAAGTCGGATGTGAAATCCCCGGGCTCAACCTGGGAACTGCATTCGAAACTGGCAGGCTAGAGTCTTGTAGAGGGGGGTAGAATTCCAGGTGTAGCGGTGAAATGCGTAGAGATCTGGAGGAATACCGGTGGCGAAGGCGGCCCCCTGGACAAAGACTGACGCTCAGGTGCGAAAGCGTGGGGAGCAAACAGG
+
IIIIIIHIIIIIIIHIIIIIIIIIIIIIGIIIHIIIIIIIIIIIHIIIHIHHIIIIIHIIIIGIIGIIGEHIHIHIIIIIIHFHIIHHIIIIHIHIIIHGFHGHIIDFEHGHH?FHHIIIIGIIIIIIHFHEFHHHDH:GHHHIHHIGDIHDHHF?GEHG?HHICC@HFFHHHD+CGHHHI-@:DHE@EHF-EE4@-@-FHCG@GFHH=E-@@C+G@FGFI:C5+2HHHB@46-HG?HHDC@6-@@HECCHF6+DIHC@?HG?FFAECHGHEHHGHEGA8-@IHHHEHIHGHGCEHHHIHHG@HH@EIIIIIIGIIHHFHGIGIIIIIIHIIIIIIIIHHIIIHHHEFDFIIIHIIIHGIIIIHHHIIIIIIIIIIIIIIIIIIIIIHIIIIHIGIIIIIHEIIIIIIGIIIIIIIIIIIIIIIIIIIII
@HWI-D00621:625:HMJNFBCX2:2:1101:19332:58977
GTGGGGAATATTGCACAATGGGCGCAAGCCTGATGCAGCCATGCCGCGTGTATGAAGAAGGCCTTCGGGTTGTAAAGTACTTTCAGCGAGGAGGAAGGCATTAAGGTTAATAACCTTGGTGATTGACGTTACTCGCAGAAGAAGCACCGGCTAACTCCGTGCCAGCAGCCGCGGTAATACGGAGGGTGCAAGCGTTAATCGGAATTACTGGGCGTAAAGCGCACGGAGGCGGTCTGTCAAGTCGGATGGGAAATCCCCGGGCTCAACCTGGGAACTGCATTCGAAACTGGCAGGCTAGAGTCTTGTAGAGGGGGGTAGAATTCCAGGTGTAGCGGTGAAATGCGTAGAGATCTGGAGGAATACCGGTGGCGAAGGCGGCCCCCTGGACAAAGACTGACGCTCAGGTGCGAAAGCGTGGGGAGCAAACAGG
+
IIIIIIHIHHIIHIIIIIIIIIIIHIIIIIIIIHIIIIIIIIIIIIIICHHHIHEHHIIIIIFHIIIIGHHHIIIGIHHHIGDHIIIIIIGG@GEHHGHHHIIFHHHIHIIIH?HHCHIHHFHHHHEHI?ADAD=HCHDFGCFHHHHGHHCHEHI?GH@HH@GGGHH-FHHHDD+5E@--6--63:-5--F@CHHFCHHHHD-@HF6F5IHEHD;:EE++2>E@-+G:>+5---66---53--?HEF6-E@-@:D:D>HGHF@8@AAFEIGIIHF?EEHHEHFAEGCIHFHHHA?FHGHHIHHHHHHHHIIHHEIIHIIIHHHIIIIIIHHD@HIIHHHHHIHIIHGF<EIIIIHHIIIIGIIIIIIIIIHDIIIIIIIIIIIIIHECHIHHCIIIIIIIHHIIIIIIIIIIIIIIIIIIIIIIIIIIII
@HWI-D00621:625:HMJNFBCX2:2:1101:19592:59962
GTAGGAAATCTTCCGCAATGGGCGAAAGCCTGACGGAGCAACGCCGCGTGAGTGATGAAGGGTTTCGGCTCGTAAAACTCTGTTATTAGGGAAGAACAAATGTGTAAGTAACTGTGCACATCTTGACGGTACCTAATCAGAAAGCCACGGCTAACTACGTGCCAGCAGCCGCGGTAATACGTAGGTGGCAAGCGTTATCCGGAATTATTGGGCGTAAAGCCCGCGTAGGCGGTTTCTTAAGTTTGATGTGAAAGCCCACGGCTCAACCGTGGAGGGTCATTGGAAACTGGGAAACTTGAGTGCAGAAGAGGAAAGTGGAATTCCATGTGTAGCGGTGAAATGCGCAGAGATATGGAGGAACACCAGTGGCGAAGGCGACTTTCTGGTCTGTAACTGACGCTGATGTGCGAAAGCGTGGGGATCAAACAGG
+
IIIII1DHIIIIIIIIIIIIIIIIIIHHIIIHIIHIIIIIIIIIIIGIHIIHHHIIIIIIIIHIHIIHIIIIDHHIIIIIIGFHGHIIHIIHIIIIII?HHHGCHIHIHIIGGHIIHHHHHHIHEEFE+-DEEHHIIIIHHIIEHG?EDCH:EHG@?G@GFHHHGHF-E4>:CCHHE--65FC@CH@@-FH---6---@@GHDHIFFEC-64@#############FDC34?HHH@A-A66----66B-?FG?HC+HIIHF-E7GA+@8--8--D8A-IHEE@GHGHIHHHHH@@EF7.@HG?IGHHH@HIHHHE?AEGHEHHD:.FAHHHHIIHHEHGCIGHHHHFF<FHHHIHIIIHIIIGIIIIIIIIIIIIIIIIIIIIIIIIGIHIIIIIIIIIIIIIIIIIIIIIIIIHIIIIIIIIIIIIIII
@HWI-D00621:625:HMJNFBCX2:2:1101:19083:60327
GTGGGGAATATTGCACAATGGGCGCAAGCCTGATGCAGCCATGCCGCGTGTATGAAGAAGGCCTTCGGGTTGTAAAGTACTTTCAGCGGGGAGGAAGGCGATAAGGTTAATAACCTTGTCGATTGACGTTACCCGCAGAAGAAGCACCGGCTAACTCCGTGCCAGCAGCCGCGGTAATACGGAGGGTGCAAGCGTTAATCGGAATTACTGGGCGTAAAGCGCACGCAGGCGGTCTGTCAAGTCGGATGTGAAATCCCCGGGCTCAACCTGGGAACTGCATTCGAAACTGGCAGGCTAGAGTCTTGTAGAGGGGGGTAGAATTCCAGGTGTAGCGGTGAAATGCGTAGAGATCTGGAGGAATACCGGTGGCGAAGGCGGCCCCCTGGACAAAGACTGACGCTCAGGTGCGAAAGCGTGGGGAGCAAACAGG
+
IIIIIIIIIIIIIIIIHIIIHIIIIIIIIIIIIIIIIIIIHHIIIIIICHHIHIIIHHIIIIGIHGHIIHHIGIIIIIIIHHDGHHGHHIIGHHHHHHHHGHGDEHFHEHHEE@HHHHHIIEFHHIHF6GEGHIIIDD+FHII?EHIHDHHIIIGIHHHH@CE@-@@GHECC+DHCHHHHFEHIHIHHH?F@HE-@EH?F@ECE6GEG@DHEHH-CEC@5--@+4?IHD:E@6-FHF?CC>-@6?@-@@HCE@+35+>AAA6--@A4-?HEEEHIIHGHEE=GHHGCG?FEE?E?EHHCHEFHEHGIHIIHIHGFHEIHHCHEEIIIHIIIIHIIHHFGHIHHFIHHB<CIHGHHFIHIHHHHHHHHHIHIHHCIIDDHHDE@IIHIHHIIHHIIIHHHHCIHIHIIIIIIIIIIIIIIIIIIIIIIIII
@HWI-D00621:625:HMJNFBCX2:2:1101:17969:61381
GTGGGGAATATTGCACAATGGGCGCAAGCCTGATGCAGCCATGCCGCGTGTGTGAAGAAGGCCTTCGGGTTGTAAAGCACTTTCAGCGGGGAGGAAGGCGTTAAGGTTAATAACCTTGGCGATTGACGTTACCCGCAGAAGAAGCACCGGCTAACTCCGTGCCAGCAGCCGCGGTAATACGGAGGGTGCAAGCGTTAATCGGAATTACTGGGCGTAAAGCGCACGCAGGCGGTCTGTCAAGTCGGATGTGAAATCCCCGGGCTCAACCTGGGAACTGCATTCGAAACTGGCAGGCTAGAGTCTTGTAGAGGGGGGTAGAATTCCAGGTGTAGCGGTGAAATGCGTAGAGATCTGGAGGAATACCGGTGGCGAAGGCGGCCCCCTGGACAAAGACTGACGCTCAGGTGCGAAAGCGTGGGGAGCAAACAGG
+
IIIIIIHIIIIIHIIIIIIIIIIIIIHIIHIIGIIHIIIIIHHHIHIIHHEHHHHHCHHHIFHIIHIIGGHHHHGIIIIGIGDHHFHIIHIDHDHFHEHHIHHFIIFEHIHEG-FGFGHHICHHHE-@EEHH?F=C:CHHHHAGGHEFHHIGHIFHCHC@H=C?@?G--@++>DCHH?-@4@@CHH-4-@@?-5@6@4-6CHHHCEF46@E@E3:DHHF24-@@@E@CD5-5----@-EHDEIHHG@--GIHH:IHGHHEEGCHIIIIHGG6AF?IGIHEE@-GIIHIIIHHIHHGHEHIHHH@G8HHHC;?FD..@GIIHHF@.CIHHHHIIIIHHIHIIIIIIIHFDCIH?HHHHEIIHIIIGIIHIIIIIIIIHDDCE?HHIIIHHIHHFIHIIIIGHEIIIGIIIIIIIIIIIIIIIHIIIIIIII
@HWI-D00621:625:HMJNFBCX2:2:1101:17261:61631
GTGGGGAATATTGCACAATGGGCGCAAGCCTGATGCAGCCATGCCGCGTGTGTGAAGAAGGCCTTCGGGTTGTAAAGCACTTTCAGCGGGGAGGAAGGCGTTAAGGTTAATAACCTTGGCGATTGACGTTACCCGCAGAAGAAGCACCGGCTAACTCCGTGCCAGCAGCCGCGGTAATACGGAGGGTGCAAGCGTTAATCGGAATTACTGGGCGTAAAGCGCACGCAGGCGGTCTGTCAAGTCGGATGTGAAATCCCCGGGCTCAACCTGGGAACTGCATTCGAAACTGGCAGGCTAGAGTCTTGTAGAGGGGGGTAGAATTCCACGTGTAGCGGTGAAATGCGTAGAGATCTGGAGGAATACCGGTGGCGAAGGCGGCCCCCTGGACAAAGACTGACGCTCAGGTGCGAAAGCGTGGGGAGCAAACAGG
+
IIIIIIIHIIIIIIIIIIIIIIIIIIIHIIIGGIIIGIIIIIHHIIHIIIHHIIIIIIIIIHIHIHHIIHHIIIGIIIIIIHCGHHGHHDHHHIHIIIHGHHHHHIHGIFHEFHHIHGIIIIIGHIIH-AHHIHIIHCHHHIIIHIIIIGHC@@-@-@HH@HHHIGIIIHIICHH+@E?HG@5DHHHH=H-6@HEE=?6@@CE@664F-@DG6>6-6@@3-+5+@5-HH>@6--HF?@65+--66-IIIHG@-:D:CHE--8-FA-@8-EEFFHA8-HEHHCEGGGHE@F@HEEGGGCA-@?GHA7H@HDHG?DHCFHGED=HG@EHGHHIIIIIIIIIHHIIHHHEDDHHG?HHHIHHFHHIHHIHIIIIIIGIIIIHIIGIIIIHHHGHHHIIIIIIHHFIIIHHHIIIIIIIIIIIIIIIIIIIIII
@HWI-D00621:625:HMJNFBCX2:2:1101:13957:62342
GTGGGGAATATTGCACAATGGGCGCAAGCCTGATGCAGCCATGCCGCGTGTGTGAAGAAGGCCTTCGGGTTGTAAAGCACTTTCAGCGGGGAGGAAGGCGATAAGGTTAATAACCTTGTCGATTGACGTTACCCGCAGAAGAAGCACCGGCTAACTCCGTGCCAGCAGCCGCGGTAATACGGAGGGTGCAAGCGTTAATCGGAATTGCTGGGGGTAAAGCGCACGCAGGCGGTCTGTCAAGTGGGATGTGAAATCCCCGGGCTCAACCTGGGAACTGCATTCGAAACTGGCAGGCTAGAGTCTTGTAGAGGGGGGTAGAATTCCAGGTGTAGCGGTGAAATGCGTAGAGATCTGGAGGAATACCGGTGGCGAAGGCGGCCCCCTGGACAAAGACTGACGCTCAGGTGCGAAAGCGTGGGGAGCAAACAGG
+
IIIIIIIIIIIIIIIIIIIIIIIIIIIIIIIIIIIIIIIIIIIHIIIIHIEHHIIIIIIHIIHIIIHCHFGHHHHIIIIGIHGEHIIIIIGHIIEHIHHIHHIIIIHHIIIHFECGG?FGGEHHEHHHGH?EHC-CCHDHIIHH-AGHIHIHHH@-GCHHHH?@-@-@EFHHIIDHE6-6@-5:DD-@HE-@-@H-4-@@E@@EG6#6@C@@--?GHH:;H@5+>6-5>+@@6--@E?FF46---6CFG?@66++6++?A8-FHGAAA--IHEG@F-A?IHHIHHF-GIHH@?@-HHHEGHA7HF?IHHD>CIHGCHAECIIFHHHHIHDHDCGIHIHHGCIHIIIHDBCIIHEG@GFGG:DIIHHEED/HGIIIHDHHHIIHHIIIIHHG?FIIIIHHHH@IIIIHGIIIIIIIIIIIIIHGIIIIIII
@HWI-D00621:625:HMJNFBCX2:2:1101:17766:63490
GTGGGGAATATTGCACAATGGGCGCAAGCCTGATGCAGCCATGCCGCGTGTGTGAAGAAGGCCTTCGGGTTGTAAAGCACTTTCAGCGGGGAGGAAGGCGGTGAGGTTAATAACCTCACCGATTGACGTTACCCGCAGAAGAAGCACCGGCTAACTCCGTGCCAGCAGCCGCGGTAATACGTAGGGTGCAAGCGTTAATCGGAATTACTGGGCGTAAAGCGCACGCAGGCGGTTTGTCAAGTCGGATGGGAAATCCCCGGGCTCAACCTGGGAACTGCATTCGAAACTGGCAGGCTAGAGTCTTGGAGAGGGGGGTAGAATTCCAGGTGTAGCGGTGAAATGCGTAGAGATCTGGAGGAATACCGGTGGCGAAGGCGGCCCCCTGGACAAAGACTGACGCTCAGGTGCGAAAGCGTGGGGAGCAAACAGG
+
IIIIIIHHIIIIIIIIHIIIHIIIIIIIIIIIHIIIIIIIIIIIIIIIIIIIIGIIIIIIIHIIIIIIIIIIIHIIHGHGHIDHHHIIGIIHIIHIIH?CHHHEHI7GFHFHGH@GFHIGCHHIGIGHHEG=HF=DCHDH-A6A-6FADD::EE@GCHC-4@@@FG@@GH+>3>364--6@6-@GE-6-6@--@E--@--HEFGH?7EHHHH;@@6@E3)-@5++4-+>+46-----HGH>@@EG@@6-FEF@++5+HGAEACFHF-6-?EGAA8-6--@EEEGHHF?HA-FG@D-HED7?G8-7-HGIIIIHHAGD.HH@@G?ACGHHDHGGIIIIHHIHIHHIHGD:FF7CIIHAIIIIHGIIHGIHIIHHIIIIIIHHHHHIIIHHIIHIIIIIIIHGCHHHFIHHIIIIIIIIIGIIIIIIIIIII
@HWI-D00621:625:HMJNFBCX2:2:1101:13940:63535
GTGGGGAATATTGCACAATGGGCGCAAGCCTGATGCAGCCATGCCGCGTGTGTGAAGAAGGCCTTCGGGTTGTAAAGCACTTTCAGCGGGGAGGAAGGCGTTAAGGTTAATAACCTTGGCGATTGACGTTACCCGCAGAAGAAGCACCGGCTAACTCCGTGCCAGCAGCCGCGGTAATACGGAGGGTGCAAGCGTTAATCGGAATTTCTGGGCGTAAAGCGCACGGAGGCGGTCTGTCAAGTCGGATGTGAAATCCCCGGGCTCAACCTGGGAACTGCATTCGAAACTGGCAGGCTAGAGTCTTGTAGAGGGGGGTAGAATTCCAGGTGTAGCGGTGAAATGCGTAGAGATCTGGAGGAATACCGGTGGCGAAGGCGGCCCCCTGGACAAAGACTGACGCTCAGGTGCGAAAGCGTGGGGAGCAAACAGG
+
IIIIIHIIIIIIIIIIIIIIIIIIIIIIHIIIIIGIIIHIIIIIIIIIHIHHHIGHIIIHFFHIIIIIIIHIHIIIIHIIIHEHHGHHHIDHHIIIEHHI=CHIIHEHHHHIHEHIHGHGHHH--FAHIIEHECGHGHIGEEHIEHHC>DDHHIFGHHICHDCEHG-6GECDD:3>E@GEHFEDH3-@GHHHHHD--6--@F@E4@#66@?E-6-G@D:5@C@-@+E>++-@F66-F6-HCG-@F@?@HEFE@;6D>+EHHCIIHHCG?HEFIHHF?CE@E@EIIHEHECGHHHIIIIHIGIIGIHIHHIIIGIIIHGIIIIHFIIIHIGIIIIIIIIHIIIIIIIHHFHIHGIIHIHIIHIHGHIIGIHIIIIIIIIIIHHIIIIIIIIHHGIIIIIIIHGIIIIIIIHIHIIIIIIIIIIIIIIIIII
@HWI-D00621:625:HMJNFBCX2:2:1101:18514:63850
GTGGGGAATATTGCACAATGGGCGCAAGCCTGATGCAGCCATGCCGCGTGTATGAAGAAGGCCTTCGGGTTGTAAAGTACTTTCAGCGGGGAGGAAGGTGTTGAGGTTAATAACCTCAGCAATTGACGTTACCCGCAGAAGAAGCACCGGCTAACTCCGTGCCAGCAGCCGCGGTAATACGGAGGGTGCAAGCGTTAATCGGAATTACTGGGCGTAAAGCGCACGCAGGCGGTCTGTCAAGTCGGATGTGAAATCCCCGGGCTCAACCTGGGAACTGCATTCGAAACTGGCAGGCTAGAGTCTTGTAGAGGGGGGTAGAATTCCAGGTGTAGCGGTGAAATGCGTAGAGATCTGGAGGAATACCGGTGGCGAAGGCGGCCCCCTGGACAAAGACTGACGCTCAGGTGCGAAAGCGTGGGGAGCAAACAGG
+
HIIGHIEHH?HIH?GHHHHIFHHIDDHCHIHHHHGEHH?CHEHHHIIIHH<@EGHIHHC0FDEHICHIIHHDHHHHIHIHEGFHHIGCHCHDH;DFHEGGEGH?GFE-AFHH?GEHHE??-ADEE-8@EHGEEHIICH:6ECHEHECCDHIDHH@FGEEFEG-@@GC?4@>D:+66@6-6@HHH:DGH-6@#########@-F@466--+D@@@F4-,CBFDHHE@HC+>66----6--:DHHF@-@CHHHGE+D+:>EF-C@FA66---HFFA-EHEEF@HHHFHHFIIIIHFCEH@HG?F@GHEHHIHH@DF:GIHGB?G?EIIIHHDHHG?CHHEE@DHHEHIHFEGIIHIIIHGIIHHHHHIHHHHIHFIHIHHHGHIHIIHHHHGCFCG@EIHGEHGHIHIIHIIHHCIIHIHIHHH@HIIIHHH
@HWI-D00621:625:HMJNFBCX2:2:1101:15291:64210
GTGGGGAATATTGCACAATGGGCGCAAGCCTGATGCAGCCATGCCGCGTGTGTGAAGAAGGCCTTCGGGTTGTAAAGCACTTTCAGCGGGGAGGAAGGCGGTGAGGTTAATAACCTCACCGATTGACGTTACCCGCAGAAGAAGCACCGGCTAACTCCGTGCCAGCAGCCGCGGTAATACGGAGGGTGCAAGCGTTAATCGGAATTACTGGGCGTAAAGCGCACGCAGGCGGTCTGTCAAGTCAGATGTGAAATCCCCGGGCTCAACCTGGGAACTGCATTCGAAACTGGCAGGCTAGAGTCTTGTAGAGGGGGGTAGAATTCCAGGTGTAGCGGTGAAATGCGTAGAGATCTGGAGGAATACCGGTGGCGAAGGCGGCCCCCTGGACAAAGACTGACGCTCAGGTGCGAAAGCGTGGGGAGCAAACAGG
+
IIIIIIHIHIIIIIIIIIIIIIIIIIIIIIIIIIIIIIIIIIIIIIIGCHGHIIIIFHIIIIIIIHIIGIIIIIIIIIIIIGDGHIGIIIIIIIHHHGIHIHCHHIAHEGHIHCEH?HHHHIHIIICE@GH5AGHIIHIIHHIIEFHHHHCDHHGH?F@-EHEGH-FEEH3++D+>----646>CD@HHHHE-@GHHHEHGHCGHHIGHCGH?:3:@D@ED6-+@-@+C+EE6-@-6-FHH@6-HEIIHHIHE+DDD:IHHHFHIHHAEFHHIIIHF@HGG@HG@FIIHHCHHIHHEIHIIHEHHGIHHDHHCIHHHEIIHEHHHIHIIIIIIIHIIHH@IIIHIIHFFFIIHIIIIIIIHHHHEGHIHGIGIIIIIIHHIIIIIIIIHIIIHIIIIIIIHHIIIIIIIIIIIIIIIIIIIIIIIIIIII
@HWI-D00621:625:HMJNFBCX2:2:1101:15892:64244
GTGGGGAATATTGCACAATGGGCGCAAGCCTGATGCAGCCATGCCGCGTGTGTGAAGAAGGCCTTCGGGTTGTAAAGCACTTTCAGCGGGGAGGAAGGCGGTGAGGTTAATAACCTCACCGATTGACGTTACCCGCAGAAGAAGCACCGGCTAACTCCGTGCCAGCAGCCGCGGTAATACGGAGGGTGCAAGCGTTAATCGGAATTACTGGGCGTAAAGCGCACGGAGGCGGTCTGTCAAGTCGGATGTGAAATCCCCGGGCTCAACCTGGGAACTGCATTCGAAACTGGCAGGCTAGAGTCTTGTAGAGGGGGGTAGAATTCCAGGTGTAGCGGTGAAATGCGTAGAGATCTGGAGGAATACCGGTGGCGAAGGCGGCCCCCTGGACAAAGACTGACGCTCAGGTGCGAAAGCGTGGGGAGCAAACAGG
+
IIIIIIHHIHIIIIIIIIIGIIIIHIIIIIIIIIIIIIGIIIIIIIIIIIGHIIIIIIIIHHHIIIIIIHHIIHIHIIIGIHFEHHHHGIGIIIHIGHHIIIIIGG-D@GHHHHHIIHIIGIIF?A?GHHHHHG=D:CDAAHHI-FHHIDCDIHIGHHE@HH?H@-GHIIIHI++66-6@G--6>DGEFE@E-6@HH--6@E=?EHF??HCF3---E56+--@E@+@>D:F@6---6-=CDCG@-6-EE@EF@>C::HGA?@A-AA-G@HHHHFCIHHHEH@FC-HCHHG?@?HAFGHA--@AEG-FIHHH@EF@HHHIIHEEG?GIIHDHHEIHGGG=IHIIHHHGD.GGGEHHG.IIHDIIDIIHIIHIIHIIHHHDHIIHFGIIHHEIHIIIIIIHHG?HIIGIIIIIIIIIHIIIIIIIIIIIIII
@HWI-D00621:625:HMJNFBCX2:2:1101:18532:64123
GTGGGGAATATTGCACAATGGGCGCAAGCCTGATGCAGCCATGCCGCGTGTATGAAGAAGGCCTTCGGGTTGTAAAGTACTTTCAGCGAGGAGGAAGGCATTAAGGTTAATAACCTTGGTGATTGACGTTACTCGCAGAAGAAGCACCGGCTAACTCCGTGCCAGCAGCCGCGGTAATACGGAGGGTGCAAGCGTTAATCGGAATTACTGGGCGTAAAGCGCACGCAGGCGGTCTGTCAAGTCGGATGTGAAATCCCCGGGCTCAACCTGGGAACTGCATTCGAAACTGGCAGGCTAGAGTCTTGTAGAGGGGGGTAGAATTCCAGGTGTAGCGGTGAAATGCGTAGAGATCTGGAGGAATACCGGTGGCGAAGGCGGCCCCCTGGACAAAGACTGACGCTCAGGTGCGAAAGCGTGGGGAGCAAACAGG
+
IIIIIIIIIIIIIIIIIIIIIIIIHIIIIIIIIIIIIIIIIIIIIIIIHHEHIIIIIIIIIHIIIIIIHIIIIIHHIIIHIIFHIIIIIIHIFHEHHIHIHHHGIGIHFHHGHEHHHIIHHHHIHIHIAGHIHHHIHI:FHIIHHIIGIIGIIHHHGHIHEHEEHHHFCEDDDCHHGE-FHHHHIIIHGGHF-@H==E-@EH@CHHII?-@FHF@G@@EC-F@>--HHC>646--G@-IHDCIHIIH@-@@@-HIHIGGIHEHHHF-F-HIGHEHCHHHHCIHF@FEHEHHFFHEHGF?HEAF-GAEFHIIIHGGIIHHHHIHIIIIHHIIHGIHIIHECHIIIIIHGAHIIHIIIHHEIHHIIIIHIIIIIIIIIIIHIHEIHIIIIIIIIIIIIIIIIHHIIIIIIIIIIIIIIIIIIIIHIIIIIHI
@HWI-D00621:625:HMJNFBCX2:2:1104:10564:43656
GTGGGGAATATTGCACAATGGGCGCAAGCCTGATGCAGCCATGCCGCGTGTGTGAAGAAGGCCTTCGGGTTGTAAAGCACTTTCAGCGGGGAGGAAGGCGATAAGGTTAATAACCTTGTCGATTGACGTTACCCGCAGAAGAAGCACCGGCTAACTCCGTGCCAGCAGCCGCGGTAATACGGAGGGTGCAAGCGTTAATCGGAATTACTGGGCGTAAAGCGCACGCAGGCGGTCTGTCAAGTCGGATGTGAAATCCCCGGGCTCAACCTGGGAACTGCATTCGAAACTGGCAGGCTAGAGTCTTGTAGAGGGGGGTAGAATTCCAGGTGTAGCGGTGAAATGCGTAGAGATCTGGAGGAATACCGGTGGCGAAGGCGGCCCCCTGGACAAAGACTGACGCTCAGGTGCGAAAGCGTGGGGAGCAAACAGG
+
IIIIIIIIIIIIIIIHIIIIIIIIIGIIIIIIIIIIIIIHHHIIIIIIHIIIIIIIIHHIIIIIIIIIIHHIIIIIIIIHIHDFHIIHHGIHHIHIHIEHIHIHIIHIIIIII?EHGIHHIIHHCFHHHHGIEHEH+:+FHHHH-GHEHHHIHHHIFE--5@-?6@GCHE:HD;CHFHIHHEHHDH-5@GE@-5@4EHHIIIHFHH?@@F>@-6-@=>35--45@-H:IIIHHGHIHCCHHHHEHHHFHHGHHCHHHHHF@-CHIHHHHGIIIHIIHHHHEIIIIIIIHHIHFGFIIHHHEF@GIIHHHHHIIHIIIIIIIHCIIIIIIHIIIIIIIIIIIIIHIIHGDHGIIGIIIIIIHIGIIIIIIIIIIIIIIIIIHGIIIIIIIIIIIIIIIIGIIIIIIIIIIIIIIIIIIIIIIIIIIIIIII
@HWI-D00621:625:HMJNFBCX2:2:1104:17813:43658
GTGGGGAATATTGCACAATGGGCGCAAGCCTGATGCAGCCATGCCGCGTGTATGAAGAAGGCCTTCGGGTTGTAAAGTACTTTCAGCGAGGAGGAAGGCGTTAAGGTTAATAACCTTGGCGATTGACGTTACTCGCAGAAGAAGCACCGGCTAACTCCGTGCCAGCAGCCGCGGTAATACGGAGGTTGCAAGCGTTAATCGGAATTACCGGGCGTAAAGCGCACGCAGGCGGTCTGTCAAGTCGGATGTGAAATCCCCGGGCTCAACCTGGGAACTGCATTCGAAACTGGCAGGCTAGAGTCTTGTAGAGGGGGGTAGAATTCCAGGTGTAGCGGTGAAATGCGTAGAGATCTGGAGGAATACCGGTGGCGAAGGCGGCCCCCTGGACAAAGACTGACGCTCAGGTGCGAAAGCGTGGGGAGCAAACAGG
+
IIEHHHDGEFGGHIIIIHIEDGHHIGH<GHHIIIIHIHIIIIIIIIDHHHCHHHIIHHH<FFH<FHEHHHGHIIFHIIIGIEDGHHIHHIIDHHHIEDHDHH/E<D::7DHHHG.@A@AHHDH?AHIGHIHEF7DC>EDH?6G-AHHG:DHHGIIHCCGGGIIIG?GHHE5:C++>46F---5>C--4@FHCGCE-@-6@?F@6-)3+):CEE@-G@>35-44+4--C::F@@@GF?HFHDCHH?HHGF?HHEHHCHDAEAF-HHFAA-FG@IHIHIIHEHCIHHHHIIHIHF?HHHHHHIIHIIIIIIIIIIHEHHIIIIIIIIIIIIHIIIIIIIIIFIIIIHIHHDHIIIIIIIHIIIIIIIIIIIIIIIIIIIIIIIIIIIIIHIIIHHIIIIIIIIIIIIIIIIIIIGIIIIIIIIIIIIIIIII
@HWI-D00621:625:HMJNFBCX2:2:1104:4135:44137
GTGGGGAATATTGCACAATGGGCGCAAGCCTGATGCAGCCATGCCGCGTGTGTGAAGAAGGCCTTCGGGTTGTAAAGCACTTTCAGCGGGGAGGAAGGCGGTGAGGTTAATAACCTCATCGATTGACGTTACCCGCAGAAGAAGCACCGGCTAACTCCGTGCCAGCAGCCGCGGTAATACGGAGGTGGCAAGCGTTAATCGGAATTACTGGGCGTAAAGCCCACGCAGGCGGTCTGTCAAGTCGGATGTGAAATCCCCGGGCTCAACCTGGGAACTGCATTCGAAACTGGCAGGCTAGAGTCTTGTAGAGGGGGGTAGAATTCCAGGTGTAGCGGTGAAATGCGTAGAGATCTGGAGGAATACCGGTGGCGAAGGCGGCCCCCTGGACAAAGACTGACGCTCAGGTGCGAAAGCGTGGGGAGCAAACAGG
+
IIIIIIIIIIIIIIIIIIIIIIIIIIIIIIIIIIIHIIIIIIIIHGIIEHHFHHIEHIIIIHIIIIIIIGHIHIIIIIHIIICFHEHIIIIHHHHHIGHH<HHIHIHFHHHCGHGEEHIIHHHIHFHCHC@GHHEC3DHHHHGH-6FHHDC+E--6@FHI-@--6--@GHCHH+6>4@@@G=ECD--5-FH--4@EG4@@GDHGHFC@-DHHHF@65--+)@@C@44:HDEHE?66--->6-EEHHHG?HE?HDHHGHCACF-A-A-A-AGFHH?IGHIHEE@@?A-HEIHHHFGHGHHHFHHHG?CDDHHHH?HEEEHIIIHIIIIIHHHIIIIIIIIIIIIIIIHGDHIIHEHHIIIIHIIIIHGHIIIIIIIIIHIGIGHIHIIIIIIIHIHIIIIIIIIHIHHIIIIIIIIIIIIIIIIIIIIIII
@HWI-D00621:625:HMJNFBCX2:2:1104:20352:44498
TTCTGTACGGTACACTCATACATGAGTGTCCAAGCCCGTCGCAGTCAGTTCAAGAAAATCGGAAAGCTCAATGTGGAAGCAGCAAAAGTGCACGCTTGTGGCAGCGGTGGGATTCGAACCCACGCCTCCGAAGAGACTGGTGCCTTAAACCAGCGCCTTAGACCGCTCGGCCACGCTACCTGCGCCGATATCGACTGCAGCACTCGTAGCTTTTGTCGAAAGAGTGCACACTGCAGCTTCGTACTCTTTTGCTACGAAAGGCTGCTCATCTGTCACATTTTAAACAAGTCTTGCGACTACAAAATATAGCTTCTCACGCACCTTCCCGCGTTTTGGGAGGTGCCATTACCTTTTGCTGATGGAACGGTTGTACGAATTGCAGCC
+
IIIIIIIIIIIFHIIIIIIIIIIIIIHHIIGIIIHIIHHIIIIIIIHIIIIGHHHHIIIIHHIGIIIIHIIIHHIIHHII?E<DDCFHHHIHEHHHHIIIDHIII7CGDHHICHHCHHHHHHHIHHGHHFCEHFHHH?G-FE-@GHGAEHGHFEDCHEH-AEHCHBH:+>GHHHH;HDHHHDHCHHGIAEHGAFHA-@EAFFFHGFFHGFHFHE@@-E?A6-GA6-@F-HFHF-D+D@C@HEHHEFIHHF?IHHIIHFHG7EHEIIHHIFHGDHIFIHEHEF:<@IHGHHDCIIIIHHIHGFD<HHEEHIIHDHHGHIHIGIHEHHH<E1HHEIHIIIIIGIHHHIIHIHIHHIIIIHHHIIIIIHHHEHIHIIIIIIIHFIHH
@HWI-D00621:625:HMJNFBCX2:2:1104:11634:44571
GTGGGGAATATTGCACAATGGGCGCAAGCCTGATGCAGCCATGCCGCGTGTATGAAGAAGGCCTTCGGGTTGTAAAGTACTTTCAGCGGGGAGGAAGGTGCTGAGGTTAATAACCTCAGCAATTGACGTTACCCGCAGAAGAAGAACCGGCTAACTCCGTGCCAGCGGCCGCGGTAATACGGAGGGTGCAAGCGTTAATCGGAATTACTGGGCGTAAAGCGCACGCAGGCGGTCTGTCAAGTCGGATGTGAAATCCCCGGGCTCAACCTGGGAACTGCATTCAAAACTGGCAGGCTAGAGTCTTGAAGAGGGGGGTAGAATTCCAGGTGTAGCGGTGAAATGCGTAGAGATCTGGAGGAATACCGGTGGCGAAGGCGGCCCCCTGGACAAAGACTGACGCTCAGGTGCGAAAGCGTGGGGAGCAAACAGG
+
IIGHIIIIHIIIIIIIIIIIHHIIIIGHGIHFHHIHHHHIIIIIIIIIIIHHHFHIIII?GHEHHIIIIIIHHHHGIHHHIIFHIIGHIHDCHIIIIIFHE@HHHEHEHIIIHHHHHF@DF-DEEEHHGEEDHEEH+DHE@E---8A->+;CEG--66-AAH?@6@+6:DHIH:+66--@H-->C+-45666----@ECHHF4@E665-+>GHE?E66+35+2+@--D<3-@-?CHH@-D6-HHH@GFFHEFHHHHHDHHHHHHHHCHCHBHF8-FEHIHHHE@GBG?HIHIIIHEHHIHHGB@8-FHCH>DF?GIHEIIHHHIIIIHIHIIHFHIHEHIIIIIHHHGDHIIHHIIIHIHHHHIIHIIIIIIIIIIIIHIIHIHHIIIHFHHHIIIIIIIHHHIIIIIIIIIIIHHIHIIIIIIIIIIHI
@HWI-D00621:625:HMJNFBCX2:2:1104:13040:44742
GTGGGGAATATTGGACAATGGGCGAAAGCCTGATCCAGCAATGCCGCGTGAGTGATGAAGGCCTTAGGGTTGTAAAGCTCTTTTACCCGGGATGATAATGACAGTACCGGGAGAATAAGCCCCGGCTAACTCCGTGCCAGCAGCCGCGGTAATACGGACGGGGCTAGCGTTGTTGGGAATTACTGGGCGTAAAGCGCACGTAGGCGGATTTGTAAGTCAGAGGTGAAAGCCTGCAGCTCAACTCCAGAACTGCCTTTGAGACTGCATCGCTTGAATCCAGGAGAGGTGAGTGGAATTCCGAGTGTAGAGGTGAAATTCGTAGATATTCGGAAGAACACCAGTGGCGAAGGCGGCTCACTGGACTGGTATTGACGCTGAGGTGCGAAAGCGTGGGGAGCAAACAGG
+
IIIHIHIIHHEHIHIIIIIIIIIICEFHIIHIIHIIIIIHIHIIIHIIHHHHCC@GEE?GHIHFHHIGEHIIIHHIIIC00F9<GHGH=CDC.99FEC9FCHIHIEHHHIC.CH@@FAAAAAGHHCC@G7F@HHHEHHEEEFBHHHDC+5+5@ACE--+66CC+6---6-5>-@-4@F@@@C@6>6FEDH6-+:>--84--GHG@68+CECA8A8----5--@B6G@HC-B---EHD-AC@FA8-GA-8-D-87G@HFGCD?IHE@HHHG?HHFDEHDB.FHHHGGHHHEEIHHHHHHGHHF79BFEF@?IHHHHHHHFDHHD7C=HG@<<CEHHGD@CC0GDEE<@HIIIIHHEHF<HGF<HGHHEHIHHE<GIHIIIHHHHHHFHHDE1FIHHF?HHHCEEF@
@HWI-D00621:625:HMJNFBCX2:2:1104:13937:44714
GTGGGGAATATTGCACAATGGGCGCAAGCCTGATGCAGCCATGCCGCGTGTATGAAGAAGGCCTTCGGGTTGTAAAGTACTTTCAGCGGGGAGGAAGGCGGTGCGGTTAATAACCGCGCCGATTGACGTTACCCGCAGAAGAAGCACCGGCTAACTCCGTGCCAGCAGCCGCGGTAATACGGAGGGTGCAAGCGTTAATCGGAATTACTGGGCGTAAAGCGCACGCAGGCGGTCTGTTAAGTCAGATGTGAAATCCCCGGGCTTAACCTGGGAACTGCATTTGAAACTGGCAGGCTTGAGTCTCGTAGAGGGGGGTAGAATTCCAGGTGTAGCGGTGAAATGCGTAGAGATCTGGAGGAATACCGGTGGCGAAGGCGGCCCCCTGGACGAAGACTGACGCTCAGGTGCGAAAGCGTGGGGAGCAAACAGG
+
IIIIIGIIIIIIIIIIIIIIIIIIIIIIIIIIIIIIIIIIIIIIIIHIHHHHIIHIIIIIIIIHIIIIIIIIIIIIIIHIHHFHHIHHIIIIIIIHIIIHIIDIIIHIIIHIIIICHIHIIIIIIHIIEHHHHIIIIIIIIIIIIHGGCHHIIHIIHH=GHIHIHHCGHIDIHI:CHIGH?EGHIH@HHHIHHI5GHHEHGIGHFHHGH@G@-33CG@E?EHG6*6HDHFHIH@?EHEGHF-?@6-G?EEHHHHCIHHHIHIHHFFIHGIIHIIHFHFGHCEHCGHIHIIHHIHHIHHHIHHHIHEIIIIHHIHHIHHIIIHEGIIIIHDHIHIIHHHHHHIIIIIHG<EGIHIHIIIHIIHHIIIIIIIIHHIIIIIIIIIIIIIIIIIIIIIIIIIIIIGIIIIIIIIIIIIIIHIIIIIIIIIIIII
@HWI-D00621:625:HMJNFBCX2:2:1104:16719:44541
GTGGGGAATATTGCACAATGGGCGCAAGCCTGATGCAGCCATGCCGCGTGTATGAAGAAGGCCTTCGGGTTGTAAAGTACTTTCAGCGGGGAGGAAGGCGATAAGGTTAATAACCTTGTCGATTGACGTTACCCGCAGAAGAAGCACCGGCTAACTCCGTGCCAGCAGCCGCGGTAATACGGAGGGTGCAAGCGTTAATCGGAATTACTGGGCGTAAAGCGCACGCAGGCGGTCTGTCAAGTCGGATGTGAAATCCCCGGGCTCAACCTGGGAACTGCATTCGAAACTGGCAGGCTAGAGTCTTGTAGAGGGGGGTAGAATTCCAGGTGTAGCGGTGAAATGCGTAGAGATCTGGAGGAATACCGGTGGCGAAGGCGGCCCCCTGGACAAAGACTGACGCTCAGGTGCGAAAGCGTGGGGAGCAAACAGG
+
IIIIIIHIIIIIIIIIIIIHIIIIIIIIIIIIHIIIIIIIIIHHIIIIIIIIHIIEIIIIHHHIIGIIGHIIIFHIIIHHIIFHIIIDHDHHIIHHHIIIGHFGECCHHHHFHGHHIIHIIHIIIHCHHEHHCHGHHHI?GHIIIHIIHDDHIIIGIIGHEHGECC?@EGH:DH;DHEG-@-4::CHG@C-@?G4@@HHIECA5EE-EEGHGE?HHEHD>---CHHECH>EHFIHFG@HHHGHEHHIHGHFCDDHH:DHEEHHCHGEFIIHHEHHHHEHHHHECFF@CEIIIHIIIIIIIIIHFHHIIHHDHGCF@AEIIIHIIIIIIHDIIIIIIIIIIHIIIHHHFDHHIIHIIIIIIIIIHIIIIIIIIIIIIIIHH=HHIIIIHIIHIHIHIIIIHGIIIIIIIIIIIIIIIIIIIIIIIIIIIII
@HWI-D00621:625:HMJNFBCX2:2:1104:16591:44981
GTGGGGAATATTGCACAATGGGCGCAAGCCTGATGCAGCCATGCCGCGTGTATGAAGAAGGCCTTCGGGTTGTAAAGTACTTTCAGCGAGGAGGAAGGCATTAAGGTTAATAACCTTGGTGATTGACGTTACTCGCAGAAGAAGCACCGGCTAACTCCGTGCCAGCAGCCGCGGTAATACGGAGGGTGCAAGCGTTAATCGGAATTACTGGGCGTAAAGCGCACGCAGGCGGTCTGTCAAGTCGGATGTGAAATCCCCGGGCTCAACCTGGGAACTGCATTCGAAACTGGCAGGCTAGAGTCTTGTAGAGGGGGGTAGAATTCCAGGTGTAGCGGTGAAATGCGTAGAGATCTGGAGGAATACCGGTGGCGAAGGCGGCCCCCTGGACAAAGACTGACGCTCAGGTGCGAAAGCGTGGGGAGCAAACAGG
+
IIIIIIHIIIIIIIIIIIIIHIIIIIIIIIIIIIIIIIIIIIHIIIIHFHHHIHHHIIIIIIHIIHIIIIIIIHIIIIIGIIDHIHIIIIHHIIIIIIIIIHIHIHIIIIIIHGHHHHIDEHCGFEHHHHHFGGCHHHHHIIFHGHIEHDHIIIGIGHHIHIC@F?--@@HDDHH:@FHC@4@DHH-4--6G?HGHHGEHHIEF-@@EC:DHHHHHHFHF@45:HEDHH>@F66--GIHCC@E@GFFHFIIIHHHDHDHHHIHAFEHGFIHIHIIGIHGIIHHHIIHIIIIIIIHIIIHHHIHGIHIIIIIHHHIIHHIIIIIIIGIIHDIIIIIIIIIIIIIIIIHF<IIIIIIIIIIIIIH?IIIGIIIIIIIIIIIIIIIIIIIIIIIIIIIIIIIIIHIIIIIIIIIIIIIIIIIIIIIIIIIIII
@HWI-D00621:625:HMJNFBCX2:2:1104:1244:45061
GTGGGGAATATTGCACAATGGGCGAAAGCCTGATGCAGCAACGCCGCGTGAGGGATGACGGCCTTCGGGTTGTAAACCTCTTTTAGTAGGGAAGAAGCGAAAGTGACGGTACCTGCAGAAAAAGCACCGGCTAACTACGTGCCAGCAGCCGCGGTAATACGTAGGGTGCAAGCGTTGTCCGGAATTATTGGGCGTAAAGAGCTCGTAGGCGGTTTGTCGCGTCTGCTGTGAAATCCCGAGGCTCAACCTCGGGCTTGCAGTGGGTACGGGCAGACTAGAGTGCGGTAGGGGAGATTGGAATTCCTGGTGTAGCGGTGGAATGCGCAGATATCAGGAGGAACACCGATGGCGAAGGCAGATCTCTGGGCCGTAACTGACGCTGAGGAGCGAAAGCATGGGGAGCGAACAGG
+
IIIIIIHIIIIIIIIIIIIIIIIIIIIIIIIIIIIIIIIIIIIHIIIHIIIIIIIIIIIIIGIIIIIIIIIGIIHIIIIIIGDGHHHIIIIIIIIIIIIIIIHCEHHIIHHIIGH?AHHEHHFGAGHHIGGIIIHHECE-FC?-AEG?G@:+CH3;EFHHH@@@H--@4@--@HEHHHHIED=;E-4@@E-4-+5>GE@@CG6+-35@@>9>+>55@@@2C3CGHHFA-66A>;CEHF-8A8-E@EHD:>AG?B6EG@CHCHEHDCECHBED@7CEHG:HCIIHHHEEHIHHBHHHHIIHEIIIHIIHD7DCCF@C0HIIIIIIIIHHDIIIIIIIIHFHHHHIHHHIGIIHIIIIIIHIIIIGIIIIHIIIIIIIHIIIIIHIHHGIIIIIIIHIIIIIIHIIIIIIIH
@HWI-D00621:625:HMJNFBCX2:2:1104:11865:45046
GTGGGGAATATTGCACAATGGGCGCAAGCCTGATGCAGCCATGCCGCGTGTATGAAGAAGGCCTTCGGGTTGTAAAGTACTTTCAGCGAGGAGGAAGGCGTTAAGGTTAATAACCTTGGCGATTGACGTTACTCGCAGAAGAAGCACCGGCTAACTCCGTGCCAGCAGCCGCGGTAATACGGAGGGTGCAAGCGTTAATCGGAATTACTGGGCGTAAAGCGCACGCAGGGGGACTGTCAAGTCGGATGTGAAATCCCCGGGCTCAACCTGGGAACTGCATTCGAAACTGGCAGGCTAGAGTCTTGTAGAGGGGGGTAGAATTCCAGGTGTAGCGGTGAAATGCGTAGAGATCTGGAGGAATACCGGTGGCGAAGGCGGCCCCCTGGACAAAGACTGACGCTCAGGTGCGAAAGCGTGGGGAGCAAACAGG
+
HHHHHIHHHIHHIIIIEHHGHGHHHIIIIIIIIIIHIIIIIIIHFHIIHHCECFHHHHFHEHGHFCH<CFECHHIHG@HFHH<<FHIHIIIHEHHEHE@DHIHCHIIHEHEEEHEEHEHFIHIFEIIIG?@EHHHD;E>-6BFH?-FAHHIIHHCGHEHHE@-A-4FG-ADHID:DC@G@G-46>>@@----46------HHGG@@@?GEEC@6-4-3+4--6+-4+36+6--66-6-@:C=6-@66@@6-F@+DH:;AAA-AAFAAGIIHHEACF-HG-5=HHGIHGHIHHHIHHEHIHHF7FIIIIIIIHCHE@IIIHHHGIIIIIIIIIGIIIIIIIHIHHEHGF<CIIIIIIIIHIDGIIHIIIIIIIIIIIIIHH=EHEHIHHFFHHHIHIIIGHHCIIIIIHIIIIIHCEIIHIIIIIIIIIII
@HWI-D00621:625:HMJNFBCX2:2:1104:12381:45005
GTAGGGAATCTTTCACAATGGGCGAAAGCCTGATGGAGCAACGCCGCGTGCAGGATGAAGGCCTTCGGGTTGTAAACTGCTTTTATAAGCGAGAAATATGATGGTAACTTATGAATAAGGATCGGCTAACTACGTGCCAGCAGCCGCGGTCATACGTAGGATCCGAGCATTATCCGGAGTGACTGGGTGTAAAGAGTTGCGTAGGTGGCATAATAAGTAGCTAGTGAAATCTGGTGGCTCAACCATTCAGACTATTAGCTAAACTGTTAAGCTCGAGACCGTTAGGGGTAACTGGAATTTCTAGTGTAGGAGTGAAATCCGTAGATATTAGAAAGAACACCGATAGCGTAGGCAGGTTACTGGGACGGTTCTGACACTAAGGCACGAAAGCGTAGGGAGCAAACGGG
+
IHHHIIIIIIIIIIIIHIIIIHHIIIIIIIIIIHIHIIIIIIIIIIIIIIIIIHIIIIIIICHGHIHIHHHHIIIIIIHIHG<<GHEHHIIHHHHHGHHHIIHHHE9D?CEGEGAHIIIGHHEHHHECHHHIIIHHHHIIIEHH-7>HHIDECHE-AE?@@@G-A4CDDHAAH?A=>-+-44-@HHHEFCHGAF@F@HC683--EAF?--8--6-A-6---@?ED-?FHFHH@D--GHE@GA?F@G@-?HHCCEBB.A.F?IIIIIHHFHC@HFGGHEIHHEIHGD<FFHFGHIIIIHIHHIHIIIIIHHFHEHFGIHGHHCHHFDIHIIHHIIHHIHHIIIIIHGIIIIHIIIIIHIIIIIIIIIIHEDIIHIIIIIIIIIIIIIIIIIIIIIIIIIIHIHIIIII
@HWI-D00621:625:HMJNFBCX2:2:1104:7470:45471
GTGGGGAATATTGCACAATGGGCGCAAGCCTGATGCAGCCATGCCGCGTGTATGAAGAAGGCCTTCGGGTTGTAAAGTACTTTCAGCGGGGAGGAAGGCGATAAGGTTAATAACCTTATCGATTGACGTTACCCGCAGAAGAAGCACCGGCTAACTCCGTGCCAGCAGCCGCGGTAATACGGAGGGTGCAAGCGTTAATCGGAATTAATGGGCGTAAAGCGCACGCAGGCGGTCTTTCAAGTCGGATGTGAAATCCCCGGGCTCAACCTGGGAACTGCATTCGAAACTGGCAGGCTAGAGTCTTGTAGAGGGGGGTAGAATTCCAGGTGTAGCGGTGAAATGCGTAGAGATCTGGAGGAATACCGGTGGCGAAGGCGGCCCCCTGGACAAAGACTGACGCTCAGGTGCGAAAGCGTGGGGAGCAAACAGG
+
IIIIIIIIIHIIIIIIIIIIIIIIIIIHIIIIIIIGHIIHIIIIIIIIIIHIHIHGIIIIIIIHIIIIIIIHIIIIHHIIIIGHHIHHIIHHIIIIIGGHDHGGHHHEHF?GHEGH-DHIHIHEHC@@E@HDH@@D+>>6-F66-AGGD33:EHFEHHFFHHHEECEGG@CC++6>E-@@G-E:HC-@-F@?-6-64-@E@G@@4--',DHHG@6?E>@HHIHDE4E;>>-F@---?@ED>@4FF@---CIHE5+5:>EFA66-AA?GHFHIHEHHFFA44--HHE@IIIHHGIHHEFCEHHHFC-IIHIHFHFHHHHIIHCIIHFHHC.HIHHIHHIHHIIIIIHHGDHG??IHGIIIIIIIHHIIHIIIIIIIIIIHCGCHIHIIIFHEEIIHIIIIIHFIIIIIIIIIIIIIIIIIIIIIIIIIIII
@HWI-D00621:625:HMJNFBCX2:2:1104:13706:45365
GTGGGGAATATTGCACAATGGGCGCAAGCCTGATGCAGCCATGCCGCGTGTATGAAGAAGGCCTTCGGGTTGTAAAGTACTTTCAGCGAGGAGGAAGGCATTAAGGTTAATAACCTTGGTGATTGACGTTACTCGCAGAAGAAGCACCGGCTAACTCCGTGCCAGCAGCCGCGGTAATACGGAGGGTGCAAGCGTTAATCGGAATTACTGGGCGTAAAGCGCACGCAGGCGGTCTGTCAAGTCGGATGTGAAATCCCCGGGCTCAACCTGGGAACTGCATTCGAAACTGGCAGGCTAGAGTCTTGTAGAGGGGGGTAGAATTCCAGGTGTAGCGGTGAAATGCGTAGAGATCTGGAGGAATACCGGTGGCGAAGGCGGCCCCCTGGACAAAGACTGACGCTCAGGTGCGAAAGCGTGGGGAGCAAACAGG
+
IIIIIIIIIIIIIIIIIIIIIIIIIIIIIIIIIIIIIIIIIIIIIIIIHHDGHIIIIIIHHIHHHIIIIHIIIIIIIIHIIGFHHHIIIIIIIIIIIIGIIHIIHGHIIHHHHHHGHHIHHHIIHHEHEHH=HHHIHIIHIIIIEHIHIHHIIIHFCCC@GHIHHFEF?A>HIG3>@FGHHGFCHIHHIHHC?@4--@?GIIHIH@@F@DHHEHGDGHHHHGHHH@@CHH?H@ECHHIIHHHIHE@-@?FFEHHDCDHHHEIIHHF@EFIIHG@E-HEEHHIIHFGHIIIIIIIIIIIIHHHHEG@IIIIIIIIIIHIIIIIIHIIIIIIIIIHIIHHEIIHIIIIHF<GIIIIIIIIIHHIHIIIIIIIIIIIIIIIGIIIIIIIIIIIIHGIIIIIIIHIIIIIIIIIIIIIIIIIIIIIIIIIIIII
@HWI-D00621:625:HMJNFBCX2:2:1104:13682:45544
GTGGGGAATATTGCACAATGGGCGCAAGCCTGATGCAGCCATGCCGCGTGTGTGAAGAAGGCCTTCGGGTTGTAAAGCACTTTCAGCGGGGAGGAAGGCGCTAAGGTTAATAACCTTAGCGATTGACGTTACCCGCAGAAGAAGCACCGGCTAACTCCGTGCCAGCAGCCGCGGTAATACGGAGGGTGCAAGCGTTAATCGGAATTACTGGGCGTAAAGCGCACGCAGGCGGTCTGTCAAGTCGGATGTGAAATCCCCGGGCTCAACCTGGGAACTGCATTCGAAACTGGCAGGCTAGAGTCTTGTAGAGGGGGGTAGAATTCCAGGTGTAGCGGTGAAATGCGTAGAGATCTGGAGGAATACCGGTGGCGAAGGCGGCCCCCTGGACAAAGACTGACGCTCAGGTGCGAAAGCGTGGGGAGCAAACAGG
+
IIIHIIHIIIIIIIIIIIIIIIIIIIIIIIIIIIIIIIIIIIIIHIIIHHGHIIIHIIIHIIHIIIIIIIIIIHIIIIIHIEFHIIIIIIIIIIIIIIIIIIHIIHGEHHIHIEHFIHIGHII?GHHIHIHHIIIIIIIIGHHIEHIIIHHHIIHHIGHHHG-@GEHGHHHHH;5>GCEHFGGHHI4@@FHF-6@-6E@HEHGFH--6FIHHHHFHG::;@CHCC@5CHHFHEHHHHHHD>-EIHHHGEEEHE+HHH>-EHHHGEHHEIIIHGIIIIHFHIFIIHHA?HIHHHHEHIIIIIHF?F?HGHIIIHHEIIIHGIIIIIIIIHHIHIIIHHHHFIIIHIHHHDHIIIIIIGIIIIIIIIIIHIIIIIIIIIIIHHHIIIIIIIIHIHIIIIIGIIHIIIIHIIIIIIIIIIIHIIIIIIIIIII
@HWI-D00621:625:HMJNFBCX2:2:1104:19200:45596
GTGGGGAATATTGGACAATGGGCGCAAGCCTGATCCAGCCATACCGCGTGGGTGAAGAAGGCCTTCGGGTTGTAAAGCCCTTTTGTTGGGAAAGAAATCCAGCCGGCTAATACCTGGTTGGGATGACGGTACCCAAAGAATAAGCACCGGCTAACTTCGTGCCAGCAGCCGCGGTAATACGAAGGGTGCAAGCGTTACTCGGAATTACTGGGCGTAAAGCGTGCGTAGGTGGTCGTTTAAGTCTGTTGTGAAAGCCCTGGGCTCAACCTGGGAACTGCAGTGGAAACTGGACGACTAGAGTGTGGTAGAGGGTAGCGGAATTCCTGGTGTAGCAGTGAAATGCGTAGAGATCAGGAGGAACATCCATGGCGAAGGCAGCTACCTGGACCAACACTGACACTGAGGCACGAAAGCGTGGGGAGCAAACAGG
+
IIIIIIIIIIIIIIIIIIIIIIIIIIIIIIIIIIIIIIIIIIIIIIIIHIIIIIIHIIIHIIGIIIHIIHIIIIIIIIIIIG<GHHIIIHHIHIHIIGHHIIEHHHIGIHHIHIGIHHEHDHHIGIIHIIIHHHHHI-DCGFHHGHHH:HIHIHHHHHHIHHFHIIF-GH>HGHCHHEECHH-@>EHHHII@-EHDHIFHHHH?HHHGFIHHHHH@EHFH:-@FHG@EIIHC4E@-G?GHHHEHHEEHD7?GEIIHAHED--E?HAEIHFIHHHHGHIIIIIIIHF@CEHHCHHFIHFGIIIHHHCIIIIHIIIIIIHIIGIHIIIIIIHGIIIIIHIIIGIIIIIIHDIIIIIIIIIIIIIHIIIIIIIIIIIIIIIIIIIIIIIIHEHIIIIIIIIIIIIIIIIIIIIIIIIIIIIIIIIIIIIIIII
@HWI-D00621:625:HMJNFBCX2:2:1104:5427:45819
GTGGGGAATATTGCACAATGGGCGCAAGCCTGATGCAGCCATGCCGCGTGTGTGAAGAAGGCCTTCGGGTTGTAAAGCACTTTCAGCGGGGAGGAAGGCGTTAAGGTTAATAACCTTGGCGATTGACGTTACCCGCAGAAGAAGCACCGGCTAACTCCGTGCCAGCAGCCGCGGTAATACGGAGGGTGAAAGCGTTAATCGGAATTACTGGGCGTAAAGCGCACGCAGGCGGTCTGTCAAGTCGGATGTGAAATCCCCGGGCTCAACCTGGGAACTGCATTCGAAACTGGCAGGCTAGAGTCTTGTAGAGGGGGGTAGAATTCCAGGTGTAGCGGTGAAATGCGTAGAGATCTGGAGGAATACCGGTGGCGAAGGCGGCCCCCTGGACAAAGACTGACGCTCAGGTGCGAAAGCGTGGGGAGCAAACAGG
+
IIIIIIIIIIIIIIIIIIIIIIIIIIIIIIIIIIIIIIIIHIIIIIIIHDEEHHHIIIHIIIIIHIIIIIIIIHHHIFHIHIDHHHHHHIIHIIIIIIHHIIIIIIIHGEHHEHHIIHF-DHHEEE?@--5@GHGD>>D@6G6HFHHEC:+;GH@H@FE-@EEEFE6FHH::D++6@6-@G44>>>---6-6-+@--56-HCFHHGHHECGHHFHIHD@9-G@3@4HH:8GIGHHH?HHHHHHGIHIHG@-HHDGGHIHIHHIHHHEHGCGF8--HIIHEE@EGIHHIIIHGFGGD77-EHHIHHGCHHHIIHIIIIIIGIIHIHIIIIIIHIIIIIIIHIGIIIIHGDIHHGIIIIIIIHIHIIIIHIIIIIIIGIIIIIHIIHFIIIIIIHIIIIIIIIHIIIIGIIIIIIIIIIIIIIIIIIIGIII
@HWI-D00621:625:HMJNFBCX2:2:1104:20642:45982
GTGGGGAATATTGCACAATGGGCGCAAGCCTGATGCAGCCATGCCGCGTGTATGAAGAAGGCCTTCGGGTTGTAAAGTACTTTCAGCGAGGAGGAAGGCATTAAGGTTAATAACCTTAGTGATTGACGTTACTCGCAGAAGAAGCACCGGCTAACTCCGTGCCAGCAGCCGCGGTAATACGGAGGGTGCAAGCGTTAATCGGAATTACTGGGCGTAAAGCGCACGCAGGCGGTCTGTCAAGTCGGATGTGAAATCCCCGGGCTCAACCTGGGAACTGCATTCGAAACTGGCAGGCTAGAGTCTTGTAGAGGGGGGTAGAATTCCAGGTGTAGCGGTGAAATGCGTAGAGATCTGGAGGAATACCGGTGGCGAAGGCGGCCCCCTGGACAAAGACTGACGCTCAGGTGCGAAAGCGTGGGGAGCAAACAGG
+
IIIIIIHIIIIIIHIIIIIIHGIIHHIIIIIIGIIIIIIIIIIIIIIIIIHHEHIIIIIHIGHIIIFHH<EHHEHHIIFHHG<EFHHH<HHHHHGHCEHH/CGGHFDCF?GFED.AGHIGHHHIICEHH@F=@CDCDHHIIHHIEHEEHHICCHC--FEH-@EH?@GE?-CD:HH:-@-@@G=DDDGH=?EEGH######@HF6@6--EHC66->@-+IHC@-+-+@365-@-@-FEIHD:HEF@?EIHHEFHIIHIHA6-A--HIHHH?GA-A6@HHEF5GIIIHHHHGB-HHGIIHCHHHEIHEGIHHHHHEHEHF?HFHHGFIHCIHHGIHIHFHIHHHHEIHGD?IIHGCD0HHHG<HHGHEEGIIHIIHIIIHHDG?HCHHGC?HEEHIHIIIIIHEIHE=GIIIIIIIIIIIHHHHIHIIIIII
@HWI-D00621:625:HMJNFBCX2:2:1104:13036:46412
GTGGGGAATATTGCACAATGGGCGCAAGCCTGATGCAGCCATGCCGCGTGTATGAAGAAGGCCTTCGGGTTGTAAAGTACTTTCAGCGGGGAGGAAGGTGTTGAGGTTAATAACCTCAGCAATTGACGTTACCCGCAGAAGAAGCACCGGCTAACTCCGTGCCAGCAGCCGCGGTAATACGGAGGGTGCAAGCGTTAATCGGAATTACTGGGCGTAAAGCGCACGCAGGCGGTCTGTCAAGTCGGATGTGAAATCCCCGGGCTCAACCTGGGAACTGCATTCGAAACTGGCAGGCTAGAGTCTTGTAGAGGGGGGTAGAATTCCAGGTGTAGCGGTGAAATGCGTAGAGATCTGGAGGAATACCGGTGGCGAAGGCGGCCCCCTGGACAAAGACTGACGCTCAGGTGCGAAAGCGTGGGGAGCAAACAGG
+
HIIIIIIIIIIIIIIIIIHGIHHIIIIIIIIIIIIIHIIIIIHIHIIIIIIIIIIIHIIIIIHHIIHIIIIIIIIIIHIIIHFHHHIIIIICDHGIHHIGIIIIHIEEHHIIIHHHIIIIIIHHIIIH-EF-GHHHGCHHHIIFHCHH3CHDHIEHIHHHIHGIIIIHI?3>CHHHGEE?E@EDC:--6@EHF5E6@@GHHEFEE@6@6HHGHG?IHF@>>DD:HHG:IHEHG6-@HCIHHHEHIHHHIHFIHHHCHCHIIHEGIHG?HHHHEIIHIFIHHEIHEHHHFHGIHF7HIHGHHEEHHIIIIIGHHEIIHHHHIHGIIIIHIIIIIHIIHIIHIIIIGHGHAIIHIIIIIIIIIIHIHHIIIHIIIIIIIIIHDHIIIIIIIIIIHHIIIIIIHIIIIIIIIIIIIIIIIIIIIIIIIIIIII
@HWI-D00621:625:HMJNFBCX2:2:1104:8361:46833
GTGGGGAATATTGCACAATGGGCGCAAGCCTGATGCAGCCATGCCGCGTGTATGAAGAAGGCCTTCGGGTTGTAAAGTACTTTCAGCGGGGAGGAAGGTGTTGAGGTTAATAACCTCAGCAATTGACGTTACCCGCAGAAGAAGCACCGGCTAACTCCGTGCCAGCAGCCGCGGTAATACGGAGGGGGCAAGCGTTAATCGGAATTACTGGGCGTAAAGCGCACGCAGGCGGTCTGTCAAGTCGGATGTGAAATCCCCGGGCTCAACCTGGGAACTGCATTCGAAACTGGCAGGCTAGAGTCTTGTAGAGGGGGGTAGAATTCCAGGTGTAGCGGTGAAATGCGTAGAGATCTGGAGGAATACCGGTGGCGAAGGCGGCCCCCTGGACAAAGACTGACGCTCAGGTGCGAAAGCGTGGGGAGCAAACAGG
+
FG@GHCHHHHHFCFHHIHHIIIHIHHHHIHH?1<1DGHHGFEHHIICCCECGHHFHHHHHIIHHHHHIHHE<GHII?DCHHHE@HEHHHIDCHHDHFHHCFC//CCH?EGHIHFDA--FEH?HHII---AHFH--6>C>-FFHH?FFHGHHHHIIFHHEHEHCE@-FFHICHDHD>--6@4-@D>+++++-4--6-646@HFEHG6@-6C:GHF?HEC>3-H@;--+>5+44---6-@EHDEE-@-@?@EHG=D:C:HE--HHGFF@?HHG@A6-?IHHCHHEGIHHHHHG@A-7D-7GH@HF?E@IIIIHHHHIHIFHIHHFHIIIIIHDHIIIIIIIHIIIIIIHF<D@G@HHHIHIIIHGHIIIHIIIIIIIIIIIIIIIIIHHHEIIIHIIIIIHHHHIHIIIIIIIIIIIIIIIIIIIIIIIIII
@HWI-D00621:625:HMJNFBCX2:2:1104:13836:46977
GTGGGGAATATTGCACAATGGGCGCAAGCCTGATGCAGCCATGCCGCGTGTGTGAAGAAGGCCTTCGGGTTGTAAAGCACTTTCAGCGGGGAGGAAGGCGATAAGGTTAATAACCTTGTCGATTGACGTTACCCGCAGAAGAAGCACCGGCTAACTCCGTGCCAGCAGCCGCGGGAATACGGAGGGTGCAACGGTTAATCGGAATTACTGGGCGTAAAGCGCACGCAGGCGGTCTGTCAAGTCGGATGTGAAATCCCCGGGCTCAACCTGGGAACTGCATTCGAAGCTGGCAGGCTAGAGTCTTGTAGAGGGGGGTAGAATTCCAGGTGTAGCGGTGAAATGCGTAGAGATCTGGAGGAATACCGGTGGCGAAGGCGGCCCCCTGGACAAAGACTGACGCTCAGGTGCGAAAGCGTGGGGAGCAAACAGG
+
IIIIIIIIIICEHIGHHEHIIIIIIIIIHIHIIIIIIIIIIGFHIIIIIIGHIHICHHHHHFEHIHIIIIIIIIIIHIHIIHDFCEEHDHIHHHHHIHHHHD=GHHHICGGHE-GHHIIIHE?-6FHHEEEHIHHI:HIEHIHHEAE?DHIHIH?@G-6-5@E-6E@HFH:DH++35@-64-GC:+5@@@@-+55@5-6-@GHEHHG@GC@-5---4++H@@4AEE-HC+@H@----H=D>6--F-6--@H@55+DHHHG?H@CCAEA@?HEFA6AA6-4-:FA8-AEHIHEECA@CEHHCHIHG@@-:IHHHHHHGEHB/@:HGHGF9.GIIIIIHF@HHDHEHFC@<FGIIHHHHHCIGHGIIIHCHGHGIDIIHHC.HEHHHHIIIHHEIIIIIHIIIIHCCHECIIIIHIIIIIHIHGHIHH?HHE
@HWI-D00621:625:HMJNFBCX2:2:1104:7375:47158
GTGGGGAATATTGCACAATGGGCGCAAGCCTGATGCAGCCATGCCGCGTGTGTGAAGAAGGCCTTCGGGTTGTAAAGCACTTTCAGCGGGGAGGAAGGCGTTAAGGTTAATAACCTTGGCGATTGACGTTACCCGCAGAAGAAGCACCGGCTAACTCCTTGCCAGCAGCCGCGGTAATACGGAGGGTGCAAGCGTTAACTGGAATTACTGGGCGTAAAGCGCACGCAGGCGGTATGTCAAGTCGGATGTGAAATCCCCGGGCTCAACCTGGGAACTGCATTCGAAACTGGCAGGCTAGAGTCTTGTAGAGGGGGGTAGAATTCCAGGTGTAGCGGTGAAATGCGTAGAGATCTGGAGGAATACCGGTGGCGAAGGCGGCCCCCTGGACAAAGACTGACGCTCAGGTGCGAAAGCGTGGGGAGCAAACAGG
+
IIIIIIIIIIIIIIIIIIIIIIIIIIIIIIIIIIIIIIIIIIIIIIIIIIIHIIIIIIHHGIIIIIIIIIIIIIIIIHIIIF<GHHIIIIICHIHIIIGHHHHIIIIIHHHGIIHHIHHCHHIFEHHIIGHHIHFD:D:--6@F-8@ECDDHD?-6@?---6@E@@@HG@+5>;+6-@E@G-@>CD@--666-@@E@4--GE@@FC6@@C@?4>3-@:5DEHEC@@HIHG@6-----EG56--HHF6--GG@@CHCC6HHHFGCHHCEHCHHHE@EGHFHHHA?HHGIIIHF-FEHHHHEEECEF-IHIHHIIGIHGIHHGGHIHEIIIHIIIIIHHGIHGDIIHHED<EIHGIHIIIHHHIIIIIIIHEHDIIIHHHIHFHHIIIIHIIHHFHIHIIIIIIIIIIIIIIIIIIIIIIIIIIIIIIIIII
@HWI-D00621:625:HMJNFBCX2:2:1104:16961:47095
GTGGGGAATATTGCACAATGGGCGCAAGCCTGATGCAGCCATGCCGCGTGTATGAAGAAGGCCTTCGGGTTGTAAAGTACTTTCAGCGGGGAGGAAGGTGTTGAGGTTAATAACCTCAGCAATTGACGTTACCCGCAGAAGAAGCACCGGCTAACTCCGTGCCAGCAGCCGCGGTAGTACGGAGGGTGCAAGCGTTAATCGGAATTACTGGGCGTAAAGCGCACGCAGGCGGTCTGTCACGTCGGATGTGAAATCCCCGGGCTTAACCTGGGAACTGCATTCGAAACTGGCAGGCTAGAGTCTTGTAGAGGGGGGTAGAATTCCAGGTGTAGCGGTGAAATGCGTAGAGATCTGGAGGAATACCGGTGGCGAAGGCGGCCCCCTGGACAAAGACTGACGCTCAGGTGCGAAAGCGTGGGGAGCAAACAGG
+
IIIIIIIIIIIIIIIIIIIIIIIIIIIIIIIIIIIIIIIIIGHIIIHIIIC@GHHEHGHIIIIIIIIIIIIIIIHIGHFHIHD<@G0C<CDCDCHHIIF?9:G?@AHGE/F7-8-DAEGHA-A-7--7DGCEEC@+CDH?-86-6AAHH+>DH-GE-66GCGE@EC-4@@+3>DHD--6-6+5+>>@@-@@@GH-4-@@-C@@6F@-6-DH@GC-6@5>@E@@@6':;CCH66--E-@66:HE-@-6@-6-@6++36+--EA8-EF5--EA---C-A6-8--8--BE@HHG7HHGD-GHF8---IHD8+C:.:..H@HHIIIHH?IIHHCC<HIIHF/HHFD@IIHHF7HHH?IHF0HGD.HHHEEIIIIIIIHDC.<..E@IHHD1<111EIIIIIIHGD1IIIFIIIIIIIIIIIIIIIIH@IIIIII
@HWI-D00621:625:HMJNFBCX2:2:1104:17077:47025
GTGGGGAATATTGCACAATGGGCGCAAGCCTGATGCAGCCATGCCGCGTGTGTGAAGAAGGCCTTCGGGTTGTAAAGCACTTTCAGCGGGGAGGAAGGCGTTAAGGTTAATAACCTTGGCGATTGACGTTACCCGCAGAAGAAGCACCGGCTAACTCCGTGCCAGCAGCCGCGGTAATACGGAGGGGGCAAGCGTTAATCGGAATTACTGGGCGTAAAGCGCACGCAGGCGGTCTGTCAAGTCGGATGTGAAATCCCCGGGCTCAACCTGGGAACTGCATTCGAAACTGGCAGGCTAGAGTCTTGTAGAGGGGGGTAGAATTCCAGGTGTAGCGGTGAAATGCGTAGAGATCTGGAGGAATACCGGTGGCGAAGGCGGCCCCCTGGACAAAGACTGACGCTCAGGTGCGAAAGCGTGGGGAGCAAACAGG
+
IIIIIIIIIIIIIIIIIIIIIIIIIIIIIIHIGHIIIIHIIIIIIIIIIIHIIIIIGIHCGGHDFHHIIHIIIIHIIIIEHH<FHHHGIIIIIIIIIIIIIHIEHHDGEHHHGHHHIHHFHIIIIIIIHHIIIICHHIIIIIIIHIIIIDDHII@?@EEECEHHHGGHGI>DCC+>@CCEHIEDH:+3>HIIEG@EEEGHEFHGHCCGHDHFEHHHHGIHHEHHHCHHHHHECCHG?HIIHHCIHIIGHHHHHIHHD+G?EHHHIHEG-GIIHIGHEHIHHIIHGGHEHHHHGHHIIHGIIHHEIIIIIHIIIHHHHIIIIIHIIIIIIIIIIIIIIIIIIIIIIHHF<HIIIHHHHGHHIIHIIIIIIIIIIIIIIIIHGIHIIIIIIIIIHIIIIIIIIIIIIIHIIIIIIIIIIIIIIIIIIIIIII
@HWI-D00621:625:HMJNFBCX2:2:1104:5045:47377
GTGGGGAATATTGCACAATGGGCGCAAGCCTGATGCAGCCATGCCGCGTGTGTGAAGAAGGCCTTCGGGTTGTAAAGCACTTTCAGCGGGGAGGAAGGCGTTAAGGTTAATAACCTTGGCGATTGACGTTACCCGCAGAAGAAGCACCGGCTAACTCCGTGCCAGCAGCCGCGGTAAAACGGAGGGTGCAAGCGTTAACTGGAATTACTGGGCGTAAAGCGCACGCAGGCGGGCTGTCAAGTCGGATGTGAAATCCCCGGGCTCAACCTGGGAACTGCATTCGAAACTGGCAGGCTAGAGTCTTGTAGAGGGGGGTAGAATTCCAGGTGTAGCGGTGAAATGCGTAGAGATCTGGAGGAATACCGGTGGCGAAGGCGGCCCCCTGGACAAAGACTGACGCTCAGGTGCGAAAGCGTGGGGAGCAAACAGG
+
IIHIIIDGEGHIIIHHHIHIIIIIGIIIIIHIHIGIIIIIHHHIIIIICC0GGHHHHIGIIHGIIIIHIIIIHIIIIHIIGHDHHEHHIII.CHDHIHGIHHIIIIGHE?GHHCEFHIIFDHIEGH?EHCGCHHIH:+5A-6A-A-AEH:>CCEEEE@GE?E@@@-6@HHHHH:+>4-6@5-46>C@E=66--56-6E--6-@@@6*@CHH@4;6EGCF155-34-@365---?HEEHHCCHG-HF-HE@-@4+CH:>EFHAA--@G8-EHHEF-AC--B-@8-HGFHHEBGHHEGFAFHFAD?IHHIHIIIGIIIIIIHFH?IIIIIHCHIIHHCEEHGIIIIIIHHGHHHHGHHHHIHHIIIIIIIIIIIIIHIIIIHGHIIIIHIIIIIHIIIHHGHHHHIIIGIIIIIIIIGIIIIIIIGIIIIII
@HWI-D00621:625:HMJNFBCX2:2:1104:9956:47483
GTGGGGAATATTGCACAATGGGCGCAAGCCTGATGCAGCCATGCCGCGTGTATGAAGAAGGCCTTCGGGTTGTAAAGTACTTTCAGCGGGGAGGAAGGTGTTGAGGTTAATAACCTCAGCAATTGACGTTACCCGCAGAAGAAGCACCGGCTAACTCCGTGCCAGCAGCCGCGGTAATACGGAGGGTGCAAGCGTTAATCGGAATTACTGGGCGTAAAGCGCACGCAGGCGGTCTGTCAAGTCGGATGTGAAATCCCCGGGCTCAACCTGGGAACTGCATTCGAAACTGGCAGGCTAGAGTCTTGTAGAGGGGGGTAGAATTCCAGGTGTAGCGGTGAAATGCGTAGAGATCTGGAGGAATACCGGTGGCGAAGGCGGCCCCCTGGACAAAGACTGACGCTCAGGTGCGAAAGCGTGGGGAGCAAACAGG
+
IIIIIIHIHHIIIIIIIIIHHIIIIIIIHIIIIIIIIIIIIIIIIIIIIIIIIIIIIIIIIIHIIIIIIIIHIIIGIIIIIIIIHHFHIIIHHHIIIIIIIIFHIIIHHHIIIIHHFEHHHHIHCEHDEHHGEGHG;;D6GEAG-EHEH:::HFAEHE44GH@CC-6@HFDHHHHGC@GHGFHDH+--4@-@---65@--@HHC@@@-@HHHGHHHHEH+4@@)-45:H;FG-@----@+:HIHHHGEEHHGIIHIDHHGEEA--HEH?IIHIHFIIHIIIIHHIIGIHHHIIHIIHEIHHFFEIHIHGIIIHEIIIHIIIHIIGHIIIIIIIIIIIIIIIIIIHHGFDGGIIIIIHIHHIHIIIIHIIHIIIIIIIIHIIIIIIIIIIIIIHIIIIIGHIIIIIIIIHIIIIIIIIIIIIIIIIIIIII
@HWI-D00621:625:HMJNFBCX2:2:1104:2955:47740
GTGGGGAATATTGCACAATGGGCGCAAGCCTGATGCAGCCATGCCGCGTGTGTGAAGAAGGCCTTCGGGTTGTAAAGCACTTTCAGCGGGGAGGAAGGCGCTAAGGTTAATAACCTTAGCGATTGACGTTACCCGCAGAAGAAGCACCGGCTAACTCCGTGCCAGCAGCCGCGGTAATACGGAGGGTGCAAGCGTTAATCGGAATTACTGGGCGTAAAGCGCACGCAGGCGGTCTGTCAAGTCGGATGTGAAATCCCCGGGCTCAACCTGGGAACTGCATTCGAAACTGGCAGGCTAGAGTCTTGTAGAGGGGGGTAGAATTCCAGGTGTAGCGGTGAAATGCGTAGAGATCTGGAGGAATACCGGTGGCGAAGGCGGCCCCCTGGACAAAGACTGACGCTCAGGTGCGAAAGCGTGGGGAGCAAACAGG
+
IIIHIIIIIIIIHIIIIIIHIIHIIIIIIIHIIIIIIIIIIIIIIIIIHHHEHIIHHIIIIIIIIIIIIIIIIIIIIEEHIIH?HHGHHIHCHHIIGHEDDIGIIGHHIIIIIIHHGEA->CHHEHHIHHHIHCHCCDHH-FGH-AHHDHH:H?---@@EED?GGHHHHE;:>HHHECHHHHIHCC4@@G--5@EEHFEHHII6@@66=DD@4@CHFE@-EE4C>:@DC+@F6-6-@?ED+-@-HE?E@-FFH:DD;IHFHEHAA6-@HHF?HHHHEGIHIHHHIHCHHIHHHFGIH?EHIHIHIIIIGHHIH@FEHHGIHEHHIIIIIIIIHHIIIIIIIIGIIIHHFHIIIIHIIIIIHIHIIIHIIIIIIIIIIIIIIHIHIIHHIIIHHIIIIIHHHHIIIIIIIIIIHIIIIIHIIIIIIIIIII
@HWI-D00621:625:HMJNFBCX2:2:1104:10587:47545
GTGGGGAATATTGCACAATGGGCGCAAGCCTGATGCAGCCATGCCGCGTGTATGAAGAAGGCCTTCGGGTTGTAAAGTACTTTCAGCGGGGAGGAAGGTGTTGAGGTTAATAACCTCAGCAATTGACGTTACCCGCAGAAGAAGCACCGGCTAACTCCGTGCCAGCAGCCGCGGTAATACGGAGGGGGCAAGGGTTAATCGGAATTACTGGGCGTAAAGCGCACGCAGGCGGTCTGTCAAGTCGGATGTGAAATCCCCGGGCTCAACCTGGGAACTGCATTCGAAACTGGCAGGCTAGAGTCTTGTAGAGGGGGGTAGAATTCCAGGTGTAGCGGTGAAATGCGTAGAGATCTGGAGGAATACCGGTGGCGAAGGCGGCCCCCTGGACAAAGACTGACGCTCAGGTGCGAAAGCGTGGGGAGCAAACAGG
+
IIIIIIIIIIIIIIIIIIIIIIIIIIIIIIIIIIIIIIIIIIIIIIIIIIIIIIIIIIIIIIIIIIIIIIIIIIIIIIIIIF<FHHIIHIIHIIIHIIHIIIIIIIIIHIHHHHHHGCHHHHIIGF?7DECHGAGHHIII?FEH-6@->:::HHC?HH=AEHHE@@CHHE>HHC+>@--6E4E>>++5>C@5-564@###@G@---6E4ACCFFE@4>44---+FGFHD:GGG?-H?HG::CHHHEGE@@@EH>+CHDGA?CHEHHAF6CGHFHE86-CGCHGEGBCHHHHFA@EHHIHHEHEHHFIHHIIGIIIHIIIHIIIHHHHEIHIHHHIIIIHHIIIIIIHGDHHIIIIIIIIIIHHHIIHIIHIIIIIHIIIHDIIIIIIIIIIIIIIIIIIIHHIIIIIIIIIIIIIIIIIIIIIIIIIIII
@HWI-D00621:625:HMJNFBCX2:2:1104:20654:47786
GTGGGGAATATTGCACAATGGGCGCAAGCCTGATGCAGCCATGCCGCGTGTATGAAGAAGGCCTTCGGGTTGTAAAGTACTTTCAGCGGGGAGGAAGGCGATAAGGTTAATAACCTTGTCGATTGACGTTACCCGCAGAAGAAGCACCGGCTAACTCCGTGCCAGCAGCCGCGGTAATACGGAGGGTGCAAGCGTTAATCGGAATTACTGGGCGTAAAGCGCACGCAGGCGGTCTGTAAAGTCGGATGTGAAATCCACGGGCTCAACCTGGGACCTGCATTCGAAACTGGCAGGCTAGAGTCTTGTAGAGGGGGGTAGAATTCCAGGTGTAGCGGTGAAATGCGTAGAGATCTGGAGGAATACCGGTGGCGAAGGCGGCCCCCTGGACAAAGACTGACGCTCAGGTGCGAAAGCGTGGGGAGCAAACAGG
+
IIIIIIIIIIIIIHHIIIIIIIIHIIIIIIIIIIIIIIIIIIIIIIIIHCECHHHIIIHHGHHHIIIIIIIIIIIIICHHHID<EHHHHIIDDHHHHHGH<DEEGC@/AG@CE7-DHHIGIIHH?G?GGH@@HHHCD+>AGHIFAFEHGGHDHHFIFHG54E@?E?C?@@+DHH+5@-6F@GHIH>5@--@6@G---56--@4-56D-G@F?HHEEE@C<G66+3@>CHHH@---@--->5--@66@6--@66-+6++HEAAEIHFA6-58-8-EEHGEHHEEHHFGFEIHIIGHGHHGG@@HEHFHGCHCGD.HHHHHHC?GIIHGHHHGHIHHFHEEIIIIIIHGD<?GHIHHIIIIHCIIIHIIHIIIGIIIIHHDHHGIIHIIIIIHHGHIIIIIIIIIIHFIIIIIIIIIHHIHGIHIHIIIIII
@HWI-D00621:625:HMJNFBCX2:2:1104:13029:48115
GTGGGGAATATTGCACAATGGGCGCAAGCCTGATGCAGCCATGCCGCGTGTATGAAGAAGGCCTTCGGGTTGTAAAGTACTTTCAGCGGGGAGGAAGGTGTTGAGGTTAATAACCTCAGCAATTGACGTTACCCGCAGAAGAAGCACCGGCTAACTCCGTGCCAGCAGCCGCGGTAATACGGAGGGTGCAAGCGTTAATCGGAATTACTGGGCGTAAAGCGCACGCAGGCGGTCTGTCAAGTCGGATGTGAAATCCCCGGGCTCAACCTGGGAACTGCATTCGAAACTGGCAGGCTAGAGTCTTGTAGAGGGGGGTAGAATTCCAGGTGTAGCGGTGAAATGCGTAGAGATCTGGAGGAATACCGGTGGCGAAGGCGGCCCCCTGGACAAAGACTGACGCTCAGGTGCGAAAGCGTGGGGAGCAAACAGG
+
IIIIIGHHIIHIIIHIIIIIIIHHIIHIIIIIIIIGHHGHIIIIIIIIIIIIHHIHIIIHHHIIFHGIIHIHIIIIIIIIGHHHHEHHDHHHDHGCEC:EHIIIIIIIGIHFEEEHHHHHHHIIIIEH@D@HEA@HHIDEHHGHGHFHHHDH=F-6AGEGCEHIGEECHH>DDH+>EF?F?@EHHD@EHIHIHHHCH-@6EHC@GHHIHHF??+6;5--66:C:CD)>6CH####@EEED3-5--@-@66EF-:DC::CHEFHHHHHGAAA66-6?EIHIHHFAIHHEG?HFGEFF?@IHEEEEG-HHHHHGGHHEHFGHGHEGIIIHIIIHHFHD/CHIHIIHH@EG<DFHGIIHIHGHHHIHIHHHHIIIIIHDEDIIGHIIHHHHIHHGHIIIHHHHHHGHIIIIHIIIIGIIIHEGIIHHHIHIIH
@HWI-D00621:625:HMJNFBCX2:2:1104:14711:48113
GTGGGGAATATTGCACAATGGGCGCAAGCCTGATGCAGCCATGCCGCGTGTGTGAAGAAGGCCTTCGGGTTGTAAAGCACTTTCAGCGGGGAGGAAGGCGGTGAGGTTAATAACCTCACCGATTGACGTTACCCGCAGAAGAAGCACCGGCTAACTCCGTGCCAGCAGCCGCGGTAATACGGAGGGTGCAAGCGTTAATCGGAATTACTGGGCGTAAAGCGCACGCAGGCGGTCTGTCAAGGCGGATGTGAAATCCCCGGGCTCAACCTGGGAACTGCATTCGAAACTGGCAGGCTAGAGTCTTGTAGAGGGGGGTAGAATTCCAGGTGTAGCGGTGAAATGCGTAGAGATCTGGAGGAATACCGGTGGCGAAGGCGGCCCCCTGGACAAAGACTGACGCTCAGGTGCGAAAGCGTGGGGAGCAAACAGG
+
IIHIIIIIIIIIIIIIHHHHIIIIIIIIIIIIIIHIIIIIIIIIIIIIIIIIIIHIIIGIIHIIHIIIIHIIIIIIIIHIIHDGHHIIGIIHHHHHHH?DH7CGCHGHHHHHHIIIIIIIIIIIHIIIAGEDHHHHHHDHHHHHHHHHHGIGHHHHHEHHHFGH??@ECE;:C:>:HGHFHI->:>4@C-@-@4E4G@EGHG@@HGFFC?@-F>C>@@GHHADC######@56-6@6-@66---EFCF--@HE;+35+--F@A-@A-6-HHEA@A-F-HFGHHGGB-B-EEA@68GFHF7AB7@-@IIHHHEHGFEBF@HHGIIHEF7<.H<CHIIHC=IHIHH?IHF7D0?HFHIIIGIHHHHGIHHEEFCHHCGIHGIIHHHFGIECHIIIIHIIHHIHHIIHIIIHIHIHGIIHHIHHHEHHIIGHH
@HWI-D00621:625:HMJNFBCX2:2:1104:2694:48783
GTGGGGAATATTGCACAATGGGCGCAAGCCTGATGCAGCCATGCCGCGTGTGTGAAGAAGGCCTTCGGGTTGTAAAGCACTTTCAGCGGGGAGGAAGGCGTTAAGGTTAATAACCTTGGCGATTGACGTTACCCGCAGAAGAAGCACCGGCTAACTCCGTGCCAGCAGCCGCGGTAATACGGAGGGTGCAAGCGTTAATCGGAATTACTGGGCGTAAAGCGCACGCAGGCGGTCTGTCAAGTCGGATGTGAAATCCCCGGGCTCAACCTGGGAACTGCATTCGAAACTGGCAGGCTAGAGTCTTGTAGAGGGGGGTAGAATTCCAGGTGTAGCGGTGAAATGCGTAGAGATCTGGAGGAATACCGGTGGCGAAGGCGGCCCCCTGGACAAAGACTGACGCTCAGGTGCGAAAGCGTGGGGAGCAAACAGG
+
IIIIIIIIIIIIIIIIIIIIIIIIIIIIIIIIIIHIHIIIIIIIIIIIHHIIIIIIIIIHIIIIIIIIIIIIIHIHIIIIIIDEHIIIHIHDHIIIGHEHHHIIHHIIIHHHHHIIIHHHHGHIHHHHIHIIICECCHIH@HII-8@H::DHI?66FHIIHD46-4-4-@CCHD5>6@GHHGIIGC-@HC-6--6-6@GFIHH6@66#6<D@@C@DHHIHHDH:@C;C>34HHGHF@--D:-HE?EHHIHHHH;DHCHEEGHHHHH?HHGHHEHFHHEGCA=HHFHHHHHHIHHFHG@A?HHFIHGIIIHHIIHHEHIHIHHFIIIIIIHHIHGIIIHH@IIIIIIHGDHIIIIIIIHHHDIIIIIIIIIIIIIIIIIIIIIIIIIIIIIIIHIIIHIIIHHIIIIIIIIIIIIIIIIIIIIIIIIIIII
@HWI-D00621:625:HMJNFBCX2:2:1104:12886:48968
GTGGGGAATATTGCACAATGGGCGCAAGCCTGATGCAGCCATGCCGCGTGTATGAAGAAGGCCTTCGGGTTGTAAAGTACTTTCAGCGAGGAGGAAGGCATTAAGGTTAATAACCTTGGTGATTGACGTTACTCGCAGAAGAAGCACCGGCTAACTCCGTGCCAGCAGCCGCGGTAATACGGAGGGTGCAAGCGTTAATCGGAATTACTGGGCGTAAAGCGCACGCAGGCGGTCTGTCAAGTCGGATGTGAAATCCCCGGGCTCAACCTGGGAACTGCATTCGAAACTGGCAGGCTAGAGTCTTGTAGAGGGGGGTAGAATTCCAGGTGTAGCGGTGAAATGCGTAGAGATCTGGAGGAATACCGGTGGCGAAGGCGGCCCCCTGGACAAAGACTGACGCTCAGGTGCGAAAGCGTGGGGAGCAAACAGG
+
IIIIIIIIIIIIIIIIIIIIIIHFHHHIIIIIIIIIIIIHIHHIIIIIFH0@HHIIIIIIIIIIIIIIIIIIIIIIIIGIIIDCCHCHDHHIIHGIHHIIGIHHEH@H?GHHGC.FHHIEHHIFHHCEHEHIHEHGHHDH-G?EEHE8D:HHHHICGEGEHIIH--65A-;CH++5@@G-G@-CHHEH-@E@@G-6@4@GEC-5@66-CDHHHHIHHG@->536E@HHHH@-6---CFED:-EHHEE@6--G@+C:>3-HCFA-@EHHGEFHA@EEHA6HG@HIHHHHFH@GECHHGIIHHF7-A7HG>:HAAIIIHIIIGHIIGIIIIIGIIIIIIHHEIIIIIIHF<FGHHIIHIHHE.HHIHIIIIIIIIIIIIHHDC<HFHGEHHE@@IIIIIIIHE@IIIGIIIIIIIIIIIIIIIIIIIIIIII
@HWI-D00621:625:HMJNFBCX2:2:1104:3091:49488
GTGGGGAATATTGCACAATGGGCGCAAGCCTGATGCAGCCATGCCGCGTGTATGAAGAAGGCCTTCGGGTTGTAAAGTACTTTCAGCGGGGAGGAAGGTGTTGAGGTTAATAACCTCAGCAATTGACGTTACCCGCAGAAGAAGCACCGGCTAACTCCGTGCCAGCAGCCGCGGTAATACGGAGGGTGCAAGCGTTAATCGGAATTACTGGGCGTAAAGCGCACGCAGGCGGTCTGTCAAGTCGGATGGGAAATCCCCGGGCTTAACCTGGGAACTGCATTCGAAACTGGCAGGCTAGAGTCTTGTAGAGGGGGGTAGAATTCCAGGTGTAGCGGTGAAATGCGTAGAGATCTGGAGGAATACCGGTGGCGAAGGCGGCCCCCTGGACAAAGACTGACGCTCAGGTGCGAAAGCGTGGGGAGCAAACAGG
+
HIIHIIIIIHIIIIIIIIIIGIIIIIIIHHHGHHIIIIIIHIIIGHHH<CDGHHIHIIIIHIHHIIGIIH0EHHHEHGHHHIFGHHHHHCD<CH=/@C99F///DHHIG?FHEH-D@EAAFE@A-8--D-77-AEC>>D--8AE---4+++3EHEEHGHHHHHHIGC-46::>++6@@@GHGHHGD4-=----6@-@@---44--64---64@>>@EEHC0DCD--=H>+?G6---6-->+-E5@-6----656:CDHA-6-8--8-66-HHEF-E?A--A46@HAFHHHF@-A66AAFH?ABGH?HHHDCDEAF?A7FIHHHHIEIIIIIHHHF9CFGCHGIIHGC@D?IIIIIIIIIIGHHHIIGIIIIIHIIIIIHIHHIIHIIIHIIHHIIIIIHIGIIIIIIIIIIIIHIIIIIIIIHIIIIHII
@HWI-D00621:625:HMJNFBCX2:2:1104:6139:49749
GTGGGGAATATTGCACAATGGGCGCAAGCCTGATGCAGCCATGCCGCGTGTGTGAAGAAGGCCTTCGGGTTGTAAAGCACTTTCAGCGGGGAGGAAGGCGGTGAGGTTAATAACCTCATCGATTGACGTTACCCGCAGAAGAAGCACCGGCTAACTCCGTGCCAGCAGCCGCGGTAATACGGAGGGTGCAAGCGTTAATCGGAATTACTGGGCGTAAAGCGCACGCAGGCGGTCTGTCAAGTCAGATGTGAAATCCCCGGGCTCAACCTGGGAACTGCCTTCGAAACTGGCAGGCTAGAGTCTTGTAGAGGGGGGTAGAATTCCAGGTGTAGCGGTGAAATGCGTAGAGATCTGGAGGAATACCGGTGGCGAAGGCGGCCCCCTGGACAAAGACTGACGCTCAGGTGCGAAAGCGTGGGGAGCAAACAGG
+
IIIIIIIIIIIIIIIIIIIIIIIIHHHHIIIIIIIIIIIIIIIIIIIIIIDHHIIIIIIIIIHIIHIIIHIIIIIIIIIIIHCGHHHIIIICCDHIIIEHHIIGHHHGGC?DEHHCHIIIHHEHHHFHHHHIHHGH+CHEHHIICEH@DHIHIHGHI?@-EHHEE??@EHDHIH>D@G?-G=->DG=@-FEC-@@GHHFHIHHF@6G@@E;@EC6@HCH-68H+@?@:C545-----@@66-6-G@FHECG@4+HIHDGHEIHEEGEA-HHCGA@FA+-?HHIIHGB-AIHHHFHHFIHGHHF7--IIIHDGA.HGIIIIIHHHEHIIHHGIIIIGIIIHIIIIIIHFFIIHEGIIIHHHDIIIHHHIIIIIIIIIIIHECIIIIIIIIHHEHIIIIIIIHEIIIEIIIIIIIIIIIIIIIIIIIIIIII
@HWI-D00621:625:HMJNFBCX2:2:1104:8408:49514
GTGGGGAATATTGCACAATGGGCGCAAGCCTGATGCAGCCATGCCGCGTGTATGAAGAAGGCCTTCGGGTTGTAAAGTACTTTCAGCGAGGAGGAAGGCATTAAGGTTAATAACCTTGGTGATTGACGTTACTCGCAGAAGAAGCACCGGCTAACTCCGTGCCAGCACCCGCGGTAATCCGGAGGGGGCAAGCGTTAATCGGAATTACTGGGCGTAAAGCGCACGGAGGCGGTCTGTCAAGTCGGATGTGAAATCCCCGGGCTCAACCTGGGAACTGCATTCGAAACTGGCAGGCTAGAGTCTTGTAGAGGGGGGTAGAATTCCAGGTGTAGCGGTGAAATGCGTAGAGATCTGGAGGAATACCGGTGGCGAAGGCGGCCCCCTGGACAAAGACTGACGCTCAGGTGCGAAAGCGTGGGGAGCAAACAGG
+
IIIIIIIIIHIIIGIIHIIIIIHHIIIIIIIIGIIIIIHIIIHIIIIIFHHHHIIIIIIIIIIIHHIIIIIIIIIIIIIIIIHHHEEDHIHIHIIHIIHHHFIEHFIIIIIIIHFEFGC7AGHIHHFHEEC---7++->-7DF?-DHEH::;GHCEFEHHEHECA@A-AGCDHGCHH--65+-5>+++5CEE@EE==-66F@E@E66-6>DHGCCHGHEHE@5--+HD;66---EHHHH:>-HHHHHEHH@6-DHHDHEFHEGAGA-A-CHHGHFE@HHGHIHHEEHGHEF@IGIIIIHHHFE@IHHHIIHG:D?HGHHHEHCIIIIIHHGIIHIIIHIHIIIIIHHGDHGIHHIIIIIIIHIHHHHHHGIIIIIIIIHHECIIHIIIIIHHGIIIHIIIHEIIIIIIIIIHIHIIIIIIIIIIIIIIII
@HWI-D00621:625:HMJNFBCX2:2:1104:13633:49578
GTGGGGAATATTGCACAATGGGCGCAAGCCTGATGCAGCCATGCCGCGTGTGTGAAGAAGGCCTTCGGGTTGTAAAGCACTTTCAGCGGGGAGGAAGGCGTTAAGGTTAATAACCTTGGCGATTGACGTTACCCGCAGAAGAAGCACCGGCTAACTCCGTGCCAGCAGCCGCGGTAATACGGAGGGTGCAAGCGTTAATCGGAATTACTGGGCGTAAAGCGCACGCAGGCGGTCTGTCAAGTCGGATGTAAAATCCCCGGGCTCAACCTGGGAACTGCATTCGAAACTGGCAGGCTAGAGTCTTGTAGAGGGGGGTAGAATTCCAGGTGTAGCGGTGAAATGCGTAGAGATCTGGAGGAATACCGGTGGCGAAGGCGGCCCCCTGGACAAAGACTGACGCTCAGGTGCGAAAGCGTGGGGAGCAAACAGG
+
IIIIIIIIIIIIIIIIIIIIIIIIHHIIIIIIIIIHHIIHIIIIIIIGHI<EGHHIIIIIIIIHHIIIIHIIIIIIIIHGEHFHHHIIIHIHHIIIHIIIHHIHHIDH@GHHIHHHHHIIHIIEHHHHHEEHHEHDDHIIIIEA6AHACHH:@FHFGHG-EH@@FE@EHE+5CH>:@-6@H--3>HECHIE--55-6G@@HEGF@66-@GFHGIHEEHH>CC4CF?CDC5--@-@66--3>-=EEFC@6-6-DHIHD>HFA-FGFA@CGIHHEHIHHG?F4@6@F8CIFIHFE@AEHEEEHFFHHEHHHDDIHHIHAAGHGIHIIHIGHCHIIHIIHHHHHIIIHHFFDHHIIIHHHFGHHEGIIGIHHIIIIIIIIIHIHHHHGIIIIIHHGIHIIIGGIGIIIIIIIIIIIIIIIIIIIHIIHIIIGI
@HWI-D00621:625:HMJNFBCX2:2:1104:12704:49851
GTGGGGAATATTGCACAATGGGCGCAAGCCTGATGCAGCCATGCCGCGTGTGTGAAGAAGGCCTTCGGGTTGTAAAGCACTTTCAGCGGGGAGGAAGGCGTTAAGGTTAATAACCTTGGCGATTGACGTTACCCGCAGAAGAAGCACCGGCTAACTCCTGGCCAGCAGCCCCGGTAATACGGAGGGTGCAAGCGTTAATCGGAATTTCTGGGCGTAAAGCGCACGCAGGCGGTCTGTCAAGTCGGATGTGAAATCCCCGGGCTCAACCTGGGAACTGCATTCGAAACTGGCAGGCTAGAGTCTTGTAGAGGGGGGTAGAATTCCAGGTGTAGCGGTGAAATGCGTAGAGATCTGGAGGAATACCGGTGGCGAAGGCGGCCCCCTGGACAAAGACTGACGCTCAGGTGCGAAAGCGTGGGGAGCAAACAGG
+
IIHHHIGIHHIIIIIIIIIIIIGHGHHIIIIIIIHIIHIIIIIIIIIIHH0EHHIIIIIIHHHIIIHHIGHDEHHIIHFCGIDHHHIIIIIIIIIIIIIHHHIIHHHHIHIHIFIHIHIIIHCCHHGIAGHHHH=:+CCEAG?--AH?;:DHHC6-6G--6F@?--6@G---5+364-6@EEHHIC@@=EEH--4-65@FHHHEH6+--C5--GHEHDD66-5+4-@>6+-@6----F@HD6--EFHGHHHG@HIHH>4@EF-4FIHFAAHFA8-----EHHA@HHHHEHEH@F?GD-G?EIHHHFIHHIIIHFGHHIIIIHIHIIIHIIIIIHHHIHHHIIIIIIHFDHIIHHIIIIHHIIHIIIHHIIIIIIIIIIHDHEIIIIIIIIIIHIIIIIIHHHIIIIHIIIIHIIIIIIIIIIIIIIIIII
@HWI-D00621:625:HMJNFBCX2:2:1104:11345:50167
GTGGGGAATATTGCACAATGGGCGCAAGCCTGATGCAGCCATGCCGCGTGTATGAAGAAGGCCTTCGGGTTGTAAAGTACTTTCAGCGAGGAGGAAGGCATTAAGGTTAATAACCTTAGTGATTGACGTTACTCGCAGAAGAAGCACCGGCTAACTCCGTGCCAGCAGCCGCGGTAATACGGAGGGTGCAAGCGTTAATCGGAATTACTGGGCGTAAAGCGCACGCAGGCGGTCTGTCAAGTCGGATGTGAAATCCCCGGGCTCAACCTGGGAACTGCATTCGAAACTGGCAGGCTAGAGTCTTGTAGAGGGGGGTAGAATTCCAGGTGTAGCGGTGAAATGCGTAGAGATCTGGAGGAATACCGGTGGCGAAGGCGGCCCCCTGGACAAAGACTGACGCTCAGGTGCGAAAGCGTGGGGAGCAAACAGG
+
IIIIIIIIIIIIIIIIIIIIIHIIIIIIIIIIIIIIIIIIIIIIIIIIHIHIIIIIIIIHIIIIIIIHHFHHIIIIIIIIIH<FHIIIIIIHIIIIIIGHGIHIIHHHEHHHIHIIFCHFHHEHHFGHHHIIIHIHIH+AFHIIEHI?>DHI=HHFHIIIH=-AFHHHH->DHCHHE@EHH@G3>HCHF?@G-6@-@E-6EECHGEC6=HHHGF@-=DD>-@>HHFGHIHHHE@G@-6-:H@-@HE?FHH@HE5+D3+EHHHHEHHHHHCHIIIIHGIHIIIIHGIHGGEHHFHHIIIIIHHFHHIIHIIHHEIHHHGIIIIHHIIIHDCIIIIHIIIHIIIIIIIHGDIIIIHIIIIIIIIIIIIIIIIIHIIIIIIIIIHIIIIIIIIIIHIIIHIIIIHIIIIIIIIIIIIIIIIIIIIIIIIHIII
@HWI-D00621:625:HMJNFBCX2:2:1104:8207:50439
GTGGGGAATATTGCACAATGGGCGCAAGCCTGATGCAGCCATGCCGCGTGTATGAAGAAGGCCTTCGGGTTGTAAAGTACTTTCAGCGAGGAGGAAGGCATTAAGGTTAATAACCTTAGTGATTGACGTTACTCGCAGAAGAAGCACCGGCTAACTCCGTGCCAGCAGCCGCGGTAATACGGAGGGTGCAAGCGTTAATCGGAATTAATGGGCGTAAAGCGCACGCAGGCGGTCTGTCAAGTCGGATGTGAAATCCCCGGGCTCAACCTGGGAACTGCATTCGAAACTGGCAGGCTAGAGTCTTGTAGAGGGGGGTAGAATTCCAGGTGTAGCGGTGAAATGCGTAGAGATCTGGAGGAATACCGGTGGCGAAGGCGGCCCCCTGGACAAAGACTGACGCTCAGGTGCGAAAGCGTGGGGAGCAAACAGG
+
IIIIIIHIIIIIIIIIIIIHIIIIIIIIIIIIIIIIIHIIIIIIIIIHHH<FHIIIIIIIIHIIIIIIHHIIICHHIIHHHIHHIIHIIIIIHII?HHGIGIIIIIG/FGHHIIIIIGHHHIIIIIHIIHE-DGHG>GHHHIEFHHIHHIHHGH----5FE-EEH?-4A-35>:;D@GHF---353E--6-@-@G@GEHHIIGFE6-#66CE6CDHIHIHDHHHD@G>++GE@--E@-GIHHEEHH@@@6--@++D:HHECHHEHHE?IIHHHA?CHG@@?HCHHHHIIIIHGHHIIHFHCEEIIIHIIIIIIHHGF@HHHGHIIIIHIIIIIIHHEHDHIIIIIIHG<CIIGIIIIIHHCHIIIIIIIIIHIIHDHHIGHHIIIIHHIIIIHIIIIIIHHEIIIIIIIIIIIIIIIIIIIIIIIIIIII
@HWI-D00621:625:HMJNFBCX2:2:1104:10868:50614
GTGGGGAATATTGCACAATGGGCGCAAGCCTGATGCAGCCATGCCGCGTGTATGAAGAAGGCCTTCGGGTTGTAAAGTACTTTCAGCGAGGAGGAAGGCATTAAGGTTAATAACCTTGTCGATTGACGTTACCCGCAGAAGAAGCACCGGCTAACTCCGTGCCAGCAGCCGCGGTAATACGGAGGGTGCAAGCGTTAATCGGAATTACTGGGCGTAAAGCGCAAGCAGGCGGTCTGTCAAGTCGGATGTGAAATCCCCGGGCTCAACCTGGGAACTGCATTCGAAACTGGCAGGCTAGAGTCTTGTAGAGGGGGGTAGAATTCCAGGTGTAGCGGTGAAATGCGTAGAGATCTGGAGGAATACCGGTGGCGAAGGCGGCCCCCTGGACAAAGACTGACGCTCAGGTGCGAAAGCGTGGGGAGCAAACAGG
+
IIIIHIIIIIIIIIIIIIIIIIIIIIIIIIIIIIHIHHIIIIHGIIIGEHEHIIIIHHHHHIIIIIIIIHIHIIIIHHHHIHDHHGHHHIIHHIIIHIHIIIIFEHGHHHIIEHHHFEFHHIIIIHHHHHEGHFHHDHIGIIIH?H@GHDDHII?6A-6AHIHIHFAAHHHCHD;;E@@-E@@CHDEGCGE--@--@?-@@EG@H?+66@FF##############DHHDHE@?E@-HHHC-=HHG@FCGEHHDDD3+HIHCFHIHFHFHHFGFEHCHHEHCFEHACIIIIHEGDGFHF7-EIHIHIIIHHIHHIIIIIIIIIGIIHHIIIIIIIIIIIIIIIIIHHG<HIIIIIIIIIIIHHIHHIIIHIIIIIIIIHCHIHIIIIIIIIIIIIIIIGIIHIIIIIIIIIIIIIIIIIIIIIIIIIIII
@HWI-D00621:625:HMJNFBCX2:2:1104:12695:50915
GTGGGGAATATTGCACAATGGGCGCAAGCCTGATGCAGCCATGCCGCGTGTGTGAAGAAGGCCTTCGGGTTGTAAAGCACTTTCAGCGGGGAGGAAGGCGTTAAGGTTAATAACCTTGGCGATTGACGTTACCCGCAGAAGAAGCACCGGCTAACTCCGTGCCAGCAGCCGCGGTAATACGGAGGGTGCAAGCGTTAATCGGAATTACTGGGCGTAAAGCGCACGCAGGCGGTCTGTCAAGTCGGATGTGAAATCCCCGGGCTCAACCTTGGAACTGCATTTGAAACTGGCAAGCTAGAGTCTCGTAGAGGGGGGTAGAATTCCAGGTGTAGCGGTGAAATGCGTAGAGATCTGGAGGAATACCGGTGGCGAAGGCGGCCCCCTGGACAAAGACTGACGCTCAGGTGCGAAAGCGTGGGGAGCAAACAGG
+
HIHHEHHHIIGHIHHIHIHIIGHIIIHHHGHHIIIHIHIIIIIIIHHGHIFHHIIIHIIEHCFHIIFHHFHHIIHGIFHIHD<GHC0CDHIIIHIHHIHIIIHHGH/FHFFHHHIHEHI?CDHE--GGHHHGHHHH::56AGC@?HAEDHC:EEHFEHHHIIIE-6@GEEHHHI+CHHFHE=-3:>---@GHGH---@--@GHFEE@@656@GHDDEHHE5->DDDEH))@@-6-GEG@53-5HHFGG@66@5++HDGHHEHCE@GGA--H?FHHHGA6-86HFF6HHHIHFB?GGHECD@--EIIHHHDC?HFHHHEAFHE?GIIIHIIHIIIIHFGIIIIIIIHHHDHIHIHIHIHHIIHIHIHHIIGIIIHIIHIHDHHIHHIIIIIIIHHIIIIIHHHIIIHHIHIIIIIHIIIIIGIIIIIIIII
@HWI-D00621:625:HMJNFBCX2:2:1104:9844:51210
GTAGGGAATCTTCCGCAATGGGCGAAAGCCTGACGGAGCAACGCCGCGTGAGTGATGAAGGGTTTCGGCTCGTAAAACTCTGTTATTAGGGAAGAACAAATGTGTAAGTAACTGTGCACATCTTGACGGTACCTAATCAGAAAGCCACGGCTAACTACGTGCCAGCAGCCGCGGTAATACGTAGGTGGCAAGCGTTATCCGGAATTATTGGGCGTAAAGCGCGCGTAGGCGGTTTCTTAAGTCTGATGTGAAAGCCCACGGCTCAACCGTTGAGGGTCATTGGAAACTGGGAAACTTGAGTGCAGAAGAGGAAAGTGGAATTCCATGTGTAGCGGTGAAATGCGCAGAGATATGGAGGAACACCAGTGGCGAAGGCGACTTTCTGGTCTGTAACTGACGCTGATGTGCGAAAGCGTGGGGATCAAACAGG
+
IIIIIIIIIIIIIIIIIIHIG?FHIIIIIIIIGIIIIIIGIHIIHIHHIIIH?HHEHHIIIGIIIHIHIIHHHHHHIIIIII<@GHHIHHFEFCHHIIIHHHHHHHIEHEH?F?@@C--7-8DH?GHI:7GCCGG?FC??FHHHI---CDG;G?AGHEHHHC-A--A@@E:+>++36----6--56F--6-6@GHCC-6@GC=+5-@@@@HH5>?IHCD933:HIHGDDCAGA-@8AA--@FEEHIHHHFB-6-+CCHDHFD7+E7887--7--HG7D.EHHECHIHHIIIHHHACG<7HD.FA.EHHHIIIIIIIIIGIHHEFIHG@CHIIIIIIIHHHHHIIIIHG@HIIIIIIIIHGCDHIIIHHIHIIIHIHIHHIGIIIHIIIIIIIIIIIIHIIIIIIIIIIIIIIIHHIIIIIIIIIIIIHII
@HWI-D00621:625:HMJNFBCX2:2:1104:17289:51246
GTGGGGAATATTGCACAATGGGCGCAAGCCTGATGCAGCCATGCCGCGTGTATGAAGAAGGCCTTCGGGTTGTAAAGTACTTTCAGCGAGGAGGAAGGCATTAAGGTTAATAACCTTGGTGATTGACGTTACTCGCAGAAGAAGCACCGGCTAACTCCGTGCCAGCAGCCGCGGTAATACGGAGGGTGCAAGCGTTAATCGGAATTACTGGGCGTAAAGCGCACGCAGGCGGTCTGTCAAGTCGGATGTGAAATCCCCGGGCTCAACCTGGGAACTGCATTCGAAACTGGCAGGCTAGAGTCTTGTAGAGGGGGGTAGAATTCCAGGTGTAGCGGTGAAATGCGTAGAGATCTGGAGGAATACCGGTGGCGAAGGCGGCCCCCTGGACAAAGACTGACGCTCAGGTGCGAAAGCGTGGGGAGCAAACAGG
+
IIIIIIIIIIIIIIIIIIIIFHHIIIIHIIIIGIHIIIIIIIGIIIIIIHIIIIIIIIIIIIGIHHIIIIIIIIIIIIIIIIFHHIIIIIIGIIIHIIIGHIHHHIIIHIHIIHHHHHIHIIIIIIIIHIIIIHHHIIGHIHIGIIIIIIHHHIEHHIIIIGIIIGIHGIIHICHHHC-@@GEDHIHIIFECHHEEHIGH@@@G@HHHHHHHIHHH@?@>;CHHHEHHHDEFEHHHEHCIIGIHHHIHHHHIHIGIHHGCCEEEHHHFEHHEIIIHHIHHAHHEHHHGIIIIHGHHHHEHFHEHFGIHIHHHIHGIHIIIHIHHHIHHD.IGIIIIIIIHIIIHHIHG<GHIIIIIIIIIIIIIIIIHIIIIIIIGIIIIFIIIIIIIIIIIIIIHIIIHHHIIIIIIIIIIIIIIIIIIIIIIIIIIII
@HWI-D00621:625:HMJNFBCX2:2:1104:11321:51365
GTGGGGAATATTGCACAATGGGCGCAAGCCTGATGCAGCCATGCCGCGTGTATGAAGAAGGCCTTCGGGTTGTAAAGTACTTTCAGCGGGGAGGAAGGTGTTGAGGTTAATAACCTCAGCAATTGACGTTACCCGCAGAAGAAGCACCGGCTAACTCCGTGCCAGCAGCCGCGGTAATACGGAGGGTGCAAGCGTTAATCGGAATTACTGGGCGTAAAGCCCACGGAGGCGGTCTGGCAAGTCGGATGTGAAATCCCCGGGCTCAACCTGGGAACTGCATTCGAAACTGGCAGGCTAGAGTCTTGTAGAGGGGGGTAGAATTCCAGGTGTAGCGGTGAAATGCGTAGAGATCTGGAGGAATACCGGTGGCGAAGGCGGCCCCCTGGACAAAGACTGACGCTCAGGTGCGAAAGCGTGGGGAGCAAACAGG
+
IIIIIIHIIIIIIIIIIIIIIIIHHIIIIIIIIIIIIIIIIIIIIHIIIIHHIIHHIIIIIIIIIIHIIHHIIGHHHHHHIIGEEHHHHIIHIIHHHIIIHIIHIIFHHFHGHHEHHIIIIIIHIGHFHGHDG-@CDDHHHHEH@FHHHCC:EH?AGHHIEE@@---@HIG:D:>;E-@@@65>DH---G?6-6@-EHH@-4---66@HHH@-6>5@EE#######HC>6-44-66-@-H:CGGHF6@?G@@=CCHCHEGEE@@GHHIHHHFHGFGHHFAHHGAHHGFFIFHCE@GHHHFAHEA?GHHIIHIIHGFB?HHHHIIIIIIIIIIIHHHGHCHFGIHIGHGFHIGHHIIIIIIIIIIIIIIIIIIIIIIIHIIHGIHHHHIIIIIIIHIIIIHIHIHIIIIIIIIIIIIHIIIIIIIIIIIII
@HWI-D00621:625:HMJNFBCX2:2:1104:7373:51744
GTGGGGAATATTGCACAATGGGCGCAAGCCTGATGCAGCCATGCCGCGTGTGTGAAGAAGGCCTTCGGGTTGTAAAGCACTTTCAGCGAGGAGGAAGGTGGTGAACTTAATACGTTCATCAATTGACGTTACTCGCAGAAGAAGCACCGGCTAACTCCGTGCCAGCAGCCTCGGTAATACGGAGGGTGCAAGCGTTAATCGGAATTGACGGGCGTAAAGCGCACGCAGGCGGTTTGTTAAGTCAGATGTGAAATCCCCGGGCTCAACCTGGGAACTGCATTTGAAACTGGCAAGCTAGAGTCTCGTAGAGGGGGGTAGAATTCCAGGTGTAGCGGTGAAATGCGTAGAGATCTGGAGGAATACCGGTGGCGAAGGCGGCCCCCTGGACGAAGACTGACGCTCAGGTGCGAAAGCGTGGGGAGCAAACAGG
+
IIIIIIHIHIIIIIIIHHIIHIIHIIIIIIIIHHHIIIIIIIIIIIGIIHHHHIIIIHIIHIIIHIIIIIEHIIIIIHIIIIGHHIGHHIHHHIIIIHGHHIIIGIGGEEEEHHHHHIIIIHIIFHGCGHIHIIIIGHGHIGFH-BFAD>C3GHAGHE=HHICHFHEGE---5@GH@A@FHHHHII---@6@?=EHH?-FGE-G45+))+HHCFHHHHC:=EE+@4+CDC?HGHHHFHHHFHHFIIHGIHHIGHCDCHHHF-A-@FE?HIIIHGEEGHHIHHHGFGHEHG@CHHGIIHGHH=HGIGIIHIIIIHIIHIHGIIHHIIIHIHHGIIIIIHHHIIIIIIHG<HIIIIIHHIIHIIIIIIHGIGIIHIIIIIIGIIIIIIIIIIIIIIIIIIIIIIIIIIIHIIIIIIIIIIIIIIIIIIIIII
@HWI-D00621:625:HMJNFBCX2:2:1104:3691:51876
GTGGGGAATATTGCACAATGGGCGCAAGCCTGATGCAGCCATGCCGCGTGTGTGAAGAAGGCCTTCGGGTTGTAAAGCACTTTCAGCGGGGAGGAAGGCGATAAGGTTAATAACCTTGTCGATTGACGTTACCCGCAGAAGAAGCACCGGCTAACTCCGTGCCAGCAGCCGCGGTAATACGGAGGGTGCAAGCGTTAATCGGAATTACTGGGCGTAAAGCGCACGCAGGCGGTCTGTCAAGTCGGATGTGAAATCCCCGGGCTCAACCTGGGAACTGCATTCGAAACTGGCAGGCTAGAGTCTTGTAGAGGGGGGTAGAATTCCAGGTGTAGCGGTGAAATGCGTAGAGATCTGGAGGAATACCGGTGGCGAAGGCGGCCCCCTGGACAAAGACTGACGCTCAGGTGCGAAAGCGTGGGGAGCAAACAGG
+
IIIIIIIIIIIIIIHIIIIIIIIIIIIIIIIIIIIIIIIHIIIIIDHHFHHIIIIIIIIIIHHIIIIHGHIIIGIIIIIIIIHHCGIHHIIDCHCHGHIDHHIIHHIHHIIGHHHHHIEE=@HG?GEHHFIHHEGHDHCFHEAG?6FH:CHIGIIIGHHEEH@F?C?F?-6>C++6@EHGI=@>+>@@EH-6@GE6@-66HEG@E64-CFHHE-G?E5HB-4@:--@>3>@G@F-IH@EHHGGIIHHEFECFHDC:HCEFIHHF-F6@IGIIIHHHHIHHIIIIIIIIIHEIHEIIIHHGAHGIHHIIIIIIIIIIHHIIIHIIIIIIHHIIIIIHHIIHIIIIIIHGBCIIIIGIIIIIIIGIIIIIIIIIIIIIIIGIIIIIIIIIIIIIHIIIIIIHFHIIIIIIIIIIIIIIIIIIIIIIIIIIII
@HWI-D00621:625:HMJNFBCX2:2:1104:10560:51766
GTGGGGAATATTGCACAATGGGCGCAAGCCTGATGCAGCCATGCCGCGTGTATGAAGAAGGCCTTCGGGTTGTAAAGTACTTTCAGCGAGGAGGAAGGCATTAAGGTTAATAACCTTGGTGATTGACGTTACTCGCAGAAGAAGCACCGGCTAACTCCGTGCCAGCAGCCGCGGTAATACGGAGGGTGCAAGCGTTAATCGGAATTACTGGGCGTAAAGCGCACGCAGGCGGTCTGTCAAGTCGGATGTGAAATCCCCGGGCTCAACCTGGGAACTGCATTCGAAACTGGCAGGCTAGAGTCTTGTAGAGGGGGGTAGAATTCCAGGTGTAGCGGTGAAATGCGTAGAGATCTGGAGGAATACCGGTGGCGAAGGCGGCCCCCTGGACAAAGACTGACGCTCAGGTGCGAAAGCGTGGGGAGCAAACAGG
+
IIIIHIIIIIIIFHIIHIIIIFHHIHIHIIIIHHGHHIIIIIIIIIIIHH@HHIIIIIIIIHIGIIIIIIHHIIIIIIIIHHDHHGHIHHHDHIIIHGIIHIIHHIIHHHIIIHHHFHIHIIIIIE@.D-A@A--7+7>A-G@--8AAD3+>GHHEA@EHHIGCC?--AA++6+>C6-66@65>C+-66F---6@65@--5E--5-66@FHH?D+6E@G#####E@@C>+6GF@--@EG:;-=FEH@--HHHDDHHCIIHHGF-HHAHHFGEHA-@HHGIHGGIHHCIIIIIHHHIHHIIHGHIIHHHDIIIHIIIIHIIIIGHIHIIIIIIIIIIIIHIIIIIGIHGAIIIIIIIIIIIIIIIIIIIIIIIIIIIHHIIHHIGIIIIIIIIIIIIIIIIIHIIIIHIIIIIIIIIIIIIIIIIIIIIII
@HWI-D00621:625:HMJNFBCX2:2:1104:3520:52207
GTGGGGAATATTGCACAATGGGCGGAAGCCTGATGCAGCAACGCCGCGTGAGGGATGACGGCCTTCGGGTTGTAAACCTCTTTTAGCAGGGAAGAAGCGAAAGTGACGGTACCTGCAGAAAAAGCGCCGGCTAACTACGTGCCAGCAGCCGCGGTAATACGTAGGGCGCAAGCGTTATCCGGAATTATTGGGCGTAAAGAGCTCGTAGGCGGTTTGTCGCGTCTGCTGTGAAATCCCGAGGCTCAACCTCGGGCCTGCAGTGGGTACGGGCAGACTAGAGTGCGGTAGGGGAGATTGGAATTCCTGGTGTAGCGGTGGAATGCGCAGATATCAGGAGGAACACCGATGGCGAAGGCAGATCTCTGGGCCGTAACTGACGCTGAGGAGCGAAAGGGTGGGGAGCAAACAGG
+
IIIIIIIIIIIIIIIIIIIIIIIIIIIIIIIIIIIIIIIIIIIIIIIIHIIIIHIIIIIIIIIIIIIIIIIIIIIIHIIIII<CEHHIIIIIIDHHHIDHHDHH??CGHEHICAD@-FHIII?EHHHHHCH+@GCFH@HHCA?GGCEEH@HHII>HCE-@GCHH=H?>;HD:-5@-4FH@F>H@E6@HDHHG@@>HF@6-DH@6HG=GH:@-HDD>:HH:EEFHHA-ADEE?:CHHCHCHEHHHGEC+HDIIHHIHGHHH@F@HH>=IHIHHEHEIHHHHDCIHHGIIIIHHIIHHHEHIIIHIIIIHIIIIIIIIHIIIIIIIHHHF<HHIIIIIIIIHHEHIIIIIFIIIIIIIIIHIIHIIIIIIHIIIIIIIIIIHIIIIIIIHIIIIIIIIIIIIIIIIIIIIII
@HWI-D00621:625:HMJNFBCX2:2:1104:18968:52462
GTGGGGAATATTGCACAATGGGCGCAAGCCTGATGCAGCCATGCCGCGTGTGTGAAGAAGGCCTTCGGGTTGTAAAGCACTTTCAGCGGGGAGGAAGGCGTTAAGGTTAATAACCTTGGCGATTGACGTTACCCGCAGAAGAAGCACCGGCTAACTCCGTGCCAGCAGCCGCGGTAATACGGAGGGTGCAAGCGGTAATCGGAATTACTGGGCGTAAAGCGCACGCAGGCGGTCTGTTAAGTCGGGTGTGAAATCCCGGGGCTTAACCTGGGAACTGCATTCGAAACTGGAAGGCTAGCGTCTTGTAGAGGGGGGTAGAATTCCAGGTGTAGCGGTGAAATGCGTAGAGATCTGGAGGAATACCGGTGGCGAAGGCGGCCCCCTGGACAAAGACTGACGCTCAGGTGCGAAAGCGTGGGGAGCAAACAGG
+
HHIIII@HHHIIIIIIIIHIHIIIHHDHHHIIHHIIGIIHHHIIIHHHEHHHHIIIIIIEHCHHIIIIIFHIHIHGHIIHED:FHHHCHICHDH/@DEHHE<GGEFDGHH?G-FEF@H?GHCHHIIHH-AF-BFHHCHHIG?FEC@FH+:DDHH?E@@4@?EGHHIIHIECCDH+>@GEEHG-5>+5@HHHHHH+@:E@FHHHH@@6FCGHCHE@GEGGHC::8H6@IHHF5---6--@>6++@6-G@-6--+>;3+EEF8----F--6GAEEH?CAAA5--6-6-GG8--B@E:EG:@E@--@F-G@7HD8-.:EHGHGHCHHEHGIIIHD/IHHFHHHHHHGF0GD:GEHHHHHDFEG<<HHCCHHDHIIHHHC.EEE<1F1F1<1D<11CHHIIIIHG@HGHEGGGGC<IIHHHIHIIIIIHIIHIH
@HWI-D00621:625:HMJNFBCX2:2:1104:4632:53475
GTGGGGAATATTGCACAATGGGCGCAAGCCTGATGCAGCCATGCCGCGTGTGTGAAGAAGGCCTTCGGGTTGTAAAGCACTTTCAGCGGGGAGGAAGGCGCTAAGGTTAATAACCTTAGCGATTGACGTTACCCGCAGAAGAAGCACCGGCTAACTCCGTGCCAGCAGCCGCGGTAATACGGAGGGTGCAAGCGTTAATCGGAATTACTGGGCGTAAAGCGCACGCAGGCGGTCTGTCAAGTCGGATGTGAAATCCCCGGGCTCGACCTGGGAACTGCATTCGAAACTGGAAGGCTAGAGTCTTGTAGAGGGGGGTAGAATTCCAGGTGTAGCGGTGAAATGCGTAGAGATCTGGAGGAATACCGGTGGCGAAGGCGGCCCCCTGGACAAAGACTGACGCTCAGGTGCGAAAGCGTGGGGAGCAAACAGG
+
IIIIIIIIIIIHIIHIIIIHGIIHIIGIIIIIIIIIIIIIIHIIIIIIIIECHIIIIIIIIIHHHHIIIHHHHHHHHHIIH1<0FGHDHGHDHHGFHIEHHHDEHIDGGHIIII?GCH-7:CHHHEFHHHHHH?HD6:DHHHEG---ACD::@GHHIEEHEHHIIG?--6::+356@-66-46>H+--@G---4@=@--@F@@6-@64-+C@5-F@C;:36--+--E>+C@4?@6--HHCHHHG-EE@6--CHDH:D:A663++-HGE@GAA-6CHEFF46-EHHFG6C8---H?HF-87---GA-HHC:HEG@HEEFD7/EFEIIHHHDIIHHHHHGC</CAC/@C<.?HHGHFHG0GCCH?HC<EG@HHHG<HIHIHEC1HFHFHECHHHHHGEIHCHHHHIH=DIIIIIHGIIIIIHHEHHEHIIII
@HWI-D00621:625:HMJNFBCX2:2:1104:5157:53331
GTGGGGAATATTGCACAATGGGCGCAAGCCTGATGCAGCCATGCCGCGTGTATGAAGAAGGCCTTCGGGTTGTAAAGTACTTTCAGCGAGGAGGAAGGCATTAAGGTTAATAACCTTAGTGATTGACGTTACTCGCAGAAGAAGCACCGGCTAACTCCGTGCCAGCAGCCGCGGTAATACGGAGGGTGCAAGCGTTAATCGGAATTACTGGGCGTAAAGCGCACGCAGGCGGTCTGTCAAGTCGGATGTGAAATCCCCGGGCTCAACCTGGGAACTGCATTCGAAACTGGCAGGCTAGAGTCTTGTAGAGGGGGGTAGAATTCCAGGTGTAGCGGTGAAATGCGTAGAGATCTGGAGGAATACCGGTGGCGAAGGCGGCCCCCTGGACAAAGACTGACGCTCAGGTGCGAAAGCGTGGGGAGCAAACAGG
+
IIIIIIIIIIIIIIIIIIIIIIIIIIIIIIIIIHHIIIIIIIIIIIIGEHHIIHHHHIHIIIIIIIIIIIHHHFHHEHHIIIGHIIHCHHIHHHIFFHGHHHIIIHHIIHFEHIHIEEHHIHH?.:..:AEHHA-++-7DAFHH-FEHDH:+EE-AEC@GFH-A@-AHC-;+>:++--@GH-EDHH-@E?-@EE-55-@FHHHF6@@@@DC6+@?IIHDH@EE:HGHHHHEEF6?HEFHHH@EGIIHG@6@HGCHHD:HHHGA@FFCCIHHFG?HGIHIGHHIHHHH@?IHIHHHHHHHHIHGFA-HIIIHHHCHIIHHHEEGIIGIIIIIGIIIIIIHIIIIIIIHFAHIIIIIIIIIIHIIIIIHHIHIIIIIIIIHGHIIIIIIIIIIHHIIIIIIIHHIIIIIIIIIIIIIIHIIIIIIIIIIIII
@HWI-D00621:625:HMJNFBCX2:2:1104:12022:53530
GTGGGGAATATTGCACAATGGGCGCAAGCCTGATGCAGCCATGCCGCGTGTGTGAAGAAGGCCTTCGGGTTGTAAAGCACTTTCAGCGGGGAGGAAGGCGATAAGGTTAATAACCTTGTCGATTGACGTTACCCGCAGAAGAAGCACCGGCTAACTCCGTGCCAGCAGCCGCGGTAATACGGAGGGTGCAAGCGTTAATCGGAATTACTGGGCGTAAAGCGCACGCAGGCGGTCTGTCAAGTCGGATGTGAAATCCCCTGGCTCAACCTGGGAACTGCATTCGAAACTGGCAGGCTAGAGTCTTGTAGAGGGGGGTAGAATTCCAGGTGTAGCGGTGAAATGCGTAGAGATCTGGAGGAATACCGGTGGCGAAGGCGGCCCCCTGGACAAAGACTGACGCTCAGGTGCGAAAGCGTGGGGAGCAAACAGG
+
IIIGEHGHEHGHIICHHIIECHHCHDHDHHHIIHIIIHIHHHIGHIHIHHIHIIIH@EHIIGFEHEHIHHC<G?C<FHE@DH<FHHIGIHI.DHHFHIFHHIGD/GFHIII@HHHHEHHCHGIIICCGAEH-FG=;:H+AE?---AAG+:CCHEEFCEHHHHF@E--FE43CHDD3-6@GH-6>:34@EC--44-5@4-FHI--5@-6@@C76HHE@GDHEEHHCE@;:6-@@--HG@E>5--EG@--H@@@-334A4-6-G8-FF?A6-?A88@6-A-A-GCAA6E@GH@AGCG?EHHEHA6GD-B@C>;-?B@HHEG@D/@HFHFF:.HD@CC@CHDIIIHHHF9/.EIHF?@?C@@HCEHHEIHEH@HHECCCC.C<011C1CDC1<<<1CD@FC<1CCHHHGHGHEHDHDEC0HG@HHIHFCFHGI
@HWI-D00621:625:HMJNFBCX2:2:1104:17462:53649
GTGGGGAATATTGCACAATGGGCGCAAGCCTGATGCAGCCATGCCGCGTGTGTGAAGAAGGCCTTCGGGTTGTAAAGCACTTTCAGCGGGGAGGAAGGCGCTAAGGTTAATAACCTTAGCGATTGACGTTACCCGCAGAAGAAGCACCGGCTAACTCCGTGCCAGCAGCCGCGGTAATACGGAGGGTGCAAGCGTTAATCGGAATTACTGGGCGTAAAGCGCACGCAGGCGGTCTGTCAAGTCGGATGTGAAATCCCCGGGCTCAACCTGGGAACTGCATTCGAAACTGGCAGGCTAGAGTCTTGTAGAGGGGGGTAGAATTCCAGGTGTAGCGGTGAAATGCGTAGAGATCTGGAGGAATACCGGTGGCGAAGGCGGCCCCCTGGACAAAGACTGACGCTCAGGTGCGAAAGCGTGGGGAGCAAACAGG
+
IIIIIIIIIIIIIIIIIIIIIIIIIHIIIIIIHHHHIIIIIIIIIIIIIIIIIIIHIIIIHGIIIIIIIHIIIIIIIIHHIIHHIHIIIIIHHIHHHIHIIHIIIHIIIIHIIEHHHIHIHHHHHGIIAEHHCHHHHIIIHH?GHHIIIGHIIIIIFHGHHIIICCHCHHHCC:6>4-6@HEHHHGHH=HHH-4@GE@@FGC-@-FFFFHH@6>*CH@+3-2@5-+G:HDHHE@6-?EE+HIIHGIIHIGIIHCHCH>IFHHHCHIIHGHHHA6-EEGIIHIHHHHIIHHHHHGIHIIIIHHIHHGIIIIIHFAHIIIHHHHHIIIIIIIIIIIHHHIIHIIIIIIHHDIIIHIIIIIIIIIIIIIIIIIIIIIIIIIGIHHIIIIIIIIIIIIIIIIHHHGIIIIIIIIIIIIIIIIIIIIIIIIIIII
@HWI-D00621:625:HMJNFBCX2:2:1104:20350:53571
GTGGGGAATATTGCACAATGGGCGCAAGCCTGATGCAGCCATGCCGCGTGTATGAAGAAGGCCTTCGGGTTGTAAAGTACTTTCAGCGAGGAGGAAGGCGTTAAGGTTAATAACCTTAGCGATTGACGTTACTCGCAGAAGAAGCACCGGCTAACTCCGTGCCAGCAGCCGCGGTAATACGGAGGGTGCAAGCGTTAATCGGAATTACTGGGCGTAAAGCGCACGCAGGCGGTCTGTCAAGTCGGATGTGAAATCCCCGGGCTCAACCTGGGAACTGCATTCGAAACTGGCAGGCTAGAGTCTTGTAGAGGGGGGTAGAATTCCAGGTGTAGCGGTGAAATGCGTAGAGATCTGGAGGAATACCGGTGGCGAAGGCGGCCCCCTGGACAAAGACTGACGCTCAGGTGCGAAAGCGTGGGGAGCAAACAGG
+
IIIIIIIIIIIIIIIIIIIIIIIIHIIIIIIHHIHIIIGIHIHIIIIIHHHHHIHHIIHIHHIIIIIIIGHHIHIIIHHIHEDGHHHGHIGHHIIHHIIIHHHIFHHEHGHG@@@HHHHHHHHE?GHHAGHHFGHIDHHHHAHFCHAHHHHIFFFGHEEHH=GH@GHGH-CDDGCCGHIGHHIHGHCHGE?FED45-@@-F@HFGHHHFC65466-=>@EC::CCG@DH6-G@-C@-?HDD@-F@-6--FFF-:D:+HEEG?@-A8--G?IIHHEHG-C?GHFHHG?IIIHIHHCHIHHCHHHHHGHHGGIIHFHHHIIHFHCIHHHHIHHIIIHHHEHEIIIIHIHF<CIIGIIIIIIIIIIIIIIIIGIIIIIIIIHGGHHIIIIIIIIHGD0IIIIHIIIIIIIIIIIIIIIIIIIIIIIIIIIIII
@HWI-D00621:625:HMJNFBCX2:2:1104:1136:53979
GTGGGGAATATTGCACAATGGGCGCAAGCCTGATGCAGCCATGCCGCGTGTGTGAAGAAGGCCTTCGGGTTGTAAAGTACTTTCAGCGGGGAGGAAGGTGTTGAGGTTAATAACCTCAGCAATTGACGTTACCCGCAGAAGAAGCACCGGCTAACTCCGTGCCAGCAGCCCCGGTAATACGGAGGGTGCAAGCGTTAATCGGAATTACTGGGCGTAAAGCGCACGCAGGCGGTCTGTCAAGTCGGATGTGAAATCCCCGGGCTCAACCTGGGAACTGCATTCGAAACTGGCAGGCTAGAGTCTTGTAGAGGGGGGTAGAATTCCAGGTGTAGCGGTGAAATGCGTAGAGATCTGGAGGAATACCGGTGGCGAAGGCGGCCCCCTGGACAAAGACTGACGCTCAGGTGCGAAAGCGTGGGGAGCAAACAGG
+
IIIIIIIIIIIIIIIIIIIIIIIIIIIIIIIIIHIIIIIGIHIIIIGIHIHHEHIIIIIIIIIIIIIIIIIHIIIIICHIIIFEHIIIIIIDHIIIIIGEHHIIIII?FCHEBFHHIIIHGIHEEHHHIFEHHF@D+>HHA@?@EEHEDDHIEEHCHIEIHGEC??F-@?-->DHD?-G?@64DC+4EEHEH-@G4@E6?EDGHC@@@@H?GG@5?HFH?@;C>?FEHCHHF6-?G@6E:D==GHG@6---FG:+>+DEECEF--HHGIHIHF-AEHHHGHEIIGIHIIIIHHIHHHHHHHHHCH?HHDIDEHFHGEGDHG?HGIIIHIIHIIHIHHHGIHIHIIIIHDHIIGIIIIHGHHEIIHIIIIHIIIHHDHHGHHGIIIIIIIIHHHIIIIIGIIHHIIIHIIIIIIIIIIIIIIIIIIIIIII
@HWI-D00621:625:HMJNFBCX2:2:1104:5283:53795
GTGGGGAATATTGCACAATGGGCGCAAGCCTGATGCAGCCATGCCGCGTGTGTGAAGAAGGCCTTCGGGTTGTAAAGCACTTTCAGCGGGGAGGAAGGCGGTGAGGTTAATAACCTCATCGATTGACGTTACCCGCAGAAGAAGCACCGGCTAACTCCGTGCCAGCAGCCGCGGTAATACGGAGGGTGCAAGCGTTAAGCGGAATTACTGGGCGTAAAGCGCACGCAGGCGGTCTGGCAAGTCGGATGTGAAATCCCCGGGCTCAACCTGGGAACTGCATTCGAAACTGGCAGGCTAGAGTCTTGTAGAGGGGGGTAGAATTCCAGGTGTAGCGGTGAAATGCGTAGAGATCTGGAGGAATACCGGTGGCGAAGGCGGCCCCCTGGACAAAGACTGACGCTCAGGTGCGAAAGCGTGGGGAGCAAACAGG
+
IIIIIIIIIIIIIIIIIIIIIIIIIIIIHIIIIIIIIIIIIHHIIIIHHH0EHHIIIIIIIIIIIIGHIHHIIIIGIIIIIIDGHHIIHIGDHIIIIIIIIIIHIIFH@EHIIHIIIIHEHHIIIHEHIIIGIHHIGHDFFHHHEHEHICHIHIHHIHIHHIHII-FHH->HHD>CG@EC-46++>GEEGF?-4-----6>:;@@6@@GHHG?C--@36+-G>+5-4HHH@E@666---HC@46--G@-6@E@3:DCDHFHGG?AFEIIGIHHHFHHHHG?HHGFHGIIHHIHHIIHIHF7-@HHGHHHHHEHHIIGCHHEHHHIIIIIIIHIIHIIIIIIIIIIHEFBHIIGIIIIGHEHIHIIIIIIIIIIIIHIIIIIIIIIIHGIIIIIIIIIHHHHHIIIIHIIIIIIIIIIIIIIIIIIIHIII
@HWI-D00621:625:HMJNFBCX2:2:1104:9961:53924
GTGGGGAATATTGCACAATGGGCGCAAGCCTGATGCAGCCATGCCGCGTGTATGAAGAAGGCCTTCGGGTTGTAAAGTACTTTCAGCGGGGAGGAAGGCGATAAGGTTAATAACCTTGTCGATTGACGTTACCCGCAGAAGAAGCACCGGCTAACTCCGTGCCAGCAGCCGCGGTAATACGGAGGGTGCAAGCGTTAATCGGAATTACTGGGCGTAAAGCGCACGCAGGCGGTCTGGCAAGTCGGATGTGAAATCCCCGGGCTCAACCTGGGAACTGCATTCGAAACTGGCAGGCTAGAGTCTTGTAGAGGGGGGTAGAATTCCAGGTGTAGCGGTGAAATGCGTAGAGATCTGGAGGAATACCGGTGGCGAAGGCGGCCCCCTGGACAAAGACTGACGCTCAGGTGCGAAAGCGTGGGGAGCAAACAGG
+
IIIIIIIIIIIIIIIIIIIIIIIIIIIIIIIIIIIIIIIIIIIIIIIIIHEGHHIIIIIIIGIIIIIIIIHIIIGIIHHIHFDHHIIIGIIDHIHIHIIIIIICGHHIIHHIIHHHHEHHECHFHIIIIIIIIEHIGGHCGHHIIIHIIHIIGHHHHIIHHIE@-4@6-FCHHHCD@@EEEE4+C;5GEEE@-@--@E-6@HH@@66-=DHHF@EHHH:3C@@36-=DDC5E5-@6-@HHC5-6IHG@-CCG=:HHHHHEF@HEF6-A--HHHG?EHGHHHHHIIIIHHEGHGF-IHEIHGEE?G?IIIHIIHIIIIHIIIIHHHIIIIIIIIIIIIIHEIIIIHIHGDHIIIIIIIIIIIHIIIIIIIIIIIIIIIIIHIIIHIIIIIIIHIIIIIIIHIHIIIIIIIIIIIIIIIIIIIIIIIIIIII
@HWI-D00621:625:HMJNFBCX2:2:1104:14290:53757
GTGGGGAATATTGCACAATGGGCGCAAGCCTGATGCAGCCATGCCGCGTGTGTGAAGAAGGCCTTCGGGTTGTAAAGCACTTTCAGCGGGGAGGAAGGCGGTGAGGTTAATAACCTCACCGATTGACGTTACCCGCAGAAGAAGCACCGGCTAACTCCGTGCCAGCAGCCGCGGTAATACGGAGGGTGCAAGCGTTAATCGGAATTACTGGGCGTAAAGCGCACGCAGGAGGTCTGTCAAGTCGGATGTGAAATCCCCGGGCTCAACCTGGGAACTGCATTCGAAACTGGCAGGCTAGAGTCTTGTAGAGGGGGGTAGAATTCCAGGTGTAGCGGTGAAATGCGTAGAGATCTGGAGGAATACCGGTGGCGAAGGCGGCCCCCTGGACAAAGACTGACGCTCAGGTGCGAAAGCGTGGGGAGCAAACAGG
+
IIIIIIIIIHIIIIIIHIIIIIGHIIIHIIIIIIIIIGHIIHIIIIIHHHHIIIGHHIIIIIGIIIIIIIHIIIEHIIHHHIGHHIGHIIIIIIHHIIIGHHHIIGHIIIIIIFHIHHHEHHDEEHHIHEFHHHICDCH@GHEFC@FAH6;DHHFHHHIHCGCGHHIIFHC:DHD+@CEHH--5:>5E-6-6@EH=HC6@IIIHHDHC6HD@@C5CGFG@>4E;?FG@F>@6-6?HGIHHHHE@GHHHH?EHCDCDCHEEHAA5EF6A-?HIHIIGGHEHHE?FIIHGHHHHIHHHHHEEHEIIIHIIIIIIHIIIIIIIHHFIIIIHHHIIHHIIIHHGHIIHIIHG<HHIIHHIIIIIHHGIIHIIIHIIIIIHHHHHEEIHHIIIIIIIIHHIIIHHFHIIIHHIIIIIIIIIIIHIIIIIIIIIHI
@HWI-D00621:625:HMJNFBCX2:2:1104:3077:55113
GTAGGGAATCTTCGGCAATGGGGGCAACCCTGACCGAGCAACGCCGCGTGAGTGAAGAAGGTTTTCGGATCGTAAAACTCTGTTGTTAGAGAAGAACGTTAAGTAGAGTGGAAAATTACTTAAGTGACGGTATCTAACCAGAAAGGGACGGCTAACTACGTGCCAGCAGCCGCGGTAATACGTAGGTCCCAAGCGTTGTCCGGATTTATTGGGCGTAAAGCGAGCGCAGGTGGTTTCTTAAGTCTGATGTAAAAGGCAGTGGCTCAACCATTGTGTGCATTGGAAACTGGGAGACTTGAGTGCAGGAGAGGAGAGTGGAATTCCATGTGTAGCGGTGAAATGCGTAGATATATGGAGGAACACCGGAGGCGAAAGCGGCTCTCTGGCCTGTAACTGACACTGAGGCTCGAAAGCGTGGGGAGCAAACAGG
+
IIHIIHIIIIIICFEHIIIIIIHIGHIIIIIIIHHHGHIHIIIIIIIIHHIIIIIIIIIIIIHIIIIHIIIIIIIIIIIIHIHIIIIIIGHHHHIIHGHEH/:CCGHH:FHHHHEE-FHHEEHHAA-GED-DA-7FCHHEAHH?GHHE-+:DHHFFHG-4AFFHIEF@HCHIIIG++4@EEE--@--6@@F-5-6@GHEEF6F?@?G@6GD54---EHGD;@3+>8+5-6--6-HFA6-@A8--8CG@@?HH@EHGGD-@CHG8-EF?HECED8-@GHIHIIIHHGGIIIIHFGECHEFHEHIIHIIIIIIIIHIIIIIIGIIIIIIIIIHHGIIIIIIHIIIIIIHHFIIIHIIIIIIHHHIIIIIIIHIIIHIIIIHHHHIIIHHHIIIIIIIIIHHIIIIIIIHIIIIHIIIIIIIIIIIIIIIIII
@HWI-D00621:625:HMJNFBCX2:2:1104:9647:55129
GTGGGGAATATTGCACAATGGGCGCAAGCCTGATGCAGCCATGCCGCGTGTATGAAGAAGGCCTTCGGGTTGTAAAGTACTTTCAGCGGGGAGGAAGGCGATAAGGTTAATAACCTTGTCGATTGACGTTACCCGCAGAAGAAGCACCGGCTAACTCCGTGCCAGCAGCCGCGGTAATACGGAGGGTGCAAGCGTTAATCGGAATTACTGGGCGTAAAGCGCACGCAGGCGGTCTGTCAAGTCGGATGTGAAATCCCCGGGCTCAACCTGGGAACTGCATTCGAAACTGGCAGGCTAGAGTCTTGTAGAGGGGGGTAGAATTCCAGGTGTAGCGGTGAAATGCGTAGAGATCTGGAGGAATACCGGTGGCGAAGGCGGCCCCCTGGACAAAGACTGACGCTCAGGTGCGAAAGCGTGGGGAGCAAACAGG
+
IIHIIIIIIHIIHIHIIGIHHIIIIIIHHIIHIHHIHIGIHIHGIGHIIIHIIIGHIGGHHIHIIGHIIFHIIIIHHHIIIC<CHHIH.DH<CCHHIIHHHHDHIGHECHHHIEHG-DD7@EHHFHGHEHHHIHHD+CHH?AHIHIIADHG:EEEHIGG@@HEH??F---3+5+33@@H??@@:DD@EHH?F4--65--6F@@6-@66FC:@@6??E@G@-EHHH@5+3+G5-----6-+3---@@CEHHGF5+:DC3-F?F?A-A@E@?AGHHEHHHIHCHHFGGHHFHHHEHH@8--EEFG?IGIIDHHHHHEEFIHGHEGIIIIIIIHHIIHIHHHIHHHHIHHDAHHHHIHGHIHHIHIHIIIHIIIIIIIHIIIIHCIIIHHIIIIHHHIHHIIHHGIIIIIIIIIIIIIIIIIIIIIIIIIIII
@HWI-D00621:625:HMJNFBCX2:2:1104:19849:55342
GTGGGGAATATTGCACAATGGGCGCAAGCCTGATGCAGCCATGCCGCGTGTATGAAGAAGGCCTTCGGGTTGTAAAGTACTTTCAGCGGGGAGGAAGGCGATAAGGTTAATAACCTTATCGATTGACGTTACCCGCAGAAGAAGCACCGGCTAACTCCGTGCCAGCAGCCGCGGTAATACGGAGGGTGCAAGCGTTAATCGGAATTACTGGGCGTAAAGCGCACGCAGGCTGTCTGTCAAGTCGGATGTGAAATCCACGGGCTCAACCTGGGAACTGCATTCGAAACTGGCAGGCTAGAGTCTTGTAGAGGGGGGTAGAATTCCAGGTGTAGCGGTGAAATGCGTAGAGATCTGGAGGAATACCGGTGGCGAAGGCGGCCCCCTGGACAAAGACTGACGCTCAGGTGCGAAAGCGTGGGGAGCAAACAGG
+
HHIIIIIIIHIIIIIIIIIHHIIIIIIIIIIIIIHIGIIIGIIIGHIIDHHEHIIIIHIGGIIGIHIIIHIHIIHHIEHIIIDDHHG<CHHDHD=EHIII<DHHEH@E@CGGHIHHHIIIICAEHHHH@GHF@FHDHH:-F?@?FH--:+:+E-EEHH@G?@EE@?-FC?6D+D++5F-6--->+C@-4?--@@---6--F@5@66FCH8:HH@HE@6-6;:DC:D--+4+FF6--6EH>:H@G@@F@6-@@-4+6+DIIHGIHEF?F?HHAFEHFHHHG@EBFCBHG@CIHEH@GF@CD-@F?A?HIH:>D7?EHG?HHH?EHGIIIHDHCIIHHFIIIIIIIHEHG<@HHEHFHEHIGIIIIIIHIIIIIIIIIIIIIHHEHHIIHHIIIHIIIIHHCHHIIIIIIIIIIIIIIIHIIIIIIIIIIII
@HWI-D00621:625:HMJNFBCX2:2:1104:2511:55849
GTGGGGAATATTGCACAATGGGCGCAAGCCTGATGCAGCCATGCCGCGTGTATGAAGAAGGCCTTCGGGTTGTAAAGTACTTTCAGCGGGGAGGAAGGTGCTGAGGTTAATAACCTCAGCAATTGACGTTACCCGCAGAAGAAGCACCGGCTAACTCCGTGCCAGCAGCCGCGGTAATACGGAGGGTGCAAGCGTTAATCGGAATTACTGGGCGTAAAGCGCCAGGAGGCGGTCTGGAAAGTCGGATGTGAAATCCCCGGGCTCAACCTGGGAACTGCATTCGAAACTGGCAGGCTAGAGTCTTGTAGAGGGGGGTAGAATTCCAGGTGTAGCGGTGAAATGCGTAGAGATCTGGAGGAATACCGGTGGCGAAGGCGGCCCCCTGGACAAAGACTGACGCTCAGGTGCGAAAGCGTGGGGAGCAAACAGG
+
IIHIIIIIIIIIHIIIIIIIIGIIIIIIIIIHIIIIIIIIIIHIIIIIIHHIIIIIHIGIEFIIIIIHHHIIIIIIIIHHIIGHHIIIIIGCDHEHHHIHEHHIIIHIEHIIIID@-FHFGHEG-FF@AHIGHF@HHDCGHF?E?@?-DHIIHGE-@GH@?E?G@C@F-FDHII;+-66@@5-5;H@GGC----46@EGGEHHF@E6#6@66-*@EHHH54-++-+=;;>@E6-66--E:>--666---EHF=D::CDEGA6-4EIHHG?IIIHHHCIHFGHHHHHEIHHHHHHFHHHHGAHIHIHIIHDCDDG?EHHHHGCHIIGIGIIIIIIIIHGHIHIHHIHHF<GIIHHIIIIIIIHHE?IIIHGIIIIIGIIHHGIIIIIIIIHIHHIIIIIIIHGIIIHHIIIIIIIIIIIIIIIHIIIIIII
@HWI-D00621:625:HMJNFBCX2:2:1104:7119:55937
GTGGGGAATATTGCACAATGGGCGCAAGCCTGATGCAGCCATGCCGCGTGTGTGAAGAAGGCCTTCGGGTTGTAAAGCACTTTCAGCGGGGAGGAAGGAGTTAAGGTTAATACCCTTGCCGATTGACGTTACCCGCAGAAGAAGCACCGGCTAACTCCGTGCCAGCAGCCGCGGTAATACGGAGGGTGCAAGCGTTAATCGGAATTACTGGGCGTAAAGCGCACGCAGGCGGTTTGTCAAGTCGGATGTGAAATCCCCGGGCTCAACCTGGGAACTGCATTCGAAACTGGCAGGCTAGAGTCTTGTAGAGGGGGGTAGAATTCCAGGTGTAGCGGTGAAATGCGTAGAGATCTGGAGGAATACCGGTGGCGAAGGCGGCCCCCTGGACAAAGACTGACGCTCAGGTGCGAAAGCGTGGGGAGCAAACAGG
+
IIIIIIHIHIIIIIIIIIIHIIIIIHIIIIHIIIIIIIIIIIIIHDEHFHG1CGHHIHHIHIIIIIIIIIIIHHHHIEHIIIHHHIIHGIIDHHHIIG/::DGGEHICH/-A-8-AEE--+7>-EC@GHCCHE@-+5>DGEECG?GHHICDHHFF?GH=--@-6-4@FCH;DH:++566-@-@>:+@E@@6@-@@4@-@6E-@@@@@66CD@+--@@3+)@3-36-436+-4--HE@@FH>46-HHIHEHEHG::H:IHEA-F-EG@AECCEGF--GHGA6@HF-EG?GHGA-?HB-FECCF88--FHGHH@?AG@HIIIIHIIIIIIIIIIIIIIIHGEHHIIIHEF<CHH?HHEF@HIIHHHGIIIIIIIIIHIHIHHCHIIIIIHFHIGHIIIIHHEEGIIIIIIIIIIIIIIIIIIIIIIIIIIII
@HWI-D00621:625:HMJNFBCX2:2:1104:15320:56160
GTGGGGAATATTGCACAATGGGCGCAAGCCTGATGCAGCCATGCCGCGTGTGTGAAGAAGGCCTTCGGGTTGTAAAGCACTTTCAGCGGGGAGGAAGGCGGTGAGGTTAATAACCTCATCGATTGACGTTACCCGCAGAAGAAGCACCGGCTAACTCCGTGCCAGCAGCCGCGGTAATACGGAGGGTGCAAGCGTTAATCGGAATTACTGGGCGTAAAGCGCACGCAGGCGGTCTGTCAAGTCGGATGTGAAATCCCCGGGCTCAACCTGGGAACTGCATTCGAAACTGGCAGGCTAGAGTCTTGTAGAGGGGGGTAGAATTCCAGGTGTAGCGGTGAAATGCGTAGAGATCTGGAGGAATACCGGTGGCGAAGGCGGCCCCCTGGACAAAGACTGACGCTCAGGTGCGAAAGCGTGGGGAGCAAACAGG
+
IIIIIIIIIIIIIIIIIIIIIIIIIIIIIIIIIIIIIIIIIIIIIIIIIIHIIIIIIHIIIIIIIIIIHHIIIIIIIHIHIIDHIIHIIIIIGIHIHIIIHIHIIICEHGHHIHHIEHIIIIHIGIHIHHIHHIIIHIIIIHIIGHIIIHIIIHEH?@EGEHHHIHEHHIHHIIHHI@CGHHGDHD4EHHHE-5@@EC@GEHHEEEHGI?GFCCHHHHHF>HG::-ED:;DHHGF6?IHD:HGIIIHHCFHHE:HCGHHHECIIHG4-HGIIIIGGIIHH?FEGFEIIIHHEHF-EHIHHHHHFIHHIHHHIIIHHHEIIIIGHIIIIIIIIIIIIIIIIIIIIIIHD<1HIIIIIIIIIIIIIIIIIIIIIIIIIIHIHHHIIIIIIIIIHHHIIIIIHHIIIIIIIIIIHIIIIIIIIIIIIIIIIII
@HWI-D00621:625:HMJNFBCX2:2:1104:15840:56004
GTGGGGAATATTGCACAATGGGCGCAAGCCTGATGCAGCCATGCCGCGTGTGTGAAGAAGGCCTTCGGGTTGTAAAGCACTTTCAGCGGGGAGGAAGGCGGTGAGGTTAATAACCTCACCGATTGACGTTACCCGCAGAAGAAGCACCGGCTAACTCCGTGCCAGCAGCCGCGGTAATACGGAGGGTGCAAGCGTTAATCGGAATTACTGGGCGTAAAGCGCACGCAGGCGGTCTGTCAAGTCGGATGTGAAATCCCCGGGCTCAACCTGGGAACTGCATTCGAAACTGGCAGGCTAGAGTCTTGTAGAGGGGGGTAGAATTCCAGGTGTAGCGGTGAAATGCGTAGAGATCTGGAGGAATACCGGTGGCGAAGGCGGCCCCCTGGACAAAGACTGACGCTCAGGTGCGAAAGCGTGGGGAGCAAACAGG
+
IIIIIIIIIIIIIIIIIIIIIIIIIIIIIIIIIIIIIIIIIIIIIIIIIIHIIIIIHIIIIIIIIFHHIGHIIIIIIIIHIEDGHIIIIIIGIIIGHHGHIIHIIHC@HHIIIGGHHIIIIHHIIIIIHHHHHIGIIHIHIHIGHHIIIIIHHFHHEHHHIICHIHIIHIIHDHD;?GHFHH=DHH@G=@HHEHEGEHECHFHECHH?FH@GHG?@=>56>-5-58HHDHH@666-6?HDDC@EHFCCE?ECE::+C+HEEA6-?EHHECIIHIIHG6-@G@HHHHHEFH@FAHIHHHFEGEEHHEIIHGIHHHIHHIHIHIIIIIIHHDIIIHIIIIIHIIIIIIHGDGIIIIIIIIIIIIIIIIIIIIIIIIIIIIIHCIIGIIIIIIIHFIIIIIIIIHIIIIIIIIIIIIIIIIIIHIIIIIIIII
@HWI-D00621:625:HMJNFBCX2:2:1104:17983:56480
GTGGGGAATATTGCACAATGGGCGCAAGCCTGATGCAGCCATGCCGCGTGTATGAAGAAGGCCTTCGGGTTGTAAAGTACTTTCAGCGAGGAGGAAGGCGTTAAGGTTAATAACCTTGGCGATTGACGTTACTCGCAGAAGAAGCACCGGCTAACTCCGTGCCAGCAGCCGCGGTAATACGGAGGGTGCAAGCGTTAATCGGAATTACTTGGCGTAAAGCGCACGCAGGCGGTCTGTCAAGTCGGATTGGAAATCCCCGGGCTCAACCTGGGAACTGCATTCGAAACTGGCAGGCTAGAGTCTTGTAGAGGGGGGTAGAATTCCAGGTGTAGCGGTGAAATGCGTAGAGATCTGGAGGAATACCGGTGGCGAAGGCGGCCCCCTGGACAAAGACTGACGCTCAGGTGCGAAAGCGTGGGGAGCAAACAGG
+
IIIGHIIIHHHIIIIIHHHGHIHIIIIGHIIIIIIIIHIIIIIIIIIIIHHHHHHIIIIIIGGHIIIHIFEHIIHIIIHGHH:CHHHIDHDDHIHHGIGIIIIHIGHIGIHIHIGIIIEFHIIIHIHIIIIIF@-:DH:HHIIHIIIHHIIDHEHEHIIHHIECF?GHHECCHHCC@F-@@HHIIHHED@GH---4@EHHEH-@CEHI-+6@@A>>EHIIED:+6>:CD:C######@EIHHE666---?@F4+DHH:4-66---6AF-EGA6--AFHHCEHE?HIIIHHIHIHGEHHHGIHECIIHIIIIHHHGFFIIIIIIIIIIIIIIIIIHHIIHHIIIIIIHHDIIHHIHIIHGHIIIIIIIGHFIHIIIHHIIIIIIIIHIIIIHHHIIHIHHEEHHIIIHIIIIIIIIHHIHIIIIIIIIIHI
@HWI-D00621:625:HMJNFBCX2:2:1104:10895:56660
GTGGGGAATATTGCACAATGGGCGCAAGCCTGATGCAGCCATGCCGCGTGTGTGAAGAAGGCCTTCGGGTTGTAAAGCACTTTCAGCGGGGAGGAAGGCGTTAAGGTTAATAACCTTGGCGATTGACGTTACCCGCAGAAGAAGCACCGGCTAACTCCGTGCCAGCAGCCGCGGTAATACGGAGGGTGCAAGCGTTAATCGGAATTACTGGGCGTAAAGCGCACGCAGGCGGTCTGTCAAGTCGGATGTGAAATCCCCGGGCTCAACCTGGGAACTGCATTCGAAACTGGCAGGCTAGAGTCTTGTAGAGGGGGGTAGAATTCCAGGTGTAGCGGTGAAATGCGTAGAGATCTGGAGGAATACCGGTGGCGAAGGCGGCCCCCTGGACAAAGACTGACGCTCAGGTGCGAAAGCGTGGGGAGCAAACAGG
+
IIIIIIIIIIIIIIIIIIIIIIIIIIIIIIIIIIIIIIIIIIIIIIIICHHHIIIIIIIFHIIIIIIIHIIIIIIIIIIIHIHHHHIIIIIHIIIIIIHIIIHHHHIIIIIIIDHGHHEHIIIIHIHFGHHEEHHHCD3GHH?FHIIHHIIHHHEHHH44@GHF?GHIIHH:HIDDC@FEHE=>DDGH-@-6@GHFHH-@GE@@@@H@EHHE@C@DHIIHIG6+--6+++5HF@--?HHCCFHG@-CFEG?HE:DCGIHHGA64AA-A6AHHGA66?EA-EEHHHG?HHF4FCHHIIHHG?GHGD7HHHCIIHGA.IHHHD/HFIHIIIIHIIIIHGFIHIIIIIIIHFEHGIIIHIIHHIHIIIIIHIIIIIIIIIIHGHEHHIHHIIIIIHIIIIIHG@HIIIIHIIIIIIHDIIIIIIIIIIIIIII
@HWI-D00621:625:HMJNFBCX2:2:1104:16987:56551
GTGGGGAATATTGCACAATGGGCGCAAGCCTGATGCAGCCATGCCGCGTGTATGAAGAAGGCCTTCGGGTTGTAAAGTACTTTCAGCGGGGAGGAAGGTGTTGAGGTTAATAACCTCAGCAATTGACGTTACCCGCAGAAGAAGCACCGGCTAACTCCGTGCCAGCAGCCGCGGTAATACGGAGGGTGCAAGCGTTAATCGGAATTACTGGGCGTAAAGCGCACGCAGGCGGTCTGTCAAGTCGGATGTGAAATCCCCGGGCTCAACCTGGGAACTGCATTCGAAACTGGCAGGCTAGAGTCTTGTAGAGGGGGGTAGAATTCCAGGTGTAGCGGTGAAATGCGTAGAGATCTGGAGGAATACCGGTGGCGAAGGCGGCCCCCTGGACAAAGACTGACGCTCAGGTGCGAAAGCGTGGGGAGCAAACAG
+
IIIHIHIIIIIIIIIIIIIIHIHHIIIIIIIIHIIIIIIIIHHIIIIIIIIIIIHHIIIIIIIIIIIIHIIIIHIIIIIIIGDFCEHIIIHCHHHEHHHIIIIGIIHHIIEHHHHIIIGHIIIEEHHHHHGEEHIIIH:GFHHIGIHIC;HIIHHHHIHF-@GECGEHIFDHIH:HEEHIIGF>HGCEE@@@EDEG=@@@G@EH?@@-@5H=HE@CGFHC>4>:HHEHCDF-6-H@ECHCCC@E?HHEEEE@G:HDDHHHHHIIHGEA-AA-@@IHHHEG?-E?HGA-EEGF-HGAAD8F@-DEF-IIIIHEG?IHHHHHF/?HIHIIIIIHHCIHEIHIGIIHIHHDIIIIGIIIIHIIIHIIIIIHECIIIIIIIHHGIGIIHHIIHHGIHIHDIHHGHHIIIIIIIIIIIIIIIIIIIIIIIIIHH
@HWI-D00621:625:HMJNFBCX2:2:1104:20237:56646
GTGGGGAATATTGCACAATGGGCGCAAGCCTGATGCAGCCATGCCGCGTGTGTGAAGAAGGCCTTCGGGTTGTAAAGCACTTTCAGCGGGGAGGAAGGCGGTGAGGTTAATAACCTCACCGATTGACGTTACCCGCAGAAGAAGCACCGGCTAACTCCGTGCCAGCAGCCGCGGTAATACGGAGGGTGCAAGCGTTAATCGGAATTACTGGGCGTAAAGCGCACGCAGGCGGTCTGTCAAGTCGGATGTGAAATCCCCGGGCTCAACCTGGGAACTGCATTCGAAACTGGCAGGCTAGAGTCTTGTAGAGGGGGGTAGAATTCCAGGTGTAGCGGTGAAATGCGTAGAGATCTGGAGGAATACCGGTGGCGAAGGCGGCCCCCTGGACAAAGACTGACGCTCAGGTGCGAAAGCGTGGGGAGCAAACAGG
+
IIIIIIIHIIIIIIIIIIIIIIIHHIIGIIIIIIIHIHIIIIIIIIIIHIGHIIIIIIHIGFHIIIIIIIIIIIIHEHHHIH<GHEHIIIIIHIFHCHHDHCDHEHHHHCGHEHHHIIIIHGDHEHHHHH?@@FCHHIHHEHIHHHHHDDHDCHHEEH4-@GHHIE?-@-36>;6CH?--@G=+;+-6@GH@-@G---6-@E=ECHH@E@35@>CEE>B5--5+F5-+>>-??G?G@CH:3-@GEEG@-?EFE:36++488@@EHGA@-IHGCA?@HHHHGEFAHBEEACD@DFHHIHHHCEEHHFHHHHHFHGIHHIHIHHCHHIGIIHGIIIIHHEDIFIIIHIHG<HIHIHIHIHHH<DEHHHHGHCIIIIIHIIHHHH?IHIIIIHGHHIIIHHHFIHHIIIIIIIHGHHIIIIIIIIIIIIIIII
@HWI-D00621:625:HMJNFBCX2:2:1104:15388:57783
GTGGGGAATATTGCACAATGGGCGCAAGCCTGATGCAGCCATGCCGCGTGTATGAAGAAGGCCTTCGGGTTGTAAAGTACTTTCAGCGGGGAGGAAGGCGATAAGGTTAATAACCTTGTCGATTGACGTTACCCGCAGAAGAAGCACCGGCTAACTCCGTGCCAGCAGCCGCGGTAATACGGAGGGTGCAAGCGTTAATCGGAATTACTGGGCGTAAAGCGAACGCAGGCGGTCTGTCAAGGCGGATGTGAAATCCCCGGGCTCAACCTGGGAACTGCATTCGAAACTGGCAGGCTAGAGTCTTGTAGAGGGGGGTAGAATTCCAGGTGTAGCGGTGAAATGCGTAGAGATCTGGAGGAATACCGGTGGCGAAGGCGGCCCCCTGGACAAAGACTGACGCTCAGGTGCGAAAGCGTGGGGAGCAAACAGG
+
IIIIIIHIIIIIIIIIIIIIIIIIIIIIIIIIIIIIIIIIIIIIIIIIHHHIIIIGHIIHHIIIIGIIIIIIIIIHIHIIHHFHIIHIIIIIHIGHIIHIGHIHIIHFHIIHIIGIIGHIIIIIHHFHIGHIIIHIIHIIHIIHHHHHHIDIIIHHGH@HEHIHCE-G@H+CDHC:HHCCHHHCHHHIIHIGGHEHHHHIHHIIEFHIIHGHHDEHIICC0#4+43EDHDHIGHEHC@G4--=EHHEFHHFHHIGGH:GFHCHHGF?IHCIHHHHIIIIGIIIIHIHHGHIHEGIIIHHHHHHHHEHHHIIIIHHHHEAIIIIIIIIIIHIIIIIIIHIHIIIIIIHF<GIIIIIIHHHIIHIIIIHIIHIIIIIIIIIHHHHIIIIIIHIHGIIIIIIIIIIIIIHHIIIIIIIIIIIIIIIIIIIIII
@HWI-D00621:625:HMJNFBCX2:2:1101:18426:75027
GTGGGGAATATTGCACAATGGGCGCAAGCCTGATGCAGCCATGCCGCGTGTATGAAGAAGGCCTTCGGGTTGTAAAGTACTTTCAGCGAGGAGGAAGGCGTTAAGGTTAATAACCTTGGCGATTGACGTTACTCGCAGAAGAAGCACCGGCTAACTCCGTGCCAGCAGCCGCGGTAATACGGAGGGTGCAAGCGTTAATCGGAATTACTGGGCGTAAAGCGCACGCAGGCGGTCTGTCAAGTCGGATGTGAAATCCCCGGGCTCAACCTGGGAACTGCATTCGAAACTGGCAGGCTAGAGTCTTGTAGAGGGGGGTAGAATTCCAGGTGTAGCGGTGAAATGCGTAGAGATCTGGAGGAATACCGGTGGCGAAGGCGGCCCCCTGGACAAAGACTGACGCTCAGGTGCGAAAGCGTGGGGAGCAAACAGG
+
IIIIIIIIIIIIIIIIIIIHIIIHIIIIIIIIIIIIIIIIIIHIIIIIIIIGHHHIIIIIIGHIIHIIIIIIIIIIIHIIIIFHHHIIGIIIHIIIEHGHHHEHHIHHIHHCHHHHEHHGIIIIIIIHHHIII?@::@HG6-A6@E@GHHHIGHHHE?-54E?@6GH@FEHC:HC;GHHEHD@H>D@?4FHHCE-@G---@@CG@FF-#:HGHEF>HHH54-@+-@GCDHHGHCEF6-HIIHHHGHEIGIIHH:HHDDHGA-E?HHHG@HEHGAEEHH@HFIHHIIIIHIIIHHGHHHIIIHGCHEGIIIIIIHHHHIHHIHHGIIIIIIIIIGIHHHIHIIIIHHHGDHGIHHIIHHHHCIIIIHIIIIIIIIIIHHDHHEIHIIIIIHHHHIIIIIIHHFIIHIHIIIIIIHIIIIIIIIIIIIIIII
@HWI-D00621:625:HMJNFBCX2:2:1101:17778:75414
GTGGGGAATATTGCACAATGGGCGCAAGCCTGATGCAGCCATGCCGCGTGTGTGAAGAAGGCCTTCGGGTTGTAAAGCACTTTCAGCGGGGAGGAAGGCGCTAAGGTTAATAACCTTAGCGATTGACGTTACCCGCAGAAGAAGCACCGGCTAAATCCGTGCCAGCAGCCGCGGTAATACGGAGGGGGCAAGCGTTAATCGGAATTACTGGGCGTAAAGCGCACGCAGGCGGTCTGTCAAGGCGGATGTGAAATCCCCGGGCTCAACCTGGGAACTGCATTCGAAACTGGCAGGCTAGAGTCTTGTAGAGGGGGGTAGAATTCCAGGTGTAGCGGTGAAATGCGTAGAGATCTGGAGGAATACCGGTGGCGAAGGCGGCCCCCTGGACAAAGACTGACGCTCAGGTGCGAAAGCGTGGGGAGCAAACAGG
+
IIIGIIHIIHHIIIHIHIIIIIIIIIIHIIIIIIHIIIIIIIIIIIIIIIHHHHIIIHHIHHIIIIIIIGHIIIHIIIHIHHDGHIIIGIIIHIIIIIGHHIDHGFGHHHHEHECGHHHGHIIF?ECHE-B@GAHG:DHF-AGHIC@EH++>EH-6-@G@GG?EHE---@CHIC:HEHHHH-5CD:+5>CHH?H5EHC?GHHCHHIG-6-6E@3@HE?@->E@C4-HIHHCHFGC@@-@@6--EEG6-6-HHGIGHHHHFCG8@EHA-AFHIHA-CEHG4@EHIHHHHGIHHHIIGIIIIIHHFECIHIHIIHEGIIIIIHIHIIIHHC.DGIHIIIIIHFIIIHHHFDDHHIIIIHHHHGIHIIIIIIIIIIIIIIIHHHCIIIIIIIIHEHIIIIIIHHCIIIIIIIIIIIIIIIIIIIIIIIIIIII
@HWI-D00621:625:HMJNFBCX2:2:1101:14987:75999
GTGGGGAATATTGCACAATGGGCGCAAGCCTGATGCAGCCATGCCGCGTGTGTGAAGAAGGCCTTCGGGTTGTAAAGCACTTTCAGCGGGGAGGAAGGCGCTAAGGTTAATAACCTTAGCGATTGACGTTACCCGCAGAAGAAGCACCGGCTAACTCCGTGCCAGCAGCCGCGGTAATACGGAGGGTGCAAGGGTTAATCGGAATTACTGGGCGTAAAGCCCACGCAGGCGGTCTGTCAAGTCGGATGTGAAATCCCCGGGCTCAACCTGGGAACTGCATTCGAAACTGGCAGGCTAGAGTCTTGTAGAGGGGGGTAGAATTCCAGGTGTAGCGGTGAAATGCGTAGAGATCTGGAGGAATACCGGTGGCGAAGGCGGCCCCCTGGACAAAGACTGACGCTCAGGTGCGAAAGCGTGGGGAGCAAACAGG
+
IIIIIIIIIIIIIIIIIIIIIIIIIIIHIIIIGIIIIIIIIIIIIHIIIIHIIIIIIIIIIGHIIIIIIHHHHIIIIIIIHIDHEDC>DHHDHGHIFHHHCHHIIIIHHIHIHIGIHHI@:HHIIHEHHCHIEHDDCHG--8AH-AHAHD:DHE-@GE-4EH?6F--@?-3>CDHH-6-6--4>C:@E5-@@-4@@H?###@6-?F6--;+@4-6GE@56)66+--@6C14F6-6--FCHHHEE@666---F=CC:C+HHHEA?HHEGECHG@@CIHHGHEHFEHIHIHHEHIHIIIHHIIHHEEEHIIIHHHFHEH?HH?IIIIIIHIIIIIIIIHHEIIIIIIIHFAGIIGIIIIIIIIIIIIIHHHFIIIIIIIIHHE1IIIIIIIIIIHIIIIIHHHGIIIIIIIIIIIIIIIIIIIIIIIIIIII
@HWI-D00621:625:HMJNFBCX2:2:1101:16518:76719
GTGGGGAATATTGCACAATGGGCGCAAGCCTGATGCAGCCATGCCGCGTGTATGAAGAAGGCCTTCGGGTTGTAAAGTACTTTCAGCGAGGAGGAAGGCGTTAAGGTTAATAACCTTGGCGATTGACGTTACTCGCAGAAGAAGCACCGGCTAACTCCGTGCCAGCAGCCGCGGTAATACGGAGGGTGCAAGCGTTAATCGGAATTACTGGGCGTAAAGCGCACGCAGGCGGTCTGTCAAGTCGGATGTGAAATCCCCGGGCTCAACCTGGGAACTGCATTCGAAACTGGCAGGCTAGAGTCTTGTAGAGGGGGGTAGAATTCCAGGTGTAGCGGTGAAATGCGTAGAGATCTGGAGGAATACCGGTGGCGAAGGCGGCCCCCTGGACAAAGACTGACGCTCAGGTGCGAAAGCGTGGGGAGCAAACAGG
+
IIIIIIHIIIIIIIIIIIIIIIHIIIIIIIIIIIGIIIIIIIHIFHIIDHHEHIIIHHIIIIIIHEHIHHIHIHIIIIIHDHGHHIHGCHHGDHHGIIHGHHHGHIEGHIIIIGIHIHHHGIIHGIFHIHGIGGEDDHHGHGIGIIE@;HD:4@-AEEGHIHGHHEAH@G>HHC++@6-@GG53CHGEGHHEFD-65EEHHHHIHC6@-HHHHHHHHHF+--6+F5-;D;CG@66@G@EC>-@E@@6--FIIHD:IDCEFIFHEHHEFEIIHHHHGIHHHEIIIIIIIIHHIHGCIIIHHFHE?HFHGDDHHHHGGFEEGHHHHHHHIIIIIHIIIHIHHIIIIHGAGDDIIIIIIIIIIHHDHGIIIIIIIIHIIIIIHFIIIIIIIIIHHGIHIIIHHEHIIIIIIIIIHIIIIIIIIIIIIIIIIII
@HWI-D00621:625:HMJNFBCX2:2:1101:15623:77105
GTGGGGAATATTGCACAATGGGCGCAAGCCTGATGCAGCCATGCCGCGTGTGTGAAGAAGGCCTTCGGGTTGTAAAGCACTTTCAGCGGGGAGGAAGGCGCTAAGGTTAATAACCTTAGCGATTGACGTTACCCGCAGAAGAAGCACCGGCTAACTCCGTGCCAGCAGCCGCGGTAATACGGAGGGTGCAAGGGTTAATCGGAATTACTGGGCGTAAAGCGCACGCAGGCGGTCTGTCAAGTCGGATGTGAAATCCCCGGGCTCAACCTGGGAACTGCATTCGAAACTGGCAGGCTAGAGTCTTGTAGAGGGGGGTAGAATTCCAGGTGTAGCGGTGAAATGCGTAGAGATCTGGAGGAATACCGGTGGCGAAGGCGGCCCCCTGGACAAAGACTGACGCTCAGGTGCGAAAGCGTGGGGAGCAAACAGG
+
IIIIHIHIIIIIIIIIIIIIHIIIIIIIIIIIIIIIIIIIIIIIIIIIIIHHIIHIIIIIIGIIIIIIIHHIIIIIIFHEHHDHHIIIIIIIHIIIGHIIIIHIIGGHHIIIIFHHHIHFHHIGEHIIIIEHEHIIIHDEHHGEHCHHHHIIHHHHHEH@44GEGCGHIFHIIC+64@?FHHHGHHEF=@@6-6@-5@6@@E-4@FF?EHEC?:+6EG###HED@-HGHDHHGFE@-G@DC-@6--?@6--H@CHC;CIIIHHEHFE?HIHHHHEHHHHEHEFHHHCIIIIIIHCGIIHHGIHEHEF-DHC@HEFCIIIIIHHIIIHGDHIHIIHHFIIHHCEH?GFFACIIIIIIHIIIHDGIIIIIIIIIIIIIIIIHIIIIIIHHHHHHHIIIIIIIHHIIIHHIIIIIIIIIIIIIIIIIIIIIII
@HWI-D00621:625:HMJNFBCX2:2:1101:17842:77954
GTGGGGAATATTGCACAATGGGCGCAAGCCTGATGCAGCCATGCCGCGTGTGTGAAGAAGGCCTTCGGGTTGTAAAGCACTTTCAGCGGGGAGGAAGGCGGTGAGGTTAATAACCTCACCGATTGACGTTACCCGCAGAAGAAGCACCGGCTAACTCCGTGCCAGCAGCCGCGGTAATACGGAGGGTGCAAGCGTTAATCGGAATTACTGGGCGTAAAGCGCACGCAGGCGGTCTGTCAAGTCGGATGTGAAATCCCCGGGCTCAACCTGGGAACTGCATTCGAAACTGGCAGGCTAGAGTCTTGTAGAGGGGGGTAGAATTCCAGGTGTAGCGGTGAAATGCGTAGAGATCTGGAGGAATACCGGTGGCGAAGGCGGCCCCCTGGACAAAGACTGACGCTCAGGTGCGAAAGCGTGGGGAGCAAACAGG
+
GHIIIIHIIHIIIIHIHIIHIIIIIIIIIIIIIIHIIGIHIIHIIIIIIIHIIIHIIIFEHIGIIHIGIGHHHHIIIIIGHD<CEHFCHHHCDHHHGIIHGIDIHIF?GHHEHH-@-CG?@CHCEHIIEAH=EHHH3>HCAHHGCHHHGD+;@F@EHIIEHD??@HEE?HC+5++56@GHEE@:DH-6GGHH?H@@HH?@F4-GHCG>,GHH>HGHIHDFE;HIHGDHD;@EH@@H@?H>CHEFF-IHFHHEHCD>:+HH?HEFHGHFEEHEHHHHEHAEG-@HHIHHFHHF??HHIIHGHHG?FCIIIHIIHEHHHHHIHHFIHIIHHDIGHIIHIIIIIIIIIIHF<DEHHIIIIIIIGIIIIIIIIGIIIIIIIIIIIIIIIIIIHIHHHIIIIHIHHEIHIIHDIIIIIIIIIIHIIIIIIIIIIH
@HWI-D00621:625:HMJNFBCX2:2:1101:12443:78238
GTGGGGAATATTGCACAATGGGCGCAAGCCTGATGCAGCCATGCCGCGTGTATGAAGAAGGCCTTCGGGTTGTAAAGTACTTTCAGCGGGGAGGAAGGCGATAAGGTTAATAACCTTGTCGATTGACGTTACCCGCAGAAGAAGCACCGGCTAACTCCGTGCCAGCAGCCGCGGTAATACGGAGGGTGCAAGCGTTAATCGGAATTACTGGGCGTAAAGCGCACGCAGGCGGTCTGTCAAGTCGGATGTGAAATCCCCGGGCTCAACCTGGGAACTGCATTCGAAACTGGCAGGCTAGAGTCTTGTAGAGGGGGGTAGAATTCCAGGTGTAGCGGTGAAATGCGTAGAGATCTGGAGGAATACCGGTGGCGAAGGCGGCCCCCTGGACAAAGACTGACGCTCAGGTGCGAAAGCGTGGGGAGCAAACAGG
+
IIIIIIIIIIIIIIHIIIIIIHIIHIIIIIIIIHHIGIHIHIIIHHIIIIIIIIIGHII@EHHIICHHHHIHCEHHICFHICFHHGIIIIIIIIIIIIIIIIIIIHGGHHEHHHIIHHIIIIIIIIGHHCEH?6@>:DHEEGGHFHIGHC:CHHHIHI-FEEE-@@@FH@33>:5>--6@G-->D:-@-----6-@@---FE@GG66*66D@6E@HGC:+@>@:--GC3)@66-@@E@H;:CHEH?EHHEEHHHIHHDIHG?A?FFCECCIHHH?AGCEHHHIIIIHIIHFHHHHHHIIHEEFFHEIHHHHHFHIHHHHIGIIIHIIHGIHHHGIFGGHHHIIIIIHHBDIIIHH@GHIIHHIIIIIIIHIIIIIHIIIIIHIHIIIIGIIHIIIIIIIHFIIIIIIIIIIIIIIHIIIIIIIIIIHIII
@HWI-D00621:625:HMJNFBCX2:2:1101:18059:79193
GTGGGGAATATTGCACAATGGGCGCAAGCCTGATGCAGCCATGCCGCGTGTATGAAGAAGGCCTTCGGGTTGTAAAGTACTTTCAGCGGGGAGGAAGGCGATAAGGTTAATAACCTTGTCGATTGACGTTACCCGCAGAAGAAGCACCGGCTAACTCCGTGCCAGCAGCCGCGGTAATACGGAGGGGGCAAGCGTTAATCGGAATTACTGGGCGTAAAGCGCACGCAGGCCGTCTGTCAAGTCGGATGTGAAATCCCCGGGCTCAACCTGGGAACTGCATTCGAAACTGGCAGGCTAGAGTCTTGTAGAGGGGGGTAGAATTCCAGGTGTAGCGGTGAAATGCGTAGAGATCTGGAGGAATACCGGTGGCGAAGGCGGCCCCCTGGACAAAGACTGACGCTCAGGTGCGAAAGCGTGGGGAGCAAACAGG
+
IIIIIIEHHHIIIIIIHIIIIIIIIIIIIIIIIHHIIIIIIIIIIIIIHHEHHHHIIIHIIIEHIGIHHHIHHEHIIIIIIHDGHIGHCHHICHHCHHHGHH@GHEEAEHEEEHEGHIIIIIIHG?7E@AEGEHDHCD:HHHHI-AFH>+5>HFAF@HHFEE---56-5@++3++>@G?@ECHHH:+5>DF?-6@-G@-FHHDE@F4--:;4>6-H@613--4>5-@+45)H@@6-@--H:@66EFEEHIFHHIIGIIHEEEEIHFAAEA8--HHFHHEG5-@?HEA-HA?GHE?HHE?G@?F77-IIIHHEHCEHFHEDD.HEHHHHHCIIHIGIIIHEGHHHGCGD<GHIHHEHIIHE:HIHIHHEHIIIHHHIIIHHHHFFIIHHHHIHGIIHHHIGHGGIIHDIIHIHHHIIIIHFHGIIIIIIII
@HWI-D00621:625:HMJNFBCX2:2:1101:17756:79816
GTGGGGAATATTGCACAATGGGCGCAAGCCTGATGCAGCCATGCCGCGTGTATGAAGAAGGCCTTCGGGTTGTAAAGTACTTTCAGCGAGGAGGAAGGCGTTAAGGTTAATAACCTTGGCGATTGACGTTACTCGCAGAAGAAGCACCGGCTAACTCCGTGCCAGCAGCCGCGGTAATACGGAGGTTGCAAGCGTTAATCGGAATTACTGGGCGTAAAGCGCACGCAGGCGGTCTGTCAAGTCGGATGTGAAATCCCCGGGCTCAACCTGGGAACTGCATTCGAAACTGGCAGGCTAGAGTCTTGTAGAGGGGGGTAGAATTCCAGGTGTAGCGGTGAAATGCGTAGAGATCTGGAGGAATACCGGTGGCGAAGGCGGCCCCCTGGACAAAGACTGACGCTCAGGTGCGAAAGCGTGGGGAGCAAACAGG
+
IIIIIIDGHHHIHIFIHIIIHIIIIIIIGIIHIHIIIHIIIIIIIIIIC.<DCGHHIIHHIHGHIIIIIIIIDHGHHHIIFHDHHIHIHHIGHHIIHHHIIGHHHHDF.@FAAG?DFHIHHGIIHHHHICEHHAEH+ECH?-A6-6-ACDHDEHIII-EFHHGHH-64-5:HHC+>E@--@--6:--65-6--546@4@EGH-@@-6-EC@@@D:GGHD.5@G@G-43+C4@@--@-HHHHGHHGH?@@EHIHCHHHDCHG@A468-6-?CHHHHHHEBFACHGFHHIH?FFF8EHHFHEHHEHHHGHIHHHHIHIIIHIHHH?IHHC:HDGIGIIHFHCIIIIIIHGDEHIHCIHHEHGCIIIHHFHGIGHHHHHDD<HHHHHIGIIIIIIHIIIIIHHIIIIIIIIIIIIIIIHEIIIGIIIIIIIII
@HWI-D00621:625:HMJNFBCX2:2:1101:14698:81287
GTGGGGAATATTGCACAATGGGCGCAAGCCTGATGCAGCCATGCCGCGTGTGTGAAGAAGGCCTTCGGGTTGTAAAGCACTTTCAGCGGGGAGGAAGGCGTTAAGGTTAATAACCTTGGCGATTGACGTTACCCGCAGAAGAAGCACCGGCTAACTCCGTGCCAGCAGCCGCGGTAATACGGAGGGTGCAAGCGTTAATCGGGATTACTGGGCGTAAAGCCAACGCAGGCGGTTTGTCAAGTCGGATGTGAAATCCCCGGGCTCAACCTGGGAACTGCATTCGAAACTGGCAGGCTAGAGTCTTGTAGAGGGGGGTAGAATTCCAGGTGTAGCGGTGAAATGCGTAGAGATCTGGAGGAATACCGGTGGCGAAGGCGGCCCCCTGGACAAAGACTGACGCTCAGGTGCGAAAGCGTGGGGAGCAAACAGG
+
IIIIIIHIIIIIIIIIIIIIHGHIHIIIIIIIIIIIIIIHIHHIHIIHIIHIIIHHCHEGHIHIIIIIGIIIHIIIIIIGIHDGHEHHIGICHHIIIIIIIIHIIIHGHIIIGFEHHIICHIHGHHFIHIHIIHEDCDHHIIHI?G?ADDCDHHGEEH@--@@@CG?@G@:;:DDCH-6GH--5>D@E@CHGIFEGHHFEGC+HHHF>-C+5--?HF8-4)+@:HGED>)@46--@-F6++-@-E?F@-@?HE+:D5+E@A--5?A-6--IHHG6CGGIHEHFHHG?FIIHF8-HHHHG?@HG@EBIHIGIIHFHHHEFHHHHGA?HHC>IHEFHIIHHHH>IIHHEABHGHGFIHIIFHDHHIIIIIIIIHIIHIIIHHCHHIHIIIIIHIHIIIIIHIHHIIIIIIIIIHIIIIIIIIIIIIIIIIII
@HWI-D00621:625:HMJNFBCX2:2:1101:14423:81521
GTGGGGAATATTGCACAATGGGCGCAAGCCTGATGCAGCCATGCCGCGTGTATGAAGAAGGCCTTCGGGTTGTAAAGTACTTTCAGCGGGGAGGAAGGCGATAAGGTTAATAACCTTATCGATTGACGTTACCCGCAGAAGAAGCACCGGCTAACTCCGTGCCAGCAGCCGCGGTAATACGGAGGGTGCAAGCGTTAATCGGAATTACTGGGCGTAAAGCGCACGCAGGCGGTCTGTCAAGTCGGATGTGAAATCCCCGGGCTCAACCTGGGAACTGCATTCGAAACTGGCAGGCTAGAGTCTTGTAGAGGGGGGTAGAATTCCAGGTGTAGCGGTGAAATGCGTAGAGATCTGGAGGAATACCGGTGGCGAAGGCGGCCCCCTGGACAAAGACTGACGCTCAGGTGCGAAAGCGTGGGGAGCAAACAGG
+
IIIIIIIIIIIIIIIIIIIIIIIIIIIIIIEHHEHHHIIIHIIHIIIIHH@GHIIIIICHHGHHIIIIIIHIIIIHHHHHIHDHIIIHDHH:.C.GHHACDHI=GFDFHHIIIIH?EF@A@CHH?7DCGICEHB@HCDDH-86@F@E4C:::HIA@EFH-4GHCGH@4FHD:DC++6--6@@-66>4@@@-64@--6@@--@4@EHH--6FHH>3+@F###@E+HE>+:>-@6--G@@HHC46-HHFHG@-@E+C;HDECGHHFAA-FF@A6HCHFHG?CEEHHHHEHHIHEHEAEFHHE@HF7EGHHDHH?HGD@D..EIGHHHHHF.;HDHHG@B?E@HHGEFG@GDFHHHGIHHHFE:<DIIIHEIGHHEHDHHHIHEHCHHIIIIHHHHCHGIHF?IIIIIIIFHGE@IHDIIIIHIIHHIIHGGH
@HWI-D00621:625:HMJNFBCX2:2:1101:14700:81534
GTGGGGAATATTGCACAATGGGCGCAAGCCTGATGCAGCCATGCCGCGTGTATGAAGAAGGCCTTCGGGTTGTAAAGTACTTTCAGCGGGGAGGAAGGTGTTGAGGTTAATAACCTCAGCAATTGACGTTACCCGCAGAAGAAGCACCGGCTAACTCCGTGCCAGCAGCCGCGGTAATACGGAGGGTGCAAGCGTTAATCGGAATTACTGGGCGTAAAGGGCACGCAGGCGGTCTGGCAAGTCGGATGTGAAATCCCCGGGCTCAACCTGGGAACTGCATTCGAAACTGGCAGGCTAGAGTCTTGTAGAGGGGGGTAGAATTCCAGGTGTAGCGGTGAAATGCGTAGAGATCTGGAGGAATACCGGTGGCGAAGGCGGCCCCCTGGACAAAGACTGACGCTCAGGTGCGAAAGCGTGGGGAGCAAACAGG
+
IIIIIIHIHIIIIIIIIIIIIIHHHIIIIIIIIHIIIIIIIIIIIIIIHHHHHIIHHIIIIIIIIIIIIIIIIIHIIHIGIHFHHGHIIGIIDHEHHH@EHIIIIIIIHHHIIEHHIIHHIIIIIIHIFHHHIHCH+:CHIIGHEAECDC:DDHGA?G@-A@CFFHIIIICDCHDCG@@@?-->HC@EHIC--@GEHHCHHHFHHF6-@@HHCHDFGH@#*@65(5E-EHC55--6-?HC5-6---@-@-?HHH:>>348-6@HGA?FA?HFHHHHHCHFIHCHIIIHH@?E@?6?EA?HFHF-A-HIIHIHG7HHFHHHCHGGIHIG>>HHEHIIIHHIIIIHEHHFAHGIIIIIIIIIHHIIHHIHHHHIHHEHHIIHIIHIIIHIIIIIIIIIIIIIHHIIIIIIIIIIIIIIIIIIIHIIIIIIII
@HWI-D00621:625:HMJNFBCX2:2:1101:17629:81599
GTGGGGAATATTGCACAATGGGCGCAAGCCTGATGCAGCCATGCCGCGTGTGTGAAGAAGGCCTTCGGGTTGTAAAGCACTTTCAGCGGGGAGGAAGGCGCTAAGGTTAATAACCTTAGCGATTGACGTTACCCGCAGAAGAAGCACCGGCTAACTCCGGGCCAGCAGCCGCGGTAATACGGAGGGTGCAAGCGTTAATCGGAATTACTGGGGGGAAAGCGCACGCAGGCGGTCTGTAAAGTCGGATGTGAAATCCCCGGGCTCAACCTGGGAACTGCATTCGAAACTGGCAGGCTAGAGTCTTGGAGAGGGGGGTAGAATTCCAGGTGTAGCGGTGAAATGCGTAGAGATCTGGAGGAATACCGGTGGCGAAGGCGGCCCCCTGGACAAAGACTGACGCTCAGGTGCGAAAGCGTGGGGAGCAAACAGG
+
IIIIIIIIIHHIIIIIHIIIIIIIIIIIIIIIIIIIIIIIIGIIIHHIIIFHHHHFHHIIIFHIIGIIICHHIEHHIHHHHHGHHHIIIIIDHHIIGHIIGH:HHIH@HEHHEHCHFHH?;+AEHIGI-EEHHH=D3CH-6AGIFCCHHG;DHC@@FH-+6>HHICHHH@3+D:5C---6@E-3>;--666--6-6E--FGH=@-@G+66G?)))5@DE5CDECHCEDC:D56--6---5+--66-?HHCHG4CC>++@AF??-AA@-66HHGF-FEEG@@@-@HG-HHHA6--EEG?AF-F8---HECCDGG@EFFEHIHEGFHIH@;DIIHHIIIIIHHDHIHHFHGEHF?GHHGFHHCIIIHIIHIIIIIIIIHIHHDHIIIIIHHGHHHIIIIIIH?CIIIIIIIIIIIIHIHHIIIIHIIIIIII
@HWI-D00621:625:HMJNFBCX2:2:1101:12510:82132
GTGGGGAATATTGCACAATGGGCGAAAGCCTGATGCAGCAACGCCGCGTGAGGGATGACGGCCTTCGGGTTGTAAACCTCTTTTAGTAGGGAAGAAGCGAAAGTGACGGTACCTGCAGAAAAAGCACCGGCTAACTACGTGCCAGCAGCCGCGGTAATACGTAGGGTGCAAGCGTTGTCCGGAATTATTGGGCGTAAAGAGCTCGGAGGCGGTTTGTCGCGTCTGCTGTGAAATCCCGGGGCTCAACCTCGGGCTTGCAGTGGGTACGGGCAGACTAGAGTGCGGTAGGGGAGATTGGAATTCCTGGTGTAGCGGTGGAATGCGCAGATATCAGGAGGAACACCGATGGCGAAGGCAGATCTCTGGGCCGTAACTGACGCTGAGGAGCGAAAGCATGGGGAGCGAACAGG
+
IIIIIIIIIIIIIIIIIIIIIIIIIIIIIIIIIIIIIIIIIIIIIIIIIIIIIHIIIIIIIIIIIIIIHIIIIIIIIIIIHEDGHIHHIIIIIIIIHHIIIIGE?@CEHEGHHHHGEHGHHHGI@GHFDDDDHFCEFGHFHH--AAE-AHHCDH5CE-@-@-6@G?--6F??########@666-F6FHC:C@6@HHG@+3DC55+-HIHHFF::)>66+EGACAG>FIIHIHD>>35-EHFA-84;H>>HIEHGHHFHHEHHHHHGIHEHG-7?HGHHHCIIHH@?@IHHEAA?HCHIIHEHIHEIIIIGHIIIIIGIIIIIIHHHFDHIIIIIIIHHHHHDIIIIIHIIIHIIHIIIIIIIIIIIIHIIIIIHIIIIIIIIIIGIIIIIIIIIIIIIIIIIIIIIIII
@HWI-D00621:625:HMJNFBCX2:2:1101:12999:82060
GTGGGGAATATTGCACAATGGGCGCAAGCCTGATGCAGCCATGCCGCGTGTATGAAGAAGGCCTTCGGGTTGTAAAGTACTTTCAGCGGGGAGGAAGGTGTTGAGGTTAATAACCTCAGCAATTGACGTTACCCGCAGAAGAAGAACCGGCTAACTCCGTGCCAGCAGCCGCGGTAATACGGAGGGTGCAATGGTTAATCGGAATTATTGGGCGTAAAGCGCACGCAGGAGGTCTTGCAAGTCGGATGTGAAATCCCCGGGCTCAACCTGGGAACTGCATTCGAAACTGGCAGGCTAGAGTCTTGTAGAGGGGGGTAGAATTCCAGGTGTAGCGGTGAAATGCGTAGAGATCTGGAGGAATACCGGTGGCGAAGGCGGCCCCCTGGACAAAGACTGACGCTCAGGTGCGAAAGCGTGGGGAGCAAACAGG
+
IIIIIHIIHIIIIIIIIIIIIIIIIIIIIIIIIIIIIIIIIIIIIIIIIIHIIIIIIIIIIIGHHIIHIHHHIHIIIIIIIIGIIHGHHIGIIIEHHHHIIIHHHHEHE@HHH@HH?FEHEHIH?8-77-7EHAHD:>;-AHHH-84@CDCC=FGGEE--5-5@H@?HGG++;:6>G--6@EGCDH---6---66-6@-@@@--@--+46-EEE@HHH>-C;CD#@GH6+@@6-6-6-@5+--?F@@-6-CF@+3HDDHFA8-4HHAA?CEEGAAF---B--66BG6?A--A---HF??F?A@CF-D@:CHHEGEF:7.F?IHCHHHEHHDHEHIIHFHIIIIIIFFHDDGIIIIIIIIHIIIIIHGHHGIIIIIIIHDIIHIIIIIIIIHHDIHIIIGIIHIIIIIIIIIHHIIIIIHIHIIIIIIIHI
@HWI-D00621:625:HMJNFBCX2:2:1101:10509:83008
GTGGGGAATATTGCACAATGGGCGCAAGCCTGATGCAGCCATGCCGCGTGTATGAAGAAGGCCTTCGGGTTGTAAAGTACTTTCAGCGGGGAGGAAGGCGGTGAGGTTAATAACCTCATCGATTGACGTTACCCGCAGAAGAAGCACCGGCTAACTCCTTGCCAGCAGCCGCGGTAATACGGAGGGTGCAAGCGTTAATCGGAATTGCTGGGCGTAAAGCGCACGGAGGCGGTCTGTCAAGTCGGATGTGAAATCCCCGGGCTTAACCTGGGAACTGCATTCGAAACTGGCAGGCTAGAGTCTTGTAGAGGGGGGTAGAATTCCAGGTGTAGCGGTGAAATGCGTAGAGATCTGGAGGAATACCGGTGGCGAAGGCGGCCCCCTGGACAAAGACTGACGCTCAGGTGCGAAAGCGTGGGGAGCAAACAGG
+
IIIIIIIIIIIIIIIIHIIIIHIIHHHHIIIIIIIIIIIIIIIIIHIIHHHHIIIHHIIIIIIIHHIIHIIIIHHHHFHHIHD@HHEDHIHDDHIIIHGI:++7FHEFFD7FHHIIHC@@AHHIIIFHHH?GHH-35+>6-6AEAAE-3+++@@--6---66@@HHIIIIHDHC5+@@@@E44CHG-@-6FE--@4@E-6E@66@@++=IHG5-F?EC34--5-5+AHDBG@G-EECEHC5-HHH@6---@GHGGIHHEHGA6-?HHEACGHGHEHCHHEHEB@HAA@-H?A6-BHHHIHHHGGHGIHHHDE?HGCCIHIIHHHEFHIIIIIIIIHHGIIIIIHHHEG:CIIIIIHIIHIHHIHIIIIIIHHHIIIIIIHFGIGIIIIIIIIIIIIIIIIIHIIIIIIIIIIHIIIIIIIIIIIIIIIII
@HWI-D00621:625:HMJNFBCX2:2:1101:13415:84480
GTGGGGAATATTGCACAATGGGCGCAAGCCTGATGCAGCCATGCCGCGTGTATGAAGAAGGCCTTCGGGTTGTAAAGTACTTTCAGCGAGGAGGAAGGCATTAAGGTTAATAACCTTAGTGATTGACGTTATTCGCAGAAGAAGCACCGGCTAATTCCGTGCCAGCAGCCGCGGTAATACGGAGGGTGCAAGCGTTAATCGGAATTACTGGGCGTAAAGCGCACGCAGGCGGTTTGTCAAGTCGGATGTGAAATCCCCGGGCTCAACCTGGGAACTGCATTCGAAACTGGCAGGCTAGAGTCTTGTAGAGGGGGGTAGAATTCCAGGTGTAGCGGTGAAATGCGTAGAGATCTGGAGGAATACCGGTGGCGAAGGCGGCCCCCTGGACAAAGACTGACGCTCAGGTGCGAAAGCGTGGGGAGCAAACAGG
+
IIIIIIIIIIIIIIIIIIIHHHHIIIIHIIIIIIIIIIIIIIIIIIIIEHHHIIIIHHIIEHHIIGIIIIIHHIIIIIIIIHDEGFHHHH..@GHIHIIHIIIGHIIGIHHIIHHHFFHG@EHIHGHHIHH-7DE--D:FGG?FAHHIGDHIHH-6A@@AHFCCA-AGCH>DHHDHH---E-@>:C---@G?-6E4@E?-@E@EHEC->CD6465E@@@-5)56?EHI>+566-----HHC44?@@--HGHIH>DDH:EEH@AEHHECEHGGHF6-?EHHA4HGGHFIIHFIIGIIIIHHCCF?HCIIHHHHHHHIHIIIIIHHHIIHIGIIIIIIIHIHIIIIIIHF<CIIHIIIIIIIIIIIIIIHIHIIIIIIIHIGIIIIIIIIIIHIIIIIIIHIHFIIIIIIIHIIIIIIIIIIIIIIIIIIII
@HWI-D00621:625:HMJNFBCX2:2:1101:15837:84891
GTGGGGAATATTGCACAATGGGCGCAAGCCTGATGCAGCCATGCCGCGTGTATGAAGAAGGCCTTCGGGTTGTAAAGTACTTTCAGCGGGGAGGAAGGTGCTGAGGTTAATAACCTCAGCAATTGACGTTACCCGCAGAAGAAGCACCGGCTAACTCCGTGCCAGCAGCCGCGGTAATACGGAGGGTGCAAGCGTTAATCGGAATTACTGGGCGTAAAGCGCACGCAGGCGGTTTGTCAAGTCGGATGTGAAATCCCCGGGCTCAACCTGGGAACTGCATTCGAAACTGGCAGGCTAGAGTCTTGTAGAGGGGGGTAGAATTCCAGGTGTAGCGGTGAAATGCGTAGAGATCTGGAGGAATACCGGTGGCGAAGGCGGCCCCCTGGACAAAGACTGACGCTCAGGTGCGAAAGCGTGGGGAGCAAACAGG
+
IIIIIIIIIIIIIIIIIIIIHIIIHHIIIIIIIHHHIIIIIIHIGIIIHHHIIIIIHIFHHIIIHHGHIHIHEHIIIIIHGHGEHGHIIIIGIGHHHIIIIIIGIHHGFHHHEEGGEHHHIHGHHHHIIIEEHHHHIHIHEHFHFHCHIHGHIHHHIIHIEHIGHIIIHH:HD++>GC-FGC@:DH@EHF-6-5@EGHHEHF9HC@@@=GEG@:3GGHE)-EHDCE=D>+@@6---CEGCCE4-E@6--@CG@6:>++@CGEEHHHEGECA-HGEA666-@ECGHHCHHHEGHF8HHEGD-GDFG@HEHDGIHGEGF@BHHEGFIIIHHIIIIIIHGIIIGIIIIIHGDHHIHIIIIIGIIIIIIIHIIIIIIHGIIIHCHHIIIIIIIIHHFIIIIIHIHHIIIIIIIIIIHIIIIIIIIIIIIIIIII
@HWI-D00621:625:HMJNFBCX2:2:1101:17499:85020
GTGGGGAATATTGCACAATGGGCGCAAGCCTGATGCAGCCATGCCGCGTGTGTGAAGAAGGCCTTCGGGTTGTAAAGCACTTTCAGCGGGGAGGAAGGCGCTAAGGTTAATAACCTTAGCGATTGACGTTACCCGCAGAAGAAGCACCGGCTAACTCCGTGCCAGCAGCCGCGGTAATACGGAGGGTGCAAGCGTTAATCGGAATTACGGGGCGTAAAGCGCACGCAGGCGGTCTGTCAAGTCGGATGTGAACTCCCCGGGCTCAACCTGGGAACTGCATTCGAAACTGGCAGGCTAGAGTCTTGTAGAGGGGGGTAGAATTCCAGGTGTAGCGGTGAAATGCGTAGAGATCTGGAGGAATACCGGTGGCGAAGGCGGCCCCCTGGACAAAGACTGACGCTCAGGTGCGAAAGCGTGGGGAGCAAACAGG
+
IIIIIIIIIIIIIIIIIIIIHIIIIIIIIIHIIIIIIIIIHIIIIIIIIIHHIIGIIIIIIHIIIEHIGHHHHHIIIIIIIHDHHIEHIIIIIIHIIIGHHIHHHIHIEHGFHHGHIIIHHDIIHIIIHHH@GGHC>;DFHIIAHHIHICHIHHCHHI=FHE@-6@HHIH:DH:>;EEEHE=GCDD-@-FF-@G-EHE?E@HG@G-@-#.CE@@6@GEH5;CEH@-53+BHE@-@-6FG:>6--G-EF-6@6+DHCDDHGIIHIHHE6?HH?IHGEHHHHHIGHEHHIIIIHHEEIIIIHHHHHH?IIHDIIHIIIIIIIIIHIIIIHHDIHIIIIIHHHHIIIIIHGDHIIIHIIIIIIIHIIIIIIIIIHIIIIIIIIIHIIIIIIIHHHCHHHIIHHFHIIIIIIIIHIIIIIIIIIIIIIIIIIII
@HWI-D00621:625:HMJNFBCX2:2:1101:16019:85552
GTGGGGAATATTGCACAATGGGCGCAAGCCTGATGCAGCCATGCCGCGTGTGTGAAGAAGGCCTTCGGGTTGTAAAGCACTTTCAGCGGGGAGGAAGGCGTTAAGGTTAATAACCTTGGCGATTGACGTTACCCGCAGAAGAAGCACCGGCTAACTCCGTGCCAGCAGCCGCGGTAATACGGAGGGTGCAAGCGTTAATCGGAATTACTGGGCGTAAAGCGCACGCAGGCGGTCTGTCAAGTCGGATGTGAAATCCCCGGGCTCAACCTGGGAACTGCATTCGAAACTGGCAGGCTAGAGTCTTGTAGAGGGGGGTAGAATTCCAGGTGTAGCGGTGAAATGCGTAGAGATCTGGAGGAATACCGGTGGCGAAGGCGGCCCCCTGGACAAAGACTGACGCTCAGGTGCGAAAGCGTGGGGAGCAAACAGG
+
IIIIIIGHHIIIIIIIIIIIIIIIIIIIIIIIGHHHIIIIIIIIIIIIIIHHHIHIIIGIIIHIIIHIIHIIIHIIIIIIIIDGHHIIGIIDDIHIIIIHHIHHIIHCHFEEHHHHHGHIIHHECFEHHHFIG@@HDHHEHGFHHC?GHDDHHG-F@@5@@EGGEHCFEH+:CH>DG??6E-56>DHH=?-@-@GCEE-GHH@?GE@FHD>FCD-E@F@+-46+@-+DC+HEF6@@@-H:3-@@HCCHG@HHGHHD+DGA6--CHF?FAHHHG6-GIIIIHEHIHIHHHHHHFB-HGAHHHHHHHEIIHIIHHEIHGAIIIHHHIIIHHDIIIIIIIIHHHHGIHHHFDCIHHHHIIHIIHHGIIIIIIIIIIIIIIIIIIIIHIIIIHHIIHIHIIIIIHGIIIIIIIIIIIIIIIIIIIIIIIIIIII
@HWI-D00621:625:HMJNFBCX2:2:1104:17436:72874
GTGGGGAATATTGCACAATGGGCGCAAGCCTGATGCAGCCATGCCGCGTGTGTGAAGAAGGCCTTCGGGTTGTAAAGCACTTTCAGCGGGGAGGAAGGCGTTAAGGTTAATAACCTTGGCGATTGACGTTACCCGCAGAAGAAGCACCGGCTAACTCCGTGCCAGCAGCCGCGGTAATACGGAGGGTGCAAGCGTTAATCGGAATTACTGGGCGTAAAGCGCACGCAGGCGGTCTGTCAAGTCGGATGTGAAATCCCCGGGCTCAACCTGGGAACTGCATTCGAAACTGGCAGGCTAGAGTCTTGTAGAGGGGGGTAGAATTCCAGGTGTAGCGGTGAAATGCGTAGAGATCTGGAGGAATACCGGTGGCGAAGGCGGCCCCCTGGACAAAGACTGACGCTCAGGTGCGAAAGCGTGGGGAGCAAACAGG
+
IIIIHIIIIIHIIIIIIIIIIIIIIIIIIIIIIIIIIIIIIIIIIIIIIIHHHIIHIIIIIHIIIHIIIHIIIIIIIIIHIC<FHIIIGIIGIIIIHHHHHHHHII8DEHHIHHGIHIIIIGHIIIII6EEGHCHHHIDHIHIIHIIGHHIGHIHI-@GHFHHHIIHHGED:HHCDHFCCG=EHGG-@EF?@EH=@HHEH@@=-EEFEH?EE@CHIH@+>5AHD@--36+@5--@@-CHCCIIHFEHHHHFHGCC;+DEFA66?GA-F?HHHIHHHGIHF?EHGHHIHIHHH?GGHHHHHEHG?HGIIIIHEHGIIHIHIIHIGIIIHIIHIIIIIHIIHIIHIGIIHGIIIIIIIHIIIIIIIIIIIIIIIHIIIIHHGGIIIIIIIIIHIIIIIIIIIIFIIHIIIIIIIIIIIIIIIIIIIIIIIII
@HWI-D00621:625:HMJNFBCX2:2:1104:7549:73119
GTGGGGAATATTGCACAATGGGCGCAAGCCTGATGCAGCCATGCCGCGTGTGTGAAGAAGGCCTTCGGGTTGTAAAGCACTTTCAGCGGGGAGGAAGGCGGTGAGGTTAATAACCTCATCGATTGACGTTACCCGCAGAAGAAGCACCGGCTAACTCCGTGCCAGCAGCCGCGGTAATACGGAGGGTGCAAGCGTTAATCGGAATTACTGGGCGTAAAGCGCACGCAGGCGGTCTGTCAAGTCGGATGTGAAATCCCCGGGCTCAACCTGGGAACTGCATTCGAAACTGGCAGGCTAGAGTCTTGTAGAGGGGGGTAGAATTCCAGGTGTAGCGGTGAAATGCGTAGAGATCTGGAGGAATACCGGTGGCGAAGGCGGCCCCCTGGACAAAGACTGACGCTCAGGTGCGAAAGCGTGGGGAGCAAACAGG
+
IIIIIIIIIIIIIIIIIIIIIIIIIIIIIIHHIIIIIIIIIGIIIIHHEHHIIHHIIIIIHIIGHHIHHHHIIIIHHHIIIIHHIGIIIIIHDCGHIHIIIIIIIIHHHGHHIIIHHHIIGIIFHHEGHHCHIIIIHIIHEHHIGIGEHDHCHH@@FEHE-G-@?--5FHHCH:>>@@GHE--5>:44CCHG-E-4-4-6@EH@GHFCHFHG>66--:HC@6-+6--;:15@6----6-HCG@CHHF6-F@@53CHDDIHG@@EGACEA-GEHHIHHGEEEG@@GHECEF?EFEGEHHHHGA-HIGIHHHHHHHGDGHHIIHHHIIIIIIIIIIIHHHECIIIIIHHF<GIIHIIIHHIIIIIIIHHHIIIIIIIIIIIIIIIIIIIIIIIIIIIIIIIIHHIIIIIIIIIIIIIIIIIIIIIIHIIIII
@HWI-D00621:625:HMJNFBCX2:2:1104:9073:73084
GTGGGGAATATTGCACAATGGGCGCAAGCCTGATGCAGCCATGCCGCGTGTGTGAAGAAGGCCTTCGGGTTGTAAAGCACTTTCAGCGGGGAGGAAGGCGCTAAGGTTAATAACCTTAGCGATTGACGTTACCCGCAGAAGAAGCACCGGCTAACTCCGTGCCAGCAGCCGCGGTAATACGGAGGGTGCAAGCGTTAATCGGAATTACTGGGCGTAAAGCGCACGCAGGCGGTCTGTCAAGTCGGATGTGAAATCCCCGGGCTCAACCTGGGAACTGCATTCGAAACTGGCAGGCTAGAGTCTTGTAGAGGGGGGTAGAATTCCAGGTGTAGCGGTGAAATGCGTAGAGATCTGGAGGAATACCGGTGGCGAAGGCGGCCCCCTGGACAAAGACTGACGCTCAGGTGCGAAAGCGTGGGGAGCAAACAGG
+
IIIIIIIIHIIIIIIIIIIIHIIIGIIIIIIIIIIIIIIIIIIIIIIIIIGHIIIIIIIIIIIIIHHIIHIIIIIIFHIIIIFHHIHIIIIHIIIIIIIIIIIIIGEHIHHIIIHIIIIHIIIH@HEHHGHIIIII+CHHHIIHFHIEHHHHIIFHII=GGH@HHHIEHGH:DD;H-6FHHC@HH:5EHFC---46EHE?@DH-@E?3/FII4;-@5@F+-@@+6--:C5--66--HHIH>4-GIIIIHEHHGHGH:HEG6-A-EA4F-CHIIHF?---?G@?GIHHHHH@G?HHIHHFGHEAGD-AGIIIIIIHHGFHIIGIIIHHFHDIIHHIIIIHEHIIIHHEF<HHIIIIIHIHIIIIIIIIIIIHIIIIHIIIIHHIHIIIIIIIIIIIIIIIIHGIIIIHIIIIIIIIIIIIIIGIIIIIIII
@HWI-D00621:625:HMJNFBCX2:2:1104:17259:73142
GTGGGGAATATTGCACAATGGGCGCAAGCCTGATGCAGCCATGCCGCGTGTATGAAGAAGGCCTTCGGGTTGTAAAGTACTTTCAGCGAGGAGGAAGGCGTTAAGGTTAATAACCTTGGCGATTGACGTTACTCGCAGAAGAAGCACCGGCTAACTCCGTGCCAGCAGCCGCGGTAATACGGAGGGTGCAAGCGTTAATCGGAATTACTGGGCGTAAAGCGCACGCAGGCGGTCTGTCAAGTCGGATGTGAAATCCACGGGCTCAACCTGGGAACTGCATTCGAAACTGGCAGGCTAGAGTCTTGTAGAGGGGGGTAGAATTCCAGGTGTAGCGGTGAAATGCGTAGAGATCTGGAGGAATACCGGTGGCGAAGGCGGCCCCCTGGACAAAGACTGACGCTCAGGTGCGAAAGCGTGGGGAGCAAACAGG
+
IIIIIIDGHIIIIHGIIIIIHIIIHIIDIIIEHIHIIIIHIIIIIIIIHIGHHHHGIIIIIIHIIIIIGIIIIIIIECFHHEDGHIIIIIICHHIHHEHCG<EEHH:/D:D7FF?H@?FFHICHH?EHAGCHC?@C:->66FE@CAH4;CHHHICHHHHGEHH@E-6ACFDHHDH+6@@GHGC+6C4E-@F?GH@@-?-65@-@@-GFH?G####FHHC:E-5+4-6+HHC@---6@-CD;4-6-6---@?HF5>4+:HHH@AAEHG@HAHEHHA-?EEGHEB@GF--ECCG6F7-EFGD-87---H@DHDD:.DAGB.G9CGC.?FA<.HHGEIHEEHHE<@EHECC:<?HHEGCEHEHHHHIHEHHHHIHHHHDEC.HG@CC@F<F<1<E<G@HHHGFCCCHHC=CHHHHD?HHIIGIIIIIIIIIIH
@HWI-D00621:625:HMJNFBCX2:2:1104:8758:73336
GTGGGGAATATTGCACAATGGGCGCAAGCCTGATGCAGCCATGCCGCGTGTATGAAGAAGGCCTTCGGGTTGTAAAGTACTTTCAGCGGGGAGGAAGGTGCTGAGGTTAATAACCTCAGCAATTGACGTTACCCGCAGAAGAAGCACCGGCTAACTCCGTGCCAGCAGCCGCGGTAATACGGAGGGTGCAAGCGTTAATCGGAATTACTGGGCGTAAAGCGCACGCAGGCGGTCTGTCAAGTCGGATGTGAAATCCCCGGGCTCAACCTGGGAACTGCATTCGAAACTGGCAGGCTAGAGTCTTGTAGAGGGGGGTAGAATTCCAGGTGTAGCGGTGAAATGCGTAGAGATCTGGAGGAATACCGGTGGCGAAGGCGGCCCCCTGGACAAAGACTGACGCTCAGGTGCGAAAGCGTGGGGAGCAAATAGG
+
IIHIHIIIIIIIIHIIIIIIHIIIIHIIIIIIGIIHIIIIIHIHIIIIIHEHIIIIIIIIHGEHHIHHIIIIIHIHHIIIIIFGHIIIIIIHIIIIIIIH/FGFHHGHFCGHHIAGCHHGIIIH-FEHHIHHH-4+>C:@AGEE@HHEC::CHI?@-6EHEH??--6@HH++>:;DCFHH@4-+>>@@@F------5@-@@HIGHHEHHIIH;@5@F6+)-HFC@4>C:34@--@6--@C>5--C@---6@-H;;+IGIHHFF-HHEF6-HIHIHHFGFAEGGHIIIHEGFHFA?G@EGIHGFED-HHIIHGGHIIHHHIIGIIIGIIHIIIIIIIIIIIHHIHEFHHDHIIIHIIIIIIIHGIHIIHIHIIIIIIIIIIHEIHEIHGIHHHFIHHHIHHHHIIIIIIIIIIIIIHIIIIIIIIIIIIII
@HWI-D00621:625:HMJNFBCX2:2:1104:14857:73386
GTGGGGAATATTGCACAATGGGCGAAAGCCTGATGCAGCAACGCCGCGTGAGGGATGACGGCCTTCGGGTTGTAAACCTCTTTTAGTAGGGAAGAAGCGAAAGTGACGGTACCTGCAGAAAAAGCACCGGCTAACTACGTGCCAGCAGCCGCGGTAATACGTAGGGGGCAAGCGTTGTCCGGAATTATTGGGCGTAAAGAGCTCGTAGGCGGTTTGTCGCGTCTGCTGTGAAATCCCGAGGCTCAACCTCGGGCTTGCAGTGGGTACGGGCAGACTAGAGTGCGGTAGGGGAGATTGGAATTCCTGGTGTAGCGGTGGAATGCGCAGATATCAGGAGGAACACCGATGGCGAAGGCAGATCTCTGGGCCGTAACTGACGCTGAGGAGCGAAAGCATGGGGAGCAAACAGG
+
IIIIIIIIIIIIIIIIIIIIIIIIHIIHIIIIIHHIIIIIIIIIHIIIIIIIIHHHIHIIIIHIIIIIIIIIIIIIIHIIIC<FHHHIIIHIIIGHHIIIIHIIIIIIIIIHIHEEEHEHIGHIIHI?CHIGIIIEHHHIGIHHHHHGIGDDHC3DHFH-5-@F@-+63>E@@EE-+-6FGHHHFFFFGDC@@66IHHF:DE@HHHHHH>5FCHBB;D++5--AA-?GCGHH:DHHHHHHHHIHHEDHHDE@GEGIHHHIIIHIHDDHHCIIIHFIIHGIIIIHHGE@IIHIIIHIIIHHEGGIGIIHHGIIIIHHHGHHHHIGIIIHFIIIIIIIIIIIIIIIIIIHGIIIIIIIIIHHHHIHIHHIIIIIIIIIIIIIIIIIIIIIIIIIIIIHIIIIIHIIIIIIII
@HWI-D00621:625:HMJNFBCX2:2:1104:18659:73323
TGGGGAATATTGCACAATGGGCGCAAGCCTGATGCAGCCATGCCGCGTGTGTGAAGAAGGCCTTCGGGTTGTAAAGCACTTTCAGCGGGGAGGAAGGCGGTGAGGTTAATAACCTCACCGATTGACGTTACCCGCAGAAGAAGCACCGGCTAACTCCGTGCCAGCAGCCGCGGTAATACGGAGGGTGCAAGCGTTAATCGGAATTACTGGGCGTAAAGCGCACGCAGGCGGTCTGTCAAGTCGGATGTGAAATCCCCGGGCTCAACCTGGGAACTGCATTCGAAACTGGCAGGCTAGAGTCTGGTAGAGGGGGGTAGAATTCCAGGTGTAGCGGTGAAATGCGTAGAGATCTGGAGGAATACCGGTGGCGAAGGCGGCCCCCTGGACAAAGACTGACGCTCAGGTGCGAAAGCGTGGGGAGCAAACAGG
+
H?HHHHHHHIHHIIIHHHIHIIHHHIEFEGHIIHIIFIHIGHGGHIIHICG@E@HH?<DHHCCFHHIIHIHEHIIIIHFGEHCGEHIIIIIGIDCHIIDCHHIHGG.CAGAFGC-FEHIIGHHHE-@A@EEHHFDH:+6AFHH-@8F:+>+5-6@?-@@EEHHHEHIEE;HHHC+5GG-@4@:CH-----6@@@-@--6HHGEGHHEH8@@->#6GDDC>IH>?DIIHDF46EHG@HGHC---@F@@-6F@-+DD:C?HHE?HIH?FG?A666-HH?GG-6B8?A@?IHEIHHEHGFG?FCD-7-HDHHHEHEHHF?HFEHEHHHHIIHDIIIIHCIHEIIIIHHHF:HIGIHIIHHHHIHHDEEHHHIIHCEHHHDE<E?IIIHIFHHCHFHIIIHHHGCIIHHHEIIIHIIIGIIIIIHEHHIHEHG
@HWI-D00621:625:HMJNFBCX2:2:1104:9730:73579
GTGGGGAATATTGCACAATGGGCGCAAGCCTGATGCAGCCATGCCGCGTGTGTGAAGAAGGCCTTCGGGTTGTAAAGCACTTTCAGCGGGGAGGAAGGCGTTAAGGTTAATAACCTTGGCGATTGACGTTACCCGCAGAAGAAGCACCGGCTAACTCCTTGCCAGCAGCCGCGGTAATACGGAGGGTGCAAGCGTTAATCGGAATTACTGGGCGTAAAGCGCACGCAGGCGGTCTGTCAAGTCGGATGTGAAATCCCCGGGCTCAACCTGGGAACTGCATTCGAAACTGGCAGGCTAGAGTCTTGTAGAGGGGGGTAGAATTCCAGGTGTAGCGGTGAAATGCGTAGAGATCTGGAGGAATACCGGTGGCGAAGGCGGCCCCCTGGACAAAGACTGACGCTCAGGTGCGAAAGCGTGGGGAGCAAACAGG
+
IIIIIIIIIIIIIIIIIIIIIIIIIIIIIIIIIIIIIIIIIIIIIIIIHIHFHIIIIIIHIIHIIIIIIIHDHHIHIIIIIIDGHEHIIIHDHHHIIIGHHHIIIHHIEHHHIIHHIHFH;DHEHHEFHHIHEHIHHHDCGCHGCEHHHIIHDH?GH-6-6G-@---@GH;C>;6+@@C@@-5>DHHH=-66FHH@GH?FHHGHEG@@@@HH6CHHHEC:@46+--=DHDGH@-@@-F@:>--EHHEHHEHF-:HDCIIIHCIIIIIIIIIHHFEHHHHHHGG@FIIIIIIIIIIIHEEHHIIIIHIIHIIHIHHIIIIGIHGIIIIIIIIIIIIHHHCHIHHIIIHHDHIHEHIIIHIIIIIIIIIIHEIIIIIHIIIHIIGIIIIIHGGHHIIIIHHFHGIIIIIIIIIIIIIIIIIIIHIIIIIIII
@HWI-D00621:625:HMJNFBCX2:2:1104:15386:73898
GTGGGGAATATTGCACAATGGGCGCAAGCCTGATGCAGCCATGCCGCGTGTATGAAGAAGGCCTTCGGGTTGTAAAGTACTTTCAGCGAGGAGGAAGGCATTAAGGTTAATAACCTTGGTGATTGACGTTACTCGCAGAAGAAGCACCGGCTAACTCCGTGCCAGCAGCCGCGGTAATACGGAGGGTGCAAGCGTTAATCGGAATTACTGGGCGTAAAGCGCACGCAGGCGGTCTGTCAAGTCGGATGTGAAATCCCCGGGCTCAACCTGGGAACTGCATTCGAAACTGGCAGGCTAGAGTCTTGTAGAGGGGGGTAGAATTCCAGGTGTAGCGGTGAAATGCGTAGAGATCTGGAGGAATACCGGTGGCGAAGGCGGCCCCCTGGACAAAGACTGACGCTCAGGTGCGAAAGCGTGGGGAGCAAACAGG
+
IIIIIIIIIIIIIIIIIIIIIIIIIIIIIIIIIIIIIIIIIIIIIIIIHHEHHHHIIIIIGIIIIIIIH<DHEHIIIIGGIHDFHIIIIIIIIGIIIIHIGIHIHHIIGIHHHHHHHIIF7GHFHHIIHHHHHHIGHDHIGHH@@GEHHCHH=G-BCHHHFI??GGC?GEDHHC>;GE@HF@EHIIGE--6@CH-EEHFEHHF@GEEHCFFEC<-ECG6665CH6CHI>3>HF--@-EHHH@--@?EHEIIHECHH>:HHG-EEGHCF6?EHHEAG?EG@CE@AHHFHHHHHEIIHIHFHHCIHHIIHDIHD7.IIIIIIHIHHIIHGIGIIIHIHHIHIIIIIHHEHFHHHIHHIIIIIIIGIIIIIIIIIIHIIIHHIIHIHIIIHHIIIHIIIIIIHHGHHIIIIGIIIIIIIIIHIIHHIIIIIII
@HWI-D00621:625:HMJNFBCX2:2:1104:17406:73840
GTGGGGAATATTGCACAATGGGCGCAAGCCTGATGCAGCCATGCCGCGTGTGTGAAGAAGGCCTTCGGGTTGTAAAGCACTTTCAGCGGGGAGGAAGGCGTTAAGGTTAATAACCTTGGCGATTGACGTTACCCGCAGAAGAAGCACCGGCTAACTCCGTGCCAGCAGCCGCGGTAATACGGAGGGTGCAAGCGTTAATCGGAATTACTGGGCGTAAAGCGCACGCAGGCGGTCTGTCAAGTCGGATGTGAAATCCCCGGGCTCAACCTGGGAACTGCATTCGAAACTGGCAGGCTAGAGTCTTGTAGAGGGGGGTAGAATTCCAGGTGTAGCGGTGAAATGCGTAGAGATCTGGAGGAATACCGGTGGCGAAGGCGGCCCCCTGGACAAAGACTGACGCTCAGGTGCGAAAGCGTGGGGAGCAAACAGG
+
IHIIGIGHFFHHIHIIEHEHIIIIIIIIGIIGEFHIGIIIIIIGHIIIIIEHHHHHEFHHEHIIIGIIGHHHHHIFHEHIIGCGHHFH.CCDHDHHIIIIE<GHHIHH-EGHHHF-GHEEHHDHIGEEHEEHHI-D+>+ECHH?GHECDHGHC@CE@G5FHHHIHE?G@E>HH36CE?---6->:CGHE-@--55-5-6@EGG@@@FGHG6FCCHHHHCGH@@;D--5+6-----F6EHC+-=IIIHHG@@@@+C>CHEHG?HA-ECFA?HFA6-??HHHE@E@HH@HHIHIHHHHHHIHEHGEIHIIIIHHHHHHHHHHHHEIIIIHHGGHHFE?EHIIIHHHCHGCFCHIHHHHHFHHHHGIIIIIIIIIIIIIIIHCHCHHIHHIHHIIIIIIIIHHFHHIIIIIIIIIHIIIIIIIHIIIIIIHII
@HWI-D00621:625:HMJNFBCX2:2:1104:17667:73858
GTGGGGAATATTGCACAATGGGCGCAAGCCTGATGCAGCCATGCCGCGTGTATGAAGAAGGCCTTCGGGTTGTAAAGTACTTTCAGCGAGGAGGAAGGCATTAAGGTTAATAACCTTAGTGATTGACGTTACTCGCAGAAGAAGCACCGGCTAACTCCGTGCCAGCAGCCGCGGTAATACGGAGGGTGCAAGCGTTAATCGGAATTACTGGGCGTAAAGCGCACGCAGGCGGTCTGTCAAGTCGGATGTGAAATCCGCGGGCTCAACCTGGGAACTGCATTCGAAACTGGCAGGCTAGAGTCTTGTAGAGGGGGGTAGAATTCCAGGTGTAGCGGTGAAATGCGTAGAGATCTGGAGGAATACCGGTGGCGAAGGCGGCCCCCTGGACAAAGACTGACGCTCAGGTGCGAAAGCGTGGGGAGCAAACAGG
+
HIHEHHGHHHHHHIHHHHH?HHIIHGIIIIHIGHHHHIHIIICEEHHHII@E?FHHIIIIIIIHIGEEHGHIIHFHCDGF<CCGHIIIHHHDH=EHGDHH?GFEHCHHHFHHHHHAGHHFEEHHI@HHHHEEGHIGDHH-B7AHHEHH5CCD=F??GFHHHEHH?AHIIHHH:D+>GHIH@4@3>DHEE?@--E4@64-6G@@@CE@EE;:H@-6-53>6--ECG@;D>6@@6------;>-G@6@@6-6-->+53+D@-HHEAA8----A-HGFEFH6HE=HEGC6-FGBFCG?EG7AD-GD--AHCD;+:..7EFDA:/?IHHHGAC7DCGD</0/DHIIGIHF/97C0@EHH@EHFECCDHFIIHGCF=CDE.?E<CHGD1E<HHCC1FHECDCED1CCHHHHHEHHGHFC<<@C@GFD1GC<CF@C
@HWI-D00621:625:HMJNFBCX2:2:1104:19298:73920
GTGGGGAATATTGCACAATGGGCGCAAGCCTGATGCAGCCATGCCGCGTGTGTGAAGAAGGCCTTCGGGTTGTAAAGCACTTTCAGCGAGGAGGAAGGTGGTGAACTTAATACGTTCATCAATTGACGTTACTCGCAGAAGAAGCACCGGCTAACTCCGTGCCAGCAGCCGCGGTAATACGGAGGGTGCAAGCGTTAATCGGAATTACTGGGCGTAAAGCGCACGCAGGCGGTTTGTTAAGTCAGATGTGAAATCCCCGGGCTCAACCTGGGAACTGAATTTGAAACTGGCAAGCTAGAGTCTCGTAGAGGGGGGTAGAATTCCAGGTGTAGCGGTGAAATGCGTAGAGATCTGGAGGAATACCGGTGGCGAAGGCGGCCCCCTGGACGAAGACTGACGCTCAGGTGCGAAAGCGTGGGGAGCAAACAGG
+
IIIIIIHIIIIIIIHIIIIIIIIIIIIIIIIIIIIIIIIIIIIIIIIIHIHHIIIIIIIIHGIIIHIIIDHIHIIIIIIHIIFHHIIIHIIDHIIIIHIHEHHGHCHHIIIIIIIIGIHHHHIIHIIIHGHIGHHHHDHHIIIGIHHHHDC:4AFGFEHHHIIIHIIGFAD:HHCHHIIGIGHHDH@GEHIGFHECHCHCHF-EHF@GHDFECCCCG@FDGEE:GDHHHDHFEIHHIIHE@--F@6EHEEHEHDHHC:E@--HHIHGHEHHGF?A-6-A?A-HHHHHEHHFHEEHHHGHHHHH?IHIIHIIIHIIHHHHHEGFHHIIHIHIIIHIIIIHHIIHIHHHF<CHIHIIIIHIIHHIIIIIIIIIIIIIIHIIHIIIIIIIIIIIHIIIIHIIIEHIIIIIIIIIIIIIHIIIIIIIIIIIIII
@HWI-D00621:625:HMJNFBCX2:2:1104:4943:74204
GTGGGGAATATTGCACAATGGGCGCAAGCCTGATGCAGCCATGCCGCGTGTGTGAAGAAGGCCTTCGGGTTGTAAAGCACTTTCAGCGGGGAGGAAGGCGATAAGGTTAATAACCTTGTCGATTGACGTTACCCGCAGAAGAAGCACCGGCTAACTCCGTGCCAGCAGCCGCGGTAATACGGAGGGTGCAACGGTTAATCGGAATTACGGGGCGTAAAGCGCACGCAGGCGGTCTGTCAAGTCGGATGTGAAATCCCCGGGCTCAACCTGGGAACTGCATTCGAAACTGGCAGGCTAGAGTCTTGTAGAGGGGGGTAGAATTCCAGGTGTAGCGGTGAAATGCGTAGAGATCTGGAGGAATACCGGTGGCGAAGGCGGCCCCCTGGACAAAGACTGACGCTCAGGTGCGAAAGCGTGGGGAGCAAACAGG
+
IIIIIIHIIIIIIIIIIIIIIIIIIIIIIIIIIIIHIIHIIIIIIIIIIIHHIIIIIIIIHHIGIIIHIIDHIIIIIIIIIIGHHIIHDDH<DHHIHHHHHHHHIHIHEHHHHIHHI@GFHHEECE-@HEEEE--++6>GHHHI?FEFHHDHHICHC@E4EH-6G-@FC-+36:+556?@E6@>3C-6@@##########HHG@6+-6)HHG@@FEC::<-@=DFHCIIIHG@-@6--EHDEEHFH@6?E@6EDHIDHHGGG??@HHHCIIIIIIHH@CHG=FGIHIIIIIHEHCHHHGHEEDHHHHHDDC.HCIIIIHHEGIHGGIIHHHIHHGIIIIHIIIIIIHFDHHIIHIHIHHHHIHIIIIHIIIIIIIHIIHCIIIIIIIHHHIHHIIIIIIIIHIIIIIIIIIIIIIGIIIIIIIIIIIIII
@HWI-D00621:625:HMJNFBCX2:2:1104:11344:74145
GTGGGGAATATTGCACAATGGGCGCAAGCCTGATGCAGCCATGCCGCGTGTGTGAAGAAGGCCTTCGGGTTGTAAAGCACTTTCAGCGGGGAGGAAGGCGCTAAGGTTAATAACCTTAGCGATTGACGTTACCCGCAGAAGAAGCACCGGCTAACTCCGTGCCAGCAGCCGCGGTAATACGGAGGGTGCAAGCGTTAATCGGAATTACTGGGCGTAAAGCGCACGCAGGCGGTCTGTCAAGTCGGATGTGAAATCCCCGGGCTCAACCTGGGAACTGCATTCGAAACTGGCAGGCTAGAGTCTTGTAGAGGGGGGTAGAATTCCAGGTGTAGCGGTGAAATGCGTAGAGATCTGGAGGAATACCGGTGGCGAAGGCGGCCCCCTGGACAAAGACTGACGCTCAGGTGCGAAAGCGTGGGGAGCAAACAGG
+
IIIIIIIHIIIIIIIIIIIIIIIIIIIIIIIIIIIIIIIIIIIIIIIIIHHFHIIIIIHHIIIIHHIIIIIIIIIIIIIIIIFGFHHIIIIDHHIIIIIHHHIDHIGHHIIIHIIIIIIIIGIEHIIIEHHIIIHICCCEGG6F-AGFD+>DEH-6GEEHHIEHE@EHHH:DCCDHHH?FCDGHHHHHGHFCEHHH--6GHHHG@GH@HIHH?D6HEGE@DH@3G@=HD;@---E@-IH;+-G6H@HF-HG@E>:CC3A-GFAHHHHHHFIHGHF@6--?IHHHHH@HFHHHEGAGIIIHHECIHGIHHIHFHHIIIHHIIIIIIIIIIIIIIIIIIIIIIIIIFHHF<GIIIIIIIIIIIIIHIIIIIIIIIIIIIIIIIGIIHIIIIIIIIIIIIIIIIHIIIIIIIIIIIIIIIIIIIGIIIIIIII
@HWI-D00621:625:HMJNFBCX2:2:1104:13065:74156
GTGGGGAATATTGCACAATGGGCGCAAGCCTGATGCAGCCATGCCGCGTGTGTGAAGAAGGCCTTCGGGTTGTAAAGCACTTTCAGCGGGGAGGAAGGCGCTAAGGTTAATAACCTTAGCGATTGACGTTACCCGCAGAAGAAGCACCGGCTAACTCCGTGCCAGCAGCCGCGGTAATACGGAGGGTGCAAGCGTTAATCGGAATTACTGGGCGTAAAGCGCACGCAGGCGGTCTGTCAAGTCGGATGTGAAATCCCCGGGATTAACCTGGGAACTGCATTCGAAACTGGCAGGCTAGAGTCTTGTAGAGGGGGGTAGAATTCCAGGTGTAGCGGTGAAATGCGTAGAGATCTGGAGGAATACCGGTGGCGAAGGCGGCCCCCTGGACAAAGACTGACGCTCAGGTGCGAAAGCGTGGGGAGCAAACAGG
+
IIIHIIIIIIIIIIIIIIIIIIIIIIIIIIIIHIIIIIIIIIIIIIIIIIHIIIIIIIIIIIIIIIIIIIIIIIIIHIIIIGDGHHIIIIIIIIIIIIIIIIIHIICGHIIHIIIIIIGECHHEEEHHIIIIIIIGCHHHGIGIHIEHICHIIIIGHIIHHIHHIIHGHEDDH+>C-@CHEGFHIIHHIIIHEHI@EHHIIGEHHHH?HFFCFHBFHGF@D:CFCBHDCHH#########C-=C@@66-?HC@>++C@686------6--GFA86-??HHEHEA86?HEHHHEHHFGA-A?GH?HCGDIIIHHHHEG?@GG/FHHFF7C.HGHGIHHGHDHHHEEHCC7DIIGIHHIIIHDCDIIIIIHHHIIIHCHHGHEEHHIIHFHHHEFIHIIIIIHFIIIIIIHIIIIIIHIIIIHIIIHHIIII
@HWI-D00621:625:HMJNFBCX2:2:1104:17610:74290
GTGGGGAATATTGCACAATGGGCGCAAGCCTGATGCAGCCATGCCGCGTGTATGAAGAAGGCCTTCGGGTTGTAAAGTACTTTCAGCGGGGAGGAAGGCGATAAGGTTAATAACCTTGTCGATTGACGTTACCCGCAGAAGAAGCACCGGCTAACTCCGTGCCAGCAGCCGCGGTAATACGGAGGGTGCAAGCGTTAGTCGGAATTACTGGGCGTAAAGCGCACGCAGGCGGTCTGTCAAGTCGGATGTGAAATCCCCGGGCTCAACCTGGGAACTGCATTCGAAACTGGCAGGCTAGAGTCTTGTAGAGGGGGGTAGAATTCCAGGTGTAGCGGTGAAATGCGTAGAGATCTGGAGGAATACCGGTGGCGAAGGCGGCCCCCTGGACAAAGACTGACGCTCAGGTGCGAAAGCGTGGGGAGCAAACAGG
+
IIIIIIHHHIIIIIIIHIIHIIIIGHHEHIIIIIIIIIIIIIIIHIIHIIIIHHHEGHIIECGHIIIIIFEHIIIIGIIHIH<CHIGDHHIGHDHIIHIHDCCDHEFFHHHGFCHHIFIIHEH-EEC@AE?EHHIIIH:-GE@-86GF:DHC5FC-@EEGI@G?FHIEHE::+>C+6@-@?-E+6>E?@GE@-55@E-6@HFG@6-64@H8E@E@@@EH>>H:::D@3CCH@-@66-@HCC=@-6-6@6EF6-+C+IHFHHHEHFAA8-CHHCH?CEEIIIIIIHIHIHIEHHHEHCHIHHEF87-H@HHIIIHEHHECIIIIHHGHEC:IHIIIIHHCIIHHIHHFD.ECHHFIHGIHGCC<HHIHHIIIIHHHHHHEEHCHIHIHHFIIIHHEHFCHGHEIIHIHHHIHGIHHEIIIIIHIIIIHHII
@HWI-D00621:625:HMJNFBCX2:2:1104:18589:74551
GTAGGGAATCTTCGGCAATGGGGGCAACCCTGACCGAGCAACGCCGCGTGAGTGAAGAAGGTTTTCGGATCGTAAAACTCTGTTGTTAGAGAAGAACGTTAAGTAGAGTGGAAAATTACTTAAGTGACGGTATCTAACCAGAAAGGGACGGCTAACTACGTGCCAGCAGCCGCGGTAATACGTAGGTCCCAAGCGTTGTCCGGATTTATTGGGCGTAAAGCGAGCGCAGGTGGTTTCTTAAGTCTGATGGAAAAGGCAGTGGCTCAACCATTGTGTGCATTGGAAACTGGGAGACTTGAGTGCAGGAGAGGAGAGTGGAATTCCATGTGTAGCGGTGAAATGCGTAGATATATGGAGGAACACCGGAGGCGAAAGCGGCTCTCTGGCCTGTAACTGACACTGAGGCTCGAAAGCGTGGGGAGCAAACAGG
+
IIIIIIIIIIIIIIIIIIIIIIIIIIIIIIIIIIIIIIIIIIIIIIIIEHIIIIIIIIIIIFHIHIIIIIIIIIIIIIHIIHDGHIIIIIGHIHIHHIFHHHIIIIIIGHGHIIIHHHIGHIHHIGHIIIIHIIHIEHHEH?GI@FE@?:D:5EHH?E-EGHEHIGIIGHEDDHCCH@EHIHHCG-66@G?HFEHHE+4@@GDE@E666@-G@4-55EFHECEH#@@4EDA-6A66--6-E@@86-@A8-?HC6FB-6-----7-FBA77-HGF7HEHGGFFHCHHH@HAFB7HHIIHHIIIGIHEGFAHFEBHBF<IIIIIIHHIHHHHHIIIIIIIIIIIIHIIHHDIIIIHHHIIHEIIIIIIIHIHIIHIIHGHFIIGIIIIHHIIIIIIIIIIIIIIIIIHIIIIIIIIIHIIIIHIGIIIIIII
@HWI-D00621:625:HMJNFBCX2:2:1104:19463:74961
GTGGGGAATATTGCACAATGGGCGCAAGCCTGATGCAGCCATGCCGCGTGTATGAAGAAGGCCTTCGGGTTGTAAAGTACTTTCAGCGAGGAGGAAGGCGTTAAGGTTAATAACCTTGGCGATTGACGTTACTCGCAGAAGAAGCACCGGCTAACTCCGTGCCAGCAGCCGCGGTAATACGGAGGGTGCAAGCGTTAATCGGAATTACTGGGCGTAAAGCGCACGCAGGCGGTCTGGCAAGTCGGATGTGAAATCCCCGGGCTCAACCTGGGAACTGCATTCGAAACTGGCAGGCTAGAGTCTTGTAGAGGGGGGTAGAATTCCAGGTGTAGCGGTGAAATGCGTAGAGATCTGGAGGAATACCGGTGGCGAAGGCGGCCCCCTGGACAAAGACTGACGCTCAGGTGCGAAAGCGTGGGGAGCAAACAGG
+
IIIIIIIIIIIIIIIIHIIHIIIIHIIIIIIIHHIIIIIIIIHIHIIIFHH?GHFHIIFIIHHHFHIIIHIIIIIIIIIIHIDHHHII<HHHHHCHIIIIIHIEHI:<DHHBFGHHGEHGHHDHIFCEGHE=D-GDHHCGHH?AGHHHHHCHGIFHHFHHHHIGIGHFEGDCHIDD-6--@G=>>CGHCEF@-G---56@HHG@HHHIHHCGH:H5EHF;@@435:DHDHEHF6-6-?HCIHH?GEH@-EHHH:HDHDEE@A-58AEA-GHHHH@FF6@?A-ECHGCIIH?CEG@@HHHHHB-?HFAIIHHCHEHHHCEIHHEIGIIIIIIIIIIIIIIIIHIIHHHFEHHHFHHIIHIHGIIIIIHIIIIIIIHDIIIIIIHIIHF?IHHIHIIIIIIIIHIIIIIIIIIHHHHHIIIIIIIIIIIIII
@HWI-D00621:625:HMJNFBCX2:2:1104:9144:75213
GTGGGGAATATTGCACAATGGGCGCAAGCCTGATGCAGCCATGCCGCGTGTATGAAGAAGGCCTTCGGGTTGTAAAGTACTTTCAGCGAGGAGGAAGGCGTTAAGGTTAATAACCTTGGCGATTGACGTTACTCGCAGAAGAAGAACCGGCTAACTCCGTGCCAGCAGCCCCGGTAATACGGAGGGTGCAAGCGTTAATCGGAATTACTGGGCGTAAAGCGAACGCAGGGGGTCTGTCAAGTCGGATGTGAAATCCCCGGGCTCAACCTGGGAACTGCATTCGAAACTGGCAGGCTAGAGTCTTGTAGAGGGGGGTAGAATTCCAGGTGTAGCGGTGAAATGCGTAGAGATCTGGAGGAATACCGGTGGCGAAGGCGGCCCCCTGGACAAAGACTGACGCTCAGGTGCGAAAACGTGGGGAGCAAACAGG
+
HIIIHHHHHIIIIIIIHHHHIIIIHHIIIIIIIIIIIHIIIIIIIIHHHI@HHHIIIIGIIHHHIIIGHIIIIIIIIHIHHIDHEEHHHHHDHIHHIHIIHIIIIIEHHFHIIIEHG?AEDHHE?A-7G?HHH?EC:HHHIHCG--BFCCDH=EA@EE@4EH--A-AGF5-5>+6;6-@FC4->H+44-GC?-@G#####EHEHH@@4-C>4@6-HEE35-+@++2>+4+-E@?@@6-@HD@4-@6?H?@@-@+>C>6AHEAEIIIIHHIHHIHE@EHHFH=IHIIHGHIHEGEAIHFHHIHHHHHIIIHHGHHHGGIIIIIHHIIIIIHIIIIIIIIIIIIIIIHGFDCIIIIIIIIIIGIGIHIHIIHIIIIIIIIHHHFIIHIIIHHIIIIIIIHHGIGIIIIIIIIIIIHIHIIIIIIIIIIIHHI
@HWI-D00621:625:HMJNFBCX2:2:1104:20471:75183
GTGGGGAATATTGCACAATGGGCGCAAGCCTGATGCAGCCATGCCGCGTGTGTGAAGAAGGCCTTCGGGTTGTAAAGCACTTTCAGCGGGGAGGAAGGCGTTAAGGTTAATAACCTTGGCGATTGACGTTACCCGCAGAAGAAGCACCGGCTAACTCCGTGGCAGCAGCCGCGGTAATACGGAGGGTGCAAGCGTGAATCGGAAGTACTGGGCGTAAAGCGCACGCAGGCGGTCTGTCAAGTCGGATGTGAAATCCCCGGGCTCAACCTGGGAACTGCATTCGAAACTGGCAGGCTAGAGTCTTGTAGAGGGGGGTAGAATTCCAGGTGTAGCGGTGAAATGCGTAGAGATCTGGAGGAATACCGGTGGCGAAGGCGGCCCCCTGGACAAAGACTGACGCTCAGGTGCGAAAGCGTGGGGAGCAAACAGG
+
IIIIIIIIIIIIICHHHIIIIIIHDHIIIIIHHIIIIIIIIIIIIIIIIICHHIHIIIIIHHIIHHIIIFHHIIIIIIIIHHDGFII.CCHHIHHIIHGHHC7CHE7C?/FGHICAGHHHHCCEGHIHA?F@F@@DHGDCHHIHHHCHIIHHH@@GEC-44+6@EHHI@EH:+3++-6GHHEHHIIFI=GH-GHH=--6-4G@E)F?E@HDE@--HG35+656+--IHC+@@6@6--EE>+-IHEF6@6F@@G>>3HHHFEHEHHHGAAFAAG-EIHHEAE=HIHGEIHIIHHIHHGEEHHGF-EFIHIHIHGAHEHGAB:/HHHHIGIIIIIIIIIIIGIIHHHHG<.EHHEEH?F?GD.IHDEGIHIIIIIIIIHHHDHEIHHIGEHHHGFIIIIIIIHFIIIGHIIIIHIIIHIIIIHHIIIIIIII
@HWI-D00621:625:HMJNFBCX2:2:1104:20309:75410
GTGGGGAATATTGCACAATGGGCGCAAGCCTGATGCAGCCATGCCGCGTGTATGAAGAAGGCCTTCGGGTTGTAAAGTACTTTCAGCGAGGAGGAAGGCGTTAAGGTTAATAACCTTGGCGATTGACGTTACTCGCAGAAGAAGCACCGGCTAACTCCGTGCCAGCAGCCGCGGTAATACGGAGGGTGCAAGCGTTAATCGGAAGTACTGGGCGTAAAGCGCACGCAGGCGGTCTGTCAAGTCGGATGTGAAATCCCCGGGCTCAACCTGGGAACTGCATTCGAAACTGGCAGGCTAGAGTCTTGTAGAGGGGGGTAGAATTCCAGGTGTAGCGGTGAAATGCGTAGAGATCTGGAGGAATACCGGTGGCGAAGGCGGCCCCCTGGACAAAGACTGACGCTCAGGTGCGAAAGCGTGGGGAGCAAACAGG
+
IIIIIIIIIHIIIIIIIIIIIIHIIIIIIIHHFHHIIIIIIIIIIIIIHHHIIIIIIIIIIIIIIFHIIHIIIIIIIIIIHIDFHIGIHHHHHFHIIGIHEHEFEE<G.CGFCBGHIFHGHHGHHGHH@GHHHCHIHHIFHIIGIIIIIGHIGIIIIGIIIIEE?EHHH-CDDH:DEEHGH=-6636@@-@CED@=E-@-EE4@)6@@@*@F??5E3D>>>:ECHHH>6CD@66-66-HHHHDIIIHHE@-EHHCD:>AGH?CAAF?GFA6-IHHHCHF?A@HHHHGIHIIHHHFIIHGHEHFBHECHGHIHHFHIHFIHFIHIIHFG9HCGIIIHGHIIIHEGHEF/<HIIIHHCHFIIIIHIIHHIIIIHIIIGHHC.HCGEFIHHIIHHGGIIHHIIHHIIIIIIIIIHIIIIIIIIIIIIIIIIII
@HWI-D00621:625:HMJNFBCX2:2:1104:13929:75702
GTGGGGAATATTGCACAATGGGCGCAAGCCTGATGCAGCCATGCCGCGTGTATGAAGAAGGCCTTCGGGTTGTAAAGTACTTTCAGCGAGGAGGAAGGCATTAAGGTTAATAACCTTAGTGATTGACGTTACTCGCAGAAGAAGCACCGGCTAACTCCGTGCCAGCAGCCGCGGTAATACGGAGGGTGCAAGCGTTAATCGGAATTACTGGGCGTAAAGCGCACGCAGGCGGTCTGTCAAGTCGGATGTGAAATCCCCGGGCTCAACCTGGGAACTGCATTCGAAACTGGCAGGCTAGAGTCTTGTAGAGGGGGGTAGAATTCCAGGTGTAGCGGTGAAATGCGTAGAGATCTGGAGGAATACCGGTGGCGAAGGCGGCCCCCTGGACAAAGACTGACGCTCAGGTGCGAAAGCGTGGGGAGCAAACAGG
+
IIIIIIIIIIIIIIIIIIIIIIIIIIIIIIIIIIIIIIHIIIIIIIIIIIIIIIHIIIIHIIIIIIIIIIIIHHIIIIIIHIDHHIIIIHIIIIIIIIIIIIIIIGIGIIIIIEHHIIHFFHHHIIIIEHHIIHFH:HIIHHGHHIFHCCDHHHHIIIFHGHFHGIEHEEHC>C>DH6@FHFHHGHEHHIIHEH-4-@@-FHGIHE@?@HHCIIHHEGHEDDEHEHHHHHIHG@-?EEIHHHIHIHIHHHCEE:HIHHGEEIHIIIIHHHIHHEHIIIIIIIIIIIIIIIIIIHGIIIHIIHIHIHIIIHIIH@IIHIIIIIIIIIIHIHIGIIIHIHIHIIIIIHHFBIIIHIIIIIIHDIIHGIIIIIIIIIIIIIIIIIIIIIIIIIIIHHIIIIIIIHIIIIIIIIIIIIIIIIIIIIIIIIIIII
@HWI-D00621:625:HMJNFBCX2:2:1104:19989:75743
GTGGGGAATATTGCACAATGGGCGCAAGCCTGATGCAGCCATGCCGCGTGTATGAAGAAGGCCTTCGGGTTGTAAAGTACTTTCAGCGGGGAGGAAGGCGATAAGGTTAATAACCTTGTCGATTGACGTTACCCGCAGAAGAAGCACCGGCTAACTCCGTGCCAGCAGCCGCGGTAATACGGAGGGTGCAAGCGTTAATCGGAATTACTGGGCGTAAAGCGCACGCAGGCGGTCTGTCAAGTCGGATGTGAAATCCCCGGGCTCAACCTGGGAACTGCATTCGAAACTGGCAGGCTAGAGTCTTGTAGAGGGGGGTAGAATTCCAGGTGTAGCGGTGAAATGCGTAGAGATCTGGAGGAATACCGGTGGCGAAGGCGGCCCCCTGGACAAAGACTGACGCTCAGGTGCGAAAGCGTGGGGAGCAAACAGG
+
IIIIIIIIIIIIIIIIIIIIIIIIIIIIIIIIGHIIIIIIIIIIIIIIIHHGIIIIIIIHIIIHHHIIIHCHHIIIIIIIIG<GHHIHHHIIIGIIIGIIGHFIHH:F@GHHHHEHD@HHIGIHHHHIIIF-GHIIGDHEHHHIHE?FCHHCGEFHHHHEHHHHFH?EC->DHG:CGHIIIICH::GH=C@HFDE=-4@EH-EGF@6-HHD@@H?EEDGHHHIHG-E>:+G?CEF@@?HC>@@IHCHHHIHHHC;:CCGAA-GEF@A?HEHHHHHIHGIHHG@GB-AIIIHIIHCHHHCHHHEHHHIHHHIHHGHIIHIIHHGHHFIIIHHIIIIIHIIIIIHIIHHGAHHIIHIHIHIIHHHHFIIIIIIIIIIIIIHHHHEIIIIIIIHGDIIIIHIIIHIHIIIIIIIIIIIIIIIIIIIIIIGIII
@HWI-D00621:625:HMJNFBCX2:2:1104:9767:75831
GTGGGGAATATTGCACAATGGGCGCAAGCCTGATGCAGCCATGCCGCGTGTATGAAGAAGGCCTTCGGGTTGTAAAGTACTTTCAGCGAGGAGGAAGGCATTAAGGTTAATAACCTTGGTGATTGACGTTACTCGCAGAAGAAGCACCGGCTAACTCCGTGCCAGCAGCCGCGGTAATACGGAGGGTGCAAGCGTTAACCGGAATTACTGGGCGTAAAGCGCACGCAGGCGGTCTGTCAAGTCGGATGTGAAATCCCCGGGCTCAACCTGGGAACTGCATTCGAAACTGGCAGGCTAGAGTCTTGTAGAGGGGGGTAGAATTCCAGGTGTAGCGGTGAAATGCGTAGAGATCTGGAGGAATACCGGTGGCGAAGGCGGCCCCCTGGACAAAGACTGACGCTCAGGTGCGAAAGCGTGGGGAGCAAACAGG
+
IIIIIIHHIIIIIIIIIIIIIIIIIIIIIIIIIIIIIIIIIIIIHIIIIIHHIIIIIIIIIIIIIHIIHHHIIIHIIIFHHIGHHIIIDHIHIIIHIIHIIIIIIHIIICGHIHGHHH?:EHEFHHHIIEHFH-@C+7>A?ACHCHHHDDHCHHGAGHD-AHIIHH-8F4+++>66----@--66C4@EG@?5@@4@@-6?HG4-66-->EHED)@@@F8=GHC--EIHDHF@@6--6->5@@HE@@HEEEHHC>>+368-6--FA-A6-HHHGA@@-HHE@66BGIIHG?E?HHGA@@E@GIHHHIIIHDHHGIHFEHHHHEEHIIHIHHHEIIIHIIIHIIHHHHHDHHIIIIIIIIHHEDIHIIIIHHIIIIIIHGHIGGIIIIIHHIHHIIIIIIIIHIIIGIIIHIIIIIIIIIIIIIIIIIIII
@HWI-D00621:625:HMJNFBCX2:2:1104:13602:75888
GTGGGGAATATTGCACAATGGGCGCAAGCCTGATGCAGCCATGCCGCGTGTATGAAGAAGGCCTTCGGGTTGTAAAGTACTTTCAGCGGGGAGGAAGGTGTTGAGGTTAATAACCTCAGCAATTGACGTTACCCGCAGAAGAAGCACCGGCTAACTCCGTGCCAGCAGCCGCGGTAATACGGAGGGTGCAAGCGTTAATCGGAATTACTGGGCGTAAAGCGCACGCAGGCGGTCTGTCAAGTCGGATGTGAAATCCCCGGGCTCAACCTGGGAACTGCATTCGAAACTGGCAGGCTAGAGTCTTGTAGAGGGGGGTAGAATTCCAGGTGTAGCGGTGAAATGCGTAGAGATCTGGAGGAATACCGGTGGCGAAGGCGGCCCCCTGGACAAAGACTGACGCTCAGGTGCGAAAGCGTGGGGAGCAAACAGG
+
IIIIIIHHGDHHHHIIIIIHEHIIIIHIH@HIIIHIHIIHIIIIIIIIEHHHIIIIHHIIIHIIIIIIDHHHIGHE1<@HHGC@FHEHHHIHHIIIIIFEHIHHFHGHEFEEHHEDHCEFHFH?FHII7EH@GHEHDDIIHIHEEE-ADD+CEAFHHIFHGCE@@@CC?->HHD5+-6-@G--5>+GE---6-4EG=?-6EGC<HHEHEC:F6-HH@6+5--45--E>6+@@6----@CIHGGHIHEHEFHHHCGHDD?EFGCCIHH@6?EGHHHCHHFAE-BB8BGCHHFIIHGEIIIHGF-EGAHIHHHHGCHCIIHIHIIIHIIIIHHIHHIIHIIIIIIIHIHGDHHIHGIHGIIHDHGHHIIIIIIIIIIIIIIHHIHIIIIIGHIHIIIIIIHIHFIIIIIIIIIIIIIIIIIIIIIIIIIIII
@HWI-D00621:625:HMJNFBCX2:2:1104:18897:75979
GTGGGGAATATTGCACAATGGGCGCAAGCCTGATGCAGCCATGCCGCGTGTATGAAGAAGGCCTTCGGGTTGTAAAGTACTTTCAGCGAGGAGGAAGGCATTAAGGTTAATAACCTTGGTGATTGACGTTACTCGCAGAAGAAGCACCGGCTAACTCCGTGCCAGCAGCCGCGGTAATACGGAGGGTGCAAGCGTTAATCGGAATTACTGGGCGTAAAGCGCACGCAGGCGGTCTGTCAAGTCGGATGTGGAATCCCCGGGCTCAACCTGGGAACTGCATTCGAAACTGGCAGGCTAGAGTCTTGTAGAGGGGGGTAGAATTCCAGGTGTAGCGGTGAAATGCGTAGAGATCTGGAGGAATACCGGTGGCGAAGGCGGCCCCCTGGACAAAGACTGACGCTCAGGTGCGAAAGCGTGGGGAGCAAACAGG
+
IIHHGHHIIIIHIFIIIIHIIIHIIIHDHHCGHHFHCG@GHHHFHIHIHIHHHFCHHHFHHHHGHHIFHCGHCGHIIIFH@GEHHIEDHHHCEHHHHHIIHHEHEHHH@?EF@HC?GHHHIGIHIIIIHHHIHEHHIDHHHHH?H---6CHIFHIIIHEHHDHIHIGHH@DHIH:C-@-@G--++>EG@-@6?E5-5@G-4@GH@EHHH-6@->3+-6DFI+:C;HH###GFEEHG?@=:>@46--@6---@@+36++GF6-6-?6EHCCCEEEHIHEHEEGA888-F-HHHF@GHGH?@GBH?HCGE+HHECGACEFEEFF/EEHEFHCHHG@IHHC@=IIIHIHG@<@EHHHHFD0?IHDHHHHHHEDF=HHHHHCHHGFHIIHG@IHIHFHFGCCHGIIGIIIDHIIIHHHDIHEIIIHEIIIIIII
@HWI-D00621:625:HMJNFBCX2:2:1104:4668:76346
GTGGGGAATATTGCACAATGGGCGCAAGCCTGATGCAGCCATGCCGCGTGTATGAAGAAGGCCTTCGGGTTGTAAAGTACTTTCAGCGGGGAGGAAGGCGATAAGGTTAATAACCTTGTCGATTGACGTTACCCGCAGAAGAAGCACCGGCTAACTCCGTGCCAGCAGCCGCGGTAATACGGAGGGGGCAAGCGTTAATCGGAATTACTGGGCGTAAAGCGCACGCAGGCGGTCTGTCAAGTCGGATGTGAAATCCCCGGGCTCAACCTGGGAACTGCATTCGAAACTGGCAGGCTAGAGTCTTGTAGAGGGGGGTAGAATTCCAGGTGTAGCGGTGAAATGCGTAGAGATCTGGAGGAATACCGGTGGCGAAGGCGGCCCCCTGGACAAAGACTGACGCTCAGGTGCGAAAGCGTGGGGAGCAAACAGG
+
IIIIIIIIIIIIIIHIIIIIIHIIIIIIGHIIIHHIIIIIIEHEHIIIIIGHHHHEHIHIIIIHIHHIIIIIIHHIGHHEHI<<CGHI<HIDDHEGH@EHCDGHHEHGHHFFHIIIIGG@@-EE?AGC4EH@CHHCC5:GHFF@?G@GH+>C@HEEHIHHHHEHHIHHHG6+CHHHH-F-@@->DH+63D--4@HC--6-H?GEF@IFEC@GEGIHGDD565-:F@H:>5-@-6F@6-HC>65--6?IHIIHHHHDH:CEH?IHHHEA-@GFHA-EGEGHHEIIIIHEHH?GIIHFE@HG@8--H?HHDIHEEHD?HHGIHHG@?FIHC.DHEIIIIIIIIHHHIHFD.HHGC?HH@IIHHDHIIIIIIIIIIIHHCDHIHHHEIHFF@FHEEIIIIIIHG1IIHEHIIIIIHHIHIIIHIIIIIIIIII
@HWI-D00621:625:HMJNFBCX2:2:1104:8168:76486
GTGGGGAATATTGCACAATGGGCGCAAGCCTGATGCAGCCATGCCGCGTGTATGAAGAAGGCCTTCGGGTTGTAAAGTACTTTCAGCGAGGAGGAAGGCGTTAAGGTTAATAACCTTGGCGATTGACGTTACTCGCAGAAGAAGCACCGGCTAACTCCGTGCCAGCAGCCGCGGTAATACGGAGGGTGCAAGCGTTAATCGGAATTACTGGGCGTAAAGCGCACGCAGGCGGTCTGTCAAGTCGGATGTGAAATCCCCGGGCTCAACCTGGGAACTGCATTCGAAACTGGCAGGCTAGAGTCTTGTAGAGGGGGGTAGAATTCCAGGTGTAGCGGTGAAATGCGTAGAGATCTGGAGGAATACCGGTGGCGAAGGCGGCCCCCTGGACAAAGACTGACGCTCAGGTGCGAAAGCGTGGGGAGCAAACAGG
+
IIIIIIIIIIIIIIIIIIIIIIIIIIIIIIIIIIIIIIIIIIIIIIIIIIHIIHIIIIIIIHIIIIIHIHIIIIIIIIIIIHDHHIIIIIIIIIIIHHIIIIIHIIIIIIHIIHHIHIGHH:>HIIIHHEEHHHCCDHHEFHHFEHEHIGCHII-AFH=--@---AA5@F>HD+3>@--@4--3>CHHGF-@-E6@GCFHCEHEHF@FCHHE@6?EGC8)@HE>6--+<+-56-@@-HIH>---666--CGHHIIHDD4HCAFAFAEA--EHHH?A6-?IHEA@HHHHBCHH?HEIHHGEE?EIHFIIIIHEIIHHB.EIIIHIHIIIHHIIHHIHFHG@IHIIHIHGIIIIHIIIIIHIHHIHIIHHIGIIIIIIIIIIIHIHIIIHHHHHHIIIIIIIHCIIIIIHIIIIIIIIIIIIIIIIIIIIII
@HWI-D00621:625:HMJNFBCX2:2:1104:9620:76378
GTGGGGAATATTGCACAATGGGCGCAAGCCTGATGCAGCCATGCCGCGTGTGTGAAGAAGGCCTTCGGGTTGTAAAGCACTTTCAGCGGGGAGGAAGGCGCTAAGGTTAATAACCTTAGCGATTGACGTTACCCGCAGAAGAAGCACCGGCTAACTCCGTGCCAGCAGCCGCGGTAATACGGAGGGGGCAAGCGTTAATCGGAATTACTGGGCGTAAAGCGCCAGCAGGCGGTCTGTCAAGTCGGATGTGAAATCCCCGGGCTCAACCTGGGAACTGCATTCGAAACTGGCAGGCTAGAGTCTTGGAGAGGGGGGTAGAATTCCAGGTGTAGCGGTGAAATGCGTAGAGATCTGGAGGAATACCGGTGGCGAAGGCGGCCCCCTGGACAAAGACTGACGCTCAGGTGCGAAAGCGTGGGGAGCAAACAGG
+
IIHIHIHHHIIIHIHIIIIIIIIIHHIHHIIIIIIIIIIIIIIIIIIIIIHIHIIIIIIIIGIIIGHIIHHHIIIHHIIIIIGFHIHIHCHIIIIIGH?CCC<@EHGEHHHHCAGHIEHEHHHHHHHIIFHD?FCDHIHIHIIHEHIGHHIICFGG?6EF?@HEC?CCG@>CC:>C@66@@GE:H:+5+;@GFHGE-@HFHH@@G@-G@HHE=@6@G>F+---44-4;>+@F6--6--@>+---@66----@45:HHCEGEA-4EG@A-HFECFAEEGAEEECEHGEFFEHHHFAG??IHEGD-A@EGDHIHHFHHHE@HHFHHGGIIHHHHEHIHHIGHIGIIIIHHDHIHEIIHIHIHHHIIIIIIIIIHIIIIIHHHHCIIHIIHH@HIIIIIIIIHF?IIIIIIIIIIHIIIIIIIIIIIIIIIII
@HWI-D00621:625:HMJNFBCX2:2:1104:18872:76353
GTGGGGAATATTGCACAATGGGCGCAAGCCTGATGCAGCCATGCCGCGTGTATGAAGAAGGCCTTCGGGTTGTAAAGTACTTTCAGCGAGGAGGAAGGCGTTAAGGTTAATAACCTTGGCGATTGACGTTACTCGCAGAAGAAGCACCGGCTAACTCCGTGCCAGCAGCCGCGGTAATACGGAGGGTGCAAGCGTTAATCGGAATTACTGGGCGTAAAGCGCACGCAGGCGGTCTGTCAAGTCGGATGTGAAATCCCCGGGCTCAACCTGGGAACTGCATTCGAAACTGGCAGGCTAGAGTCTTGTAGAGGGGGGTAGAATTCCAGGTGTAGCGGTGAAATGCGTAGAGATCTGGAGGAATACCGGTGGCGAAGGCGGCCCCCTGGACAAAGACTGACGCTCAGGTGCGAAAGCGTGGGGAGCAAACAGG
+
HGHHEHEHHHHHIIIHIIIIFHHHHHIIFIIIIIH@EEHHIHHEHIIGFCHEHIHHIIIHHHIIIIIHI<EHHIEHHHHFHH<CGHECCHG<GGEHHHCHHDHCHHDFHEHEH?FFHIIIIGHEEE@EHEHHHAHDCCHHFIIIGEHHDDHH@CGHHH-GEHEHIIHHHFHHIIDHIIGHH@EDC>4-4F@F@@@-GHC?HGHGEH<HIH>6@666EEEHEHECE@C8:DHHFHHC@6@>C-G?@-@-C@@65+:D>CEEFAG868EF@HA-@GCHEHA4-4AAA6EEHHEIFIHHHHHGIHHHHHFHIIHEHF?EF::F/FHEIIHHHGIIIIIHEHHEIIIHG@C<:1HIGHHCHFGEHCCHIGIIIHHHHDCIIIIHHF<IIHHCEHGF@HHDHHEHIHHCHIHIIIIHHIIIHIIIHIIHGIIHHI
@HWI-D00621:625:HMJNFBCX2:2:1104:9362:76632
GTGGGGAATATTGCACAATGGGCGCAAGCCTGATGCAGCCATGCCGCGTGTATGAAGAAGGCCTTCGGGTTGTAAAGTACTTTCAGCGGGGAGGAAGGCGGTGAGGTTAATAACCTCATCGATTGACGTTACCCGCAGAAGAAGCACCGGCTAACTCCGTGCCAGCAGCCGCGGTAATACGGAGGGTGCAAGCGTTAATCGGAATTACTGGGCGTAAAGCGCACGCAGGCGGTCTGTCAAGTCGGATGTGAAATCCCCGGGCTCAACCTGGGAACTGCATTCGAAACTGGCAGGCTAGAGTCTTGTAGAGGGGGGTAGAATTCCAGGTGTAGCGGTGAAATGCGTAGAGATCTGGAGGAATACCGGTGGCGAAGGCGGCCCCCTGGACAAAGACTGACGCTCAGGTGCGAAAGCGTGGGGAGCAAACAGG
+
IIIIIIIIIIIIIIIIIIIIIIIIIIIIIIHIIIIIIIIIIIIIIIIIIIEE?GHIIGHIIHHIIIIIIIHIIHIIIIIIIHFGHECHHHHDHDHIHIIIH<HHHICGEF@FH-AGEC?GHI@@GFHHHIF=H@HGHHHH@GCHGEHHIIIIHHH-66E-@-@G--6@-6+::CCHHIIH-@->CD@E-@-64@@--6@6@G@4@@@?CIHHEGHG@@F;-+4)@?E:HHHG@--HG@@:6-4-HHG@@HEH@;:>+IIIHHHIHGCGAGFA@HEGHHIHEEHEHHE@-IHIGIIIIHGEHIHHD-HGHDHEHEIIIHFHIIIIIIIIHHIIIIIIIIIIIIIIIHHFAIIHCHIHHHHHCEHHIIIHIIIHIIIIIIIIIGIIIIIHIIHHHIIIIIIIHCIIIHIIIIIIIIIIIIIIIIIIIIIIII
@HWI-D00621:625:HMJNFBCX2:2:1104:2647:77010
GTGGGGAATATTGCACAATGGGCGCAAGCCTGATGCAGCCATGCCGCGTGTGTGAAGAAGGCCTTCGGGTTGTAAAGCACTTTCAGCGGGGAGGAAGGCGCTAAGGTTAATAACCTTAGCGATTGACGTTACCCGCAGAAGAAGCACCGGCTAACTCCGTGCCAGCAGCCGCGGTAATACGGAGGGTGCAAGCGTTAATCGGAATTACTGGGCGTAAAGCCGACGCAGGCGGTCTGGCAAGTCGGATGTGAAATCCCCGGGCTCAACCTGGGAACTGCATTCGAAACTGGCAGGCTAGAGTCTTGTAGAGGGGGGTAGAATTCCAGGTGTAGCGGTGAAATGCGTAGAGATCTGGAGGAATACCGGTGGCGAAGGCGGCCCCCTGGACAAAGACTGACGCTCAGGTGCGAAAGCGTGGGGAGCAAACAGG
+
IIIIIIIIIIIIIIIIIIIIIIIIIIIIIIIIIHIIIIIIIIIIIIIICCGGIIIIIIHIGGIIIIIIIIIIIIIHIIHHIHGHIIIIIIIHHHHHHHIIIIIIIHHHHHHIIHFIGGGADHHE?EHH--4@EFCD>:DHHIFHEE?->:;HHH-@@--55@@@GEHHIIHIC+3>46-@G-->CH@G-----5--@E-@@C-4@?@GHDHG++6>@6@######@-C>6-E@----C@:HCEG?E@@?H@HE+36+HA?HFC@EHGA6-IIHG?A@-HHIHFEHIIIHFAB-F?DFHF77-FHHGIIIIHED.BAAGGIHHFGIGHG<:HHHIIHFHIIIGIIIIHF<EIIIIIIIHHHGIHHIIHIIIIIIIIIIIIIIHEIIIIIIIIHFIIIIIIIIHIIIIIIIIIIIIIIIIIIIIIIIIIIII
@HWI-D00621:625:HMJNFBCX2:2:1104:14285:78023
GTGGGGAATATTGCACAATGGGCGCAAGCCTGATGCAGCCATGCCGCGTGTGTGAAGAAGGCCTTCGGGTTGTAAAGCACTTTCAGCGAGGAGGAAGGTGGTGAGCTTAATACGCTCATCAATTGACGTTACTCGCAGAAGAAGCACCGGCTAACTCCGTGCCAGCAGCCGCGGTAATACGGAGGGTGCAAGCGTTAATCGGAATTACTGGGCGTAAAGCGCACGCAGGCGGTTTGTTACGTCGGATGTGAAATCCCCGGGCTCAACCTGGGAACTGCATTCGAAACTGGCAGGCTAGAGTCTTGTAGAGGGGGGTAGAATTCCAGGTGTAGCGGTGAAATGCGTAGAGATCTGGAGGAATACCGGTGGCGAAGGCGGCCCCCTGGACAAAGACTGACGCTCAGGTGCGAAAGCGTGGGGAGCAAACAGG
+
IIIIIIHIIIIIIIIIIIIHEHHIIIHIIIIIHIIIIIIIIIIIIIIICHGHHIIIIIIIHIIHHIIIIIIIIIIIIIHIHHGHHHHIDDH<GHIIIIHIIIIIIGEEHHHIGIIHGIHIIIIIIIGIHIGEGAHCCHHHIIIIIIIHIIIIIIHIIFCFEHHIHHHEHEDHGGHIHHE-@GE:HIDHIE-F?H@EHGHHIIF?@G=@E--@GCD:E@GFFHHG>:+CHGH###########@?E@-@6--6-+:::CA6-AA4AF-A-?FF-EHHHEGA-HCEHHIIHHHG@8--HD8A@EFHF@AD:D:?A.:@A:.EHCIIHIHGIIHHEHIHIHE@IHHIHHCD<CHIIFIIGIHHHIIIIIIIIIIIIGIHHIHIIIHIIIIGIIIHHHIIHHIIIGIHIHIIIHIIIIHCIIIHH@HHFCIIII
@HWI-D00621:625:HMJNFBCX2:2:1104:16626:78141
GTGGGGAATATTGCACAATGGGCGCAAGCCTGATGCAGCCATGCCGCGTGTGTGAAGAAGGCCTTCGGGTTGTAAAGCACTTTCAGCGGGGAGGAAGGCGTTAAGGTTAATAACCTTGGCGATTGACGTTACCCGCAGAAGAAGCACCGGCTAACTCCGTGCCAGCAGCCGCGGTAATACGGAGGGTGCAAGCGTTAATCGGAATTACTGGGCGTAAAGCGCACGCAGGCGGTCTGTCAAGTCGGATGTGAAATCCCCGGGCTCAACCTGGGAACTGCATTCGAAACTGGCAGGCTAGAGTCTTGTAGAGGGGGGTAGAATTCCAGGTGTAGCGGTGAAATGCGTAGAGATCTGGAGGAATACCGGTGGCGAAGGCGGCCCCCTGGACAAAGACTGACGCTCAGGTGCGAAAGCGTGGGGAGCAAACAGG
+
IIIIHIEHIIIIIIIIIIIIIIIIHIIIIIIIIIIIIIIIIIIIIIIIIIHIIIIHIIIIIIIIIIIIIIIIIIIIIIIIHIGHHGIIIIIHHIHGHHGGHHHHIIHHIIIHHIIHHIHHHDHHGFEHHHIHHHIIDHHHIHIHIIHHIICHFHCHHFEFHGHIIIIIEHHIIG3>HHHHHC=DD>@@GEFF-4465E@EHHG@@@GF@HHHE@>EHHE2@@HDCFHHCD?IHEGIGIIHHHGHHFHE@HFHG>CDH:HHHEHFHHHECCHFGCIIFIGHHIIHGHFHHIIHHHCIIIHHFIHHHHIHIIIIHEGHHA8GFEFIIIIIIHIIIIIIIIIIIIIIIIHGDIHHEIIHHHIHIIIIIIIIIIIIIIIIIIHDIIIHIIIIIIIHFIIIIIIIHHIIIIIIIIIIIIIIIIIIIIIIIIIIII
@HWI-D00621:625:HMJNFBCX2:2:1104:7207:78324
GTGGGGAATATTGCACAATGGGTGCAAGCCTGATGCAGCCATGCCGCGTGTATGAAGAAGGCCTTCGGGTTGTAAAGTACTTTCAGCGAGGAGGAAGGCGTTAAGGTTAATAACCTTGGCGATTGACGTTACTCGCAGAAGAAGCACCGGCTAACTCCGTGCCAGCAGCCGCGGTAATACGGAGGGTGCAAGCGTTAATCGGAATTACTGGGCGTAAAGCGCAAGCAGGCGGTCTGTCCAGTCGGATGGGAAATCCCCGGGCTCAACCTGGGAACTGCATTCGAAACTGGCAGGCTAGAGTCTTGTAGAGGGGGGTAGAATTCCAGGTGTAGCGGTGAAATGCGTAGAGATCTGGAGGAATACCGGTGGCGAAGGCGGCCCCCTGGACAAAGACTGACGCTCAGGTGCGAAAGCGTGGGGAGCAAACAGG
+
IIIIIIIIIIIIIIIIIIIHIH<EHHIIIIIIIIIIIIIIIIIIIIIIIIHIIIIHIIIIIIIIIIIIIHIIIIGHGIIIIIFHCFHHIHHHHHIIIIIIHHIHIIHIIIIHIHHIIIIGIIIIIIEHHEHHHA@:7->AFFCH-GEEH:>DHI?A@HHHHICHIG?GEF>:3C>DG@?EHHCDHD-5EHE?45E-@-6-@GCGH@?@@@H@@-6-E3++-@6--6-:8:CG@4-@6-+6+-CHF?@6--EF@>:CCHHEFA-?FG@A--HHGFG@?FFFHHEEFHAEHHEHHIHHHGA8--FHHIIIHHHHHIIHEAHIIIHIIIIIIHIIIIIHHHIIIIIIIIHFBGHHIHHIIIIIIIIIIHEGIIIIIIIIIIHHHHGIIIIIIIIIIIIIIIIIIHIIIIIIIIIIHIIIIIIIIIIIIIIIII
@HWI-D00621:625:HMJNFBCX2:2:1104:14764:78329
GTGGGGAATATTGCACAATGGGCGCAAGCCTGATGCAGCCATGCCGCGTGTATGAAGAAGGCCTTCGGGTTGTAAAGTACTTTCAGCGAGGAGGAAGGCATTAAGGTTAATAACCTTAGTGATTGACGTTACTCGCAGAAGAAGCACCGGCTAACTCCGTGCCAGCAGCCGCGGTAATACGGAGGGTGCAAGCGTTAATCGGAATTACTGGGCGTAAAGCGCACGCAGGCGGTCTGTCAAGTCGGATGTGAAATCCCCGGGCTCAACCTGGGAACTGCATTCGAAACTGGCAGGCTAGAGTCTTGTAGAGGGGGGTAGAATTCCAGGTGTAGCGGTGAAATGCGTAGAGATCTGGAGGAATACCGGTGGCGAAGGCGGCCCCCTGGACAAAGACTGACGCTCAGGTGCGAAAGCGTGGGGAGCAAACAGG
+
IIIIIIHHHIIIIIIIIIIIHHIIIIIIIIIIIIIIIHIIIIIIIIIIHHGHHIIIIIIIIIIIIIIII<EHIIIIIIIIIIFHHIHIDHIIIIHIIIIIIIIIIIIHGHIGHHHIIIHHIIIGEHIIIIIHIHHHHHHIIIHIIHHFIHIGGHHICCEFHIEHHFIFHHHCH+5:@-@GH=EDHH-56GHH?GHEH@@GEIIHH@@EFIHHEFEEHDC;4@5+C?HHHCG@66@-?CHD+-CFH@HF?ECIHDGHD:HF@6-@FHHA6CIIIIHHFIHHHIIIHIIGGIIIIIIIIIHIHGHGIIHHHIHHIGHHF?HHIHIIIIIIIHIIIIIIIIIGIIIIHIHGGIIIHGIIIIIIDIIIIHECIIIIIIIIIIHDHEHIIIIIIHIHHIIIIIIIIHIIIIHHIIIIHIIIIIIIIIIIIIIIII
@HWI-D00621:625:HMJNFBCX2:2:1104:18115:78293
GTGGGGAATATTGCACAATGGGCGCAAGCCTGATGCAGCCATGCCGCGTGTGTGAAGAAGGCCTTCGGGTTGTAAAGCACTTTCAGCGGGGAGGAAGGCGGTGAGGTTAATAACCTCATCGATTGACGTTACCCGCAGAAGAAGCACCGGCTAACTCCGTGCCAGCAGCCGCGGTAATACGGAGGGTGCAAGCGTTAATCGGAATTACTGGGCGTAAAGCGCACGCAGGCGGTTTGTCAAGTCGGATGTGAAATCCCCGGGCTCAACCTGGGAACTGCATTCGAAACTGGCAGGCTAGAGTCTTGTAGAGGGGGGTAGAATTCCAGGTGTAGCGGTGAAATGCGTAGAGATCTGGAGGAATACCGGTGGCGAAGGCGGCCCCCTGGACAAAGACTGACGCTCAGGTGCGAAAGCGTGGGGAGCAAACAGG
+
IIIIIIHIIIIIGIIIIIIIIIIIHIIIHIIIHIGIIHIIIIIIHIIIHIHHHIHFHIIIIHIGHIIHIHIIIIIIIIHIHH<GCHHICDHDHIIG?ECHHIIIII@FCEH@@FHGHIGIIIHIHHFE6A@=H@@C>HDCGHHHIHIHH++>=@G@@@HHHHEHHICHGH::5D:+-6--64@>:CEHFHCHHH--4@--6=-5@F@@FC>GE@CF=G?4-C:2D::D>:>6-----?HH>6-@F@HIIIHF6+++DD@GA6-EH@HEHA@HEG?HHIH@HHHGB8HGCHGIIGIIHEHGA-A?E?HHHDC.HEIIIIIIHEHG?GIIIIIHIIIIGHEIIIIIHHHD<CFIHIIIIHGIHHIIIIIHHEIHGGIIHHECIFEIIIIHGE@CIIIIIIHH@1IHH@GIIIIIIIHHIIIIIIIIIIIIII
@HWI-D00621:625:HMJNFBCX2:2:1104:14585:78574
GTGGGGAATATTGCACAATGGGCGCAAGCCTGATGCAGCCATGCCGCGTGTATGAAGAAGGCCTTCGGGTTGTAAAGTACTTTCAGCGGGGAGGAAGGCGATAAGGTTAATAACCTTGTCGATTGACGTTACCCGCAGAAGAAGCACCGGCTAACTCCGTGCCAGCAGCCGCGGTAATACGAAGGGTGCAAGCGTTAATCGGAATTGCTGGGCGTAAAGCGCAAGCAGGCGGTCTGTCAAGTCGGATGTGAAATCCCCGGGCTCAACCTGGGAACTGCATTCGAAACTGGCAGGCTAGAGTCTTGTAGAGGGGGGTAGAATTCCAGGTGTAGCGGTGAAATGCGTAGAGATCTGGAGGAATACCGGTGGCGAAGGCGGCCCCCTGGACAAAGACTGACGCTCAGGTGCGAAAGCGTGGGGAGCAAACAGG
+
IIIIIIHIHIIIIIIIIHIHHIIIIIIIIIIIIIHIIHIIHIIIIHIICHEHHIHIHIIGIIIIFHEHIDHDHIIIIIIEHHDFHIGIIIIGIHHHHIHIDDHHIIHHHHIIHEHHIIHIIFHHGHHHEEH4AHEHDHHHHHE6@GAEHHHHHHHIIIGHEHC?@EHHIHDHDH;DCF-6@--->-6@-6GCHH-@GH--IHFHG-#-6D;@@?FCHHC@H--+46++91?@@@-@@@55>-C@F6---?G?IHD:::HGAA6-GA-HFIHHHEEHHEFFEHEHHHHCIIIIHHCIIIIIIHG-IHGIIHHHHGHIHHHIHHHIHIHIHDGIIIIHIGIHEIIIIHHHDIIIHIIIIIIIIHHGIIIIIHIIIIIIIHIIFEIHIIIIIIIIIIIIIIIIHHIIIIIIIIIIIIIIIIIIIIIIIIIIII
@HWI-D00621:625:HMJNFBCX2:2:1104:15580:78666
GTAGGGAATCTTCGGCAATGGGGGCAACCCTGACCGAGCAACGCCGCGTGAGTGAAGAAGGTTTTCGGATCGTAAAACTCTGTTGTTAGAGAAGAACGTTAAGTAGAGTGGAAAATTACTTAAGTGACGGTATCTAACCAGAAAGGGACGGCTAACTACGTGCCAGCAGCCGCGGTAATACGTAGGTCCCAAGCGTTGTCCGGATTTATTGGGCGTAAAGCGAGCGCAGGTGGTTTCTTAAGTCTGATGTAAAAGGCAGTGGCTCAACCATTGTGTGCATTGGAAACTGGGAGACTTGAGTGCAGGAGAGGAGAGTGGAATTCCATGTGTAGCGGTGAAATGCGTAGATATATGGAGGAACACCGGAGGCGAAAGCGGCTCTCTGGCCTGTAACTGACACTGAGGCTCGAAAGCGTGGGGAGCAAACAGG
+
IIIIIIIIIIIIIIHIIIIIHIIIIIIIIIIIIIIIIHIIIIIIIIHICHHHHHIIIIIIIGGHIIHIIIGIIIHIIIIFHHDHHIIIIIIIHIIIGHFHHCHGHHHHDFHHIHFHHHEHHHIHH@HHIH@AEGHHHHHIIHBABH=@?>HHDCEHHIEE-6AEHHEHEHE+DH:CHHIIEHHI-46-@GHG?CHHDD@@E@+--6-6@EF?EF+53@@##########?EHHHA?A66--A@@?GB@ECHHEIHHHEA@7B-?EGG@HG-HHEH?E?CHF-@8EDEHHFIHF@HAEHHIHHHGIIIGHIHIIIIIIEIHGIHG?CHEDGHHHEIIIIFIIHHHIHEGAHIIIHHHHGCDHHCIIIIIGGIIIHHDHHHEHHEHHIGIHHIIIHEHHHHHIHFHGIHIIIIIIIIHIHHEHFEIIIIHHE
@HWI-D00621:625:HMJNFBCX2:2:1104:17535:78880
GTGGGGAATATTGCACAATGGGCGCAAGCCTGATGCAGCCATGCCGCGTGTATGAAGAAGGCCTTCGGGTTGTAAAGTACTTTCAGCGAGGAGGAAGGCGTTAAGGTTAATAACCTTGGCGATTGACGTTACTCGCAGAAGAAGCACCGGCTAACTCCGTGCCAGCAGCCGCGGTAATACGGAGGGTGCAAGCGTTAATCGGAATTACTGGGCGTAAAGCGCACGCAGGCGGTCTGTCAAGTCGGATGTGAAATCCCCGGGCTCAACCTGGGAACTGCATTCGAAACTGGCAGGCTAGAGTCTTGTAGAGGGGGGTAGAATTCCAGGTGTAGCGGTGAAATGCGTAGAGATCTGGAGGAATACCGGTGGCGAAGGCGGCCCCCTGGACAAAGACTGACGCTCAGGTGCGAAAGCGTGGGGAGCAAACAGG
+
IIIIIIIIIIIIHIIIIIIIIIIIHIIIIIIIHIIIIIIIIHHIIIIIHICGHHHHIIIIIIIIIIIIIHIHIIIIIIHHIIFHIIHIHIIHIIIHGIHIHDGHII<G?GGHHHIIIGGIHDHFHHGHHHIIIEHIDH+EA?FHFHEHCCDHIIGIEFEAEHEHHHHCEHHDHDD:-@HFHHHHH+-@@HCH-@@-GHHEHG@66@E;HD;@4C-?DGE>6-6CDHCHHHH6---F@-@C>-=HG@@6?HHG@+:>++HHCEIHIIIHGIHIHHEEHHFAE-GFHGCIIHHHHEIGIIHHH@EIHHIIIIHHHEIIIIIHHHHIGIIIIIIIIHIHHIIHIIIHGGIHBIGIIIIIHHHG<IIHEHIIIHIIIIIIHHH<HHHIIHIIIIIIHHHIIIIIIIIIIIIIIIIIIIIIIIIIIIIIIIIIII
@HWI-D00621:625:HMJNFBCX2:2:1104:19393:78942
GTGGGGAATATTGCACAATGGGCGCAAGCCTGATGCAGCCATGCCGCGTGTATGAAGAAGGCCTTCGGGTTGTAAAGTACTTTCAGCGGGGAGGAAGGCGATAAGGTTAATAACCTTGTCGATTGACGTTACCCGCAGAAGAAGCACCGGCTAACTCCGTGCCAGCAGCCGCGGTAATACGGAGGGTGCAAGCGTTAATCGGAATTACTGGGCGTAAAGCGCACGCAGGCGGTCTGTCAAGTCGGATGTGAAATCCCCGGGCTCAACCTGGGAACTGCATTCGAAACTGGCAGGCTAGAGTCTTGTAGAGGGGGGTAGAATTCCAGGTGTAGCGGTGAAATGCGTAGAGATCTGGAGGAATACCGGTGGCGAAGGCGGCCCCCTGGACAAAGACTGACGCTCAGGTGCGAAAGCGTGGGGAGCAAACAGG
+
IIIIIIIIIIIIIIIIHHIIIIIIDHIHIIIIIGGIIIIIICHHFHIHII=GHHH1GH?HHIIEHHHHHGHIIGIIG@FH0F<C0<CCCHIHHH@F9/CCC<GHCFD7DDGCHII-BHHHHIH@@EHDAEH-@E@DCH:@@6AH?HHH+3>;@@-6@G---4@@@E-6@@C+>D++66@EC=@+>:EH@-6-6---5EFE-EAHI?@-H:C666@@E@G@544+@4-6+3-HG?@@@-@>+--FHFG@-?HCHC:>+:EGA-EE@HEGHHF--A@AA-A-G=GH?GF@AEF-EH@B6?F@C-8-HCHHDIHHHHHHHIIIHHECHHIIIIIIIIIIIIIIIIHEIHG<71HEHIIHIIHHDDIIHHHEHHIIIIIHDHECFHIHHHHHCFCCHHGIIIIIIIIIIIHIIIIIICIGIIIHG1IIIIIIII
@HWI-D00621:625:HMJNFBCX2:2:1104:4258:79174
GTGGGGAATATTGCACAATGGGCGCAAGCCTGATGCAGCCATGCCGCGTGTATGAAGAAGGCCTTCGGGTTGTAAAGTACTTTCAGCGAGGAGGAAGGCATTAAGGTTAATAACCTTAGTGATTGACGTTACTCGCAGAAGAAGCACCGGCTAACTCCGTGCCAGCAGCCGCGGTAATACGGAGGGTGCAAGCGTTAATCGGAATTACTGGGCGTAAAGCGCACGCAGGCGGTCTGTCAAGTCGGATGTGAAATCCCCGGGCTCAACCTGGGAACTGCATTCGAAACTGGCAGGCTAGAGTCTTGTAGAGGGGGGTAGAATTCCAGGTGTAGCGGTGAAATGCGTAGAGATCTGGAGGAATACCGGTGGCGAAGGCGGCCCCCTGGACAAAGACTGACGCTCAGGTGCGAAAGCGTGGGGAGCAAACAGG
+
IIIIGIIIIIIIIIIIIIIIIIIIIIIIIHIIIIIIIIHHIIIIIIHHHIHIHIIIIHHGIIIFHIHIHIIIIIIIHHHIHIFEFHEHHHIHHGHGHIGIIHIIHHIIIIIIIICHEFHGGFHIFE..GHHIH7-77@CFHGCF-7A8>+>DHHHEHHCFEHCGH--A?G++>D>C-@@FE@-5DC-4-@@F-@4EH?@H@HG@4@G?63@E4-?H@>6+-@H:F-EHD5-@?6?GG@@++-HF?GF--CHHC>::;CGGCIFFHHEIIIIHIHF?HHHIHDGAEG?@CHHHEHFHHGFE@FHH?CIIIIHHIHHHGEHIHHIFIIIIIHIHHHIIIIIIIIIHEHGF<HHIGIIHIIHIIIGIIIIIIHIIIHIIIIIIIIGIIIIIIIIHHIIIIIIIIIIIIIIIIIIIIIIIIIIIIIIIIIIIHI
@HWI-D00621:625:HMJNFBCX2:2:1104:12594:79068
GTGGGGAATATTGCACAATGGGCGCAAGCCTGATGCAGCCATGCCGCGTGTGTGAAGAAGGCCTTCGGGTTGTAAAGCACTTTCAGCGGGGAGGAAGGCGTTAAGGTTAATAACCTTGGCGATTGACGTTACCCGCAGAAGAAGCACCGGCTAACTCCGTGCCAGCAGCCGCGGTAATACGGAGGGTGCAAGCGTTAATCGGAATTACTGGGCGTAAAGCGCACGCAGGCGGTCTGTCAAGTCGGATGTGAAATCCCCGGGCTCAACCTGGGAACTGCATTCGAAACTGGCAGGCTAGAGTCTTGTAGAGGGGGGTAGAATTCCAGGTGTAGCGGTGAAATGCGTAGAGATCTGGAGGAATACCGGTGGCGAAGGCGGCCCCCTGGACAAAGACTGACGCTCAGGTGCGAAAGCGTGGGGAGCAAACAGG
+
IIIGIIIHHHIIHIIIIIHIIIIIHIHIIIHIIIIIHIIIIIIIIIIIC?EGHFHHIIIIIHHIIIIIHFC<GHHIIIIIIIDGEHGDDHHDHIIHFHIIIHHHHIHH?FHHHICC?GCHIGIIHIHIHHIIHHIIHIIIIIGCHIHID:HCEEGEE@HIIHIIIEHHCCDHHH:+@-6@EGHDDDEG---666@4@6FE@=64@#####HC@6-@@>3+--=HHCHD:>@EF@-6--=HDHCG@-HHHHEHHCCHHD?EG@HHIHCHCFIIHHHHFHHHE6-ACEIHHGAEHEIHIIHCHED-HHIGIIIHHEIHIIHGIIHHHHHIIHIIIIIHGCHHIIIIHIHFDEIIIIIHIHHHDHIIIIIIHGIIIIIIIHHH@CIIIHHHIIIIIIIIHHGF1EIIIIHHIIIHGIIHHIIIIIHHHHHFEH
@HWI-D00621:625:HMJNFBCX2:2:1104:7416:79478
GTGGGGAATATTGCACAATGGGCGCAAGCCTGATGCAGCCATGCCGCGTGTGTGAAGAAGGCCTTCGGGTTGTAAAGCACTTTCAGCGGGGAGGAAGGCGATAAGGTTAATAACCTTGTCGATTGACGTTACCCGCAGAAGAAGCACCGGCTAACTCCTGGCCAGCAGCCGCGGTAATACGAAGGGTGCAAGGGTTAATCGGAATTACTGGGCGTAAAGCGCACGCAGGCGGTCTGTCAAGTCGGATGTGAAATCCCCGGGCTCAACCTGGGAACTGCATTCGAAACTGGCAGGCTAGAGTCTTGTAGAGGGGGGTAGAATTCCAGGTGTAGCGGTGAAATGCGTAGAGATCTGGAGGAATACCGGTGGCGAAGGCGGCCCCCTGGACAAAGACTGACGCTCAGGTGCGAAAGCGTGGGGAGCAAACAGG
+
IIIHIIHHIIIIIIIIIIIIIGIIHIIIIIIIIIIIIIIIHIIIHHIIIHHHIIIIIIHHIIIIIIIIIIIIIIIIHEEHHHFHIHHHIIIDHIIIIHHHIIIIIIIHICGCHH?HHHHE=FHIIIHIEEHDHHII:DDEFF?GAHHHHGICH@-@E6--6@--5--4@@+66>5C@--66--5>EGH-@---6@@@---H@@?E@-@@HEE>FFEE-6'@?@+-@-:5+HE@-----4:CEHEHGCHE@HE@:CDHHHCIGHHHGEHEFGIHH@@HHHEIIHHHHHCHEA7-EGIHHIHFFHHHHEEHIHHEFEHCHIHIIHIIIIIHGIIIHIIIIIIIIGIHIHHDIIIHHIIIIIIHIIHIIIIIIIHIHIIIIIIIIIHIIIIIHIHHIIIIIIIHHIIIIIIIIIIIIIIIIIIIIIIIIIIII
@HWI-D00621:625:HMJNFBCX2:2:1104:13904:79303
GTGGGGAATATTGCACAATGGGCGCAAGCCTGATGCAGCCATGCCGCGTGTATGAAGAAGGCCTTCGGGTTGTAAAGTACTTTCAGCGAGGAGGAAGGCATTAAGGTTAATAACCTTGGTGATTGACGTTACTCGCAGAAGAAGCACCGGCTAACTCCGTGCCAGCAGCCGCGGTAATACGGAGGGTGCAAGCGTTAATCGGAATTACTGGGCGTAAAGCGCACGCAGGCGGTCTGTCAAGTCGGATGTGAAATCCCCGGGCTCAACCTGGGAACTGCATTCGAAACTGGCAGGCTAGAGTCTTGTAGAGGGGGGTAGAATTCCAGGTGTAGCGGTGAAATGCGTAGAGATCTGGAGGAATACCGGTGGCGAAGGCGGCCCCCTGGACAAAGACTGACGCTCAGGTGCGAAAGCGTGGGGAGCAAACAGG
+
IIIIIIHHIIIIIIIIIIIIIIIIIIIIIIGIHIHIIIIIIIIIHIHIHHEHIHIIIIIIIIIIIIHHIHIGIIIHHHIHIHDGHHIICDHDHIIIIIHIHHIHCFHHHHIIGHFFHGEBHIHIHIIIHIIHHGHHHHIIGHHHIIGHIIIIIF-ECEGHCCHGHIIIIIIGDCC:GHIGIGD:5>EGD@HHFH-@EHG?HHDE?FH?6FF6@EG@GHG6>:@>CDHDD>C@6CFHCGHIHFHHFEF@?EHH=HC:HD6-A-HHIHG6-@GAA6EA-GHHEIHHHCHG-HIIHHHHIIGHFFAHHIIIIHDED.EIHGHFEHIIGHIGIIHHIIHHHHHGIHIHIGHF<EIIIHHGHFIIIIIIIIIIIIIIIIIIIIIIIIIIIIIIIIHHHHIIIIIIHGIIIIIIIIIIIIIIIIIIIIIIIIIIII
@HWI-D00621:625:HMJNFBCX2:2:1104:18043:79367
GTGGGGAATATTGCACAATGGGCGCAAGCCTGATGCAGCCATGCCGCGTGTGTGAAGAAGGCCTTCGGGTTGTAAAGCACTTTCAGCGGGGAGGAAGGCGATAAGGTTAATAACCTTGTCGATTGACGTTACCCGCAGAAGAAGCACCGGCTAACTCCGTGCCAGCAGCCGCGGTAATACGGAGGGTGCAAGCGTTAATCGGAATTACTGGGCGTAAAGCGCACGCAGGCGGTCTGTCAAGTCGGATGTGAAATCCCCGGGCTCAACCTGGGAACTGCATTCGAAACTGGCAGGCTAGAGTCTTGTAGAGGGGGGTAGAATTCCAGGTGTAGCGGTGAAATGCGTAGAGATCTGGAGGAATACCGGTGGCGAAGGCGGCCCCCTGGACAAAGACTGACGCTCAGGTGCGAAAGCGTGGGGAGCAAACAGG
+
IIIIIIIIIIIIIIIIIIIIIIIIIIIIIIIIIIIIIIIIIIIIIIIIIIIHIIIHIIIIIIIIIIIIIIHHHIIIIHFHIIDFHHIIIIIDHIHIHHHHIIIIIIIHIIIIHIHIIIIIIHIHFHEHIHIIIIHGDHGHIIFHHHIIGCHHHIGHEC4-4@?-64@@E5+6DH+>@---5-->HH----66-5@G=?-6@FHGECGGG<HGE->@E>)FG=EDEE=HIHEGHG@GHHFHHC=EHHIHHHFHHGIHD>G@F-?FHHHCEA?CGFIGIHHG?IIIHGGHGIHHIHFHIIIGIHEHIIIIIIHIIIHIHIIHHHHHIIIIIHDHHIIIHEHIIIIHIIHGDHIIGIIIIHIIIHIIIIIIIIIIIIIHHHHGIHIIHHIIIIIIHIIIIIIHHIIIIIIIIIIIIIIIIIIIIIIIIIIIII
@HWI-D00621:625:HMJNFBCX2:2:1104:10918:79659
GTGGGGAATATTGCACAATGGGCGCAAGCCTGATGCAGCCATGCCGCGTGTGTGAAGAAGGCCTTCGGGTTGTAAAGCACTTTCAGCGGGGAGGAAGGCGATAAGGTTAATAACCTTGTCGATTGACGTTACCCGCAGAAGAAGCACCGGCTAACTCCGTGCCAGCAGCCGCGGTAATACGGAGGGTGCAAGCGTTAATCGGAATTACTGGGCGTAAAGCGCAAGGAGGCGGTCTGTCAAGTCGGATGTGAAATCCCCGGGCTCAACCTGGGAACTGCATTCGAAACTGGCAGGCTAGAGTCTTGTAGAGGGGGGTAGAATTCCAGGTGTAGCGGTGAAATGCGTAGAGATCTGGAGGAATACCGGTGGCGAAGGCGGCCCCCTGGACAAAGACTGACGCTCAGGTGCGAAAGCGTGGGGAGCAAACAGG
+
IIIIIIHIIIIIIIIIIIIIIIIIIIIIIIIIIIIIIIIIIIIIIIIIIGHHIIIIIIIIIIIIIIIIIIIIIIIIIIIGHHDHIIIIIIIIIIIIGIHIIIGIIIHHIIIHIGIIIGHHHGHGHIIIHHIHIIIHHIHF?CGGEHIIIHHIHHGGHIH@HHIHIHHIIICDD:6>@EHE@-->C:--5@@@EEEEHHEEH-6@G@#######F-HH>63--6+->@+53-6-CEHG?EHC-GHIHHG-CEGGCDCIIIHHGHHHIGHHIIHGHEIIHHF-HGHHIIHIIHHGEIHIHHH@FHHHEIHIIIHGBHCGHIHIHHHHIIIIIIIIIIHHHIIIIIHIIIHGHIHIIIIIIIIIIIIIIIIIIIIIIIIIHHCIHIIIIIIIIIIIIIIIIIIHHIIIIIIIIIIIIIIIIIIIIIIIIIIII
@HWI-D00621:625:HMJNFBCX2:2:1104:18252:79605
GTGGGGAATATTGCACAATGGGCGCAAGCCTGATGCAGCCATGCCGCGTGTATGAAGAAGGCCTTCGGGTTGTAAAGTACTTTCAGCGAGGAGGAAGGCGTTAAGGTTAATAACCTTGGCGATTGACGTTACTCGCAGAAGAAGCACCGGCTAACTCCGTGCCAGCAGCCGCGGTAATACGGAGGGTGCAAGCGTTAATCGGAATTACTGGGCGTAAAGCGCACGCAGGCGGTCTGTCAAGTCGGATGTGAAATCCCAGGGCTCAACCTGGGAACTGCATTCGAAACTGGCAGGCTAGAGTCTTGTAGAGGGGGGTAGAATTCCAGGTGTAGCGGTGAAATGCGTAGAGATCTGGAGGAATACCGGTGGCGAAGGCGGCCCCCTGGACAAAGACTGACGCTCAGGTGCGAAAGCGTGGGGAGCAAACAGG
+
IIIIHIIIIIIIIIIIIIIIIIIGIIIIHIIIIIIIIIHIIIIIIIGIHHGHIIIGHIHHIIHGHIIIHHHIIHGIHIIIIH<FHGHIIIIIHIIIIFIGHHEHHIGFFHHHIHIHGHGHIIHIIHIIHIIHI?GHICDHHIIICHHIDDHHEH?GFHHIHIHFEHEEEHHCDC:5@HH@@HEDHD--4F@E?HHH=46@FH?HGHHHGD@H5C-G@H@66>H7CHCDDGH4--6--?E>DHHCHA?CGIHH@GA@8-IIIHHFEGEA-?IIFHHHIHG-AG@HGHEGHHHIGHHIHFF@@CHFHFIHHHIHHHIIHHFHIHHIIIIIIHIIIIIIIIIIHIIIIIIHDHGIIIIIIIIIHIIIIIIIIIIIIIIIIIIIIIIIIIIIIIIIIIIIIIIIHIIIIHGIIIIIIIIIIIIIIIIIIIIIII
@HWI-D00621:625:HMJNFBCX2:2:1104:5334:79863
GTGGGGAATATTGCACAATGGGCGCAAGCCTGATGCAGCCATGCCGCGTGTATGAAGAAGGCCTTCGGGTTGTAAAGTACTTTCAGCGGGGAGGAAGGTGTTGAGGTTAATAACCTCAGCAATTGACGTTACCCGCAGAAGAAGCACCGGCTAACTCCGTGCCAGCAGCCGCGGTAATACGGGGGGTGCAAGCGTTAATCGGAATTACTGGGCGTAAAGGGCACGCAGGCGGTCTGTCAAGTCGGATGTGAAATCCCCGGGCTCAACCTGGGAACTGCATTCGAAACTGGCAGGCTAGAGTCTTGTAGAGGGGGGTAGAATTCCAGGTGTAGCGGTGAAATGCGTAGAGATCTGGAGGAATACCGGTGGCGAAGGCGGCCCCCTGGACAAAGACTGACGCTCAGGTGCGAAAGCGTGGGGAGCAAACAGG
+
IHHHIGHIIIIIIHHIHIIIIGHIIIIIGHIIHHHIIIIIIIIHGHDHCHHIIHHHHGHIHHHIIHFHDHHCGHIIIGEHGE:FHIGDHHHCC<CHHHCHGHFFHGHCHEHIHHHEEHC-AGHHF-8@EGEHHFECD:CCEHEEEAHFHD:HHHE@GCHHEHFHE?@@HH::CHHDEEHF@@++>:>:--6@EE--@-6@EHEEGH---66--638@@6+--6EHI:HH>?@-@@FGG-H>-H?HHFH?@-65+6CDHGG?G8-FEGF6?GAAAHG@6HEE-IHHHIIIHHHF?AHIIIHEEHHH@HG:>..F?HHF7EIIHIHHEIHHHIHHHIHHCE/IIHHHHCD<EHHHIIIIIIHIIIIHIIIHHH=IIIHIIHDHHFIIIHHHHHHDHHIIIHD?HHHGIIIIIIIHIIIIIGIIHIIIHHHHI
@HWI-D00621:625:HMJNFBCX2:2:1104:16449:79874
GTGGGGAATATTGCACAATGGGCGCAAGCCTGATGCAGCCATGCCGCGTGTATGAAGAAGGCCTTCGGGTTGTAAAGTACTTTCAGCGAGGAGGAAGGCATTAAGGTTAATAACCTTAGTGATTGACGTTACTCGCAGAAGAAGCACCGGCTAACTCCGTGCCAGCAGCCGCGGTAATACGGAGGGTGCAAGCGTTAATCGGAATTACTGGGCGTAAAGCGCACGCAGGCGGTCTGTCAAGTCGGATGTGAAATCCCCGGGCTCAACCTGGGAACTGCGTTCGAAACTGGCAGGCTAGAGTCTTGGAGAGGGGGGTAGAATTCCAGGTGTAGCGGTGAAATGCGTAGAGATCTGGAGGAATACCGGTGGCGAAGGCGGCCCCCTGGACAAAGACTGACGCTCAGGTGCGAAAGCGTGGGGAGCAAACAGG
+
HGHHGHHHHHIIGHHHI@GEHCGEHHIIIIHIIHEHGHHIIHIIHIHIDHHHHEHHHHI1<@FDHFEHH<CEHFIIIHGHIH<FHEHIHHDDHC@0FCECHCEEHH@/DHH@GHIH?GHEHGAFH?HHHEE@GAEH7DDC@FGH-DF@5:DHGHFF?GHHHIIGIIIIEH>D:>C>EGHE-5-3554@-6@?-@@@HH--GFHG@@6@-FH@5@@@4+++-@-:@45+HC@6--@6---HCE@6-FGHE@@?@+3+:D4--6H?A@-@--A6A-:+@5---4FGC6A-HF-@B-8--@D-CFD-7-GD++:?-HB?HGHHFC/EE@/HC:HHECCCC/CE=IIHHF9/DHHHEF<00HCHCH?DGEEFHIHHCHEDHCE.0GC@F?CE@1HEHHHHHCHC<1IIHHCHEHHHHEC1GCGHHHHH@@CECH
@HWI-D00621:625:HMJNFBCX2:2:1104:16629:80377
GTGGGGAATATTGCACAATGGGCGCAAGCCTGATGCAGCCATGCCGCGTGTATGAAGAAGGCCTTCGGGTTGTAAAGTACTTTCAGCGAGGAGGAAGGCGTTAAGGTTAATAACCTTGGCGATTGACGTTACTCGCAGAAGAAGCACCGGCTAACTCCGTGCCAGCAGCCGCGGTAATACGGAGGGTGCAAGCGTTAATCGGAATTACTGGGCGTAAAGCGCACGCAGGCGGTCTGTCAAGTCGGATGTGAAATCCCCGGGCTCAACCTGGGAACTGCATTCGAAACTGGCAGGCTAGAGTCTTGTAGAGGGGGGTAGAATTCCAGGTGTAGCGGTGAAATGCGTAGAGATCTGGAGGAATACCGGTGGCGAAGGCGGCCCCCTGGACAAAGACTGACGCTCAGGTGCGAAAGCGTGGGGAGCAAACAGG
+
IIIIIIIIIIIIIIIIIIIIIIIIIIIIIIIIIIIIHIIIIIGIIIIIHHHIIIIIIIIIHIIIIIIHIIIIIIIHIIIIHIDHHIIIHIIIIIIIIIIHGHGHHGHHIIHHHHIHHHIIIGHCEHHIIIIIHGHHIIIIIIIIGHHIIIIIHHIIHIIIIIIHIHGHHIHHIIICGHE?GGDDHHEGHHHICC@GHHGHEEHHEHIHIHHHHHHHEFHGHHHC@HHDDHD@--@F---D:=G?HG?@@6CH@HGDHHHHHAA-6ECAGCH@FIHHFIHEEH@HIHECIIIIHHHHIIIIIH@?F-HIIIHHHHGFF@FIIHHHGIIIHHIIIIHHFHIIIIIIIIHG<IIIIIIIIIIIIIIIIIIIIIIIIIIHHH<IIIIHIIIIIIIIIIIIIIIIEHIIIIHIIHHEHIIIIIIIIIIIIIIIII
@HWI-D00621:625:HMJNFBCX2:2:1104:5261:80645
GTGGGGAATATTGCACAATGGGCGCAAGCCTGATGCAGCCATGCCGCGTGTATGAAGAAGGCCTTCGGGTTGTAAAGTACTTTCAGCGAGGAGGAAGGCGTTAAGGTTAATAACCTTGGCGATTGACGTTACTCGCAGAAGAAGCACCGGCTAACTCCGTGCCAGCAGCCGCGGTAATACGGAGGGGGCAAGCGTTAATCGGAATTACTGGGCGTAAAGCGCAAGCAGGCGGTCTGTCAAGTCGGATGTGAAATCCCCGGGCTCAACCTGGGAACTGCATTCGAAACTGGCAGGCTAGAGTCTTGTAGAGGGGGGTAGAATTCCAGGTGTAGCGGTGAAATGCGTAGAGATCTGGAGGAATACCGGTGGCGAAGGCGGCCCCCTGGACAAAGACTGACGCTCAGGTGCGAAAGCGTGGGGAGCAAACAGG
+
IIIIIIIIIIIIIIIIIIIIIGIHIHIIIIIIIIHGHIHHHIIIIIIDCFDEHIIIIIIIIHIHIHHIIIIIIIIHHHHIIHDEHHIIHIGDHHHHHHEHIIIIHEGHIEHHFHHHGFGAHDI-EHFHHIIIIGGHIIHHCFF@EEFGHHIHEH?FC-454GHIGHIHGHD:CC>:@6F@HF-+:C+6;CHH-@G=G--6@=-@@F-@C@FE-3++--@@D#########F-@666-?CH;=HHHIIHHGHHCIHHDDHCCA64A-EGCHHGIHHIIHHCH=HHHHIIIHIIHHHHIHECGHGFCHIIIIIHHFIHHHIIHHEHGHHHIHGIIIIHIIIHIIIIIIHGDHIHIGIIIIIIIIIIIIIIIIIIIIIIIIIIIIHIIIIIIIIIHIIIIIIHHFIHIHIIIIHIIIIIIIIIIIIIIIIIII
@HWI-D00621:625:HMJNFBCX2:2:1104:12507:80887
GTGGGGAATATTGCACAATGGGCGCAAGCCTGATGCAGCCATGCCGCGTGTATGAAGAAGGCCTTCGGGTTGTAAAGTACTTTCAGCGAGGAGGAAGGCATTAAGGTTAATAACCTTGGTGATTGACGTTACTCGCAGAAGAAGCACCGGCTAACTCCGTGCCAGCAGCCGCGGTAATACGGAGGGTGCAAGCGTTAATCGGAATTACTGGGCGTAAAGCGCACGCAGGCGGTCTGTCAAGTCGGATGTGAAATCCCCGGGCTCAACCTGGGAACTGCATTCGAAACTGGCAGGCTAGAGTCTTGTAGAGGGGGGTAGAATTCCAGGTGTAGCGGTGAAATGCGTAGAGATCTGGAGGAATACCGGTGGCGAAGGCGGCCCCCTGGACAAAGACTGACGCTCAGGTGCGAAAGCGTGGGGAGCAAACAGG
+
IIIIIIIIIIIIIIIIIIIIIIIIIIIIIIIIIIIIIIIIIGIIIIIIIIHIIIIIIIIIHIIIIIIIIIIIIIIIIHIIIIGHIHIIHIGIIIIIGIHIIIIIIIIIGHIHIHIHIIHHHIIIHIIIHHIIIIIIIHIIGHHIGHEHGHHHHIGHIIIHHIEH@?EGHE>DHIIIECHHIDFHIG4@GHH@-@-@EE6FHHFEHEG@@:C@@CDE@+5+-E@+CGIIGHEG@6-GF-CIH=E?HIIIIIIHHHGGHIHEHECHGH?HGHHGAA?HHBCHHEA?HIHEHIHIIHHHEHIHHEFIGIIHIIHHHHIHHHEIHIIIIHIIIIIIIIIIIIIIIIIIIIIHDIIIIIIIIIIIHHIIIIIIIHIIIIIIIIHHIIIIIIIGIHHEFHIIIIIIIHIIIIIIIIIIIIIIIIIIIIIIIIIIII
@HWI-D00621:625:HMJNFBCX2:2:1104:1073:81127
GTGGGGAATATTGCACAATGGGCGCAAGCCTGATGCAGCCATGCCGCGTGTATGAAGAAGGCCTTCGGGTTGTAAAGTACTTTCAGCGAGGAGGAAGGCGTTAAGGTTAATAACCTTGGCGATTGACGTTACTCGCAGAAGAAGAACCGGCTAACTCCGTGCCACCAGCCGCGGTAATACGTAGGGTGCAAGCGTTAATCGGAATTACCGGGCGTAAAGCGCACGCAGGCGGTCTGTCAAGTCGGATGTGAAATCCCCGGGCTCAACCTGGGAACTGCATTCGAAACTGGCAGGCTAGAGTCTTGTAGAGGGGGGTAGAATTCCAGGTGTAGCGGTGAAATGCGTAGAGATCTGGAGGAATACCGGTGGCGAAGGCGGCCCCCTGGACAAAGACTGACGCTCAGGTGCGAAAGCGTGGGGAGCAAACAGG
+
IIHIIIHIIIIIHIGIIIIIHHIHIIIHIIIHHHFHIHIHIIIIHDHICCCHHHHIIGEHFHHHHHHDCHH<GHIEC@GHHHFHHHHIIGI<CGHHIHCHHHIGIGHHI?EHHEFCFH?G+CH--7-@EDA=FE=D:G:ABGC6---8;3C:HHC-6-----A--5AAAA++>+3>HHF-56-5@EHHIIF-@EH@@E6@G#########C-HE@4@66+66-5--@>+3--6---IIIH:4-6HEEEEF@-HC++6:-HEEA-A-GA-HHFF6A-HFEF--HGAA-@EHH?F?ACEIHF6--FHHHHHHCEF8-HGHGHHGCF?CEEC.IIIHIIHCHEHHEEEEC@<DHIIHHHG?HECE<CHIHGIIHIIIIHHHE<G?F1HCHHFHHHFIIHHDHHFDHF<DHHHHHEF/C<HIIIIHIIHEHHGH
@HWI-D00621:625:HMJNFBCX2:2:1104:3235:81462
GTGGGGAATATTGCACAATGGGCGCAAGCCTGATGCAGCCATGCCGCGTGTATGAAGAAGGCCTTCGGGTTGTAAAGTACTTTCAGCGAGGAGGAAGGCGTTAAGGTTAATAACCTTGGCGATTGACGTTACTCGCAGAAGAAGCACCGGCTAACTCCGTGCCAGCAGCCGCGGTAATACGGAGGGTGCAAGCGTTAATCGGAATTACTGGGCGTAAAGCGCACGCAGGCGGTCTGTCAAGTCGGATGTGAAATCCCCGGGCTCAACCTGGGAACTGCATTCGAAACTGGCAGGCTAGAGTCTTGTAGAGGGGGGTAGAATTCCAGGTGTAGCGGTGAAATGCGTAGAGATCTGGAGGAATACCGGTGGCGAAGGCGGCCCCCTGGACAAAGACTGACGCTCAGGTGCGAAAGCGTGGGGAGCAAACAGG
+
IIIIIIHIIIIHIIIIHIIIGIIIIIIIIIIIIIIIIIIIIIIIIIIIHHHFHHHHHHGIIIIIIIIHIGHHIIIIHIGIHIFHIIIIIIGCHIIIIIIIIIHIIHHHFHIHHIIIIIHEHIHIGHHHHHIHI?ED+ECH--BGHHH@DHHHIIIICHIIIIE-6@AGFE:CDH>C@@H@H=-3:+5@EH?-@=@@=-@@FHD@EC@?GHDGHEG>G@G)=@6+-EHHHHCHFCEHF6-HHEG?IHIGIHEH@CD:GIIHEHHFA6-EFHG@IIHCEEH?IHHGGHHHFHFHFFIIIGHCAA-HFAHIHHHHFGHEHHFHFCHHHGIIIIHGHIIHGIHHIIIIHHHHFHIIIIIHHGDHHHIIIIHHHIIIIIIIIIIIIIIIIIIIHIIIHEHGIIIHEIIIIIIIIIHIIIIIIIIIIIIIHFIIHI
@HWI-D00621:625:HMJNFBCX2:2:1104:5629:81833
GTAGGGAATCTTCCGCAATGGGCGAAAGCCTGACGGAGCAACGCCGCGTGAGTGATGAAGGGTTTCGGCTCGTAAAACTCTGTTATTAGGGAAGAACAAATGTGTAAGTAACTGTGCACATCTTGACGGTACCTAATCAGAAAGCCACGGCTAACTACGTGCCAGCAGCCGCGGTAATACGTAGGTGGCAAGCGTTATCCGGAATTATTGGGCGTAAAGCGCGCGTAGGCGGTTTCTTAAGTCTGATGTGAAAGCCCACGGCTCAACCGTGGAGGGTCATTGGAAACTGGGAAACTTGAGTGCAGAAGAGGAAAGTGGAATTCCATGTGTAGCGGTGAAATGCGCAGAGATATGGAGGAACACCAGTGGCGAAGGCGACTTTCTGGTCTGTAACTGACGCTGATGTGCGAAAGCGTGGGGATCAAACAGG
+
IIIIIIIIIIIIIIIIIIIIIIIHIIIIIIIIIIIIIIIIIIIIIIIHHIIIHHHIIIFHGIIHHIGHHHIIHHIIIIIE@F<FHHGHGHIIIIICHHIHCHFHHHHHHHHF.7.A.8FHHHIFCEHH+@GHHFHGA-@AGHIEHCEHHHIGH?@--F-4AGF@GE-AFACHH+6;@-@E---6--6@?CE?GH@-@@6-HEFHH9@F@6D@=-@-E@:53:>+@CGC:C-HEG-HGIHHHFE@-CHHCG@EHEHHCHDHHHHHIHCHHHEIH?AEA-GIIIIHHHHHEGIGIIHHHHHFGHFG?HHHHHIHFIIHHIGHHIIHHIIHCCIIIIIHIHHDHHIIIHHEHHHHIIHHIHDHHHIGIIHHIHHGIIIIGIHIIIIIIHGIIIIHIIIIIIIHIIIIHHIIIIIIIIIIIIIIIIIIIIIIII
@HWI-D00621:625:HMJNFBCX2:2:1104:15713:81958
GTGGGGAATATTGCACAATGGGCGCAAGCCTGATGCAGCCATGCCGCGTGTATGAAGAAGGCCTTCGGGTTGTAAAGTACTTTCAGCGGGGAGGAAGGTGTTGTGGTTAATAACCGCAGCAATTGACGTTACCCGCAGAAGAAGCACCGGCTAACTCCGTGCCAGCAGCCGCGGTAATACGGAGGGTGCAAGCGTTAATCGGAATTACTGGGCGTAAAGCGCACGCAGGCGGTCTGTCAAGTCGGATGTGAAATCCCCGGGCTCAACCTGGGAACTGCATTCGAAACTGGCAGGCTAGAGTCTTGTAGAGGGGGGTAGAATTCCAGGTGTAGCGGTGAAATGCGTAGAGATCTGGAGGAATACCGGTGGCGAAGGCGGCCCCCTGGACAAAGACTGACGCTCAGGTGCGAAAGCGTGGGGAGCAAACAGG
+
IIIIIIIIIIIIIIIIIIIIIIIIHHIIIIGIIIIIIIIIHIIIIIIIHHHIIIIIIIIIGGIIIIIIGIIIIHIIIIEGHHFGHHIIIIIIIIIIIIHHEEHIIH@EEHHIIHECHHGHHIIEAG?@GCEHH@EHHIIGIIIIEGHEHDCDECFHHGHEEHHGEHHHHHHHD:5>--6FE6@DHGEHHHG6-6@HG4FHIIHHHHH?HIHHEGFEGEEDC=HCG@;CHHHHC@HEH@@:DE@---?EFHGG@++:3+HEHGG?EF-HIHHHIIHGGIHHEDHGEIHIHHFAA@GFC@IHEEGHHAHHIIIHEAHHHIIIHHEIIIIHIIHIIIIIIHIGIIIHHHEHGIIIIIGHIIIHCHIIHHIHIEHHIIIHHIHE@EHIHHIIIIHIIIIHIIIIHHIIIHIIIIIIIIIIIIHIIIGIIIIIII
@HWI-D00621:625:HMJNFBCX2:2:1104:4478:82129
GTGGGGAATATTGCACAATGGGCGCAAGCCTGATGCAGCCATGCCGCGTGTATGAAGAAGGCCTTCGGGTTGTAAAGTACTTTCAGCGGGGAGGAAGGCGGTGCGGTTAATAACCGCGCCGATTGACGTTACCCGCAGAAGAAGCACCGGCTAACTCCGTGCCAGCAGCCGCGGTAATACGGAGGGTGCAAGCGTTAATCGGAATTACTGGGCGTAAAGCGCACGCAGGCGGTCTGTTAAGTCAGATGTGAAATCCCCGGGCTTAACCTGGGAACTGCATTTGAAACTGGCAGGCTTGAGTCTTGTAGAGGGGGGTAGAATTCCAGGTGTAGCGGTGAAATGCGTAGAGATCTGGAGGAATACCGGTGGCGAAGGCGGCCCCCTGGACAAAGACTGACGCTCAGGTGCGAAAGCGTGGGGAGCAAACAGG
+
IIIIIIIIIIIIIIIIIIIIIIHIHIHIIIIHIIIIIIIIHIIIEHIHHHIIIIIHIIIHIGHIIIIGHIHHIIIIG@FHHHHHHIIIIIIDHHHIIGIH<DCDHIHGGFHHHAFDHHIIIIIIIIIHHIIIIIGD;CHE@HHFFHFGHIH:EHHEE--FH@-66@HHFIDDCH>HHHC-EE@:C+45--@EHHHEH?EGGG@?-@EE@D>EFG@E@@@-;@4+6:DCC+4HH@EG6@@H@@GF6@@6--?H@++HHHA--AFF86?CHEIHIIIIHEIHH@EGHHIHGGIIHHHHEAEGGCHFG@HG7HHGIHHIIHHHHEH?EHIIIIIIHGIGIIIIIIIHIIHGDEIIGIIIIHHIIIIIIIIHIGIGIIIIIIIHHHHIIIHIIHHHGHIIIIHHEIIIIIIIIIIIIIIHIHGIIIIIIIIIII
@HWI-D00621:625:HMJNFBCX2:2:1104:20211:82062
GTGGGGAATATTGCACAATGGGCGCAAGCCTGATGCAGCCATGCCGCGTGTATGAAGAAGGCCTTCGGGTTGTAAAGTACTTTCAGCGGGGAGGAAGGCGATAAGGTTAATAACCTTGTCGATTGACGTTACCCGCAGAAGAAGCACCGGCTAACTCCGTGCCAGCAGCCGCGGTAATACGGAGGGTGCAAGCGGTAATCGGAATTACTGGGCGTAAAGCGCACGCAGGCGGTCTGTCAAGTCGGATGTGAAATCCCCGGGCTCAACCTGGGAACTGCATTCGAAACTGGCAGGCTAGAGTCTTGTAGAGGGGGGTAGAATTCCAGGTGTAGCGGTGAAATGCGTAGAGATCTGGAGGAATACCGGTGGCGAAGGCGGCCCCCTGGACAAAGACTGACGCTCAGGTGCGAAAGCGTGGGGAGCAAACAGG
+
IIIIIIIIIIIIIIIIIHIIIIIIIIIIIIIIIIIIGIIIIHIIIIIIIIHE@HHHIIIIIIIIIGHIIEHHIIIIIHHHIG<GEH?CHHIHIIGCHCHHD<GHGE78GHHHC@?GHHHHHEAGHHEE6@@-BHD:::D-FEHHIFHIDHII@E?GFEHEH@EGHHHIIEHGID;+4-@?@@->DH4EG@@?@G+65@GE@G-@@@@C@HHHGH@G5;F?=HIHHHECD:C@6---G?HHD@EFF@-?EHHHG+HCC5-?FGE@EHH@E@8-A6FEIHHGHHHGB-HIHIFHGGEHHHIIIG?EHHIIHHHD.GHIIIIIHIHGHIIIHHIIIIIIIIIHHIHHHHGD:@IHCIIHIIIIHHHIIIIIIIIIIIHHE?IGHIIIIIIHEHHCHIIIIIHIIHIIIIGIIIIIIIIIIIIIIIIIIIIIII
@HWI-D00621:625:HMJNFBCX2:2:1104:16098:82378
GTGGGGAATATTGCACAATGGGCGCAAGCCTGATGCAGCCATGCCGCGTGTGTGAAGAAGGCCTTCGGGTTGTAAAGCACTTTCAGCGGGGAGGAAGGCGTTAAGGTTAATAACCTTGGCGATTGACGTTACCCGCAGAAGAAGCACCGGCTAACTCCGTGCCAGCAGCCGCGGTAATACGGAGGGTGCAAGCGTTAATCGGAATTACTGGGCGTAAAGCGCACGCAGGCGGTCTGTCAAGTCGGATGTGAAATCCCCGGGCTCAACCTGGGAACTGCATTCGAAACTGGCAGGCTAGAGTCTTGTAGAGGGGGGTAGAATTCCAGGTGTAGCGGTGAAATGCGTAGAGATCTGGAGGAATACCGGTGGCGAAGGCGGCCCCCTGGACAAAGACTGACGCTCAGGTGCGAAAGCGTGGGGAGCAAACAGG
+
IIIIIIIIIIIIIIIIIIIIIIIIIIIIIIHIIHIIIHIIIIIIIIIIIIHIIIIIIIIIIIIIIIIIHHHIIIIIIIIGIHDGHIIIIIIIIIIHIHIIIIGIHIHEHHIIIHIIIIIIGHIIIIIIHGHIIEHIHIIIIIIIIIGIIHDHIFHHHCGHHHHIIHHHIHHDHD;H@G?@@GHH:+45-E@--@GHEE--F=EHHHHIHDHE@D@HHHGHCHHHG@GHHC@GECF@-HH:DGEIHH@@-?IHIHDCHHIHH@EIHHEEHHHIGHFHHHHHHIEIHHIIHHIIHFIHHHGFHGHGIIIIHHIIHFIIIIIIHIIGIIIIHIHIHIIIIIIIIIHIIIHGDFIIHIIIIHIIIIIIIIIHHGIIIIIIIIHIIGIHIIIIIIIIHIHIIIIIIIIIIIGHIIIIIIIIIIIIIIIIIIIIII
@HWI-D00621:625:HMJNFBCX2:2:1104:20768:82452
GTGGGGAATATTGCACAATGGGCGCAAGCCTGATGCAGCCATGCCGCGTGTGTGAAGAAGGCCTTCGGGTTGTAAAGCACTTTCAGCGGGGAGGAAGGCGTTAAGGTTAATAACCTTGGCGATTGACGTTACCCGCAGAAGAAGCACCGGCTAACTCCGTGCCAGCAGCCGCGGTAATACGGAGGGTGCAAGCGTTAATCGGAATTACTGGGCGTAAAGCGCACGCAGGCGGCCTGTCAAGTCGGCTGTGAAACCCCCGGGCTCAACCTGGGAACTGCATTCGAAACTGGCAGGCTAGAGTCTGGTAGAGGGGGGTAGAATTCCAGGTGTAGCGGTGAAATGCGTAGAGATCTGGAGGAATACCGGTGGCGAAGGCGGCCCCCTGGACAAAGACTGACGCTCAGGTGCGAAAGCGTGGGGAGCAAACAGG
+
IHIIIIEHIIIIFIHHIIIIIIHHGHIIHHHIHIIHHIIIFHIHHHHIHIHHIIIHIFIIHEHHHHIIIIIIIE@CHGI?EG<CHHIIIHIDHCEHEGHIHHHIEHCCGGHE@7-FHHGIHHHCEHHHEHH@@GHHHHHHIHEHEEG@HHHHHE?G-@@FHHHGEE@CCF+3>D:34@@CH=EHHD---@?GHH@-6@GE@G----6-6-@@@H++@@+-345++6>+CCD##@EG@?@6+:>56----655++:5>3-F-?CAEHEHEIECHHIHHEF4-GA6B6HE?EIGHHCFG?B-FF7-HFGHD:HA..D7.D.ECCHF7EG7C77.C9C@9EEG/CE0CCCF<C0FGGF00FHHIHIHEFHDIHFFDIIHD<C<=?1F<1HHHG?GCECHIIIHIIHE?CCIIHIHCDCIIIIHH@HHGCEHHH
@HWI-D00621:625:HMJNFBCX2:2:1104:7091:82890
GTGGGGAATATTGCACAATGGGCGCAAGCCTGATGCAGCCATGCCGCGTGTGTGAAGAAGGCCTTCGGGTTGTAAAGCACTTTCAGCGGGGAGGAAGGCGGTGAGGTTAATAACCTCACCGATTGACGTTACCCGCAGAAGAAGCACCGGCTAACTCCGTGCCAGCAGCCGCGGTAATACGGAGGGTGCAAGCGTTAATCGGAATTACTGGGCGTAAAGCGCACGCAGGCGGTCTGTCAAGTCGGATGTGAAATCCCCGGGCTCAACCTGGGAACTGCATTCGAAACTGGCAGGCTAGAGTCTTGTAGAGGGGGGTAGAATTCCAGGTGTAGCGGTGAAATGCGTAGAGATCTGGAGGAATACCGGTGGCGAAGGCGGCCCCCTGGACAAAGACTGACGCTCAGGTGCGAAAGCGTGGGGAGCAAACAGG
+
IIIIIIIIIIIIIIIHIIIIIIIIHIIIIIIIIIIHIHIIIHIIIIIIIIIIIIIIIIHIIGIIIIIIIIIIIIIIIGHIHIHHHIIHHIIGHIIIIIIIIIIIIIIIHIGHIIHHHFHHHHHECHIIHFHHHFGHDHHIIIHIHHHEHHHGHHHIIIC@@G--@-@EHHHHI:+5E@GEE-->CDGEGHCEEHHGIH?6@H=GHH@;#FHE5-HHG>53---DG@4+DDHC@-@?G?EIHGIIHHHCHE?IHGHCHHHCHHF-EHEHHHHIHHEIIIIHIHFHGIIHIIHHIHHIIIHGHGEIHHHEIIHHHCHGIIIIIHIIHIIIIHIIIIIIIIIIIIIIIIHGBIIIIIIIIIIIIIIIIIHIIHIIIIIIIIIIGIIIIIIIHIIIHIGIHIIHIHIIIIIIIIIIIIIIIIIIIIIIIIIIII
@HWI-D00621:625:HMJNFBCX2:2:1101:18000:66067
GTGGGGAATATTGCACAATGGGCGCAAGCCTGATGCAGCCATGCCGCGTGTATGAAGAAGGCCTTCGGGTTGTAAAGTACTTTCAGCGAGGAGGAAGGCGTTAAGGTTAATAACCTTGGCGATTGACGTTACTCGCAGAAGAAGCACCGGCTAACTCCGTGCCAGCAGCCGCGGTAATACGGAGGGTGCAAGCGTTAATCGGAATTACTGGGCGTAAAGGGCACGCAGGCGGTCCTTCAAGTCGGATGTGAAATCCCCGGGCTCAACCTGGGAACTGCATTCGAAACTGGCAGGCTAGAGTCTTGTAGAGGGGGGTAGAATTCCAGGTGTAGCGGTGAAATGCGTAGAGATCTGGAGGAATACCGGTGGCGAAGGCGGCCCCCTGGACAAAGACTGACGCTCAGGTGCGAAAGCGTGGGGAGCAAACAGG
+
IIIIIIIIIHIIII?HHHHHIHHIHHIDHIIIIHIIGIIHHFHIIHIIIIHEHIEEHIEHHIDHHIIICIIIIIHIEHGEGHDCGHECDHIGEHHHEHE:HHDH.A.BFHE.77.F.F..8+C7--@E-78-77@:+-6-6?@EG-@GHH>D6A-@-FHHH4E--AEE48+>D+++-6@@?@C++6GE@-6@FHEHGH--5E@6@FE46D@G@6>CFFH#-6@9G-@CC>-@-------D5------CHEE@4+HDDCEEHF6-HHHH?HIHA8?FHHHG5@@A6--EHEAEIHH@F@EGB-HDA-IHHHC-7-HIHHIIHEIIGHHHDDHHIIIIIHIIHIIHIHFEBFG?HIHFIGIGIIHHHIIHIIHIIIIHHDIHE?IIIIIIHGHGHIIIIIIIHHIHHGIHIIIIHIHIIIIIIIIIIIIIII
@HWI-D00621:625:HMJNFBCX2:2:1101:18784:66019
GTGGGGAATATTGCACAATGGGCGCAAGCCTGATGCAGCCATGCCGCGTGTGTGAAGAAGGCCTTCGGGTTGTAAAGCACTTTCAGCGGGGAGGAAGGCGGTGAGGTTAATAACCTCATCGATTGACGTTACCCGCAGAAGAAGCACCGGCTAACTCCGTGCCAGCAGCCGCGGTAATACGGAGGGTGCAAGCGTTAATCGGAATTACTGGGCGTAAAGCGCACGCAGGCGGTCTGTCAAGTCGGATGTGAAATCCCCGGGCTCAACCTGGGAACTGCATTCGAAACTGGCAGGCTAGAGTCTTGTAGAGGGGGGTAGAATTCCAGGTGTAGCGGTGAAATGCGTAGAGATCTGGAGGAATACCGGTGGCGAAGGCGGCCCCCTGGACAAAGACTGACGCTCAGGTGCGAAAGCGTGGGGAGCAAACAGG
+
IIIIIIGIIIIIIIIIIIIIIIIIIIGIIIIIHIIIIIIIIIIIIHIIIIIHIIEHHHIIHIIIIIIIHIIIIIIIIIIIIIGHHHIHIIIGHIIIIIHIIIGHHCFHCEGFHHHHIHIIIHHIGIIIEHCGHEHHD:HEEEEECHHHIDDHF?@HE-6GCHIHHGHHHEDHIH:CEHHIFHDCHHHGHEHFGHHICGEHHI=?FF9@EDH@4G@@GHC54-GCE6-HDCEHGGF6@@@D>-5HHHG@--CHE+>;>3EFHHHHH@EAEHIHFEGCHEEEHGGFHGEEEIGIHF?AHH@A?EF-G@HHIIGIIHHIHIIIHHIIIIHHIHDHHIIIHGEHFIIIHHHD<<HHEIIIIIIIHHIIIIIGIIIIIIIHIIIIHEHHHIIHEGDHHIIIIHHHH?IIHIIIIIIIIIIIIIIIIIIIIIIIII
@HWI-D00621:625:HMJNFBCX2:2:1101:15987:66273
GTGGGGAATATTGCACAATGGGCGCAAGCCTGATGCAGCCATGCCGCGTGTATGAAGAAGGCCTTCGGGTTGTAAAGTACTTTCAGCGGGGAGGAAGGCGATAAGGTTAATAACCTTGTCGATTGACGTTACCCGCAGAAGAAGCACCGGCTAACTCCGTGCCAGCAGCCGCGGTAATACGGAGGGTGCAAGCGTTAATCGGAATTACTGGGCGTAAAGCCCAAGGAGGCGGTCTGTCAAGTCGGATGTGAAATCCCCGGGCTCAACCTGGGAACTGCATTCGAAACTGGCAGGCTAGAGTCTTGTAGAGGGGGGTAGAATTCCAGGTGTAGCGGTGAAATGCGTAGAGATCTGGAGGAATACCGGTGGCGAAGGCGGCCCCCTGGACAAAGACTGACGCTCAGGTGCGAAAGCGTGGGGAGCAAACAGG
+
IIIIIGIIIIIIIIIIIIIHIIIHHHIIIHIIIIIHIIIIIIIIIIGIHHHHIHIIHIIIGIIIIIIIGHIHIHIHIIIHIHDGHHHIIIHDHHHIHIIHCHHHHHEHHIHHHGFHGHHHHIIIIIHHHEGHHHHGDHCH?FHIGHEHHDHIHHIIHCEG@EHHHF@F@HDHHI:>@-@@H@-+>H@-E@---@-6EC?-4@E4@@-+-HHGC@@EH@4+-+6+-+-C>C-HF?HHGEEHHCIHF66---@F5::HCHGHCCEHAA@8--HHIIIHF-GFHHIIIHHHHEEEGF?HGDFD-DA@A-IHHDCAHFDHGB.FD7D?IIIIHGHHCIIIIIHDHIHHEE@EBHHHFHIIIIHHHIGHIIIIIIIIIIIIIIH<HGGHHHIGHHFHHIHIHHHHIIIIIIIHIIIIIIIIIIIGIIIIGIIIII
@HWI-D00621:625:HMJNFBCX2:2:1101:19110:66671
GTGGGGAATATTGCACAATGGGCGCAAGCCTGATGCAGCCATGCCGCGTGTATGAAGAAGGCCTTCGGGTTGTAAAGTACTTTCAGCGAGGAGGAAGGCGTTAAGGTTAATAACCTTGGCGATTGACGTTACTCGCAGAAGAAGCACCGGCTAACTCCGTGCCAGCAGCCGCGGTAATACGGAGGGTGCAACCGTTAATCGGAATACTGGGCGTAAAGCGCACGCAGGCGGTCTGTCAAGTCGGATGTGAAATCCCCGGGCTCAACCTGGGAACTGCATTCGAAACTGGCAGGCTAGAGTCTTGTAGAGGGGGGTAGAATTCCAGGTGTAGCGGTGAAATGCGTAGAGATCTGGAGGAATACCGGTGGCGAAGGCGGCCCCCTGGACAAAGACTGACGCTCAGGTGCGAAAGCGTGGGGAGCAAACAGG
+
IIIIIIIIIIIIIIIIIIIIIIIIIIIIIIIHIIIIIIIIIIIIIHIIDECGHIIIHIHHHIIIIIIHIHHHIIIIIIIIHIHHHIIIGIIHHIHHHHIHHHI?FHHHHHHHHGHIGIIIIHHIIIIHHHIGIGEHHFDEEHEGHHFHDCDHHIHHCH@@@EEHHHFHGA+3>:+C@--@E=GHHH--5-6--6E@@@-@HHHH4+6-HFC@-5EHH@>=HHC@-HHD>@@@6@@-@HC:=@?HFE@@CF?G:D::;E@A-FEEA4A-HFHGA--@-HHG@?@HG?HGE?ECGA@HHEHG-B-GEIIHIHHHCHHHHEIIIIIHHIIIIIIHHEHGHIHIIIIIHGF<GIIHHIIIIIIHHDHEHHIIIIHIIIIHHGHIHHHIIIIIHGHGGIIHHHHHEIIIIIIIIIIIIIIIIIIIIIIIIGIII
@HWI-D00621:625:HMJNFBCX2:2:1101:18938:66947
GTGGGGAATATTGCACAATGGGCGCAAGCCTGATGCAGCCATGCCGCGTGTATGAAGAAGGCCTTCGGGTTGTAAAGTACTTTCAGCGGGGAGGAAGGCGATAAGGTTAATAACCTTGTCGATTGACGTTATCCGCAGAAGAAGCACCGGCTAACTCCGTGCCAGCAGCCGCGGTAATACGGAGGGTGCAAGCGTTAATCGGAATTACTGGGCGTAAAGCGCACGCAGGGGGTCTGTCAAGTCGGATGTGAAATCCCCGGGCTCAAACTGGGAACTGCATTCGAAACTGGCAGGCTAGAGTCTTGTAGAGGGGGGTAGAATTCCAGGTGTAGCGGTGAAATGCGTAGAGATCTGGAGGAATACCGGTGGCGAAGGCGGCCCCCTGGACAAAGACTGACGCTCAGGTGCGAAAGCGTGGGGAGCAAACAGG
+
IIIIIIIIIIIHHIIIIIIIIIHIIIIIIHIIIIIIIIIHIIHIIIIGEHGCGHIEHIHH?HHHHIIIIIIIHIIGIIGHCG:FHHH>:DHGGDEGAEAC:DECHH7FFEF77AEHHGIII?EGHHHGHFH-CAEHDHH?HHHEHHHCHIIIGHHIGHHE?@@F?EH@GFDHHH+3-6-@@HI+3+--566@FH-E@EHFHEEEHC+@@@F?G:;:@?@ECHHBDF:C##HE@-@@?H@;C6-EF6---G?CE::DD+EA6-6-6A6HCHEGCG@HA@HFA-B-HHFHEEFHHF7@----D-ED8-HHHHHHFAHG@EG@GCEGFGIIHDHHECHIIIHIHHGEEB7<7C?EGEHFFHHEGIHHHHEEGEFHIHHCHHDHDEEIIHEHHIHHFHHHC<<1EHIDIIHFHIHHGHHGIIIIHHEFHGC@HI
@HWI-D00621:625:HMJNFBCX2:2:1101:17621:67308
GTGGGGAATATTGCACAATGGGCGCAAGCCTGATGCAGCCATGCCGCGTGTGTGAAGAAGGCCTTCGGGTTGTAAAGCACTTTCAGCGGGGAGGAAGGCGTTAAGGTTAATAACCTTGGCGATTGACGTTACCCGCAGAAGAAGCACCGGCTAACTCCGTGCCAGCAGCCTCGGTAATACGGAGGGTGCAAGCGTTAATCGGAATTACTGGGCGTAAAGCGAACGCAGGCGGTCTGTCAAGTCGGATGTGAAATCCCCGGGCTCAACCTGGGAACTGCATTCGAAACTGGCAGGCTAGAGTCTTGTAGAGGGGGGTAGAATTCCAGGTGTAGCGGTGAAATGCGTAGAGATCTGGAGGAATACCGGTGGCGAAGGCGGCCCCCTGGACAAAGACTGACGCTCAGGTGCGAAAGCGTGGGGAGCAAACAGG
+
HFHHIIHIIIIIIHHIHHIHIIHHIIIHIIIIGHHHGIIIIIIGHIIIIIHHIIHIIIIIIIHIIGIHHHHIIHIGIFHEHHDHHEC:HHIHHDEHCEFHHIHIIGGEHHHCHCHIEHGFDCHHIGFHGHEGFHCH+DHGEFEH-AFECDDDGG@HH@=@@-E@HGHIHH--6-@---6FH@-3:54@@GE--564@G-6@@@-@@6@@HCH@--@@-35-+2+44-6>+-@6------C>45-@F@@@6-G@+C>+HG@66---IHHHHIHIHEA6-6-?HHGAAA-GIHIHFCGIIIIHIIIHEHGIIHG?@HGEIHIIHIIIIIIHDIIHIHEHGIIHDHIHHGF<EIIIIIHGHHHHGIIIIIIIIIIIIIIHIHIIGHHGIIIIHHF<HIIIIIIHIIIIIHIIIIIIIIIIIIIIIIIIIIIII
@HWI-D00621:625:HMJNFBCX2:2:1101:13493:67665
GTGGGGAATATTGCACAATGGGCGCAAGCCTGATGCAGCCATGCCGCGTGTGTGAAGAAGGCCTTCGGGTTGTAAAGCACTTTCAGCGGGGAGGAAGGCGTTAAGGTTAATAACCTTGGCGATTGACGTTACCCGCAGAAGAAGCACCGGCTAACTCCGTGCCAGCAGCCGCGGTAATACGGAGGGTGCAAGCGTTAATCGGAATTACTGGGCGTAAAGCCCCCGGAGGCGGTCTGTCAAGTCGGATGTGAAATCCCCGGGCTCAACCTGGGAACTGCATTCGAAACTGGCAGGCTAGAGTCTTGTAGAGGGGGGTAGAATTCCAGGTGTAGCGGTGAAATGCGTAGAGATCTGGAGGAATACCGGTGGCGAAGGCGGCCCCCTGGACAAAGACTGACGCTCAGGTGCGAAAGCGTGGGGAGCAAACAGG
+
IIIIIIIIIIIIIIIIIIIIIIIIIIIIIIIIIIIIIIIIIIIIIIIEEHCHHIIIIHIIIIIHGIIIIIIHIIIIIIHHIIDHHIIHHIIHHIGIHE..@HHIIIIHHHHEHHIH@EF?HHHIHGGIHCHHHICH3CCH-AGE-AFHHDDDIF?EHIG4@GHHG-6-@?;DC+66--6@@@45;HE@@HHH?C@-4---@G@@@6F@@E@646'F@C6@)+)44+GCC+-@6-@--6-CCE@HHH?EHG?HGIIHHH?EIIHHHHHCGEIHEGFF?FBGAIHHEHHHIHHHHHHGEEEH?FHIIIHHDIHHHHGHHHGIIIIHGIIIIHHIIIIIHHHHHHHHHEGF<<HIIIIHIHHEHHHHHIIIIIIIIIIIIIIIIHIIIIIIIHHHCIIIIIHIIHIIIIIIIIIIIIIIIIIIIIIIIIIIII
@HWI-D00621:625:HMJNFBCX2:2:1101:15813:67547
GTGGGGAATATTGCACAATGGGCGCAAGCCTGATGCAGCCATGCCGCGTGTGTGAAGAAGGCCTTCGGGTTGTAAAGCACTTTCAGCGGGGAGGAAGGCGTTAAGGTTAATAACCTTGGCGATTGACGTTACCCGCAGAAGAAGCACCGGCTAACTCCGTGCCAGCAGCCGCGGTAATACGGAGGGTGCAAGCGTTAATCGGAATTACTGGGCGTAAAGCGCACGCAGGCGGTCTGTCAAGTCGGATGTTAAATCCCGGGGCTCAACCTGGGAACTGCATTCGAAACTGGCAGGCTAGAGTCTTGTAGAGGGGGGTAGAATTCCAGGTGTAGCGGTGAAATGCGTAGAGATCTGGAGGAATACCGGTGGCGAAGGCGGCCCCCTGGACAAAGACTGACGCTCAGGTGCGAAAGCGTGGGGAGCAAACAGG
+
IIIIIIHIIFHIIIIIIIIIIIIIGHIIHIIIIIIIIHIIIIIIIIIIII@HEHHFHIHGHCEHIHIIHHIIEHIIIGIIIFDHHIFICHHHHIHHHDHHHCGHFGF@-DFF@A@AE?HIIHDCHGEEEHI--B@D+>DHHFEHEHEEHHIHFHIHG?HC?-H?F?E4@->CHC;DE---6-->CG5---@?-@--4@CHHFF45F@+4:IIHH@E=>6+-6@+5-GC5+4-666-6-@CHG@IHH@66--H>:CC5-HHHG65FEIHG?HHHF@@-A-54=HHHEG@F??G@CAE@EG-6-6-H?EIHHDE@HIHHIHIIHFEHHHIGHIHIIIFIHHD@HIIHEEFDHHHEIHGIIIHDHIHCIIHHIIIHIIHHHDDHCIIHIHHFC<<GIHHDHIHHHHECHHHIIHHIIIHIIIIIIIIIIIIII
@HWI-D00621:625:HMJNFBCX2:2:1101:18133:69822
GTGGGGAATATTGCACAATGGGCGCAAGCCTGATGCAGCCATGCCGCGTGTATGAAGAAGGCCTTCGGGTTGTAAAGTACTTTCAGCGGGGAGGAAGGTGTTGAGGTTAATAACCTCAGCAATTGACGTTACCCGCAGAAGAAGCACCGGCTAACTCCGTGCCAGCAGCCGCGGTAATACGGAGGGTGCAAGCGTTAATCGGAATTACTGGGCGTAAAGCGCACGCAGGCGGTCTGTCAAGTCGGATGTGAAATCCCCGGGCTCAACCTGGGAACTGCATTCGAAACTGGCAGGCTAGAGTCTTGTAGAGGGGGGTAGAATTCCAGGTGTAGCGGTGAAATGCGTAGAGATCTGGAGGAATACCGGTGGCGAAGGCGGCCCCCTGGACAAAGACTGACGCTCAGGTGCGAAAGCGTGGGGAGCAAACAGG
+
IIIIGIIIIIIIIIIIIIIIIIIIIIIIIIIIIHHIIIIIHIIIIIIIGHGHHIIIIIIIIIIIIIIIIIHHIIGHHIIIIF<<FHGIIIIIHDCGHHHFHIIIIIHHEHHHHEGHHIIIIIHHIIEH?GC@HHHHHHDHEHHHAHH@DHHHIGHIHI5AEEHHHEHGH@+CD::CGHG---5>D+-55@F--4E@@@-FEH-ECHH@C6--:H@G=CF@5-6D@E->>35F@--@@@5+:@GFF@--@CG@5+GHHD?GE@-E@@EA-ECGHGHHHHFGEECHHG?EB5-?-H?HHHG?EEFEGHHHIHD@GDDHIHIIIHEEECCHHDIIHGA.EHHCIIHHHHHFBDIIHHFHGIIIHCIIHDHIIIIHHIHHIIIHHIHIIHIIHHGIHIIIIIIIIIIIIHHIIIIIGIIHIIIIIIIIIIIIHI
@HWI-D00621:625:HMJNFBCX2:2:1101:13956:70056
GTGGGGAATATTGCACAATGGGCGCAAGCCTGATGCAGCCATGCCGCGTGTGTGAAGAAGGCCTTCGGGTTGTAAAGCACTTTCAGCGGGGAGGAAGGCGTTAAGGTTAATAACCTTGGCGATTGACGTTACCCGCAGAAGAAGCACCGGCTAACTCCGTGCCAGCAGCCGCGGTAATACGGAGGGTGCAAGGGTTAATCGGAATTACTGGGCCTAAAGCGCACGCAGGCGGTTTGTAAAGTCGGATGTGAAATCCCCGGGGTCAACCTGGGAAATGCATTCGAAACTGGCAGGCTAGAGTCTTGTAGAGGGGGGTAGAATTCCAGGTGTAGCGGTGAAATGCGTAGAGATCTGGAGGAATACCGGTGGCGAAGGCGGCCCCCTGGACAAAGACTGACGCTCAGGTGCGAAAGCGTGGGGAGCAAACAGG
+
IIIIIIIIIIIIHIIIIIIIIIIIIIIIIIIIIIIIIIIIIIIIIIIIHHHIHIIIIIIIIIIIIIIHIIIIIIIIHHIIIIGHHIFIHHIIIIIIIIEHEHGHIIIH--DFHHGEHHGHDIIIIHFEA@GHHECD>DHEEE66AFEHHCD+EE@6?--4EHE----@@F+:C::CEHHHH-@CDD-@@C66-5@6--66@G=-4@F-6@H?++-?=CCH@-@++-GD:4@4--@6--@36--6@-@@-66G@33:>:@5--6-HH@A-@F68---CEGA@E@-GB-EEB886-6A8--7--F@D-FHHHHIHHG?A.HHHHCHHEEF<.:DHIIIIHIIIHGIIHED<<HHIIIHHIHIHHHHIIIIGIIHIIIIIHIIHHIGIIIIIHFFDIIIIIHHIHIIIIHIIIIIIIIIIIIIIIHIIIIHII
@HWI-D00621:625:HMJNFBCX2:2:1101:17300:70692
GTGGGGAATATTGCACAATGGGCGCAAGCCTGATGCAGCCATGCCGCGTGTGTGAAGAAGGCCTTCGGGTTGTAAAGCACTTTCAGCGGGGAGGAAGGCGTTAAGGTTAATAACCTTGGCGATTGACGTTACCCGCAGAAGAAGCACCGGCTAACTCCGTGCCAGCAGCCGCGGTAATACGGAGGGTGCAAGCGTTAATCGGAAGTACTGGGCGTAAAGCGCACGCAGGCGGTCTGTCAAGTCGGATGTGAAATCCCCGGGCTCAACCTGGGAACTGCATTCGAAACTGGCAGGCTAGAGTCTTGTAGAGGGGGGTAGAATTCCAGGTGTAGCGGTGAAATGCGTAGAGATCTGGAGGAATACCGGTGGCGAAGGCGGCCCCCTGGACAAAGACTGACGCTCAGGTGCGAAAGCGTGGGGAGCAAACAGG
+
IIIIIIIIHIIIIIIIIIHHHIIIIIHIIIIIGHHIIHIHIIIIIIHIHHGHIIGHGIGIIIHIIIIIC<DHHEHHIIIGIG<FFHHHIIIDDCHEHHIDHDGHII@FEHHGHIHGGIHH:H;GGHHH?G-@FBEH:DD-FHAHFGCGCHH+6@6-6@EF@HHCHHIGHH:D::+6@--6--4CD+45-6----6@GHF-4G######@A+H>-4@@<HHEE@CF44+HD@G-F@@---:;=FHIIHEECHG-DD:53-A-EHHAA4-88--A6-?HHGE?FHHFA?HIHHHFFA??H@ECHEGB8@D+DCEGA9CHHHHIHHHIHHHDHHGHFGIHIHHHIIIGHHF<FHAA@HHEIHHDDHHHGGDIIIIIIIHDHDHE?IIIIIHHHHEEIIIIHHH@DIIIHECHIIHHIIIHIHIIIIHHIIIII
@HWI-D00621:625:HMJNFBCX2:2:1101:13400:70891
GTGGGGAATATTGCACAATGGGCGCAAGCCTGATGCAGCCATGCCGCGTGTGTGAAGAAGGCCTTCGGGTTGTAAAGCACTTTCAGCGGGGAGGAAGGCGGTGAGGTTAATAACCTCACCGATTGACGTTACCCGCAGAAGAAGCACCGGCTAACTCCGTGCCAGCAGCCGCGGTAATACGGAGGGTGCAAGCGTTAATCGGAATTATTGGGCGTAAAGCGCACGGAGGCGGTTTGTCAAGTCGGATGTGAAATCCCCGGGCTCAACCTGGGAACTGAATTCGAAACTGGCAGGCTAGAGTCTTGTAGAGGGGGGTAGAATTCCAGGTGTAGCGGTGAAATGCGTAGAGATCTGGAGGAATACCGGTGGCGAAGGCGGCCCCCTGGACAAAGACTGACGCTCAGGTGCGAAAGCGTGGGGAGCAAACAGG
+
IIIIIIIIIIIIIIIIIIIIIHHIIIIHIIIIIIIIIHIIIIIIIIIIIIIIIIIHGIIHHHIIIIIIIIIIIIIIIIIIIIFHHHIGIGIIIIIHHIIIIIIIIHGFHHHGHIHIIIIHHIHIIIF@H?GHHF@D+>DGHHCHEEGHHHGC@GFFEHE@HHC-6@GEH@3>CH+;@--@G@@CHH-@E@@F?EG-@5-6-@@-56-+46IH>6?HHDC)E>---+=DHHHF@-HHEH@;36-EHGIHE?CHED+D;:-A68--A8--8-GAEB----6@A--EHHAEGGIHF7-@EFGEHFFEF7GCDIHHA.E?EA7IHHHCCHIIIIIIIIHIIIIIIIIIHHHGDHG?EGAFIIIIIHIIIIHIIIHIIIIIIHIIHEHIIIIIIIIHHIIIIIHHEGHIIIIIIIIIIIIHIIIIIIIIIIIIII
@HWI-D00621:625:HMJNFBCX2:2:1101:17299:71235
GTGGGGAATATTGCACAATGGGCGCAAGCCTGATGCAGCCATGCCGCGTGTGTGAAGAAGGCCTTCGGGTTGTAAAGCACTTTCAGCGGGGAGGAAGGCGATAAGGTTAATAACCTTGTCGATTGACGTTACCCGCAGAAGAAGCACAGGCTAACTCCGTGCCAGCAGCCGCGGTAATACGGAGGGTGCAAGCGTTAATCGGAATTACTGGGCGTAAAGCGCACGCAGGCGGTCTGTCAAGTCGGATGTGAAATCCCCGGGCTCAACCTGGGAACTGCATTCGAAACTGGCAGGCTAGAGTCTTGTAGAGGGGGGTAGAATTCCAGGTGTAGCGGTGAAATGCGTAGAGATCTGGAGGAATACCGGTGGCGAAGGCGGCCCCCTGGACAAAGACTGACGCTCAGGTGCGAAAGCGTGGGGAGCAAACAGG
+
IIIIIIHIIIIIHIIIIIIHHIIHGIIIIIIIIIIIHIGIIIHIIIIIHIHHIIIIIIHIHIHIIIIIICGHHIIIHIIIIFCGHHIIDHIIIIHHGIIHIIIHHHEHEHHHFGHEHHHHFHCGGGEHHH?@-AHC+>DE-@FGG-@F--E--A8@-EHHHH?@GHIGIH:DHD:;E?@@@-6>H:5@=-FF-@G=EHE@HC=-EF@@#CHH@63@G?53-5>>D-=HHHD@666--HH>D@@HEEHHHF@F@HC+IIHE?F@-HHA6-?HHHHA-?HIHHHECIH?IIH@E?EFEHGA8-?EHFEGEGHGIH?HHCCHIIHEH@GHHC>HHGHHHIHIHHIIIHHEA<HGIIIIIIIIIIIHHIIHIIHIIIIHHIIIHIGIGIIIIHHIHFIIIIIIIIHIIIIHIIIIIIIIIIIIIIIIIIIIIII
@HWI-D00621:625:HMJNFBCX2:2:1101:18631:71122
GTGGGGAATATTGCACAATGGGCGCAAGCCTGATGCAGCCATGCCGCGTGTGTGAAGAAGGCCTTCGGGTTGTAAAGCACTTTCAGCGGGGAGGAAGGCGGTGAGGTTAATAACCTCACCGATTGACGTTACCCGCAGAAGAAGCACCGGCTAACTCCGTGCCAGCAGCCGCGGTAATACGGAGGGTGCAAGCGTTAATCGGAATTACTGGGCGTAAAGCGCACGCAGGCGGTCTGTCAAGTCGGATGTGAAATCCCCGGGCTCAACCTGGGAACTGCATTCGAAACTGGCAGGCTAGAGTCTTGTAGAGGGGGGTAGAATTCCAGGTGTAGCGGTGAAATGCGTAGAGATCTGGAGGAATACCGGTGGCGAAGGCGGCCCCCTGGACAAAGACTGACGCTCAGGTGCGAAAGCGTGGGGAGCAAACAGG
+
IIIIIIIIIIIIIIIIIIIIIIIIHIIIIIIHHIHIIIIIIIIHIIHIHIGHIIIIIIIHIGIHIIIIIHHIIIGIIIIGIDDGHIEHHIIIHCH@HHH;DDHGIGEHHHHHHFIHHHHIIIHIIIGHIHEHHHIIHCHHGHHIIHIHDCHIIGEHHHIIEHEHHIGIEGDDHDCHEEEHEHDDHHCHIGF6-4E-@G-@FH=E@GEEFIHHHH#HHDEC--5+EEGHD:@@--@66-GD:=G?EHE6-IIHE3>:CC@EHFA-GFE8-EGEFF-HHFHHFHGCHHHHHEEHG@@EEB-7-A-?EGHIHHHEGFHHIHGHIHHIHIHGDGIIIIIIIIIHIIIIIHHFHIHH?IIIHIGHHHHHHGEHIHIIIIHCIIIHH?HGIIIIIHIIIIGIIIIIHHIHIGIIHHIIIIIIIIIIIIHIIIIIII
@HWI-D00621:625:HMJNFBCX2:2:1101:11667:71445
GTGGGGAATATTGCACAATGGGCGCAAGCCTGATGCAGCCATGCCGCGTGTGTGAAGAAGGCCTTCGGGTTGTAAAGCACTTTCAGCGGGGAGGAAGGCGGTGAGGTTAATAACCTCACCGATTGACGTTACCCGCAGAAGAAGCACCGGCTAACTCCGTGCCAGCAGCCGCGGTAATACGGAGGGGGCAAGCGTTAATCGGAATTACTGGGCGTAAAGCGCACGCAGGCGGTCTGTCAAGTCGGATGTGAAATCCCCGGGCTCAACCTGGGAACTGCATTCGAAACTGGCAGGCTAGAGTCTTGTAGAGGGGGGTAGAATTCCAGGTGTAGCGGTGAAATGCGTAGAGATCTGGAGGAATACCGGTGGCGAAGGCGGCCCCCTGGACAAAGACTGACGCTCAGGTGCGAAAGCGTGGGGAGCAAACAGG
+
IIIIIIIIIIIIIIIIIIIIIIIIIIIIHIIIIIIIIIIIIIIIIIIIIIHHIIIIIIIHIIIIIIIIIIGHIHHHIIHIIHFHHIHHIIIDDHIHIHIIHDHHIIECHGEEHHFHHHIIEDHHHHHII?GHIIFGDC+6-ACHHHHFDHHHHHI@GHHIHDHEFE@@HHGIICCH@-@@-4@DDC+5CH?C-45@EE-6@-@6@@--4@CE-<<D@@G?8D;A+>HDDD@66--6--=>>-=H@F@@@-@H@::IHCHA8-CEHG-8-?HGA8--@-CEE-?HHGAGF?AD7D-7EHHHGEIHIHIGIHIIIHHHHFIHGIHIIIIH>DGIHIIIHIIHHDIIIIHHDHIIIIIIIIIIIIIIIIIIIIIIIIIIIIIHDIIIIIIIIIIHGHHIIIIIIIIIIHIIIIIIIIIIIIIIIIIIIIIIII
@HWI-D00621:625:HMJNFBCX2:2:1101:17229:71438
GTAGGGAATCTTCCGCAATGGGCGAAAGCCTGACGGAGCAACGCCGCGTGAGTGATGAAGGTCTTCGGATCGTAAAACTCTGTTGTTAGGGAAGAACAAATTTGTTAGTAACTGAACAAGTCTTGACGGTACCTAACCAGAAAGCCACGGCTAACTACGTGCCAGCAGCCGCGGTAATACGTAGGTGGCAAGCGTTATCCGGAATTATTGGGCGTAAAGCGCGCGTAGGCGGTTTCTTAAGTCTGATGGGAAAGCCCACGGCTCAACCGGGGAGGGTCATTGGAAACTGGGAAACTTGAGTGCAGAAGAGGAGAGTGGAATTCCATGTGTAGCGGTGAAATGCGCAGAGATATGGAGGAACACCAGTGGCGAAGGCGGCTCTCTGGTCTGTAACTGACGCTGATGTGCGAAAGCGTGGGGATCAAACAGG
+
IIIIIIIIIIIIIIIIIIIIIIIIIHHHIIHFIIIIIIIIIIHIIIIIIIIIIIIIIIIIIIIIIEHIIIIIIIIIIIIIIIDGHEHHIIHIIIIIIIIIHHIIHHHIIIGIIIHHIGHIFHHIFIGHHC?7GGHGCFHHHECFHC??DHGCDEFHGHHIEHHGEHICH-5CHHCHH-@CG6@EHC@EGHHCCHH--4@GEHF@-@4HHIHE@>FE@EE@;#4+@54>CF5--F--6--A6--6---A-?HHHE:HHH:HGAF;DHC>--7AE@@F7-DA?FHFHF@@CHHHHGB?IHHED7.ECHHIHCGHFHCHHIIHEHHGD.HHD:GIIIIHGIIHIIHG?G?HGIIIIIIIIIIHHIIIIIIIIHIHIIIHIIHGIIIIIIGIIIIIIIIIIIIIIIIIIIIIIIIIIHIIIIIIIIIIIIIIII
@HWI-D00621:625:HMJNFBCX2:2:1101:18686:71609
GTGGGGAATATTGCACAATGGGCGCAAGCCTGATGCAGCCATGCCGCGTGTGTGAAGAAGGCCTTCGGGTTGTAAAGCACTTTCAGCGGGGAGGAAGGCGTTAAGGTTAATAACCTTGGCGATTGACGTTACCCGCAGAAGAAGCACCGGCTAACTCCGTGCCAGCAGCCGCGGTAATACGGAGGGTGCAAGCGTTAATCGGAATTACTGGGCGTAAAGCGCACGCAGGCGGTCTGTCAAGTCGGATGTGAAATCCCCGGGCTCAACCTGGGAACTGCATTCGAAACTGGCAGGCTAGAGTCTTGTAGAGGGGGGTAGAATTCCAGGTGTAGCGGTGAAATGCGTAGAGATCTGGAGGAATACCGGTGGCGAAGGCGGCCCCCTGGACAAAGACTGACGCTCAGGTGCGAAAGCGTGGGGAGCAAACAGG
+
IIIIIIHIIIIIIGIIIIIHIEHIHGIGIIIIHIIIHIIGHHHIHHHIHHHHHGC@HHHHHGHHHHHGICHHH0CHHIIIH@<CFHFHIIICHHEE.D@:@>EGAF8D7FCFHHHHHHIHH>+EAHHH-A-6A@@H:CDHIHIII?@GHHD:@@6FEEGGGHHEGHEHE?DDHH:DEH-@H=EDHH@EHE--4@44@--64E---@-HCC@@->6GE56*6?66@DEHHHF-?@66--4++446--HF@@@GHDHIIIGHHHEGHH@AEFA6@8?HEG@HEIGFA6EHFCFIIHH@D7-F7F7-98--IHHEG@F@BEHEF@GIHHHAD;.IHHHGFHGEGIHEHEAD<1HG?G?FIHHHDIIHHHHHGDFHIIIIHE<HHHEHHHHGIHHHHIHEHDFIHGHHIHIIIHIHIIIIIIIIIHHHHIIGHI
@HWI-D00621:625:HMJNFBCX2:2:1101:18795:71605
GTGGGGAATATTGCACAATGGGCGCAAGCCTGATGCAGCCATGCCGCGTGTGTGAAGAAGGCCTTCGGGTTGTAAAGCACTTTCAGCGGGGAGGAAGGCGTTAAGGTTAATAACCTTGGCGATTGACGTTACCCGCAGAAGAAGCACCGGCTAACTCCGTGCCAGCAGCCGCGGTAATACGGAGGGTGCAAGCGTTAATCGGAATTACTGGGCGTAAAGCGCACGCAGGCGGTCTGTCAAGTCGGATGTGAAATCCCCGGGCTCAACCTGGGAACTGCATTCGAAACTGGCAGGCTAGAGTCTTGTAGAGGGGGGTAGAATTCCAGGTGTAGCGGTGAAATGCGTAGAGATCTGGAGGAATACCGGTGGCGAAGGCGGCCCCCTGGACAAAGACTGACGCTCAGGTGCGAAAGCGTGGGGAGCAAACAGG
+
IIICHIHHIIIIIIHIIIIIHHIIHHHHHIIIIIIIIIIIIHIIIIHIIIHIIIIIHIIGIHIIIGHIIIIIIIGIIIIGHIGHHIIIIIIIHIHH?HHHHIHIIHCE?HGAFGEHHHG?CHDAHHIHIECHHH=3+;+AFHII-A4@C>+;CC6F@HEF?@-@GH--@@CDC++>5---@@4>D+-5@EF6566@-E@@GC-HE@6-@CDH@:DHH?-@1C6>D;CC+6446-F@?HIHC@4F6--6-6-H@3:+C>EA----A6-A--E??HHB6-CEGHG@GFFEIHHHCIHHG8---HHHHHGIIIHHGEGHHHGE?GHHIIIHHGHIIIIIIIHGHHHHHHGD<1IIIIIIIIHHGIIIIHHHHFIIIHIIIIIIHIHHHHHIHGHHHHGHHHIIIIIIIIIIIHGIIIIIIIIIIHIIIIIIII
@HWI-D00621:625:HMJNFBCX2:2:1101:15209:71922
GTGGGGAATATTGCACAATGGGCGCAAGCCTGATGCAGCCATGCCGCGTGTATGAAGAAGGCCTTCGGGTTGTAAAGTACTTTCAGCGGGGAGGAAGGCGATAAGGTTAATAACCTTGTCGATTGACGTTACCCGCAGAAGAAGCACCGGCTAACTCCGTGCCAGCAGCCGCGGTAATACGGAGGGTGCAAGCGTTAATCGGAATTACTGGGCGTAAAGCGCACGCAGGCGGTCTGTCAAGTCGGATGGGAAATCCCCGGGCTCAACCTGGGAACTGCATTCGAAACTGGCAGGCTAGAGTCTTGTAGAGGGGGGTAGAATTCCAGGTGTAGCGGTGAAATGCGTAGAGATCTGGAGGAATACCGGTGGCGAAGGCGGCCCCCTGGACAAAGACTGACGCTCAGGTGCGAAAGCGTGGGGAGCAAACAGG
+
IHHGIIHIIIIIIIIIIIIIIIIIIIIIIIIIHIIIIIIIIIIHIIHIHHCGHIIIHIIIIHIEHHIGIIIIIHEHHHIIIF<CHHIGHHI::HFHIIIHHIIIIIHHHHHHHFFHHE@@HHGIHIIHEAAEEHHD:>HCEHEH?AGACDHGHE?G?GEHEECG?EFHGHHIHI+C4--6@=-6>D--@HFC-EE@CC-6GE-4@GCH?@6@-3+@EHHE@@@3E@@;>6-@6--6---+6--@@66---HHHDC6+IHHA8-CFA@A-GIIHHHHGIHCIGIHFHHEG@BF-GHGEHHHEG@?F-HE:HDIHHHHHGGHG?IHEIHGHIIIIIHHHIIHIHHHHHG<<<IIIHHHIIIIIIIHFIIIIIIIIIIHHDHHHIHIGIIIIHIIHHHHIIHIIHIIIIHIIIIIIIIIIIIIIIIIIIIIII
@HWI-D00621:625:HMJNFBCX2:2:1101:12606:72194
GTGGGGAATATTGCACAATGGGCGCAAGCCTGATGCAGCCATGCCGCGTGTGTGAAGAAGGCCTTCGGGTTGTAAAGCACTTTCAGCGGGGAGGAAGGCGCTAAGGTTAATAACCTTAGCGATTGACGTTACCCGCAGAAGAAGCACCGGCTAACTCCGTGCCAGCAGCCGCGGGAATACGGAGGGTGCAAGCGTTAATCGGAATTACTGGGCGTAAAGCGCACGCAGGCGGTCTGTCAAGTCGGATGTGAAATCCCCGGGCTCAACCTGGGAACTGCATTCGAAACTGGCAGGCTAGAGTCTTGTAGAGGGGGGTAGAATTCCAGGTGTAGCGGTGAAATGCGTAGAGATCTGGAGGAATACCGGTGGCGAAGGCGGCCCCCTGGACAAAGACTGACGCTCAGGTGCGAAAGCGTGGGGAGCAAACAGG
+
[truncated: 47,373,021 more chars]
