# Supplementary material for: Diversity of the gut microbiome in three grasshopper species using 16S rRNA and determination of cellulose digestibility
Source: PeerJ. 2020 Nov 5;8:e10194. doi: 10.7717/peerj.10194 (PMC7649011; doi:10.7717/peerj.10194)
Supplement: Supplemental Information 15 [file peerj-08-10194-s015.zip › Ss2.fastq]

@HWI-D00621:625:HMJNFBCX2:2:1103:16184:20348
GTGGGGAATATTGCACAATGGGCGCAAGCCTGATGCAGCCATGCCGCGTGTATGAAGAAGGCCTTCGGGTTGTAAAGTACTTTCAGCGAGGAGGAAGGCATTAAGGTTAATAACCTTGGTGATTGACGTTACTCGCAGAAGAAGCACCGGCTAACTCCGTGCCAGCAGCCGCGGTAATACGGAGGGTGCAAGCGTTAATCGGAATTACTGGGCGTAAAGCGCACGCAGGCGGTCTGTCAAGTCGGATGTGAAATCCCCGGGCTCAACCTGGGAACTGCATTCGAAACTGGCAGGCTAGAGTCTTGTAGAGGGGGGTAGAATTCCAGGTGTAGCGGTGAAATGCGTAGAGATCTGGAGGAATACCGGTGGCGAAGGCGGCCCCCTGGACAAAGACTGACGCTCAGGTGCGAAAGCGTGGGGAGCAAACAGG
+
IIIIIIHIHHHIIHIIHIIHHIIIIIIIIIIIIIIIIIIIIIIIHIIIIHHIIIIIIGIIGIIIIIIHGIIIIIIIIIIIIHDEGHFHHHIIHI@HEHHHHIGIHHIHFHHEHDHHHIIHHHIHGHHIIHEHHEGC>GHHC@EHEH?-;HH+-A-FHCEAGHHE-6FHEE+C>+>+-@HHH-43>+6@4@@@@EHGEEHHHE@F@@@-6@CF6--@=C:<@64+E@@CD:5F@6-6-@DD>---@6---??EE+DGHDAA6-EEGGA8-EIIIHHGGIIHHEHGIHF?EIIIHIHHHCHHEFFEIHHGIIIIHFHHFAHIIHHHIIIIIHIIIIIIIIHHIIIIIHHGDHHHHGIIIIIIIIHIGIIIIIIIIIIIIHIIIHIIIIIIIIIIIIIIIIIIHHIIIIGIIIIIIIIHIIIIIIIIIIIIII
@HWI-D00621:625:HMJNFBCX2:2:1103:19627:20340
GTGGGGAATATTGCACAATGGGCGCAAGCCTGATGCAGCCATGCCGCGTGTATGAAGAAGGCCTTCGGGTTGTAAAGTACTTTCAGCGAGGAGGAAGGCATTAAGGTTAATAACCTTAGTGATTGACGTTACTCGCAGAAGAAGCACCGGCTAACTCCCTGCCAGCAGCCGCGGTAATACGGAGGGTGCAAGCGTTAATCGGAATTACTGGGCGTAAAGCGCACGCAGGCGGTCTGTCAAGTCGGATGTGAAATCCCCGGGCTCAACCTGGGAACTGCATTCGAAACTGGCAGGCTAGAGTCTTGTAGAGGGGGGTAGAATTCCAGGTGTAGCGGTGAAATGCGTAGAGATCTGGAGGAATACCGGTGGCGAAGGCGGCCCCCTGGACAAAGACTGACGCTCAGGTGCGAAAGCGTGGGGAGCAAACAGG
+
IHIIIIIIIIIIIIIIIIIIIIIIIIIIIIHIIIIIIIIIIIIIIIIIHIHHHIGHIIIIHIIIF<EEHHGHIIHHIHHHICDFEHHIIIIGHIEHFHGFHIIHIIGHHIIHHEEHHHIIHIIH@EHHEHH@HH=DH=DFGHIGEHIEHGCDHHG?GA----466-FG?G+33>+3@-@@EGH::+-45@GCHD-@GE@FGHH@4666<->=56?E@@@-6>:C5C@C6+-H@@@@--@33--@EIIHEEEHCCHC;:E?EFEAEHE@G@EAA@HHCFAB@-?CHG6--F-HFD7-FHCECHG-D-HCHHHEEAFGEHHIHHHIIIHIIHHIIIIIIHIHIIIHHHFB<FHIIIHHHEHHIIIIHIIIIIIIIGIIHHCIIIIHHHIIIIIHHIIHIIHCHIIIIIGIIIIIHHIIIIIHIIIIIIIIHI
@HWI-D00621:625:HMJNFBCX2:2:1103:9080:20789
GTGGGGAATATTGCACAATGGGCGCAAGCCTGATGCAGCCATGCCGCGTGTATGAAGAAGGCCTTCGGGTTGTAAAGTACTTTCAGCGAGGAGGAAGGCGTTAAGGTTAATAACCTTGGCGATTGACGTTACTCGCAGAAGAAGCACCGGCTAACTCCGTGCCAGCAGCCGCGGTAATAGGGAGGGTGCAAGCGTTAATCGGAATTACTGGGCGTAAAGCCCAGGCAGGCGGTCTGTCAAGTCGGATGTGAAATCCCCGGGCTCAACCTGGGAACTGCATTCGAAACTGGCAGGCTAGAGTCTTGTAGAGGGGGGTAAAATTCCAGGTGTAGCGGTGAAATGCGTAGAGATCTGGAGGAATACCGGTGGCGAAGGCGGCCCCCTGGACAAAGACTGACGCTCAGGTGCGAAAGCGTGGGGAGCAAACAGG
+
HIIIIIIIIIIIIIIIIGIIIIIIHIIIIHHHIIIIGIGIHIIIIHIIIIIHIIIIIIIGIIGHHIIIHHHDHCGHIFHFHH@HGGHHHHIHHHHHHHCDHHHIIIHGGHCHHHEEHHF?DDHHII?@7DE-F@7C+->C-B--A?AEH:++@@A@FCE-4E@?--@@?@+CCC+5@-@-6@@@>HHEE?F@-46@H?F@FEEH@@66CHCF?C63556-##-#666@HHC--6FF--DIHHE?@-F@-@@-E+DDCDCAA6--@8E66-A--6AA68--A---GF@-?FB--C--7---7787-@ECHHHHHHED:.FHHH@HECHIHHIHHHIIIIHIGIIHHG.F<HHGD<9CEEHG.HHHHGIIIIIHIIIIIIHIIIIHHHIHIHH@FIIIHHIHHFIIIIIIIIIIIHIIIIIIIIIIIIIIII
@HWI-D00621:625:HMJNFBCX2:2:1103:14310:21107
GTGGGGAATATTGCACAATGGGCGCAAGCCTGATGCAGCCATGCCGCGTGTATGAAGAAGGCCTTCGGGTTGTAAAGTACTTTCAGCGAGGAGGAAGGCATTAAGGTTAATAACCTTAGTGATTGACGTTACTCGCAGAAGAAGCACCGGCTAACTCCGTGCCAGCAGCCGCGGTAATACGGAGGGTGCAAGCGTTAATCGGAATTACTGGGCGTAAAGCGCACGCAGGCGGTCTGTCAAGTCGGATGTGAAATCCCCGGGCTCAAACTGGGAACTGCATTCGAAACTGGCAGGCTAGAGTCTTGTAGAGGGGGGTAGAATTCCAGGTGTAGCGGTGAAATGCGTAGAGATCTGGAGGAATACCGGTGGCGAAGGCGGCCCCCTGGACAAAGACTGACGCTCAGGTGCGAAAGCGTGGGGAGCAAACAGG
+
IIIIIIHIIIIIIIIHFHIIIIIIIIIIIIIIIIGIIIIIIIHIIIIIIIIIIIIHHIIIIIIFHIHIIFEHEHIGHHIHIIGGHIIIIIIHHIIHIIIIIIHGHGHHHCFHHCHAHIIHFHIIHIHFHIIHIEE:>HHHCGHHGIE@;DHHGFC?FHCGFHHFE@AG?FCDHDHHG@@EG@EHH:54-@@-@GH@@EFHHHHHHG<<HHHHED?H@:CCCHE:G@HC>+--?CG@HG=HDIGIHHF@6@@-@GIHHHEA-@-A86-HGGIIIIGIGHFHHE@CHHHGHIIHEEHIIIIHECFIHIIHGIHE?HHHHEHHFGHIIHIIIIIIIHHHHHHEIIIIIIIHFGIIIIIIIIIIIIIIIIHGCHIIHIIIIIIIIIIIIHHIHGIHFIIIIIIIIIGIIIIIIIIIIIIIIIIIIIIIIIIIII
@HWI-D00621:625:HMJNFBCX2:2:1103:15724:21648
GTGGGGAATATTGCACAATGGGCGCAAGCCTGATGCAGCCATGCCGCGTGTATGAAGAAGGCCTTCGGGTTGTAAAGTACTTTCAGCGGGGAGGAAGGTGTTGAGGTTAATAACCGCAGCAATTGACGTTACCCGCAGAAGAAGCACCGGCTAACTCCGTGCCAGCAGCCGCGGTAATACGGAGGGTGCAACCGTTAATCGGAATTACTGGGCGTAAAGCGCACGCAGGCGGTCTGTCAAGTCGGATGTGAAATCCCCGGGCTCAACCTGGGAACTGCATTCGAAACTGGCAGGCTAGAGTCTTGTAGAGGGGGGTAGAATTCCAGGTGTAGCGGTGAAATGCGTAGAGATCTGGAGGAATACCGGTGGCGAAGGCGGCCCCCTGGACAAAGACTGACGCTCAGGTGCGAAAGCGTGGGGAGCAAACAGG
+
HIHIIIIIIIIIIHIIIIIIHHIIHHHIIIIIGIIIIIIIHHIHIIIIHHHHHIIIIIIIIIGHIIIIGIIIIIIIIIHIHIGHHGHHHIIIIIHHIIAHIIIIIGHHIIIGHHIICHDHHGHICGCHHHH=?HHHCHGHHEE-?AEEDH:D@HHHIIFHEGHEHHHIE-+>>++5@EHIIC@:DHEEEHH--565EHHIEE=@G-6-6@GG-++>GHE?DD###HHHCDEF6--@G6-D;-E?@-6-@-ECHHD>D6HFF8--GA?HEHFIIIHIIIIGIHHHHHEFFH?GHA-IIHF-77A?G?IIHHDHHFEAAGAF??HHIHIHHCHCIHGIHHECIIIIIHHG<IGIIIIIIIHHDIHIHIIHHEIHHHIIIIDIFIIIHIHEEHHGIIIIIIIIIIIIIIIIIIIIHIHIIIIIIIIIIIIHIH
@HWI-D00621:625:HMJNFBCX2:2:1103:19291:22185
GTGGGGAATATTGCACAATGGGCGCAAGCCTGATGCAGCCATGCCGCGTGTATGAAGAAGGCCTTCGGGTTGTAAAGTACTTTCAGCGAGGAGGAAGGCGTTAAGGTTAATAACCTTGGCGATTGACGTTACTCGCAGAAGAAGCACCGGCTAACTCCGTGCCAGCAGCCGCGGTAATACGGAGGGTGCAAGCGTTAATCGGAATTACTGGGCGTAAAGCGCACGCAGGCGGTCTGTCAAGTCGGATGTGAAATCCCCGGGCTCAACCTGGGAACTGCATTCGAAACTGGCAGGCTAGAGTCTTGTAGAGGGGGGTAGAATTCCAGGTGTAGCGGTGAAATGCGTAGAGATCTGGAGGAATACCGGTGGCGAAGGCGGCCCCCTGGACAAAGACTGACGCTCAGGTGCGAAAGCGTGGGGAGCAAACAGG
+
IIIIIIIIIIIIIGIIIIIIIIIHIIIIIIIIIIHIIIIIIIIIIIGHHH@GHGIIGIHIHIIHIIHGHHIDHIIIEFFCHIGHHHHHDHHIFHHIIIGHHHHIHF7GHIFH@.EFHHIIIIIIIIIHEHAGHH=DHIDHEHHH@EHEHHGHHCFE-AEHHH?HHGHHGIDCHDH+@FHHE-@DC;EHHHIEEHEE=@-FGHHEHGHFEHD@@@@@65@C=-@:9@6DE?>E@H?@-@-+HHHEF-@6-6HHEHD>+CEF?HE?F6?@?HHEIIHIHCHG@HEHGB?HIHG?IHFIHHEG?F8-HGHECHHHIIGHHIHIHGIIIIIHHDHGIHIIIIHIIHIIHGHD<CIGIIIIHHIHDIHHIIIIIIIIIIIIHIHDIIHIIIIIIHGHHHCIIIHHHHIIIHHHIIHHIIHIIIIIHIIIIIIIII
@HWI-D00621:625:HMJNFBCX2:2:1103:15788:22332
GTGGGGAATATTGCACAATGGGCGCAAGCCTGATGCAGCCATGCCGCGTGTATGAAGAAGGCCTTCGGGTTGTAAAGTACTTTCAGCGAGGAGGAAGGCGTTAAGGTTAATAACCTTGGCGATTGACGTTACTCGCAGAAGAAGCACCGGCTAACTCCGTGCCAGCAGCCGCGGTAATACGGAGGGTGCAAGCGTTAATCGGAATTACTGGGCGTAAAGCGCACGCAGGCGGTCTGTCAAGTCGGATGTGAAATCCCCGGGCTCAACCTGGGAACTGCATTCGAAACTGGCAGGCTAGAGTCTTGTAGAGGGGGGTAGAATTCCAGGTGTAGCGGTGAAATGCGTAGAGATCTGGAGGAATACCGGTGGCGAAGGCGGCCCCCTGGACAAAGACTGACGCTCAGGTGCGAAAGCGTGGGGAGCAAACAGG
+
IIIIIIIIIIIIIIIIIIIIIIIIIIIIIIHIGIHIIIIIIIIIHIIIHIIIIIIHIIIIIIHIIIIIGHHIIIIIIHHIIIDHGHIIGIIHIGIHIIIHIHHGHHFHCGHFHHHHIIIIHHHIFHIGIIIGBDCH:G>GHHII@HHIHCCHHIEHHIIIHIEHH?@-AFHDHHIC@EEEGGE:C:EGHHHGHE@-4@@HE@-@@EFEGCHIHH@@GHHHHHHIGIHHD>-H@?HHIHED:@@--CHIIHEF-HDD:>HHEFGHHHGEHHHHHFEIHHHEHEFBA6EIIIHHHEFHGEIIIIHHHHGIIHGIHHIHEHIHHHHHGIIIHDHDIIIIHIIIIHHHCHHF<FHIIHHFIIIIIIHIIIIIIIIIIIIIIIIIIHIIIIIHHHHGFHIIIIIIIHIIIIIIIIIIIIIIIIIIIIIIHIIIII
@HWI-D00621:625:HMJNFBCX2:2:1103:13557:22622
GTGGGGAATATTGCACAATGGGCGCAAGCCTGATGCAGCCATGCCGCGTGTATGAAGAAGGCCTTCGGGTTGTAATGTACTTTCAGCGAGGAGGAAGGCGTTAAGGTTAATAACCTTAGCGATTGACGTTACTCGCAGAAGAAGCACCGGCTAACTCCGTGCCAGCAGCCGCGGTAATACGGAGGGTGCAAGCGGTAATAGGAATTACTGGGCGTAAAGCGCACGCAGGCGGTCTGTCAAGTCGGATGTGAAATCCCCGGGCTCAACCTGGGAACTGCATTCGAAACTGGCAGGCTAGAGTCTTGTAGAGGGGGGTAGAATTCCAGGTGTAGCGGTGAAATGCGTAGAGATCTGGAGGAATACCGGTGGCGAAGGCGGCCCCCTGGACAAAGACTGACGCTCAGGTGCGAAAGCGTGGGGAGCAAACAGG
+
IIIHIIIIHIIIIIIIIIIHHIIIIIIIIIIIGIIIH?HHIIIHHIIIEEHHHHHHHIGIICHHHIIII0EDHHIHHHIIIHDGGHHIHHIHIIHIIIGIHHIIHHAHHHIGFHFFHFHHIIIIGIIHEHC@F@HHHHHGEFEH?GFHHCDHIH6A@---5@EHE-AAEHGHHH6>---6@--6C+@G@-@@?4+@D@--66--66-6@-@G?;5;45-@AC#####DHHHG@@EF@@=D>-@@6?@6--@F@3+DHHG@IGHFCF-HCHHEHHFA@FEFHHB@HFAEHHHIHHHIIIHGIHHHHGHGHIIHFIIIHIHHHIIIHIIIIIIIHHIHHHHGIIIIHFHF<CIIIHHHHHEIHHHGIIIIIIIHIIIIIIIIIIIHIIIIIIHHFIIIIIIIIIIIIIGIIIIIIIIIIIIIIIIIIIIHII
@HWI-D00621:625:HMJNFBCX2:2:1103:16889:22866
GTGGGGAATATTGCACAATGGGCGCAAGCCTGATGCAGCCATGCCGCGTGTATGAAGAAGGCCTTCGGGTTGTAAAGTACTTTCAGCGGGGAGGAAGGCGATAAGGTTAATAACCTTGTCGATTGACGTTACCCGCAGAAGAAGCACCGGCTAACTCCGTGCCAGCAGCCGCGGTAATACGGAGGGTGCAAGCGTTAATCGGAATTACTGGGCGTAAAGCGCACGCAGGCGGTCTGTCAAGTCGGATGTGAAATCCCCGGGCTCAACCTGGGAACTGCATTCGAAACTGGCAGGCTAGAGTCTTGTAGAGGGGGGTAGAATTCCAGGTGTAGCGGTGAAATGCGTAGAGATCTGGAGGAATACCGGTGGCGAAGGCGGCCCCCTGGACAAAGACTGACGCTCAGGTGCGAAAGCGTGGGGAGCAAACAGG
+
IIIIIIIIIIIIIIIIHIIIIIIIIIIIIIIIIIIIIIIIIGHIIIIIHIIEHIICHIIIIHIIIIIIGIIIIIIIIHHHI@<D0GCHHIIIIIIGEHIHIDHIEGHEHHIHGEHH@HHIIIEHEGHIHH@4EFHH::CFHHIIGHIIHHGHDHIGIEHIICGHI-@GHFDDCD>C-@F--EH+CDHFEGHE-@5@GHCHHH@@@GE5@GE?@:-GHEC>>-EDF@=DDHH-?@EHIHGC>@IHEEG6-EHHG+HDD:AA6-CIIIHH?IIIHF-@A??CHG@?HIHEEECEFHEHHHGHHGHCHHHHIIHHHFIIHIHECIIIIIIIIIIIIIIIIIIIIIIHIHHF:IIIIIIIHIIIHIIHHIIHIIIIIIIIIIIIHIIIIIIIIIIHHIGIIIIIIIIIIIIIIIIIIIIIIIIIIIIIIIIIII
@HWI-D00621:625:HMJNFBCX2:2:1103:15402:23009
GTGGGGAATATTGCACAATGGGCGCAAGCCTGATGCAGCCATGCCGCGTGTATGAAGAAGGCCTTCGGGTTGTAAAGTACTTTCAGCGAGGAGGAAGGCGTTAAGGTTAATAACCTTGGCGATTGACGTTACTCGCAGAAGAAGCACCGGCTAACTCCGTGCCAGCAGCCGCGGTAATACGGAGGGTGCAAGCGTTAATCGGAATTACTGGGCGTAAAGCCAACGCAGGCGGTCTGTCAAGTCGGATGTGAAATCCCCGGGCTCAACCTGGGAACTGCATTCGAAACTGGCAGGCTAGAGTCTTGTAGAGGGGGGTAGAATTCCAGGTGTAGCGGTGAAATGCGTAGAGATCTGGAGGAATACCGGTGGCGAAGGCGGCCCCCTGGACAAAGACTGACGCTCAGGTGCGAAAGCGTGGGGAGCAAACAGG
+
IIIIIIIIHHIHIIIIIHIIIIIIIIHDHIIIGHHIIIIIGIHIIIIIEHEHHHGEFHIIIIIIIIIIIIIHIIIIIIIGHHFHFHHHGIIGIHHEHHIHHHHIIIIIGHHHHEHHHIIIIDDEHHIHEEHEBFHHHIGGCFHHIIHIIIIIGI??AHIIHCGCCEFHHCDHHC>DGHHEHGFC>>@HHHH?--@@EHEGH=-@@666--@@-5IHHG@4)+6+HIIHH>-@---HG?HGHE@-E@6-6-?G@HGGHIHCA---HCHHGEG6AAHIHIHIHHEHHHH@HHGIHHCFG@-HEHHGGAHHHHHIHAGCCEFHGHHIIIIIHHHIHIIIHFHHIIIIIIHF:HIIIIHHIHHEDIIIIIHHIIIHIIIIIIHHG@HGIIIIIHIHHHIIIIIHHHIIIIIIIIIIIIIIIIIIIIHHIIIIII
@HWI-D00621:625:HMJNFBCX2:2:1103:19789:23131
GTGGGGAATATTGCACAATGGGCGCAAGCCTGATGCAGCCATGCCGCGTGTATGAAGAAGGCCTTCGGGTTGTAAAGTACTTTCAGCGAGGAGGAAGGCGTTAAGGTTTATAACCTTGGCGATTGACGTTACTCGCAGAAGAAGCACCGGCTAACTCCGTGCCAGCAGCCGCGGTAATACGGAGGGTGCAAGCGTTAATCGGAATTACTGGGCGTAAAGCGCACGCAGGCGGTCTGTCAAGTCGGATGTGAAATCCCCGGGCTCAACCTGGGAACTGCATTCGAAACTGGCAGGCTAGAGTCTTGTAGAGGGGGGTAGAATTCCAGGTGTAGCGGTGAAATGCGTAGAGATCTGGAGGAATACCGGTGGCGAAGGCGGCCCCCTGGACAAAGACTGACGCTCAGGTGCGAAAGCGTGGGGAGCAAACAGG
+
IIIIIIIIIIIIIIIIIIIIHIIIHIIIIIIIIIHIIIIIIIIHIIIIIIHHIIHIGIIIIIIIIIIIIIIIIIIIIIHIIIFHIIHIHIICHHHIIIHGGHHGI@7DHHIFHEHEHHGHI:DHEHIF7DG=FB-CDIIFEHHH?HHHIHHGH?-AHHIIIGHECCHHHFHH:C>>EEH@G=HHDD---@FHHH@@E?@GE==CEF@-@H@?@>CE@G@>-656HECCHD@@EEEF@CHDDHHHGE?GHFFHGCCD;>EHF-CHIHEG@HHGF6-GHEHGAHGIHHCHIIHHB7-IIHHEEFIHHEHGHHDIHEHIHIIHHHHIIHHHHIIIIIIIIIHIIIIIIHHD<@HHIIIIIIIHDIIHHIIIIIIIIIIHIIIGIGIIIIIIIIIIHIIIIIIIHHIIIIIIIIIIIIIIIIIIIIIIHIIIHI
@HWI-D00621:625:HMJNFBCX2:2:1103:18566:24057
GTGGGGAATATTGCACAATGGGCGCAAGCCTGATGCAGCCATGCCGCGTGTATGAAGAAGGCCTTCGGGTTGTAAAGTACTTTCAGCGAGGAGGAAGGCGTTAAGGTTAATAACCTTGGCGATTGACGTTACTCGCAGAAGAAGCACCGGCTAACTCCGTGCCAGCAGCCGCGGTAATACGGAGGGTGCAAGCGTTAATCGGAATTACTGGGCGTAAAGCGCACGCAGGCGGTCTGGCAAGGCGGATGTGAAATCCCCGGGCTCAACCTGGGAACTGCATTCGAAACTGGCAGGCTAGAGTCTTGTAGAGGGGGGTAGAATTCCAGGTGTAGCGGTGAAATGCGTAGAGATCTGGAGGAATACCGGTGGCGAAGGCGGCCCCCTGGACAAAGACTGACGCTCAGGTGCGAAAGCGTGGGGAGCAAACAGG
+
IIIIIIIIIIIIIIIIIIIIIIIIIIIIIIIIIIIIHIIIIIIHIIIIIIIIIIIIIHIIIIIIIHIIIHIIIHIIIHIHIHDGFIIIDHIIIIIGIIGIHGIGIGIIIIIHIHHIHIIIIIIIHIIIHHIHHEHIHCHIIHIGIIIGIHIHHFEHIGHHIIIIIIIEEF>DD:>:HHIEHHCHD:--@HHHEH5EHGHHEHE5EHE+@-644>CCGG@-3+>4+53>CDC#######EE6---E@@-@6CHHCC:CDG@8---GHG6-?HGGGGC@?F@C5--AA@@5EHEHEGCHHFHFGAG@-HCIIHEIHHEECHHGHH?HIIIIHIHHCIHHHIHHIIIHHHHDIGIIIIHHGHIIIHHIIIIHHIIIIIIIHDCE@H?IIIIIIIIIIIIIIHGHIIIIIHHIIIIIIIHIHHIIIIIIIIIHI
@HWI-D00621:625:HMJNFBCX2:2:1103:4917:24416
GTGGGGAATATTGCACAATGGGCGCAAGCCTGATGCAGCCATGCCGCGTGTATGAAGAAGGCCTTCGGGTTGTAAAGTACTTTCAGCGGGGAGGAAGGCGATAAGGTTAATAACCTTGTCGATTGACGTTACCCGCGGAAGAAGCACGGGCTAACTCCTTGCCAGCAGCCGCGGAATTACGAAGGGTGCAAGCGTTAATCGGAATTACTGGGCGTAAAGCGCACGCAGGCGGGCTGTCAAGTCGGATGTGAAATCCCCGGGCTCAACCTGGGAACTGCATTCGAAACTGGCAGGCTAGAGTCTTGTAGAGGGGGGTAGAATTCCAGGTGTAGCGGTGAAATGCGTAGAGATCTGGAGGAATACCGGTGGCGAAGGCGGCCCCCTGGACAAAGACTGACGCTCAGGTGCGAAAGCGTGGGGAGCAAACAGG
+
IIIIIIIIIHIIIIIIIIIIHIIIIHIIIIIIIIIIIIHIIIIIHIIIIICHHIIHEHHHEHFHIIHIIIIIIIIHIHHIIIHIHHIHIIHCHIHHIH?HDHIIIGHHI?GEFE?GECADEGHCEHHIIIIIE--+++>>DGA--6A+6>+6@@-666--@F-@--6@--33CD+>---6@--6>@4E=@@--6@@@4-6F@65@6@',HHE633E@6@)@4-)>4-:CC56---6-HHHCE6-6-@F?EIHHC;>+HHCFA-@AA5-CCAIIIHHG??A-HFEEHGIIGIHEH?IIHFF8--EFGC=IIH@A@HED@HHFGEIIIGIIIIIIHFHEECIIHIHECHFDHGIIIHHG@HIIHIIIHHIHHHGIIIIIHGIIHIIIIHEGHHHFIGIIIIHEGIIIIHIIIIIIIIIIIIHIHHIIIIIII
@HWI-D00621:625:HMJNFBCX2:2:1103:11694:24846
GTGGGGAATATTGCACAATGGGCGCAAGCCTGATGCAGCCATGCCGCGTGTATGAAGAAGGCCTTCGGGTTGTAAAGTACTTTCAGCGAGGAGGAAGGCGTTAAGGTTAATAACCTTAGCGATTGACGTTACTCGCAGAAGAAGCACCGGCTAACTCCGTGCCAGCAGCCGCGGTAATACGGAGGGTGCAAGCGTTAATCGGAATTACTGGGCGTAAAGCGCAAGGAGGCGGTCTGTCAAGTCGGATTGTAAATCCCCGGGCTCAACCTGGGAACTGCATTCGAAACTGGCAGGCTAGAGTCTTGTAGAGGGGGGTAGAATTCCAGGTGTAGCGGTGAAATGCGTAGAGATCTGGAGGAATACCGGTGGCGAAGGCGGCCCCCTGGACAAAGACTGACGCTCAGGTGCGAAAGCGTGGGGAGCAAACAGG
+
IIIIIIIIIIIIIIIIIIIHHIIHIIIIHIIIIIIIIIIIIIIHIIGIEHHHIIIHIHIIIGIHHIIIIHHHHIIIIGHIIHGHHHFHDHHDHHHHHHHIIGGHHGBHIIHFHHHHIIIHIIIIIHIIHEHCHHIDHHIGHHIIFF?GDHDHII?EEHIIGCGHHIFFC4CDDDD+GFCFEEHIHIIIGIIIGHHIGHCHECFHEE>@GHHHHHHII@6@7--+-+->:+4@6--6-EED>@6-6-----CHH>>:C>@G@FE-FF-?A?GHIHHHF?ECHEHIIIIGIIIHHE@HEHHIIIHIIHHCIIHIIHHHGFEIHHHHHIIHGIIIIIHIIHHHDHHGIIHG<FIIHFIIIIIIHHIIIHHHIIHIIIIIIIIHHEIHHIHHIIIIIIGIIIIHEGIIIIHIIIHHIHIGIIIIIIIIIIIIII
@HWI-D00621:625:HMJNFBCX2:2:1103:14804:25415
GTGGGGAATATTGCACAATGGGCGCAAGCCTGATGCAGCCATGCCGCGTGTATGAAGAAGGCCTTCGGGTTGTAAAGTACTTTCAGCGAGGAGGAAGGCATTAAGGTTAATAACCTTGGTGATTGACGTTACTCGCAGAAGAAGCACCGGCTAACTCCGTGCCAGCAGCCGCGGTAATACGGAGGGTGCAAGCGTTAATCGGAATTACTGGGCGTAAAGCGCACGCAGGCGGTCAGTCAAGTCGGATGTGAAATCCCCGGGCTCAACCGGGGAACTGCATTCGAAACTGGCAGGCTAGAGTCTTGTAGAGGGGGGTAGAATTCCAGGTGTAGCGGTGAAATGCGTAGAGATCTGGAGGAATACCGGTGGCGAAGGCGGCCCCCTGGACAAAGACTGACGCTCAGGTGCGAAAGCGTGGGGAGCAAACAGG
+
IIIIIIIIHIIIIIIIHIIIIIIIIIHIIIIIIIIIHIIIIIIIIICIEHHHHIIIIIHHIIIIHIIIIIIIHHIIGHIIIHDGHIIIHIHHHGHEFHIHGIGIIIIHHIIIIHHGHIIGHIIIGIIIHHHHHEICHH:FHHHIIHIIIHHIII-AEHEHHIGHGHIC??:3;CH:GHF@@GHHGDHCEHH?EHH-@HEHFEHEHGHGHI@?G:6:ECC->:>HIHHHDDH@66-6--->6-@--666---IHHC:H:EEA--+C>+>-HHHHFGE@-CHHIHHIHGA-IHIHHEHFA-HHG?HGFHHIIIIHHIHHGHHEHEIHIHCC.HDGFHFHHGHHHHHHGD<<<HIHHHIIIIHIHCHHIIIIIIIIIHIIIIHHIIGIIIIIHIIIIIHIIIIIIIIIIHHIIIIHIIIIIIIIIIIIIIHEI
@HWI-D00621:625:HMJNFBCX2:2:1103:15633:25817
GTGGGGAATATTGCACAATGGGCGCAAGCCTGATGCAGCCATGCCGCGTGTATGAAGAAGGCCTTCGGGTTGTAAAGTACTTTCAGCGAGGAGGAAGGCGTTAAGGTTAATAACCTTAGCGATTGACGTTACTCGCAGAAGAAGCACCGGCTAACTCCTTGCCAGCAGCCGCGGTAATACGGAGGGTGCAAGCGTTAATCGGAGTTACTGGGCGTAAAGCGCACGCAGGCGGTCTGTCAAGTCGGATGTGAAATCCCCGGGCTCAACCTGGGAACTGCATTCGAAACTGGCAGGCTAGAGTCTTGTAGAGGGGGGTAGAATTCCAGGTGTAGCGGTGAAATGCGTAGAGATCTGGAGGAATACCGGTGGCGAAGGCGGCCCCCTGGACAAAGACTGACGCTCAGGTGCGAAAGCGTGGGGAGCAAACAGG
+
IIIIIIIIIIIIIIIIIIIIIGIIIIIIIIIIHIIIIIHHIIHIIIIIIIHHIIIIIIIIIIHIIIIIGHIIIIIIIIIGIGDGHHHHIIIIIIIHIIIIIHHHHIFEHHHHHFHIHIHHIIIIIIIIIIIIIHHHHHIIIHIIGHGHIHHHHI?HHE--8FFHIHHIHI+3CHDHHHCE@GHHHI@EHF?--5E=@@?645@9GCH>F6@GC93HHC?+--@35-=HHC-@6--ECFHH>--@--G@-@GHHHHGHDCHEHFHHHEEFHFG?FFECIHG@-IHFC8-CHEEFC?HGHHHGHHGHFIIHIIIHHIHIIIIIIIEIIHIIHHHHHHHIIIIHIIHGHGG<DIIFIIGIHIIHIGIIIHHIIGIIIIIIHDHH?HHIHIHIIHIIIIIIIIHIHIIIIIIIIIHIIIIIIHHIIIIIIIIII
@HWI-D00621:625:HMJNFBCX2:2:1103:19242:25909
GTGGGGAATATTGCACAATGGGCGCAAGCCTGATGCAGCCATGCCGCGTGTATGAAGAAGGCCTTCGGGTTGTAAAGTACTTTCAGCGAGGAGGAAGGCGTTAAGGTTAATAACCTTGGCGATTGACGTTACTCGCAGAAGAAGCACCGGCTAACTCCGTGCCAGCAGCCGCGGTAATACGGATGGTGCAAGCGCTAATCGGAATTACTGGGCGTAAAGCGCACGCAGGCGGTCTGTCAAGTCGGATGTGAAATCCCCGGGCTCAACCTGGGAACTGCATTCGAAACTGGCAGGCTAGAGTCTTGTAGAGGGGGGTAGAATTCCAGGTGTAGCGGTGAAATGCGTAGAGATCTGGAGGAATACCGGTGGCGAAGGCGGCCCCCTGGACAAAGACTGACGCTCAGGTGCGAAAGCGTGGGGAGCAAACAGG
+
HIIIIIIIIIIIIIIHIIIHHIHIHIIIIIIIIIHIIIIIIIIHIIIIHHHIHHHHHHIHIIGHHHIIIIIIIIIHHIIGIIDFHHHGHHIIGGHIGHHGEC9EHHHHGIEF@BFFEHGGH:DH@GHHHFHFGEHHHH+AFCEEEHHCHH:CHHHG?AEG-@HH@HFHH55CHHHCFHIEGHE65@@@EGHHFH+6>E?--44E6@@+4FEHE@GEEC>6>:G>DHCD:CD-6---G@=HH@=GEHG@6--6-65+>+EA?6--FA-HG@HHF6A6-HIHGHAA86A@CHIIIIHHHA-D--?EHEHHD>:EGHIIGIHHEHEHF?GIIHDHGIHHIHHHFHHHGIHFB@HHHFEIHHIIIIIIIIHHGIIHHIIIIGIHHHHIIHIHHIIIHIHIIIIIIIIIIIIIIIHFIIIHIIIIIIIIIHIIII
@HWI-D00621:625:HMJNFBCX2:2:1103:17970:26133
GTGGGGAATATTGCACAATGGGCGCAAGCCTGATGCAGCCATGCCGCGTGTATGAAGAAGGCCTTCGGGTTGTAAAGTACTTTCAGCGGGGAGGAAGGTGGTGAGGTTAATAACCTCAGCAATTGACGTTACCCGCAGAAGAAGCACCGGCTAACTCCGTGCCAGCAGCCGCGGTAATACGGAGGGTGCAAGCGTTAATCGGAATTACTGGGCGTAAAGCGCACGCAGGCGGTCTGTCAAGTCGGATGTGAAATCCCCGGGCTCAACCTGGGAACTGCATTCGAAACTGGCAGGCTAGAGTCTTGTAGAGGGGGGTAGAATTCCAGGTGTAGCGGTGAAATGCGTAGAGATCTGGAGGAATACCGGTGGCGAAGGCGGCCCCCTGGACAAAGACTGACGCTCAGGTGCGAAAGCGTGGGGAGCAAACAGG
+
IIIIIIHIIIIIIIIIHHHIIIHIHIIIIIIIIIHIIHIIIIIIIIIIIIHIGIIHHIIHHHIGIIHIIIIIIIIFIHEHHCDGHEIIIGIIHIIGHIIGGIHIHHGHEHHIGGHIIHGIIIIHIHIHEECGEE=HHHGHHCHHEHFIGDDHHGEE?FHHHHIHIH@HH?>HHG3CHIEH@EC+;HHEHIH??H@=ECGCH@@@H@FF1EH-56HHG@@5-4-+6-56++@G@@HGGF@D:EHCHH?EG?-HG;3:CHEF@HHCHG?A6CGEHIHHHHECG=AEIHG-HHGHIHFHHIHHEHA@D-GG:HCAE7EEFIHIHHFIIIHFC7IIIHHHGIIHFDHHIIHFDIEHCHGHHGIIHHHIIIIHGIIIHIHHGHDHIIIHGIIIIIIHGIIIIIIIHIIIIHDHIIIIIIIIIHEIIIIIIIIIHI
@HWI-D00621:625:HMJNFBCX2:2:1103:3330:26407
GTGGGGAATATTGCACAATGGGCGCAAGCCTGATGCAGCCATGCCGCGTGTATGAAGAAGGCCTTCGGGTTGTAAAGTACTTTCAGCGGGGAGGAAGGCGGTGAGGTTAATAACCTCGCCGATTGACGTTACCCGCAGAGAAAGCACCGGCTAACTCCGTGCCAGCAGCCGCGGTAATACGGAGGGGGCAAGCGTTAACCGGAATTACTGGGCGTAAAGCGCACGCAGGCGGTCTGTTAAGTCAGATGTGAAATCCCCGGGCTTAACCTGGGAACTGCATTGGAAACTGGCAGGCTTGAGTCTCGTAGAGGGAAGTAGAATTCCAGGTGTAGCGGTGAAATGCGTAGAGATCTGGAGGAATACCGGTGGCGAAGGCGGCCCCCTGGACTAAGACTGACGCTCAGGTGCGAAAGCGTGGGGAGCAAACAGG
+
II1DHIIII1DH1DCHHHIHI1FH<CHHDGHIIHH1CHI?GCHHHIIIEH@<FHI1DGHIII1DGHIG<G<CE0FHHIIH0D<090F<DHHICHHHH@AC:C,GHH-7-B?E-D@7B@DHC+>GHEHEHHEHE6@+++6--8AA665@DHC+EHH?6@=HH-E@FGHCHH:DHD+>HCCHH-EDH++6>C-E?------6@@>F@@6#4IIHIHHHH?F6C:-CE@CD6+-HG?@-@@-?HEIIHHG@?@IHE+C;>+@FA-AFGH@A-EFF6-6--HG@GAIIHIHE?DB7E-HFA-@D88--?@FHCG:..?HG@FAHIIIHD<HIIIIIIIIIIIIHIIIIHHHGDDG?IIHGIIHIHIHE0IIIIIIIIHHDC.E<0@IHHD<<1111IIIIIIIHH?IHD@IIIIIIIIIIIIIIIIIIIIIIII
@HWI-D00621:625:HMJNFBCX2:2:1103:10186:26257
GTGGGGAATATTGCACAATGGGCGCAAGCCTGATGCAGCCATGCCGCGTGTATGAAGAAGGCCTTCGGGTTGTAAAGTACTTTCAGCGAGGAGGAAGGCATTAAGGTTAATAACCTTAGTGATTGACGTTACTCGCAGAAGAAGCACCGGCTAACTCCGTGCCAGCAGCCGCGGTAATACGGAGGGTGCAAGCGTTAATCGGAATTACTGGGCGTAAAGCGCACGCAGGCGGTCTTTCAAGGCGGATGTGAAATCCCCGGGCTCAACCTGGGAACTGCATTCGAAACTGGCAGGCTAGAGTCTTGTAGAGGGGGGTAGAATTCCAGGTGTAGCGGTGAAATGCGTAGAGATCTGGAGGAATACCGGTGGCGAAGGCGGCCCCCTGGACAAAGACTGACGCTCAGGTGCGAAAGCGTGGGGAGCAAACAGG
+
IIIIIIIHIIIIHIIIIIIIIIIIIIIIHIIIIIIIIHIIIIIIIIIIHIHHHHGHIIIIGHIIIIIIIHHIIIIII@GHIGGHEHHIIIIIIIIIGIGHIIIIIHIIIIHIIHIIEHCFCEHHEHHIIGHHIHHIHHHG?EHHHHEHIC:DHH?FEC-AEHECE?AFHEDHCC3+5-@@---6>>@HGF-@EGH-@--6@=@@@G6@?HC?H;#CHCH5-56+6-GC6+666----6=@@-4@666-66@G@CDD:CGIEHEAAA-??CHFCHHEHGCA?CHEFHFHEG?A@FHHHHIHFHHIIIIGIIIHHIHHFEIHHGIIIIIIHCHHHHIIHGIIIIIIIHHGDECGIIIIIIIIIHCIIIHEHHIIIHIIIHHIHFIIIIHIIIIIIIIHIIIIHHIHIIIIIIIIIIIIIIIIIIIIIIIIII
@HWI-D00621:625:HMJNFBCX2:2:1103:10374:26450
GTGGGGAATATTGCACAATGGGCGCAAGCCTGATGCAGCCATGCCGCGTGTATGAAGAAGGCCTTCGGGTTGTAAAGTACTTTCAGCGAGGAGGAAGGCATTAAGGTTAATAACCTTAGTGATTGACGTTACTCGCAGAAGAAGCACCGGCTAACTCCGTGCCAGCAGCCGCGGTAATACGGAGGGTGCAAGCGTTAATCGGAATTACTGGGCGTAAAGCGCACGCAGGCGGTATGTCAAGTCGGATGTGAAATCCCCGGGCTCAACCTGGGAACTGCATTCGAAACTGGCAGGCTAGAGTCTTGTAGAGGGGGGTAGAATTCCAGGTGTAGCGGTGAAATGCGTAGAGATCTGGAGGAATACCGGTGGCGAAGGCGGCCCCCTGGACAAAGACTGACGCTCAGGTGCGAAAGCGTGGGGAGCAAACAGG
+
IIIIIIIIIIIIIIIIIIHHHIHIIIIIIIHHIIIIIIIIIIHIIIIIHHHHIIHHHHHEHIHIIHIIIIIIHIIH0<CGFFCFFHHIGH.CGGHGHGGHHHHGHHHGFGHIIIAGHHE?AHHEHC.EHEHEC77>HHH?FGC--DHACCH+@@-8B-@GEHEEH?HHIIHHIHI+5-66--6C:+5@HGFEHHI-@--6EGEHF@6@EEHHGEGCE5@GHGDHI:ED6CC6--6---6++EHGF6--@@6@@+>DCHHH?CHFF@AEA?HHHHHEGFG-E@CCIIHEAB-@-8-7GHHEFDEFD-HHHHHEG?GF.HIIIIIHIIGIIHHHHHIIIHHGIIHIIHGD:CEECHEIHGIHIIHDEHHIIIIHIIIIIIIIIHHHHIIIHIIHHHHGIHHIIHIIIIIIIHIGIIIIIIIGIIHGIIIGII
@HWI-D00621:625:HMJNFBCX2:2:1103:14099:26405
GTGGGGAATATTGCACAATGGGCGCAAGCCTGATGCAGCCATGCCGCGTGTATGAAGAAGGCCTTCGGGTTGTAAAGTACTTTCAGCGAGGAGGAAGGCATTAAGGTTAATAACCTTGGTGATTGACGTTACTCGCAGAAGAAGCACCGGCTAACTCCGTGCCAGCAGCCGCGGTAATACGGAGGGTGCAAGCGTTAATCGGAATTACTGGGCGTAAAGCGCACGCAGGCGGTCTGTCAAGTCGGATGTGAAATCCCCGGGCTCAACCTGGGAACTGCATTCGAAACTGGCAGGCTAGAGTCTTGTAGAGGGGGGTAGAATTCCAGGTGTAGCGGTGAAATGCGTAGAGATCTGGAGGAATACCGGTGGCGAAGGCGGCCCCCTGGACAAAGACTGACGCTCAGGTGCGAAAGCGTGGGGAGCAAACAGG
+
IIIIIIIIIIIIIIIIHGIIIHIIIIIHIIIIIIIIIIGIIHFIIIICEHHEHIIIIHHHHIIHFHIIIHHHIIIHIIIEHDDGHH?CCCCDHIIIIIIIIIHIHIAD@EAFHHGHEHAFGHHFHIIIDEHHIIIIDHDHIHHH?-8ACDHDEF@HFHIHIGIGHICHCEH:CHHGHCE@--6+>CCEGEHE-@@=@E@GIHEF@GEIGHDF535@@CC@DHDDCCHDC>66--6?@HE3+-4-E@66--G@6+DHIHHEG6@AEF-8-CIIIIIHIHEH@EFB@HEGEHFIIIHIHHIHHEHHHHHIIHHCHHHHGHEF?HHH?HIHIIIIHFIIHEHHEDHHIHGF<GFGIHIHHIIIIIHIHHIIIIIIGHIIIHHIHHHIHIIIIIHEGHHEHGHHHHIIIIIIIIIIIIIHHIGIIIIHHHHFEH
@HWI-D00621:625:HMJNFBCX2:2:1103:12171:26668
GTGGGGAATATTGCACAATGGGCGCAAGCCTGATGCAGCCATGCCGCGTGTATGAAGAAGGCCTTCGGGTTGTAAAGTACTTTCAGCGAGGAGGAAGGCGTTAAGGTTAATAACCTTGGCGATTGACGTTACTCGCAGAAGAAGCACCGGCTAACTCCGTGCCAGCAGCCGCGGTAATACGGAGGGTGCAAGCGTTAATCGGAATTACTGGGCGTAAAGCCCACGCAGGCGGTCTGTCAAGTCGGATGTTAAATCCCCGGGCTCAACCTGGGAACTGCATTCGAAACTGGCAGGCTAGAGTCTTGTAGAGGGGGGTAGAATTCCAGGTGTAGCGGTGAAATGCGTAGAGATCTGGAGGAATACCGGTGGCGAAGGCGGCCCCCTGGACAAAGACTGACGCTCAGGTGCGAAAGCGTGGGGAGCAAACAGG
+
IIIIIIIIIIIIIIIIIIIIIIIIIIIIHHIIIIIIIIIIIIIIIIIICFDGHIIIIIIIIIIIIIIIHIICHHIIIIIIIHFHHIHIIIIHHIIIIIIIIIHIIIGHHHHIHHIHHICHHHIIIIIHHHHGHHHIIIGI?HHI-ACFHHHHHGCEGH=44EA-AEHHH-6:CC>DGFHIH=EHHC-6---6-5@@GEHGHHEHG5436@EE@36CEFHC)@6+E-HC<)EH@6-6--@>C@C@FF@6--?GHCDHDHCHIIHFHHEF??IIHHEA6EGECCFGIIIHHHB-CGIIIIIHGCHHHHIIIIIIIHHHEEIIHIHIIIIGIIIIIIIIIIIIIIIHIIHHDHIIIIIIIIIIIIIIIIIIIIIIIIIIIIIIIIIIHIIIIIIIHIIIIIIIHIIHIIIIIIIIIIIIIIIIIIIIIIIIII
@HWI-D00621:625:HMJNFBCX2:2:1103:17133:26956
GTGGGGAATATTGCACAATGGGCGCAAGCCTGATGCAGCCATGCCGCGTGTATGAAGAAGGCCTTCGGGTTGTAAAGTACTTTCAGCGAGGAGGAAGGCGTTAAGGTTAATAACCTTAGCGATTGACGTTACTCGCAGAAGAAGCACCGGCTAACTCCGTGCCAGCAGCCGCGGTAATACGGAGGGTGCAAGCGTTAATCGGAATTACTGGGCGTAAAGCGCACGCAGGCGGTCTGGCAAGTCGGATGTTAAATCCCCGGGCTCAACCTGGGAACTGCATTCGAAACTGGCAGGCTAGAGTCTTGTAGAGGGGGGTAGAATTCCAGGTGTAGCGGTGAAATGCGTAGAGATCTGGAGGAATACCGGTGGCGAAGGCGGCCCCCTGGACAAAGACTGACGCTCAGGTGCGAAAGCGTGGGGAGCAAACAGG
+
IIIIIIHIIIIIIIIIIIIIIIIIIIHHGIIIIIIGHHHHIIIIIICDCHHHIIIIIIHIHIHIIEHECHHHIIIIIIIIIHDHHIIIHHIGHIIIIIIIIIHHII.DAGHHIFHHHHIIIHHGHIIII?GHCEHIIIG-6BECHHGHIIIHHH-AECHGHC?E--AAFH>+C:CHC-@G@4EHHH@EHC-@-56@E?@@4G@HHHGHHDE@@@@@G:CC=@E:H@@:C>E@5-@6--=C>-@@6-@66--F=DHDC>EA8-8-FA?HFIIIHEIHHG@@@GFHIIHHHHHHHGIIIIIGGHGCHIIIIIHGG.IIIIIIHIIHIIIIIGIIHIIHHHHHDHGHGFHF<GHIIIHEIIIIHHIHIHHEHIIIHIIHIIEHCEHGIIIIIHHHGIIIHHHCHEGIIIHHIIIIIIIIIIIIIIIIIIHHII
@HWI-D00621:625:HMJNFBCX2:2:1103:18330:26777
GTGGGGAATATTGCACAATGGGCGCAAGCCTGATGCAGCCATGCCGCGTGTATGAAGAAGGCCTTCGGGTTGTAAAGTACTTTCAGCGAGGAGGAAGGCGTTAAGGTTAATAACCTTGGCGATTGACGTTACTCGCAGAAGAAGCACCGGCTAACTCCGTGCCAGCAGCCGCGGTAATACGGAGGGTGCAAGCGTTAATCGGAATTACTGGGCGTAAAGCGCACGCAGGCGGTCTGTCAAGTCGGATGTGAAATCCCCGGGCTCAACCTGGGAACTGCATTCGAAACTGGCAGGCTAGAGTCTTGTAGAGGGGGGTAGAATTCCAGGTGTAGCGGTGAAATGCGTAGAGATCTGGAGGAATACCGGTGGCGAAGGCGGCCCCCTGGACAAAGACTGACGCTCAGGTGCGAAAGCGTGGGGAGCAAACAGG
+
IIIIIIIIIIIIIIIIIIIIIHIIHIIIIIIIIIIIIIIHIIGIIHIIHHHHHIHIIIIIIIIIHIIIIHHIIHIIIHHIGIHHIIIIHGIIIIIIIGCHHIIHIH.DFHHHHIGIIIIHHCDECHHEGHHIH?@HHDD6GHFHCHH?CDHHGHHECEHEEC@FHHEHIFHDCD+>@GGCHHHIGD=E@GEHE=-45@6@EHGEHHG@6HFCDHGEH@-@CHGDHDHHH:FHHFF-ECHHD=EG6F@66-EHDDHIGHHHFHG@IHHH@GIHIHIHHFB-H=GGIIIIHHHIHHEHHCHEGAF?F-HGDHHG@AHGGHHHEHIIIIIIIGIIIGIHHIGIIIIIIIHF<HIIIIIIIIIIIHIIIIHHHIIIIIIIIIIIIIHIIIIIIGGHHIIIIHHFGHIIIIIIIIIIIIIIIIIIIIIIIIIIII
@HWI-D00621:625:HMJNFBCX2:2:1103:12960:27210
GTGGGGAATATTGCACAATGGGCGCAAGCCTGATGCAGCCATGCCGCGTGTATGAAGAAGGCCTTCGGGTTGTAAAGTACTTTCAGCGAGGAGGAAGGCATTAAGGTTAATAACCTTGGTGATTGACGTTACTCGCAGAAGAAGCACCGGCTAACTCCGTGCCAGCAGCCGCGGTAATACGGAGGGTGCAAGCGTTAATCGGAATTAATGGGCGTAAAGCCCACGCAGGCGGTCTGTCAAGTCGGATGTGAAATCCCCGGGCTCAACCTGGGAACTGCATTCGAAACTGGCAGGCTAGAGTCTTGTAGAGGGGGGTAGAATTCCAGGTGTAGCGGTGAAATGCGTAGAGATCTGGAGGAATACCGGTGGCGAAGGCGGCCCCCTGGACAAAGACTGACGCTCAGGTGCGAAAGCGTGGGGAGCAAACAGG
+
IIIIIIIIHIIIIIIIGIIIIIIIHHHHHIIIIIIIIIIIIHIIHHIIHHEHHHIHIIIIE@GHHIIHHHIGIHIIHHIIGHDHHIIIDHHIEHHHGHEHIIHGEEEEH?HHHEHHHEHIIGHEHGII-AG=HFH;>@H-8DFFCEFFHIHDEH6A--@GH-G@8-A?-56++3+5@----6-+>5-@-@?--@EG=@GE@@#######IHE>@?IH@6))+6C--@CD+CE6------DD@=FHIIHEH@-@+6>:IHFHHHEHHCHHFCHEA?A-6?44=CHHBA-A8--?EEIIHHHG?HFH?IIIHHAGAHHIHHHIIIHHIIHIHIHGIIIIIIHIIIIIIHF<HGEHHIIIHIIHIIIHIIHIIIIIIIIIHHH@?HHIIIHHHGIIIIIIHH?HCIIIHIIIIIIIIHIIIIIIHIIIIIIII
@HWI-D00621:625:HMJNFBCX2:2:1103:19064:27024
GTGGGGAATATTGCACAATGGGCGCAAGCCTGATGCAGCCATGCCGCGTGTATGAAGAAGGCCTTCGGGTTGTAAAGTACTTTCAGCGAGGAGGAAGGCGTTAAGGTTAATAACCTTGGCGATTGACGTTACTCGCAGAAGAAGCACCGGCTAACTCCGTGCCAGCAGCCGCGGTAATACGGAGGGTGCAAGCGTTAATCGGAATTACTGGGCGTAAAGCGCACGCAGGCGGTCTGTCAAGTCGGATGTGAAATCCCCGGGCTCAACCTGGGAACTGCATTCGAAACTGGCAGGCTAGAGTCTTGTAGAGGGGGGTAGAATTCCAGGTGTAGCGGTGAAATGCGTAGAGATCTGGAGGAATACCGGTGGCGAAGGCGGCCCCCTGGACAAAGACTGACGCTCAGGTGCGAAAGCGTGGGGAGCAAACAGG
+
IIIIIIIIIIIIIIIIIIIIIIIIIIIIIIIIIIIIIIIIIIIIIIIIIHGHIHIIIIIIIIIHHIIIIHIIIHIIIIIIIH<FHHHIHIIIIIIHIIIHIHHHIIFGAHHHHHGHICHIIHIHIEHIHHHEHFHIIFDHHEAFGHCFHCCHHHEHCHIHH@HHHIHIHHCHHH:DHIICH=@CDHIHHGHEHIG=CGHFFH@FHHIIEDEH@DD@@@@@-55DC@@D>:GE@-EEFCE>+5-@-?@EF@HHCHDC+C@CA-G?HH@A6F8-HEFEG@@A-=HIGB?EIHHHHGEEIIHA@FH?HEHHHHHHHGDFHIIIIIHIIIHIIHIGIHIIIIIIHIHHHFHF<GIIIIIIIIIIIIHIIIIHIIIIIIIIIIHDH?GIIIIIIIIIIIIIIIIIIIIIIIIIIIIIIIIIIIIIIIIIIIIIII
@HWI-D00621:625:HMJNFBCX2:2:1103:19892:27140
GTGGGGAATATTGCACAATGGGCGCAAGCCTGATGCAGCCATGCCGCGTGTATGAAGAAGGCCTTCGGGTTGTAAAGTACTTTCAGCGAGGAGGAAGGCATTAAGGTTAATAACCTTAGTGATTGACGTTACTCGCAGAAGAAGCACCGGCTAACTCCGTGCCAGCAGCCGCGGTAATACGGAGGGTGCAAGCGTTAATCGGAATTACTGGGCGTAAAGCGCACGCAGGCGGTCTGTCAAGTCGGATGTGAAATCCCCGGGCTCAACCTGGGAACTGCATTCGAAACTGGCAGGCTAGAGTCTTGTAGAGGGGGGTAGAATTCCAGGTGTAGCGGTGAAATGCGTAGAGATCTGGAGGAATACCGGTGGCGAAGGCGGCCCCCTGGACAAAGACTGACGCTCAGGTGCGAAAGCGTGGGGAGCAAACAGG
+
IIIIIIIIIIIIIIIIIIIIHIIIIIIIIIIIIIIIIGIIIIIIGIIIHIHIIIIIIIIIGIIIIIIHHIIIIIIIIIIIIGFHHHHICHIHIIIIIIHGHHIGHIHHHHIHHHHIIIIHIIHIGIIGIIHHIIIIHGHHI?GHHHGHDHHIIIIIGHHHGHIGICHHI?C:CH;CEHCEHH->HDHHHH?--4@GHE?-@6-@@HHGH;DIHG@5666@CCD:HHIIHHEF6-F@-?E>+---@6-HHHHHE653+HEHHECGFAA-HHHHHHHG@CGEADHHIIIIHIHHGA7HHG@@EHH?HFIHDIHHGEHHHIIHG?HHIIIIHIIIIIIIHIIGIIIIIHHD<FIIHHIIHIIHIHHIIIIIIIIIIIIHIIIIIIIHIIIIIGIIIIIIIIIIHHIIIIGIIIIIIIIIIIIIIIIIIIIIII
@HWI-D00621:625:HMJNFBCX2:2:1103:15247:27723
GTGGGGAATATTGCACAATGGGCGCAAGCCTGATGCAGCCATGCCGCGTGTATGAAGAAGGCCTTCGGGTTGTAAAGTACTTTCAGCGGGGAGGAAGGCGATAAGGTTAATAACCTTGTCGATTGACGTTACCCGCAGAAGAAGAACCGGCTAACTCCGTGCCAGCAGCCGCGGTAATACGGAGGGTGCAAGCGTTAATCGGAATTACTGGGCGTAAAGCGCACGCAGGCGGTCTGTCAAGTCGGATGTGAAATCCCCGGGCTCAACCTGGGAACTGCATTCGAAACTGGCAGGCTAGAGTCTTGTAGAGGGGGGTAGAATTCCAGGTGTAGCGGTGAAATGCGTAGAGATCTGGAGGAATACCGGTGGCGAAGGCGGCCCCCTGGACAAAGACTGACGCTCAGGTGCGAAAGCGTGGGGAGCAAACAGG
+
IIIIIHIIIIIIIIIIIIIIHIHIHIIIIIIHIIHHIHHIIIIIHIIIIIIIIIIIHIIIIIEHHIHHHHIIIHIIIHIEH<<DHHGIGIIHIHCHHIGIGHHIIGFEEE?@F-AHE?HGE?GHEHIGEHEHIIHH:HIGHHGH-AF->CHHHHIIG@E@@E??FGH?--5>>D+546--445>C:-4@E-@-6-54@6@HHCGF@@-#C>E:D66@+>A6EE:HH@HD;4---HHF-IHC@6--6GF6-@?E+>>3>68-HHHHHEG@@AHHHIHGGIHGEFHFB-FIHIIHGBHFG-EFHHHGBHIHIIHF?IIHEIIHG?HECIHIIIIHGHIHHIIIHIIHHEFDCHHIIHIIIIHIIHIIIHGIIIIIIIIHIIGIIIIGIIHIIIIHIIIIIHIHFIIHIIIIIIIIIIIIIIHIIIIIIIIII
@HWI-D00621:625:HMJNFBCX2:2:1103:20099:27609
GTGGGGAATATTGCACAATGGGCGCAAGCCTGATGCAGCCATGCCGCGTGTATGAAGAAGGCCTTCGGGTTGTAAAGTACTTTCAGCGAGGAGGAAGGCGTTAAGGTTAATAACCTTGGCGATTGACGTTACTCGCAGAAGAAGCACCGGCTAACTCCGTGCCAGCAGCCGCGGTAATACGGAGGGTGCAAGCGCTAATCGGAATTACTGGGCGTAAAGCGCACGCAGGCGGTCTGTCAAGTCGGATGTGAAATCCCCGGGCTCAACCTGGGAACTGCATTCGAAACTGGCAGGCTAGAGTCTTGTAGAGGGGGGTAGAATTCCAGGTGTAGCGGTGAAATGCGTAGAGATCTGGAGGAATACCGGTGGCGAAGGCGGCCCCCTGGACAAAGACTGACGCTCAGGTGCGAAAGCGTGGGGAGCAAACAGG
+
IIGIIGHHHIIIIIIIIGHHIIIIIIHIIIIIHIHHIIIIHHIIIIIHIIGCHCHHGIIIIIIIIIIIGIHIIIIHIHHECFCFHHFHHICHHIHCHGHHHHHHHI?FFHHEEACCHHHHIHIIIHGHHHHEFGDHIC+@-FA@HH@HHDHCGG???GHHHHIHEHHFIEHHH>HHEHCE@HIC+;GHDEH@CH+6DEHIHH=-HHHIHHCEH@@@;HFA==G:@-4HH:IIIHIGGIHDDEDGEHHEEFCH@:DDDCEFFECG@HEHCIIIIHIHHHFB-DHHGAIHIHFHIHHIHH?CHHEHEFEIHHDHHGEIIHGIIIIHHIHIIHIIIHHEGHHIGIHHF@HF<@HHGIHHHEGCHHGIIHIIIHIIHHHHIIHIHHGIIIIIIIIIHIIIHIGHIHHHIIHIIIIIIIIIIIIIIIIIIIIIII
@HWI-D00621:625:HMJNFBCX2:2:1103:6583:27770
GTGGGGAATATTGCACAATGGGCGCAAGCCTGATGCAGCCATGCCGCGTGTATGAAGAAGGCCTTCGGGTTGTAAAGTACTTTCAGCGAGGAGGAAGGCATTAAGGTTAATAACCTTAGTGATTGACGTTACTCGAAGAAGAAGCACCGGCTAACTCCGTGCCAGCAGCCGCGGTAATACGGAGGGTGCAAGCGTTAAGCGGAATTACTGGGCGTAAAGCGTACGCAGGCGGTCTGTCAAGTCGGATGTGAAATCCCCGGGCTCAACCTGGGAACTGCATTCGAAACTGGCAGGCTAGAGTCTTGTAGAGGGGGGTAGAATTCCAGGTGTAGCGGTGAAATGCGTAGAGATCTGGAGGAATACCGGTGGCGAAGGCGGCCCCCTGGACAAAGACTGACGCTCAGGTGCGAAAGCGTGGGGAGCAAACAGG
+
IIIIIIIIIHHIIHIIIIIHHIIIHHIIIIGIIIHIIIIHEHHHIHIIIIGFFHHHIIHIIIHEHIIIIIGIHIIIH?HHHIFFC0<C<DHIIIIHII.FE@@:FEHHFGHIHE..7AA7.@HHHIIGHEEDHF-78-@F-7BHHGH@DHH:EF@F-8-54@-6-A@-@ECCDHHHCCHE5GEC++-6@@?@?@@C@--6G@6@666#6:DE@@EHHEE+++5+F@E;:3-56-6----HCE4-H@HHGEIIHHHD+:IGFA@-EFA8-?EHGFHCGEB-A4-HBGHHFA@A-IIIHHD@AEE@D-HHHC>.G@HE@AGHHHHHG@IIHHHHHHHHHIIIIIIIIIHGDIHHHIIIHHHHIIIIHIHHIIIIHDHHHC?CHFHHIHIIHHEGIIIIIHH@D1IIIHHIIIIIHHIIIIHIIIIIIIIIII
@HWI-D00621:625:HMJNFBCX2:2:1103:16520:28149
GTGGGGAATATTGCACAATGGGCGCAAGCCTGATGCAGCCATGCCGCGTGTATGAAGAAGGCCTTCGGGTTGTAAAGTACTTTCAGCGAGGAGGAAGGCGTTAAGGTTAATAACCTTGGCGATTGACGTTACTCGCAGAAGAAGCACCGGCTAACTCCGTGCCAGCAGCCGCGGTAATACGGAGGGTGCAAGCGTTAATCGGAATTACTGGGCGTAAAGCGCACGCAGGCGGTCTGTCAAGGCGGATGTGAAATCCCCGGGCTCAACCTGGGAACTGCATTCGAAACTGGCAGGCTAGGGTCTTGTAGAGGGGGGTAGAATTCCAGGTGTAGCGGTGAAATGCGTAGAGATCTGGAGGAATACCGGTGGCGAAGGCGGCCCCCTGGACAAAGACTGACGCTCAGGTGCGAAAGCGTGGGGAGCAAACAGG
+
IIIGHIIIIHIIIIIIIIIIIIIIHIHHIIIIIIGIHIIIIIIHIIIIIIHIHIIHIHICHIIIIGEHHHHIIIIIIIIHIGGFHHHHHIGIIIIIIIGIIHHHHIHHIE?AHHHHHHIIHIIFEEHEDCH=GHHIIGGHHGI?HE-FHHIHHIHIGCHHHGEF?EHCHEHIIG3CE-6-@@E>3>EHIIC6-644EHE?@G---@@G>F-F-+63@--63+>)6>D+CDD######F@46--@@-@@@6-EG:3>>+??@AA-F8-@6?GGGF6@C?GIHGA?IHEHHHEHCFDD7--HEHHFH@F88HHHGEHF@@AIIIHIHHEHHCIIGIIIHGIIIIIIIHHF<<HHIHHHIIHIIHIHIIIIIIIHIIIIIIHIIGIGIIIIIIIIHIIIIIIIIIIIIIGIIIIHIIIIIIIIIIIIIIIIII
@HWI-D00621:625:HMJNFBCX2:2:1103:15129:28597
GTGGGGAATATTGCACAATGGGCGCAAGCCTGATGCAGCCATGCCGCGTGTATGAAGAAGGCCTTCGGGTTGTAAAGTACTTTCAGCGAGGAGGAAGGCGTTAAGGTTAATAACCTTGGCGATTGACGTTACTCGCAGAAGAAGCACCGGCTAACTCCGTGCCAGCAGCCGCGGTAATACGGAGGGTGCAAGCGTTAATCGGAATTACTGGGCGTAAAGCGCACGCAGGCGGTCTGTCAAGTCGGATGTGAAATCCCCGGGCTCAACCTGGGAACTGCATTCGAAACTGGCAGGCTAGAGTCTTGTAGAGGGGGGTAGAATTCCAGGTGTAGCGGTGAAATGCGTAGAGATCTGGAGGAATACCGGTGGCGAAGGCGGCCCCCTGGACAAAGACTGACGCTCAGGTGCGAAAGCGTGGGGAGCAAACAGG
+
IIIIIIIHIIIIIIIIHIIHIIIIIIIIIIIIIIIIIIIIIIIIIIIIEHEHHIHHGIIIIIIIIIIIIFHIIIIIIIIGIHGHHIIHHHIHIGIIIIIHHHHEHIBGHIGHHHHIIHHIIIHIIIIHHIIIHAGHHIIC?FEH?HHHGHGIHICHIHE5AHEHHG@CHFDHHHI:--@GH-5>D:@-=FF---6@EE?-F@@?G@GGHHHC@-F@@@G;-C@:?-HH>5?H@-@F@-=HIIHEE@6---@HG+DCCHHGFA@?EGG?HIHEHHHHHFACHDHHHEIGIHG@A@6GIIHHHIHHHHHHIIIIIIHIHIHHIHHHHHHHHHHHIIIHGIIHIHIHHEHD<<IIHIHHIIIIIIHIIIIIIIIIIIIIIIIIIIIIIIHHIHIHHIHIIIIIIIIIIIIIIIIIIIIIIIIIIIIIIIIIII
@HWI-D00621:625:HMJNFBCX2:2:1103:16359:28511
GTGGGGAATATTGCACAATGGGCGCAAGCCTGATGCAGCCATGCCGCGTGTATGAAGAAGGCCTTCGGGTTGTAAAGTACTTTCAGCGAGGAGGAAGGCATTAAGGTTAATAACCTTAGTGATTGACGTTACTCGCAGAAGAAGCACCGGCTAACTCCGTGCCAGCAGCCGCGGTAATACGGAGGGTGCAAGCGTTAATCGGAATTACTGGGAGTAAAGCGCACGCAGGGGGTCTGTCAAGTCGGATGTGAAATCCCCGGGCTCAACCTGGGAACTGCATTCGAAACTGGCAGGCTAGAGTCTTGTAGAGGGGGGTAGAATTCCAGGTGTAGCGGTGAAATGCGTAGAGATCTGGAGGAATACCGGTGGCGAAGGCGGCCCCCTGGACAAAGACTGACGCTCAGGTGCGAAAGCGTGGGGAGCAAACAGG
+
IIHIIGIIIGIIIGHCCHEHHFIIHHIDHECHHGHHIEHIIHHHCHHIHIHIHHHHIHHIIGHIIFHHHIGIIIIFIHHIHHDGHHHH<DHD=EHHCHGHEEHCHHHIC7G.AEHEHHGBGHHCFHCGHE?-DDHIHIH-FHHHGHFHIIIICHEEAH@EHHII-5A-8->DHCCH@6-@G-->;>@EEFFHFHECGEE@GHE-E-@FFE####EEE>+3--@3-->6-+4G@--@@--65----6?HHEGE@;CC6>6-A-AEA6--FA6-FAA66-AHHDGEEAEFHHH@FB-GHEA---77F-E@HIHGD:BHFDAHHHEG7IHG9C7DHHCCHCHGE:G.HHCHDHFGE@@EFHHECC<E?HEFHHIHG<C<E.<.01CEHEHFIIHHDEDEE?F@DF1?CHEEFHH@HDDHEEEHCD1<@EIEII
@HWI-D00621:625:HMJNFBCX2:2:1103:16741:28544
GTGGGGAATATTGCACAATGGGCGCAAGCCTGATGCAGCCATGCCGCGTGTGTGAAGAAGGCCTTCGGGTTGTAAAGCACTTTCAGCGAGGAGGAAGGTGGTGAGCTTAATACGCTCATCAATTGACGTTACTCGCAGAAGAAGCACCGGCTAACTCCGTGCCAGCAGCCGCGGTAATACGGAGGGTGCAAGCGTTAATCGGAATTACTGGGCCTAAAGCGCACGCAGGCGGTCTGTCAAGTCGGATGTGAAATCCCCGGGCTCAACCTGGGAACTGCATTCGAAACTGGCAGGCTAGAGTCTTGTAGAGGGGGGTAGAATTCCAGGTGTAGCGGTGAAATGCGTAGAGATCTGGAGGAATACCGGTGGCGAAGGCGGCCCCCTGGACAAAGACTGACGCTCAGGTGCGAAAGCGTGGGGAGCAAACAGG
+
IIIIIIIIIIIIIIIIIIIIIHIIIIIIIIIIIIIIIIIIIIIIIIIHIIIIIIIIIIIIIIFHGIHIIIIIIIIIIIIHIHDHHHHHHHIIIIHIIIIIIHHHHHIIIIIIIIHHIIIIHIHGICHHIHIIHEEHHHGHEHHHHCCHIIIIHGHH??@AE=GHCHHIGFCHHI+DEFE?GH@DHH4EHHHEFHH-EGF?EHCHEC@3#-@@:#>HEEF?>DC7HHHDDDI46-66---D3---6---66EHE+3CHHGAH@@-FA4A-?H@FHHHCF@HHEHCIHEHIHIIHEHHF7HHCHEEHAHGHHHCEHHIIHHHHHHGIHIIIIIHHHIIHGHIHGIIHIHF<EHHHIIIIIIIIIIIIIIIIIIHHIIIIIIHIHIIIIIIIHIIHIIIIGHIIIIIIIIIIIIIIIIIIIIIIIIIIIIIII
@HWI-D00621:625:HMJNFBCX2:2:1103:15569:28877
GTGGGGAATATTGCACAATGGGCGCAAGCCTGATGCAGCCATGCCGCGTGTATGAAGAAGGCCTTCGGGTTGTAAAGTACTTTCAGCGAGGAGGAAGGCGTTAAGGTTAATAACCTTGGCGATTGACGTTACTCGCAGAAGAAGCACCGGCTAACTCCGTGCCAGCAGCCGCGGTAATACGGAGGGTGCAAGCGGTAATCGGAATTACTGGGCGTAAAGCGCACGCAGGCGGTCTGTCAAGTCGGGTGTGAAATCCCCGGGCTCAACCTGGGAACTGCATTCGAAACTGGCAGGCTAGAGTCTTGTAGAGGGGGGTAGAATTCCAGGTGTAGCGGTGAAATGCGTAGAGATCTGGAGGAATACCGGTGGCGAAGGCGGCCCCCTGGACAAAGACTGACGCTCAGGTGCGAAAGCGTGGGGAGCAAACAGG
+
IIHIIIHIIIIIIIIIIIIHHHIHGHIIIHIHHIIGIIIIIIIIIIIIIIHIIIHIIIIIICHIHHHIHHIIHHGHIHHEHIFGHHHIHIIIIIIIIIGIIHEHHHHHIIHEHHHHIIHHICHHEHHHGHHHHIIGDHCC?GEHIIEHIGHHHHHH?HHGEEH?AHC-AA>DCDHD@HIHFHI:DDG@-@---5+5>@@HE@4@@@@>#@-FHFHG@D:C@@H+5D->DDHF6?FF66-D5564--@HH@CFDHIDHHIHGHHFIHHFIFHIHG@6?@EAE-A?HHHHHHHIHEHHIIHHA-?HFFF=DHIHHEHIHGHHHGEIIGHIHHHIIHIHG@CGIIIIIHEGDCHIIHIHHIIIHIGIIHIIGHHHIHHIHIIIIIIIIHEHIIIIIIIIIIHHEFIIIIIIIIIIIIIIIIIIIIIIIIIIII
@HWI-D00621:625:HMJNFBCX2:2:1103:15311:29329
GTGGGGAATATTGCACAATGGGCGCAAGCCTGATGCAGCCATGCCGCGTGTATGAAGAAGGCCTTCGGGTTGTAAAGTACTTTCAGCGGGGAGGAAGGTGTTGTGGTTAATAACCACAGCAATTGACGTTACCCGCAGAAGAAGCACCGGCTAACTCCGTGCCAGCAGCCGCGGTAATACGGAGGGTGCAAGCGTTAATCGGAATTACTGGGCGTAAAGCGCACGCAGGCGGTCTGTCAAGTCGGATGTGAAATCCCCGGGCTCAACCTGGGAACTGCATTCGAAACTGGCAGGCTAGAGTCTTGTAGAGGGGGGTAGAATTCCAGGTGTAGCGGTGAAATGCGTAGAGATCTGGAGGAATACCGGTGGCGAAGGCGGCCCCCTGGACAAAGACTGACGCTCAGGTGCGAAAGCGTGGGGAGCAAACAGG
+
IIIIIIIHIIIIIIIIIIIIIIIIIIIIIIIIIIIIIIIIIIIIIIIIIIHIIHEHIIIIGIIIIIIIIIIIIIIIIIIIIIGHHIIIIIIDHHIHIH.EHHFIIIIHHHIIIIIIIIHHIIIICHIGGHIIHHHHDHH--6@HCHEGHHHHHI@@A@GHII-66-@GH453;CH:@E-@E-EDHHHC@F@CEC6EEC6-6@@@@F@@E8DE4-CIGD:<GHE4E?HDHC@-@-HG-@=D:-CHHIIIIHFEHHCD:HHIGHIGHHHCHH?IIIFHHHHCHDEFIHIIIHGGBCCIIHHIIHHHGAHIIIHHFAHHHHGGHEIIIIIIIHIIIHIIHIIIIHHIHIHHGFIHIIIHIHIHHHHIHHECIIIIIIIIIIHHHCHGIIIIIIIIHIIIIIIHFHIIIIIIIIHIIIIIIIIIIHIIIIIIII
@HWI-D00621:625:HMJNFBCX2:2:1103:16634:29572
GTGGGGAATATTGCACAATGGGCGCAAGCCTGATGCAGCCATGCCGCGTGTATGAAGAAGGCCTTCGGGTTGTAAAGTACTTTCAGCGAGGAGGAAGGCATTAAGGTTAATAACCTTGGTGATTGACGTTACTCGCAGAAGAAGCACCGGCTAACTCCGTGCCAGCAGCCGCGGTAATACGGAGGGTGCAAGCGTTAATCGGAATTACTGGGCGTAAAGCGCACGCAGGCGGTCTGTCAAGTCGGATGTGAAATCCCCGGGCTCAACCTGGGAACTGCATTCGAAACTGGCAGGCTAGAGTCTTGTAGAGGGGGGTAGAATTCCAGGTGTAGCGGTGAAATGCGTAGAGATCTGGAGGAATACCGGTGGCGAAGGCGGCCCCCTGGACAAAGACTGACGCTCAGGTGCGAAAGCGTGGGGAGCAAACAGG
+
IIIIIGHIIIIIIIIIGIIIIHIIIIGGIIIIIHIHIIIIIHIIIIIG<CCHIIIIIIIHIII?HCHIHIIIEHIIIIIIIIFHHHHIHIIIIHHIHHE@GHI?EHHIIHHHIIEEHHHIEEHIHIIIIGHHHFHIHHHGHGHH?HCCHHHDHIFGFHDHEG?H?HHIFGHHIH:D-FGHEG-+655@=HH@--4@=4-6GEG@G7--HDDG=FHHGCCH>@CC@C>D>6-@@6-6--@;+=G?HEF@@CEG=DDIHD?HHGCHGAHGECIIHHEEHHFHAHFIHHHGIIIIIIIIIHHHEFHCGAIIGHHGG@?HGGHHEHHHIIHCHDIIIIIGHIIIIHGD.HHG<GIIIIIIIIIHHHDHIIHIIIIIIHIHIHCHHHHIIHIIHHIIHIIIIHHGEHHIIHIIIIIIIIIIIIIIIIIIIIHIII
@HWI-D00621:625:HMJNFBCX2:2:1103:4500:29928
GTGGGGAATATTGCACAATGGGCGCAAGCCTGATGCAGCCATGCCGCGTGTATGAAGAAGGCCTTCGGGTTGTAAAGTACTTTCAGCGAGGAGGAAGGCGTTAAGGTTAATAACCTTGGCGATTGACGTTACTCGCGGAAGAAGCACCGGCTAACTCCGTGCCAGAAGCCGCGGTAATACGGAGGGTGAAAGCGTTAACTGGAATTACTGGGCGTAAAGCCCACGCAAGCGGTCTGTCAAGTCGGATGTGAAATCCCCGGGCTCAACCTGGGAACTGCATTCGAAACTGGCAGGCTAGAGTCTTGTAGAGGGGGGTAGAATTCCAGGTGTAGCGGTGAAATGCGTAGAGATCTGGAGGAATACCGGTGGCGAAGGCGGCCCCCTGGACAAAGACTGACGCTCAGGTGCGAAAGCGTGGGGAGCAAACAG
+
IIIIIIIHIIHIIIIIIIIIIHIIIIIIHIIIIIHIIIIIIIIHIIIIHHEEHHIHGHIHIIIIIIIIIIIHIIIIH?0FHHDHEGCHCCDCHIIIII?HGHIIFHHDF@BHHHHHHIHFHHH--7-7D-A-FA-+++6++8-68@E-+++5EHC?GHE-5G?-----@@:H>++66---6@->HH--4----546@C6+6@@-@FFCHD@6--+HG@-3)=C13-6)>>@IHCE@---:IIIIHG?G@HGE=DCCCHIHFA-F66IHAHHHIIHH?A8-44-AGHHG?IHHHE@HIIIIGIHHG-HHHDCHG?FHF?GIHHFIIHIHHHIIHHIIIHIGIHGIHHGBEHIHFIIIIIIHHHIIIIIHGIIIIIGIIHIIIIIIIIIIIIIHHHHHHHHD1GHHHFIIIIIIIIIIIHHEIIIIHIIII
@HWI-D00621:625:HMJNFBCX2:2:1103:15673:29943
GTGGGGAATATTGCACAATGGGCGCAAGCCTGATGCAGCCATGCCGCGTGTATGAAGAAGGCCTTCGGGTTGTAAAGTACTTTCAGCGAGGAGGAAGGCGTTAAGGTTAATAACCTTAGCGATTGACGTTACTCGCAGAAGAAGCACCGGCTAACTCCGTGCCAGCAGCCGCGGTAATACGGAGGGTGCAAGCGTTAATCGGAATTACTGGGCGTAAAGCGCACGCAGGCGGTCTGTCAAGTCGGATGTGAAATCCCCGGGCTCAACCTGGGAACTGCATTCGAAACTGGCAGGCTAGAGTCTTGTAGAGGGGGGTAGAATTCCAGGTGTAGCGGTGAAATGCGTAGAGATCTGGAGGAATACCGGTGGCGAAGGCGGCCCCCTGGACAAAGACTGACGCTCAGGTGCGAAAGCGTGGGGAGCAAACAGG
+
IIIHIIIIIIIIIHIIIIIIHIIIIIIIIIHIIIIIIIIHIIIIIIHHHHHIIIGIHIIHIGIIIIIIIIIDHHIIIHIGHD<DHHIHGHIHIIIIII?HHCEHIIHHHIFIIGHIIGIIIGIHIGHHEHHHIFHIGHIEHHFGFCEHDHIIIHHGE?=@AHFHIHEFGHHIGHCC@GH@G-@>D;@@-@-----6@--6HEHFHHIC>:FHHHDDE?+6-+-+--->6+?EEEHG@-@++---@-HG6-GE@+C>+C-F?IHHHH?GAHHHHG-H?CHF?IGIIHEHEF4EFHHHHFAA@HHEG@IIIIHGIHFHIIHIHIIIGIIHHIIHHIIIHIIIHIIHHHHF<GIIIIIIIHHHHIIIIIIIIIIIIIIHIIHHE?IHHIIHHHHIHIIIIIIHEFIIIIIIIIIIIIIIIIIIIIIIIIIIHI
@HWI-D00621:625:HMJNFBCX2:2:1103:15054:30101
GTGGGGAATATTGCACAATGGGCGCAAGCCTGATGCAGCCATGCCGCGTGTATGAAGAAGGCCTTCGGGTTGTAAAGTACTTTCAGCGAGGAGGAAGGCATTAAGGTTAATAACCTTGGTGATTGACGTTACTCGCAGAAGAAGCACCGGCTAACTCCGTGCCAGCAGCCGCGGTAATACGGAGGGTGCAAGCGTTAACCGGAATTACTGGGCGTAAAGCGCACGCAGGCGGTCTGGCAAGTCGGATGTGAAATCCCCGGGCTAAACCTGGGAACTGCATTCGAAACTGGCAGGCTAGAGTCTTGTAGAGGGGGGTAGAATTCCAGGTGTAGCGGTGAAATGCGTAGAGATCTGGAGGAATACCGGTGGCGAAGGCGGCCCCCTGGACAAAGACTGACGCTCAGGTGCGAAAGCGTGGGGAGCAAACAGG
+
IIIHIIHIIIIIIIIIIIIIIIIIIHHGIIHIHHHHIEHHIIIIIIGIEHHIIIIIHHIIGHIHIIIIIIIHHIIIIHIIIC<<GEHHHIHHIHHIIIGH@FHH@G:DFHHIHHGFFGFHHIH@GHIHHIHHHHH++E:BHHHEHHIIIIIIIGCHGG-85EHIGEEHII:HHC>D-@@GE=-++;5@@@GH?-@EC---@;HFEHHEHEHE@@>HDF@@D6@+44-D56-EFFG6-CG:D=@F6-?F6EFG6++HDC?HA6--CH?@?IHGEEEFH@B-5-@FA@EFHCCHGF-?GEAEHGHGH@IHIIHEH?HIIHDHHHGGIIIIIIHIIIHHFEIIIHIIHHHFD@HFCIIIHHHHDHDHFFHHHIIIHIIIIIHDHCHEHIIIIIIHHHIIIIHFHEIIIHIHEIGIIIIIIIIIHHHHIIIIII
@HWI-D00621:625:HMJNFBCX2:2:1103:16323:30297
GTGGGGAATATTGCACAATGGGCGCAAGCCTGATGCAGCCATGCCGCGTGTATGAAGAAGGCCTTCGGGTTGTAAAGTACTTTCAGCGAGGAGGAAGGCATTAAGGTTAATAACCTTGGTGATTGACGTTACTCGCAGAAGAAGCACCGGCTAACTCCGTGCCAGCAGCCGCGGTAATACGGAGGGTGCAAGCGTTAATCGGAATTACTGGGCGTAAAGCGCACGCAGGCGGTCTGTCAAGTCGGATGTGAAATCCCCGGGCTCAACCTGGGAACTGCATTCGAAACTGGCAGGCTAGAGTCTTGTAGAGGGGGGTAGAATTCCAGGTGTAGCGGTGAAATGCGTAGAGATCTGGAGGAATACCGGTGGCGAAGGCGGCCCCCTGGACAAAGACTGACGCTCAGGTGCGAAAGCGTGGGGAGCAAACAGG
+
IIIIIIHIIIIIIIIIIIIIIIIHIHHIIIIIIIIIIIIIIIIIIIIIHIHHIIIIGIIIGIIIHIIIIIIIIIIIIIHGHHDHHIHHHHIIIIHIHIIIHICEHIHH.GHGHHEHHHHHH?HHEHHIIHHCHH->CHHIIHHCH@-D:DHH@H@E@?@AE-GHCEGHFEDH::CDEH-6@-6;CHEEGHHH?=5=E@-6@HHEH?@?@CCGHHHCD@HFHCH56-HD:CDG?@66-@43+--HHFG@-@F@5;+DD:IHHEA4?@@-ECHIIHFFACEEHHIHHHHIHHFIHHF@?EIIIH@@D-HE:>CEAAG:7AFFHHHHIIHHC.GHHFHHHHIHIHHHHHEF<HHGIIIIHHIHGIIIIIIIIHIIIIIIIHIIIHHHIIIIIIIHHIIIIIHHGIIIIIIIIIIIIIIIIIIIIIIIIIIIII
@HWI-D00621:625:HMJNFBCX2:2:1103:20129:30372
GTGGGGAATATTGCACAATGGGCGCAAGCCTGATGCAGCCATGCCGCGTGTATGAAGAAGGCCTTCGGGTTGTAAAGCACTTTCAGCGAGGAGGAAGGCAGTAAGGTTAATAACCTTGGTGGTTGACGTTACTCGCAGAAGAAGCACCGGCTAACTCCGTGCCAGCAGCCGCGGTAATACGGAGGGTGCGAGCGTTAATCGGAATTACTGGGCGTAAAGCGCACGCAGGCGGTCTGGCAAGTCGGATGTGAAATCCCCGGGCTCAACCTGGGAACTGCATTCGAAACTGGCAGGCTAGAGTCTTGTAGAGGGGGGTAGAATTCCAGGTGTAGCGGTGAAATGCGTAGAGATCTGGAGGAATACCGGTGGCGAAGGCGGCCCCCTGGACAAAGACTGACGCTCAGGTGCGAAAGCGTGGGGAGCAAACAGG
+
IIIIIIIIIHHIIIIIHEHHHIEHIII<CHIIIIHHIIIIIIIG?CCE<F<1D@HHHHIIIIIIIIIIGIGHHIIGH0<@FE<CEHI.<<C<9:EHEHGA.:/<AGFF.A.D...D.F.:A..78FHH-8F-7877+-+8AHFIHIHIICI:EFEH6A4GG@GHHIIHGHCHID++EGH?E=@+C:G@E+4>HH5-6@@-@E-H@@@@?DGCFH-56@GGHFGCFE:D:DH446@6--G>C-@@FE@@C@E65+DHC:AGGA?HHHEA-AA-CHIGGIHHEE666-IHGF?EHC@HHHEHF@7-@FF-HDC-G-7EBAA@FHEEH?HHDH:DE9GEBHHCHHIGHHHG7@HEHHHIHEHHCD<DEEIIIIIIHHDHC?HIIIHIHIIHFGECGIHHIHIIHHGHIIGIIIIIIIIIIIIHIHGEIIIIII
@HWI-D00621:625:HMJNFBCX2:2:1103:3717:30935
GTGGGGAATATTGCACAATGGGCGCAAGCCTGATGCAGCCATGCCGCGTGTATGAAGAAGGCCTTCGGGTTGTAAAGTACTTTCAGCGAGGAGGAAGGCGTTAAGGTTAATAACCTTAGCGATTGACGTTACTCGCAGAAGAAGCACCGGCTAACTCCGTGCCAGCAGCCGCGGTAATACGGAGGGTGCAAGCGTTAATCGGAATTACTGGGCGTAAAGCCCACGCAGGCGGTCTGGCAAGTCGGATGTGAAATCCCCGGGATCAACCTGGGAACTGCATTCGAAACTGGCAGGCTAGAGTCTTGTAGAGGGGGGTAGAATTCCAGGTGTAGCGGTGAAATGCGTAGAGATCTGGAGGAATACCGGTGGCGAAGGCGGCCCCCTGGACAAAGACTGACGCTCAGGTGCGAAAGCGTGGGGAGCAAACAGG
+
IIIIIIIIIIIIIIIIIIIIIIIIIIIIIIIIIHIIIIIIIIIIIIIIHHIGIGIHIIIIIIIIIIIIIHIHHHHHIIIIIGDHGHHIHHIHGHIHIIEDHHIIIHGHIIIHIHIIEEEHDDHHEEEHH@E=G@@:7EHEEH?--8@GHG+CHHCHEFE5AH----68A46+CD:D@?G-@-->;+-6-@6-5@E-E@-6@@=-E@>@FHF-@6-HH@43)-@+@@@D:)64------@H>@GF?HFIIHHCHHGIHE-F8-G?HHEA6-IHHEHHG@EA--@GEF6AAHAE?HEHHHGG7--GIHFHGIHHG@HFD?GIHIIIIHIIIHHHIIIIIIIIIIIIHHHF<HIIHHIIHHIHHIIIIIIIHHGHHIIIIIHHEEIHIIIIIIHHHIIIIIGIIIIIIIIIIIIIIIIIIIIIIIIIIIIIII
@HWI-D00621:625:HMJNFBCX2:2:1103:17673:31465
GTGGGGAATATTGCACAATGGGCGCAAGCCTGATGCAGCCATGCCGCGTGTATGAAGAAGGCCTTCGGGTTGTAAAGTACTTTCAGCGAGGAGGAAGGCGTTAAGGTTAATAACCTTGGCGATTGACGTTACTCGCAGAAGAAGCACCGGCTAACTCCGTGCCAGCAGCCGCGGTAATACGGAGGGTGCAAGCGTTAATCGGAATTACTGGGCGTAAAGCGCACGCAGGCGGTCTGTCAAGTCGGATGTGAAATCCCCGGGCTCAACCTGGGAACTGCATTCGAAACTGGCAGGCTAGAGTCTTGTAGAGGGGGGTAGAATTCCAGGTGTAGCGGTGAAATGCGTAGAGATCTGGAGGAATACCGGTGGCGAAGGCGGCCCCCTGGACAAAGACTGACGCTCAGGTGCGAAAGCGTGGGGAGCAAACAGG
+
HIIIGIIIIIIIIIIIIIIGHIIIIIIIIIIIIIGIIIIHIGHIIIGIIICGHHIHHHHHHHIIIIIIHHHIIIIIIIIEHHFHHIIIIIHIHGIHIHHHIICFEHHHGHEHHEHGFHHHHCHGHIIIHIIIIHIIIGIIHHEHGHFIIIIIGHHHFHIHIIEHIII??@DHIC+CGHHHF-EHDHEHHHIGE@G@EC@HHIG@HHI@?HHHIHGEG@@3=HHDH@CCCCH?FEGHEHIH:-CH@?E@6E@-=DHHCD@A8-FGFGA?@F6-AACIIFHGGFHHF-IIIIIHEHGIIIIHGHED7-IFHHIHIIIHHG?CIHEHHEEEC:IHHHHG?HHIHHHHIHHD:EHIHGIIGHIIIIIIIIHHHHIIIIIHHDIIIGIHGFHGIHHHHHHHIIHIIIIIIHGIHIIIIIIIIIIIGIHIIIIIII
@HWI-D00621:625:HMJNFBCX2:2:1104:7854:17401
GTGGGGAATATTGCACAATGGGCGCAAGCCTGATGCAGCCATGCCGCGTGTATGAAGAAGGCCTTCGGGTTGTAAAGTACTTTCAGCGAGGAGGAAGGCGTTAAGGTTAATAACCTTAGCGATTGACGTTACTCGCAGAAAAAGAACCGGCTAACTCCGTGCCAGCAGCCGCGGTAATACGGAGGGTGCAAGCGTTAATCGGAATTATTGGGCGTAAAGCGCACGCAGGCGGTCTGTCAAGTCGGATGTTAAATCCCCGGGCTCAACCTGGGAACTGCATTCGAAACTGGCAGGCTAGAGTCTTGTAGAGGGGGGTAGAATTCCAGGTGTAGCGGTGAAATGCGTAGAGATCTGGAGGAATACCGGTGGCGAAGGCGGCCCCCTGGACAAAGACTGACGCTCAGGTGCGAAAGCGTGGGGAGCAAACAGG
+
IIIGIDHIIIIIIIIIIIIIHIIIIIIGIIIIIIIIIIIIIIGHIIII/CHIIIIIEHHECH?FFHHIIIGIIIIIIIFHHG@?FEECDHHCHHIHGCEHHIHEHHH?HHHII?EH@GGHC:7--AAGHHIIEE7>7->---5@-4-5CDHHGE--6A5FGCHHE@65-45+3+6C4--6@-6C>:-@EC6@-@@-@@-6@-6----+6-C@---CHHHHHCH5-4;H:>-@@6-@--E+:@@-@?CF6-@@6+CGHHHA8-AA-G5--6F6-EHHF-AB--@AB8-CGIIIIHGHEHHG@?IHECF@:IHHHGDBCHEFF9?H@HEHCIHIIIHHHHH@IIHHEGGD<@EEIHHDHGGGIHHHHIIHHHG@HIIIIIIIHHGIIIHHIHG?GIHHDIIIIHIIHIIIIIIIHIHIIHHGC1FFGEHIIH
@HWI-D00621:625:HMJNFBCX2:2:1104:9922:17442
GTGGGGAATATTGCACAATGGGCGCAAGCCTGATGCAGCCATGCCGCGTGTATGAAGAAGGCCTTCGGGTTGTAAAGTACTTTCAGCGAGGAGGAAGGCGTTAAGGTTAATAACCTTGGCGATTGACGTTACTCGCAGAAGAAGCACCGGCTAACTCCGTGCCAGCAGCCGCGGTAATACGGAGGGTGCAAGCGTTAATCGGAATTCCTGGGCGTAAAGCGCACGCAGGCGGTCGGTCAAGTCGGATGTGAAATCCCCGGGCTCAACCTGGGAACTGCATTCGAAACTGGCAGGCTAGAGTCTTGTAGAGGGGGGTAGAATTCCAGGTGTAGCGGTGAAATGCGTAGAGATCTGGAGGAATACCGGTGGCGAAGGCGGCCCCCTGGACAAAGACTGACGCTCAGGTGCGAAAGCGTGGGGAGCAAACAGG
+
IIIIIHIIIIIIIIIIIIIIHIIIIIIIIIIIIGHIHIIIIIIIIIIICDHIIIIHII?HIIIIIIIIIIIIIIIIIIIIIGGHHHHHGIGHHHIICHHIIIIIIF:GHHHHHEEHHHHHHIG?GHHIECHHI-7C:CHEEHEGAHHFHHIIIIEE?FGHIIA@AHH-4A+++>65E---4-43>+--5-6F---56--6@4-6>-+-6FHE?36GGGD>4EHD@-4+:+55++---?IHC@=?H@66-6@@-HGGHHHHEC@EFHHEHFIHGIIIHGHIHHIHG6EHHIHHGIHAGHIHFGFCHFHHHIIIIIIIHHHIGIHIIIHEIHIHHHIIIIIHHDIIHHHF<FIIIIIIIIIIHHHHGHIIIIIIIHHHIIIGIIIIIIIIHGIHFIIIIIIHGIIIIIIIIIIIIIIIIIHIIIIIIIIIII
@HWI-D00621:625:HMJNFBCX2:2:1104:13089:17301
GTGGGGAATATTGCACAATGGGCGCAAGCCTGATGCAGCCATGCCGCGTGTATGAAGAAGGCCTTCGGGTTGTAAAGTACTTTCAGCGGGGAGGAAGGCGATAAGGTGAATAAGCTTGTCGATTGACGGTATCCGCAGAGGAAGTACCGGCTAACTCCGTGCCAGCAGCCGCGGTAATACGTAGGTTGCAAGCGTTAATCGGAATTATTGGGCGTAAAGCGCACGCAGGCGGTTTCTCAAGTCGGATGTGAAATCCCCGGGCTTAACCTGAGAACTGCATTCGAAACTGGCAGGCTAGAGTCCTGTAGAGGAGGGTAGAATTCCAGGTGTAGCGGTGAAATGCGTAGATATCTGGAGGAATACCGGTGGCGAAGGCGGCCCCCTGGACTAAGACTGACGCTCAGGTGCGAAAGCGTGGGGAGCAAACAGG
+
II1FHIIII1DHCHIIIIIIIIIIIIIHIIIIIII1DHH1G11DGHIIII<1<FHHIIIII@1<GHII.D0EHHIII<0<GC<0000<CCHI.DHI?G/C.7878GC/AH-7---8---7-7-7EHHH+@G-8B5-++5--8AH---8EHHHIHHI?HHI?HHHHGHEHEDDHHHHIHEHH-6@G---46@?-4-@G--@EHG-@-?+66D@@@@EHD6@@6E>GHHHDCH@6-4---@5C=@-GGG@@EHG@+66++EHGAA8AGA6---HHHFHHHG@?GHCHHB-GB-AA-F8-HFD8---8-HFGD8---HGGHFD/FFHH?IIIIIHIHHEG/IIHDIIHHF<.HH?GIHG@IHD.IHE0IIIIIIIIIHIHEC.D1IHGD1<111@IIIIIIHHD1IIHEEIIIIHHF/IIHF1IHG1IIIIII
@HWI-D00621:625:HMJNFBCX2:2:1104:14090:17404
GTGGGGAATATTGCACAATGGGCGCAAGCCTGATGCAGCCATGCCGCGTGTATGAAGAAGGCCTTCGGGTTGTAAAGTACTTTCAGCGAGGAGGAAGGCGTTAAGGTTAATAACCTTAGCGATTGACGTTACTCGCAGAAGAAGCACCGGCTAACTCCGTGCCAGCAGCCGCGGTAATACGGAGGGTGCAAGCGTTAATCGGAATTACTGGGCGTAAAGCGCACGCAGGCGGTCTGTCAAGTCGGATGTGAAATCCCCGGGCTCAACCTGGGAACTGCATTCGAAACTGGCAGGCTAGAGTCTTGTAGAGGGGGGTAGAATTCCAGGTGTAGCGGTGAAATGCGTAGAGATCTGGAGGAATACCGGTGGCGAAGGCGGCCCCCTGGACAAAGACTGACGCTCAGGTGCGAAAGCGTGGGGAGCAAACAGG
+
IIIIIIIIIIIIIIIIIIIIIIIIIIIIIIIIIIIIIIIIIIIIIIIIHHHIIIIIIIIIIIIIIIIHHHHIIIHIIIIIIIFHIIIIHHIIHIIIIIHIHHIIIHHHHIIIIHIIHHIIIIIIHIIHGEHIHGHHHHIIHHFHIIIHHGC:HHHIFHH?HEHHHCCHH-6>DC:D56@FH-@DH+-5@G?-@HE=@@-@GHFHIHHCEHH@@6-?DIFAHHHHF-4DHCE@6--@?G=DHEEEG6-@FCHHE::HHGIHIHG-GHHHGGIHG?IIGIIIIHG@HHGIHIHIHGHHHHHHHHHHIHHEHIIIIHIIHEFHHIHIIIIIIHIIIHIIIIIHIIIIIHHHFEIIIIIIIIIIIIIIIIIIIIIIIIIIIHHIHIGIIIIHIHHHHIIIIHIHIHIIIIIIIIIIIIIIIIIIIIIIIIIIII
@HWI-D00621:625:HMJNFBCX2:2:1104:15353:17255
GTGGGGAATATTGCACAATGGGCGCAAGCCTGATGCAGCCATGCCGCGTGTATGAAGAAGGCCTTCGGGTTGTAAAGTACTTTCAGCGAGGAGGAAGGCGTTAAGGTTAATAACCTTGGCGATTGACGTTACTCGCAGAAGAAGCACCGGCTAACTCCGTGCCAGCAGCCGCGGTAATACGGAGGGTGCAAGCGTTAATCGGAATTACTGGGCGTAAAGCGCACGCAGGCGGTCTGTCAAGTCGGATGTGAAATCCCCGGGCTCAACCTGGGAACTGCATTCGAAACTGGCAGGCTAGAGTCTTGTAGAGGGGGGTAGAATTCCAGGTGTAGCGGTGAAATGCGTAGAGATCTGGAGGAATACCGGTGGCGAAGGCGGCCCCCTGGACAAAGACTGACGCTCAGGTGCGAAAGCGTGGGGAGCAAACAGG
+
HHIIIIGIHIFIIIGIIHIE?HHIIHHHGEEHIIIGHHIHHFHHEHCHC?0FHHHDHHHHHIIIIIHGHIGHIHIGCFHEFG<DHECDHDD<HDHHCHHHEDGCEHGH@GHGADGH?HHHCDDHH@AGGHHHIF-7DHD@F@CEHHEA>>;+@FHHIII-44-8-5F-@F+;DDHC@---5--65CHH--6-5@@@@E-6EHH>@E?-EHHG@6@5-+C9++@3+4H>534@6-6---->+---6-@@66?@G;+5++-EA-A88--@@EFA-FGF66--@5@-HGHF-5-?HFDEEG?EF7-FHEHG>+HIHFHHEHHF?@/IIHGIHHHHHHF/0HGHHHEGEEGD<CFC?HEFED0DCEDHFHEGIGEGHHHDHEDE0@1<1EFF@F@1<0DHHF1<D?HIHHHIH@GCC<EC0ED1C1EC<<1@II
@HWI-D00621:625:HMJNFBCX2:2:1104:5586:17739
GTGGGGAATATTGCACAATGGGCGCAAGCCTGATGCAGCCATGCCGCGTGTATGAAGAAGGCCTTCGGGTTGTAAAGTACTTTCAGCGAGGAGGAAGGCATTAAGGTTAATAACCTTGGTGATTGACGTTACTCGCAGAAGAAGCACCGGCTAACTCCGTGCCAGCAGCCGCGGTAATACGGAGGGTGCAAGCGTTAATCGGAATTACTGGGCGTAAAGCGCAGGCAGGCGGTCTGGCAAGTCGGATGTGAAATCCCCGGGCTCAACCTGGGAACTGCATTCGAAACTGGCAGGCTAGAGTCTTGTAGAGGGGGGTAGAAATCCAGGTGTAGCGGTGAAATGCGTAGAGATCTGGAGGAATACCGGTGGCGAAGGCGGCCCCCTGGACAAAGACTGACGCTCAGGTGCGAAAGCGTGGGGAGCAAACAGG
+
IIIIIIIIHIIIIHHIIIIIIIIHHIIIHIIIIHIIIIIIIHHIIIIICHDEHIIIIIHIIIIIIGIIIIIHIIIIIIFIIIHC?FHHIIGCGHIGHFE?FHIHHHHHIHHG@E:@DFB.7DG@@E.:DEF@E@ED>EDF-AADE-DFDC+>EHHEHF@GGHE?E--55-6+5>+356FCE4->D+-54F-@-54--@--6@E@E-6-6+HFEG?E@;5+-6-+45-+:>-E5-66---CC5--H@6----6-+:CCHH@EHA-E8-GA-A-GA-A6-6@-@-HIIHHHHHHHHGHFGHG7?H?HHIIHHHGIHHFEHF./HGFHIIHHCIHEHIHHCHHIIIIIIHGAIIIIIIHIHHHHHIIHIIIIHIIIIIIIHDHIIIIIIIHHHIHGIIIIIGIHHIIIIHIHIIHIIHIIIIHGIIIIIHIII
@HWI-D00621:625:HMJNFBCX2:2:1104:16453:18163
GTGGGGAATATTGCACAATGGGCGCAAGCCTGATGCAGCCATGCCGCGTGTATGAAGAAGGCCTTCGGGTTGTAAAGTACTTTCAGCGAGGAGGAAGGCATTAAGGTTAATAACCTTAGTGATTGACGTTACTCGCAGAAGAAGCACCGGCTAACTCCGTGCCAGCAGCCGCGGTAATACGGAGGGTGCAAGCGTTAATCGGAATTACTGGGCGTAAAGCGCACGCAGGCGGTCTGTCAAGTCGGATGTGAAATCCCCGGGCTCAACCTGGGAACTGCATTCGAAACTGGCAGGCTAGAGTCTTGTAGAGGGGGGTAGAATTCCAGGTGTAGCGGTGAAATGCGTAGAGATCTGGAGGAATACCGGTGGCGAAGGCGGCCCCCTGGACAAAGACTGACGCTCAGGTGCGAAAGCGTGGGGAGCAAACAGG
+
IIIIIIIIIIIIIIIIIIIIIIIIIIIIIIHIIIIIIIIIIIIIIIHIIIHIIIIIIIIGIHIIIIIIHIIIIIIIIIIIIIFEHHIIHIIIIIHHIIIGIIIIIIHHGHIHIIIHEHIGAFEHHHHHIIIIG-E::GHHIC?F-FHGD++>EEFH-A@EEHGHHHHEHGHDHHIGCEHHCH=+66@G=E--4--6@@?-E@E-@GHHIHIHHCCCH?-6CDH8HDHGHCCHE@??F@@5+-4@--EH@@HF5+++C+A@AEF4A8-A-CGA666EFFEHG@HA@GA8---HHGHHHEA87--A7-HHDIHHEHHEHIIHG?IIIIIHHDHIHHIHHHHIIHIIIIHG<IHF0HIHIIIHGIHIIGHIIHIIIIIIIHIGIGIIHHHHGIIIIIIHIHHH??IHIIHEIIIGIIHIIIIHIIHHGHHGIH
@HWI-D00621:625:HMJNFBCX2:2:1104:18711:18630
GTGGGGAATATTGCACAATGGGCGCAAGCCTGATGCAGCCATGCCGCGTGTATGAAGAAGGCCTTCGGGTTGTAAAGTACTTTCAGCGAGGAGGAAGGCGTTAAGGTTAATAACCTTGGCGATTGACGTTACTCGCAGAAGAAGCACCGGCTAACTCCGTGCCAGCAGCCGCGGTAATACGGAGGGTGCAAGCGTTAATCGGAATTACTGGGCGTAAAGCGCACGCAGGCGGTCTGTCAAGTCGGATGTGAAATCCCCGGGCTCAACCTGGGAACTGCATTCGAAACTGGCAGGCTAGAGTCTTGTAGAGGGGGGTAGAATTCCAGGTGTAGCGGTGAAATGCGTAGAGATCTGGAGGAATACCGGTGGCGAAGGCGGCCCCCTGGACAAAGACTGACGCTCAGGTGCGAAAGCGTGGGGAGCAAACAGG
+
IIIIIIIIIIIIIIIIIIIIIIIIIIIIIIIIIIIIIIIIIIIIIIIIEHHIIIIHIIIGHHIIIIIHHFHIIIIGIIIHIHFHIIIIIIIIGHHHHHIIHHHHIHGHHHHGHGEHHIIIIIHIIIIIAGHHHGHIDCHHHIHEHEHIIHIGIHHHIH-FHGHHGHIGGG::C:DHEHIEH5EDH+-55-FHH@4E@@@GEG@@-FH>;DCEEHF@GFH>DCC+EGHHHHHHHCHHHGIIIFHGIEEE@HF@-::HDH@A-FAFHHECEEHG?G?E@-CCG@B666EHGHHHGA8EIIHEHHHHHGHHIIIIHHFEHHGIIIIIIIIIIHHHIIIIIIIGIIIIIHFF<<HIIHHIIIIIHIIIIIIIIIIIIIIIIIIGIIIIIIIIIHHHGIIIIIIIIIIIIIIIIIIIIIIIIIIIIIIIIIIIII
@HWI-D00621:625:HMJNFBCX2:2:1104:10914:19004
GTGGGGAATATTGCACAATGGGCGCAAGCCTGATGCAGCCATGCCGCGTGTGTGAAGAAGGCCTTCGGGTTGTAAAGCACTTTCAGCGGGGAGGAAGGCGGTGAGGTTAATAACCTCATCGATTGACGTTACCCGCAGAAGAAGCACCGGCTAACTCCGTGCCAGCAGCCGCGGTAATACGGAGGGTGCAAGCGTTAATCGGAATTACTGGGCGTAAAGCGCACGGAGGCGGTCGGTCAAGTCGGATGTGAAATCCCCGGGCTCAACCTGGGAACTGCATTCGAAACTGGCAGGCTAGAGTCTTGTAGAGGGGGGTAGAATTCCAGGTGTAGCGGTGAAATGCGTAGAGATCTGGAGGAATACCGGTGGCGAAGGCGGCCCCCTGGACAAAGACTGACGCTCAGGTGCGAAAGCGTGGGGAGCAAACAGG
+
IIIIIIIIIIIIIIIIIIIIIIIIIIIIIIIHIIHIIIIIIIIIIHHIHIIIIIIIIIIEHGIIIIIIIHHIIIIIGIHIHIFHIHIIIIIIIIIIIHIIIIIIIIIHHIIIIIHIIIHEHIIHHIGDGEHHIHIIIIHIEHHI?EG?DC3CHHIIIIHHHH@@@4--@63:C+6C5GGFE--C+C--@GG@--6-466@EGG@@?<-,HD@--@@43+5-+>65+-DDDDD>3-?HHHDIHHHH@?HCFG@GCHGHCHGIEHHHIHHFIHIHHCGIHIEHIFHIHGIIHFIHHHHIIIIIHEIIGIIIIIIIHIIHHHIIIIIIIIHIHIIIIIIHIIIIIIIIIHG<EIIIIIIIIHIHHGIIIIIHIIIIIHIIIIGIHIIIIIIIIIHHIIIIHIIIIIIIIIHIIIIIIIIIIIIIIIIIIIIII
@HWI-D00621:625:HMJNFBCX2:2:1104:12753:19471
GTGGGGAATATTGCACAATGGGCGCAAGCCTGATGCAGCCATGCCGCGTGTATGAAGAAGGCCTTCGGGTTGTAAAGTACTTTCAGCGAGGAGGAAGGCGTTAAGGTTAATAACCTTGGCGATTGACGTTACTCGCAGAAGAAGCACCGGCTAACTCCGTGCCAGCAGCCGCGGTAATACGGAGGGTGCATGCGTTAATCGGAATTACTGGGCGTAAAGCGCACGCAGGCGGTCTGTCAAGTCGGATGTGAAATCCCCGGGCTCAACCTGGGAACTGCATTCGAAACTGGCAGGCTAGAGTCTTGTAGAGGGGGGTAGAATTCCAGGTGTAGCGGTGAAATGCGTAGAGATCTGGAGGAATACCGGTGGCGAAGGCGGCCCCCTGGACAAAGACTGACGCACAGGTGCGAAAGCGTGGGGAGCAAACAGG
+
IIIIIIIIIIIGHHIIIIIHHIIIIIIHIIHHIIIIIHIIIIHIIHIHHHCCFEEHIE?GEHGHHHGHHHHHHIIHIHHHIIHGECEC.CCDHG@HHFHHIIIIIIIIHHIIEHIGFECHHHHE-AFCG--DF@ECDHGH??GH-GHHGHCDH?GHH?HEHHHIIIIIGHCCH:D+E?-@G@EDH:@CHI-663@64@-6@@###########HHCE33AECHDHEE;>5@HH@?CG-EH>-IHH?GE@CEF@3>++DGA6-6AAA4A-FA6A-A-?HEHHE-@@EFHEE@GAA8@G@AEAEHHEDHHIIIHHGDAHHEGIHIHIHHHHDHHIIIHFHHDIIIIHHGFBHIIHHGHHEEHIHIHHHIHHIIIIIIIIIIHIGIIIGIIIIHEFIIIIIIIIGIIHIIHHIIIIIIIIIIIIIIIIIHIII
@HWI-D00621:625:HMJNFBCX2:2:1104:15921:19357
GTGGGGAATATTGCACAATGGGCGCAAGCCTGATGCAGCCATGCCGCGTGTATGAAGAAGGCCTTCGGGTTGTAAAGTACTTTCAGCGGGGAGGAAGGCGATAAGGTTAATAACCTTGTCGATTGACGTTACCCGCAGAAGAAGCACCGGCTAACTCCGTGCCAGCAGCCGCGGTAATACGGAGGGTGCAAGCGTTAATCGGAATTACTGGGCGTAAAGCGCACGCAGGCGGTCTGTCAAGTCGGATGTGAAATCCCCGGGCTCAACCTGGGAACTGCATTCGAAACTGGCAGGCTAGAGTCTTGTAGAGGGGGGTAGAATTCCAGGTGTAGCGGTGAAATGCGTAGAGATCTGGAGGAATACCGGTGGCGAAGGCGGCCCCCTGGACAAAGACTGACGCTCAGGTGCGAAAGCGTGGGGAGCAAACAGG
+
IIIIIIIIIIIIIIIIIIIIIIIIIIIIIIIIIIIIIIIIIHHHIIIIHHHIHIIIIIHIIIIHIIIIIIIIIIIIIIIIIIGHIIIIIHIHHGHIHIHGHHHIHIGHEHHGHHIIIHIHGEEHHIIIEHCGEHGHHHHIIHGGIHHHIHHIHIIIHHHHFHHHEHIHIHHIHHHHEHH-@6EC:CEEE?GFCH@ECHFCEHGEGIIHCHEHGHHHHHC6--@;?-DHHCF------EHHIHCHHHHFFIIIIHHDIIIHHFHIHIHHEFHHHHHIHEHHHGHIIHECHHHFGHHCIHGHHHHHHIIIIIIHHEHIHHIIIHIIIHIIIHIIIIIHGHIIIIIIIIHGFHIIIIIIIHHIIIHIIHIHIIIIIIIIIIHIIIIIIIIIIIIIIIIIIIIIIHIIIIIIIIIIIIIIIIIIIIIIIIIIII
@HWI-D00621:625:HMJNFBCX2:2:1104:5917:19541
GTGGGGAATATTGCACAATGGGCGCAAGCCTGATGCAGCCATGCCGCGTGTATGAAGAAGGCCTTCGGGTTGTAAAGTACTTTCAGCGAGGAGGAAGGCGTTAAGGTTAATAACCTTGGCGATTGACGTTACTCGCAGAAGAAGCACCGGCTAACTCCGTGCCAGCAGCCCCGGTATTACGGAGGGTGCAAGCGTTAATCGGAATTACTGGGCGTAAAGCCGACGGAGGCGGTCTGTCAAGTCGGATGTGAAATCCCCGGGCTCAACCTGGGAACTGCATTCGAAACTGGCAGGCTAGAGTCTTGTAGAGGGGGGTAGAATTCCAGGTGTAGCGGTGAAATGCGTAGAGATCTGGAGGAATACCGGTGGCGAAGGCGGCCCCCTGGACAAAGACTGACGCTCAGGTGCGAAAGCGTGGGGAGCAAACAGG
+
IIIIIIHIHIIIIIIIIIIIIIGIIIIIIIIIIIHIIIIIIIIIIIHH?FCFHIIHHHIIIHIIIIIIIIGHHEHHIIIHHIFHFHIIIIGIIIHIHH?HHIHIHHGHHIFEHHHIIHFHHDHCGHHCHFE=GAGCD@H@BGFF-8B4>C:DHHHIIGEAEHHHC@GEE--->+3;--66GC@::C5@@H6@---454FGGH=6E@---C6@5@@DHF++1+--++-31C@4-6---?@>5-G@EFCEG@CHH>DD+HE--F6GEHHHEHGFHHEFHEHHG@@?GE?GBEACA-@EG?IHF-@GHEHECCHHHEHHHGHHD/FEHFHHHIHGIIIIIHHIHHGIIHHHFIIIIIIIHIIHGIIIHIHEIIIIIIHIIIGHIHHHIIIIIIGIIIIHIHIHGHHIIIIIIIIHIHIIIIIIHFIIIIIIHH
@HWI-D00621:625:HMJNFBCX2:2:1104:15390:19965
GTGGGGAATATTGCACAATGGGCGCAAGCCTGATGCAGCCATGCCGCGTGTATGAAGAAGGCCTTCGGGTTGTAAAGTACTTTCAGCGAGGAGGAAGGCGTTAAGGTTAATAACCTTGGCGATTGACGTTACTCGCAGAAGAAGCACCGGCTAACTCCGTGCCAGCAGCCGCGGTAATACGGAGGGTGCAAGCGTTAATCGGAATTACTGGGCGTAAAGCGCACGCAGGCGGTCTGTCAAGTCGGATGTGAAATCCCCGGGCTCAACCTGGGAACTGCATTCGAAACTGGCAGGCTAGAGTCTTGTAGAGGGGGGTAGAATTCCAGGTGTAGCGGTGAAATGCGTAGAGATCTGGAGGAATACCGGTGGCGAAGGCGGCCCCCTGGACAAAGACTGACGCTCAGGTGCGAAAGCGTGGGGAGCAAACAGG
+
IHIIIIIIIIIIIIIIIIIIIIIHIIIIIIIIHIIIIIIIIIIIIIIIIHHHIIIIIIIIIIIIHIIIIHIHHIGHIIIHIHDHHIHIHIIIIHHEHCHHIHIHIIDCHHHHHBGHIHGIIIIHHIIIIIIIIAGHIGIIIHIIIIIHHIIGHHIIEHEHCHIICHHFHIHHHHICHHICHG=D:C@GHIIFHHHEHHCHHHHHH?@E>HHGF-3CEH?6CHHDG@-HDHIHF@?G-@=IHHH@E@6?CEHGIIHH:CEHEFCFIHEHGHIIIIHIHIHIHIIIHIHB-HFHEHEHHHIIIIHIIHIIIIIIHIIIIIIIIHHHHIIIH>IIIIIIHHHIIIIIIHHHDHIIHIIIIIIIHHIIHIIIIIIIIIIHIHHDGIIIIIIIIIIIIIIIIIIIIIIIIIIIIIIIIIIIIIIIIHIIIIIIII
@HWI-D00621:625:HMJNFBCX2:2:1104:3597:20347
GTGGGGAATATTGCACAATGGGCGCAAGCCTGATGCAGCCATGCCGCGTGTGTGAAGAAGGCCTTCGGGTTGTAAAGCACTTTCAGCGGGGAGGAAGGCGCTAAGGTTAATAACCTTAGCGATTGACGTTACCCGCAGAAGAAGCACCGGCTAACTCCGTGCCAGCAGCCGCGGTAATACGGAGGGGGCAAGCGTTAATCGGAATTACTGGGCGTAAAGCGCAAGCAGGCGGTCTGTCAAGTCGGATGTGAAATCCCCGGGCTCAACCTGGGAACTGCATTCGAAACTGGCAGGCTAGAGTCTTGTAGAGGGGGGTAGAATTCCAGGTGTAGCGGTGAAATGCGTAGAGATCTGGAGGAATACCGGTGGCGAAGGCGGCCCCCTGGACAAAGACTGACGCTCAGGTGCGAAAGCGTGGGGAGCAAACAGG
+
IIIIIIHIIIHIGHIIIIIIIIIIIIIIIIIIIIIIIIIIIIIIIIIIIGHIIIGHHIIIIIIIIIIIIIHIIIIIICHIIIDFHIIHHIICDHIIIIEDCHIIIIHIIHGEFEGHHIIIHHH-AH@HIHHIHH-5:CHE-@---AE-;>:5EFGGF--4-@?---6@@-+5>+3;@@6-6--;D+3+>;5@@GHE--6-@@664FC5-HG@66-5-6++4+++--@CD>--@-6-66-:CG@-HF66--EGHCDDDHFHGEHHHIHHGA-AHIIHHGHH?HFHHFHGHIIHHIIHHHIHHEHEHEHHHHHHHHHHHGIHHHIHGIHHHHHHIHHHIIIIIIIIHHHF<GGIIIHHHEIIHIIIHIIIHHIIIIHIIIIIIEIIIIIIIIIHGIIIIIHEIHIIIIIIIIIIIHIIIIIIIIIIIHHHII
@HWI-D00621:625:HMJNFBCX2:2:1104:6599:20399
GTGGGGAATATTGCACAATGGGCGCAAGCCTGATGCAGCCATGCCGCGTGTATGAAGAAGGCCTTCGGGTTGTAAAGTACTTTCAGCGAGGAGGAAGGCGTTAAGGTTAATAACCTTAGCGATTGACGTTACTCGCAGAAGAAGCACCGGCTAACTCCGTGCCAGCAGCCGCGGTAATACGGAGGGTGAAAGCGTTAATCGGAATTACTGGGCGTAAAGCGCACGCAGGCGGTCTGTAAAGTCGGATGTAAAATCCCCGGGCTCAACCTGGGAACTGCATTCGAAACTGGCAGGCTAGAGTCTTGTAGAGGGGGGTAGAATTCCAGGTGTAGCGGTGAAATGCGTAGAGATCTGGAGGAATACCGGTGGCGAAGGCGGCCCCCTGGACAAAGACTGACGCTCAGGTGCGAAAGCGTGGGGAGCAAACAGG
+
IIIIIIIIIIIIIIIIIIIIIIHIHIIIIIIIIIIIIIIIIIIIIIIIHHHIHEHHGFIIIIHIHHIHIIHIHIIIIHIIHIGHHHHHHIH<EEHHHGEHHIIHIHHFHEHFBAHHFHIHHIIHGHEHHCHIHGDHCHIHEG-66FHEHD3CGAAEFHEEGEA-6-6-A-+>;;5+-@GHG--65>G@---6-55-6@6@E-@@@-?HECH@@6+-6+++-+652--5DCG@6-6---->+E@6@6----CEG::>+>4A-HG?IHGE?ECHHG-F@-H@E66HHHHHFHHHIH@HHHHHGAHGIGIIIIIHGIHHHIIIIHHHHHHIIIIIIIIHIIIIIIIIIHCF<<IIIIHHHFIIIIHIIIIIIHIHIIIIIHDHHIIIIIIHIIHFGIIIIIIIIHIIIIIIIIIIIIIIIIIIIIHIIIIIII
@HWI-D00621:625:HMJNFBCX2:2:1104:7439:20558
GTGGGGAATATTGCACAATGGGCGCAAGCCTGATGCAGCCATGCCGCGTGTATGAAGAAGGCCTTCGGGTTGTAAAGTACTTTCAGCGAGGAGGAAGGCGTTAAGGTTAATAACCTTGGCGATTGACGTTACTCGCAGAAGAAGCACCGGCTAACTCCGTGCCAGCAGCCGCGGTAATACGGAGGGTGCAAGCGTTAATCGGAATTACTGGGCGTAAAGCGCACGCAGGCGGTCTGTCAAGTCGGATGTGAAATCCCCGGGCTCAACCTGGGAACTGCATTCGAAACTGGCAGGCTAGAGTCTTGTAGAGGGGGGTAGAATTCCAGGTGTAGCGGTGAAATGCGTAGAGATCTGGAGGAATACCGGTGGCGAAGGCGGCCCCCTGGACAAAGACTGACGCTCAGGTGCGAAAGCGTGGGGAGCAAACAGG
+
IIIIIIIIHHIIIHIIIIIIIIIIIIIIIIIIIIIIIIIIIIIIIIIIHHHHIHHHIIIIIIIFHIIIIIIIIIIHIHIIIIFEFHHGHIIIHHIHIDEHHIIHIIHEHGBHGHCHHIIHDIIHGH?-D@A=G8@++DD??FEHCHHFC>C:E@-6-A@@EEAA----8AD:H:+5--6@E@@:H:H@-@--@GH4E@6FE=F?EEEEHHCECDF@@3+)4@5+HGHDC+@@6-66--@>3---6--66--EH::+GIHH??EIIHEFGEHHF8--?AA-C=CGHHEH?H@?FGFHHG@EFHHF7-IIIIIIIHGCFIIIGIHHHIIIIHHHHIIIHGHIIIHIIIHF<GIIIIIIHHIHIIHHHHECIIIIIIIIIHDECIIIIIIIIIIHHIIIIIIIHCIIIIIIIIIIIIIIIIIIHIIIIIIIII
@HWI-D00621:625:HMJNFBCX2:2:1104:12194:20805
GTGGGGAATATTGCACAATGGGCGCAAGCCTGATGCAGCCATGCCGCGTGTATGAAGAAGGCCTTCGGGTTGTAAAGTACTTTCAGCGAGGAGGAAGGCATTAAGGTTAATAACCTTGGTGATTGACGTTACTCGCAGAAGAAGCACCGGCTAACTCCGTGCCAGCAGCCGCGGTAATACGGAGGGTGCAAGCGTTAATCGGAATTACTGGGCGTAAAGCGCAAGCAGGCGGTCTGTCAAGTCGGATGTGAAATCCCCGGGCTCAACCTGGGAACTGCATTCGAAACTGGCAGGCTAGAGTCTTGTAGAGGGGGGTAGAATTCCAGGTGTAGCGGTGAAATGCGTAGAGATCTGGAGGAATACCGGTGGCGAAGGCGGCCCCCTGGACAAAGACTGACGCTCAGGTGCGAAAGCGTGGGGAGCAAACAGG
+
IIIIIIIIIHHIIIIIHIHIIIIIHIIIIIIIIIIIIIIIIIIIIIIIHHDGFHHIIIIIIHHIIIIHHHIIIIIIGGHIIIDFHIIIHIIIIIIIIIGIGIIIIIIIGHIIIIHIDBHGHHHHHEHHHIIIIIGIHIDHHIHIIHIHHHDHIGFGHIIIIGHIIIHHHHHHDHCD?HHHIHCHCH4@HEGGCEEE=--6@GCEGCGEEHHE@??EE?G>6-6+-HIHD>@E@-@@E@CDDE46HEG@-@CEHGHHD:EHH@EEHHEIGIIHGHEHGGIIHHGIHH@C-GHHHHEHHIHFHHEFD-HHIHHHIIHHHGCHIIIIIIIIIHGIIHIIHHHEGIIHIIHGDEIIIIIIIIHIIIHIIIHFHIIHIIIIIIIIIIIIIIIIIHIIIIIIIIIHHFIIIIHHIIIIIIIIIIHH?IIIIIIIII
@HWI-D00621:625:HMJNFBCX2:2:1104:15205:21114
GTGGGGAATATTGCACAATGGGCGCAAGCCTGATGCAGCCATGCCGCGTGTGTGAAGAAGGCCTTCGGGTTGTAAAGCACTTTCAGCGGGGAGGAAGGCGTTAAGGTTAATAACCTTGGCGATTGACGTTACCCGCAGAAGAAGCACCGGCTAACTCCGTGCCAGCAGCCGCGGTAATACGGAGGGTGCAAGCGTTAATCGGAATTACTGGGCGTAAAGGGAACGCAGGCGGTCTGTCAAGTCGGATGTGAAATCCCCGGGCTCAACCTGGGAACTGCATTCGAAACTGGCAGGCTAGAGTCTTGTAGAGGGGGGTAGAATTCCAGGTGTAGCGGTGAAATGCGTAGAGATCTGGAGGAATACCGGTGGCGAAGGCGGCCCCCTGGACAAAGACTGACGCTCAGGTGCGAAAGCGTGGGGAGCAAACAGG
+
IIIIIIIIIIIIIIIIIIIIIIHIIIIIIIIIIIHIIIIIIIIIIIIIIIIIIIIIHIIIIIIIIIIIIIIIIIIIIIHIIIGHHIHIIIIHHIIIIIIIHIIGIIIEHIHHHIIIHHEHHHIEEHIIIIIIGGFIIDCHIHGHHIHIHH:+GHFGHHIIEH??FHHCHHDHII:H?6@HHGHHDH@HHH@@?---4-6@HHHGG@@3,HC@->?EE@E#-#@@@EGCCHD@--@66@@+D@=IHF--HEEHHCCDDCGHHEF-HG-@-@G?HEFGIHEFAHIHHH?HHEA?HHCHHCGIHEHIHHHHHIHHIIIIIHFHIIIIIIIIIIHIIIIIHGIHIIIIIIHF<HIIIIIIIIIIIIIIIIIHIIIIIIHIIIIIIIIIIIHIIIIIIIIIIIHHIHIIIIIIIIIIIIIIIIIIIIIIIIIIII
@HWI-D00621:625:HMJNFBCX2:2:1104:13459:21491
GTGGGGAATATTGCACAATGGGCGCAAGCCTGATGCAGCCATGCCGCGTGTATGAAGAAGGCCTTCGGGTTGTAAAGTACTTTCAGCGAGGAGGAAGGCATTAAGGTTAATAACCTTAGTGATTGACGTTACTCGCAGAAGAAGCACCGGCTAACTCCGTGCCAGCAGCCGCGGTAATACGGAGGGTGCAAGCGTTAATCGGAATTACTGGGCGTAAAGCGCACGCAGGCGGTCTGTCAAGTCGGATGTGAAATCCCCGGGCTCAACCTGGGAACTGCATTCGAAACTGGCAGGCTAGAGTCTTGTAGAGGGGGGTAGAATTCCAGGTGTAGCGGTGAAATGCGTAGAGATCTGGAGGAATACCGGTGGCGAAGGCGGCCCCCTGGACAAAGACTGACGCTCAGGTGCGAAAGCGTGGGGAGCAAACAGG
+
IIIIIIIIIIIIIIIIIHIIHIIIIIIIIIIIIIIIIIIIIIIIIIIIIHHIIIHIIIIIIIIHHIIIIIIIIIIIIHIIIIDHHIIIIIIHIIIIIIIIIIIHIIHIGGHIIHIIHHIHHIIHFIEHIHHFHE=C:GHG?FHH-FHHDHHIIIHIIIH@@EHEFC-5F?;HHHIGEHG-664>CC-@EE?G?GGHH--@@GH-E-@-@F-6->36EC--1>:+D8>DD+CEGHHF-@=IHHHCHEHHG@@@43C>+>--A??AFFHA@AHHHEHHIIHG-E@@IHHHEEEHHGHGIIHH?CIHHGHGHDDFG@AG?GFHIIHIGHGHGHDIIHHHHHIIIIIIHFHD:FHH?HHHHHHHHHGIIHIIIIHHDDIIIIIIIIIIIIIIIIHIHIIIIIIIIFHIIIIIIIIGIIIIIIHIIIIIIIIHII
@HWI-D00621:625:HMJNFBCX2:2:1104:15315:21682
GTGGGGAATATTGCACAATGGGCGCAAGCCTGATGCAGCCATGCCGCGTGTATGAAGAAGGCCTTCGGGTTGTAAAGTACTTTCAGCGAGGAGGAAGGCGTTAAGGTTAATAACCTTGGCGATTGACGTTACTCGCAGAAGAAGCACCGGCTAACTCCGTGCCAGCAGCCGCGGTAATACGGAGGGTGCAAGCGTTAATCGGAATTACTGGGCGTAAAGCGCACGACGGCGGTCTGTCAAGGCGGATGTGAAATCCCCGGGCTCAACCTGGGAACTGCATTCGAAACTGGCAGGCTAGAGTCTTGTAGAGGGGGGTAGAATTCCAGGTGTAGCGGTGAAATGCGTAGAGATCTGGAGGAATACCGGTGGCGAAGGCGGCCCCCTGGACAAAGACTGACGCTCAGGTGCGAAAGCGTGGGGAGCAAACAGG
+
IIIIIIIIIIIIIIHIIIIIIIIIIIIIIIIIHHHIIIIIIIIIIIIICHHIIHHHIIIHHIIIIHHHHIIIIGIIIIIIIHDHGHIIGIIGIIIIIIHCEHGHIIGEHIIHGIEHHFFIHHIIGIIIHHH@HEHHIIIEHHIIHIIIH:>;@H@FGHHIGHIHHEGGH?DHDHHHHFHFHEHHIIHHHIIGEH-@-@-6EGH-@@@HE?@FHH3F5FEF2H6+6)):HHG-?E-E?@@-6-@-F@F@-@6-5:D5++68EHHCHHE@-HHHHA-@?A@@E@6-BAEFA--?HG@HGA8--HF@A-HHHD8:HFFIIHHHIHHHHFHEC>DHIHFIHHEHHHHHGHFD.GFGHIHHHHIHIIDIHHCGEHIIHIHHHH<CHGHEEHIIHIIIHHHIIIHHGEHHHCIIIIHIIIHHHCHHHFIIHIHHHI
@HWI-D00621:625:HMJNFBCX2:2:1104:11226:22055
GTGGGGAATATTGCACAATGGGCGCAAGCCTGATGCAGCCATGCCGCGTGTATGAAGAAGGCCTTCGGGTTGTAAAGTACTTTCAGCGAGGAGGAAGGCATTAAGGTTAATAACCTTAGTGATTGACGTTACTCGCAGAAGAAGCACCGGCTAACCCCGTGCCAGCAGCCCCGGTAATACGGAGTGTGCAAGCGTTAATCGGAATTACTGGGCGCAAAGCGCACGCAGGCGGTCTGTCAAGTCGGATGTGAAATCCCCGGGCTCAACCTGGGAACTGCATTCGAAACTGGCAGGCTAGAGTCTTGTAGAGGGGGGTAGAATTCCAGGTGTAGCGGTGAAATGCGTAGAGATCTGGAGGAATACCGGTGGCGAAGGCGGCCCCCTGGACAAAGACTGACGCTCAGGTGCGAAAGCGTGGGGAGCAAACAGG
+
IIIHIIIIIIIIIIIIHIIIIIHIHIIIIIIIIIIIHHIIIIIIIIHIHDG@HHIIIIIHIGHIIIIHHHIIIIIIIFHIHF<DGHHIHIICHHHIHIGHIIHIIHIHCHIHE@EHHHHHHIHFFC.@DGHCHIIG:EC@-8@@FEEHHICDEHHCH=+46@GHIGHEEH--3+3>H@@@GH@>-666F-@@@@H@@E-6@#######@A@D6-+@4+++GE>:@-@>H>66--@F-FE:HH@@6--HCE@@-++HGHHEFEA?CA4--??A--FEHGA@GEA-FHEHHHGH@F-CIIHHCF@HA7-EDDIIHFHEE@BD/HGHH?HHD;HHGGIHHHEHDIIIIHGD<DFFHEHGHHHFIIIIIIIIIIIIIIIHIIIIHIIHEIIIIIIIIIIIHDIHHHIIIFIIIIIIIIIIIIIHHIIIIIIIII
@HWI-D00621:625:HMJNFBCX2:2:1104:11126:22298
GTGGGGAATATTGCACAATGGGCGCAAGCCTGATGCAGCCATGCCGCGTGTATGAAGAAGGCCTTCGGGTTGTAAAGTACTTTCAGCGAGGAGGAAGGCGTTAAGGTTAATAACCTTGGCGATTGACGTTACTCGCAGAAGAAGCACCGGCTAACTCCTTGCCAGCAGCCGCGGTAATACGGAGGTTGCAAGCGTTAATCGGAATTACTGGGCGTAAAGCGCAAGCAGGCGGTCTGTCAAGTCGGATGTGAAATCCCCGGGCTCAACCTGGGAAATGCATTCGAAACTGGCAGGCTAGAGTCTTGTAGAGGGGGGTAGAATTCCAGGTGTAGCGGTGAAATGCGTAGAGATCTGGAGGAATACCGGTGGCGAAGGCGGCCCCCTGGACAAAGACTGACGCTCAGGTGCGAAAGCGTGGGGAGCAAACAGG
+
IHHIIIHEHHHIIIEHHIHHHIIIHHIHHIIIIIIIIIIIIIIIHIIIIIGHIIHHHGHHHIGIIIIIDHIHIIIIHHIIIH<CHHHDCHHDHEHHIIGIIIIHIIFFH@FDH7FHHC@EH;H?GHIIEHHHHHHHCEHEHIEHCHHHI:+>@FEEE?-6A-A@-GGHHG+;CD+>@G--6-6+>--4---64@HHIIH?@@F@GG6G6-DE6>:DEDD<---+@E-:HDF?@66-6-4:IHHFHIHHF?FG-3DC+CHHGA8--A?FEEHA66-HH?HIGHHGHF8-4A-GD-F@HIHGHHHEGDIIHHCEHAHFIHIHIIIIHHIHIGHIIIIHHHHHIIIHCCHF<FIHEIHHIGHHDIIHEIIHIIIIHIIHCEHECIHIIIIHGCIHGGHHHIHHH@HGHHIIIIHHHIIIIIIIHIIIIIIIII
@HWI-D00621:625:HMJNFBCX2:2:1104:17355:22431
GTGGGGAATATTGCACAATGGGCGCAAGCCTGATGCAGCCATGCCGCGTGTGTGAAGAAGGCCTTCGGGTTGTAAAGCACTTTCAGCGGGGAGGAAGGCGTTAAGGTTAATAACCTTGGCGATTGACGTTACCCGCAGAAGAAGCACCGGCTAACTCCGTGCCAGCAGCCGCGGTAATACGGAGGGTGCAAGCGTTAATCGGAATTACTGGGCGTAAAGCGCACGCAGGCGGTCTGGCAAGTCGGATGTGAAATCCCCGGGCTCAACCTGGGAACTGCATTCGAAACTGGCAGGCTAGAGTCTTGTAGAGGGGGGTAGAATTCCAGGTGTAGCGGTGAAATGCGTAGAGATCTGGAGGAATACCGGTGGCGAAGGCGGCCCCCTGGACAAAGACTGACGCTCAGGTGCGAAAGCGTGGGGAGCAAACAGG
+
IIIGIIIIHIIIIIIIIIIIIIIIIIIIIIIIIIIIHIIIIIIIIIIIHIIIIIIIIIIHHHIIIIIIIIHIIIIHIIIIIIHHIEHHIHIHHHHIIIGIHHEGHI:DEHHHFHHIIHHHIIHIIHIHGHHEHHIIIIIE-A@HHIIIIIIIIIEHEHCGEHEEFHHEHEH:CHDDHCEHIH=CHH@E@GHGHH6GEGCHG@HEHHHEH66FGC+GECEEH.C:HG=DDHI-4---6-63+--@--6?6G@64+H::HEF-@?EHGG-GEF?HHHF?HGHHCIIIIIIIIHHHHF-IIIHHA7?G?IIIHGIIHIHHIIIGIIHIIHHIIIIIH@IIHHIIIIIIHEHFIIIIHIHIIIIHIHHIIIHHHHIIIIIIIIIHHHIIIIIIIIIIIIIIIHHGHIIIIHIIIIIIIIIIIIIIIIIIIIIII
@HWI-D00621:625:HMJNFBCX2:2:1104:17833:22605
GTGGGGAATATTGCACAATGGGCGCAAGCCTGATGCAGCCATGCCGCGTGTATGAAGAAGGCCTTCGGGTTGTAAAGTACTTTCAGCGAGGAGGAAGGCGTTAAGGTTAATAACCTTGGCGATTGACGTTACTCGCAGAAGAAGCACCGGCTAACTCCGTGCCAGCAGCCGCGGTAATACGGAGGGTGCAAGCGTTAATCGGAATTACTGGGCGTAAAGCGCACGCAGGCGGTCTGTCAAGTCGGATGTGAAATCCCCGGGCTCAACCTGGGAACTGCATTCGAAACTGGCAGGCTAGAGTCTTGTAGAGGGGGGTAGAATTCCAGGTGTAGCGGTGAAATGCGTAGAGATCTGGAGGAATACCGGTGGCGAAGGCGGCCCCCTGGACAAAGACTGACGCTCAGGTGCGAAAGCGTGGGGAGCAAACAGG
+
IIIIIIHIHIHIIIIHHHIHHHIIHIIIIHIIHIIIIIGHIIGHHHIIIIEHHIHHIIGGEFHIHIIGGHHHIIEHGECHIIGHHIIHHHHHHHIIHIGIIHHGGHEHHEHIHIHHHEHGGHIHHHIHHHICH7@DHHDBF?HHFGHC:HHHGHAFEH=@A@EHHIGHC-+5>++>E@--64-:>;-4---6@@GH=4-6F@@HF6@@GC@G-F-@5D:;E+@+GE=DDC5F-@@F--HC>-E@G@-@@HE@@5++C>EA8@EHHEHHHHEIHFG?IHG-@@CF?BEIIHGEHFHCFGHHHEAEF-IHIHIHHEHHHHHHCEH@CHIIH>HGIHHIHHHHIIHHFHGD<DCGCHIIHIHHHHEEIIHHIIHHIIIIIHHCIIIHIIIIIIIIHHIIIHIHGCIGIIIHHIHDIIIIIIIIIIIHIIIIIH
@HWI-D00621:625:HMJNFBCX2:2:1104:13709:22751
GTAGGGAATCTTCGGCAATGGACGAAAGTCTGACCGAGCAACGCCGCGTGAGTGAAGAAGGTTTTCGGATCGTAAAACTCTGTTGTTAGAGAAGAACAAGGATGAGAGTAGAACGTTCATCCCTTGACGGTATCTAACCAGAAAGCCACGGCTAACTACGTGCCAGCAGCCGCGGTAATACGTAGGTGGCAAGGGTTGTCCGGATTTATTGGGCGTAAAGCGAGCGCAGGCGGTTTCTTAAGTCTGATGTGAAAGCCCCCGGCTCAACCGGGGAGGGTCATTGGAAACTGGGAGACTTGAGTGCAGAAGAGGAGAGTGGAATTCCATGTGTAGCGGTGAAATGCGTAGATATATGGAGGAACACCAGTGGCGAAGGCGGCTCTCTGGTCTGTAACTGACGCTGAGGCTCGAAAGCGTGGGGAGCGAACAGG
+
IIIIIIIIIIIIHEHIHHIIIIIIIIIIDGHIIIIHIHIIIHIIIIIIFHHICFHHIIIGIDDGHHHHIIIIHIIIIHIHF?<FC0<FH@FHHIIIIHIEHHHHCHHHHHIHHFIIIFGHEHIIHIHHIHIHFIGHHEHHHIHHHHHH?D:;DHFAGHG@AGEH@--8AA-5>HDH+-FE-@66@-6@HHI##########@---F66-IIIHDH@HHHFCECHB@4HD>+FIGIIHHEH@E@G@F-@HCHHIHH:HCC:HHAE>CD::DHHEA-HHGIHHHHHGF8HHHEHHHF@FAIHIEIIIHHIHHHIIIIIIIIIHIIHGHIIIIIHIIIIIHIHIIHIHIIHHDIHCHIIHEIHIIHIIIHIIHIIIIIIHHIHGD1IIHHGIIIIHIIIIIIIIHIIIIIIHIIIIIIIIIIIIIHHGIIIIII
@HWI-D00621:625:HMJNFBCX2:2:1104:21013:22801
GTGGGGAATATTGCACAATGGGCGCAAGCCTGATGCAGCCATGCCGCGTGTATGAAGAAGGCCTTCGGGTTGTAAAGTACTTTCAGCGAGGAGGAAGGCGTTAAGGTTAATAACCTTGGCGATTGACGTTACTCGCAGAAGAAGCACCGGCTAACTCCGTGCCAGCAGCCGCGGTAATACGGAGGGTGCAAGCGTTAATCGGAATTACTGGGCGTAAACCGCACGCAGGCGGTCTGTCAAGTCGGATGTGAAATCCCCGGGCTCAACCTGGAAACTGCATTCGAAACTGGCAGGCTAGAGTCTTGTAGAGGGGGGTAGAATTCCAGGTGTAGCGGTGAAATGCGTAGAGATCTGGAGGAATACCGGTGGCGAAGGCGGCCCCCTGGACAAAGACTGACGCTCAGGTGCGAAAGCGTGGGGAGCAAACAGG
+
IIIIIIGHHHIIIHFHHHHIIIIHCHHHEHIIIIIHHIGH1GHGIIIIEHCCHHHHHHIIGDEGHHHIICGHHFHHIHFHGHD@GHHHHIIIIHHIIGHHC.CHIGGEFHH@AD.DHIHIHHCAEEGHEEEGEHHCDE+GCAHIGCHHCDCCCE?EA6@A--AHFGHHAEHC:HC+@--@HE=HHHEH=-6@-G----66@C-5-66-@@H??D#####A@>@+?IHDDDG@-GEG?EHH;4G@@-HH@@@E@+HHHHEA6?GIIHGAEAGHFEEEEHHHHHFHGAEHHHIIHHHHHH?HEHHGAFHCHDDA:.F@HFAHE?GIIHHFHHHCHGHHF/HEHHHHHEGC<1HEHEECHHGHIIIIHFHGHIIIIHIIIHHHHEIHGHIIIHEGCHDHDHHIIHIHHDGIIIIIHIHGIIHIIIIHHIIIIH
@HWI-D00621:625:HMJNFBCX2:2:1104:12061:23058
GTGGGGAATATTGCACAATGGGCGCAAGCCTGATGCAGCCATGCCGCGTGTATGAAGAAGGCCTTCGGGTTGTAAAGTACTTTCAGCGAGGAGGAAGGCGTTAAGGTTAATAACCTTAGCGATTGACGTTACTCGCAGAAGAAGCACCGGCTAACTCCGTGCCAGCAGCCGCGGTAATACGGAGGGTGCAAGCGTTAATCGGAATTACTGGGCGTAAAGCGCACGCAGGCGGTCTGTCAAGTCGGATGTGAAATCCCCGGGCTCAACCTGGGAACTGCATTCGAAACTGGCAGGCTAGAGTCTTGTAGAGGGGGGTAGAATTCCAGGTGTAGCGGTGAAATGCGTAGAGATCTGGAGGAATACCGGTGGCGAAGGCGGCCCCCTGGACAAAGACTGACGCTCAGGTGCGAAAGCGTGGGGAGCAAACAGG
+
IIIIIIIIIIIIIIIIIIIIHIIIIIIIIIIIIIIIIIIIIIIIIIIHHHHHIIIHIIIIIIIIIGHIIGGHIIIHHHIIIIHHHHIIIIIIIHGIGHIHEHHIIIIEHHHHHHHIGIHHGII?GEHIIHIHHHIIGHHIGH@?EHEHHHDHFHEHHGDHIIFHE-AEHHIII:+36@EHH-5>>:4@-?@--6G@@---@GHHH@@-EGHHHHHHH;FCD-6+@?=;;64--6-----C3---G@?@?FHHE>3DDHH?GA6--FEHHEHHHF?IIIHE?EGA@BG@EIIHFCHGHIHHHEEGIGHGHIIHFHEHIHHIIGGHG?IIHHIIIIIIHHIIIHEHHIGGDCHIHHHHHHEGHIGIIIIIIHIIIIIGIIHIIHIIHEIIIIIIIIIHIIHGIHGHHIIHIIHHIIIHHIIIIIIIIIIIII
@HWI-D00621:625:HMJNFBCX2:2:1104:13769:23373
GTGGGGAATATTGCACAATGGGCGCAAGCCTGATGCAGCCATGCCGCGTGTATGAAGAAGGCCTTCGGGTTGTAAAGTACTTTCAGCGAGGAGGAAGGCGTTAAGGTTAATAACCTTGGCGATTGACGTTACTCGCAGAAGAAGCACCGGCTAACTCCGTGCCAGCAGCCGCGGTAATACGGAGGGTGCAAGCGTGAATCGGAATTACTGGGCGTAAAGCGCACGCAGGCGGTCTGTCAAGTCGGATGTGAAATCCCCGGGCTCAACCTGGGAACTGCATTCGAAACTGGCAGGCTAGAGTCTTGTAGAGGGGGGTAGAATTCCAGGTGTAGCGGTGAAATGCGTAGAGATCTGGAGGAATACCGGTGGCGAAGGCGGCCCCCTGGACAAAGACTGACGCTCAGGTGCGAAAGCGTGGGGAGCAAACAGG
+
IIIIIIIIHGHIGHIIIIHHIIIIIIIIIIIIIIGIIIIHIIIIIIIHCHHIHIIIIHGIHHEHHHIIIGHHGHHIHHIHEHDGHHGHGHHGIIIIIHFHHHHIIHHHGGHIIHHHHIGHHHH?HI?@AAHII8-7:HHFHHEA-ABAC+++@GHI?HE-5EAFE-@HFHH:HHHHE-6@E-@CDH@6--664@E---66FE@-@@E@6HH?HGG@@-@>56C>C7-DHCF-66-EF6@35--66--HEE?CE>+DHIHIHIIIHHHECCCHGIIHEFIGHGHHHIHB5HHH?EGGIIHHIHFIHIIIGIGIIIHHHHEEHIHIHHHHHDHIHFIHIHHEHGHGIIHF<GIIIIHIHHIIIIHHHHHHIIIHGIHHHDGGHIIIIIIIHHIHGFIHIHIHEEIIIHIIIIHHIGIHIIIIIIHHHHCHIH
@HWI-D00621:625:HMJNFBCX2:2:1104:19630:23977
GTGGGGAATATTGCACAATGGGCGCAAGCCTGATGCAGCCATGCCGCGTGTATGAAGAAGGCCTTCGGGTTGTAAAGTACTTTCAGCGAGGAGGAAGGCATTAAGGTTAATAACCTTGGTGATTGACGTTACTCGCAGAAGAAGCACCGGCTAACTCCGTGCCAGCAGCCGCGGTAATACGGAGGGTGCAAGCGTTAATCGGAATTACTGGGCGTAAAGCGCACGCAGGCGGTCTGTCAAGTCGGATGTGAAATCCCCGGGCTCAACCTGGGAACTGCATTCGAAACTGGCAGGCTAGAGTCTTGTAGAGGGGGGTAGAATTCCAGGTGTAGCGGTGAAATGCGTAGAGATCTGGAGGAATACCGGTGGCGAAGGCGGCCCCCTGGACAAAGACTGACGCTCAGGTGCGAAAGCGTGGGGAGCAAACAGG
+
HHIIIIIIHIIIIIIIHHIIIIIIH?EHIGIIIIIIIIIGHHHIIIIIDHIIIIHIIIIIHHIIIIIIIIHHIIHHIHIIHD<FHHIIDHIIGGHHIIIHIGHIHI/<EFF.@A?FGHEFHG@GHHHIHHGHHHHHHGHGHEEHHHIHGDHH@A@EHHEGECGHFHIIGIDHD+35G-F@H-G+C>EHF?-FEH--EC--6@=@@FC@F@GGHHCE@@+5--->--CDDD@G@-@--G@+D--F--@@66-@@+DC+CE-A6A5EG@CHHHA-AECIIHGA-F68--FIIIHHCFHGEF?HEF@A-@HIIHEF7.HGFEHF/HHHGHHCCIHHHGGHEDHCDHF@?GF7GHHHCD0C@IHHHDDGHHCE<IIHHDHHE<?CD1EHHHGIIIHHHEDECFEEGIIIIHEIHIIIIIIIIHGF1HIIIIHII
@HWI-D00621:625:HMJNFBCX2:2:1104:4256:24015
GTGGGGAATATTGCACAATGGGCGCAAGCCTGATGCAGCCATGCCGCGTGTATGAAGAAGGCCTTCGGGTTGTAAAGTACTTTCAGCGAGGAGGAAGGCGTTAAGGTTAATAACCTTGGCGATTGACGTTACTCGCAGAAGAAGCACCGGCTAACTCCGTGCCAGCAGCCGCGGTAATACGGAGGGTGCAAGCGTTAATCGGAATTACTGGGCGTAAAGCGCACGCAGGCGGTCTGTCAAGTCGGATGTGAAATCCCCGGGCTCAACCTGGGAACTGCATTCGAAACTGGCAGGCTAGAGTCTTGTAGAGGGGGGTAGAATTCCAGGTGTAGCGGTGAAATGCGTAGAGATCTGGAGGAATACCGGTGGCGAAGGCGGCCCCCTGGACAAAGACTGACGCTCAGGTGCGAAAGCGTGGGGAGCAAACAGG
+
HIIIIIIIIIIIIIIIIIIHIIIIIIIIIIIIIHIIIIIIIIIGHIDHCCGHHIIIIIIGHIHHIIIIGEHIIIIHFHHIIHFFHIECDHGHHHHHHEHHHIIHHH:CHEHH?AGHHEHHHGIIIIHHAGECHAE:>@:FGH@B@FHHCH:3-A@?G-@@CE-8G-6@@GCDDHHHIEHCE5->:DEHHHGHHC@-@---GHG46@6-6HHG66-6@D@6--GDEFHDC36@--F@?HEHHE@@HHIIHEEGHGIHIHHHEEFEHA5HHHEGF?EA-?HIHHHHB6-A-HIGHHFHHEHG@CHF8-CGHIHCIIIIHEIIIHIIIIIIIIIIIHIHGGHEHIIIHFHF:FCIHIIIIIIHDHGIHIIHHEHEIIHIHIIIIIIGIIIIHIIIHIHIIIIIIIIHIIIIIGIIIIIIIIIIIIIIIIIIII
@HWI-D00621:625:HMJNFBCX2:2:1104:16809:24989
GTGGGGAATATTGCACAATGGGCGCAAGCCTGATGCAGCCATGCCGCGTGTATGAAGAAGGCCTTCGGGTTGTAAAGTACTTTCAGCGAGGAGGAAGGCGTTAAGGTTAATAACCTTGGCGATTGACGTTACTCGCAGAAGAAGCACCGGCTAACTCCGTGCCAGCAGCCGCGGTAATACGGAGGGTGCAAGCGTTAATCGGAATTACTGGGCGTAAAGCGCACGCAGGCGGTCTGACAAGTCGGATGTGAAATCCCCGGGCTCAACCTGGGAACTGCATTCGAAACTGGCAGGCTAGAGTCTTGTAGAGGGGGGTAGAATTCCAGGTGTAGCGGTGAAATGCGTAGAGATCTGGAGGAATACCGGTGGCGAAGGCGGCCCCCTGGACAAAGACTGACGCTCAGGTGCGAAAGCGTGGGGAGCAAACAGG
+
IIIIIIIIIIIIIIIIIIIHHIIIIIIIIIIIIIIIIIIIIIIIIIIIIIIIHIHIIHIIIIHIIIIIGIIIIIIIIHHIIIFHHIIHIIIHIIEHHHIIHHHIIGGEHHHGHGHHHHGIIDHHIIIIHHIHHEHHIGHHIHIHIIIHGIGHHHIIIFDHI@GHHFEGHHHIIGH:@CGHIC@;>CE@5-66@E-54@EEHHEFGEHGHCGIIFHEEG-@CDHC>-33>:E@6--6-G=HD@=@HHCEEGHHHHHHC+HHEGEFHHHF-?CHIIIHHHHHHHIIEHFFIHHHHHHFEFHFHHHEF-IHHHHEAAHEHHIIIIIIHIIHHDIIIIIIIIIHIGIIIIIGDHIHGIIIIIIIGIIHIIIIIIIIIIIIIHIHGIIIIIHIHGHIHIIIIIIHHHIIIIIIIIIIIIIIIIIIIIIIIIIIII
@HWI-D00621:625:HMJNFBCX2:2:1104:18641:24955
GTGGGGAATATTGCACAATGGGCGCAAGCCTGATGCAGCCATGCCGCGTGTATGAAGAAGGCCTTCGGGTTGTAAAGTACTTTCAGCGAGGAGGAAGGCGTTAAGGTTAATAACCTTGGCGATTGACGTTACTCGCAGAAGAAGCACCGGCTAACTCCGTGCCAGCAGCCGCGGTAATACGGAGGGTGCAAGCGTTAATCGGAATTACTGGACGTACAGCGCACGCAGGCGGTCGGTCAAGTCGGATGTGAAATCCCCGGGCTCAACCTGGGAAATGCATTCGAAACTGGCAGGCTAGAGTCTTGTAGAGGGGGGTAGAATTCCAGGTGTAGCGGTGAAATGCGTAGAGATCTGGAGGAATACCGGTGGCGAAGGCGGCCCCCTGGACAAAGACTGACGCTCAGGTGCGAAAGCGTGGGGAGCAAACAGG
+
IIIIIIHHIIIIGHFHIIIEFIHIIDHIIIIIIIIIIGHIIIIIIIIIHHHHIIIIIIIHHGIIHHIIIIIHHHEEGHIIIIGGHIHHHIIDFICGHHIIHHGEHI<CHHHFHGEHHIFHC:8EHHFHHEEEH-GHHIDHHHHHHCHHHICHHIGIHHHHHGEAGHHAGH+>DHDI?EGFC@-+565@@F@6-65@@E-@G--56@G-F-@4-+35+4@C::C+5>CCCDC5+6-@-@-DC-@-@@F6-@-IIGDCD:HEF-6-66-CEAA666--?-64-@66C-EFHHCHGB88ED-HHGA?HGEHDIHGHEHHGHAHIGHHHHHFC.DDFHGHHCEEIIHGEHHFDHHIHIIIHIIIHHIIIIHHHHIHEGHHHHCCCHCCIHHFIHHHHDIIIIHHHGGHHHHHHEGHH<IHIIHIIGIIIIHHEI
@HWI-D00621:625:HMJNFBCX2:2:1104:19255:24859
GTGGGGAATATTGCACAATGGGCGCAAGCCTGATGCAGCCATGCCGCGTGTATGAAGAAGGCCTTCGGGTTGTAAAGTACTTTCAGCGGGGAGGAAGGCGATAAGGTTAATAACCTTGTCGATTGACGTTACCCGCAGAAGAAGCACCGGCTAACTCCGTGCCAGCAGCCGCGGTAATACGGAGGGTGCAAGCGTTAATCGGAATTACTGGGCGTAAAGCGCACGCAGGCGGTCTGTCAAGTCGGATGTGAAATCCCCGGGCTCAACCTGGGAACTGCATTCGAAACTGGCAGGCTAGAGTCTTGTAGAGGGGGGTAGAATTCCAGGTGTAGCGGTGAAATGCGTAGAGATCTGGAGGAATACCGGTGGCGAAGGCGGCCCCCTGGACAAAGACTGACGCTCAGGTGCGAAAGCGTGGGGAGCAAACAGG
+
IHHEHHCHEHHHIHIIH1GHEHHH<FHHGHHIIIIHIHHFFHHIIIII<E0GECCHHEHHHCHEHHHDHFGHEHEFE<CGGHDEHIGIIHI<<HIHHIIIGHHHIGHIFEHDFGHHHIFHHHHH@HHH-A@E?GHGDHDIICHH-AHHIGGI-AFAFHH-E-E@@?@-FG:CHI:D-GHHG-455>54E-@@----5G@FHE@E6:HFFHF-6-66E@@@C+-)+4DDHD@-E@@-@-->>--GGF-@-6-?E:>C>+HHA-F-A64@A?HA66?GA--@G@?EFB?IIHGFHE@EHCE?7EHHEEGD7HCHHHEHF:.GH?FEGIH@C.HHE/HECED//<HHF0C:<<00HHD<0C@D.C<DHFHHDIHHEHEIHECEC?CCEIHGCCD<<G=E<?IHF@@EDEHHHG@@F<CC@E@IHIHHHHH@G@
@HWI-D00621:625:HMJNFBCX2:2:1104:19651:24962
GTGGGGAATATTGCACAATGGGCGCAAGCCTGATGCAGCCATGCCGCGTGTATGAAGAAGGCCTTCGGGTTGTAAAGTACTTTCAGCGAGGAGGAAGGCATTAAGGTTAATAACCTTGGTGATTGACGTTACTCGCAGAAGAAGCACCGGCTAACTCCGAGCCAGCAGCCGCGGTAATACGGAGGGTGCAAGCGTTAATCGGAATTACTGGGCGTAAAGCGCAAGCAGGCGGTCTGTCAAGTCGGATGTGAAATCCCCGGGCTCAACCTGGGAACTGCATTCGAAACTGGCAGGCTAGAGTCTTGTAGAGGGGGGTAGAATTCCAGGTGTAGCGGTGAAATGCGTAGAGATCTGGAGGAATACCGGTGGCGAAGGCGGCCCCCTGGACAAAGACTGACGCTCAGGTGCGAAAGCGTGGGGAGCAAACAGG
+
IIIIIIIIIIIIIIIIIIIIIIIIIIIHIIIIIIGIIIIIIIHIGIIIHHHHIIIHIIIIHHIGHIIIIHIIIIIHIHHHHIFHHHIIHHIHIIIGIIIHIIHGHIIHHII@FGFGEHIGHHHHIHHHHHE@HHEHHHIGIIIGGHEHCHIIIIHIHED+3;CFHGHCHH+>+CCH@-@EHD=+>D=4-6@EEH-@@@-@HHHEGEC?HD>@=HHHE;DC4-6+@?HH;:CHHFIHHHHC>--EIFIGIHHGEHC>CC-?EHFF@@AAEFA-IHIHEEHHHGEHFGCIIIHHHEHHHIIHHIGIHEIIIGIIHEGEEIIHHGHFIIIIIIIIIIIIHEHIIHIIHHHF<GIHIHHEIIIIHIIIIIHHIIIHHIIIIIIIIHGIIIIIIIIIHIGIIIHIIIIIIIIIIIIIIIIIIIIIIIIIIIIIII
@HWI-D00621:625:HMJNFBCX2:2:1104:9508:25086
GTGGGGAATATTGCACAATGGGCGCAAGCCTGATGCAGCCATGCCGCGTGTATGAAGAAGGCCTTCGGGTTGTAAAGTACTTTCAGCGAGGAGGAAGGCATTAAGGTTAATAACCTTAGTGATTGACGTTACTCGCAGAAGAAGCACCGGCTAACTCCGTGCCAGCAGCCGCGGTAATACGGAGGGTGCAAGCGTTAATCGGAATTACCGGGCGTAAAGCGCACGCAGGCGGTCTGGCAAGTCGGATGTGAAATCCCCGGGCTCAACCTGGGAACTGCATTCGAAACTGGCAGGCTAGAGTCTTGTAGAGGGGGGTAGAATTCCAGGTGTAGCGGTGAAATGCGTAGAGATCTGGAGGAATACCGGTGGCGAAGGCGGCCCCCTGGACAAAGACTGACGCTCAGGTGCGAAAGCGTGGGGAGCAAACAGG
+
IIIIGHHIIIIIIIIIIIIIIIIHIIIIIIIIIHIIIIIIIIHIIIIIFHHIIIIIIIIIIIIIIIIIHIHHHCEHIHHIIID<FHHHIIICHHHIIIGIIHIIGIHIIHHHHEEHHIHFHHIIHHHHEHHEGE=DCEHIFIIGIHE@DHDHHH-BGHHHHGEA--A4GF:DC:+6---@@-5>HI-@-@@--4@-E--6@4--5@F@#DD@@@@?@C>3-6@+4-GCA>64------E::5--HCGGIHHG@6:DC>A-?E?FHGHFHEHGF--A-IHHGIGIHIIIFHEIHHAGCHIIHCHIIIHEHIIHEHHFHHIIIIHIIFIIIIIIIHIHHHIIIIIIIHHGDFIIIIIIIIIIIIIIIIIIIIIIIIHIHIHH=HGIIIIIIIIIIIIIIGIGHGIIIHGIIIIIIIIIIIIIIIIIIIIIII
@HWI-D00621:625:HMJNFBCX2:2:1104:9548:25096
GTGGGGAATATTGCACAATGGGCGCAAGCCTGATGCAGCCATGCCGCGTGTATGAAGAAGGCCTTCGGGTTGTAAAGTACTTTCAGCGAGGAGGAAGGCATTAAGGTTAATAACCTTGGTGATTGACGTTACTCGCAGAAGAAGCACCGGCTAACTCCGTGCCAGCAGCCGCGGTAATACGGAGGGTGCAAGCGTTAATCGGAATTACTGGGCGTAAAGCGAACGCAGGCGGGCTGTCAAGTCGGATGTGAAATCCCCGGGCTCAACCTGGGAACTGCATTCGAAACTGGCAGGCTAGAGTCTTGTAGAGGGGGGTAGAATTCCAGGTGTAGCGGTGAAATGCGTAGAGATCTGGAGGAATACCGGTGGCGAAGGCGGCCCCCTGGACAAAGACTGACGCTCAGGTGCGAAAGCGTGGGGAGCAAACAGG
+
IIIHIIHHIIIIIHIHIIIIIHIIIIIIIIIIIIIIHIHHHIIIIIIIIHIHIIIIIIHIIIGHHHIHIIIIIHGHHEHIIGF?GHEHHHIHFHHHIIGIIIHIGHHIIHHHIHHH@@FGHIEHHHGFHHHCHEHC:EHHEFHEHCGHHDHHEE-8FGCHHHCAGEGHCF:CD:+54--@H--CCDGHIHE6-@@-E-6@@FHF@GHEEHFC+@HF@6+--+6+@4-3:+@4--66-EECHCE@H@66--@6-+C>6+5---A-EA-FHCHHA8-FHHFAAFHBABCEHIIIHEEHHEAGACFHCHEEDGIHFHFAEIHHIHHFHGC7:.IHECIIHHH@=CIIGHHF<DGIIHHHIHIHHHGIIIIHHHHDIHHIHHGHH?FHHHHHGHHFFDIHHHHHHHHIIGIGIIIIHHIHHIIIIIIIIIIIII
@HWI-D00621:625:HMJNFBCX2:2:1104:12976:25372
GTGGGGAATATTGCACAATGGGCGCAAGCCTGATGCAGCCATGCCGCGTGTATGAAGAAGGCCTTCGGGTTGTAAAGTACTTTCAGCGGGGAGGAAGGCGATAAGGTTAATAACCTTGTCGATTGACGTTACCCGCAGAAGAAGCACCGGCTAACTCCGTGCCAGCAGCCGCGGTAATACGGAGGGTGCAAGCGTTAATCGGAATTACTGGGCGTAAAGCGCACGCAGGCGGTCTGTCAAGTCGGATGTGAAATCCCCGGGCTCAACCTGGGAACTGCATTCGAAACTGGCAGGCTAGAGTCTTGTAGAGGGGGGTAGAATTCCAGGTGTAGCGGTGAAATGCGTAGAGATCTGGAGGAATACCGGTGGCGAAGGCGGCCCCCTGGACAAAGACTGACGCTCAGGTGCGAAAGCGTGGGGAGCAAACAGG
+
HIHIIIHIIIIIIIIHHIIIIGIIHIIIIIHIIIIIIHEHIIIIIHIIHEDGHHIIIIIIIIIHHIIHIIIIIIIIIIIIIIGHIIHIIHHHIIIHHIIGHHHIII7FHHFHHCGHIIIIIIEHHHHHHIHEHIHHHHIEHIFGHHIHH:DHHHIIIHICHI@HHIIH-@>:DD>DHGHHHHEC>>HFHHIGEH@@GEEHIFH6@66-6:HH@@@DH?@@C-6>::GCCHHIHH@@--E:+E@6-@@6?@-F5+CHC:GECHF?EAA6--FHAAEHFHF?A5-?IIHGA5-6-D-EHH?F-HEHHDF8+DH@HCBHGF?HEIGIHIHHD:HIIHHIIGHHEGIIHIHGDHF00@HIIHHE<HHHHGCDGHHGIIIIHDEIIIIHHHHG@IHHHHHGIIHED1HFEEIIIIHIHCDFHHGIIIGIHHHHFH
@HWI-D00621:625:HMJNFBCX2:2:1101:18741:62259
GTGGGGAATATTGCACAATGGGCGCAAGCCTGATGCAGCCATGCCGCGTGTGTGAAGAAGGCCTTCGGGTTGTAAAGCACTTTCAGCGGGGAGGAAGGCGATAAGGTTAATAACCTTGTCGATTGACGTTACCCGCAGAAGAAGCACCGGCTAACTCCGTGCCAGCAGCCGCGGTAATACGGAGGGTGCAAGCGTTAATCGGAATTACTGGGCGTAAAGCGCACGCAGGCGGTCTGTCAAGTCGGATGTTAAATCCCCGGGCTAAACCTGGGAACTGCATTCGAAACTGGCAGGCTAGAGTCTTGTAGAGGGGGGTAGAATTCCAGGTGTAGCGGTGAAATGCGTAGAGATCTGGAGGAATACCGGTGGCGAAGGCGGCCCCCTGGACAAAGACTGACGCTCAGGTGCGAAAGCGTGGGGAGCAAACAG
+
HIIIHHEHHIIIIIIIIHHCHIIGHHGHEHHIFGCHHIIIGIIIGIIIIIIIIIGHIHIH@GFHIHIHHHHHIIIIIHIIIG<FHA?.CHHDHDHGCHCH::-GHH@BHHE7AFHHH?HH@-EC-FHDEGC-8@@HH:D6A-AE?CEHIII+@F-@-@-@E-E-@@F4-@>C:HC+4@E-E-43>>@6=G66@-4EH--@G66+@6--@IHECG@48+6+-G@+D-@>6+5-----6--:>E@G@F666--HHHDC3+EF--8--8-8-EHAEAECHHHEFIHEHAG?IIIIHFHHHCHIHHEHCFED>8>EGFHHAB.G@HG?EEH@DHHHHGHEHEECIIHHHHGDGIHHIIHEHHEHDHGIIIIHEHHHEHIHHHIHHEGEEFIIIHHHHIHGCHG<?HIIIHHEIHHIGIIIIIIIIIHGHIIII
@HWI-D00621:625:HMJNFBCX2:2:1101:17271:62523
GTGGGGAATATTGCACAATGGGCGCAAGCCTGATGCAGCCATGCCGCGTGTATGAAGAAGGCCTTCGGGTTGTAAAGTACTTTCAGCGGGGAGGAAGGTGTTGAGGTTAATAACCTCAGCAATTGACGTTACCCGCAGAAGAAGCACCGGCTAACTCCGTGCCAGCAGCCTCGGTAATACGGAGGGTGCAAGCGTTAATCGGAATTACGGGGCGTAAAGCGCACGCAGGCGGTCTGTCAAGTCGGATGTGAAATCCCCGGGCTCAACCTGGGAACTGCATTCGAAACTGGCAGGCTAGAGTCTTGTAGAGGGGGGTAGAATTCCAGGTGTAGCGGTGAAATGCGTAGAGATCTGGAGGAATACCGGTGGCGAAGGCGGCCCCCTGGACAAAGACTGACGCTCAGGTGCGAAAGCGTGGGGAGCAAACAGG
+
IIIIIIIIIIIIIIIIIIIIIIIIIIIIIIHHHIIIIIIIIIIIIIIIHHGHIIGIGIIIIHIIIIIIIHHIIIIIIHIIIHFHIIIIIHD:DHHIIIEHIICEHIIIIHHIGHGHI@FDEHHA@HHHHEHHGHDHHIIIIIGHIIIHIIIIHE--AE4AEG4@HEHHI?-66-4@@@-@@-->HH--4@6--@@@GEHHHIHHE??G*HIH@--CHC+5--G>5@-H>3@5--?GIHHH:=EF66F?GHHFHCD;:DCHIHIIIG??CHIHFAA---EG@EF@HHEF8-GHEHEHHHGIIIIHHFHIHHHGHDAIHIHIIIHIIIIIIIIIHHHHIIIIHIIIIIHD<DIIHIIHEIIHCIIIIIIIIIHHIIIHIHIIIHHGIIIIIIHIHIIIIIIIIHIIIIHIIIIIIIIIIIIIIIIIIIIIII
@HWI-D00621:625:HMJNFBCX2:2:1101:11441:63726
GTGGGGAATATTGCACAATGGGCGCAAGCCTGATGCAGCCATGCCGCGTGTGTGAAGAAGGCCTTCGGGTTGTAAAGCACTTTCAGCGGGGAGGAAGGCGTTAAGGTTAATAACCTTGGCGATTGACGTTACCCGCAGAAGAAGCACCGGCTAACTCCGTGCCAGCAGCCGCGGTAATACGGAGGGTGCAAGCGTTAATCGGAATTACTGGGCGTAAAGCGCACGCAGGGGGTCTGTCAAGTCGGATGTGAAATCCCCGGGCTCAACCTGGGAAATGCATTCGAAACTGGCAGGCTAGAGTCTTGTAGAGGGGGGTAGAATTCCAGGTGTAGCGGTGAAATGCGTAGAGATCTGGAGGAATACCGGTGGCGAAGGCGGCCCCCTGGACAAAGACTGACGCTCAGGTGCGAAAGCGTGGGGAGCAAACAGG
+
IIIIIIIIIIIIIIIIIIIIIHGHHIIHIHIIIIIIIIIIIIIIIHIIIIGHIIIHIIGHIIIIIHIGHHHIIIIIIGHIIIIGIIIIHGIHIIIIHFEHHHHIIIHHIHBGHIHIIHIHHIGHHIHIIE?EH--DDHHFEH-6AAEHD+6+@H?@FFG?EH?F?HHIIE;>DD+3---@@--6>>---6---6@-@?@-E@@FE@H?HIHEEF@EEEE)-4-+4++>4--6----GCHHC-CEF@GCFHG@5+:DDDG?CF6-AF6-@FHF8---6GEHH@66?FFGIHHHEGDEGAF7777HHFHEHIHEHEFHFEHIIIIHHHHHHHIIIIIIHIIIIHHHHGCHGHIIHFIHHFIIHIIIIIHGIIIHHIIIIHIIHEHHEHHIHIHHGIIIIIIHHHHIHHIIIIIIIIIIIIIIIIIIIIIIII
@HWI-D00621:625:HMJNFBCX2:2:1101:18469:63781
GTGGGGAATATTGCACAATGGGCGCAAGCCTGATGCAGCCATGCCGCGTGTATGAAGAAGGCCTTCGGGTTGTAAAGTACTTTCAGCGAGGAGGAAGGCATTAAGGTTAATAACCTTGGTGATTGACGTTACTCGCAGAAGAAGCACCGGCTAACTCCATGCCAGCAGCCGCGGTAATACGGAGGGTGCAAGCGTTAATCGGAATTACTGGGCGTAAAGCGCACGCAGGCGGGCTGTCAAGTCGGATGTGAAATCCCCGGGCTCAACCTGGGAACTGCATTCGAAACTGGCAGGCTAGAGTCTTGTAGAGGGGGGTAGAATTCCAGGTGTAGCGGTGAAATGCGTAGAGATCTGGAGGAATACCGGTGGCGAAGGCGGCCCCCTGGACAAAGACTGACGCTCAGGTGCGAAAGCGTGGGGAGCAAACAGG
+
IIIIIIIIIHHHH?HIHIHIIGIIIIH<GHHE1F1GC1@HHHGHHHIHCHHHHEEHECHHCHG@HHID<H/C/:C@FHHIIIGHHHIHHHD:@@=AGEEHHIHHHEHA@HHHC@HABGHDA.:..:.E-878@DCD+D>EH-77DG-ADDD+@HFA@G-8FEE@-A@FHH:+>+++---644-63>HH=HF--66--5-@@@-4@EG@@-@@-96E@C)1-@@+4+EA:6-5---66--CHHHF?@--F-E@HHHDCDHG-6A-A-A6-@FA@6?HH?HHFIH@FB--CHHHHHBEFD7A-8-FD-HHCHC@D:?HF@CAA?HG@?GA::IH@DFFG7.HHDEEEGB:AHHFAF?HAGD:.C<HFIGIHHIHEIIHD?<<CF@<@1GEIIHHHGHHHHHHHGCE<<GC?HHGHHCHCCGEEF?CFCHEG?
@HWI-D00621:625:HMJNFBCX2:2:1101:16899:64246
GTGGGGAATATTGCACAATGGGCGCAAGCCTGATGCAGCCATGCCGCGTGTATGAAGAAGGCCTTCGGGTTGTAAAGTACTTTCAGCGAGGAGGAAGGCATTAAGGTTAATAACCTTAGTGATTGACGTTACTCGCAGAAGAAGCACCGGCTAACTCCGTGCCAGCAGCCGCGGTAATACGGAGGGTGCAAGCGTTAATCGGAATTACTGGGCGTAAAGCGCACGCAGGCGGTCTGTCAAGTCGGATGTGAAATCCCCGGGCTCAACCTGGGAACTGCATTCGAAACTGGCAGGCTAGAGTCTTGTAGAGGGGGGTAGAATTCCAGGTGTAGCGGTGAAATGCGTAGAGATCTGGAGGAATACCGGTGGCGAAGGCGGCCCCCTGGACAAAGACTGACGCTCAGGTGCGAAAGCGTGGGGAGCAAACAGG
+
IIIIIIIIIIIIIIIIIIIIHIHIIIHIIIIIIIIIIIIHIIIIIIIIIIHIIIIIIIIIIIIIIIIIIIIIICHIIHIIIIF/DHCHDHIIIIIHIIIIGIHGIIHHIGHEHIIIIIIHIIIIGGIIIHIHHHHIDHDHHEHFIIHIIIHHHHBG?GHEHHHIEEEHEHC;HGHHHIC-E-@DD+-6EC6--55@GHCFHGG?E?G6FCD@@;?HEH@>CHHC@CIHD+@F6--HEHHH:@-?@6-?IGHHHDCD>+HEF@@EGGE?@FHHHHEEHEHHFHHHIHIHIIIIHHHHIIHHHGDGA-HEIIIHGFIIHGIIIIIIIIIHIIIIIIIIHIIIIIIIIIHG<HIIIIIIIIIIIIIIIIIHIIIIIIIIIIIHHHHIIIIIIIIIHIHIIIIIIIIIIIIIIIIIIIIIIIIIIIIIIIIIII
@HWI-D00621:625:HMJNFBCX2:2:1101:13559:65381
GTGGGGAATATTGCACAATGGGCGCAAGCCTGATGCAGCCATGCCGCGTGTATGAAGAAGGCCTTCGGGTTGTAAAGTACTTTCAGCGGGGAGGAAGGTGTTGAGGTTAATAACCTCAGCAATTGACGTTACCCGCAGAAGAAGCACCGGCTAACTCCGTGCCAGCAGCCGCGGTAATACGGAGGGTGCAAGCGTTAATCGGAATTACTGGGCGTAAAGCGCACGCAGGCGGTCTGTCAAGTCGGATGTGAAATCCCCGGGCTCAACCTGGGAACTGCATTCGAAACTGGCAGGCTAGAGTCTTGTAGAGGGGGGTAGAATTCCAGGTGTAGCGGTGAAATGCGTAGAGATCTGGAGGAATACCGGTGGCGAAGGCGGCCCCCTGGACAAAGACTGACGCTCAGGTGCGAAAGCGTGGGGAGCAAACAGG
+
IIIIIIIIIIIIIIIIIIICHHHHIIIIIIIIIHHIIIIIIIIIIIIIIIHIIIIIHIGHIIGIHHHHIIIIIIHIIIIIIIFHHHGHIHIDHHHIHGDEHIHIHIHIIIIGIHIIHIIIHIIIIIGIEGHEHI@;CHHHEHEEAHHIHID:GHHEHHHIHGIIGIIIHGCHHHCHFH--54->CHHG---@@G@=-6-6HHGG66G@-DHH=GHEEC@FHDD;??HHDAHHHEE@66@;:H@@G?EHCIHHHHHC:DHGGHFIHFGA86-6@CHG?HHEGHHEGIHIIGHEIHGHEEHH?GHEGEIIIHHHF.HHA@HIIIHIIIIIHIHHHIIIIIHIIIIIHFHGDFIIIIIIIHIHHHHDHIIIIIIIIIIIIIIIIGIIIIIIIHHHEIIIIIIIIIIIIIIIIIIIIIIIIIIIIIIIIIIIII
@HWI-D00621:625:HMJNFBCX2:2:1101:18272:67418
GTGGGGAATATTGCACAATGGGCGAAAGCCTGATGCAGCAACGCCGCGTGAGCGAAGAAGGTCTTCGGATTGTAAAGCTCTGTCCTTGGGGAAGATAATGACGGTACCCTTGGAGGAAGCCCCGGCTAACTACGTGCCAGCAGCCGCGGGAATACGTAGGGGGCTAGCGTTATCCGGATTTACTGGGCGTAAAGGGTGCGTAGGTGGTTTCTTAAGTCAGGAGTGAAAGGCTACGGCTCAACCGTAGTAAGCTCTTGAAACTGGGAAACTTGAGTGCAGGAGAGGAAAGTGGAATTCCTAGTGTAGCGGTGAAATGCGTAGATATTAGGAGGAACACCAGTAGCGAAGGCGGCTTTCTGGACTGTAACTGACACTGAGGCACGAAAGCGTGGGGAGCAAACAGG
+
IIIIIIIIIIIIIIIIIIIIIIIIHIIIIIIIIHHIIIIEHHHIIIIIIIEH?CDHHIIIIGEHIIIIHHIIIIIIIHGHH?DG../<GHIHHHHH?GHHG@HD..::F.BG.77@EHHIFHC:CCH-AFFHHDABEEHGHHE@@CDCC+++-@GEF-F-5C3>:G@-+--6F@-4;G4@-6--66-2;>HHFHHC@EEHH#@6>A>CHA6---?686666-A6-AA-C67--+F788+HGD@A---87-@:7..@GHIIHFHGB:.FFEAHGEF77..EHHHEHAB.IIHIIIIIIHAGIHCGHIHIIIIIIHHIIIIIHG?HC?HGIIIHFHEGHHHIHCIIIIIIIIIHHGEFIIIIHF<1?HIIIIHGDIHIIHE1CIIIIIIHIIIIIIIIIIIIIIII
@HWI-D00621:625:HMJNFBCX2:2:1101:18147:67659
GTGGGGAATATTGCACAATGGGCGCAAGCCTGATGCAGCCATGCCGCGTGTATGAAGAAGGCCTTCGGGTTGTAAAGTACTTTCAGCGAGGAGGAAGGCATTAAGGTTAATAACCTTGGTGATTGACGTTACTCGCAGAAGAAGCACCGGCTAACTCCGTGCCAGCAGCCGCGGTAATACGGAGGGTGCAAGCGTTAATCGGAATTACTGGGCGTAAAGCGCACGCAGGCGGTCTGTCAAGTCGGATGTGAAATCCCCGGGCTCAACCTGGGAACTGCATTCGAAACTGGCAGGCTAGAGTCTTGTAGAGGGGGGTAGAATTCCAGGTGTAGCGGTGAAATGCGTAGAGATCTGGAGGAATACCGGTGGCGAAGGCGGCCCCCTGGACAAAGACTGACGCTCAGGTGCGAAAGCGTGGGGAGCAAACAGG
+
IIIIIIIIIIIIIIIIHIHHHIIIHIHIIIIIIIIHIHIIIIIIIHIIHHEHHHHHIIIIIHIIIHIIHIIIIHHHIIIIIIDGHHIIIIIGIHHIIIEHGHGHHH?GFHHHFHH.BFHHHGHIGIIIHHIFG8->+D>-DH?HFH?GHGCHIICHHHCHHHHIC@AAGF3:CD+36@@FHEE:CC-@E@F@-@EGHEE?@GD@?@EHCHCG4;6GEF?>6-4D-@HHHDHG@--GEHCDHHHHCEHHCGIIHHHH>>@A-A-8FHA--FEGA-@G@HHHGDEHFAHIIIIHHEHHIHEHCFA-HFIIHGHHCHFHHHIIIGIHHHIHIIIIIIIIIIIHIIIIIIHHFHIHHIHHHEIHGHGDHIIIIIIIIIIIIIIHHEIGIIIIIHIHFIIIIIIIHHIIIHHHIIIIIIIIIIIIIIIIIIIIII
@HWI-D00621:625:HMJNFBCX2:2:1101:20618:67629
GTGGGGAATATTGCACAATGGGCGCAAGCCTGATGCAGCCATGCCGCGTGTATGAAGAAGGCCTTCGGGTTGTAAAGTACTTTCAGCGGGGAGGAAGGCGATAAGGTTAATAACCTTGTCGATTGACGTTACCCGCAGAAGAAGCACCGGCTAACTCCGTGCCAGCAGCCGCGGGAATACGGAGGGTGCAAGCGTTAATCGGAATTACGGGGCGTAAAGCGCACGCAGGCGGTCTGTCAAGTCGGATGTGAAATCCACGGGCTCAACCTGGGAACTGCATTCGAAACTGGCAGGCTAGAGTCTTGTAGAGGGGGGTAGAATTCCAGGTGTAGCGGTGAAATGCGTAGAGATCTGGAGGAATACCGGTGGCGAAGGCGGCCCCCTGGACAAAGACTGACGCTCAGGTGCGAAAGCGTGGGGAGCAAACAGG
+
IIIIIIIIIHIIIIIIIIIIIHIIHIIIIIIIIIIIIIIIIIIIIGIIHHHGHHIIHIHFHHHIIGIIIFHHHIIIHEHIHD<CHHIIIHIGIGGHIGIG.>8EHH7F?EGF@?@HIHHHIFHHHHHI@E@5CHHDCHCFHIIH?F-ADHD:EGEH??@@EDCFE@EEHHHG+;+33FEH?EEHHH@?=-@@?@4@-@6-52@@56-@)HC@#63@HEF@DH@+@-@CH>4@6---6@E>+-=EHHG@6--EEEC43HFHF-8-?F-E@G@A-6EF?EGCECIHHFHEGIHIHE?HHHF??EHBHGHGHH>DFHHHHG?HGHCHIIIHHHDIIHIHHHHHFHGIHGFB:1HGIHGCIHIHHIIIHHIGIHIIIHIHHHGIGIHIHIIIIHIIIIIIIIIIHIIIIGHIIIIIIIIHIIIIIIIIIIIIII
@HWI-D00621:625:HMJNFBCX2:2:1101:18983:67778
GTGGGGAATATTGCACAATGGGCGCAAGCCTGATGCAGCCATGCCGCGTGTATGAAGAAGGCCTTCGGGTTGTAAAGTACTTTCAGCGAGGAGGAAGGCGTTAAGGTTAATAACCTTGGCGATTGACGTTACTCGCAGAAGAAGCACCGGCTAACTCCGTGCCAGCAGCCGCGGTAATACGTAGGGTGCAAGCGTTAATCGGAATTACTGGGCGTAAAGCGCACGCAGGCGGTCTGTCAAGTCGGATGTGAAATCCCCGGGCTCAACCTGGGAACTGCATTCGAAACTGGCAGGCTAGAGTCTTGTAGAGGGGGGTAGAATTCCAGGTGTAGCGGTGAAATGCGTAGAGATCTGGAGGAATACCGGTGGCGAAGGCGGCCCCCTGGACAAAGACTGACGCTCAGGTGCGAAAGCGTGGGGAGCAAACAGG
+
IIIIIIIIIIIIIIIIIHIHHIHIHIIHIIHIIIIIHIIHHIIIIIIIEH=GHHHIHIIHHIIIHEHHIHHDHIIIIHHGHEDGHEHHDHIIIIIIGHIGHHHHHIAFEHIHH@HHGHHFHCDHCHEHEHH=A7DDDECHIIGE-GEHHDDCEE@F-A6FHCEGHHHHGE+6>C5:?6F-4--6E?-45@F--6-5@G-6GD-@EHEG=IHHEIIHHHEHHEHDHEGD>+CC@-HF@66:;@-FCIHIIIIIHCC5+:EG8-HGGA?AHHHHHECFIHHFE=HIHHEFIIIHF@-HIIHHHFHHE-FIIHHHHHHHGIIIIIHEIIHGIHIIIIIIHHIGIIIIIHHD<1IHIHHIIHHIIHGIIIIIIIIIIIIIIIIIIIIIIIIIIIIHHIIIIIIHHGIIIIHIIIIIIIIIIIIIIIIIIIIIII
@HWI-D00621:625:HMJNFBCX2:2:1101:13785:68946
GTGGGGAATATTGCACAATGGGCGCAAGCCTGATGCAGCCATGCCGCGTGTATGAAGAAGGCCTTCGGGTTGTAAAGTACTTTCAGCGAGGAGGAAGGCGTTAAGGTTAATAACCTTAGCGATTGACGTTACTCGCAGAAGAAGCACCGGCTAACTCCGTGCCAGCAGCCGCGGTAATACGGAGGGTGCAAGCGTTAATCGGAATTACTGGGCGTAAAGCCCACGCAGGCGGTCTGTCAAGTCGGATGTGAAATCCCCGGGCTCAACCTGGGAACTGCATTCGAAACTGGCAGGCTAGAGTCTTGTAGAGGGGGGTAGAATTCCAGGTGTAGCGGTGAAATGCGTAGAGATCTGGAGGAATACCGGTGGCGAAGGCGGCCCCCTGGACAAAGACTGACGCTCAGGTGCGAAAGCGTGGGGAGCAAACAGG
+
IIIIIIIIIIIIHIIIIIIIIIIIIIIIIIIIIIIIIIIIIIIIIIIIIIHIIIIGHIGIIIHHHIIIIHIHHGHIIIIGIHFHHIIIDHIHHHHIIIIIIIHIIIGHHHGHHFIIIIGHDHGAHIIIHHIGHCHC;GHG???F-BEAC>CHHHHHCHCA-GE@G@HH?GDDHD:C@GCGHDEHHIGGEH@@@EEHHE-FHHFGGF666:FH@6?HG@@))64+5-=HH<-5--@@EGGD;=E@FH@@ECFHEHHHCHCGA86--A-F-GIHH@CGHE@GCHG@HHEHHHHF?H@FHDGHEFCHGAD7>IIIHFHHB?GHFGEEIIHHIHIIHFIGHIIHIGIIIHHG<GHIIIIHIHIIIIIIIIIIIIIIIIIIHIIIIIHHIIIIIHIHHIIIIIIIIHIIIIIIIIIIIIIIIIIIIIIIIIIIII
@HWI-D00621:625:HMJNFBCX2:2:1101:16705:69171
GTGGGGAATATTGCACAATGGGCGCAAGCCTGATGCAGCCATGCCGCGTGTATGAAGAAGGCCTTCGGGTTGTAAAGTACTTTCAGCGAGGAGGAAGGCGTTAAGGTTAATAACCTTAGCGATTGACGTTACTCGCAGAAGAAGCACCGGCTAACTCCGTGCCAGCAGCCGCGGTAATACGGAGGGTGCAAGCGTTAATCGGAATTACTGGGCGTAAAGCGCACGCAGGCGGTCTGTCAAGTCGGATGGGAAATCCCCGGGCTCAACCTGGGAACTGCATTCGAAACTGGCAGGCTAGAGTCTTGTAGAGGGGGGTAGAATTCCAGGTGTAGCGGTGAAATGCGTAGAGATCTGGAGGAATACCGGTGGCGAAGGCGGCCCCCTGGACAAAGACTGACGCTCAGGTGCGAAAGCGTGGGGAGCAAACAGG
+
IIIIIIIIIIIIIIIIIIIIIIIIHIIIIIIIIIHIIHIHIIIIIIIIIHIHIIIIIIIIIIIIIIIIIIIIIIIIIIIIIHDGHHHHHHGHIHIIHHHHIIIIIIHHEHHIIGHHIHHH:HIIIGGHEEHHHA@HDHDGHIHH-BHHGC;+@6-FHEFHHFHHHIGHF@3>C:++-6FHH=-;HHHE-666--5@GE66@GH@@-6@6HHG@@5GHHH1--@+---H::@66---?IIHDE5-?-@6-@IEECCD:HHGHAA@HHHGA@HGFA-A@CA?-56-HIIHHEHG?HGEAFFD-?GEF7IHHIIIGHIIHHIIHIH?HHIIIIIIIIIIHIHIHIHIHGHGDFIIIIIIHIIIIIIIIIIIIIIHIHIIIIIIHEIIIIIHH?EIHIIIHDIIHHIIIHHIIIIIIHIIIIIIIIIIIIIIII
@HWI-D00621:625:HMJNFBCX2:2:1101:19847:69034
GTGGGGAATATTGCACAATGGGCGCAAGCCTGATGCAGCCATGCCGCGTGTATGAAGAAGGCCTTCGGGTTGTAAAGTACTTTCAGCGAGGAGGAAGGCATTAAGGTTAATAACCTTAGTGATTGACGTTACTCGCAGAAGAAGCACCGGCTAACTCCTTGCCAGCAGCCGCGGTAATACGGAGGGTGCAAGCGTTAATCGGAATTACTGGGCGTAAAGCGCACGCCGGCGGTCTGTCAAGTCGGATGTGAAATCCCCGGGCTCAACCTGGGAACTGCATTCGAAACTGGCAGGCTAGAGTCTTGTAGAGGGGGGTAGAATTCCAGGTGTAGCGGTGAAATGCGTAGAGATCTGGAGGAATACCGGTGGCGAAGGCGGCCCCCTGGACAAAGACTGACGCTCAGGTGCGAAAGCGTGGGGAGCAAACAGG
+
IIIIHHHIIIIIIIIIIIIIHIIHIHIIIIIIIIGIIIHIIIHIHHHHHHHHIGHIIHHHIGIHEHCHI<<CCGHHFHIHIHDHHHHIIIIHGHIHIIGHEEFEHCHHEE..F.DBGHH77.BFHIGHAGEGHHGHDH+7@7A@FH-ECH:D@EEHFG---AGH@HH-GG::CC;CH?@6@@GDHHHHHHH--6@-4@--EGHHHFE56C-@G:#6-6@6:DD+4+)DHHHG@@-@6--6+-@@-@@-@?@6-+C:>+HFFF6FEAE@-HHEGEEA6--F4=FBIHHIIIIHHEEHFCGH@HF7D-HEDHDAHHFHHGDG?HCCIIIIHIHD@DIHHG.IHIIIHEGD<<GHHEHHG@HHDDDDGHHHHIHEHIIIIHIIIHEHIIIIHHHHGIHIHHEEHHIIIIIIIIIIIGIIIIIIIIIIHHHEHH
@HWI-D00621:625:HMJNFBCX2:2:1101:14577:69490
GTGGGGAATATTGCACAATGGGCGCAAGCCTGATGCAGCCATGCCGCGTGTATGAAGAAGGCCTTCGGGTTGTAAAGTACTTTCAGCGAGGAGGAAGGCGTTAAGGTTAATAACCTTGGCGATTGACGTTACTCGCAGAAGAAGCACCGGCTAACTCCGTGCCAGCAGCCCCGGTAATACGGAGGGTGCAAGCGTTAATCGGAATTACAGGGCGTAAAGCCCAAGCAGGGGGTCTGTCAAGTCGGATGTGAAATCCCCGGGCTCAACCTGGGAACTGCATTCGAAACTGGCAGGCTAGAGTCTTGTAGAGGGGGGTAGAATTCCAGGTGTAGCGGTGAAATGCGTAGAGATCTGGAGGAATACCGGTGGCGAAGGCGGCCCCCTGGACAAAGACTGACGCTCAGGTGCGAAAGCGTGGGGAGCAAACAGG
+
IIIIIIIIIIIIIIIIIIIHHIIIIIIIIIIIIIHHIIIIIIIIIIIIEHGHHIGIIIIHIHIHIHIHIIIIIIIHGIHIHIGHHHHIHGCHEHIIIIGIIIIHHIEHHFHIIIF?HHGFDHIIIIH=D-D7A8@777>@GGCH-FHIGC+;EHGEHHC@G=-6A---8--->CCH@-6@@-6CHD--@F?G?H@EE--6@H=@G@G@3DHE@6-@48--+--+--C>6+6@6--6--ED:=@EHHFHHFGGE:DD:>G-A-F8HA-G@AAAFFHF?EA-@HFIHIIIHHGHHEFFG@HHGEEHHHIIHIHIHFHHHHHIHIIIHHHIIHIIHHIIIHHIIIIIHHHF<GIIIIHIHGIIIHIIIIIHIGIIIIIIIIIIIIIGIIIIIIIIHIIIIIHHCHIIIIIIIIIHIIIIIIIIIIIIIIIIII
@HWI-D00621:625:HMJNFBCX2:2:1101:16876:69833
GTGGGGAATATTGCACAATGGGCGCAAGCCTGATGCAGCCATGCCGCGTGTATGAAGAAGGCCTTCGGGTTGTAAAGTACTTTCAGCGAGGAGGAAGGCATTAAGGTTAATAACCTTAGTGATTGACGTTACTCGCAGAAGAAGCACCGGCTAACTCCGTGCCAGCAGCCGCGGTAATACGGAGGGTGCAAGCGTTAATCGGAATTACTGGGCGTAAAGCGCACGCAGGCGGTCTGTCAAGTCGGATGTGAAATCCCCGGGCTCAACCGGGGAACTGCATTCGAAACTGGCAGGCTAGAGTCTTGTAGAGGGGGGTAGAATTCCAGGTGTAGCGGTGAAATGCGTAGAGATCTGGAGGAATACCGGTGGCGAAGGCGGCCCCCTGGACAAAGACTGACGCTCAGGTGCGAAAGCGTGGGGAGCAAACAGG
+
IICG?EHHHEHHIIIIHIIIIIIIHIIIIIIIIIHHIIIIIIIGGIIIHHEEHHIHIHIIHHIIIIIIHHHIHHIIIIIEHFDCHHFHDHHDHIIHGFHIEGEHGHIHHHHHHEHI.GABHHIE@HEH.8F-@-GCHHIHHHHH--7F::DDHC@?GE@@EHHHHE?GF43:53+>@HGHI-4+CD--6F-6-@GE@E?-HG6@E@@?FCG@465@E@E-6DHG@-HHH;--6---6-ED5-@666-CFHHHE5+CHDHHHHEDC6+6--AGEA-HGIIHHIIIIIIHGB-CEFHEFHHF6B-EEHHGDIHG@HGIIHIIIHIHIIIIIHIIIIIIHHIIIGHHIIHG<HIIHHIHFIHHDHHHIIIIIIIIIIHDCHHEH@HHIIHHHHEHIIIIIIIHC?IHF<CIIIIIIHIHIIIIIHIIIIIIII
@HWI-D00621:625:HMJNFBCX2:2:1101:18052:69948
GTGGGGAATATTGCACAATGGGCGCAAGCCTGATGCAGCCATGCCGCGTGTATGAAGAAGGCCTTCGGGTTGTAAAGTACTTTCAGCGAGGAGGAAGGCGTTAAGGTTAATAACCTTAGCGATTGACGTTACTCGCAGAAGAAGCACCGGCTAACTCCGGGCCAGCAGCCGCGGTAAAACGGAGGGTGCAAGCGTTAATCGGCATTACTGGGCGTAAAGGGAACGCAGGCGGTTTGTAAAGTCGGATGTGAAATCCCCGGGCTCAACCTGGGAACTGCATTCGAAACTGGAAGGCTAGAGTCTTGTAGAGGGAAGTAGAATTCCAGGTGTAGCGGTGAAATGCGTAGAGATCTGGAGGAATACCGGTGGCGAAGGCGGCCCCCTGGACAAAGACTGACGCTCAGGTGCGAAAGCGTGGGGAGCAAACAGG
+
IIHIIICHGHIIIIHIIHIIHIIIHHIHIIIIIHHIIIIFHHIIIHHECH<1DFG@HHHIIGHIIIG@HHHHHIIGHHHIIHD?GHHI:>HD.<@GHHHIICHHIGH?EHC.F.@@GHG?>:EHHGHHHHH-DGHI+7>A-BFHH@-ACHIG@-6FGE@++5>H---5-@DHHDD+6---6=-66C-5-6@--65---6FHGACHGG4=H;E-G@>E@6+6--<---:D:66--666-HDH@--CHFFEHHIHD>>3+-IHF6-8---6-EB8AEHCHHHA7-HHHHHA8---?HIIHHF8---F-HIHHF:..D.CGIHFHED.?HIHDHIIIHHHHHHIIIIIHF?DGD7.IHF.HC<.D<DCHIHIHIIIIIHDC..0IIIIHHD<11EIIIIIIIHF1IHE<=HIIIIIHIIIIH@IIHIIIIIII
@HWI-D00621:625:HMJNFBCX2:2:1101:17207:70723
GTGGGGAATATTGCACAATGGGCGCAAGCCTGATGCAGCCATGCCGCGTGTATGAAGAAGGCCTTCGGGTTGTAAAGTACTTTCAGCGAGGAGGAAGGCGTTAAGGTTAATAACCTTAGCGATTGACGTTACTCGCAGAAGAAGCACCGGCTAACTCCGTGCCAGCAGCCGCGGTAATACGGAGGGTGCAAGCGTTAATCGGAATTACTGGGCGTAAAGCGCACGCAGGCGGTCTGTCAAGTCGGATGTGAAATCCCCGGGCTTAACCTGGGAACTGCATTCGAAACTGGCAGGCTAGAGTCTTGTAGAGGGGGGTAGAATTCCAGGTGTAGCGGTGAAATGCGTAGAGATCTGGAGGAATACCGGTGGCGAAGGCGGCCCCCTGGACAAAGACTGACGCTCAGGTGCGAAAGCGTGGGGAGCAAACAGG
+
IIIIGIHHIIIIIIIIIIIIIIIHHIHHIIIIIIIIIIIHIIIIIIIIGII1GHIHIIIHHHHHIIIIIHHIIHHHH0FHHHDGHHII.CHIIIHIHFID@C7EGGGHIIHHEFHH?E.D;CC@GEEHHHHH--7++DCFAGHIGIHHH::CHGF@@H@@EHHHAAF-@A+;C:DHE-6-E-5>HI4-@GH--@@@GH@6@ED@@E6-6D@C-6-@EF+3--@+>-=HHB@F6--@@F@HD5-EHHEHGHIHGDHHC+EHEA8-HHHHGHHEEHHHHCIIHG??GGGHIIIHHHHCHHHGIHHHHEEHHDGHHCHIHIIIIHIHIIIGHIIGIIIIIIIIIIIIIIIHDFHEEHIGHHIIHIIIIHHHHIIIIIIIIIIHHHHGIIIHFHHHHHHIIHHIIIIIIIIIIIIIIHIIIIIIIIIIIIIIII
@HWI-D00621:625:HMJNFBCX2:2:1101:19105:70565
GTGGGGAATATTGCACAATGGGCGCAAGCCTGATGCAGCCATGCCGCGTGTATGAAGAAGGCCTTCGGGTTGTAAAGTACTTTCAGCGAGGAGGAAGGCGTTAAGGTTAATAACCTTGGCGATTGACGTTACTCGCAGAAGAAGCACCGGCTAACTCCGTGCCAGCAGCCGCGGTAATACGGAGGGGGCAAGCGTTAATCGGAATTACTGGGCGGAAAGCGCACGCAGGGGGTCTGTCAAGTGGGATGTGAAATCCCCGGGCTCAACCTGGGAACTGCATTCGAAACTGGCAGGCTAGAGTCTTGTAGAGGGGGGTAGAATTCCAGGTGTAGCGGTGAAATGCGTAGAGATCTGGAGGAATACCGGTGGCGAAGGCGGCCCCCTGGACAAAGACTGACGCTCAGGTGCGAAAGCGTGGGGAGCAAACAGG
+
IIIIIIIIIIIIIIIIIIIHHIIIIIIGHIIHIIHIIIIHIIHIIIIIIIIGHIIIGIIIHIIHHFHIIIIGEHIIIIGIHHCCGGHIIIIGHEHIIHI:GDEHHHAFHHIIICEG@HAHH:DHCHHCEEHHIF-D:ECG6EHHA6FEH::;@EEEEHDHEHEEHCE?G-3DH:+>GEEFGHH:CH+3:DH?@E-6EE-6GC;G?-+646E@46#3EH:GHD:;F>HHC+66--G@-HCH@65-6-66--EGHHHH>3A6-6--FA?F-?IHF6--EEGAHGCEAA8-?HHHCF-C?E@EHEEGIHHFHIIHGEIGHHGG.EHHECIHGHIIIHIHHHHHHCFHIIHA<<EHIIHHHHFHHHDHIHIHIIIIIIIHHE.IIIIGIIIHIIIIIIIIHIIHHFHIIIIIIIIIIIIIIIIIIIHIIIIIII
@HWI-D00621:625:HMJNFBCX2:2:1101:16222:70863
GTGGGGAATATTGCACAATGGGCGCAAGCCTGATGCAGCCATGCCGCGTGTATGAAGAAGGCCTTCGGGTTGTAAAGTACTTTCAGCGGGGAGGAAGGCGATAAGGTTAATAACCTTGTCGATTGACGTTACCCGCAGAAGAAGCACCGGCTAACTCCGTGCCAGCAGCCGCGGTAATACGGAGGGTGCAAGCGTTAATCGGAATTACTGGGCGTAAAGCGCACGCAGGCGGTCTGTCAAGTCGGATGTGAAATCCCCGGGCTCAACCTGGGAACTGCATTCGAAACTGGCAGGCTAGAGTCTTGTAGAGGGGGGTAGAATTCCAGGTGTAGCGGTGAAATGCGTAGAGATCTGGAGGAATACCGGTGGCGAAGGCGGCCCCCTGGACAAAGACTGACGCTCAGGTGCGAAAGCGTGGGGAGCAAACAGG
+
HHHIGHHIIHHEEGHIIIIHHEEHHDII?GEGHGGHHH?HHHC@CE<D.ECGHHIEHEEHH?0@GHFEDHIHHIGIIIHGG1D@HGHDG:D<:CDF@EHHDD@E?AD?FFHHHHHFE?FECA-A--8@GH--BA-6>DDEGE---AGF::++@-6AEHDG-@4F?-@5-6;CHH+>GHEE-EHH;;--@@@@-4GC@---4@-45F?-ECEG@6'DGHCFEHE35+HHIHFHGFEG--=C>--6-@?@@6F@C;DD:C-8-6F-@@?CEHF?A6---HHHEG@CGB-?GEFF-CEIHHHHAFDHEBF@7DDAHEHEF.7HCFAFFHH?GHHHHGIIHCH=GHEEHHHA<DHECIIIHIHHH<IIIHDIIIIIHIHHHHIHFHHECIIIIIIHEGIHHDHIIHHHIHGIIHG@IIIIIIIHIIHIIIIIII
@HWI-D00621:625:HMJNFBCX2:2:1101:19968:70885
GTGGGGAATATTGCACAATGGGCGCAAGCCTGATGCAGCCATGCCGCGTGTATGAAGAAGGCCTTCGGGTTGTAAAGTACTTTCAGCGAGGAGGAAGGCGTTAAGGTTAATAACCTTGGCGATTGACGTTACTCGCAGAAGAAGCACCGGCTAACTCCGTGCCAGCAGCCGCGGTAATACGGAGGGTGCAAGCGTTAATTGGAATTACTGGGCGTAAAGGGAACGCAGGCGGTCTGTCAAGTCGGATGTGAAATCCCCGGGCTCAACCTGGGAACTGCATTCGAAACTGGCAGGCTAGAGTCTTGTAGAGGGGGGTAGAATTCCAGGTGTAGCGGTGAAATGCGTAGAGATCTGGAGGAATACCGGTGGCGAAGGCGGCCCCCTGGACAAAGACTGACGCTCAGGTGCGAAAGCGTGGGGAGCAAACAGG
+
IIIHIGIIIIIIIIIIIIIIHHIIGHIIIIIHIIIIIHHIHHIIIIHIHHHHHHIIIIF<FGFHHHHIIFEHHIIIIIIGIH<DFHIIHIHHIIIIIIEHEHEHIIBHEEHCH..ADGEHHDHHGFHHGH?EHEHDHHCCFFA6-AGF:DHIEEHH?AHHH-A-GEE-A8++>CCDCE@??-@::;6446@---5-5@@-@@6-6@@-@HHE@->6@8-+-+EFD-G>6+-4--HG?EEDGHCHE@---EIHGCH::+A@CC@4FAA--F-FHEG@?-FEEHHHHF-GCHEHG-EGHEGEG88-AFEEHIIGIIIIIIIHFHGFAEHG;:IIIIHHHHCHIIIIHEHFDCHIGHIIIIIHGHGHHHIIIIGIIIIIIIIIIIHHHIHIHHFHHIIIIIIHF1IIIHGIHIIIIIIIIIIHIHIIIIIIII
@HWI-D00621:625:HMJNFBCX2:2:1101:16218:71143
GTGGGGAATATTGCACAATGGGCGCAAGCCTGATGCAGCCATGCCGCGTGTATGAAGAAGGCCTTCGGGTTGTAAAGTACTTTCAGCGAGGAGGAAGGCATTAAGGTTAATAACCTTAGTGATTGACGTTACTCGCAGAAGAAGCACCGGCTAACTCCGTGCCAGCAGCCGCGGTAATACGGAGGGTGCAAGCGTTAATCGGAATTACTGGGCGTAAAGCGCACGCAGGCGGTCTGTCAAGTCGGATGTGAAATCCCCGGGCTCAACCTGGGAACTGCATTCGAAACTGGCAGGCTAGAGTCTTGTAGAGGGGGGTAGAATTCCAGGTGTAGCGGTGAAATGCGTAGAGATCTGGAGGAATACCGGTGGCGAAGGCGGCCCCCTGGACAAAGACTGACGCTCAGGTGCGAAAGCGTGGGGAGCAAACAGG
+
IIIIIIIIIIIIHIIIHIIIHIIIIIIIHIIIIIFHIHIIIIHIIIGIHIHHIGIIHIHHHIHHIIHIIHIIHIIIIIIHIHDHHIFHGIIIHHIHIIIGHIHGIHGEHHHGIHHIIIIHIIIIIGIIIIIHHFHDHIIGIIHFHHCHIIIHHFBFHCHHFGHHIIIC-GD:HDCHGCEFH=GH:D@HHIIH-4EEHIIEHHHGCH9H>EH@GDD>G?F3@CDHDHCC>CE@@-@6?HHCHE-6EE@6-?GIHHCHHC?HEEE@FGAF-EFHHHGEFEHCHHIIIIHEHE-HHB-HEHIHHHHGF-HHIIIIHCIHEIIIIHEFIIIIIIHHHHHIIIHHIIIIIHFG<HIHIIIIIHIIIHHIIIIIIIHIIIIHHHHGHEIIIIIIIIIIHIIIIIHHHGIIIIIIIIIIIHIIIIIIIIIIIIIIII
@HWI-D00621:625:HMJNFBCX2:2:1101:16338:71772
GTGGGGAATATTGCACAATGGGCGCAAGCCTGATGCAGCCATGCCGCGTGTATGAAGAAGGCCTTCGGGTTGTAAAGTACTTTCAGCGGGGAGGAAGGCGATAAGGTTAATAACCTTGTCGATTGACGTTACCCGCAGAAGAAGCACCGGCTAACTCCGTGCCAGCAGCCACGGTAATACGGAGGGTGCAAGCGTTAATCGGAATTACTGGGCGTAAAGCGCACGCAGGCGGTCTGTCAAGTCGGATGTGAAATCCCCGGGCTCAACCTGGGAACTGCATTCGAAACTGGCAGGCTAGAGTCTTGTAGAGGGGGGTAGAATTCCAGGTGTAGCGGTGAAATGCGTAGAGATCTGGAGGAATACCGGTGGCGAAGGCGGCCCCCTGGACAAAGACTGACGCTCAGGTGCGAAAGCGTGGGGAGCAAACAGG
+
HIHIHIIHIFHHHHFHHIIIIGIHIHIIGHHFFHEHIHIIIIIGIIIGEHIHHHHHHHIIGHHIIIHIIHIIGHHCHHIHIFDEHFHHHIIHDHEHHGFHCCG=CHDFCHHGE?EHHEHIHIHHECHHEE?@@GGHCHHHIIGGCH@HHDD;GF-6@H-GHEHHCEHIIE-65+@FH-@FEDECHIE@EEH@-6@@H@@?EC--@@-6@-6@+)+?GC155--+ECHHHC@@@-@-F@-65-@66--@-6@@-6+5+:A-A-64EFG?CFFHHGA@@IHHGFEEHGGFHIIHGF--7-78-77-7-ED+IHIHBHHDF?EGHCHHHHHHDIHEEFHH@E@HDGIIHEA<DGHEHHGHGIIHHHIGHFIIHIIEHIHHH<HGHHHHIHFIIHHFEIIIHG@HHHCE0FHHHIHIIIIHIIIIIHHHHIGII
@HWI-D00621:625:HMJNFBCX2:2:1101:7339:72648
GTGGGGAATATTGCACAATGGGCGCAAGCCTGATGCAGCCATGCCGCGTGTATGAAGAAGGCCTTCGGGTTGTAAAGTACTTTCAGCGGGGAGGAAGGTGTTGAGGTTAATAACCTCAGAAATTGACGTTACCCGCAGAAGAAGCACGGGCTAACTCCGTGCGAGCAGCCGCGGTAATACGGAGGGTGCAAGCGTTAATCGGAATTAATGGGCGTAAAGCGCACGGAGGCGGTCTGTCAAGTCGGATGTGAAATCCCCGGGCTCAACCTGGGAACTGCATTCGAAACTGGCAGGCTAGAGTCTTGTAGAGGGGGGTAGAATTCCAGGTGTAGCGGTGAAATGCGTAGAGATCTGGAGGAATACCGGTGGCGAAGGCGGCCCCCTGGACAAAGACTGACGCTCAGGTGCGAAAGCGTGGGGAGCAAACAGG
+
IIIHIIIIIIIIIIIIIIIIIIIIIHHHIIIIIIIIIIIIHIIIIIIIIIHIIHHHIIIIHGIIIIIIHDGDHIIIH@FGHFFHHHIGIIICHIICHIEHGCHGHC--8788FF------77FC@HEHE---8A563>C--AF--AH+5>++4668FFE-5@+-5>CHFEH++++6@@66E-43>+6E-6---64-@@E#@-@@6--+-C>5+@-E@>+3--5-4+CHHBHG@--@?@@D>-=FG@?EFHHF-:DCHDEHGCHFHA4--CFA?HCEEHHA@-CF@ACHFE5-?G-B?AEHHGHIFEA77+GHEG8CG@DDDCGG?@HEHDHIHIIIIIIHIHHGHEED:@HIIIIIIIHIHIIIIIHEIIHHHIIHHIHHHCHEIHIHHFGGIIIIIHHCGHIIIGHIIIIIIIIGIIIIIGIIIHHHII
@HWI-D00621:625:HMJNFBCX2:2:1101:15251:72651
GTGGGGAATATTGCACAATGGGCGCAAGCCTGATGCAGCCATGCCGCGTGTATGAAGAAGGCCTTCGGGTTGTAAAGCACTTTCAGCGGGGAGGAAGGCGATAAGGTTAATAACCTTGTCGATTGACGTTACCCGCAGAAGAAGCACCGGCTAACTCCGTGCCAGCAGCCGCGGTAATACGGAGGGTGCAAGCGTTAATCGGAATTTCTGGGCGTAAAGCGCACGCAGGCGGTCTGTCAAGTCGGATGTGAAATCCCCGGGCTCAACCTGGGAACTGCATTCGAAACTGGCAGGCTAGAGTCTTGTAGAGGGGGGTAGAATTCCAGGTGTAGCGGTGAAATGCGTAGAGATCTGGAGGAATACCGGTGGCGAAGGCGGCCCCCTGGACAAAGACTGACGCTCAGGTGCGAAAGCGTGGGGAGCAAACAGG
+
IIIIIIIIIIIIIIIIIIIIIIHIIIIIIIHIIHHHIIIIIIIIIDHHHIEHIHGH?FHGHHIIIIIIIIIIIIIIIIGIHHCGHHHIIHDHDHIFHICDHHIIGI?FHIHIGGHHIHHIIIIIFHEHIIHHHHCHHDDEFHHIHHHHHHHIHG@GEHHI@EHEEFFEHE+>3CDDEEH?EHDDHDGEHHGC-E@@EHCGCF-@F@#6@:HG@:@EHG>FD:;CHHGIHHF@-666--=DHEEF@G@-@-HHCDHHDHHHFHEEIHHG@FGAEEEGC@B-HHHHIHHIHA-EHHCFFHHF?HHEHGHIHHIIHEDGCHIHIHHHIIHFHHHHFHHHHHIIIHHIIHE@<<HHHBIIHIIFGIHIIIIIIIIIIIIHIIHIIGIHIHIIIHHGDHIIHIIHIIIIIIIIIIIIIIIHIIIIIIIIIIIIII
@HWI-D00621:625:HMJNFBCX2:2:1101:16779:73976
GTGGGGAATATTGCACAATGGGCGCAAGCCTGATGCAGCCATGCCGCGTGTATGAAGAAGGCCTTCGGGTTGTAAAGTACTTTCAGCGAGGAGGAAGGCGTTAAGGTTAATAACCTTGGCGATTGACATTACTCGCAGAAGAAGCACCGGCTAACTCCGTGCCAGCAGCCGCGGTAATACGGAGGGTCCAAGCGTTAATCGGAATTAATGGGCGTAAAGCGCACGGAGGCGGTCTGTCAAGGCGGATGTGAAATCCCCGGGCTCAACCTGGGAACTGCATTCGAAACTGGCAGGCTAGAGTCTTGTAGAGGGGGGTAGAATTCCAGGTGTAGCGGTGAAATGCGTAGAGATCTGGAGGAATACCGGTGGCGAAGGCGGCCCCCTGGACAAAGACTGACGCTCAGGTGCGAAAGCGTGGGGAGCAAACAGG
+
IIIGIIIIIIHIICGHIHHHHIGIGHGHIIIIIIIIHIIIIIIHIIIGHIHHIIICHHHGHIIIHIIIHIIDHHIHHIIIHHDGHHIGHIIGIIIHHGEDHD@EHEGHGEHEEECG..DGDDHHC?GHHIF?D-DCCH+@-E--AG-ADHI+-8-8FF=AHEC@@?GE-4;>++5>C-@@@-->>D4---@@-@E@=EG-GFGG666+-:D@6--@@,56--HE@+=HHHCG@-@@6--@6-@66--FEFCHE:HDH:GHGCG-HEE-AEHE?FCHG-CHEDIHHHG@BEEHHHGHCFG@?IHGF@HHGHIIHGHEFEE?HIFGAEFFCHH;EABHB.HEIIIIHHHF:HIIIIHGFFHE:HCHHIIHGHFIIGIIIHCHIHHEHIIIIIIIIIHIHIHHGCIIIHGIIIIIIIIHIIIIIIIIIIIIHI
@HWI-D00621:625:HMJNFBCX2:2:1104:14137:55131
GTGGGGAATATTGCACAATGGGCGCAAGCCTGATGCAGCCATGCCGCGTGTATGAAGAAGGCCTTCGGGTTGTAAAGTACTTTCAGCGGGGAGGAAGGTGTTGAGGTTAATAACCTCAGCAATTGACGTTACCCGCAGAAGAAGCACCGGCTAACTCCGTGCCAGCAGCCGCGGTAATACGGAGGGTGCAAGCGTTAATCGGAATTACTGGGCGTAAAGCGCACGCAGGCGGTCTGTCAAGTCGGATGTGAAATCCCCGGGCTCAACCTGGGAACTGCATTCGAAACTGGCAGGCTAGAGTCTTGTAGAGGGGGGTAGAATTCCAGGTGTAGCGGTGAAATGCGTAGAGATCTGGAGGAATACCGGTGGCGAAGGCGGCCCCCTGGACAAAGACTGACGCTCAGGTGCGAAAGCGTGGGGAGCAAACAGG
+
IIIIIIIIIIIIIIIIIIIIIHIIIIIIIIIIIIIIIIIIIHIIIIIIIIHHHIIIIIIIIIIIIHIIIIIIIIIIIHIHIIDHFHHHIIIHHHIIIIHHHIIIIIH@GHIHGHIHIHEE@GHIHFHIEHGDGHEHDHG--AGH-AEGHDDHHEHIHHDHHIG-6GCHHGCDHHIDEFHHH-6>D+5@E?---6EEH?-6EECHGHH?@HGF4HHHEHHGI@6+@:@HDHH@@6-@-GHHDHE@6-EG?@HHE3DIIHIHGGHEHH@AA-HGIIHEA6--A=EEFHHIHCB68EHHEHEHHHHFHHHHCIHEHEIHHEIHHHHHIHIHHIIIIIIIIHIHIIIIHIHFDFH?HEGGEIIIHHIIIIIIIIIIIHIIIHDIHIHIIIHIHHHHIIIIIIHHH?IIIHIIIIIIIIHIIIHIIIIIIIIIII
@HWI-D00621:625:HMJNFBCX2:2:1104:20554:55017
GTGGGGAATATTGCACAATGGGCGCAAGCCTGATGCAGCCATGCCGCGTGTATGAAGAAGGCCTTCGGGTTGTAAAGTACTTTCAGCGAGGAGGAAGGCGTTAAGGTTAATAACCTTGGCGATTGACGTTACTCGCAGAAGAAGCACCGGCTAACTCCGTGCCAGCAGCCGCGGTAATACGGAGGGTGCAAGCGTTAATCGGAATTACTGGCCGTAAAACGCACGCAGGCGGTCTGTCAAGTCGGATGTGAAATCCCCGGGCTCAACCTGGGAACTGCATTCGAAACTGGCAGGCTAGAGTCTTGTAGAGGGGGGTAGAATTCCAGGTGTAGCGGTGAAATGCGTAGAGATCTGGAGGAATACCGGTGGCGAAGGCGGCCCCCTGGACAAAGACTGACGCTCAGGTGCGAAAGCGTGGGGAGCAAACAGG
+
CHH?HIIIIIIIIIIIIGHIEHIIIIIIIHIEFHHIIHIIIIIIIHHI?FCFHHHIHFHHHHEEHIHIHDHHD@GHIIHHHI<FECED<HHDEHFGHIHDHDDEEHHHEHHHG@GFHEHIIGHEEFHIGCHCHGEHCE:@HCHHIAEG:HHHHHCGCEEFGHIGFCHHIEHHCCCH?-6-4@=+C:EHE?GHHH6-@-6--H<@@6@F@63#4E@E6@@-3CGCIHFHDH@@6--@6?HCC@H@IFF@?CGHEDC>+CHFEEFAGA@@CA8-HEIHIIHHHHIHHEHG@@?@8-GHHHEHEHCHEFHHHDDE.HGIIIHIGHFFHFGGHIIIIIHHGCEEHHHIIHFGDFIIHGHHEHHHHIIIHGIIIGIHIIHIIIIHGIIHIHIIIIIIHIIIIIHEHCHDDHHIIIIIIIIIHHGIGIIIIIIIII
@HWI-D00621:625:HMJNFBCX2:2:1104:4822:55516
GTGGGGAATATTGCACAATGGGCGCAAGCCTGATGCAGCCATGCCGCGTGTATGAAGAAGGCCTTCGGGTTGTAAAGTACTTTCAGCGAGGAGGAAGGCGTTAAGGTTAATAACCTTAGCGATTGACGTTACTCGCAGAAGAAGCACCGGCTAACTCCGTGCCAGCAGCCGCGGTAATACGGAGGGTGCAAGGGTTAATCGGAATTACTGGGCGTAAAGCGCACGCAGGCGGTCTGTCAAGTCGGATGTGAAATCCCCGGGCTCAACCTGGGAACTGCATTCGAAACTGGCAGGCTAGAGTCTTGTAGAGGGGGGTAGAATTCCAGGTGTAGCGGTGAAATGCGTAGAGATCTGGAGGAATACCGGTGGCGAAGGCGGCCCCCTGGACAAAGACTGACGCTCAGGTGCGAAAGCGTGGGGAGCAAACAGG
+
IIIIIIIIIIIIIIIIIIIGIIIIIIHIIIIIIIIIIIIIIIIIIIIICEGHIIIIIIIIGIIIIGIHHIIDHIIIHIIIIGGHHHIIIIIDHHIIIIIIIHHHIHHHIIHHIGHHIFH?C+GE?H@GHHICG-7:+@CEHH@G-FE?D:+3@@6GG-4AEHGCA-AEH4>DD:6C56F@ECGDCDHI-@-@-6@-@@-6@@-@E@F@FHDGHD@@CBC4-34+--@++5-@6-6---EHD@-@F?GHEHEF@+HH:DEA6-?FHEHHECHIHEHG@-CHHHHHIIIIIHHHCHGFHIHHEHHHHEIHIIIHHFHHHHHHEHEHHIIHIHIIHFHIHHHHHHHIHHHGDFIIIHHIHHIIIHIIIIIIIIIHHIIHIIDHIGIIHIIIHIHHHIIIIIIIHHIIIHIIHIIIIIIIIIIIIIIIIIIIII
@HWI-D00621:625:HMJNFBCX2:2:1104:16907:55502
GTGGGGAATATTGCACAATGGGCGCAAGCCTGATGCAGCCATGCCGCGTGTATGAAGAAGGCCTTCGGGTTGTAAAGTACTTTCAGCGGGGAGGAAGGTGTTGAGGTTAATAACCTCAGCAATTGACGTTACCCGCGGAAGAAGCACCGGCTAACTCCGTGCCAGCAGCCGCGGTAATACGGAGGGTGCAAGCGTTAATCGGAATTACTGGGCGTAAAGCGCACGGAGGCGGTCTGTCAAGTCGGATGTGAAATCCCCGGGCTCAACCTGGGAACTGCATTCGAAACTGGCAGGCTAGAGTCTTGTAGAGGGGGGTAGAATTCCAGGTGTAGCGGTGAAATGCGTAGAGATCTGGAGGAATACCGGTGGCGAAGGCGGCCCCCTGGACGAAGACTGACGCTCAGGTGCGAAAGCGTGGGGAGCAAACAGG
+
IIIHIIIIHIIIIIIIIHIIIIIIIIIIIIIIHI@HIIIIIIIIHIIIIIG@HIECGHGHHIIIIIIIDHGHHIHHHHHIIEDGHFEHIIICHHDCGEHGGDHHHIC/@/BHCH@FHHFHE-FAGE@@EGF-6FHG+6CDD?GHHIEHIGGIIHHHHHEFHHIE@E@@F-+>+;++6-6-6-6>CDEEHH---6----6@FHHG@@FHIC@@-F6G@DE35-@4-+IHHH@F66-CHHIIHDH@@6-GHEHHECHC;;EFHFF5HHE6-HG?FHHF8--HG@B-FHHHAB-HFIHHHHHB-GA@H@HHHIIHA7HHHHGHHFIIHHFFIHIHIIIHGFIIIIIIHHF<.HHHHIIIIIIIDIIIIIIIIHIIIIIIIIHE0IIIIIIIIIIHHHIIIIIIHDIIIIIIIIIIIIHFIIIIIIIIIIIIII
@HWI-D00621:625:HMJNFBCX2:2:1104:13188:55925
GTGGGGAATATTGCACAATGGGCGCAAGCCTGATGCAGCCATGCCGCGTGTATGAAGAAGGCCTTCGGGTTGTAAAGTACTTTCAGCGGGGAGGAAGGCGATAAGGTTAATAACCTTGTCGATTGACGTTACCCGCAGAAGAAGCACCGGCTAACTCCGTGCCAGCAGCCGCGGTAATACGGAGGGTGCAAGCGTTAATCGGAATTACTGGGCGTAAAGCGCACGCAGGCGGTCTGTCAAGTCGGATGGGAAATCCCCGGGCTCAACCTGGGAACTGCATTCGAAACTGGCAGGCTAGAGTCTTGTTGAGGGGGGTAGAATTCCAGGTGTAGCGGTGAAATGCGTAGAGATCTGGAGGAATACCGGTGGCGAAGGCGGCCCCCTGGACAAAGACTGACGCTCAGGTGCGAAAGCGTGGGGAGCAAACAGG
+
IIIIIIIIIIIIIIIIIIIIIIIIIIIIIIIIIHIIIIIIIHIIIIIIIIEHIIIIIHHIIIIIIHIIGIIIIIIIHHHHIIFEFHHIIIIIGIIIIHIIIIICHIHIHHHEHHHIIIEEDGFHIIHIHH@-GCEHIDHHIIGH6AC?DDHIGHIIIIFHIHHI?@FGHHCDHHHHH@H@CGHHHH-4-6FH?HE=E@GEHHIIHH?3,:HCE6-@53+)-+-+HHEC>CG@6-66--ED>---C@66--CIHHDIDHEFEF6-HGCHHFIHH@EF@-FEHFIHIHFHHG-EHHIIIIIHHCHHHEHIHHH?EHHGFAGIHEHEIIIIIHHHHHIHHIHIIIIIIIHF<GHIHIIIIIHIIIHHHHIGIIIIIIIHHHE.HCHIIHIHHHHIHHIIIIIIHFIIIIGIIIIIIIIIIIIIIHHIIIIIII
@HWI-D00621:625:HMJNFBCX2:2:1104:15549:55902
GTGGGGAATATTGCACAATGGGCGCAAGCCTGATGCAGCCATGCCGCGTGTATGAAGAAGGCCTTCGGGTTGTAAAGTACTTTCAGCGAGGAGGAAGGCATTAAGGTTAATAACCTTGGTGATTGACGTTACTCGCAGAAGAAGCACCGGCTAACTCCGTGCCAGCAGCCCCGGTAATACGAAGGGTGCAAGGGTTAATCGGAATTACTGGGCGTAAAGCGCACGCAGGCGGTCTGTCAAGTCGGATGTGAAATCCCCGGGCTCAACCTGGGAACTGCATTCGAAACTGGCAGGCTAGAGTCTTGTAGAGGGGGGTAGAATTCCAGGTGTAGCGGTGAAATGCGTAGAGATCTGGAGGAATACCGGTGGCGAAGGCGGCCCCCTGGACAAAGACTGACGCTCAGGTGCGAAAGCGTGGGGAGCAAACAGG
+
IIIIIGHIHHIIIIIIHHHHIIIIHIIIIIIIIIHIIIIIIIIIIHIIEFEFHIFHIIGIIIHHHIIIGIIIIHIIIHHFHHDFHGHIHHIIGGDFHIIGHHHHIIIHHFHGHFFHIHHBHHI?.AEHEHHHH@EH:@:@HHHICHHFHCDHEHAG?@EEHGG-AECHE@-->+3>46@FE-66CG44@HH--466---66@@4@---6-@@E>?@@@F@D7HDDIIHCDD56-6--HHDHE=HHEHHC?FHHDCHDD?HF6FHHG?FA@GF?A?A6---@@HHIHHHHIHIHD-EA7@G?-@EH@IHHIIIHIIIHHFHEHEFHHIIHDHHEGIHGHGHHGIIHHHF<@GIHHIIIHIIHHIIIIIIIIIIIIIIIIIIHEIIHIIIIIIIIIIIIHHHHEIIIIHHIIIIIIIIIIIIIIIIIIHIGI
@HWI-D00621:625:HMJNFBCX2:2:1104:16107:55800
GTGGGGAATATTGCACAATGGGCGCAAGCCTGATGCAGCCATGCCGCGTGTATGAAGAAGGCCTTCGGGTTGTAAAGTACTTTCAGCGGGGAGGAAGGCGGTGAGGTTAATAACCTCATCGATTGACGTTACCCGCAGAAGAAGCACCGGCTAACTCCGTGCCAGCAGCCGCGGTAATACGGAGGGTGCAAGCGTTAATCGGAATTACTGGGCGTAAAGCGCACGCAGGCGGTCTGTCAAGTCGGATGTGAAATCCCCGGGCTCAACCTGGGAACTGCATTCGAAACTGGCAGGCTAGAGTCTTGTAGAGGGGGGTAGAATTCCAGGTGTAGCGGTGAAATGCGTAGAGATCTGGAGGAATACCGGTGGCGAAGGCGGCCCCCTGGACAAAGACTGACGCTCAGGTGCGAAAGCGTGGGGAGCAAACAGG
+
IIIIIIHIIIIIIIIIHIIIIIIIIIIIIIIIIIIIIIIIIIIIIIIIHHHHHIIIIIIIGIIIIIIIIHIIIIIIIIIGHHDHIIHIHIIHDHHIIIIGHIHIIIHGIIHHHIIGIIIIIGHIHIIIHHHIIEHIHICHHIIIHIIIHIGHHHIGIGIIHEHIEHHHIII:HHH+EEIHHHFHHHCHHIIHHIIHHHFHHHE5@@EE>EHHHHCCHHHEDCHHHIGHICH56-@FF@@>+-=HHECHHHG@4:+D>3??H@8-?GEA6-FHHIHIIIHHH@HGIIIHHHEGFHFIIIHFHHEFIIIIIHHHG@HIHHGGHFCHHHHIIIIHHIIHHHE/HDGIIIHF<1GHHIHHHIIHIIIIIIHHHEIHIIIIIIIHG?IIIIIIIIIGHIIIIHHHEHIIIIIIIIIIIIIIIIIIIIIIIIIIII
@HWI-D00621:625:HMJNFBCX2:2:1104:10728:56015
GTAGGGAATCTTCCGCAATGGGCGAAAGCCTGACGGAGCAACGCCGCGTGAGTGATGAAGGTCTTCGGATCGTAAAACTCTGTTGTTAGGGAAGAACAAATTTGTTAGTAACTGAACAAGTCTTGACGGTACCTAACCAGAAAGCCACGGCTAACTACGTGCCAGCAGCCGCGGTAATACGTAGGTGGCAAGCGTTATCCGGAATTATTGGGCGGAAAGCGCGGGTAGGCGGTTTCTTAAGTCTGATGTGAAAGCCCACGGCTCAACCGTGGAGGGTCATTGGAAACTGGGAAACTTGAGTGCAGAAGAGGAGAGTGGAATTCCATGTGTAGCGGTGAAATGCGCAGAGATATGGAGGAACACCAGTGGCGAAGGCGGCTCTCTGGTCTGTAACTGACGCTGATGTGCGAAAGCGTGGGGATCAAACAGG
+
HIIIIIIIIIIIIIIIIIIIIIIGIIIIIIIIIIIIIIIIIIIIIIIHHHIIIIIIIIIHIIIIIIIIIIIIIIIIIIHIHH<CFDEHHHIIIGIIIIIIIHDGHHIHIIIIIHIIIHHHHIIIGGHIHHIIHIHHIGCFHIHHIECHHDHHCHHHH?-FEHHC8G@AH-+:>;>CE-@GG-@@-FHHHH---6@---@HHHHDC--@HHFF@6#?HD;+5-5-@6-+>+HHEFA86AA@E-CGA6---6HF-E:>+G:HFCA+HHCHHGHIHGHGA-EIIHFHHGIIIIHEFGHGGIIHIIGHIIIIIIHIIIIIIHHHIIIIIHIIIHIIIIIIHHIHIIIIHHHC<HIIIIIIIHIHHHHIIIHIIIIIIIIIIIIIIIIIIIIIIIIIIIIIHIIIIHIIIIIIIIIIIIIIIIIIIIIIIIIIII
@HWI-D00621:625:HMJNFBCX2:2:1104:19843:56245
GTGGGGAATATTGCACAATGGGCGCAAGCCTGATGCAGCCATGCCGCGTGTATGAAGAAGGCCTTCGGGTTGTAAAGTACTTTCAGCGAGGAGGAAGGCGTTAAGGTTAATAACCTTGGCGATTGACGTTACTCGCAGAAGAAGCACCGGCTAACTCCGTGCCAGCAGCCGCGGTAATACGGAGGGTGCAAGCGTTAATCGGCATTACTGGGCGTAACGCGCACGCAGGCGGTCTGTCAAGTCGGATGTGAAATCCCCGGGCTCAACCTGGGAACTGCATTCGAAACTGGCAGGCTAGAGTCTTGTAGAGGGGGGTAGAATTCCAGGTGTAGCGGTGAAATGCGTAGAGATCTGGAGGAATACCGGTGGCGAAGGCGGCCCCCTGGACAAAGACTGACGCTCAGGTGCGAAAGCGTGGGGAGCAAACAGG
+
IIHIHHE@@FHIIIIIIIIHEHHIIIHIGIHHHIHHIIIIGIIHIIGIIH0FHHHIIIIIIIIIHIIIGHFH@GHGIGHHC1<DHHHHH<<DEHFHHEE<GHHHHCCF@@?HEDF?CGHIIGIIHEHC7AGGH?HDD=+BAAEHHHIHIII:@?-?-F@AAEH?-EE?A5+3>++>5@@HHEE3D:4@CHH--6@-EH-6GG#EEF-GHC6----3+)HD@HED>24531-@@GFF?FE:DEE@@G@?E??G=HC+:+HFE---FAAA-HEHE@CHHHFH?GHFEGEG?HEEF8-CFF?IHHFFGIHHDHHEHEHHHHBA?G?GIIIIHDHCHIHHHFDHHIIIIHEF<DHHCIIIIIHFGE?CIHHHIIIGIHHHCDCHEHHHGIIIIHGHIHIHHEHHG?HIHIIIIIIIIIIIIIHIGHCIHIIHGI
@HWI-D00621:625:HMJNFBCX2:2:1104:12475:56843
GTGGGGAATATTGCACAATGGGCGCAAGCCTGATGCAGCCATGCCGCGTGTATGAAGAAGGCCTTCGGGTTGTAAAGTACTTTCAGCGAGGAGGAAGGCGTTAAGGTTAATAACCTTGGCGATTGACGTTACTCGCAGAAGAAGCACCGGCTAACTCCGTGCCAGCAGCCGCGGTAATACGGAGGGTGCAAGCGTTAATCGGAATTACTGGGCGTAAAGCGAACGGAGGCGGTCTGTCAAGTCGGATGTGAAATCCCCGGGCTCAACCTGGGAACTGCATTCGAAACTGGCAGGCTAGAGTCTTGTAGAGGGGGGTAGAATTCCAGGTGTAGCGGTGAAATGCGTAGAGATCTGGAGGAATACCGGTGGCGAAGGCGGCCCCCTGGACAAAGACTGACGCTCAGGTGCGAAAGCGTGGGGAGCAAACAGG
+
IIIIIHIIIIIIIIIIIIIIIIIIIIIIIIIIIHGHIIIIIGGHIIIIEHHEHHHGHHI?HHHIIIIIIIIHHHIIIIHHHD<FHHHH<DD<HIIIIHIHHIEHIIEHIIIHEHHEGHCEDD:HHHEGHHHCEF@CD@HH?HHI?6@FCHHHHE6FHHHIIGHHFHCAHEHGID+35FHHHG=55+4-6FE?@C-56-@EGC=EE-6-+-HE@66>@@E--+@@5+=>++FIHEEHH@CDIHC@@EHEECG@GCH::CCHH@IHHFEHEGGAIIIHG??IIHHEHF-FIIHIHGHHHHD@-7-HHHHIIHIHHHHIIIHIIIHIIHGHH:DCHCHHFEHCIIIIIIHGDHIIIIIIIIIIIHIIIIHHIIIIHHHIIIIIHGHHHIHIIIIIIIIIIIIIHEIIIIIIIIIIHDHIIIIIIIIIIIIIII
@HWI-D00621:625:HMJNFBCX2:2:1104:13051:56995
GTGGGGAATATTGCACAATGGGCGCAAGCCTGATGCAGCCATGCCGCGTGTATGAAGAAGGCCTTCGGGTTGTAAAGTACTTTCAGCGAGGAGGAAGGCGTTAAGGTTAATAACCTTAGCGATTGACGTTACTCGCAGAAGAAGCACCGGCTAACTCCGTGCCAGCAGCCGCGGTAATACGGAGGGTGCAAGCGTTAATCGGAATTACTGGGCGTAAAGCGCACGCAGGCGGTCTGTCAAGTCGGATGTGAAATCCCCGGGCTCAACCTGGGAACTGCATTCGAAACTGGCAGGCTAGAGTCTTGTAGAGGGGGGTAGAATTCCAGGTGTAGCGGTGAAATGCGTAGAGATCTGGAGGAATACCGGTGGCGAAGGCGGCCCCCTGGACAAAGACTGACGCTCAGGTGCGAAAGCGTGGGGAGCAAACAGG
+
IIIIIGIIIIIIIIIIIIIHIHIIIIHIIIHHIIIIIIIIIIIIIIIIHDHIIIIHIIIHIIIIHIIIIIIIIHIIIHIHIIHHHHIIGHIHGIIIIIIIIIIGHHHIHIHIGHHIIHIIHDHIHGFDEGHGIHHCDHIHHHHIGHHHDCHHIIGECHDGHIIHCHHHII+CHHHIGECCEDDHHHG-@H@GCHH@--@@HHHG@@HFHHFF55--6FHCEGHD6C4563;@--66--@D6--HHHF@6-?GE6::IHHHHAHEGHEG-?HEG@@CFIIIIHECIIHHHIIIHHGHEAGA--HHIHHHDIIHHGIHGEFIHIHCHHIHHCIHHHIIHHHHIIIHHFHG<DIHHGIIIIHIIIIHIIIHIIIIIIIIHIH?G?IIIIIIIIIHFGIIHHFIIIIIHHIHIIIIIIIIIIIIIIIIIIIIII
@HWI-D00621:625:HMJNFBCX2:2:1104:14267:56855
GTGGGGAATATTGCACAATGGGCGCAAGCCTGATGCAGCCATGCCGCGTGTATGAAGAAGGCCTTCGGGTTGTAAAGTACTTTCAGCGAGGAGGAAGGCGTTAAGGTTAATAACCTTATCGATTGACGTTACTCGCAGAAGAAGCACCGGCTAACTCCGTGCCAGCAGCCGCGGTAATACGGAGGGTGCAAGCGTTAATCGGAATTACTGGGCGTAAAGCGCACTCAGGCGGTCTGTCAAGTCGGATGTGAAATCCCCGGGCTCAACCTGGGAACTGCATTCGAAACTGGCAGGCTAGAGTCTTGTAGAGGGGGGTAGAATTCCAGGTGTAGCGGTGAAATGCGTAGAGATCTGGAGGAATACCGGTGGCGAAGGCGGCCCCCTGGACAAAGACTGACGCTCAGGTGCGAAAGCGTGGGGAGCAAACAGG
+
IIIIIIIHIIIIIIIIIIIGHDGHHIIIHIIIGIIIIIIIIIIIH<C<CFCGDHHHIIHIIIIHIGIIHHHIHEHIIIIIIHDHGEEHHHDHHIIIIGHDHIIGHH<C?FHHHHIIIE.:AGHG??@HH@FEH?=CCHHHIHIIEHGHD+>+EEFAAHCHC@AAGHIEH@6CHHDDHEHHEC@+;HGHHHHHHH--6GE@@@-GE46-@FDEE:FCHHH?-6--+-HHC+4@H@-6-@=>6-H@F-?HHHHH@6+HHIHHF6--@A-8--HAEF?H@A-EHEC?@BGIIHIIHEHHAA7CEA8EG-?DHIIIHHHIIIGHHHIIHCHIIIIIIHHHHEHHHIIIHHHF<FIIIIIIIHIIHIIIIIHHGIIIIIIIIIHIIIIIIIIIIIIHHIIIHIHIHIIIIIGIIIIIIIIIIIHHIIIIIIIIII
@HWI-D00621:625:HMJNFBCX2:2:1104:15698:56832
GTGGGGAATATTGCACAATGGGCGCAAGCCTGATGCAGCCATGCCGCGTGTATGAAGAAGGCCTTCGGGTTGTAAAGTACTTTCAGCGAGGAGGAAGGCGTTAAGGTTAATAACCTTGGCGATTGACGTTACTCGCAGAAGAAGCACCGGCTAACTCCGTGCCAGCAGCCGCGGTAATACGGAGGGTGCAAGCGTTAATCGGAATTACTGGGCGTAAAGCGCACGCAGGCGGTCTGTCAAGTCGGATGTGAAATCCCCGGGCTCAACCTGGGAACTGCATTCGAAACTGGCAGGCTAGAGTCTTGTAGAGGGGGGTAGAATTCCAGGTGTAGCGGTGAAATGCGTAGAGATCTGGAGGAATACCGGTGGCGAAGGCGGCCCCCTGGACAAAGACTGACGCTCAGGTGCGAAAGCGTGGGGAGCAAACAGG
+
IIIIIIIIIIIIIIIIIIIIIHIIIIIIIIIIIIIIIIIIIIIIIIIIFHHHIHHIIIIIIHIIIIIIIIIIIHIIIIIHIHFHHHIIIIIIIIIIIIHIHIHIHIHHHIIIIIHHHEHIGIIGEHIIHHHHIFEHHHI@GHGIHIIHGHCHHEGEHHE5-E@A-?FHHIIHHHHIEHHHGCDHHHHHHHEGHHHHFE@EGIHGEEEEHHDGHFIHHHD@>CC;CDFDD:H@HHHF-@FHH@EHHIIHIIHEE+HHDIHHHHEIHFAEA?HHHIHGIIHHHFHFHHIIHHEHHGBEDGHHEHHEHHIIIIIIIHIIIIIIIIHHHIIHHHIIIIIIIIIIIIIHHHHG<HGIIIIIIHIIHIIIIIIIIIIIHIIIIIHHHFHIHHIIIIIIIIIIIIIHHHIIIIHIIIIIIIIIIIIIIIIIIIIIII
@HWI-D00621:625:HMJNFBCX2:2:1104:15925:56786
GTGGGGAATATTGCACAATGGGCGCAAGCCTGATGCAGCCATGCCGCGTGTATGAAGAAGGCCTTCGGGTTGTAAAGTACTTTCAGCGGGGAGGAAGGTGTTGAGGTTAATAACCTCAGCAATTGACGTTACCCGCAGAAGAAGCACCGGCTAACTCCGTGCCAGCAGCCGCGGTAATACGGAGGGTGCAAGCGTTAATCGGAATTACTGGGCGTAAAGCGCACGCAGGCGGTCTGTCAAGTCGGATGTGAAATCCCCGGGCTCAACCTGGGAACTGCATTCGAAACTGGCAGGCTAGAGTCTTGTAGAGGGGGGTAGAATTCCAGGTGTAGCGGTGAAATGCGTAGAGATCTGGAGGAATACCGGTGGCGAAGGCGGCCCCCTGGACAAAGACTGACGCTCAGGTGCGAAAGCGTGGGGAGCAAACAGG
+
IIIIIIIIHIIIIIIIIIIIIIIIIIIIIIIIIIHIIIIIIIIIIHIIEHHGHHIIHIIIHIGIIIIIIIIIIHIIIIIGHHDHHHHIHIIGHIHIIIHEHIIIIIIIIIIIHHFHIIGHHGHEEHHIHHHEHIHH>DHHHIIIIHHIHIDHIHFHHHIIIGEHHIGHHIHHHCHGIIHIHE=:;C4@EHEHFH@5@GHHCHCGH-@FHHHEHCFHG?CGHCDCE@HHD>D--66EHFGHH@=HE?HFHIHHEDHIHHHFIHEFEGC@EEHHIIIIIIIIHDHHEFHIHIIIIIHHIIHHIIHHHHEIIIIHHGHHIHHHIIIIIIIHHHIIIIIHHHHIIIIIIHHFDDIIIIIIGIIHIIIIIIIIIIIIIIIIIIIIHHHFIHHIHIIIHIIIIIIHHGIIIIHIIIIIIIIIIIIIIIHIIIIIII
@HWI-D00621:625:HMJNFBCX2:2:1104:6509:57132
GTGGGGAATATTGCACAATGGGCGCAAGCCTGATGCAGCCATGCCGCGTGTATGAAGAAGGCCTTCGGGTTGTAAAGTACTTTCAGCGAGGAGGAAGGCGTTAAGGTTAATAACCTTGGCGATTGACGTTACTCGCAGAAGAAGCACCGGCTAACTCCGTGCCAGCAGCCGCGGTAATACGGAGGGTGCAAGCGTTAATCGGAATTACGGGGCGTAAAGCGCACGCAGGCGGTCGTTCAAGTCGGATGTGAAATCCCCGGGCTCAACCTGGGAACTGCATTCGAAACTGGCAGGCTAGAGTCTTGTAGAGGGGGGTAGAATTCCAGGTGGAGCGGTGAAATGCGTAGAGATCTGGAGGAATACCGGTGGCGAAGGCGGCCCCCTGGACAAAGACTGACGCTCAGGTGCGAAAGCGTGGGGAGCAAACAGG
+
IIIIIIHIIIIIIIGIHIIHIIGIIHHIIIIIIIIIIIIIIGHIIIIHCHHIIHGHIIIHIIIIIGIIIHHHIIIHHHHIIIHIIIGIDCCCHHHIIGHIIGHHIIHIHGCCHIHIHIIFHHIHIICHHECGHCGHHID6AGGE-BG?HD>:HA-6AH=A6@-AGHEEEHD:+56>@@?@E-4>D+4@@F@E@@-45@-6@EH-@-6@###@-6@@53+)-=G;4--+HA:C6----6@5+=HG@--CHFEG@+55+CHAA-A@AA-EE?HF-GA-A-EHHEEEHIHGIHHGEFD?IHIHHEEEF@IIHH>:D.FF@HHIHIFIIIHD<.HHHFHHIHIFIIIIHHFC<IIIIIIIHHIIHIIIIIIIIHHHHIIIIIGIIIIIIIHEHIHHHGIIIIIHIIIIHIIIIIIIIIIHIIIIHIIIIIIHII
@HWI-D00621:625:HMJNFBCX2:2:1104:15461:57139
GTGGGGAATATTGCACAATGGGCGCAAGCCTGATGCAGCCATGCCGCGTGTATGAAGAAGGCCTTCGGGTTGTAAAGTACTTTCAGCGAGGAGGAAGGCATTAAGGTTAATAACCTTAGTGATTGACGTTACTCGCAGAAGAAGCACCGGCTAACTCCGTGCCAGCAGCCGCGGTAATACGGAGGGTGCAAGCGTTAATCGGAATTACTGGGCGTAAAGCCCACGGAGGCGGTCTGTAAAGTCGGATGTGAAATCCACGGGCTCAACCTGGGAACTGCATTCGAAACTGGCAGGCTAGAGTCTTGTAGAGGGGGGTAGAATTCCAGGTGTAGCGGTGAAATGCGTAGAGATCTGGAGGAATACCGGTGGCGAAGGCGGCCCCCTGGACAAAGACTGACGCTCAGGTGCGAAAGCGTGGGGAGCAAACAGG
+
IIIIIIIIIIIIIIIIIIIIHIIIIIIIIIIIIIIIIHIIIIIHIIIIIHIIHHHHHHHIIIIIIHIHHIIIIIIIIIIHIHGGHHIIHHIIHIIIHIIIIIHIIIIIEGHHIFHHHHIIIIIIGEHHAGHHIGGIHHHHIIIIIIHHGDHIHHIIHE@FHIFHEC@@HH>5CC>DHHEHIEH:+>EHHHEG-@@GHHGCHG=@GH=>GCE@>CCDH@########DHDC@6-6-6--456--6-6-G?A@HA@:@+HGA---?FF-6-6?GHFGIHEFAA-A-GA?EEACIIIGHG?EHEHFFF?IHHIHHFBGGD.AEHIIHHIIHHGHHE?HHH?HEHIHHHIHGBEHHHHIHHEIIDHEDEHHDHHIHEIIIHDGHE@EHIIIIIIH@<@HHHDHHFIIIIIGHHHIHIHIIIIHIHIGIIIIIII
@HWI-D00621:625:HMJNFBCX2:2:1104:6807:57475
GTGGGGAATATTGCACAATGGGCGCAAGCCTGATGCAGCCATGCCGCGTGTATGAAGAAGGCCTTCGGGTTGTAAAGCACTTTCAGCGGGGAGGAAGGCGGTGAGGTTAATAACCTCACCGATTGACGTTACCCGCAGAAGAAGCACCGGCTAACTCCGTGCCAGCAGCCGCGGTAATACGGAGGGTGCAAGCGTTAATCGGAATTACTGGGCGTAAAGCGCACGCAGGCGGTCTGTCAAGTCGGATGTGAAATCCCCGGGCTCAACCTGGGAACTGCATTCGAAACTGGCAGGCTAGAGTCTTGTAGAGGGGGGTAGAATTCCAGGTGTAGCGGTGAAATGCGTAGAGATCTGGAGGAATACCGGTGGCGAAGGCGGCCCCCTGGACAAAGACTGACGCTCAGGTGCGAAAGCGTGGGGAGCAAACAGG
+
IIIIHIIIIIIIIIIIIIIIIIIIIIIIIIIIIIIIIIHIIIIIIIIIIIGHIIIIIIIIIGHIIIIIIHIIIIIIIIIIIHFHHIIHIIICHIIIIIIIIIIIII:GHHIHIHHIGHGIH:HHIIEHH?GDH@E+35DH@GGEHHIFHIIHIHHHGIIHHH?@FCCEHID:CH>:G?EG?=-DH+@?@C-64@--E@?@GHG@@6-@-DDGE?EHHD@?>DDDGE5+:85G@-66-HHH>--EHH@EEFGH@;D:>DHCH@?@HH?HEFHHGA@8-FHHHHFHHHFIIIIIIGIHHF?HGHHGHHIIHGIGHHFIFHIHHHGIHFHGHHIIIIHHHHIHIHHIIIHGFIIHHIHIHHIHIHIHFIHIIIIIIIIIIIIIIGIIIIIIIHIIHIIHDIIIIIIIIIIIIIIIIHIIIIIIHIIIIIIIII
@HWI-D00621:625:HMJNFBCX2:2:1104:8321:57598
GTGGGGAATATTGCACAATGGGCGCAAGCCTGATGCAGCCATGCCGCGTGTATGAAGAAGGCCTTCGGGTTGTAAAGTACTTTCAGCGAGGAGGAAGGCGTTAAGGTTAATAACCTTGGCGATTGACGTTACTCGCAGAAGAAGCACCGGCTAACTCCGTGCCAGCAGCCGCGGTAAAACGGAGGGTGCAAGCGTTAATCGGAATTACTGGGCGTAAAGCGCACGCAGGCGGTCTGTCAAGTCTGATGTGAAAGCCCCGGGCTCAACCTGGGAACTGCATTCGAAACTGGCAGGCTAGAGTCTTGTAGAGGGGGGTAGAATTCCAGGTGTAGCGGTGAAATGCGTAGAGATCTGGAGGAATACCGGTGGCGAAGGCGGCCCCCTGGACAAAGACTGACGCTCAGGTGCGAAAGCGTGGGGAGCAAACAGG
+
IIIIIIIIIIIIIIHIIIIIIIIIIIIHIIIHHHEGHIIIIIIIHIIIII<FHHIHHICHHIIIIIIIIHIHHHIIGCHHHIG@GCHC<C<<CCHHICFC@.EEHFG/BFEHHEHHCEGEHIIGHIHFHHH@H?E:D->F-6-BFHE?:++>CHFEFE@FE=----6@@H++:H+6--6E3=-3++-6@G@E?=G@-4@FHFE@@@@4-DD4-6--@C6+-+++CG@IDDEHECHCEHG@G@6-F?HIIIHH>+CD>+AHHHHHHHGF6-AAFA-@EHHEHHHIHHEIHIIH@HFHHHHHEHCHIHIHHIIHEIIHHGHHHCHHGIIIIHIIIIIIIHIIIIIIIIHGDHHEHIIIIIHGHHIHEHHEIIIIIIIIHIHCHCIHCGIHHEEEIIIIIHFCH@IIIHGIIIIIIHIIIIIIIHIIIIIIII
@HWI-D00621:625:HMJNFBCX2:2:1104:14096:57529
GTGGGGAATATTGCACAATGGGCGCAAGCCTGATGCAGCCATGCCGCGTGTATGAAGAAGGCCTTCGGGTTGTAAAGTACTTTCAGCGAGGAGGAAGGCGTTAAGGTTAATAACCTTGGCGATTGACGTTACTCGCAGAAGAAGCACCGGCTAACTCCGTGCCAGCAGCCGCGGTAATACGGAGGGTGCAAGCGTTAATCGGAATTACTGGGCGTAAAGCGCACGCAGGCGGTCTGTCAAGTCGGATGTGAAATCCCCGGGCTCAACCTGGGAACTGCATTCGAAACTGGCAGGCTAGAGTCTTGTAGAGGGGGGTAGAATTCCAGGTGTAGCGGTGAAATGCGTAGAGATCTGGAGGAATACCGGTGGCGAAGGCGGCCCCCTGGACAAAGACTGACGCTCAGGTGCGAAAGCGTGGGGAGCAAACAGG
+
IIIIIIHHIIIIIIIIIGHIHIIIIIIIIIHIHIIIIIIIIIIIIIHIHHHIIIIIIIIGHIIIIFIIHHHIIIIIIHIIIIGEHHIIDHHHGIIHGIGHHIIGIIIICHHFHHHIFEEFHIIIGIHIGHIHIEHHIIH@HHEH?GHICDHHFHFHHHHEEH?GHGGIIEDDC:>D@@EHHFHHCC@HEHE?FEGEG@?GHDFEH6@-F<DE=EFHHHHHCHHDEH@DHDHHH@66-FIIHCHFHHEH@-?HECD:DDIHF?E8FACCCHHGA-IIIIHHHHGHGIIIGHIIHEFHIHEHHFHGHHHHGIHHHHIIIHHIIHHIIIIIIIIIIHIIHHIIIIIIIIHHGIHHEIIGIIIIGHIIIIIIIHIHHIIIIIHIHHGIIHIIIIIIIHGIIHHEE@IIIIGHIIIIIIIIIIIIIIIIIIIIII
@HWI-D00621:625:HMJNFBCX2:2:1104:10527:57768
GTGGGGAATATTGCACAATGGGCGCAAGCCTGATGCAGCCATGCCGCGTGTATGAAGAAGGCCTTCGGGTTGTAAAGTACTTTCAGCGAGGAGGAAGGCATTAAGGTTAATAACCTTAGTGATTGACGTTACTCGCAGAAGAAGCACCGGCTAACTCCGTGCCAGCAGCCGCGGTAATACGGAGGGTGCAAGCGTTAATCGGAATTACTGGGCGTAAAGCGCACGCAGGCGGTTTGTCAAGTCGGATGTGAAATCCCCGGGCTCAACCTGGGAACTGCATTCGAAACTGGCAGGCTAGAGTCTTGTAGAGGGGGGTAGAATTCCAGGTGTAGCGGTGAAATGCGTAGAGATCTGGAGGAATACCGGTGGCGAAGGCGGCCCCCTGGACAAAGACTGACGCTCAGGTGCGAAAGCGTGGGGAGCAAACAGG
+
IIIIIIIIIIIIIIHIIIHIIIIIIIIIHIIIIIHIIIIIIIIHIIGIIIHIIIIIIIIIIGIIIIIIIHC?HHIII?GHIIDHHHIHHHIHIIIIHIGIIIHIIIIHIIHHIHHIIIHIHHICHIFHHEC=D7ED+@D@7@EH?HIHHGIGHIHHHHDHHIHH--AHHCCHH:6C?EFEHE@DDCEE-@---56-EHH?EC@@E-6FHDHEFD5CEFG?C-@+@EHIHDG6--6@-HE;C6-@@EEHF--HH:DIHIIIHHHF@A-IIIIHHGEECGHE?@@HHIHHIIIIHGFIIFIIHHIFHHIHIHHHFEIHHHHF?E?IHEIIIIIHIIHHFFGIHIHIHIIHDEIHEIIIIHHHGHIIIIIHIHIIIIHCIIIHIHHIIIIIIIIIIIIIIIIHIHHIIIIIIIIIIIIIIIIIIIIIHIIIII
@HWI-D00621:625:HMJNFBCX2:2:1104:15921:57988
GTGGGGAATATTGCACAATGGGCGCAAGCCTGATGCAGCCATGCCGCGTGTATGAAGAAGGCCTTCGGGCTGTAAAGTACTTTCAGCGGGGAGGAAGGCGATAAGGTTAATAACCTTGTCGATTGACGTTACCCGCAGAAGAAGCACCGGCTAACTCCGTGCCAGCAGCCGCGGTAATACGGAGGGTGCAAGCGTTAATCGGAATTACTGGGCGTCAAGCGCACGCAGGCGGTCTGTCAAGTCGGATGTGAAATCCCCGGGCTCAACCTGGGAACTGCATTCGAAACTGGCAGGCTAGAGTCTTGTAGAGGGGGGTAGAATTCCAGGTGTAGCGGTGAAATGCGTAGAGATCTGGAGGAATACCGGTGGCGAAGGCGGCCCCCTGGACAAAGACTGACGCTCAGGTGCGAAAGCGTGGGGAGCAAACAGG
+
IIHCC<GHHEE1DGCFHH?H?1<<CHIDH?DHHHFIHHHHICE?<CHC<CDCCEEHFHE1F?GF?HEHC.<EHHHCHI?@HHDFGHHHIDHHCHC@?HHH<H7C7F7F@@G?ADGHIIIG@EE--@GCEHEEGH=H6C+AC?FHHHI@++5>--6F?GEFHCEHE@G4@5+63>:>-@-@---+>:44@FHH?H@G=-66@@55-@HGG##@-@4+=C:DGE@:CHHD>;@-6-@GIHHHC-E@H@-F-@@@4+D>3+EHHHF48-5GA-6GC@EEEA?AGCEEAGA?G@HEHHEFFF-F-HAEGIHHD:IHEF-HG@HHHCHIIHEIHIGIIHFHHD9=HCED@E@/D?GC9CGCFHCC<CHDFEDEHIIIIHHH?E<<0?CFC?GHCF<<<ECHF<FC?H@HHEHIHH@EIHE1HHIHEGEHFEHHG@
@HWI-D00621:625:HMJNFBCX2:2:1104:18040:57997
GTGGGGAATATTGCACAATGGGCGCAAGCCTGATGCAGCCATGCCGCGTGTATGAAGAAGGCCTTCGGGTTGTAAAGTACTTTCAGCGAGGAGGAAGGCGTTAAGGTTAATAACCTTAGCGATTGACGTTACTCGCAGAAGAAGCACCGGCTAACTCCGTGCCAGCAGCCGCGGTAATACGGAGGGTGCAAGCGTTAATCGGAATTACTGGGCGTAAAGCGCACGCAGGCGGTCTGTCAAGTCGGATGTGAAATCCCCGGGCTCAACCTGGGAACTGCATTCGAAACTGGCAGGCTAGAGTCTTGTAGAGGGGGGTAGAATTCCAGGTGTAGCGGTGAAATGCGTAGAGATCTGGAGGAATACCGGTGGCGAAGGCGGCCCCCTGGACAAAGACTGACGCTCAGGTGCGAAAGCGTGGGGAGCAAACAGG
+
IIIIIIHHIIIIIIIIIIIIIIIIHIIIIIIIIIIHIHIIIIIIIIHIHHHHIIIIIIIIIGIIIIIIIIHIIIIIIIIICHDFHIIIIIIIHIHIIGIIIIIEHHIGIIHHH.FHHI@EHDHIIIHICCCDHCEHGEHHHIIIFHHFIIGHHHIIIFHIEHEHACHHIH;CHHCHEFHGHHFCHHHHDHIE-@4EHE@EHGC@GHG46HGHHHGHHHHHHEHDHGHDH>H?HF-G?EEHDG=G?HHGEIHHDHDD:+EFEHH@HEHHHHEHA-?E?A6??@ECHAF?EIHHCIIIIIHEIHHEHFHIIHDEHFGEHIHHHHCCIHHHC:GIIIHIHGIIIIIIHHGD<HHIGGIHHHHIGIHIIIHEHIIIIIIHHHCHGGIHHIIIHIIHFHHIIIIIHHHIIIIIIIIIIIIIIIIIIIIIIIIIII
@HWI-D00621:625:HMJNFBCX2:2:1104:20823:57766
GTGGGGAATATTGCACAATGGGCGCAAGCCTGATGCAGCCATGCCGCGTGTATGAAGAAGGCCTTCGGGTTGTAAAGTACTTTCAGCGAGGAGGAAGGCGTTAAGGTTAATAACCTTGGCGATTGACGTTACTCGCAGAAGAAGCACCGGCTAACTCCGTGCCAGCAGCCGCGGTAATACGGAGGGTGCAAGCGGTAATCGGAATTACTGGGCGTAAAGCGCACGCAGGCGGTCTGTCAAGTCGGATGTGAAATCCCCGGGCTCAACCTGGGAACTGCATTCGAAACTGGCAGGCTAGAGTCTTGTAGAGGGGGGTAGAATTCCAGGTGTAGCGGTGAAATGCGTAGAGATCTGGAGGAATACCGGTGGCGAAGGCGGCCCCCTGGACAAAGACTGACGCTCAGGTGCGAAAGCGTGGGGAGCAAACAGG
+
IIIIIIHIIIIIIHHIIHIHHIIIHIIIIIIIHIIIIIHIHIIIIIIIHHGHIIIIIIIIICCCECGHIHHIHHIGGHHHHH<DGGHIHHIIIIIIIHIGHHHIII/DE?FE?@AFHFFEDHHHEHHGAGH=F-E:CHCFG?GF6@8FHDHC@HHEHHH4-5AGHHH?AE+CCH>+-6@G-E-+6>4@-6-6-6+55E@6E@54@@EG?-H?ED62-5+6-@ED@@@5>3-@6--66--DHCG?G?G6-@?@@:HH:DIGHIHGHIHIHH?GEHHHGHHFCDHHFHHHFHHIIIIFHHHCHHHHEFECHHHGEEHEHHHGCF?GIIHHHHHIHHCEFHHHIHHIHEHF<@HHHEHFIHHH<IIHHHHDGIIHIIIIIGHIIGHHHIIIIGIHHIGHIIIIIHIIHEDIIIIIHIIHIIIIIIIIIIIIII
@HWI-D00621:625:HMJNFBCX2:2:1104:7419:58232
GTGGGGAATATTGCACAATGGGCGCAAGCCTGATGCAGCCATGCCGCGTGTATGAAGAAGGCCTTCGGGTTGTAAAGTACTTTCAGCGAGGAGGAAGGCATTAAGGTTAATAACCTTGGTGATTGACGTTACTCGCAGAAGAAGCACCGGCTAACTCCGTGCCAGCAGCCGCGGTAATACGGAGGGTGCAAGCGTTAATCGGAATTACTGGGCCTAAAGCGCACGCAGGCGGTCTGTCAAGTCGGATGTGAAATCCCCGGGCTCAACCTGGGAACTGCATTCGAAACTGGCAGGCTAGAGTCTTGTAGAGGGGGGTAGAATTCCAGGTGTAGCGGTGAAATGCGTAGAGATCTGGAGGAATACCGGTGGCGAAGGCGGCCCCCTGGACAAAGACTGACGCTCAGGTGCGAAAGCGTGGGGAGCAAACAGG
+
IIIIIIIIIIIIIIIIIIIIIIIIGIIIIIIIIIIHIIIIIIIIIIIIIIIIIIIIIIIIIIIIIIIIIIIIIIIIIIIIIIHHIIIGHCCDHHHIIICEGHIHIIIIIFHHIIIIIII7EHHIHIEHHHG-D8=CCDDEHHEA-DAAHHGHHHC6@@GAHIHFG-FHFGDHH:+34--654@DHCE?@G-6FHHHIE?@HHH@E-D-@HHHH#-?H?@-535+>@4:DGHCF-@F@66++-=FHG@66--H@::CD+HH@GF-FHAF-CHHFAEEG-CGG-FHHHHE?CHHHHACHIIHHFG?F7IHHHDFEEHIIIIIIIHIIGIHIHIHIHHIHHIIIIIIHIHGDHIIGIIIIIIIIIIIIIIIIIIIIIIIIIIIIHIIIIIIIIIHHIIIIIIIHEIIIIIIIIIIIHIIIIIIIIIIIIIIII
@HWI-D00621:625:HMJNFBCX2:2:1104:8383:58122
GTGGGGAATATTGCACAATGGGCGCAAGCCTGATGCAGCCATGCCGCGTGTATGAAGAAGGCCTTCGGGTTGTAAAGTACTTTCAGCGAGGAGGAAGGCATTAAGGTTAATAACCTTAGTGATTGACGTTACTCGCAGAAGAAGCACCGGCTAACTCCGTGCCAGCAGCCGCGGTAATACGGAGGGTGCAAGCGTTAACCGGAATTACTGGGCGTAAAGCGCACGCAGGCGGTCTGGCAAGTCGGATGTGAAATCCCCGGGCTCAACCTGGGAACTGCATTCGAAACTGGCAGGCTAGAGTCTTGTAGAGGGGGGTAGAATTCCAGGTGTAGCGGTGAAATGCGTAGAGATCTGGAGGAATACCGGTGGCGAAGGCGGCCCCCTGGACAAAGACTGACGCTCAGGTGCGAAAGCGTGGGGAGCAAACAGG
+
IIIIIIIIIIIIIIHIHIIHHHIIIIIIIIHHGHIIHIIIIIIIIIHIEH0FHHHIIIIIIGIGHHIIHIGGIIIIHIHHIIHIHIIICHIIIIIIHIIFIHHIEHHIEHHIIIHHGFIGHHIEFHIIIIGIHEEDHIIGGHEB-DH?DHIIHCHHGIIHIC?GHEHIIIHIICHD?-@GH-ED:>@@-@?E-5@@EE--3@>HHHGE@DF@DHE?@HC>5::-C84+3+-E66--6-CHHGE-?CEHH@CF4+>>+IHHFA?HHHHGHHHFFF--A-EE@@B?@EEIIHEH@@-HF-HHHFGGA-HHCD>.EEHGE.IHIIGIIHIHIHIIHEIIHFIHIIIIIHHGBHIIIIIHHIIHDEDHIIIIIGIIIIIIIIHGIIIIIIIIIHIHFIGIIIIIHIIIIIIIIIIIIIIGIIIIIIIIIIIIII
@HWI-D00621:625:HMJNFBCX2:2:1104:6724:58433
GTGGGGAATATTGCACAATGGGCGCAAGCCTGATGCAGCCATGCCGCGTGTATGAAGAAGGCCTTCGGGTTGTAAAGTACTTTCAGCGGGGAGGAAGGTGTTGAGGTTAATAACCTCAGCAATTGACGTTACCCGCAGAAGAAGCACCGGCTAACTCCGTGCCAGCAGCCGCGGTAATACGGAGGGTGCAAGCGTTAATCGGAATTACTGGGCGTAAAGCGCACGCAGGCGGTCTGTCAAGTCGGATGTGAAATCCCCGGGCTCAACCTGGGAACTGCATTCGAAACTGGCAGGCTAGAGTCTTGTAGAGGGGGGTAGAATTCCAGGTGTAGCGGTGAAATGCGTAGAGATCTGGAGGAATACCGGTGGCGAAGGCGGCCCCCTGGACAAAGACTGACGCTCAGGTGCGAAAGCGTGGGGAGCAAACAGG
+
IIIIHIIIIIHIIIGIIHIIIIIIIIIIIIIIIIIIIHIIIIIIIIIIDEEHIIGIIHIIIIHHHIIIIHIIHIHIGIIEEHGHHFHIHHHCHHGHIIHHHIGHIIIIIIIIIIHIIHI??GHIGHEHHH@@FECDDDHGGHGGFEC-;HHIHHHHHH@GHIEEE?@@H@+:HHDHH?@?GG->DC@H=E----44=?66@GHHC-6@-+HIH@@@5++)---+@4-+>+---@EF6-EC>5--6--HE@FFHCCHCH@6??G@8A-HFFHIHAA-?CIHHHEEHHEECGAHHHF7EF@EAGHIHEIHIIIGIIHEG?CHHCHHHIIHDHDC@GIIIIHIIIIIHHHEDEIIIGIHIHHIHIHIIIIIIIHIIIIIIIIIIHGHHHHIIIIIIIIIIIHHHHIIIIIIHHIIIIIIHIIIIHIIIIIIII
@HWI-D00621:625:HMJNFBCX2:2:1104:16158:58386
GTGGGGAATATTGCACAATGGGCGCAAGCCTGATGCAGCCATGCCGCGTGTATGAAGAAGGCCTTCGGGTTGTAAAGTACTTTCAGCGAGGAGGAAGGCATTAAGGTTAATAACCTTGGTGATTGACGTTACTCGCAGAAGAAGCACCGGCTAACTCCGTGCCAGCAGCCGCGGTAATACGGAGGGTGCAAGCGTTAATCGGAATTACTGGGCGTAAAGCGCACGCAGGCGGTCTGTCAAGTCGGATGTGAAATCCCCGGGCTCAACCTGGGAACTGCATTCGAAACTGGCAGGCTAGAGTCTTGTAGAGGGGGGTAGAATTCCAGGTGTAGCGGTGAAATGCGTAGAGATCTGGAGGAATACCGGTGGCGAAGGCGGCCCCCTGGACAAAGACTGACGCTCAGGTGCGAAAGCGTGGGGAGCAAACAGG
+
IHIIIIIIIIIIIIIIIIIIIIIIIIIIIIIIGIIIIIIIIIIIIIIICFHHIIIIIIIHIIIIHIIGIIIIHIIIIIIGIHDGHIIIIIIIIHIHIIGHIGIIIHGGHHHIIFHHHIHFHIIIIIIIHGICH?GHIIIHIIIIIIGI:HGIIIIIHGHHHHHFEIIGHIGDHC+CEHIGIGHIIH-ECHFFHH@E@@-FHGHHHHIIIHHGHDHCGF?>=HG56-GDCCHGHHF6-CDDDCE@?IHE?IHHHHHHHHHG?HIGIHCHIHHHG-CFHHEEHIHIIIIHIHIIIIIHIIHIHHCHHHIHIGIIHHHHHIIGIIHGIIHHDDIIIIIIIIIIIIIIIHHG<HIIHIIIHHIIIIIIIIIIIIIIIIIIIIHGHHIIIIIIIIIIIIIIIIIIHHIIIIIIIIIIIIIIIIIIIIIIIIIIII
@HWI-D00621:625:HMJNFBCX2:2:1104:19230:58343
GTGGGGAATATTGGACAATGGGCGGAAGCCTGATCCAGCCATGCCGCGTGTGTGAAGAAGGCCTTATGGTTGTAAAGCACTTTAAGCGAGGAGGAGGCTACCTAGATTAATACTCTAGGATAGTGGACGTTACTCGCAGAATAAGCACCGGCTAACTCTGTGCCAGCAGCCGCGGTAATACAGAGGGTGCGAGCGTTAATCGGATTTACTGGGCGTAAAGCGTGCGTAGGCGGCTTTTTAAGTCGGATGTGAAATCCCCGAGCTTAACTTGGGAATTGCATTCGATACTGGGAAGCTAGAGTATGGGAGAGGATGGTAGAATTCCAGGTGTAGCGGTGAAATGCGTAGAGATCTGGAGGAATACCGATGGCGAAGGCAGCCATCTGGCCTAATACTGACGCTGAGGTACGAAAGCATGGGGAGCAAACAGG
+
HGHIIIHIIIIIIHIIIIIIIIHIIIIIIIIIIIGHIIIIIIIICHIIIIHHHIHIIHHHIGIIIIIIIIHIHIIFIIIHHG<FHEHGIHIHDHGHFIHHHIIHHG@FHHIHHHGHIEHIHHHIIGEHHIIFHIFHHHHHHHHIHHHHHIDHHHIGHHHHIEHHHHHGCH-3:D+3CHHHC@GHIII@HHHHH::+@E@FHG@HF@G7GEIIIHGF5@F@?5@EHDHHC;@A-@@GA-HG:C-CH?GA-@GHE@D77+-?HE-GE@HHHHHHECF?EHHFF@.GAEIHHHHHHHEGHBHHHHHHHHIHIIHGIIHIIGIIIIHHHIIHIIIIIIGIIIIHHIIIIIHG<7?IIIHIHEIIIIHIHIHIIIHIIIIIIIIIHIHHIIIIHHIIHHIIIIIIIIIIIIIIIIIIIIIIIIIIIIIIIIIIIII
@HWI-D00621:625:HMJNFBCX2:2:1104:3564:58648
GTGGGGAATATTGCACAATGGGCGCAAGCCTGATGCAGCCATGCCGCGTGTATGAAGAAGGCCTTCGGGTTGTAAAGTACTTTCAGCGAGGAGGAAGGCATTAAGGTTAATAACCTTGGTGATTGACGTTACTCGCAGAAGAAGCACCGGCTAACTCCGTGCCAGCAGCCGCGGTATTACGGAGGGTGCAAGCGTTAATCGGAATTACTGGGCGTAAAGCGCACGCAGGCGGTCTGTTAAGTCAAATGGGAAATCCCCGGGCTTAACCTGGGAACTGCATTTGAAACTGGCAAGCTTGAGTCTCGTAGAGGGGGGTAGAATTCCAGGTGTAGCGGTGAAATGCGTAGAGATCTGGAGGAATACCGGTGGCGAAGGCGGCCCCCTGGACGAAGACTGACGCTCAGGTGCGAAAGCGTGGGGAGCAAACAGG
+
IIIIIIIIIIIIIIIIIIIIIIIIHHIIIIIIIIIIIIIIIIIIIIIIHHHHIIIIIIIIIIHHIHIIIIIIIIIIHIHIIHFHHHHIHHIIIIEHIIGHEHHHIIIIIHIIHHCGHIIHIIIIIIIIIE@-FHIH:EH@@G--FHH@HHIIHIECHC@FHI--8A@G-FDDD:>:---6E-->HIHH-FC6-@@-5--6@E-@F@HHEHH??#@G@C:A@G@+@4-+++4----666-@@G@666@6--@-6++;:DAG68-E?G@A-?GA-FA6-?F--G@FHB8--A-6-FB6HAFD@@-?ECHHIIIIHH@7FGGD/HGHGA<.9.:<EFHC@HFHGHHCF@CD:@0C0FG<GHFE.CCHCHECG<<0HDH?HH<HDCFCEHEHG@G@<DC0ECHHHEG<H@=EC<GD//<1@IHG@1HIHF1?HH
@HWI-D00621:625:HMJNFBCX2:2:1104:8305:58923
GTGGGGAATATTGCACAATGGGCGCAAGCCTGATGCAGCCATGCCGCGTGTGTGAAGAAGGCCTTCGGGTTGTAAAGCACTTTCAGCGGGGAGGAAGGCGTTAAGGTTAATAACCTTGGCGATTGACGTTACCCGCAGAAGAAGCACCGGCTAACTCCGTGCCAGCAGCCGCGGTAATACGGAGGGTGCAAGCGTTAATCGGAATTACTGGGCGTAAAGCGCACGCAGGCGGTCTGTCAAGTCGGATGTGAAATCCCCGGGCTCAACCTGGGAACTGCATTCGAAACTGGCAGGCTAGAGTCTTGTAGAGGGGGGTAGAATTCCAGGTGTAGCGGTGAAATGCGTAGAGATCTGGAGGAATACCGGTGGCGAAGGCGGCCCCCTGGACAAAGACTGACGCTCAGGTGCGAAAGCGTGGGGAGCAAACAGG
+
IIIIIIIIIIIIIIIIIIIIIIIIIIIIIIIIIIIIIIIHIIIIIIIHHIIIHIHGHIIIIIIIIIIHHHHIIIHIIHIIIIDHF?CCDHDCHIIIIIFICCCGHIFHHHHHHEECEHIEC:CE@@-@GGAGFH=>+++-AHEG-FHFHDHHHHHCHHH?EHIIG-@FHHHHD;DH?FHII@-6C+4@EH?---6E-@FHE--4@GFHHHHF@+9CEEH@H###FEGC<DH@6--F@64:>@-F--?@---F6+>5++5AFFHHHHHEHHHGA6CF--8FG=FGHHEHHHEHEB@HHHF7-D-GHHHHHHDGAEHGGIIHHFIFGHIHHDIHIIIIGIHEIIIIIHHG<CHFFHIIHIIHHHHHIIIIIIHHIIIIIHDCCHEIHHGCFHHIHHHIIHIHHHIIIIGIIIIIIIIIIIIIIIHHIIIIII
@HWI-D00621:625:HMJNFBCX2:2:1104:11586:59358
GTGGGGAATATTGCACAATGGGCGCAAGCCTGATGCAGCCATGCCGCGTGTATGAAGAAGGCCTTCGGGTTGTAAAGTACTTTCAGCGAGGAGGAAGGCATTAAGGTTAATAACCTTGGTGATTGACGTTACTCGCAGAAGAAGCACCGGCTAACTCCGTGCCAGCAGCCGCGGTAATACGGAGGGTGCAAGCGTTAATCGGAATTACTGGGCGTAAAGCGCACGCAGGCGGTCTGTCAAGTCGGATGTGAAATCCCCGGGCTCAACCTGGGAACTGCATTCGAAACTGGCAGGCTAGAGTCTTGTAGAGGGGGGTAGAATTCCAGGTGTAGCGGTGAAATGCGTAGAGATCTGGAGGAATACCGGTGGCGAAGGCGGCCCCCTGGACAAAGACTGACGCTCAGGTGCGAAAGCGTGGGGAGCAAACAGG
+
IIIIIIIIIIIIIIIIIIIIIIIIIIIIIIIIIIIIIIIIIIIIIIIIIHGHIIIIIIIIGFHIIGHIIIIIIIIHIHHIIIGHHIIICHHDEHHIIIIFEH@GHIIIIGIIIIIIHHHF?HHHCAEH@-D=78-DHIIIEHEGFHHHC:>CEA-6BGCFHHEHHEFGH433DH>H@--@C@EDC+-@--6-54--@@--4FG@@6---BH@6--H@>5)---+@?HHH>CHE?@@?HE;>---E@6--HGFEDGHCCHEGEF5HGEGACH?A8---6644@@?HHHHFHHCBF@HCFIIHHHFIHHHHIIIIHIIHHIHHHEIIIIIIHGHIIIHHGHHIIHHIIHG<GHIHHHIIIIHHHDIIHIIIIIIIIIIHHHGGIIIIIIIHHIIIIIIIIIIHHHIIIHIIIIIIIIIIIIIIIIIIIIIII
@HWI-D00621:625:HMJNFBCX2:2:1104:14015:59466
GTGGGGAATATTGCACAATGGGCGCAAGCCTGATGCAGCCATGCCGCGTGTATGAAGAAGGCCTTCGGGTTGTAAAGTACTTTCAGCGAGGAGGAAGGCGTTAAGGTTAATAACCTTGGCGATTGACGTTACTCGCAGAAGAAGCACCGGCTAACTCCGTGCCAGCAGCCGCGGTAATACGGAGGGTGCAAGCGTTAATCGGAATTACTGGGCGTAAAGCGCACGCAGGCGGTCTGTCAAGTCGGATGTGAAATCCCCGGGCTCAACCTGGGAACTGCATTCGAAACTGGCAGGCTAGAGTCTTGTAGAGGGGGGTAGAATTCCAGGTGTAGCGGTGAAATGCGTAGAGATCTGGAGGAATACCGGTGGCGAAGGCGGCCCCCTGGACAAAGACTGACGCTCAGGTGCGAAAGCGTGGGGAGCAAACAGG
+
IIIIIIIIIIIIIIIIIIIIIIIIIIIIIIIIIIIIIIIIIIIIIIIIIH<CHHIIIIIIIIIIIIIIIGHHIIIIIHIHIFDGHIIIHHIDHHIIIIGIIIIHIIGHEHGGHH?FHEGECDHHGH@HHHHGHGHHIIIGIHHIEHHHIHDHHIIIIGIIHIIHIIIIG-+>DD>DHE@@@-@CHIHCCH?@-64@@@@-@E-4@FEEFHIE@663EE@65-45HDDCC>@GHHHH@@GCD@EHEHHF?H@-EDHD;>EGHFEHFA-A-?EGEIFHHHAFEHGFGFIHHE?HHHFHIIGHHEHIHIIHIHHHHEAHGD7H?HHHIHHIHCH<HEEG?FD/HDHHEHHCDDEHEIHCCGCC<<DHGDHIFIHHIHDIIIIHHCIIIHFGFIIIHHGIIIIIIHIHIIHHIGIHGHHIIIIIHGIIIIIIHH
@HWI-D00621:625:HMJNFBCX2:2:1104:10477:59647
GTGGGGAATATTGCACAATGGGCGCAAGCCTGATGCAGCCATGCCGCGTGTATGAAGAAGGCCTTCGGGTTGTAAAGCACTTTCAGCGGGGAGGAAGGCGCTAAGGTTAATAACCTTAGCGATTGACGTTACCCGCAGAAGAAGCACCGGCTAACTCCGTGCCAGCAGCCGCGGTAATACGGAGGGTGCAAGCGTTAATCGGAATTACTGGGCGTAAAGCGCACGCAGGCGGTCTGTCAAGTCGGATGTGAAATCCCCGGGCTCAACCTGGGAACTGCATTCGAAACTGGCAGGCTAGAGTCTTGTAGAGGGGGGTAGAATTCCAGGTGTAGCGGTGAAATGCGTAGAGATCTGGAGGAATACCGGTGGCGAAGGCGGCCCCCTGGACAAAGACTGACGCTCAGGTGCGAAAGCGTGGGGAGCAAACAGG
+
IIIIIIIIIIIIIIIIGIIIIIIIIIIIIIIIIHHHIIIIIIIIHIIIHIHHIIIIIIIHIIHIIGHIIGCHIIHHIIIIIHDGHIIIIIHDHHIIGIIHIHHHIIGHIHHCHHIIIIIHHHHHHHHHAEEHGHHHHHIE??GHFHFFHCDHEHHIHIDH@HHF@@@HH@CDH:+3@@GEG@G;H+EEE?FH-EH-@?-@@4@EHEHII--@?D>CHDC@CHHDHCE:GHG46-66--@33--FHFHFEHCF=H>;+HEA-6--A8-6--A-EG@CFHG-FEA-HIHFIIIHFE@HHHHG-EHHFAEEHIHHHFIHEIHHHIHIIIIIIHHDHHIHHHHHHHHHG?FF<1IIHFHFIIIHGHIIIIIIHHIIIIIIIIGHHHGIIIIHIIIIIIIIHHHHHIIIIIIIIIIIIIIIIIIIIIIIIIIIII
@HWI-D00621:625:HMJNFBCX2:2:1104:15314:59645
GTGGGGAATATTGCACAATGGGCGCAAGCCTGATGCAGCCATGCCGCGTGTATGAAGAAGGCCTTCGGGTTGTAAAGTACTTTCAGCGAGGAGGAAGGCGTTAAGGTTAATAACCTTGGCGATTGACGTTACTCGCAGAAGAAGCACCGGCTAACTCCGTGCCAGCAGCCGCGGTAATACGGAGGGTGCAAGCGTTAATCGGAATTACTGGGCGTAAAGCGCACGCAGGCGGTCTGTCAAGTCGGATGTGAAATCCCCGGGCTCAACCTGGGAACTGCATTCGAAACTGGCAGGCTAGAGTCTTGTAGAGGGGGGTAGAATTCCAGGTGTAGCGGTGAAATGCGTAGAGATCTGGAGGAATACCGGTGGCGAAGGCGGCCCCCTGGACAAAGACTGACGCTCAGGTGCGAAAGCGTGGGGAGCAAACAGG
+
IIIGHIIIIIIII@HHHIIHIIIHHHHIIIIHIIHIIIIIIHIIIIIIHHDFHHHHHHIIIHHHIIIIIIHIHIIIHHHHIH<GHIHGCHHHHIGIIII<HHC?GHHHEHHHFC?HHEFCHHHIHGHHHHIII-7DCHDEFHHHEEHHD:;DIIHHCFHIIIIHHHIIHIC:D;DHEEHHH-5+>D@GFIIG?EEE=EG-@64E?-F4@DHE66--6+++-4-C5--+;66G@--E@6-:5--6---GHGFHG::D:DA@FAAGGGAIIHGHIIH@CHGHEGFFHBG?HGHHGIHHEIIHGD-?HHIHIHHA?HIEEHHD/GC?A?HHHDHCIHGFEGHHIIIIHHGD.FH?HFHIGIHGCIIGIIIIIIHIIIIIHDHHFHHEHHGFCHEHHHHHIHEHD1IIIIHIIIIIHHIIIIIHIIIIIIIHHH
@HWI-D00621:625:HMJNFBCX2:2:1104:16949:59543
GTGGGGAATATTGCACAATGGGCGCAAGCCTGATGCAGCCATGCCGCGTGTATGAAGAAGGCCTTCGGGTTGTAAAGTACTTTCAGCGGGGAGGAAGGCGATAAGGTTAATAACCTTGTCGATTGACGTTACCCGCAGAAGAAGCACCGGCTAACTCCGTGCCAGCAACCGCGGTAATACGTAGGGTGCAAGCGTTAATCGGAATTACTGTGCGTAAAGCGCAAGCAGGCGGTCTGTCAAGTCGGATGTGAAATCCCCGGGCTCAACCTGGGAACTGCATTCGAAACTGGCAGGCTAGAGTCTTGTAGAGGGGGGTAGAATTCCAGGTGTAGCGGTGAAATGCGTAGAGATCTGGAGGAATACCGGTGGCGAAGGCGGCCCCCTGGACAAAGACTGACGCTCAGGTGCGAAAGCGTGGGGAGCAAACAGG
+
IIIIIIIIIIIIIIIIIIIHIIIIIIIIIIIIGIHIHIFHIIIIIIIIIIIIIIIHIIIHIIIIHHHIIHHHHHHC@GHIIGDEHHGHGHGDIHIHHHHHGHIII?8?FHHHHHIC@GFHHFIH@F@EHEEHHEGHDHHFHHFGHIIHIIIIIIHIHHCHHCH@--66656D++5+5@GEH-6@@GFHEH@-6@E-E@@@E-@GH@@@@@*6*-HHGC@6DHH+HHDHD>--G@@HEGG:>--EHGE?HECG@++3++@AA-6-@CHHF@G-AAEF@@@G@-HGIIHGA8-HHF-?GFHHHD@?IHIIHGIHF::.D.GIHEF@@GIIIIHHHHIIHHGHHGIIIHFF<HIIHHHHGFIIHHDHGIHGHIHFIGIHIIHHCIHHHEIHHHHIIHHHIIH@EEIIIHHIIIIIIIHHHHGIIIIIIIIHII
@HWI-D00621:625:HMJNFBCX2:2:1104:19589:59926
GTGGGGAATATTGCACAATGGGCGCAAGCCTGATGCAGCCATGCCGCGTGTATGAAGAAGGCCTTCGGGTTGTAAAGTACTTTCAGCGGGGAGGAAGGCGGTGAGGTTAATAACCTCATCGATTGACGTTACCCGCAGAAGAAGCACCGGCTAACTCCGTGCCAGCAGCCGCGGTAATACGGAGGGTGCAAGCGGTAATCGGAATTACTGGGCGTAAAGCGAACGCAGGCGGTTTGTCAAGTAGGATGTGAAATCCCCGGGCTCAACCTGGGAACTGCATTCGAAACTGGCAGGCTAGAGTCTTGTAGAGGGGGGTAGAATTCCAGGTGTAGCGGTGAAATGCGTAGAGATCTGGAGGAATACCGGTGGCGAAGGCGGCCCCCTGGACAAAGACTGACGCTCAGGTGCGAAAGCGTGGGGAGCAAACAGG
+
IIIIGIIIIIIIIIIIIIIIIIIIIIIHIIIIHIIIIIIIIIIIIIIIHIIIIHIIIIIHHIIIIHHHIFHDHIIHHIIGIH<DFHHIIIIIIIIHHFHHIIHIHIGHIHHIFHCHHIIGIFHEHGHEAEE@HHIHIDHHHIIGHH-ACHHDG@6@GHGF-@GHCGGG-F+C:C:>GFHIHH@;DD-@@---@E+5CH@-5-@E5@F######HHFHEC6-+@6-5@6++@---GH?HHG@6-IHHIHEEHG@::D>>GEA-HHHFHG?GHGEFGH@GHFA-FC86FIHG?HCE?IIHHHCEHHIHIIIHHEAFHHHHHHHIHHIIIHIIIIIIIIHHIIIIGIHGG@<CIIIIIIIHIIIIIHIIHHIIIIIIIIIIHHC?HHIHHHHIHIHHIHHDIHFFHIIIGIHIIIIIIIIIIIIIIIIIHIII
@HWI-D00621:625:HMJNFBCX2:2:1104:4463:60167
GTGGGGAATATTGCACAATGGGCGCAAGCCTGATGCAGCCATGCCGCGTGTATGAAGAAGGCCTTCGGGTTGTAAAGTACTTTCAGCGAGGGGGAAGGCGTTAAGGTTAATAACCTTGGCGATTGACGTTACTCGCAGAAGAAGCACCGGCTAACTCCGTGCCAGCAGCCGCGGTAATACGGAGGGTGCAAGCGTTAATCGGAATTACTGGGCGTAAAGCGCACGCAGGCGGTCTGTCAAGTCGGATGTGAAATCCCCGGGCTCAACCTGGGAACTGCATTCGAAACTGGCAGGCTAGAGTCTTGTAGAGGGGGGTAGAATTCCAGGTGTAGCGGTGAAATGCGTAGAGATCTGGAGGAATACCGGTGGCGAAGGCGGCCCCCTGGACAAAGACTGACGCTCAGGTGCGAAAGCGTGGGGAGCAAACAGG
+
IIIIIIIIIIIIIIIIIIIIIIIIIIIIIIIIIIIIIIIFHIHHIIII?F<FFHIGIIIIHIIICFHIIIIHGHIGH@GHHHGGHHFHHHI.:CHHIG/CEHGIHHHHHFHHII?HEHHHCHH@HHHHFCEHHGGHGH:688A-FGEAHDHIHE@A?---6@E@@@@?G?5CC:+35---644DHC@GHC@6---5@@@FHEE@EEHFFHDH@6-E=D+C@G6+EEF>D:@@-@66-?E:D@@-HF-IIHHHE:HHDDE@A66-?HIGIHIHGA@EGHHA-HFAHHHIIIHAEIHHIHHHG@-IIIIIIIIHGFGGDHIIHHCHHGIIIHHIHHIIHHHIIIIIHHGGDCGHEHIIIIIHHIIIIIIIIIIIIIIHIIIIHEIIIIIIIIIHGIIIIIIIIHIIIIIIIHHIIIIIIIIIIIIIIIIIII
@HWI-D00621:625:HMJNFBCX2:2:1104:10944:60070
GTGGGGAATATTGCACAATGGGCGCAAGCCTGATGCAGCCATGCCGCGTGTATGAAGAAGGCCTTCGGGTTGTAAAGTACTTTCAGCGAGGAGGAAGGCATTAAGGTTAATAACCTTGGTGATTGACGTTACTCGCAGAAGAAGCACCGGCTAACTCCGTGCCAGCAGCCGCGGTAATACGGAGGGTGCAAGCGTTAATCGGAATTACTGGGAGTAAAGCGCACGCAGGGGGTCTGTCAAGTCGGATGTGAAATCCCCGGGCTCAACCTGGGAACTGCATTCGAAACTGGCAGGCTAGAGTCTTGTAGAGGGGGGTAGAATTCCAGGTGTAGCGGTGAAATGCGTAGAGATCTGGAGGAATACCGGTGGCGAAGGCGGCCCCCTGGACAAAGACTGACGCTCAGGTGCGAAAGCGTGGGGAGCAAACAGG
+
IHHIIIIIIIIIIIIIIHIIIIIIIIIHIIIIHIIIIIIIIIIIIIIIDHDHIIIIIIIIIIIIIIIGIIHIIIHIIHEHHIFHHHII<HHIHIHIHIHIIIIIIIIIIGFHIHHIGHHCHHI?CE@E@GHHEHHHCHIFCGEC-DFGHDHHHIIEF8@FHIHEE?FHGGCHHGHHEHHIHHCHHIHHIH?H?G4@G?@EHHHEHGC##############@@:F@DC@+HG@--HEGECC--6@@@FHFFHH:GHHIIHHG?FHHHHHHGHHG@?EEHEHEHHBFGFHHEIIGIIIHHGEHHEHGGHHGIHHDIIIIIIIIHIIIIIIHHGIIIHIIIIIIIIIIHHDHIIIIIIIIHHHIHIIIIIIHIIIIIIIIHIHHIIIIIIIIIHHIIIIIHHHHIIIIIIIIIIIIIIIIIIIIIHIIIIII
@HWI-D00621:625:HMJNFBCX2:2:1104:14880:60236
GTGGGGAATATTGCACAATGGGCGCAAGCCTGATGCAGCCATGCCGCGTGTATGAAGAAGGCCTTCGGGTTGTAAAGTACTTTCAGCGGGGAGGAAGGTGTTGAGGTTAATAACCTCAGCAATTGACGTTACCCGCAGAAGAAGCACCGGCTAACTCCGTGCCAGCAGCCGCGGTAATACGGAGGGTGCAAGCGTTAATCGGAATTACTGGGCGTAAAGCGCACGCAGGCGGTCTGTCAAGTCGGATGTGAAATCCCCGGGCTCAACCTGGGAACTGCATTCGAAACTGGCAGGCTAGAGTCTTGTAGAGGGGGGTAGAATTCCAGGTGTAGCGGTGAAATGCGTAGAGATCTGGAGGAATACCGGTGGCGAAGGCGGCCCCCTGGACAAAGACTGACGCTCAGGTGCGAAAGCGTGGGGAGCAAACAGG
+
IIIIIIIIIIIIIIIIIIIIHIIIIHGIIIIIIIIIIIIIIIIIIIHIHIHGHIIHIIIIIIIIIIIIIEHHIIIIHGIGIH<GHIIIHHIGIHIIIGHHIIIGIHIHICGHHIHIIHIGIIIIIIIIGHHEHHHGHIIIIHHHIIIGIHIIGGHHFHDGHHHHHHIGIEHDHHH;@GHHHCDHDHHIGIIHHIHH@H-6C=@?6FHEFEEH?::HH?6@5666>DGHDDH@@-6--6-;HC=EG@-EEEHHEHDCC+?A@EEFGAIIIHHIHHHEECHEHH@?HIIIHHEHAEFFIHIIHEGIIIIHIIIIHAHHHIIIIIHHHIIHHHIHIHIIHIIIIIIHHHHGDEHIHIHGIIIIIIIIIIIIIIIIIIIIIIIIHEIIIIIIIIIIHIIIIIIIHIIIIIHIIIIIIIIIIIIIIIIIIIIIII
@HWI-D00621:625:HMJNFBCX2:2:1104:6958:60487
GTGGGGAATATTGCACAATGGGCGCAAGCCTGATGCAGCCATGCCGCGTGTATGAAGAAGGCCTTCGGGTTGTAAAGTACTTTCAGCGAGGAGGAAGGCGTTAAGGTTAATAACCTTGGCGATTGACGTTACTCGCAGAAGAAGCACCGGCTAACTCCGTGCCAGCAGCCGCGGTAAAACGGAGGGTGCAAGGGTTAATCGGAATTACTGGGCGTAAAGCGCACGCAGGCGGTCTGTCAAGGCGGATGTGAAATCCCCGGGCTCAACCTGGGAACTGCATTCGAAACTGGCAGGCTAGAGTCTTGTAGAGGGGGGTAGAATTCCAGGTGTAGCGGTGAAATGCGTAGAGATCTGGAGGAATACCGGTGGCGAAGGCGGCCCCCTGGACAAAGACTGACGCTCAGGTGCGAAAGCGTGGGGAGCAAACAGG
+
IIIIIIHIIIIIIIHIIIIIHIIIHIIHIIIHHHIIIHIIIIIIIIIGCFDHHHIIHIIIHIGHIHIIIIIIIHHHHHHGIHHIIHIIHIHCHIIIIHEHHIHIIIFDHHHIHCHGIIGHIHHEGHEDGEH-GCHHHHHIGGHF-FH-C>D:GHHHH?-AA--8AA?FH-+36+35---63--5>:GE-@@--46-466@EHD@E@*@GGHCEEFHE<C>--@:@-HCC+CG6-----444-H@IHEFEHHH@+CHGHHGACFA-A5A--HIHHHGE?HHEEEEIHG@@HGHIHHHIIIHG@E?F-HEIIIIHCHEFEHHEFEGIIIIHHIHEDIIIIIIIIIHFHHD<GHIIIIIIHHHDHIIGIHIIIIIIIIIIIHHEEIIIIIEIIHHHIIIHHHHIIIHIHHHIIIIIIIGIIIIIIIIIIIIII
@HWI-D00621:625:HMJNFBCX2:2:1104:16122:60409
GTGGGGAATATTGCACAATGGGCGCAAGCCTGATGCAGCCATGCCGCGTGTATGAAGAAGGCCTTCGGGTTGTAAAGTACTTTCAGCGAGGAGGAAGGCATTAAGGTTAATAACCTTAGTGATTGACGTTACTCGCAGAAGAAGCACCGGCTAACTCCGTGCCAGCAGCCGCGGTAATACGGAGGGTGCAAGCGGTAATCGGAATTACTGGGCGTAAAGCGCACACAGGCGGTCTGTCAAGTCGGATGTGAAATCCCCGGGCTCAACCTGGGAACTGCATTCGAAACTGGCAGGCTAGAGTCTTGTAGAGGGGGGTAGAATTCCAGGTGTAGCGGTGAAATGCGTAGAGATCTGGAGGAATACCGGTGGCGAAGGCGGCCCCCTGGACAAAGACTGACGCTCAGGTGCGAAAGCGTGGGGAGCAAACAGG
+
IIIIIIIHIIHIIIIIIIIIGIIHIIIIGIIIIHIIGIIIIIICHHIGIIHIIHHIIIIIIHGHFEHHIIHIIGIHIIIGIHDGHIIHCHICHH@FEHHEEHHHHHHHHHH7FHFAGHHEHFGHIIHDH?EEHHDDHHDFEFH-AGHHGHHGGH?HHHE@GHHHA-@EFC:HHIH+E@HCGEC+C;EE5-@HEH+6>EE-GEHHEHHHEHC@?HFEDD84--4++E@>C5-G@--66--6+-=HEF6-@6?H@DHCC+A68-6-A6ECEFIHFHHGF6--@HHHAAIHEIHFHHCEIHHHEFA@AEHHHIHFHHFHHEHHIIIIIHIIIIHIHGIHHIHIIIHEIHEF<1EIIIIIHEIIGIHIFHFIHGGIIIIHIIHHHHHHHHIGIHIIIIIHDHEHEHIIIIIIIIIIIHIIHIIIHIIIIIIIHI
@HWI-D00621:625:HMJNFBCX2:2:1104:4201:60561
GTGGGGAATATTGCACAATGGGCGCAAGCCTGATGCAGCCATGCCGCGTGTGTGAAGAAGGCCTTCGGGTTGTAAAGTACTTTCAGCGGGGAGGAAGGCGTTAAGGTTAATAACCTTGACGGTTGACGTTACTCTCAGAAGAAGCACCGGCTAACTACGTGCCAGCAGCCGCGGTAATACGGAGGGTGCAAGCGTTAATCGGAATTACTGGGCGTAAAGCCCACGGAGGCGGTTTGTCAAGTCAGGTGTGAAATCCCCGGGCTCAACCTGGGAACTGCGTTCGAAACTGGCAGGCTAGAGTCTTGTAGAGGGGAATAGAATTCCAGGTGTAGCGGTGAAATGCGTAGAGATCAGGAGGAATACCGGTGGCGAAGGCGGCTCCCTGGACAAAGACTGACGCTCATGCGCGAAAGCGTGGGGAGCAAACAGG
+
IIIIIIIII1FHI1FHHIIIII@CHII/FHIIII1FHIHIIIIGIGHIII01<<FHGHIIIII1DGHIGIIIIIII1<<DGHDHHHE..<.<9CEH///9:C/GHIHHHHHGH7FGD@-7-+-73EGHAEHI?--6@FHHIG?FFHHEHHIIIIFE-8-5FH-G@EHHHHCCHD+>?-6F?-4>D+5@GGHE-6E=H@-6EEHH@@-ECHD>----@@6+)--E6+=>63446--6--HF6-6-@-FA--@?HCDD>>A8-FF4CH?FF?IHG@+D@7-AD-D-CHHEFFFFIIHFHHHFD.D.D.IIIHHF:..F.HIHHHD<.IIHDHHHD9IIIIIIIIIHGHFD.CFD0HIHHCHD.HHHF0IIIHIIHIHE<<<1HHHIHG@HCGG1HIIIIIIIHG</</0IIIIIIIIIIIIIIHIIIIIIII
@HWI-D00621:625:HMJNFBCX2:2:1104:9893:60771
GTGGGGAATATTGCACAATGGGCGCAAGCCTGATGCAGCCATGCCGCGTGTATGAAGAAGGCCTTCGGGTTGCAAAGTACTTTCAGCGAGGAGGAAGGCGTTAAGGTTAATAACCTTGGCGATTGACGTTACTCGCAGAAGAAGCACCGGCTAACTCCGTGCCAGCAGCCGCGGTAATACGGAGGGTGCAAGCGTTAATCGGAATTACTGGGCGTAAAGCGCACGCAGGCGGTCTGTCAAGTCGGATGTGAAATCCCCGGGCTCAACCTGGGAACTGCATTCGAAACTGGCAGGCTAGAGTCTTGTAGAGGGGGGCAGAATTCCAGGTGTAGCGGTGAAATGCGTAGAGATCTGGAGGAATACCGGTGGCGAAGGCGGCCCCCTGGACAAAGACTGACGCTCAGGTGCGAAAGCGTGGGGAGCAAACAGG
+
IIIIIIIIIIIIIIIIHIIIIIHIIIIHIIIIIIIIHIIIIIIIIIIIIIHIIIIIIHIIIIIIIHIIGHFIIIGIIIIIIIHHIHHIHHIDHIIIHIIIHIHIIIEHEHHHIIHIEEGEHIIGE@HDHHIGHIIIHHIIHGGCAHEFDDCHHHFHHEHIGGG?A@?8GHHCHC:C@E-6G--+6+-4@G-@5@EGHE-6IHG@6-@-6-@@#66@GD;3--@3-?GD5)-666-EG@=H:4=CEHHEIHHHEDDDDCHGA-HGA@A?FE@HHHHEGHHHE-6HGIIIHHFHFHEHHHFHIHGHFCHEHHHHHIGHHIHIIIIHIHIIIIIIIIIIHEIHIGHIIHHD:?HIIIIIIIIIIHCIIIIIIIIIIIIIIIGIDIGIIHIIIIIIHIIIIHIIHIIIIIIIIIIIIIIIIIIIIIIIIIIIII
@HWI-D00621:625:HMJNFBCX2:2:1104:14320:60981
GTGGGGAATATTGGACAATGGGGGGAACCCTGATCCAGCCATGCCGCGTGTGTGAAGAAGGCCTTATGGTTGTAAAGCACTTTAAGCGAGGAGGAGGCTACTCTAGTTAATACCTAGGGATAGTGGACGTTACTCGCAGAATAAGCACCGGCTAACTCTGTGCCAGCAGCCGCGGTAATACAGAGGGTGCGAGCGTTAATCGGATTTACTGGGCGTAAAGCGTGCGTAGGCGGCTTATTAAGTCGGATGTGAAATCCCCGAGCTTAACTTGGGAATTGCATTCGATACTGGTGAGCTAGAGTATGGGAGAGGATGGTAGAATTCCAGGTGTAGCGGTGAAATGCGTAGAGATCTGGAGGAATACCGATGGCGAAGGCAGCCATCTGGCCTAATACTGACGCTGAGGTACGAAAGCATGGGGAGCAAACAGG
+
IIIIIIIIIIIIIIIIIIIIIIIIIIIIIIIIIIIIIIIIIIIIIIIIEHHHIIIIIIIIIIIIIIIIIIIIIIIIHGIHII9BFGHHHHIIHIIIIIIIIIHIHIIIIHIIIIHCHAA8FHIIHIHEHIGIIHCHIDEHHHHFHEHIIIIIIHFHHIIGIIIIHHIIHIEHHHHCCGEE?@GCFGCGEHD-6+>3@EHHIH@6H@HCGGHEHF6HHGE-3+6@C?@=CHC?A6--F6EIHHDEEEIHHHFEGE;HHCIGIGHHHFHHEIIHHHIIIIIIHGHIIHHGIIHHIHIIIHHHGIIIIIHHHEFCIIIIHFIIIHHIIIIIIIIIIIIIHFHIIIIIIHHHGDGHIGIIIIIIIIIIGIIIIIHHIIIIIIIIHHIIIIIIIIIIIIIIIIIIIGIIIIIIIIIIIIIHIIIIIIIIIIIHIII
@HWI-D00621:625:HMJNFBCX2:2:1104:4952:61063
GTGGGGAATATTGCACAATGGGCGCAAGCCTGATGCAGCCATGCCGCGTGTATGAAGAAGGCCTTCGGGTTGTAAAGTACTTTCAGCGAGGAGGAAGGCGTTAAGGTTAATAACCTTAGCGATTGACGTTACTCGCAGAAGAAGCACCGGCTAACTCCGTGCCAGCAGCCGCGGTAATACGGAGGGTGCAAGCGTTAATCGGAATTACTGGGCGTAAAGCGCACGCCGGCGGTCTTTCAAGTCGGATGTGAAATCCCCGGGCTCAACCTGGGAACTGCATTCGAAACTGGCAGGCTAGAGTCTTGTAGAGGGGGGTAGAATTCCAGGTGTAGCGGTGAAATGCGTAGAGATCTGGAGGAATACCGGTGGCGAAGGCGGCCCCCTGGACAAAGACTGACGCTCAGGTGCGAAAGCGTGGGGAGCAAACAGG
+
IIIIIHGHHIIIIIIIIIIIHIHIIIIIGIIIIIIIIIHHIIIHHIIIEHHIIIHIIIIIIIIIIIHIIIHHIIIIIHIIIIHHIIHIHHIDHHHHHHGIIIIIIIGHIHIIIIIIGHIHCCHIEAEEIHI-AFHHHHH?AGFH--AAH+CHHC--AGCH?@AFE-FEHEDHHHDC@FHHHGHH:D@@-@6@-4@EHEFHHHI<@F66@GFE6@CHHC@5>+56CH#+;CD6---6-?GH>-E@--66--?GG+C:HHIGIHHHHG4?-EIGHHHF@@CFHHCHIHEIIHHFEHEGHHHHEHF@A-HECHIIIHCEHHIIHGHIHHIIHHIIHIHHHHHHIIIIHHEF<FIIIIIIIIIHIIIHIIIHHIIIIIIIIIHDHHHIIIIHHHHHFHIIIIIIIHIIIHIIIIIIIIIGIIHIIIIIIHHIHI
@HWI-D00621:625:HMJNFBCX2:2:1104:15939:61156
GTGGGGAATATTGCACAATGGGCGCAAGCCTGATGCAGCCATGCCGCGTGTGTGAAGAAGGCCTTCGGGTTGTAAAGCACTTTCAGCGGGGAGGAAGGCGTTAAGGTTAATAACCTTGGCGATTGACGTTACCCGCAGAAGAAGCACCGGCTAACTCCGTGCCAGCAGCCGCGGTAATACGGAGGGGGCAAGCGTTAATCGGAATTACTGGGCGTAAAGCGCACGCAGGCGGTCTGTCAAGTCGGATGTGAAATCCCCGGGCTTAACCTGGGAACTGCATTCGAAACTGGCAGGCTAGAGTCTTGTAGAGGGGGGTAGAATTCCAGGTGTAGCGGTGAAATGCGTAGAGATCTGGAGGAATACCGGTGGCGAAGGCGGCCCCCTGGACAAAGACTGACGCTCAGGTGCGAAAGCGTGGGGAGCAAACAGG
+
HIIIIIIIIIIIIIIIIIIIIIIIIIIIIIIIIIIIIHIHIIIIIIIIIIHHIIIIIIIHIHGHIIIIIHIIIHIIIIIGID<FHHIIIIIHIIIFHHHIIIIGHIFFEHHGHHHHIIIIIIIIIIHIEEHDHIIIIHIHEHHIHEHEDHHHHHEHIHHHHIHHIHHHHICHCC:DH-6-4EC3:3++>DFEEHH-E--6FECGGHHEHHCG6-?HGH+34-5+--@5+64@6---6@EDD@=HEEHHFHHHGIGHHHH?A66-FIGIIHHEEHECFHHHGIHGIHIIHHHHGIHHIIHHGHGIIIIIIIIGIHHIHGIIGIHIIIIHIHIIIIHCEIIIHIIIIIHGDHHIIIIIIIIIIHIIIIIHIIIIIIIIHIIIHFIIIIIIIIHIIIIIIIIIIHIIIIHIIIIIIHIIIIIIIIIIIIIIII
@HWI-D00621:625:HMJNFBCX2:2:1104:12917:61390
GTGGGGAATATTGCACAATGGGCGCAAGCCTGATGCAGCCATGCCGCGTGTATGAAGAAGGCCTTCGGGTTGTAAAGTACTTTCAGCGAGGAGGAAGGCATTAAGGTTAATAACCTTGGTGATTGACGTTACTCGCAGAAGAAGCACCGGCTAACTCCGTGCCAGCAGCCGCGGTAATACGGAGGGTGCAAGCGTTAATCGGAATTACTGGGCGTAAAGCGCACGCAGGCGGTCTGTCAAGTCGGATGTGAAATCCCCGGGCTCAACCTGGGAACTGCATTCGAAACTGGCAGGCTAGAGTCTTGTAGAGGGGGGTAGAATTCCAGGTGTAGCGGTGAAATGCGTAGAGATCTGGAGGAATACCGGTGGCGAAGGCGGCCCCCTGGACAAAGACTGACGCTCAGGTGCGAAAGCGTGGGGAGCAAACAGG
+
IIIIIIHIIIHHHIHHEHHIIIIHHHHIGIIIIIIIIIIIIIIIIGIIIIHIIIIIIHIIIIHHIIIIHIIIIHHHIIIGHEFHHIHIIIIIHHHIIIGIIIHIIGHIHHGHHFHHGHFEHHHHFHIHEHHHHHHIDH:--@-AHHH?DHIICEHHHI@4@GHHFHIIHIGIHD:>HHHHEHICCCGE@GH?45-5EH?@EFHE@-EEFDDGIIHHHHHHH7@>?@EHHCIIHG@@@-EC:45-F@GHG?EHHDD>+HEGIIIIIHHAACAIIHGIGIIIIIIHHHEHHIIHIHHHHHGIIHHHIHIHIIHHIHGIIIIIIIIIIIIIIIIIIHHHIIIIIIIIIHIGDHIIIIIIIIIIIIIIGIIIIIIIIIIIIIIIHGIIIIIIIHHIHHIIIIIIIIIIIIIIIIIIIIHIIIIIIIIIIIIIII
@HWI-D00621:625:HMJNFBCX2:2:1104:10615:61616
GTGGGGAATATTGCACAATGGGCGCAAGCCTGATGCAGCCATGCCGCGTGTATGAAGAAGGCCTTCGGGTTGTAAAGTACTTTCAGCGAGGAGGAAGGCATTAAGGTTAATAACCTTGGTGATTGACGTTACTCGCAGAAGAAGCACCGGCTAACTCCGTGCCAGCAGCCGCGGTAATACGGAGGGGGCAAGCGTGAATCGGAATTACTGGGCGTAAAGCGCACGCAGGCGGTCTGTCAAGTCGGATGTGAAATCCCCGGGCTCAACCTGGGAACTGCATTCGAAACTGGCAGGCTAGAGTCTTGTAGAGGGGGGTAGAATTCCAGGTGTAGCGGTGAAATGCGTAGAGATCTGGAGGAATACCGGTGGCGAAGGCGGCCCCCTGGACAAAGACTGACGCTCAGGTGCGAAAGCGTGGGGAGCAAACAGG
+
IIIHIIIIIIIIIIIIIIIIIIHHIIIGIIIIIIIIIIIHIIHHGIIGEEEHIIIIHIIIFEHHIIIIC<EHEHHHIHHHHH<@GHHHDHC<GHI?GDHHHHHHHIFFBGAFHH?GECE7AFH@G.A@GAH-A7@H:ECFG@@B--FEC++5EHGIE-@AGHIEHF?HHF+>DHDD-666G@EDHC++3>G--6@-6---F@@@@?G-CHC@4@@@G>6+-E@+-@-5:C@6-@6-HEH;>E6-@-HHHFHIHC>5++-IHECHHEHH@EAHF6?FHGC-HDHHEHIHEG-HH?HHEIGHHAFFHHHIHHCA.HHHHHIIIIHGGIIHIIIHHHIIIIIHIHHHHHEHDHIH@CHHHGHH<HIIIEIHIHIIIHIIIHDDG@HDIHF@CC@HIIIIIIIHG?IIIGGIIIIIIDIHIIIHIGIIIIIIII
@HWI-D00621:625:HMJNFBCX2:2:1104:13110:61565
GTGGGGAATATTGCACAATGGGCGCAAGCCTGATGCAGCCATGCCGCGTGTATGAAGAAGGCCTTCGGGTTGTAAAGTACTTTCAGCGAGGAGGAAGGCGTTAAGGTTAATAACCTTGGCGATTGACGTTACTCGCAGAAGAAGCACCGGCTAACTCCGTGCCAGCATCCGCGGTAATACGGAGGGTGCAAGCGTTAATCGGAATTACTGGGCGTAAAGCGCAAGCAGGCGGTCTGTCAAGTCGGATGGGAAATCCCCGGGCTCAACCTGGGAACTGCATTCGAAACTGGCAGGCTAGAGTCTTGTAGAGGGGGGTAGAATTCCAGGTGTAGCGGTGAAATGCGTAGAGATCTGGAGGAATACCGGTGGCGAAGGCGGCCCCCTGGACAAAGACTGACGCTCAGGTGCGAAAGCGTGGGGAGCAAACAGG
+
IIIIIIIIIIIIIIIIHHHHHHHHIIIIIIHHGIIIIIIIIIIIIIIIEHEHIGHIIIIIIIEHGIIIHHHHIIHHIIIIIIDFHHHIHHIIIHGIIIIHHHHHIIDCHHIHIGHIIFHHHHIGIIHIEHHCG7EH:GHEHIIIEEHEHIICEHAEAHH-4GE?-4FEHHHHI:6>@-6FE@ECHH4@-6---65--4?-HFHHHC@@6:@@--36@566;::#-3HDGDH6--@@-?HC:@@5-6-6---HG:HD>+GAA6A--GE6A?G68--HHEGHG=HGIIHHIIHIIIHHGHHHG?HHHEHGDIHFHEHIIIIIIHED@@HB:.HHHIHIHHHIGIIHEHHHDEGHHHHGIIHIIIHIIIIHIHHIIIIIHHHECIIHIIIIIIHHHGIIIHFIIHIHHGHIIIIIIIHGIIIHIIGHIIIIII
@HWI-D00621:625:HMJNFBCX2:2:1104:20009:61550
GTGGGGAATATTGCACAATGGGCGCAAGCCTGATGCAGCCATGCCGCGTGTATGAAGAAGGCCTTCGGGTTGTAAAGTGCTTTCAGCGAGGAGGAAGGCGTTAAGGTTAATAACCTTGGCGATTGACGTTACTCGCAGAAGAAGCACCGGCTAACTCCGTGCCAGCAGCCGCGGTAATACGGAGGGTGCAAGCGTTAATCGGAATTACTGGGCGTAAAGCGCACGCAGGCGGTCTGTCAAGTCGGATGTGAAATCCCCGGGCTCAACCTGGGAACTGCATTCGAAACTGGCAGGCTAGAGTCTTGTAGAGGGGGGTAGAATTCCAGGTGTAGCGGTGAAATGCGTAGAGATCTGGAGGAATACCGGTGGCGAAGGCGGCCCCCTGGACAAAGACTGACGCTCAGGTGCGAAAGCGTGGGGAGCAAACAGG
+
IIIIIIHIIIIIIIIIIIIIIIHIIHHGIIIIHHIIIIIIHIHHIIGIHHHIIHHIIHHHHIIIHHHIHHGHHIIIIIIGIIDFHHHHIIIIICHHHIIIHDEHHH/CHHIGHEHHI@GEHH7EGFHGHHIEHH=CDHHII?GHGH-F+>CHCF?GHI=@C@A-6AEHIG+>+C+5@FH-@@@DHH--66GHHI@CEC?--@-@@FD?F-HE4IGHHG:D4-HDHDDIHD4---F@--E:IIHHEECHEFG@-HC;;3G-HCHFFAGA?FGAA6HEEHFIHHEHGHCHIIIHGGIIIHHHIIHHHEHDD+CHEB@GHIHIGIHIIHIIIIIIIHHHHHIIHIIIIHHF<1IIIHHHGHHIHIIHIIIIIHHIIIHIIIIHHHHIIIIIIIIIHIIIIHHHIHIIIIHIIIIIIIIIIIIIIIIIIIIIII
@HWI-D00621:625:HMJNFBCX2:2:1104:10767:62010
GTGGGGAATATTGCACAATGGGCGCAAGCCTGATGCAGCCATGCCGCGTGTATGAAGAAGGCCTTCGGGTTGTAAAGTACTTTCAGCGAGGAGGAAGGCATTAAGGTTAATAACCTTGGTGATTGACGTTACTCGCAGAAGAAGCACAGGCTAACTCCGTGCCAGCAGCCGCGGTAATACGGAGGGGGCAAGCGTTAATCGGAATTACTGGGCGTAAAGCGCACGCAGGCGGTCTGTCAAGTCGGATGTGAAATCCCCGGGCTCAACCTGGGAACTGCATTCGAAACTGGCAGGCTAGAGTCTTGTAGAGGGGGGTAGAATTCCAGGTGTAGCGGTGAAATGCGTAGAGATCTGGAGGAATACCGGTGGCGAAGGCGGCCCCCTGGACAAAGACTGACGCTCAGGTGCGAAAGCGTGGGGAGCAAACAGG
+
IIIIIIIIIHIIIIIIIIIIIIIIHHIHIIIHHH@HIIGIICFH?HHIHIHHGHIFHH?FHIHHIHHIIFG?HHHIHHHHGIDGFG?CHHD<C/9GGC/@G@FEE@GHEG?.@B@G?G@.:FHHGHHIEEHDGA@HHGD-7DBF--D-8A--A-6AHF=-AG@@EHIHH8+6D:33--@-6--56+++5+-@--4@@E--@HF666@-ED;5-6@@HH7'@CD>?-HC>+EG@-@@@@HHC-@6HEHHIHHF6++++:@F-F6-EHEA-6EAF8-E?HGHH@CCEIIIIIIHEHEHAFEGD-7?IHIIHC>-HHIIHHIIIHHHCIIIIIIIIHIIHHIIIIIGIHG<.FEEDIIHCIIH<HIIHEHHIIIIIIIIHHIIHHIHEHIHE@EFIIIIIHECHCIIIHGIIIIIHHIIIIIHHHIIIIIHII
@HWI-D00621:625:HMJNFBCX2:2:1104:3824:62305
GTGGGGAATATTGCACAATGGGCGCAAGCCTGATGCAGCCATGCCGCGTGTATGAAGAAGGCCTTCGGGTTGTAAAGTACTTTCAGCGAGGAGGAAGGCATTAAGGTTAATAACCTTGGTGATTGACGTTACTCGCAGAAGAAGCACCGGCTAACTCCTTGCCAGCAGCCGCGGTAATACGGAGGGTGCAACGGTTAATCGGAATTACTGGGCGTAAAGCGCAAGCAGGCGGTCTGTCAAGTCGGATGTGAAATCCCCGGGCTCAACCTGGGAACTGCATTCGAAACTGGCAGGCTAGAGTCTTGTAGAGGGGGGTAGAATTCCAGGTGTAGCGGTGAAATGCGTAGAGATCTGGAGGAATACCGGTGGCGAAGGCGGCCCCCTGGACAAAGACTGACGCTCAGGTGCGAAAGCGTGGGGAGCAAACAGG
+
IIIIIIIIIIIIIIIIIIIIIIIIIIIIIIIIIHHIIIIIIIHIIIIIEHHHIGHHHIIIIIIIIIIIIIHHHIHHHHHHHGGHHHHDHHIHHHIHHHFGFHHIIGHIGHIIIIEHIIHFHHIEEEE=E-@-FFEH:GCAHH-D--ADHHCHHE-BHE--6A-6----5F++CDC;---@@@@HHD@HEH@-+35-5---6EGEC?GEHHIH@-+-E>89@66+H@HDC+@H@-EFF-HIHFHHHHCHEEHHHHDDH:HE??GEHGEF6-IIIIHHH?HFGHHCHIHHHH@F-FAEHG@A7--GHHHIGIHEEIHHGGHIHHGIIIIIHCHGHHHGDHHHIIHEHHGD:<HHIIIIIIIIIHDHIIHHIIIIIIIHIIHHHCIIIHHGGHIHHIIIIIHFHHIIIIIIIIIIHHIIIIIGIIIIIHFIII
@HWI-D00621:625:HMJNFBCX2:2:1104:3423:62744
GTGGGGAATATTGGACAATGGGCGCAAGCCTGATCCAGCCATGCCGCGTGTGTGAAGAAGGCCTTATGGTTGTAAAGCACTTTAAGCGAGGAGGAGGCTACTTTAGTTAATACCTAGAGATAGTGGACGTTACTCGCAGAATAAGCACCGGCTAACTCTGTGCCAGCAGCCGCGGAAATACAGAGGGTGCACGCGTTAATCGGATTTACTGGGCGTAAAGCGAGCGTAGGCGGCTAATTAAGTCAAATGTGAAATCCCCGAGCTTAACTTGGGAATTGCATTCGATACTGGTTAGCTAGAGTGTGGGAGAGGATGGTAGAATTCCAGGTGTAGCGGTGAAATGCGTAGAGATCTGGAGGAATACCGATGGCGAAGGCAGCCATCTGGCCTAACACTGACGCTGAGGTGCGAAAGCATGGGGAGCAAACAGG
+
IIIHIIHHIIHIIIHIHIIIIIIIIIIIIIIIIIIIIIHIIIIIIIDDCEDHHHIIIIIIHIIHIIIIIIIHHIIHIIGIIHDGHHGH/CHDEEDGEHCHHIIIHHHHHH@..FHH?@H?BG.ADFCEHH?D-D-8+>GD?-D8AAF?-3+3;E--6CG-A-AAAE-6-4-35>C+6;@E?--66EH-4@--6;>D355FEFF@GH:-#6@D@66-HHE3)5+3-HHHDA<8-6-EH?EF@66-GCCFACEHHGD>7+@FCEHHGHF-HFA8EEIIIHHHHAGF@::.:@HFHEE@HHHHHHHHEF..FHGHG<.HHHHHHHIIHHFIIHDDHHG@@@IHEFGIIIIHF<<GIIIIHIHIIHIIHHIIIIIIIHIIIIIHHHIHIHIIHHHHHDIHGCHIHIIIIIIIIIIIIIIIIIIIIIIIIIIIIII
@HWI-D00621:625:HMJNFBCX2:2:1104:10598:62747
GTGGGGAATATTGCACAATGGGCGCAAGCCTGATCCAGCCATACCGCGTGGGTGAAGAAGGCCTTCGGGTTGTAAAGCCCTTTTGTTGGGAAAGAAATCCATCTGGTTAATACCCGGGTGGGATGACGGTACCCAAAGAATAAGCACCGGCTAACTTCGTGCCAGCAGCCGCGGTAATACGAAGGGTGCAAGCGTTACTCGGAATTACTGGGCGTAAAGCGTGCGTAGGTGGTCGTTTAAGTCCGTTGTGAAAGCCCTGGGCTCAACCTGGGAACTGCAGTGGATACTGGGCGACTAGAATGTGGTAGAGGGTAGCGGAATTCCTGGTGTAGCAGTGAAATGCGTAGAGATCAGGAGGAACATCCATGGCGAAGGCAGCTACCTGGACCAACATTGACACTGAGGCACGAAAGCGTGGGGAGCAAACAGG
+
IIIIIIIIIIIIIIIIIIIHIIIIIIIIIIIIIIIIIIIIIIIIIIIIHIIIIIIIIIIIHIIIIIIIIIIIIIHIIIIIIF<<FFHIGIEHIIIIIIIHIIIIIIIIIHIIIFHIIICHHH?FHHHIGHIIHHHIFHF@GHIEEHHHHIIHIGFHHG@@EHHFFHIIIIDHIHHIHIIIIHEHHDHHHIEHC@HHC@GCHHHHHHEF=H8E@-@@E@5DCHHEEGCHH9+D@@@?GCHIIHIIHF-EHIIIHHFIHHHFHCEFGFIHGIIIHIIIIHHIIIIIHHFCHHHIGIHIIIHFHIIHGIIIIIIIHIGHIIIIIIIIIHIIIIHIIIIHGIHHIIIIIHHGDHGIIIIIIIIIIIIIIIGIIIIIIIIIIIIIHIIHIIIIIGIIIIIIHIHIIIIIIIIIHIIIIIIIIIIIIIIIIIIIII
@HWI-D00621:625:HMJNFBCX2:2:1104:12479:62692
GTGGGGAATATTGCACAATGGGCGCAAGCCTGATGCAGCCATGCCGCGTGTATGAAGAAGGCCTTCGGGTTGTAAAGTACTTTCAGCGAGGAGGAAGGCGTTAAGGTTAATAACCTTGGCGATTGACGTTACTCGCAGAAGAAGCACCGGCTAACTCCGTGCCAGCAGCCGCGGTAATACGGAGGGTGCAAGCGTTAATCGGAACTAAGGGGCGTAAAGCGAACGCAGGCGGTCTGTCAAGTCGGATGTGAAATCCCCGGGCTCAACCTGGGAACTGCATTCGAAACTGGCAGGCTAGAGTCTTGTAGAGGGGGGTAGAATTCCAGGTGTAGCGGTGAAATGCGTAGAGATCTGGAGGAATACCGGTGGCGAAGGCGGCCCCCTGGACAAAGACTGACGCTCAGGTGCGAAAGCGTGGGGAGCAAACAGG
+
IIIIIIHHIIIIIIIIIIHHHIIIIHHHIIIIIIIIIHGHIIIIIIIIHHDHHIGHIIIIIIIIGIIIIIIIIIIHIIIIGIFHHHHIIHI<HHHIIIGIHIHFHG/GEGGHHHEHII?AHHHHIIIIHIIHHHCHHGHFHGEHGHHHCDHH=A88-EGHHFIEEGEHIHIDHH:D?C---44CDH-@@6-@-6-4@4-@EGHFHC#########@@HB>4+-DF?HHC+5-@G@-6-=H>-@CEF@G-?EHDHDDHCGA-ECGF-HHAGIHHF@@A-6-HHHGHH?HIIIIIHHGIIHHHGGEIIIHHHHHH@IIHHFHEHHEGIH?HHHHHHHIHHGIIIIHHEHD<HIIHIIIIIIHHIGHIIIIIHIIIIIIHIIGIGGHIHIIIIIIIIIIIHIIIHIIIGIIIIIIIIIIIIGIIIIIHEIIII
@HWI-D00621:625:HMJNFBCX2:2:1104:10300:63438
GTGGGGAATATTGCACAATGGGCGCAAGCCTGATGCAGCCATGCCGCGTGTATGAAGAAGGCCTTCGGGTTGTAAAGTACTTTCAGCGAGGAGGAAGGCATTAAGGTTAATAACCTTGGTGATTGACGTTACTCGCAGAAGAAGCACCGGCTAACTCCGTGCCAGCAGCCGCGGTAAGACGGAGGGTGCAAGCGTTAATCGGAATTACTGGGCGTAAAGCGCACGCAGGCGGTCTGTCAAGTCGGATGTGAAATCCCCGGGCTCAACCTGGGAACTGCATTCGAAACTGGCAGGCTAGAGTCTTGTAGAGGGGGGTAGAATTCCAGGTGTAGCGGTGAAATGCGTAGAGATCTGGAGGAATACCGGTGGCGAAGGCGGCCCCCTGGACAAAGACTGACGCTCAGGTGCGAAAGCGTGGGGAGCAAACAGG
+
IIIIIIHIHHIIIFHHHIHHHHHIIIIIHHIHHGHHIHGHIIIGIIIIHI=GEDHIGHIIIHIIIIIIGHIIIIIIIHHHH<<CCCE<<CHDEHHE@H?HFHIIIIHHFCEEHHE.:FAAAEHEHECHI?HHHHHHGDHHEHHHIIH?;H:HHHH?F?5-6@E?HE@FH?+;C+63----5-5>DC-@@@-645@--5@GEHF-FF6-ED:E26--@+++E4-+-5@>+HEHH@6--GED>-HHIHHGEG6CECC>+>HHF-HEHHEHEGEHHHGGHCHEG@HHFIIIHEEHHEIIHHHEH@G7H@IHHDHE?HHFIIIIHHEHHEIIIIHIIIIIIIIHIGIIIHHGBEHCHIIIIIIHHIIHGIIIIIIIIIIIHHDH=IIIIIIIIIIIIHIIIIHHEEIIIHHHIIIIIIIIIIIIIIIIIIIIII
@HWI-D00621:625:HMJNFBCX2:2:1104:11782:63382
GTGGGGAATATTGCACAATGGGCGCAAGCCTGATGCAGCCATGCCGCGTGTATGAAGAAGGCCTTCGGGTTGTAAAGTACTTTCAGCGAGGAGGAAGGCGTTAAGGTTAATAACCTTGGCGATTGACGTTACTCGCAGAAGAAGCACCGGCTAACTCCGTGCCAGCAGCCGCGGTAATACGGCGGGTGCAAGCGTTAATCGGAATTACTGGGCGTAAAGCGCACGCAGGCGGTCTGTCAAGTCGGATGTGAAATCCCCGGGCTCAACCTGGGAACTGCATTCGAAACTGGCAGGCTAGAGTCTTGTAGAGGGGGGTAGAATTCCAGGTGTAGCGGTGAAATGCGTAGAGATCTGGAGGAATACCGGTGGCGAAGGCGGCCCCCTGGACAAAGACTGACGCTCAGGTGCGAAAGCGTGGGGAGCAAACAGG
+
IIIIIIHHHIIIIIIIIIIIGHIIIIIIIIIIIIIIIIIIIIIIFHIIEHDGHHIIIIIIIIFHIIIHHHCHHIIIIHHHID<DGHHI.CD<GHHCGGHIFIIHIGEGHEHCGFEHHEEHDHHE?A@HHIIEH7-+>GHHH-6F?@E@CCHHCHCHHHCEEH--84AA-A:DHH3:G@@HH=+6>+++-6-6-4-44-@-@EHHC?D5-:+->HIHEC+)4=G8CHECC+HG66--EEEC>--@HHGIHIHFG636+:HGEHIHGFEHAFAEHA-HHHHEHHHHEIH?@FHHHEHGIIIIHIHIIHHHH:CHHHEGIIIIIGG/EHHHC:HHDGHIIIHIHIIIIHHD<FGIIIIIIIIHDEIIIIHGIIIIHIIIHIIIIHEIIHIIIIHIHIHHHHHGHEIIIHIIIIIIIIIIIIIIHIIIIIIIII
@HWI-D00621:625:HMJNFBCX2:2:1101:14812:53400
GTGGGGAATATTGCACAATGGGCGCAAGCCTGATGCAGCCATGCCGCGTGTATGAAGAAGGCCTTCGGGTTGTAAAGTACTTTCAGCGGGGAGGAAGGTGTTGAGGTTAATAACCTTAGCAATTGACGTTACCCGCAGAAGAAGCACCGGCTAACTCCGTGCCAGCAGCCGCGGTAAAACGGAGGGTGCAAGCGTTAATCGGAATTACTGGGCGTAAAGCGCACGCAGGCGGTCTGTCAAGGCGGATGGGAAATCCCCGGGCTCAACCTGGGAACTGCATTCGAAACTGGCAGGCTAGAGTCTTGTAGAGGGGGGTAGAATTCCAGGTGTAGCGGTGAAATGCGTAGAGATCTGGAGGAATACCGGTGGCGAAGGCGGCCCCCTGGACAAAGACTGACGCTCAGGTGCGAAAGCGTGGGGAGCAAACAGG
+
IIIIIIIIIIIIHIIIIIIIHHIIIIIIIIIIGHHHIIIIIIIIIHIIHHHGHIIIIIIHIIIIHIIIIIHIIHHHIHIIHHHCHEFGDHHHHHEHIIDHHE?GEHHHIGHHFIIHEBGHCEHFHF?GHEHDD8-C3>HCEGFH?AGHHDHHHE-6AGHCGHEGHE-6@GDHHCC:---6>=EDHH--6FF@--4@H?6@EFH@HHC+HIHH66*@EH@ECDEHHH@H::@66---@?E@6-4FG@66-FHHHGIHCH?HEA-AEHE?GHGHHHHHG@EEEEFEHIFIHG?@FGGGHHIIIHHIHHHIHH>EHHHIHIIIHHHHHFHHDDIIHHIIHEHHIIIIIIHHDGIGIIIIHIIIGIIGIIIIIHIGIIIIIIIIIIHHCFIIIIIIIIHIIIHHFHIIIIIIIIIIIIIIIIIIIIHIIIIIII
@HWI-D00621:625:HMJNFBCX2:2:1101:15792:53719
GTGGGGAATATTGCACAATGGGCGCAAGCCTGATGCAGCCATGCCGCGTGTATGAAGAAGGCCTTCGGGTTGTAAAGTACTTTCAGCGAGGAGGAAGGCGTTAAGGTTAATAACCTTGGCGATTGACGTTACTCGCAGAAGAAGCACCGGCTAACTCCGTGCCAGCAGCCGCGGTAATACGGAGGGTGGAAGCGTTAATCGGAATTACTGGGCGTAAAGCGCACGGAGGCGGTCTGTCAAGTCGGATGTGAAATCCCAGGGCTCAACCTGGGAACTGCATTCGAAACTGGCAGGCTAGAGTCTTGTAGAGGGGGGTAGAATTCCAGGTGTAGCGGTGAAATGCGTAGAGATCTGGAGGAATACCGGTGGCGAAGGCGGCCCCCTGGACAAAGACTGACGCTCAGGTGCGAAAGCGTGGGGAGCAAACAGG
+
IIIIIIIIIIIIIIIIIIIIIIIIGIIIIIIIIIHIIIIIIIIIIIIIHIEGHIIIIHIHHEHHIHIIIHHIIIIIHGEHHCDGHHHD.>DHHHHIHIEDH>EHAHBFH.:.7:GH@HHGHH7ACHHHEEHFHH->+-3-6AFGGECHHH:3@GHH@GHHI=GHFHFH@C+3C:3>?-@GE--;CCEG+46G@:4-45@-E@#@F@@GECGH+33EGHF?D-6-4>H:>;54--66-EE:>-6-?@66-HGFA-A5--EA8---GF4---HEHF?GHHIH@@GFF@EHHGA?EHGHEHAA-8@HEEIIIHC8.HHHGHIIIHEA?HIHHCDD=HG:.HHHH:IIIHGGDCFF.EIIIIIIHIHDHEHIHHIIIIIIHHDC<1IHIIIFHGFCHIIIIIHG<1HIHDGIIIIIIIIIIIIIIIIIIIIIII
@HWI-D00621:625:HMJNFBCX2:2:1101:15958:54211
GTGGGGAATATTGCACAATGGGCGCAAGCCTGATGCAGCCATGCCGCGTGTATGAAGAAGGCCTTCGGGTTGTAAAGTACTTTCAGCGAGGAGGAAGGCGTTAAGGTTAATAACCTTAGCGATTGACGTTACTCGCAGAAGAAGCACCGGCTAACTCCGTGCCAGCAGCCGCGGTAATACGGAGGGTGCAAGCGTTAATCGGAATTACTGGGCGTAAAGCGCACGCAGGCGGTCTGTCAAGTCGGATGTGAAATCCCCGGGCTCAACCTGGGAACTGCATTCGAAACTGGCAGGCTAGAGTCTTGTAGAGGGGGGTAGAATTCCAGGTGTAGCGGTGAAATGCGTAGAGATCTGGAGGAATACCGGTGGCGAAGGCGGCCCCCTGGACAAAGACTGACGCTCAGGTGCGAAAGCGTGGGGAGCAAACAGG
+
EHHEHHHIGHHIHGHIHIIGHHHHIGHHHIIHEHFHHGEHHIHHIIDHIHCECHDDHEGHGFHCEHGHIEHIHHIGIHHIFF<DHHGHIIIDHHH?F@EDHIHIEHE?@HC?HH?HIGIIDCEEEHCHIIHDH--;+@>H-@@F?6BFDHH+@6AAHH=GHGC@-6GH?-+++6++4----@=+;D@E@C6--446-@?6@G-54@@--DIHHHHEHC>CEEE)-@CHC+@5-----@E::@-666--HHHH@::>++GEA6--A-E@FEHA8---HHHEH@ABGA@@A4--HG-GCHIIHHG?@-G=DHHE7:EB?HHE?EG@FIIHDC>>7AHG@?H=HH@HE@D<.<HHAIIHHD/G7.CD?EHGG?FIIHIHCHHHCHHFGH@IIIIHGHHHHHHGD1IHE@@IIHHIHHHHIHIIGE1GEGHHEG
@HWI-D00621:625:HMJNFBCX2:2:1101:16454:55411
GTGGGGAATATTGCACAATGGGCGCAAGCCTGATGCAGCCATGCCGCGTGTATGAAGAAGGCCTTCGGGTTGTAAAGTACTTTCAGCGAGGAGGAAGGCGTTAAGGTTAATAACCTTGGCGATTGACGTTACTCGCAGAAGAAGCACCGGCTAACTCCGTGCCAGCAGCCGCGGTAATACGGGGGGTGCAAGCGTTAATCGGAATTACTGGGCGTAAAGCGCACGCAGGGGGTCTGTCAAGGCGGATGTGAAATCCCCGGGCTCAACCTGGGAACTGCATTCGAAACTGGCAGGCTAGAGTCTTGTAGAGGGGGGTAGAATTCCAGGTGTAGCGGTGAAATGCGTAGAGATCTGGAGGAATACCGGTGGCGAAGGCGGCCCCCTGGACAAAGACTGACGCTCAGGTGCGAAAGCGTGGGGAGCAAACAGG
+
IIIIIIIIIIIIIIIIIIIIHIIIIIIIHIHIIHHIIIIIIIIIIIIIHHEHHIIIIIIIIEHIIIIIIIHIIIHIIIHFHEFHHIIIHIIIHIHIIIHHDHH?HH?E@HEFAHEGHHIIIIH?EC@HHHICHIDHHHDEHGGH-8FHIGDHIHHH-6-AA@4@--AGCHCHIC+>--6@G-+366+6E@@@@GH-----HEH@EEC46DIHE6@GEE?6CD:+F@CH-+-F@6-6--4@6-@-CHG6--EHG::D:DEAAEEIIHGHFHGAGF@---?HCHEIIIFIHHHHHHF@FGHFH@CEH?IIHHHD:.GE.AHIIIIIIIIIHDHHHIHIIHIIIIIIIIHGDGCFFHGHHHIHDIIHEIHHIIIIIIIIIGIHIHHHHHIIIIIIIIIIIIHIIIIIIGIIIIHIIIIIIIIIIIIIIIIIHI
@HWI-D00621:625:HMJNFBCX2:2:1101:12616:55586
GTGGGGAATATTGCACAATGGGCGCAAGCCTGATGCAGCCATGCCGCGTGTATGAAGAAGGCCTTCGGGTTGTAAAGTACTTTCAGCGAGGAGGAAGGCGTTAAGGTTAATAACCTTGGCGATTGACGTTACTCGCAGAAGAAGCACCGGCTAACTCCGTGCCAGCAGCCGCGGTAATACGGAGGGTGCAAGCGTTAATCGGAATTACTGGGCGGAAAGCGCACGCAGGCGGTCTGTCAAGTCGGATGTGAAATCCCCGGGCTCAACCTGGGAACTGCATTCGAAACTGGCAGGGTAGAGTCTTGTAGAGGGGGGTAGAATTCCAGGTGTAGCGGTGAAATGCGTAGAGATCTGGAGGAATACCGGTGGCGAAGGCGGCCCCCTGGACAAAGACTGACGCTCAGGTGCGAAAGCGTGGGGAGCAAACAGG
+
IIIIIIIIIIIIIIIIIIIIIIIIIIIIIIIIIIIIIIIIIIHHHIIIHIHIIIIIIIIHIIIIIIIIIIIDHHIIIIIIIHHIHIIIHIIIIIIIGIGIIIIHIHHIIIHHIHHHIH@HIIHIIGEHIHIGHHDHCEDH?HEEHHIGDGHIIIGHFHHHHHIFCHHHH-+35+6+-6GHHG-:H:---@-6--5-EEHHHGFG@6-G@F@6--+-G=+3-54+>2@H:HIHH?G6--@C;4-GF@E-H?HIH::H:DHGHHCEIHHHCIHHGG-EHHIHGGIHIHHHHF--58-?FHEHHF@HFHHHHIIIIIIHG@HIGHIIIIIHIHIIIIHIIIHIIHIIIIHGDCIIIHIIIIIIHDHGHIIIIIHIIIIIIIIIIHIIIIIIIIHGDIIIIIIIHIIIIIIIIIIIIIIHIIIIIIIIIIIIII
@HWI-D00621:625:HMJNFBCX2:2:1101:19551:55631
GTGGGGAATATTGCACAATGGGCGCAAGCCTGATGCAGCCATGCCGCGTGTATGAAGAAGGCCTTCGGGTTGTAAAGTACTTTCAGCGAGGAGGAAGGCGTTAAGGTTAATAACCTTAGTGATTGACGTTACTCGCAGAAGAAGCACCGGCTAACTCCGTGCCAGCAGCCGCGGTAATACGGAGGGTGCAAGCGTTAATCGGAATTACTGGGCGTAAAGCGCATGCAGGCGGTCTGTCAAGTCGGATGTGAAATCCCCGGGCTCAACCTGGGAACTGCATTCGAAACTGGCAGGCTAGAGTCTGGTAGAGGGGGGTAGAATTCCAGGTGTAGCGGTGAAATGCGTAGAGATCTGGAGGAATACCGGTGGCGAAGGCGGCCCCCTGGACAAAGACTGACGCTCAGGTGCGAAAGCGTGGGGAGCAAACAGG
+
IIIIIIIIHIIIIIIIIIIIGHIIIIIIIHHHGHGHFGHHHEHHHIHICH@FHHHI0CGEHIIIIIIIGFHIEHHGHIIGIFDFHEIIIIID=CEHHIHCECEEAGDAGGHEHHHHEHIHHH?GEHEEGHIDH@-CDDD@CH?7C?HECH;:EFGF-AGA-@-A-AF?AHC:D:D6EE?G@C-+:DHG@@?6@@G4--6-@-4@E-F@-665->+6@@#########CDC6@@6?HHG@++@@@6F@---F6-HHC+5--GA658-4--@HHHHHHHH@8--?EEGE?@B--?F@HHDEG@78-F7EIHD:ED.HCHGBB.CHH@IHHIHHDGHFFEIHEECIHF?BHAEHEEIHIIIHIHD<IHEDGHIIIIIIIIIDHHCHCECIIIHHHIIIIIHFED1IHHHIIHIIIIIIIIHGHIIFIIIHEII
@HWI-D00621:625:HMJNFBCX2:2:1101:12901:55820
GTGGGGAATATTGCACAATGGGCGCAAGCCTGATGCAGCCATGCCGCGTGTATGAAGAAGGCCTTCGGGTTGTAAAGTACTTTCAGCGAGGAGGAAGGCATTAAGGTTAATAACCTTAGTGATTGACGTTACTCGCAGAAGAAGCACCGGCTAACTCCGTGCCAGCAGCCGCGGTAATACGGAGGGTGCAAGCGTTAATCGGAATTACTGGGCGTAAAGCGCACGCAGGCGGTCTGTCAAGTCGGATGTTAAATCCCCGGGCTCAACCTGGGAACTGCATTCGAAACTGGCAGGCTAGAGTCTTGTAGAGGGGGGTAGAATTCCAGGTGTAGCGGTGAAATGCGTAGAGATCTGGAGGAATACCGGTGGCGAAGGCGGCCCCCTGGACAAAGACTGACGCTCAGGTGCGAAAGCGTGGGGAGCAAACAGG
+
IIIIIIIIIIIIIIIIHHIIIIIIIIIIIIIIIIIHIIIIIIIIIIIIHEEHHIIIIIIIIHHIIIIIIIIIIIIHHHHHIGGHGHCHDHHHGHIHIHGIEHF?GHIIIIIFHIHIIIEH@GHCFHE=EHIHIHEC7EHE-DFHCHEDCCC:GHFEEG-5AHH?A?GEHG>+DC+C@--6@-->C+4--6-@--4--4-66GHEE*6?66@G>F@CG5+4---)@-@C>)-56-----DHD@5-6-F6--@G@3:GHH@G@FA--FAA-@?GA8--A6EF65--HIHIHF5-E@AFD-EEA7?HG?G@C:7HIFIGHEIIIHHHIHHIIIIIIIIIHEIIIIIIHHHHDGIIGIHHHGIIIIIIIHEIIHIIIIIIHHDHGHGIIHFHIIHHGHIIIIIIIHIIIIIIIIIIIIIIIIIIIIIIIIIIII
@HWI-D00621:625:HMJNFBCX2:2:1101:16989:55819
GTGGGGAATATTGCACAATGGGCGCAAGCCTGATGCAGCCATGCCGCGTGTATGAAGAAGGCCTTCGGGTTGTAAAGTACTTTCAGCGAGGAGGAAGGCGTTAAGGTTAATAACCTTGGCGATTGACGTTACTCGCAGAAGAAGCACCGGCTAACTCCGTGCCAGCAGCCGCGGTAATACGGAGGGTGCAAGCGTTAACCGGAATTACTGGGCGTAAAGCGCAAGCAGGCGGTCTGGCAAGTCGGATGGGAAATCCCCGGGCTCAACCTGGGAACTGCATTCGAAACTGGCAGGCTAGAGTCTTGTAGAGGGGGGTAGAATTCCAGGTGTAGCGGTGAAATGCGTAGAGATCTGGAGGAATACCGGTGGCGAAGGCGGCCCCCTGGACAAAGACTGACGCTCAGGTGCGAAAGCGTGGGGAGCAAACAGG
+
IIIIIIHIIIIIIIIIIIIIHIHIIIIIIIIIIHIIIIIIIIIIIIIIIHEHHIIIIIIIIGHIIIIIIHIIIIIHIHGHHHDHHIHIGIIHEHIIHHGIIIHHHIGHIIHHIHHIIIIIIGHHFHHHHGHHF7->>@H@FFEHC?-@DHIHHHHHEHH?GFCAHCH?C-6:DHDD@@-@GEHDH>-------65@G?-6@CG@@?4HCHDG6-@@@FH4'CD>@@@+>+@55------>3-6466---6CHCHDHD>E68---?HA-HEHHHHGA?B6-CEA?C66-GHHHFE@ED7AE?HG?F-A-CHIHFAHHACGIIHGA7.IIIGIIIGHHHHHIHHGIIHHGD?HIIIHHIHHHDHIIIIIIIIIIIIIIHHHDGHGIIIIIIIHHGIIIIIIIHHIIIIIIIIIIIIIIIIIIIIIIIIIIII
@HWI-D00621:625:HMJNFBCX2:2:1101:18751:55979
GTGGGGAATATTGCACAATGGGCGCAAGCCTGATGCAGCCATGCCGCGTGTGCGAAGAAGGCCTTCGGGTTGTAAAGCACTTTCAGCGGGGAGGAAGGCGTTAAGGTTAATAACCTTGGCGATTGACGTTACCCGCAGAAGAAGCACCGGCTAACTCCGTGCCAGCAGCCGCGGTAATACGGAGGGTGCAAGCGTTAATCGGAATTACTGGGCGTAAAGCGCACGCAGGCGGTCTGTCAAGTCGGATGTGAAATCCCCGGGCTCAACCTGGGAACTGCATTCGAAACTGGCAGGCTAGAGTCTTGTAGAGGGGGGTAGAATTCCAGGTGTAGCGGTGAAATGCGTAGAGATCTGGAGGAATACCGGTGGCGAAGGCGGCCCCCTGGACAAAGACTGACGCTCAGGTGCGAAAGCGTGGGGAGCAAACAGG
+
IIIIIIIIIIIIGIIIIIIHGFHIIHIHIIIIHHHIIIHIIIIIIHHIIIHHHHHI<HIHIEHIIGHHDHIIHIIIIIIIIICHHEHDHIIICDHHEHHHEDH-DH7GH?@DCEEHFHHIHIHIHIGIIEHH?AECH:DGIFHHIGF?>DDDHIGHEEEHCHHEGHICHGDHCHHH----6-->+>@GCEE@---EGG?HHHHECGH?@HHE4:>EHH?+---36-EH;+HG6-----ECCCEEHIHH@-FHGDD;+5GHE?HHHHHGGIHIIHGHHHGH?DIHFHGIIIFHG@?HHEHGHH?HIIGIHIHHEEIIIIIHEHGCIIIIIIIIH@HHHIHEIIIIHHHF<FIHEHIIIIHE.CCGHHHIIHIIIIIIIIIIIIIHIIIIIIIIIIIIIIHHGHHIIIHIIIIIIGIIIIIIIIIIIIIIII
@HWI-D00621:625:HMJNFBCX2:2:1101:12598:56677
GTGGGGAATATTGCACAATGGGCGCAAGCCTGATGCAGCCATGCCGCGTGTGTGAAGAAGGCCTTCGGGTTGTAAAGCACTTTCAGCGAGGAGGAAGGTGGTGAGCTTAATACGCTCATCAATTGACGTTACTCGCAGAAGAAGCACCGGCTAACTCCGTGCCAGCAGCCGCGGTAATACGGAGGGTGCAAGCGTTAATCGGAATTACTGGGCGTAAAGCGCACGGAGGCGGTTTGTTAAGTCAGATGTGAAATCCCCGGGCTTAACCTGGGAACTGCATTTGAAACTGGCAAGCTAGAGTCTCGTAGAGGGGGGTAGAATTCCAGGTGTAGCGGTGAAATGCGTAGAGATCTGGAGGAATACCGGTGGCGAAGGCGGCCCCCTGGACGAAGACTGACGCTCAGGTGCGAAAGCGTGGGGAGCAAACAGG
+
IHIIIIGHIHIIIIIIIIIIIIHIIIIIIIIIIIHIIIHIIIIIIIGHIIIHHIIIIIIHHIGHIIIIHIIIHIIIIIFHIIGHHIIIIHIDHGGHHHHIIIIIIGIHIIHIHIIGHIIIHHIIIF?GHCHHHHFIDHHHHIGEGHE->DH:EHHGHIE-EHIECEFHIEHHHDDDEE-@EEE:>+45--@?GE@HIGCE?->@GHC--@@@4:1DHH@#######EHD)ECHGH@-HHEH@-6--6---CIHDDHCDHHF8--CHEH@?HGA8--@A6-AHF?IIIIIIIHHG?8-CIIHHGEHIIHHDDIHGIGHFHHIHHIHEFHHHIIIGIIIHHHIIHHGHHF<DIIIIIIIIIIIIGIIIHHIGIHIIIIIIIIHIIIIIIIHHHIIIIIIIIHIIIIIIIIIIIIIIIIIIIIIIIIIIIIII
@HWI-D00621:625:HMJNFBCX2:2:1101:11747:57084
GTGGGGAATATTGCACAATGGGCGCAAGCCTGATGCAGCCATGCCGCGTGTATGAAGAAGGCCTTCGGGTTGTAAAGTACTTTCAGCGAGGAGGAAGGCATTAAGGTTAATAACCTTGGTGATTGACGTTACTCGCAGAAGAAGCACCGGCTAACTCCGTGCCAGCAGCCGCGGTAATACGGAGGGTGCAAGCGTTAATGGGAATTACTGGGCGTAAAGCGCACGCAGGCGGTCTGTCAAGTCGGATGTGAAATCCCCGGGCTCAACCTGGGAACTGCATTCGAAACTGGCAGGCTAGAGTCTTGTAGAGGGGGGTAGAATTCCAGGTGTAGCGGTGAAATGCGTAGAGATCTGGAGGAATACCGGTGGCGAAGGCGGCCCCCTGGACAAAGACTGACGCTCAGGTGCGAAAGCGTGGGGAGCAAACAGG
+
IIIIIIIIIIIIIIIIIIIIIIIIIIIIIIIIIIIIIIIIIIIIIIIIHHHIIIIIIIIIIIIIIHHHIIIDHIFHHIGIIIDEGHHHHIIHGHIHHIFHHHFHIHIIGEHHHHGHHHHHIHIHH?EHI?G-GC@:7@DH?EHI-@E7>+>CHH@BEHHHIHGAG?-A-43+>+6>-@@G?4-5>:@@@H---6E-4---6@E-46+3EDHG66-5=HC;=HC:FEEDH:GG@6-6--4>D@HHG6--6-FHHCDD:+IGIGIHHHA8-EG-AAHIHHHEIIHHEHFHCAFF-A-E@EHHCHG?E@IIIIIIHIHIHHHHIHHIIIHHIHHHGIIIHIIIIIIIHHHD<DIIIIIIHIIIIIIIIIIIIIIIIIIIIIIIHHIIIIIHIIIIIIIIIIIIIGIIIIIIIIIIIHIIIIIIIIIIIIIIII
@HWI-D00621:625:HMJNFBCX2:2:1101:13920:58134
GTGGGGAATATTGCACAATGGGCGCAAGCCTGATGCAGCCATGCCGCGTGTATGAAGAAGGCCTTCGGGTTGTAAAGTACTTTCAGCGAGGAGGAAGGCGTTAAGGTTAATAACCTTGGCGATTGACGTTACTCGCAGAAGAAGCACCGGCTAACTCCGTGCCAGCAGCCGCGGTAATACGGAGGGTGCAAGCGTTAATCGGAATTACTGGGCGTAAAGCCCACGCAGGCGGTCTGTCAAGTCGGATGTGAAATCCCCGGGCTCAACCTGGGAACTGCATTCGAAACTGGCAGGCTAGAGTCTTGTAGAGGGGGGTAGAATTCCAGGTGTAGCGGTGAAATGCGTAGAGATCTGGAGGAATACCGGTGGCGAAGGCGGCCCCCTGGACAAAGACTGACGCTCAGGTGCGAAAGCGTGGGGAGCAAACAGG
+
IHGHIIIIIHHHIIIHIIHIIIEHIIIHIIIHFHHHGIIHHIGHGHDDECCHHIHHIHIIIIIIEEHIGHIGIIGHHECEEGCGHHGH;HHHHHEHIIHHEHGHIIIEH.AGGHE@@@.:>+CAAAHHHGIGHA=C;EHEHHHI?GHGHIIHIHIIIF54-@GHG?@AHIH:CDCDE@@FC@GHHGHCE-F?-@@EHF?@E@#######DC@4--?E@63)>@:H@HDC+@4--6-E@@:C@-?EF--6-6-4+CDCHCA8-AGHHE?AHHIHFHFFHIIHHIHIIIIIIHHHHCGHHEG?@F78-HHGIHHHIHHEFEHIHIIIIIIIIIIIIIIIIHIIIIIHFHG<EIHGIIHIIIIHIHHHHIGH@IIIIIIHHIHFIGHIIHHHIIIHIIIIIIIHHIIIIGIIIIHIHIIIIIIIIIIIIIIII
@HWI-D00621:625:HMJNFBCX2:2:1101:16950:58252
GTGGGGAATATTGCACAATGGGCGCAAGCCTGATGCAGCCATGCCGCGTGTATGAAGAAGGCCTTCGGGTTGTAAAGTACTTTCAGCGAGGAGGAAGGCGTTAAGGTTAATAACCTTGGCGATTGACGTTACTCGCAGAAGAAGCACCGGCTAACTCCGTGCCAGCAGCCGCGGTAATACGTAGGGTGCAAGCGTTAATCGGAATTACTGGGCGTAAAGCGCACGCAGGGGGTCTGTCAAGTCGGATGTGAAATCCCCGGGCTCAACCTGGGAACTGCATTCGAAACTGGCAGGCTAGAGTCTTGTAGAGGGGGGTAGAATTCCAGGTGTAGCGGTGAAATGCGTAGAGATCTGGAGGAATACCGGTGGCGAAGGCGGCCCCCTGGACAAAGACTGACGCTCAGGTGCGAAAGCGTGGGGAGCAAACAGG
+
IIIIIIIIHIIIIIIIIIIIIIIIHIHIIIIIIIIIIIIIIIIIIIIIIHHHIIIIGIIIHIIIIIIIHIHIIIIIHIIHIHFHHIIIIIIGCHGHIHHIIIHHIIAGHHIIIHIIIGIGHIIIGHIIEHHIHF@DCH:EHGHIIIIIIIHIGGAHHEHHEEHHGHHGIHCDC+3>E?-@H--6EG--5@GG-G--@C?@GH=EG?-@>HEH?CFHGH?3-CHDF4+>6+5@6-666--++=-@E@6-GHHHE::CD:HIIGIIHHECHGHHFA?IHHHEG-FIIIIIIIEIHHEEEFHH?B8-A-HEHIIHGEGHGEHHHHFIHEHHGIIHHIIIHGIHIIHHFHEG<DHHGEHIIHIIIHHIIIIIIIIIIIIIIIIIIIIIIIIHIHIHFIIIIIHIGHIIIIIIIIIIIIIIIIIIIIIIIIIIII
@HWI-D00621:625:HMJNFBCX2:2:1101:18161:58737
GTGGGGAATATTGCACAATGGGCGCAAGCCTGATGCAGCCATGCCGCGTGTGTGAAGAAGGCCTTCGGGTTGTAAAGCACTTTCAGCGGGGAGGAAGGCGTTAAGGTTAATAACCTTGGCGATTGACGTTACCCGCAGAAGAAGCACCGGCTAACTCCGTGCCAGCAGCCGCGGTAATACGGAGGGTGCAAGCGTTAATCGGAATTACTGGGGGTAAAGCGCACGCAGGCGGTCTGTCAAGTCGGATGTGAAATCCCCGGGCTCAACCTGGGAACTGCATTCGAAACTGGCAGGCTAGAGTGTTGTAGAGGGGGGTAGAATTCCAGGTGTAGCGGTGAAATGCGTAGAGATCTGGAGGAATACCGGTGGCGAAGGCGGCCCCCTGGACAAAGACTGACGCTCAGGTGCGAAAGCGTGGGGAGCAAACAGG
+
GFHIIHHEHHIHIH@GHF@GHIIIGH?CFCEH?EFHHEEE1FHHHHDH<C<<DEHCFH@HHHHHFHGHIEGGHHIHHFEHEFCGH.DDHHH.>:@BFGEDH:@G-D--AFHF7D-77A?-7:DHHHHH@GHGHHH+++66AHEECHHIIIDD=HEE-@E45@EFEEG?G?DCC;++@FCCH4@CCD-5@--6?G@E-6-@@-4-EC-6+@6F)+56FHG-CCHID##CDHF@6--@@@563-6-?EHEH@-CHCCHC5AGHGA--A@A?HHGA8A-HHFA@@HHHHB-AFHCHCHHHF-G8-HGIHFIHHHHD.IHIIHHHHE@GGHHHDHGHIIIHHGHFHHHHHHF:DEG.HEIHEHHDIIIHIIIIHIIIIIHIHHDHIHIIIIHHF@C<CDIIHGHHHHHDHHCGIIIIIIIIIIHHIIIIIIIII
@HWI-D00621:625:HMJNFBCX2:2:1101:18633:59164
GTGGGGAATATTGCACAATGGGCGCAAGCCTGATGCAGCCATGCCGCGTGTATGAAGAAGGCCTTCGGGTTGTAAAGTACTTTCAGCGAGGAGGAAGGCGTTAAGGTTAATAACCTTGGCGATTGACGTTACTCGCAGAAGAAGCACCGGCTAACTCCGTGCCAGCAGCCGCGGTAATACGGAGGGTGCAAGCGTTAATCGGAATTACTGGGCGTAAAGCGCACGAAGGCGGTCTGTCAAGTCGGATGTGAAATCCCCGGGCTCAACCTGGGAACTGCATTCGAAACTGGCAGGCTAGAGTCTTGTAGAGGGGGGTAGAATTCCAGGTGTAGCGGTGAAATGCGTAGAGATCTGGAGGAATACCGGTGGCGAAGGCGGCCCCCTGGACAAAGACTGACGCTCAGGTGCGAAAGCGTGGGGAGCAAACAGG
+
IIIGIIHIIIIIIIIIIIIIIIHIIIIIIIHIGIHIIHIIIIHHIIHIEHCGHHIIIIGIIHHHHHHHDDCDGHEHHGHIHFDHHHGICHIIGHHH?GHGHHDHHGHHHGEGHEHEHHFHIHIIIH?@HEHIHGIHGCDHEHGIIHG?+;CHHI6?AG@AE=E@G@EHHHHGDHCDH--6@54DC:HHHHH--54@=@@@HHH?EE=F;HHHID->HHD@@HE@@+EHHH?F6-C@6@G>+--EEHH@--@@5+C::+6-AA6-G6-6-AFCEFEG8--AE@?@HHIHGB-HCH@EHHHCHEHHHEHIIIIHHH@HIIIHGIHEIIHGHDHHHIIIIIIIIIIIHHGF<DIIIIIIIIHFHDIHIIHIIIHIIIHHIHDGHHCIIIIIIIIIHIIIIIHHHGIIIIIIHIIIIHIIIIIIIIIIIIIIII
@HWI-D00621:625:HMJNFBCX2:2:1101:19528:59248
GTGGGGAATATTGCACAATGGGCGCAAGCCTGATGCAGCCATGCCGCGTGTATGAAGAAGGCCTTCGGGTTGTAAAGTACTTTCAGCGAGGAGGAAGGCATTAAGGTTAATAACCTTAGTGATTGACGTTACTCGCAGAAGAAGCACCGGCTAACTCCGTGCCAGCAGCCGCGGTAATACGGAGGGTGCAAGCGTTAATCGGAATTACTGGGCGTAAAGTGCACGCAGGCGGTCTGTCAAGTCGGATGTGAAATCCCCGGGCTCAACCTGGGAACTGCATTCGAAACTGGCAGGCTAGAGTCTTGTAGAGGGGGGTAGAATTCCAGGTGTAGCGGTGAAATGCGTAGAGATCTGGAGGAATACCGGTGGCGAAGGCGGCCCCCTGGACAAAGACTGACGCTCAGGTGCGAAAGCGTGGGGAGCAAACAGG
+
IIIIIIIIIIIIIIIIIIIIIIIIGHIHHIIIIIIIIIIIIIIIIIIIEHHHIGIIHIHIGHGIEHHIHFHIHIHIIIIIEHDHHEHGIIIIIGHIIIHHHGCEEHAG?AHHICH7DEFFH?GCHCEHEEFHH8->CEHFHIF@FBCADGHHIHFH??6AEFEFH4@ECC+:CC;C--@-E@@D:D-5=@@@-5645--6@@E--6@?HHD@E-6@CH--@;@BHHHDH:@-FF@6-GED:FHHGIIIIIIHFGHC>>AA-EEFEA6??IHGG?HGA6?HGDF?ACHEHHIHHC-HIIHEHHGEH@IIIIIHHDHHHIHIGIGIIIIIIIHHIHHHHEIIHIHHEGHGDHIIHHEGHGIIDHGIIIHHIHIIIIIIIIIIGH@IIIIIIIIIIIHIHIIIIHIIIIHIIIIIIIIIIIIIIIIIIIIIII
@HWI-D00621:625:HMJNFBCX2:2:1101:17485:59843
GTGGGGAATATTGCACAATGGGCGCAAGCCTGATGCAGCCATGCCGCGTGTATGAAGAAGGCCTTCGGGTTGTAAAGTACTTTCAGCGAGGAGGAAGGCGTTAAGGTTAATAACCTTGGCGATTGACGTTACTCGCAGAAGAAGCACCGGCTAACTCCGTGCCAGCAGCCGCGGTAATACGGAGGGGGCAAGCGTTAATCGGAATTACTGGGCGTAAAGCGCACGCAGGGGGTCGGTCAAGTCGGATGTGAAATCCCCGGGCTCAACCTGGGAACTGCATTCGAAACTGGCAGGCTAGAGTCTTGTAGAGGGGGGTAGAATTCCAGGTGTAGCGGTGAAATGCGTAGAGATCTGGAGGAATACCGGTGGCGAAGGCGGCCCCCTGGACAAAGACTGACGCTCAGGTGCGAAAGCGTGGGGAGCAAACAGG
+
IIIIIIIIIIIIIIIIIIIHIIIIIIIIIIIIIIIIIIIIIIIIIIIHHHHHIIIIHIIIIIIIIIHIIIIIIIHEHFIIIHFHHHHICHIIGIIIIIGIIGCEHI?HHIHHIIHGIHGFHIHHHGCHIHHDEE@:;HHHGIGH-F?GC+:>EHAEEH---@CGE?E?G8+>CDCH@--@H=EDDH+56>@--56@GE?@EE-FG6-6@CD>6-C@@5+34-H>HG>+6)+>5+-6-EGC+=DHGE@FCIIHHHDH:DGFF-F-HHEGHHGHHFEGE-A@AE??IIIIIHHHEHHFHHFG?@7-A7FDDIIHHEFFAHIHIIHEIIIIHGIIGIIIHIIIIIIIIHHHDHIIHIIIIHIIHIIIIIIHIIIIIHIIIIGHGIIIIIIIIIIIIIIIIIIHIHIIIIIIIIIIIIIIIIIIIIIIIIIIII
@HWI-D00621:625:HMJNFBCX2:2:1101:17816:60492
GTGGGGAATATTGCACAATGGGCGCAAGCCTGATGCAGCCATGCCGCGTGTATGAAGAAGGCCTTCGGGTTGTAAAGTACTTTCAGCGAGGAGGAAGGCGTTAAGGTTAATAACCTTAGCGATTGACGTTACTCGCAGAAGAAGCACCGGCTAACTCCGTGCCAGCAGCCGCGGTAATACCGAGGGTGCAAGCGTTAATCGGAATTACTGGGCGTAAAGCCCACGCAGGCGGTCTGTCAAGTCGGATGTGAAATCCCCGGGCTCAACCTGGGAACTGCATTCGAAACTGGCAGGCTAGAGTCTTGTAGAGGGGGGTAGAATTCCAGGTGTAGCGGTGAAATGCGTAGAGATCTGGAGGAATACCGGTGGCGAAGGCGGCCCCCTGGACAAAGACTGACGCTCAGGTGCGAAAGCGTGGGGAGCAAACAGG
+
IIHIIIIIIIIIIIIIIHIIHIIIHIIHHIIIHIHIHIIGIIHIIIIIIIHIIIHIHIIIIHGIIHHHHEHIIIIHIIIGICDHH@EHGIIHHHHIHIHHHI=GCHDDCHHHHHIIIHHHHHHIGE-DGHHHA8@;+G:GHHHH--AGDHIIIH-@GHHHHI@@H-GHFE+CC:+>--6--46>3C-4-@---6@G=EHHHH=HHE@--CCHG6-F@@43+>654-=:;1--HHHIHHE>+-@-G@6--FHHE;C:6+E?A-6--G?FCHHFGEAAC@H?FCHIHGHFIIIIIH?EHHIIIIHHFHGIHHDHHGEHHAEIHIHCIHHGIHIIIHIHHGIHIGIHEFGFDGIIHHHHIIIHHHHHHIIIIIIIIIIIIIIIIEHIIIIIIIIIIIIIIIIIIHIIIHIIIIIIIIIIIIIIIIIIIIIIII
@HWI-D00621:625:HMJNFBCX2:2:1101:13194:60652
GTGGGGAATATTGCACAATGGGCGCAAGCCTGATGCAGCCATGCCGCGTGTATGAAGAAGGCCTTCGGGTTGTAAAGTACTTTCAGCGAGGAGGAAGGCGTTAAGGTTAATAACCTTGGCGATTGACGTTACTCGCAGAAGAAGCACCGGCTAACTCCGTGCCAGCAGCCGCGGTAATACGGAGGGTGCAAGCGTTAATCGGAATTACTGGGCGTAAAGCGCACGCAGGCGGTCTGTCAAGTCGGATGTGAAATCCCCGGGCTCAACCTGGGAACTGCATTCGAAACTGGCAGGCTAGAGTCTTGTAGAGGGGGGTAGAATTCCAGGTGTAGCGGTGAAATGCGTAGAGATCTGGAGGAATACCGGTGGCGAAGGCGGCCCCCTGGACAAAGACTGACGCTCAGGTGCGAAAGCGTGGGGAGCAAACAGG
+
IIIIIIIIIIIIIIIIIIIIIIIIIIIIIIIIIIIIIIIIIIHIIIIIHIHHIIIIIIIIIHHHHIGHIIIIHHIIIHHIIDCGGGHIHIHIHHHIIHGIHIIIHIHIHHHHIHHHHGHGHIIIEHHIIIIIHF7D:GHH?EHHHHCHHIIHII--AHHEHIEHHHGIHHDHH:+>5--6@E-;HC@HHH@--E6EH@@HG=--EHGCH-F?+65CE##########C::F-6-FEEFCD>4@66-6-?FEC@++DCDHAA8--HAAA@GG-IHIHEEGF?GHG?IHIIHHHCHGEHHGHHEFGIIIIIIIIHHHFG.HIIIGHHHEEC>HIIIIHHHHHEHIIIHHG<<IHIIHAHEIHCIIIIIIIIIIHIIIIIIIHH?HHIIIIHHIHHIIIIIIIIIIIIIIIIIIIIIIIIIIIIIIIIIIIII
@HWI-D00621:625:HMJNFBCX2:2:1101:18456:60724
GTGGGGAATATTGCACAATGGGCGCAAGCCTGATGCAGCCATGCCGCGTGTATGAAGAAGGCCTTCGGGTTGTAAAGTACTTTCAGCGAGGAGGAAGGCGTTAAGGTTAATAACCTTGGCGATTGACGTTACTCGCAGAAGAAGCACCGGCTAACTCCGTGCCAGCAGCCGCGGTAATACGGAGGGTGCAAGCGTTAATCGGAATTACTGGGCGTAAAGCGCACGCAGGCGGTCTGTCAAGTCGGATGTGAAATCCCCGGGCTCAACCTGGGAACTGCATTCGAAACTGGCAGGCTAGAGTCTTGTAGAGGGGGGTAGAATTCCAGGTGTAGCGGTGAAATGCGTAGAGATCTGGAGGAATACCGGTGGCGAAGGCGGCCCCCTGGACAAAGACTGACGCTCAGGTGCGAAAGCGTGGGGAGCAAACAGG
+
IIIIIIIIIIIIIIIIIIIIGIIIIIIIIIIIIIIIIIIIGHHIIIIIHH0GHIIIIIIIIEHIIGIHHIIIHIHIIIIGHHCHHIIIHIIIGHIIGIIGHHEHHI?F@GHHHIEFHIII+CHIHIIIHIIHHHIH:E:FHHHIEGHHHHIDHH?A?FEHEEHHIIECCAHIIC:CHHHIHHHIHH4@4@GHGH@GHI?@EHCHC?-6F-HE@@>>HHH@:<@HE?HHC>G@6-666--:3-@@-F?EG@?H@:C:IHG?FIHIHF46--CFEHGFEIHFAHHHHFCHHE?IIHEFHHIHIHIHHHIIIGIIHBIHHHIIHGIIIHEHHDHHIIIHEIIIIGIIIHHF<CIIHIHGHIIIHIIIIIIIIIIIIHIIIIHHHEIHIHIIHIIIHIIIIIHIHIIIIIIIIIIIIIIIIIIIIIIIIIIIII
@HWI-D00621:625:HMJNFBCX2:2:1101:19904:60858
GTGGGGAATATTGCACAATGGGCGCAAGCCTGATGCAGCCATGCCGCGTGTATGAAGAAGGCCTTCGGGTTGTAAAGTACTTTCAGCGAGGAGGAAGGCGTTAAGGTTAATAACCTTGGCGATTGACGTTACTCGCAGAAGAAGCACCGGCTAACTCCGTGCCAGCAGCCGCGGTAATACGGAGGGTGCAAGCGTTAATCGGAATTACTGGGCGTAAAGCGCACGCAGGCGGTTTGTCAAGTCGGATGTGAAATCCCCGGGCTCAACCTGGGAACTGCATTCGAAACTGGCAGGCTAGAGTCTTGTAGAGGGGGGTAGAATTCCAGGTGTAGCGGTGAAATGCGTAGAGATCTGGAGGAATACCGGTGGCGAAGGCGGCCCCCTGGACAAAGACTGACGCTCAGGTGCGAAAGCGTGGGGAGCAAACAGG
+
IIIIIIIIIIIIIIIHHIIIIIGHHIGHIIIIIIHIIIIIIIGIIIIHCEHIIIIGHIIIGIIHIIIHCFHHIIIIIHHIGHFFHHHIDHICEHHHICHHHDDCE@<D.FFGCEGFEHHIICHIIHIIEHFHGAEHCHHIHIIFCE-FCHHHDHHIEHEEEEHCH@HHEHCH:C5+6?@EEHHIDH=--G?@4@E=EE@?-@EE-@@F6HIIHF@-E@@-55CHHIHHDDH46-?@-HEC>--@@6666-@HEDHC5+HF-6A-A8-HHHHCHA6----@A@6@HGCHEHHGCCF@8---?GA-D-HHHHHHHFFHHIIIHEHEHHHGIHIIIIIHHHHHIHFIHHG@<DHHHHIIHFIIIHIHHHHIIGIIIIIIIIIIIIHHIIIGHIHGCHHHDIIHHHIIIIIHIIIIIIIIIIIIIIIIIIIIII
@HWI-D00621:625:HMJNFBCX2:2:1104:2156:42983
GTGGGGAATATTGGACAATGGGCGCAAGCCTGATCCAGCCATACCGCGTGGGTGAAGAAGGCCTTCGGGTTGTAAAGCCCTTTTGTTGGGAAAGAAATCCAGCCGGCTAATACCTGGTTGGGATGACGGTACCCAAAGAATAAGCACCGGCTAACTTCGTGCCAGCAGCCGCGGTAATACGAAGGGTGCAAGCGTTACTCGGAATTACTGGGCGTAAAGCGTGCGTAGGTGGTCGTTTAAGTCTGTTGTGAAAGCCCTGGGCTCAACCTGGGAACTGCAGTGGAAACTGGACGACTAGAGTGTGGTAGAGGGTAGCGGAATTCCTGGTGTAGCAGTGAAATGCGTAGAGATCAGGAGGAACATCCATGGCGAAGGCAGCTACCTGGACCAACACTGACACTGAGGCACGAAAGCGTGGGGAGCAAACAGG
+
IIIIIIIIIIIIIIIIIIIIIIIIIIHIIIIIIIIIIIIHIIHIHIIIFHHDHIIHHHIGIIIIIHIIIIIIIIIHIIGHIIHHHIHIIHIHHHIIIIIIHIIIIDDHGIIII?:DHH@GHHHHHHHHCHHIIH?F@AH?GHE?-BFHCHIDHFHIHHHIIIG@GAFGH?+3>DHIC-6@G--@:-46@HE@--5@EHC?G@H@@?@@EDHEF:;HF?65+-5=EA@CH:CDE@8-EB6---HFIHHF78EHGG@-HEED7-HHIHHHFHHFGHH?E@IIIIIHFGHHEHD.HHHEECHCIIHFG@HIHHFDDHIIIIHHHHIIIIIHIHIHHGIIHIHHIIIHHHHC<IIIIIIIIIIIHHEIIHIIIIIIIIIIIIIIIIIHIIIIIIIIIIIIIIIIIIIIIIIIIIHFIIIIIIIIIIIIIIIIII
@HWI-D00621:625:HMJNFBCX2:2:1104:16954:42859
GTGGGGAATATTGCACAATGGGCGCAAGCCTGATGCAGCCATGCCGCGTGTATGAAGAAGGCCTTCGGGTTGTAAAGTACTTTCAGCGAGGAGGAAGGCATTAAGGTTAATAACCTTGGTGATTGACGTTACTCGCAGAAGAAGCACCGGCTAACTCCGTGCCAGCAGCCGCGGTAATACGGAGGGTGCAAGCGTTAATCGGAATTACTGGGCGTAAAGCCCACGCAGGCGGTCCGTCAAGTCGGATGTGAAATCCCCGGGCTCAACCTGGGAACTGCATTCGAAACTGGCAGGCTAGAGTCTTGTAGAGGGGGGTAGAATTCCAGGTGTAGCGGTGAAATGCGTAGAGATCTGGAGGAATACCGGTGGCGAAGGCGGCCCCCTGGACAAAGACTGACGCTCAGGTGCGAAAGCGTGGGGAGCAAACAGG
+
IHIIGIHIHIIIHIIIIIIIHIIIIHIGIIIIIIIIIIIIIHIIIICHEHHHIIIGIIIIIIIGIHIIHGHIIHHGIHIHHI<FHHIIHIIIHIIIIHIIIHEHIIIHGEHHGDEHEHGHHHHIIGHHEEHHE@GHI-CHGCHHEEGEHHHIIIGH?F=-AHCH-AFFHFH:D>6C@@FHF==HHHC?4GF--6@EGE-@GC@EH??#######E?GF@6)-E9--DHHDDHE5-E6-@6+=HFHHHIG?HHHDD>;:E-IHHHHHEG-IIIHHHHHIIHIHGA8CFFA-EHHCHHIIHHHHEIHHIIHHHGEGHHHCHHHHHIIIIIIIHIHGHHHIIHIIIIIIHHFHIIHFCECHGHHHIIIIIHHHGIIIGHIHGHIHIIIIIIIIIHHIHGIIHIIIHIIIHHHHHIIIIIIIHIIIIIIIIIII
@HWI-D00621:625:HMJNFBCX2:2:1104:20050:42755
GTGGGGAATATTGCACAATGGGCGCAAGCCTGATGCAGCCATGCCGCGTGTATGAAGAAGGCCTTCGGGTTGTAAAGTACTTTCAGCGAGGAGGAAGGCGTTAAGGTTAATAACCTTGGCGATTGACGTTACTCGCAGAAGAAGCACCAGCTAACTCCGTGCCAGCAGCCTCGGTAATACGGATGGTGCAAGCGGTAATCGGAATTACTGGGCGTGAAGCGCACGCAGGCGGTCTGTCAAGTCGGATGTGAAATCCCCGGGCTCAACCTGGGAACTGCATTCGAAACTGGCAGGCTAGAGTCTTGTAGAGGGGGGTAGAATTCCAGGTGTAGCGGTGAAATGCGTAGAGATCTGGAGGAATACCGGTGGCGAAGGCGGCCCCCTGGACAAAGACTGACGCTCAGGTGCGAAAGCGTGGGGAGCAAACAGG
+
IIIIIIIIIIIIIIIIIIIIIIIHIIIHIIIIIIHIIIIHHIIIIIIIIIHGHHIIIIIICHHIIIIIIDHHHIIIHIGHH1<DGGHHDHIIHIGG@GHHHDHIFH/:BGHHHCCGH.DEHH>AAHIHHGFHHIECDEHHHHIEH@HI-4AGCG6A@EHEH@GHCHHHEE-64-44@6AG@6--3--@EE--5@5G:-@----56-@--6G-@+6)4D.-@@->FHI:C@-46-?@--DDD@=E?HHFHHFHE::D3+AA--FGHE@?HHHIIIHHHFHFHHIIHHHHHIHHEF-IGHIHHFEHEEEHHDHE?HHIHIIIIIHHEFIHHHHHIHIIIHHGIIGIHHHC<CHEIIHEIHIHDEHEFIHHHEIHIIIIHCE<0F?IIIIIIHHHGIIIIIHIHEIIIGIHIIIIIIIHIIIIIIIIIIIIII
@HWI-D00621:625:HMJNFBCX2:2:1104:5286:43221
GTGGGGAATATTGCACAATGGGCGCAAGCCTGATGCAGCCATGCCGCGTGTATGAAGAAGGCCTTCGGGTTGTAAAGTACTTTCAGCGAGGAGGAAGGCATTAAGGTTAATAACCTTGGTGATTGACGTTACTCGCAGAAGAAGCACCGGCTAACTCCGTGCCAGCAGCCGCGGTAATACGGAGGGTGCAAGCGTTAATCGGAATTACTGGGCGTAAAGCGCACGCAGGCGGTCTGTCAAGTCGGATGTGAAATCCCCGGGCTCAACCTGGGAACTGCCTTCGAAACTGGCAGGCTAGAGTCTTGTAGAGGGGGGTAGAATTCCAGGTGTAGCGGTGAAATGCGTAGAGATCTGGAGGAATACCGGTGGCGAAGGCGGCCCCCTGGACAAAGACTGACGCTCAGGTGCGAAAGCGTGGGGAGCAAACAGG
+
IIIIIIHHIIIIIIIIIIIIIIIIIIHHIIIIIHIIIIIIIHGHIHII<EEEHHIIIIHIIIIIHHHIIHIGGHIIGHHIHIFHHEHHHIIHHGGHHIIIIIIIIIHIIHIIIIIIIHHHHHHEHIF@EEHHIIII:EHECHFHHHHIGHH+GHIIIHHHH=HEHCHGH@DHIIHHIF-@HHE:HC4@HHE@-GE--@6FEHCHHI?@+-6@@HFHDHHD*HHCE@5:D946-6-CEHG:>4-@E@-6-EHG@++:DD@66---6--GAEE@-@@-8+-HHHHHHFEEEHHHG@D78--HCH?HHGEGCHC7D.GEFACHIHFIHIIIHDIHEGIIHGHEIIIIHHG<71HHEIIIHEHHHEDHHHHHIGIIIIIIIIHGIIGHHIIIIIHHGIIIIIIIIGIIIIIIHIIIIIIIIIHIIIIIIIIIII
@HWI-D00621:625:HMJNFBCX2:2:1104:5838:43133
GTAGGGAATCTTCCGCAATGGGCGAAAGCCTGACGGAGCAACGCCGCGTGAGTGATGAAGGTCTTCGGATTGTAAAACTCTGTTGTTAGGGAAGAACAAATTTGTTAGTAACTGAACAAGTCTTGACGGTACCTAACCAGAAAGCCACGGCTAACTACGTGCCAGCAGCCGCGGTAATACGTAGGGGGCAAGCGTGATCCGGAATTATTGGGCGTAAAGGGCGCGTAGGCGGTTTCTTAAGTCTGATGTGAAAGCCCACGGCTCAACCGTGGAGGGTCATTGGAAACTGGGAAACTTGAGTGCAGAAGAGGAGAGTGGAATTCCATGTGTAGCGGTGAAATGCGCAGAGATATGGAGGAACACCAGTGGCGAAGGCGGCTCTCTGGTCTGTAACTGACGCTGATGTGCGAAAGCGTGGGGATCAAACAGG
+
IIHHIIIIIIIIHIHHHIIIIHIIDHHIFHIIIHDHIIIHIFHCHIIHHHEEEHHIIIIIICGHHIHIHHIHHFHIIIIHFF<<<<CFEHHGHDCGCHHHFE?CH@@EGCG.7:EG7::FHIH?.FEE:GHH?AG@F-7DHIIIIH-833++-8AG?--4AGA?--6FH4+++533----56@@--55C:64@-6-66-6GHFFF@@HHHHFG@=HG>3)5+5+--HDC3-68-8--EA@6--AA6-6--FEF-+5:@+-HIHHGHD@8--HFEH@@-IIIHIIHGHA.F@HEHIIHHHHHEHHCHEHE?HFHIIHIHH@HF/HEHIIHHHIHHIIIIHIIHDC/HED<HHHEHEIIIHHHGHHC<HCIHHEIIIIHIHF<1GF<<1HHHIIIIIIIIIIIHHDHHGIIIHHIIIIIIIIIIIIIIIIII
@HWI-D00621:625:HMJNFBCX2:2:1104:6582:43587
GTGGGGAATATTGCACAATGGGCGCAAGCCTGATGCAGCCATGCCGCGTGTATGAAGAAGGCCTTCGGGTTGTAAAGTACTTTCAGCGAGGAGGAAGGCGTTAAGGTTAATAACCTTAGCGATTGACGTTACTCGCAGAAGAAGCACCGGCTAACTCCGTGCCAGCAGCCGCGGTAATACGGAGGGTGCAAGCGTAAATCGGAATTACTGGGCCTAAAGCGCCCGCAGGCGGTCTGTCAAGTCGGATGTGAAATCCCCGGGCTCAACCTGGGAACTGCATTCGAAACTGGCAGGCTAGAGTCTTGTAGAGGGGGGTAGAATTCCAGGTGTAGCGGTGAAATGCGTAGAGATCTGGAGGAATACCGGTGGCGAAGGCGGCCCCCTGGACAAAGACTGACGCTCAGGTGCGAAAGCGTGGGGAGCAAACAGG
+
IIIIIGHEHHHIGHIIIIIIIIIIIIIIHIIHHI?HIIIHIIIIGIIIHHEHHGEHIIIIIGHGEGHGHEHIIIHHHCGHHI@?CG?<<CHHHHHIFGHHEHIHHC/CGGFHIIII?GE@DDH?GHE@EDFGH-@CDHHGIHHHIHFGHHIGIHAFCEHEEDEGHIHCHHHC>;++@HE@@EHHDDHEHH?-56G6@E--EFHG6E@-6@@6-#>DH66@C-#*-2HHH:F@6--@-@@DC-5-6--@6-@G6+DDHCHHCA--68-IIHHG@A--6-@?G56?HG6-AB---HCEG@HE@?8HE?HCHHHH@EFHHCHHFFCHG?IHHCIHHEHFC?HHIIHIIHFEDHHHHHIIHHIHHHHDGIIIIIIIIIIIIIGHHIIIIHIIIHHHHIIIIIIIIIIIIIHIHIIIIIIIIIIIIHGIIIIHII
@HWI-D00621:625:HMJNFBCX2:2:1104:9899:44072
GTGGGGAATATTGGACAATGGGCGCAAGCCTGATCCAGCCATACCGCGTGGGTGAAGAAGGCCTTCGGGTTGTAAAGCCCTTTTGTTGGGAAAGAAATCCAGCCGGCTAATACCTGGTTGGGATGACGGTACCCAAAGAATAAGCACCGGCTAACTTCGTGCCAGCAGCCGCGGTAATACGAAGGGTGCAAGCGTTACTCGGAATTACTGGGCGTAAAGCGTGCGTAGGTGGTCGTTTAAGTCTGGTGTGAAAGCCCTGGGCTCAACCTGGGAACTGCAGTGGAAACTGGACGACTAGAGTGTGGTAGAGGGTAGCGGAATTCCTGGTGTAGCAGTGAAATGCGTAGAGATCAGGAGGAACATCCATGGCGAAGGCAGCTACCTGGACCAACACTGACACTGAGGCACGAAAGCGTGGGGAGCAAACAGG
+
IIIIIIIIIIIIIIIIIIIIIIIIIIIHIIIIIIIIIHIIIIIIIIIIHIIIIIIIIIIIHHIIIIIIGHHIIIIIIHIIIFFHIHIIIIIIIIIIICHIHHHIDHIHIIHGHEDFGHHEDDHHHIIIHIIHGAFG@GHC?BGB?GHIIGI+EAH?-A--4EHFGHGHIG:HDDHHEFEHIIGIIC-4@@F@-E4----64@9--@?@#IHFHF@-HG5+:@>58---HFDD5-6-@?GA5-8---77-AHGAD-?A7-DEAA@EIGHHHGIHGB.@H@FEAHHG@GIIHE.HCIIHIHIHHHHG.HHGHHIIIIHHIHIHIHHIIIIIIHIIHIIHHIIIIHIIHHGDIHHIHIIHIHHHHGHIIIIIIIIIIIIIIIHIIIIIHHFHHIIIIIIIIHIIIIIIIHEIIIIIIIIIIIIIIIIIIIIII
@HWI-D00621:625:HMJNFBCX2:2:1104:16834:44241
GTGGGGAATATTGCACAATGGGCGCAAGCCTGATGCAGCCATGCCGCGTGTATGAAGAAGGCCTTCGGGTTGTAAAGTACTTTCAGCGGGGAGGAAGGCGATAAGGTTAATAACCTTGTCGATTGACGTTACCCGCAGAAGAAGCACCGGCTAACTCCGTGCCAGCAGCCGCGGTAATACGGAGGGTGCAAGCGTTAATCGGAATTACTGGGCGTAAAGCGCACGCAGGCGGTCTGTCAAGTCGGATGTGAAATCCCCGGGCTCAACCTGGGAACTGCATTCGAAACTGGCAGGCTAGAGTCTTGTAGAGGGGGGTAGAATTCCAGGTGTAGCGGTGAAATGCGTAGAGATCTGGAGGAATACCGGTGGCGAAGGCGGCCCCCTGGACAAAGACTGACGCTCAGGTGCGAAAGCGTGGGGAGCAAACAGG
+
HIIIIIIIIIIIIIIIIIIIIHIIHIIHIIIIIIIIIIIIIIIIIIIIHHHIHIHIIIIIIIIIIHIIIHIIIHIIIIIIIH<FGHIIIIIIIIHHEHIIIHHHIIFHIIIIGEHHHGHHGHIIIGHHHHH@EAHIIIICGHIIGIIIIIIIHHCHCCHFEHHHGII?@@CHDDCHEFHCHICC:;4@@@@@@H=HD@6FHHHGFF?@@HDHCEHGEHCDDHHCDHHHHDEHH@6--IGHHEHHHHHHIIIHE:IGHDEGGHHEGIIHCHGHHHHHHHHHHFHGCBIIIHGEHEHHIIIIHHHIIIIHIIGHHGHEGGHIIHIIGIIIIHIIIIIIIIHIIIIIHIIHDHIIIIIIHIIIIIIIIIIIIIIIIIIIIIIIIIIIIIIIIIHIIIIIIIIHIIIIIIHIIIIIIIIIIIIIIIIIIIIIII
@HWI-D00621:625:HMJNFBCX2:2:1104:18098:44164
GTGGGGAATATTGCACAATGGGCGCAAGCCTGATGCAGCCATGCCGCGTGTATGAAGAAGGCCTTCGGGTTGTAAAGTACTTTCAGCGAGGAGGAAGGCGTTAAGGTTAATAACCTTGGCGATTGACGTTACTCGCAGAAGAAGCACCGGCTAACTCCGTGCCAGCAGCCGCGGTAATACGGAGGGTGCAAGCGTTAATCGGAATTACTGGGCGTAAAGCGCACGCAGGCGGTCTGTCAAGTCGGATGTGAAATCCCCGGGCTCAACCTGGGAACTGCATTCGAAACTGGCAGGCTAGAGTCTTGTAGAGGGGGGTAGAATTCCAGGTGTAGCGGTGAAATGCGTAGAGATCTGGAGGAATACCGGTGGCGAAGGCGGCCCCCTGGACAAAGACTGACGCTCAGGTGCGAAAGCGTGGGGAGCAAACAGG
+
IIIHIIHIIIIIIIIIIIIIIIGHIIIIIIIIIIIIIIIIIIIFHGIIIIHHHHIIHHIIIHHHIHIIIIIIIIIIIIIGIIDGHIIIIIH<HHHIIHHHIGHHGHFFGCGHHHHHHHHIHDHIHIFIGHIHHAEHHDHHIIIIII?GHGIIIIHIEHGIHFHCAHHHHHIHIIHHHIIIIIGHHHGHHIC@?EGC=GHFHIC@HHI?F-DHGDCGHHIH3G@5EHHHDDH---F@@@43+--HFF@6EFF--+:D5+GGGE?FFA?IHEHHFHIHEHHEECGEGGHFIHGHHFGIIHEH@E@-FCHHHHHCHEEHFCEE?EEHIIIIHIIIHHIHGEHHIIIIIHF<.GHIIIIIIIIIIHIHIIIIIIIIIIIIIIIIHEIIIIIHHHIIIIIIIIGIHFIIIIIIIIIIIIIIIIIIIIHIHIIIII
@HWI-D00621:625:HMJNFBCX2:2:1104:18573:44399
GTGGGGAATATTGCACAATGGGCGCAAGCCTGATGCAGCCATGCCGCGTGTATGAAGAAGGCCTTCGGGTTGTAAAGTACTTTCAGCGAGGAGGAAGGCATTAAGGTTAATAACCTTGGTGATTGACGTTACTCGCAGAAGAAGCACCGGCTAACTCCGTGCCAGCAGCCGCGGTAATACGGAGGGTGCAAGCGTTAATCGGAATTACTGGGCGTAAAGCGCACGCAGGCGGTCTGTCAAGTCGGATGTGAAATCCCCGGGCTCAACCTGGGAACTGCATTCGAAACTGGCAGGCTAGAGTCTTGTAGAGGGGGGTAGAATTCCAGGTGTAGCGGTGAAATGCGTAGAGATCTGGAGGAATACCGGTGGCGAAGGCGGCCCCCTGGACAAAGACTGACGCTCAGGTGCGAAAGCGTGGGGAGCAAACAGG
+
IIIIIIIIIIIIIIIIIIIIIIIIIIIIIIIIIIIIIHIIIIIIIIIIFHHGHIIIIHHIIHIIIIIIIIIIIIIIIIIFIFDHIIIIIIIGIIIIIIIHHGHHIIIHCHIGGDHHHHHIHIIIIIIIIHIHHHHHHHHIIIIIHHIIIGHIHHIIHFHHIIIIIII?HHDHD:+>@HGHH-E3;+-6@?@@-@6@CHHHEHHEHHI-@>@EGC:@EF6@D-G63>:+;CHF@6--@-EC;-@GHHHHF@@-@3:+6+HGHHG?IHEG?EHEEECEIGHHE@EAFHG@@FACGECEIHGEHCGHE@FHHHHHHHHHGIIHHCFHEIIHHCIIHEIIHFHCIIHHHGHD<HIHIHIHGIHIHIHIIIIHIIIHIIIIHHDDCHIHIHIHHIHHGHHIIIIIIHIIIIIIIIIIIIIIIIIIIIIIIIIIII
@HWI-D00621:625:HMJNFBCX2:2:1104:3150:44533
GTGGGGAATATTGCACAATGGGCGCAAGCCTGATGCAGCCATGCCGCGTGTATGAAGAAGGCCTTCGGGTTGTAAAGTACTTTCAGCGAGGAGGAAGGCATTAAGGTTAATAACCTTAGTGATTGACGTTACTCGCAGAAGAAGAACCGGCTAACTCCGTGCCAGCAGCCGCGGTAATACGGAGGGTGCAGTCGTGAATCGGAATTTCTGGGCGTAAAGCGCACGCAGGCGGTTGGTCAAGTCGGATGTGAAATCCCCGGGCTCAACCTGGGAACTGCATTCGAAACTGGCAGGCTAGAGTCTTGTAGAGGGGGGTAGAATTCCAGGTGTAGCGGTGAAATGCGTAGAGATCTGGAGGAATACCGGTGGCGAAGGCGGCCCCCTGGACAAAGACTGACGCTCAGGTGCGAAAGCGTGGGGAGCAAACAGG
+
IIHHIIIIIEHIHHIIFHHIHIHIIIHIIIIHHHEHFHIIIIIIIHIICCHHHHHIIIIIGHHGHIIHHCGHEFIEHHCHH<<FFE<CDDHDHCC0FHIHGEHIGEGEHHHHGEEHEFH:.AGE@??.GGC8AFCHHGIGHHHI-7--55C+EF68ACG-AE-66---8ACDDD656@6FG=5:C:5--@--66@66-6-HG@@E6#5-CHE@>6;HDDD@EE3HECDHD@@6-6-6-=D>=HGE@-@@@?EGC>3:3A--8-5-GAA6?IHGA-?CEIIHHHHHHFGCHAHIHGHHAIHCG?HF-IHIIIIIHIIIIIIIIHIIIIIHHIHEHIIHGHIHIIIIHHD:1IIIHIIIIIIIIIIGIHIIIIIIIIIIIIIIIHIIIIIIIIHHIGIHIIIIIIIIIIIHHIIIIIIIIIIIIIIHIHIII
@HWI-D00621:625:HMJNFBCX2:2:1104:14592:44610
GTGGGGAATATTGCACAATGGGCGCAAGCCTGATGCAGCCATGCCGCGTGTATGAAGAAGGCCTTCGGGTTGTAAAGTACTTTCAGCGAGGAGGAAGGCATTAAGGTTAATAACCTTGGTGATTGACGTTACTCGCAGAAGAAGCACCGGCTAACTCCTTGCCAGCAGCCGCGGTAATACGGAGGGTGCAAGCGTTAATCGGAATTACTGGGCGTAAAGCGCACGCAGGCGGTCTGTCAAGTCGGATGTGAAATCCCCGGGCTCAACCTGGGAACTGAATTCGAAACTGGCAGGCTAGAGTCTTGTAGAGGGGGGTAGAATTCCAGGTGTAGCGGTGAAATGCGTAGAGATCTGGAGGAATACCGGTGGCGAAGGCGGCCCCCTGGACAAAGACTGACGCTCAGGTGCGAAAGCGTGGGGAGCAAACAGG
+
GGHIIIIIIHHIEHIIIIIIHIGHIHHHIIIGIIIIGIIIHIGHHHIIIHHIHIIGIIIIHEGHIHHFEHIHIIIIHEEH0FFEHHHHHHIIIIHHIDHFFHHHHHIIIIIGGHAHGIGHE:GHHHHHH?G=FAGHHHC@FGAGHIEHDHCH-AEF@@--8F-6-AEHH-CDCDH:@EH-@6@C++5@-G@@HC-5E@EFH---46@@@8GGHEHHE@@35;5+>CCHC;G@@@6-HF=CC4EEEHIHFHHFED3D:6HF-A@-IHFFG?CA6-GA8--EHFHHHHHIHIHHGHEHHHHECCCHHDGIHHHHHHIIIIIIHHHGIIIIIHHIIHIIIHIIIIHIIIIHDHIIGIIIIIHIIIIIIIIHIIIIIIIIHHHHHGIHIIHIIHHHIIIIIIIIIHIIIIIIIIIIIIIIIIIIIIIIIIIIII
@HWI-D00621:625:HMJNFBCX2:2:1104:6294:44807
GTGGGGAATATTGCACAATGGGCGCAAGCCTGATGCAGCCATGCCGCGTGTGTGAAGAAGGCCTTCGGGTTGTAAAGCACTTTCAGCGAGGAGGAAGGTGGTGAGCTTAATACGCTCATCAATTGACGTTACTCGCAGAAGAAGCACCGGCTAACTCCGTGCCAGCAGCCGCGGTAATACGGAGGGTGCAAGCGTTAATTGGAATTACTGGGCGTAAAGCGCACGCAGGCGGTTTGTTAAGTCAGATGTGAAATCCCCGGGCTCAACCTGGGAACTGCATTTGAAACTGGCAAGCTAGAGTCTCGTAGAGGGGGGTAGAATTCCAGGTGTAGCGGTGAAATGCGTAGAGATCTGGAGGAATACCGGTGGCGAAGGCGGCCCCCTGGACGAAGACTGACGCTCAGGTGCGAAAGCGTGGGGAGCAAACAGG
+
IIIIIICHIIIIIIIIIIIIIIIHIIIIIIIIIIIIIIIIIIIIIIIIHHHHIIIIIIHIHIIIIIIIIIIIIIIIIIGHIIFHHHHHIIIIIIIIIIHCEHIEHIIIIIIGIIIIGIHHHIIGHHIIHEH=FAGC:=:GAHHE@GEHHHGDHI?AFEG-@E?FAEC@A-+6CDDHFEE6@44566@4-@6--65@@---@6@FE@6GGHD@@EGEE:FDGE@+-5@D<+@EIIHHCIHF6----6--EFFFG+;HHHEHIHGAHEG6-?HHHHHFHFCEAFHHAFIHHIHHEHIIIHIHHH@?G-HHHHHGFHIIIIIIHIIIIIIIIHIIIIIIIIIIGIIHIIIHGIIIIIIIIIIIIIIIIIIHIIIHIIHIIIHED?HHIIIIHIIHHIHIIIIIIHIIIIIIIIIIIIIIIIIIIIIIIIIIII
@HWI-D00621:625:HMJNFBCX2:2:1104:13165:44915
GTGGGGAATATTGCACAATGGGCGCAAGCCTGATGCAGCCATGCCGCGTGTATGAAGAAGGCCTTCGGGTTGTAAAGTACTTTCAGCGAGGAGGAAGGCGTTAAGGTTAATAACCTTAGCGATTGACGTTACTCGCAGAAGAAGCACCGGCTAACTCCGTGCCAGCAGCCGCGGTAATACGGAGGGTGCAAGCGTTAATCGGAATTACTGGGCGTAAAGCGCACGCAGGCGGTCTGTCAAGTCGGATGTGAAATCTCCGGGCTCAACCTGGGAACTGCATTCGAAACTGGCAGGCTAGAGTCTTGTAGAGGGGGGTAGAATTCCAGGTGTAGCGGTGAAATGCGTAGAGATCTGGAGGAATACCGGTGGCGAAGGCGGCCCCCTGGACAAAGACTGACGCTCAGGTGCGAAAGCGTGGGGAGCAAACAGG
+
IIIIIIIIIIIIIGIIIIIIIIIIIHIIIIIIIIIIIIIIHIIIIIIIEHHIIIIIHIIIIIHIIHHHHHIIIHHIHHHIIHDHHIHIHIIHHIIIIIHIIIIIHIIGIIHIIHCHIIGIGHIIIIIIIGHHHAEDCEDHHHIIHHICH>DHIHFHHHIIIIHIHFHHGG:HHCCHEEHICH@CHD@HIIHEEHHEHH?HEGCHIFHFEIHHG@>@=@GED-->:.HC>H9-6--6-HG>+-4?H@@@CHHHEH>:HHE6?FA-EA-AG?HAA6@??G?CE=IIIIHHCHHHEIHHHHEHF--IIIIIHIIIIHHHHHHIHH?IIHIGHHDHHHHFHHGHIIIIHHFD<DHIIIHIHHHHIHIIIIIHIIIIIIIIIIHHE1HHIIIIIIIHHIIHHIIHHHIIIIIIIIIIIIIIIIIHGIIIIIIIII
@HWI-D00621:625:HMJNFBCX2:2:1104:9566:45233
GTGGGGAATATTGGACAATGGGCGAAAGCCTGATCCAGCCATGCCGCGTGTGTGAAGAAGGTCTTCGGATTGTAAAGCACTTTAAGTTGGGAGGAAGGGTTGTAGATTAATACTCTGCAATTTTGACGTTACCGACAGAATAAGCACCGGCTAACTCTGTGCCAGCAGCCGCGGTAATACAGAGGGTGCAAGCGTTAATCGGAATTACTGGGCGTAAAGCGCGCGTAGGTGGTTTGTTAAGTTGGATGTGAAAGCCCCGGGCTCAACCTGGGAACTGCATCCAAAACTGGCAAGCTAGAGTACGGTAGAGGGTGGTGGAATTTCCTGTGTAGCGGTGAAATGCGTAGATATAGGAAGGAACACCAGTGGCGAAGGCGACCACCTGGACTGATACTGACACTGAGGTGCGAAAGCGTGGGGAGCAAACAGG
+
IIIIIIHIIIIIIGHIIIHIHIIIIHIIIIIIIIIIIIHIIIIIIGIIIIHIIIIIIIIIIIHIHIIIIIIIHHHHIHIIHIHCHHHCHIGGHHH?CGHCHHH/FEEHEHIIIF?@FHGGEADG?@GEGHHIHH-:CHHE?FFHEHIFDDDDHH?-6GHHIIEHE?GHE?CHHHHH@GH-6---6E=--@EHHIIIIIHHHGGEGGEEEHHGG65CGG3+6++5GA@65--HEEHEHG@A6--CF-@HEFIHHC:+C+HD--@EHGAB8-ECCHHFIHHHCA?@F@FHGGIIHHF<.FHHFEDHHHHGHE@D.BHF.IHHDCCD:.HHIHGIIGIIIIHIIIIIIHHG<IH?HG?HHHHHF<C0CHIHIHIIIIIIHCIIHCHHEIIIIIIIIIIIIIHIIIIIIIIIIIIIIIHIIIIIIIIIIIIIII
@HWI-D00621:625:HMJNFBCX2:2:1104:13646:45069
GTGGGGAATATTGCACAATGGGCGCAAGCCTGATGCAGCCATGCCGCGTGTATGAAGAAGGCCTTCGGGTTGTAAAGTACTTTCAGCGAGGAGGAAGGCGTTAAGGTTAATAACCTTGGCGATTGACGTTACTCGCAGAAGAAGCACCGGCTAACTCCGTGCCAGCAGCCGCGGTAATACGGAGGGTGCAACCGTTAATCGGAATTACTGGGCGTAAAGCGCACGCAGGCGGTCTGTCAAGTCGGATGTGAAATCCCCGGGCTCAACCTGGGAACTGCATTCGAAACTGGCAGGCTAGAGTCTTGTAGAGGGGGGTAGAATTCCAGGTGTAGCGGTGAAATGCGTAGAGATCTGGAGGAATACCGGTGGCGAAGGCGGCCCCCTGGACAAAGACTGACGCTCAGGTGCGAAAGCGTGGGGAGCAAACAGG
+
IIIIIIHIIIIHHIIIIIIIHIIIIGIIHIIIIGHHIIIIIIIIIIIIEHGHIHIIIIIIIFEEHIIHHIIIIHIHIHHIHHGHHHIIIHIIIIIIIIGDHIDEHGFHFHHHHGHHHHHHIIH?HHEHAEHGHEHIHE+GCEFF-FG-DDDDGFEHIHHAGEEHAH@AE?CHD35>4@G-@4-:DDEE-@---3546EEHHHEG?@66@DGH@FG?EGEHHIIHEEHHIHIHC@6@-HEGHIGHHHHHHHHHIIHGGGIHHHGHHHIHIHFHEAGHHEFA-IIHHIIIHHIIIHEHIIHIIHHHIHFGHHHHHEGIHHHHHIGIIIIIIHIIIIIGIIIIGIGGIHHFDIHIIHIIIIIHGIIIIIHIIIIIIIIIIIHGHCGHGIIIIHHIHIIIIIIIHIIIIIIIIIIIHHIIIIIIIIIIIIIIIH
@HWI-D00621:625:HMJNFBCX2:2:1104:17896:45452
GTGGGGAATATTGCACAATGGGCGCAAGCCTGATGCAGCCATGCCGCGTGTATGAAGAAGGCCTTCGGGTTGTAAAGTACTTTCAGCGAGGAGGAAGGCGTTAAGGTTAATAACCTTGGCGATTGACGTTACTCGCAGAAGAAGCACCGGCTAACTCCGTGCCAGCAGCCGCGGTAATACGGAGGGTGCAAGCGTTAATCGGAATTACTGGGCGTAAAGCGCACGCAGGCGGTCTGTCAAGTCGGATGTGAAATCCCCGGGCTCAACCTGGGAACTGCATTCGAAACTGGCAGGCTAGAGTCTTGTAGAGGGGGGTAGAATTCCAGGTGTAGCGGTGAAATGCGTAGAGATCTGGAGGAATACCGGTGGCGAAGGCGGCCCCCTGGACAAAGACTGACGCTCAGGTGCGAAAGCGTGGGGAGCAAACAGG
+
IIIIIIIIIIIIIIIIIIIIIIIIIIIIIIIIIIIIIIIIIIHIIIHIHIIIIHIHGIIIIIIIIHIHIIIIIIIIIII?HHFHIIIGIHIHIIIIIIIGIHIIHI<FEHHHHHHHIHIIIIGIGIGIIIHEHG->D=HA@E@@AEHED:DHIIHHHIIIIIE@---FHA:CHHHD-6F?H4GHHDGHEECHHIHHHGFHGGD?E-4@GCHF?6DHHE>5-@5CHEHHC3-4--EF6-FHC-EF@@EH@FC@HDHDIHHCHE?GHFA-IIIHIHHHIHHHE=IGIHG@IHGHGHGEIIIHHHH?HGIIIIHAGEFGFIIHGHHIIIIIHDIIIIIIHHIIIIIIIIIHDGIIIHIIHGHIIIHHHIHHIHIIIIIIIIGIGIHIIIIIIHHGHIIIIIIIHHIIIIIIIIIIIHIIIIIIIIIIIIIIII
@HWI-D00621:625:HMJNFBCX2:2:1104:4223:45870
GTGGGGAATATTGCACAATGGGCGCAAGCCTGATGCAGCCATGCCGCGTGTATGAAGAAGGCCTTCGGGTTGTAAAGTACTTTCAGCGAGGAGGAAGGCATTAAGGTTAATAACCTTAGTGATTGACGTTACTCGCAGAAGAAGCACCGGCTAACTCCGTGCCAGCAGCCGCGGTAATACGGAGGGTGCAAGCGTTAATCGGAATTACTGGGCGTAAAGCCCACGCAGGCGGTCTGTCAAGTCGGATGTGAAATCCCCGGGCTCAACCTGGGAACTGCATTCGAAACTGGCAGGCTAGAGTCTTGTAGAGGGGGGTAGAATTCCAGGTGTAGCGGTGAAATGCGTAGAGATCTGGAGGAATACCGGTGGCGAAGGCGGCCCCCTGGACAAAGACTGACGCTCAGGTGCGAAAGCGTGGGGAGCAAACAGG
+
IIIIIGGHHIIIIIHIIIIIIIIIIIIIIIIIIIIIIIIIIIGIIIIIIHEFHHHIIIIIIIHIIIIIIIIIHIIIIICHHFCHHIGHHIGHHIHIGIIIIHHIIHIIHIIIIIHIHIIHIII?GC.EHHIEF@=CDH:@GE-7AGH@:HHIHG@FHFHIGIHHC@GGHC5+>C>C----6@->3C@ECCHH@GE-GEEGHH@G?HE@66@@@:3CE@H#######ECHBG@6-6-6-@+CE@FEEF6----G+HHDHGHHHCGGGHHCHIIIIHEHGCGAHIIIIHHHHHIHHFCHHHEG@HEIIHIHIHEHEHHHIHHHHHHIHHHDHHHHHGHHHHHIHIIIIHGDIHIGIIHHHIIHIIIIIIIHIHEHHIIIHGIHHHIHHIIIIHHFIIGIIIIHHIIIIIIIIIIIIGIIIIIIIIIIIHIII
@HWI-D00621:625:HMJNFBCX2:2:1104:11322:45861
GTGGGGAATATTGCACAATGGGCGCAAGCCTGATGCAGCCATGCCGCGTGTATGAAGAAGGCCTTCGGGTTGTAAAGTACTTTCAGCGAGGAGGAAGGCATTAAGGTTAATAACCTTGGTGATTGACGTTACTCGCAGAAGAAGCACCGGCTAACTCCGTGCCAGCAGCCGCGGTAATACGGAGGGTGCAAGCGTTAATCGGAATTACTGGGCGTAAAGCCCACGGAGGCGGTCTGTCAAGTCGGATGTGAAATCCCCGGGCTCAACCTGGGAACTGCATTCGAAACTGGCAGGCTAGAGTCTTGTAGAGGGGGGTAGAATTCCAGGTGTAGCGGTGAAATGCGTAGAGATCTGGAGGAATACCGGTGGCGAAGGCGGCCCCCTGGACAAAGACTGACGCTCAGGTGCGAAAGCGTGGGGAGCAAACAGG
+
IIHIIGHIHEHHHHHHIIHHIHGIIIIIIIIHIIIIIIIIGIHGHIGIHHCFHHHEHHIIIGHIIIIIIIIIIIIHHIIIIIDGHHGHCHICHHGHIIEHHHIIIIIHIHIHIIHC@G?7EGHHIH?GEHHHHED:7EDFHFA-BGHHHIIGHH@?A-4AHEHE??AHEHHCHC:CG@GHH@@;:D-@C?@@-@--EEHHHHHGHF6+-IHHHFHE@6-5)+4--+@H>6--@-CF@6-C>-6--@@@--EH=:IIHCCHHHHFEEEHFCGHHHGHEFIIIHEFHHGHIHIIIIHGIHHHHHHEG@HEGHIIIIHIIIIIHHHHIIHHHIIIGIIIHIHHIIIIIHHG<EIIIIIIIIIHGHIHHIIHIIIGIIIIIIIHHIIGIIIIIIHHGIGIIIIIHGIIIIIIIIIIIIIIIIIIIIIIHHIIII
@HWI-D00621:625:HMJNFBCX2:2:1104:12304:46190
GTGGGGAATATTGCACAATGGGCGCAAGCCTGATGCAGCCATGCCGCGTGTATGAAGAAGGCCTTCGGGTTGTAAAGTACTTTCAGCGAGGAGGAAGGCATTAAGGTTAATAACCTTGGTGATTGACGTTACTCGCAGAAGAAGCACCGGCTAACTCCGTGCCAGCAGCCGCGGTAATACGGAGGGTGCAAGCGTTAATCGGAATTACTGGGCGTAAAGCGCACGCAGGCGGTCTGTCAAGTCGGATGTGAAATCCCCGGGCTCAACCTGGGAACTGCATTCGAAACTGGCAGGCTAGAGTCTTGTAGAGGGGGGTAGAATTCCAGGTGTAGCGGTGAAATGCGTAGAGATCTGGAGGAATACCGGTGGCGAAGGCGGCCCCCTGGACAAAGACTGACGCTCAGGTGCGAAAGCGTGGGGAGCAAACAGG
+
IIIIIIIIIIIIHIIHIIIIIGIIHIIIIGHIIIIIIIIIIIIIIIIIHHHIIIIIIIIIIHHHIIIHIICCHIIIIIHHIH<FHHHIGHIHIIIIIIHIIIIIHIIIIIIIIIIHHIGIHIIEEHFHHGHHIHHIIHHFFA-D-DFE:CHHE-BEHC-5AHCHH--AHHDHHH:C@EHGH@@DC+GE=G@@CCG-G@-@GHC@@64@F@G?E@6EEH;6C:C>:-CDC;FHCF@EH@GCDHEGFHHHGEF@46+++HHG?G?HHF@6HEAAFF-IHFHGA@868-IIHHHHBHIHHEEHHHGHFEHHHGIHHCHIIIHGHIHIIGIHIHIHIHIIIHHIIIIIIIIHDHIIIIHIHGFGHIIIIIIGIIIHIHIIIHIIHGIIGIIIIIIIIIIIIGIHFHIIIIIIIIIIIIIIIIIIIHIIIIIIHI
@HWI-D00621:625:HMJNFBCX2:2:1104:16693:46224
GTGGGGAATATTGCACAATGGGCGCAAGCCTGATGCAGCCATGCCGCGTGTATGAAGAAGGCCTTCGGGTTGTAAAGTACTTTCAGCGGGGAGGAAGGCGATAAGGTTAATAACCTTGTCGATTGACGTTACCCGCAGAAGAAGCACCGGCTAACTCCGTGCCAGCAGCCGCGGTAATACGGAGGGTGCAAGCGTTAATCGGAATTACTGGGCGTAAAGCGCACGCAGGCGGTCTGTCAAGTCGGATGTGAAATCCCCGGGCTCAACCTGGGAACTGCATTCGAAACTGGCAGGCTAGAGTCTTGTAGAGGGGGGTAGAATTCCAGGTGTAGCGGTGAAATGCGTAGAGATCTGGAGGAATACCGGTGGCGAAGGCGGCCCCCTGGACAAAGACTGACGCTCAGGTGCGAAAGCGTGGGGAGCAAACAGG
+
IIIIHIIIIIIIIIIIHIIHHIIIIIIIHIIIIIIIIHIIIIIIIIIIHHHIIIIHIIIIIIIIIHHHGIHIIHIIIIIIIHDGHIIIIIIIHIIIIHIHHHHIHIFFHHIEHHHIHGHEHIIIGHGHHHHHHHHIIIIIIIHIEHIIICIDHHHI?HFEHHHHIIIFHICHIH:CEEEHHIHIHIIIHCGHFHHHGFGFHHHHGE@?GHHIHHFHH?C:EBE>--@HIHG@@--FHGHC:-=EG?EHIIHHDIIGHDHHEF?EHEEEGFHGABCHHEHEH@??GEEHFHG@@HEGIIIIIIIFH@F@HIHIIHIHIHHIIHGIIHIIIIIIIHIIIIIIHGIIIHHG<HHHHIIIIHIIIIHHIIIIIHIIIIIGIIIHHIIIIIIIIIIHHIIIIIIIHHIIIIIIIIIIIIIIIIIIIIIIIIIIHI
@HWI-D00621:625:HMJNFBCX2:2:1104:19829:46027
GTGGGGAATATTGCACAATGGGCGCAAGCCTGATGCAGCCATGCCGCGTGTATGAAGAAGGCCTTCGGGTTGTAAAGTACTTTCAGCGAGGAGGAAGGCGTTAAGGTTAATAACCTTGGCGATTGACGTTACTCGCAGAAGAAGCACCGGCTAACTCCGTGCCAGCAGCCGCGGTAATACGGAGGGTGCAAGCGTTAATCGGAATTACTGGGCGTAAAGCGCACGCAGGAGGTCTGTCAAGTCGGATGTGAAATCCCCGGGCTCAACCTGGGAACTGCATTCGAAACTGGCAGGCTAGAGTCTTGTAGAGGGGGGTAGAATTCCAGGTGTAGCGGTGAAATGCGTAGAGATCTGGAGGAATACCGGTGGCGAAGGCGGCCCCCTGGACAAAGACTGACGCTCAGGTGCGAAAGCGTGGGGAGCAAACAGG
+
IIIIIIHHHIIIIIIHIIIIIIIIIIIIHIIIIIHIIGIIIIIIIIIIHHIIHIIHIIIIIIIIIIIIIGHIIIIIIIIHID<FHHHIIIIGIIHHHIIIIHCHHICHHIHHEGEHHCHEICHHHHIIGHHDHHHHHCHHIHHGGIEEHDHHIHEH?HDHI@HHCHHIHI+CCD+>HHHEHHIHDC@-4F?GHH-@4EEEFGF?HFFGCC@@E@@@GHE6>:CDHIC-6+6----@-?=:;E=HHGHG@E@6-HC;3+A-A-A@HHAE?FHHCHEHEHGB--FFFHHFIHFHHHFHIHIIGIGHEEEHIHHHHHHIHIIIIIGIIIIIIIIHEHHE?HHIIHHHHHHD<<HIIHIGIHIIIIHHIIIHIHHIIIIIIIIHIHEIIIIIIIIIHIIIIIIIIIIIIIIIIIIIHIIIIIIIIIIIIIIIII
@HWI-D00621:625:HMJNFBCX2:2:1104:1409:46469
GTGGGGAATATTGGACAATGGGGGGAACCCTGATCCAGCCATGCCGCGTGTGTGAAGAAGGCCTTTTGGTTGTAAAGCACTTTAAGCGAGGAGGAGGCTACCGAGATTAATACTCTTGGATAGTGGACGTTACTCGCAGAATAAGCACCGGCTAACTCTGTGCCAGCAGCCGCGGTAATACAGAGGGTGCAAGCGTTAATCGGATTTACTGGGCGTAAAGCCCGCGTAGGGTGCCAATTAAGTCAAATGTGAAATCCCCGAGCTTAACTTGGGAATTGCATTCGATACTGGTTGGCTAGAGTATGGGAGAGGATGGTAGAATTCCAGGTGTAGCGGTGAAATGCGTAGAGATCTGGAGGAATACCGATGGCGAAGGCAGCCATCTGGCCTAATACTGACACTGAGGTGCGAAAGCATGGGGAGCAAACAGG
+
IIIIIIIIIIIIIIIIIIIIIIIIIIIIIIIIIIIIIIIIIIIIICHIIHHHHIIIIIIIIHIIFIIIIIIIIIHIIIHIIIBGHIHH@HHHHHHHHGEHHHGEHHHHFHHHG--6@GFEHIHH?GC@DHE@CH6@>:HHH@ECG-@F->:3+46@6@@@@GHHHF--@G43CHC6:5FEH@GFHC-54@?-6@E@--@-6@5@6@@->@:C4EF6@@>3)+)5+-+@6-+-6----6C--HEHGA------B-57++E?EF7D8-GD--@HFIIHF@7.?F.FFCFHDHEA7.AEIGIIHB@?EHHHHHBA.ECH@CHHHHHFHIHHHDHHHEGIHHIGIGIIIHHGFACFGIGIIHIIHHHHE@0GIIIHIIIIIIHHHFCIIHIIHHGD<@IHEIHEIIIIIIIIIIIIIIHHIIIIIIIIIIIIIII
@HWI-D00621:625:HMJNFBCX2:2:1104:4530:46471
GTGGGGAATATTGCACAATGGGCGCAAGCCTGATGCAGCCATGCCGCGTGTATGAAGAAGGCCTTCGGGTTGTAAAGTACTTTCAGCGAGGAGGAAGGCATTAAGGTTAATAACCTTGGTGATTGACGTTACTCGCAGAAGAAGCACCGGCTAACTCCGTGCCAGCAGCCGCGGTAATACGGAGGGTGCAAGCGTTAATCGGAATTACTGGGCGTAAAGCGCAAGCAGGCGGTCTGTCAAGTCGGATGTGAAATCCCCGGGCTCAACCTGGGAACTGCATTCGAAACTGGCAGGCTAGAGTCTTGTAGAGGGGGGTAGAATTCCAGGTGTAGCGGTGAAATGCGTAGAGATCTGGAGGAATACCGGTGGCGAAGGCGGCCCCCTGGACAAAGACTGACGCTCAGGTGCGAAAGCGTGGGGAGCAAACAGG
+
IIGIIIHIIIIIIIIIHIIIIIIIIIIIIIIHIIIIIIIIIIIIIIIIHHCGHHIHIIIIIHHHHIIHIIIIHIIIIIHIIIGHIIHIIHICHHHIHIFHHHHGHIIIIFHHIHHIIHHAEEHE.D.@GEH@HE@++EH@?AHH-DHHIGDHHI?GGHFHHHGHEH?AGECHH++6@?GHH@@DHD5E=E?E-5@-@---GHHG@6*#66C@*-FHFD@5-@64-E@>3)--6---6--5+-DFH@6-@@6F@:DD+C-HFHHAGHHF-IHHGAA?GHHHHHHHHHGHHG5BCCHHEHFIIHHHEGIIIIIIHCHFEIIHIHCGIIIIIIIHIHIIHIIIIIIIIIHGAGIIIIIIIIIHIHIIIIIIIIIIIIIHIIIGIIIIIIIIIIHHHIIIIHIIIGIIIIIIIIHIIIIHIIIIIIIIHIIIII
@HWI-D00621:625:HMJNFBCX2:2:1104:1190:46652
GTGGGGAATATTGCACAATGGGCGCAAGCCTGATGCAGCCATGCCGCGTGTGTGAAGAAGGCCTTCGGGTTGTAAAGCACTTTCAGCGAGGAGGAAGGTGGTGAGCTTAATACGCTCATCAATTGACGTTACTCGCAGAAGAAGCACCGGCTAACTCCGTGCCAGCAGCCGCGGTAATACGGAGGGTGCAAGCGTTAATCGGAATTACTGGGCGTAAAGCGCACGCAGGCGGTTTGTTAAGTCAGATGTGAAATCCCCGGGCTCAACCTGGGAACTGCATTTGAAACTGGCAAGCTAGAGTCTCGTAGAGGGGGGTAGAATTCCAGGTGTAGCGGTGAAATGCGTAGAGATCTGGAGGAATACCGGTGGCGAAGGCGGCCCCCTGGACAAAGACTGACGCTCAGGTGCGAAAGCGTGGGGAGCAAACAGG
+
IIIIIIIIIIIIIIIIIIIIIIHIIIIIIIIHIIIIIIIIIIIIIIIIIIHIIIIIIIIIIIIIIIIIIIIIIIIIIHIIIHFHHHHIHHHHHIIGIIIIIIIIGCFHIHIIHHCEE..DHGIGCHHHHGHEHICD+D>BFHCG-6@GHDHD=FHCCHEHIIEHHHH--A>HCD>HHH?@HGH+>;-@EH@FC@4@GHFFCC@-56>DGHI@-+63@C@->):3>CHD+;HF@6--HFF@66F@FFFF?EHG@++>+GIGIHIHIHHHG@GEHHH??ECHCGHE86HEHFAIIGIHHHHDCGEEF-IIIHHHA7D-HHIHG/IHHHGIIHIIIIIHIIIIHIIHHGHF<?IIIIIIIHHIGIIIIIIIIIIIIIIIIIIIHIIIIIIIHHIHFHIIHIHIHHIIIIHIIIIIIIIIIIIIIIIIIIIIII
@HWI-D00621:625:HMJNFBCX2:2:1104:5689:46502
GTAGGGAATCTTCCGCAATGGGCGAAAGCCTGACGGAGCAACGCCGCGTGAGTGATGAAGGGTTTCGGCTCGTAAAACTCTGTTATTAGGGAAGAACAAATGTGTAAGTAACTGTGCACATCTTGACGGTACCTAATCAGAAAGCCACGGCTAACTACGTGCCAGCAGCCGCGGTAATACGTAGTTGGCAAGCGTTATCCGGAATTATTGGGCGTAAAGCGCGCGTAGGCGGTTTCTTAAGTCTGATGTGAAAGCCCACGGCTCAACCGTGGAGGGTCATTGGAAACTGGGAAACTTGAGTGCAGAAGAGGAAAGTGGAATTCCATGTGTAGCGGTGAAATGCGCAGAGATATGGAGGAACACCAGTGGCGAAGGCGACTTTCTGGTCTGTAACTGACGCTGATGTGCGAAAGCGTGGGGATCAAACAGG
+
IGIIIIIIIIIIIIIIIIIIIIIIIIIIIIIIIIIIIIIIIIIIIIIIII0EHHHIIIIIIGIIIIIHHIHIIIIHIIIHIHGHHHC/DGHIF=HHHIIIIHIIIIIIHIGHEHHG?AFHA?GG@@FH:EHHCHHHHEGHHIGHI?GHI+;:@GGEEFHIHH?-8-A-AF+>D+6>4@66@@-F--@@@G---5@@E?@-GH=FE--@G;5-46@@@D;5++3GE;E:C>-GAA-?HIHHFFA-A@HHGIHG@4:HIHCHEHHHHHDC?A-HIHHF:.HEHHHIGHIIIHHIHGHHHFEE?HIIHHHIIHIIIIIHHIIIHGIHHHIIIIIIIIIIIIIIIIIIHIHHFHHEGIIIIHGHHHIIIIIIIIHIIIIIIIIIHHHIIIIIHIIHIIIIIIIIIIIIHIIIIIIIIIIIIIIIIIIIIIIIII
@HWI-D00621:625:HMJNFBCX2:2:1104:10622:46703
GTGGGGAATATTGCACAATGGGCGCAAGCCTGATGCAGCCATGCCGCGTGTATGAAGAAGGCCTTCGGGTTGTAAAGTACTTTCAGCGAGGAGGAAGGCATCAAGGTTAATAACCTTAGTGATTGACGTTACTCGCAGAAGAAGCACCGGCTAACTCCGTGCCAGCAGCCGCGGTAATACGTAGGGTGCAAGCGTTAATCGGAATTACTGGGCGTAAAGCGCACGCAGGCGGTCTGTCAAGTCGGATGTGAAATCCCCGGGCTCAACCTGGGAACTGCATTCGAAACTGGCAGGCTAGAGTCTTGTAGAGGGGGGTAGAATTCCAGGTGTAGCGGTGAAATGCGTAGAGATCTGGAGGAATACCGGTGGCGAAGGCGGCCCCCTGGACAAAGACTGACGCTCAGGTGCGAAAGCGTGGGGAGCAAACAGG
+
IIIIIIIIIIIIIIIIIIIIIIIIIIIIIIIIIIIIIIIIIIIIIIIIHIHHIHIIIIIIIIIIIIIGHHIIIIIIIIHIIIFHHIIIIIC<HIIIIIIIHIIHIIHIIGIIHIHHIHHHHIIH?GHHHIIIIIFHIIGHHHIH-BGHIGIHHIE-BFEH?E4F--8@FF:+CD+>H@?@E--6-@6@HFE?-545EHHHIIIGEFH@FFHIGEHGH-?+6CIHHGHD;+HFHHH@6--IHHIHFHGIHHHHHHH>>+IIHIIIHHEEHHFHGHIIIIHHHGIIIIIIIIHIIHAIHHFHHEHHHEIIIIIIHHHIIHIIHHIHIIIHIIIHIIIIIHHGIIIIIHHGDHIIHIIHIIIIHIIHIIIIIIIIIIIIIIIIIIIIIIIIIIIHHIIIHHGIHGIIIIIIIIIIIIIIIIIIHIIIHIIIII
@HWI-D00621:625:HMJNFBCX2:2:1104:12124:46811
GTGGGGAATATTGCACAATGGGCGCAAGCCTGATGCAGCCATGCCGCGTGTATGAAGAAGGCCTTCGGGTTGTAAAGTACTTTCAGCGAGGAGGAAGGCGTTAAGGTTAATAACCTTAGCGATTGACGTTACTCGCAGAAGAAGCACCGGCTAACTCCGTGCCAGCAGCCGCGGTAATACGGAGGGTGCAAGCGTTAATCGGAATTACTGGGCGTAAAGCGCACGCAGGCGGTCTGTAAAGTCGGATGTGAAATCCCCGGGCTCAAACTGGGAACTGCATTCGAAACTGGCAGGCTAGAGTCTTGTAGAGGGGGGTAGAATTCCAGGTGTAGCGGTGAAATGCGTAGAGATCTGGAGGAATACCGGTGGCGAAGGCGGCCCCCTGGACAAAGACTGACGCTCAGGTGCGAAAGCGTGGGGAGCAAACAGG
+
IIIIIIIIIIIIIIIIIIIIIIIIIIIIIIIIIIIIIIIIIHIIIIIIHHHHIIIIIIIIIIIIIIIHIIIIIIIIIHHIHHFHIIHIIIIHIIIIIIGIIGIIIIIIGIHIIHIHIHIIIIIIIIHHDHHHIFHHIIHICGGHEHG?>DCCHC--FG=AHHIHGIIHIIIHHH3>EHIIIGCHH:E@-66EC--6@@GHHHHHIFE46DCE6>3>GE?-445#56@HDHH56------D5---F?G@--?HHHGHDCHHEEA-8--IHGIHA@??G-HEG-@EFHEHIHHHHHHED-HH?@BIHFD@DDHHF?HIHHIHHGHHIHHIHCIIIIIHGHHHIIIIIIHF<EIIIIIIHHIIIIIIIIIHIHIIIIIIIIIHCIIIIIIIIIIHHIIIIIHIHHIIIIIIIIIIIIIIIIIIIIIIIIIIII
@HWI-D00621:625:HMJNFBCX2:2:1104:13929:46897
GTGGGGAATATTGCACAATGGGCGCAAGCCTGATGCAGCCATGCCGCGTGTATGAAGAAGGCCTTCGGGTTGTAAAGTACTTTCAGCGAGGAGGAAGGCGTTAAGGTTAATAACCTTGGCGATTGACGTTACTCGCAGAAGAAGCACCGGCTAACTCCGTGCCAGCAGCCGCGGTAATACGGAGGGTGCAAGCGTTAATCGGAATTACTGGGCGTAAAGCGCACGCAGGCGGTCTGTCAAGTCGGATGTGAAATCCCCGGGCTCAACCTGGGAACTGCATTCGAAACTGGCAGGCTAGAGTCTTGTAGAGGGGGGTAGAATTCCAGGTGTAGCGGTGAAATGCGTAGAGATCTGGAGGAATACCGGTGGCGAAGGCGGCCCCCTGGACAAAGACTGACGCTCAGGTGCGAAAGCGTGGGGAGCAAACAGG
+
IIIIIIIIIIIIIHIIIIIIIIIIIIIIIIIIIIIIIHIIIIIIIIIIIIHIIIIIIIIIIHIHIIIIIHIIIIIIIIIGIIFHIIIIHIIIIIIIIIIIHIIIIIEHHHHHFFGHHGHIIIIHEHHIHHIHIHIIIIIIIGFHHHHHHGHGHHIIGHIFHIHHEHGHGHHDHHIHIIHCHEH:CD-@GHEF-EEGC@@@ECHGHFHEGHHEHG@>E>:;-553IGIIHHGG6--@EEHHH@=C?E@EEHEHHHHDDHEIGHG-HG?HIGIHIIIGIIHG@GIHHHIIHHHHHEEIIHHIHIIHIHIIIIHHIIIIIIIIIIIIIHIIIIIIHIIIIHHIIIIIIIHGDHIIIIIIIIIIIIIIIIIIIIIIIIIIIIIIIGIGIIIIIIIIHIIIIIIHEHIIIIGIIIIIIIIIIIIIIIIIIIIIII
@HWI-D00621:625:HMJNFBCX2:2:1104:11457:47162
GTGGGGAATATTGCACAATGGGCGCAAGCCTGATGCAGCCATGCCGCGTGTATGAAGAAGGCCTTCGGGTTGTAAAGTACTTTCAGCGAGGAGGAAGGCATTAAGGTTAATAACCTTGGTGATTGACGTTACTCGCAGAAGAAGCACCGGCTAACTCCGTGCCAGCAGCCGCGGTAATACGGAGGGTGCAAGCGTTAATCGGAATTACTGGGCGTAAAGCGCACGCAGGCGGTCTGTCAAGTCGGATGTGAAATCCCCGGGCTCAACCTGGGAACTGCATTCGAAACTGGCAGGCTAGAGTCTTGTAGAGGGGGGTAGAATTCCAGGTGTAGCGGTGAAATGCGTAGAGATCTGGAGGAATACCGGTGGCGAAGGCGGCCCCCTGGACAAAGACTGACGCTCAGGTGCGAAAGCGTGGGGAGCAAACAGG
+
IIIIHIIIIIIIIIIIIIIIIIIIIIIIIIIIIIIIIIIIIIIHIIIIIIFHIIHGEHEHIHIIIHIIIIGDHGHIIHHIIIGHIIIIIIGDEHHIIHHIIIHIIIHHHIIIIHFFHHIHCFHIFHHIIEHEHGE+>ECF?HHHHHH@D5:DFC6FEG-AHI?@GHHHI?DHHD>:--6FH44>D+-4-@-@@GH@HC-6HHIEF@@@HIH@#@?EG>H>@@HDC@HCCGHIHE@?G?HHC@@-EH@E@6F@GHHDDDEFIHHEIIHGA?IIIH@@IIHEHHGHIHHEAEEHHIHGIHHHFHHEHGIIHDIIHHIIIIIIIIHIIIIIIIIIIIIIGIIHIIIIIHHFDGIIIIIIIIIIIIGIIIIIIIIIIIIIIIIIHIHIIIIIHIHIIIIIIIIIHHIIIIIIIIIIIIIIIIIIIHIIIIIIII
@HWI-D00621:625:HMJNFBCX2:2:1104:18264:47453
GTGGGGAATATTGCACAATGGGCGCAAGCCTGATGCAGCCATGCCGCGTGTATGAAGAAGGCCTTCGGGTTGTAAAGTACTTTCAGCGAGGAGGAAGGCGTTAAGGTTAATAACCTTGGCGATTGACGTTACTCGCAGAAGAAGCACCGGCTAACTCCGTGCCAGCAGCCGCGGTAATACGGAGGTTGCAAGCGTTAATCGGAATTACTGGGCGTAAAGCGCACGCAGGCGGTCTGTCAAGTCGGATGTGAAATCCCCGGGCTCAACCTGGGAACTGCATTCGAAACTGGCAGGCTAGAGTCTTGTAGAGGGGGGTAGAATTCCAGGTGTAGCGGTGAAATGCGTAGAGATCTGGAGGAATACCGGTGGCGAAGGCGGCCCCCTGGACAAAGACTGACGCTCAGGTGCGAAAGCGTGGGGAGCAAACAGG
+
HIHHIICHFGHIIIIIGIHIGHIIIIIIIIIIIIHIIHIIIHIIIIIIDHGHIFHHIIIHHHHHHIIIHDHHCHHHG@HH<DDGHIIIGIHHHHCHEHIHHHHFCE<C@DHFEGEEFEHHCHH@?FCHHHHHIHIIIDH?-@FGHFHEDCHDHC---AEA?@-A---A?ADDHDH+4--@E=->>--6@GHC########FEEH@-@@+96---@4@++HDHE5---3C>EIHEHEG@E>D@GG@EEH@HHH@:>;>DAHIHEHHEHIHIHHGAHHCAFHG@GHIIHIIIIIIHBIIHFFHH?HHHFHHD;AHACIIIIHHCFHHHIIHGHHHIIHHHEHIIIIIIHGDHIHIIIGIIIHGIHHIHIIIIIHHIHIIIIIHFIIIIHIIIIIHIIIIIIIHFIIIIIIIIIIIIIIIIIIIIIIIIHIII
@HWI-D00621:625:HMJNFBCX2:2:1104:13292:47823
GTGGGAAATATTGCACAATGGGCGCAAGCCTGATGCAGCCATGCCGCGTGTATGAAGAAGGCCTTCGGGTTGTAAAGTACTTTCAGCGAGGAGGAAGGCGTTAAGGTTAATAACCTTAGCGATTGACGTTACTCGCAGAAGAAGCACCGGCTAACTCCGTGCCAGCAGCCGCGGTAATACGGAGGGTGCAAGCGTTAATCGGAATTACTGGGCGTAAAGCGCACGCAGGCGGTCTGTCAAGTCGGATGTGAAATCCCCGGGCTCAACCTGGGAACTGCATTCGAAACTGGCAGGCTAGAGTCTTGTAGAGGGGGGTAGAATTCCAGGTGTAGCGGTGAAATGCGTAGAGATCTGGAGGAATACCGGTGGCGAAGGCGGCCCCCTGGACAAAGACTGACGCTCAGGTGCGAAAGCGTGGGGAGCAAACAGG
+
IIIIIIIIIIIIIHIIIIIIIIIIIIIIIIHHGHIHIHIIIIHICDHIHHEHIHIFHIIGIIIIIIIIIIIHIHIHHIIIIIDHHHHIDHHDHIIIIIGIIIIIIIHIIIIIIIHHIHIIIGHHHGHIIII-FDGDHFD@FHHHIIHICCDHHEEHIG-GHHHFHG?AC4:DHC+>@--@@--3CDHIII?--65@@E-@E@EEGECFIEHHH:CIHCDC>53.3-EC;DH-FCHH@?@C:-HIHFGHFF@@@+:C+HHHHAA-EA4-IIHHHGHIGHFEHHHHHHCFIIIIHFHHIIHFEHFCHEIIIHHHEEIHHFHIHHHIIIIIHHIIIIHHHGIIIIHEHHHF<HIIIHIIIIIIIIIIIIIIIIIHIIIIIIIHFIIIHIIIIHIHHIIIIIHGIHIIIIIIIIIIIIIIIIIIIIIIIIIIII
@HWI-D00621:625:HMJNFBCX2:2:1104:4935:48415
GTGGGGAATATTGCACAATGGGCGCAAGCCTGATGCAGCCATGCCGCGTGTATGAAGAAGGCCTTCGGGTTGTAAAGTACTTTCAGCGAGGAGGAAGGCGTTAAGGTTAATAACCTTAGCGATTGACGTTACTCGCAGAAGAAGCACCGGCTAACTCCGTGCCAGCAGCCGCGGTAATACGGAGGGTGCAAGCGTTAATCGGAATTACTGGGCGTAAAGCGCACGCAGGCGGTCTGTCAAGTCGGATGTGAAATCCCCGGGCTCAACCTGGGAACTGCATTCGAAACTGGCAGGCTAGAGTCTTGTAGAGGGGGGTAGAATTCCAGGTGTAGCGGTGAAATGCGTAGAGATCTGGAGGAATACCGGTGGCGAAGGCGGCCCCCTGGACAAAGACTGACGCTCAGGTGCGAAAGCGTGGGGAGCAAACAGG
+
IIIIIIIHIIIIIIIIHHHIIIIIIHIIIIIIHIIIIIIIIIIIIIIIIHHIIIIIIIIHHHHIIIIHHHIIIIIIHIHIFHHIHHHIHIICDDGHIGGIIIDEGHCGHIHHIIHHHIAH::GHHIIIIIIEGFHHHHDE@@AGCHHH:+>HHHGH?@=--6-@-@GHHC++++3;56@FEC-CH+-6@F@--@GH=-6@E@=-@E?FE-@?-+35GGE-5:D>39CD;6-H@66--CEH>5-@6-66--6F6+DGIH@G?GA4@A-A8686-FHACHGAG@??EF6-CIHEGIHIIIHHEHEEG?HHIHDHEHFFEAEHF/IIIIIIIHIIIHHHHHHGDHHFHEHFDHHIIIHIIIIIIHIGIIIHIIIIIIIIIIIIIIIHHIIIHIIIIIIIHHIIHIIIIHIIIIIIIIIIIIIIIIIIIIIIII
@HWI-D00621:625:HMJNFBCX2:2:1104:9937:48328
GTGGGGAATATTGCACAATGGGCGCAAGCCTGATGCAGCCATGCCGCGTGTATGAAGAAGGCCTTCGGGTTGTAAAGTACTTTCAGCGAGGAGGAAGGCATTAAGGTTAATAACCTTGGTGATTGACGTTACTCGCAGAAGAAGCACCGGCTAACTCCGTGCCAGCAGCCGCGGTAATACGGAGGTTGCAAGCGTTAATCGGAATTACTGGGCGTAAAGCGCACGCAGGCGGTCTGTCAAGGCGGATGTGAAATCCCCGGGCTCAACCTGGGAACTGCATTCGAAACTGGCAGGCTAGAGTCTTGTAGAGGGGGGTAGAATTCCAGGTGTAGCGGTGAAATGCGTAGAGATCTGGAGGAATACCGGTGGCGAAGGCGGCCCCCTGGACAAAGACTGACGCTCAGGTGCGAAAGCGTGGGGAGCAAACAGG
+
IIIIIIIIIIIIIIIIIIIIIIHIIIIIIIIIIHHHIIIIIIIIIIIIHH0FHIIIIIIIIIIIIIIIIIHIIIIIIIFEHHFHIIIHIIIIHIIIIIIIIIIIIIIIGGEHHHHHHHIIIIFHEHHIHEHHICGD;HHHEGHIHH?GD:+:GHHFAH@EGHEE@GFAEHHDH:6DEF-FHHH5;--4-6-@HHHGE@-6HEGCCG65-6IH@--GEHEH>HE>6:EHDC-?@--@-H@G6-EGHGFGIHFIHHC;HGHHIIHE@FA6A?GCHGGEFIIIIIHHHIHIIIHHHHEHHHF?@EEHHEFDHIHIIHHIFIHIIHIGIIIIIHHHCIIIIHIHHHIHIIHGB@HIIIIIIIIIGIHIIIIIIIIIIIIIIIIHHHHIIIIIIIIIHIIIIIIIIIIIIIHIIIIIIIIIIIIIIIIIIIIIII
@HWI-D00621:625:HMJNFBCX2:2:1104:11351:48420
GTGGGGAATATTGCACAATGGGCGCAAGCCTGATGCAGCCATGCCGCGTGTATGAAGAAGGCCTTCGGGTTGTAAAGTACTTTCAGCGGGGAGGAAGGTGTTGTGGTTAATAACCGCAGCAATTGACGTTACCCGCAGAAGAAGCACCGGCTAACTCCGTGCCAGCAGCCGCGGTAATACGGAGGGTGCAAGCGTTAATCGGAATTACTGGGCGTAAAGCGCACGCAGGCGGTCTGTCAAGTCGGATGGGAAATCCCCGGGCTCAACCTGGGAACTGCATTCGAAACTGGCAGGCTAGAGTCTTGTAGAGGGGGGTAGAATTCCAGGTGTAGCGGTGAAATGCGTAGAGATCTGGAGGAATACCGGTGGCGAAGGCGGCCCCCTGGACAAAGACTGACGCTCAGGTGCGAAAGCGTGGGGAGCAAACAGG
+
IIIIIIHIIIIIIIHIIIIIIGIIIIIIIIIHIIIGIIIIHIIHIHHIHIHHHIIIIHIIIIGEHHIIIIIIHIHHIHIIIHDFHHIIIIH<DHHGIICHHHIFFHHEHHIIIIHICHHIIIIIIIGHHEHHHHIIIIIGHFHG?HCEHGDDGC-FHHG@GEHHF-6@G@>CD+++--6@EHHDHHHI4F6FHIHCH?@HIC=-5@>@FC:@6-36H>-'5@@5@3@CC6-6----?@-+:@@CHH@--CFGH>DDHHE@EAA-CIHHHFHGAG?A6--HHHECHHHGIIIHHFAEH@IHCHGHHGIIIIIIIIHHHHIIHHFIIIIHC>DIHFIHEIIHIIIHHHHF<1IGIIIIHHHEHHHIHIIIIIIIIIIIIIIGIHIIHIIIIHIHGIIIIIIIHHIIIIIIIIIIIIIIIIIIIIIIIIIIII
@HWI-D00621:625:HMJNFBCX2:2:1104:7681:48794
GTGGGGAATATTGCACAATGGGCGCAAGCCTGATGCAGCCATGCCGCGTGTATGAAGAAGGCCTTCGGGTTGTAAAGTACTTTCAGCGAGGAGGAAGGCATTAAGGTTAATAACCTTGGGGATTGACGTTACTCGCAGAAGAAGCACCGGCTAACTCCGTGCCAGAAGCCGCGGTAATACGGAGGGGGCAAGCGTTAATCGGAATTACCGGGCGTAAAGCGCACGCAGGCGGTCTGTCAAGTCGGATGTGAAATCCCCGGGCTCAACCTGGGAACTGCATTCGAAACTGGCAGGCTAGAGTCTTGTAGAGGGGGGTAGAATTCCAGGTGTAGCGGTGAAATGCGTAGAGATCTGGAGGAATACCGGTGGCGAAGGCGGCCCCCTGGACAAAGACTGACGCTCAGGTGCGAAAGCGTGGGGAGCAAACAGG
+
IIIIIIIIIIIIIIIIIIIIIIIIIIIIIIIIIHHHHHIIIHIIIIIIHI<GHHIIHIIIIIHIIIIIIIIHHIHHHGHHHIF?HHHCDHC<HHHHIIGIIIICHHIIIE@GEGHECEC.>@HG?E-7GEHCHCE:+EHEEA77-AG->DDHHIH?@-5-5--F--8@E5+6CCDDH-F@@=G+:++++6@----5-6@HHGGF@6F5)HIIHHHE=>++EHH>43-+C)@5--EGEF@>+E=HG@@ECHH@@+:DC>-EEHHEAA-HGCGAAEF?E@CIHHFEIIIIHHEHHCEGEEHHG7-EGEHH;HIIIIHIHHHIHHEFHIIIHDIIHIIIHHHHHHHH?CHG<?IHIIIIHIIIIIIIIIIIHIIIIIIIIIIHIIIIHIIIIIIIIIIIIIIHHFHIIIIIIIIHIHIIIIIIIIHIIGIIII
@HWI-D00621:625:HMJNFBCX2:2:1104:16842:48797
GTGGGGAATATTGCACAATGGGCGCAAGCCTGATGCAGCCATGCCGCGTGTATGAAGAAGGCCTTCGGGTTGTAAAGTACTTTCAGCGAGGAGGAAGGCATTAAGGTTAATAACCTTAGTGATTGACGTTACTCGCAGAAGAAGCACCGGCTAACTCCGTGCCAGCAGCCGCGGTAATACGGAGGGTGCAAGCGTTAATCGGAATTACTGGGCGTAAAGCGCACGCAGGCGGTCTGTCAAGTCGGATGTGAAATCCCCGGGCTCAACCTGGGAACTGCATTCGAAACTGGCAGGCTAGAGTCTTGTAGAGGGGGGTAGAATTCCAGGTGTAGCGGTGAAATGCGTAGAGATCTGGAGGAATACCGGTGGCGAAGGCGGCCCCCTGGACAAAGACTGACGCTCAGGTGCGAAAGCGTGGGGAGCAAACAGG
+
IIIIIIIIIIIIIIIIIIIIIHIHIIIIIIIIIIIIIHIIIIIIHHIIHIHIIIIIIGIIIIIIHIIIIHIIIIIIHIIIIIDHHIIIIIIHIIIIIIIIIIIIHIIIIIIHIIHHHIIHHIIGGHEHGEHIHHHIIIDFHIIIHIICHGIIIHIGHIHH?HIHIGHEHHHIHIDCHHHIHIIDCDEHHIIIGH4EGHF-GHFEGCFFFCH@EG?GEFGGH)IHGDHGHCHCHGHG?HHHIHHCIIGIHGHHHHIHHDE@@CIIIIIHHHEIHHHFFCGHIHHFIIGHIHHIHHFIIHIIHHFGIHHIIIIIIFIIIIIIHIIIIIIIHHIIIIIIIIIIIIIIIIHF<HHIIIIIIIIIIIIIIIIIHIIIIIIIIIIIIHIIHHIIIIIIIIIIIIIIHEIIIIIIIIIIIIIIIIIIIIIIIIIIII
@HWI-D00621:625:HMJNFBCX2:2:1104:18282:48902
GTGGGGAATATTGCACAATGGGCGCAAGCCTGATGCAGCCATGCCGCGTGTATGAAGAAGGCCTTCGGGTTGTAAAGTACTTTCAGCGAGGAGGAAGGCGTTAAGGTTAATAACCTTAGCGATTGACGTTACTCGCAGAAGAAGCACCGGCTAACTCCGTGCCAGCAGCCGCGGTAATACGGAGGGTGCAAGCGTTAATCGGAATTACTGGGCGTAAAGCGCACGCAGGCGGTCTGTCAAGTCGGATGTGAAATCCCCGGGCTCAACCTGGGAACTGCATTCGAAACTGGCAGGCTAGAGTCTTGTAGAGGGGGGTAGAATTCCAGGTGTAGCGGTGAAATGCGTAGAGATCTGGAGGAATACCGGTGGCGAAGGCGGCCCCCTGGACAAAGACTGACGCTCAGGTGCGAAAGCGTGGGGAGCAAACAGG
+
IIIIIIIIIIIIIIIIIIIIIIIIIHIIIIIIIHHIIIIIIIGIIIIICEHIIIIIIIIHIGHIIIIIIHIIIIHHHGHIIIGHHHIIHIIHHHCHHIGIIDHHIIFEHHHHHEHIHFEFHIH?@GHIHE@CGBHHHIIIIIGIGEHFHGHHIHEHHHE--EHHHHHGHCDDDCDCEEHHH-@CHIGH@@GG?G-EHHEHHH=G@HCG?-6F@>5+5@G-6+HC-E@CC:EEG@6-FHHIHEGCF6--@@?GEIGHHDGHHG--?G?HHHHIHHE-?EFIHIHHHHIIHHEGHEIIHHIIHGIIHFGGHIHDD.HIHHHIIIHHEIIIHHHHHIIIHHHGGIHHIIHGDFEH?IIIHIIIIHHIIIHIIIIIIIIIIHIIHIIIIIIIIIIIIIIIIIIIHGIIIIIIIIIIIIIIIIIIIIIIIIIIII
@HWI-D00621:625:HMJNFBCX2:2:1104:12243:49178
GTGGGGAATATTGCACAATGGGCGCAAGCCTGATGCAGCCATGCCGCGTGTATGAAGAAGGCCTTCGGGTTGTAAAGTACTTTCAGCGAGGAGGAAGGCATTAAGGTTAATAACCTTGGTGATTGACGTTACTCGCAGAAGAAGCACCGGCTAACTCCGTGCCAGCAGCCGCGGTAATACGGAGGGTGCAAGCGTTAATCGGAATTACTGGGCGTAAAGCGCACGCAGGCGGTCTGTCAAGTCGGATGTGAAATCCCCGGGCTCAACCTGGGAACTGCATTCGAAACTGGCAGGCTAGAGTCTTGTAGAGGGGGGTAGAATTCCAGGTGTAGCGGTGAAATGCGTAGAGATCTGGAGGAATACCGGTGGCGAAGGCGGCCCCCTGGACAAAGACTGACGCTCAGGTGCGAAAGCGTGGGGAGCAAACAGG
+
IIGIIIIIIHIIIIIIIIIIIIIIIIHIIIIIHHIIIIIIIIIIIIIIHIEHHIIIHIHHHIGHIIIIIIGIHHHIIIGIIHDFHHIHHGHHIIIIIIIGIIIIHIIIHIIHH?EHIHHDHIIHHIIIHEHHIGEHHHCAGHEFHHH@6>DDHE@BAEHHHICEEEEFHFHIII;CHEC@G@HGDC4EHE?@?E6-55--@@6-EHG@EHHE62>HHHH->CH:-4=C>5--666?-GIIH@@-HFIHGEHIHCDHHHIIH@EAFA@AA686GA@HFHF-EGGAGGHEFIIHHHGHIHIGHHFHHFHGIIIHFEHHHIIIIIIIIHIIIIIIIIIIHHIHIIHIHGIHFHIIHHHIIIIIHHGIHHHHHEIIHIIIIIHIIHHIIHIIIIIIIIIIIIIHIHIIIIHIIIIIIIIIIIIIIIIIIIIIII
@HWI-D00621:625:HMJNFBCX2:2:1104:13480:49066
GTGGGGAATATTGCACAATGGGCGCAAGCCTGATGCAGCCATGCCGCGTGTATGAAGAAGGCCTTCGGGTTGTAAAGTACTTTCAGCGAGGAGGAAGGCATTAAGGTTAATAACCTTGGTGATTGACGTTACTCGCAGAAGAAGCACCGGCTAACTCCGTGCCAGCAGCCGCGGTAATACGGAGGGGGCAAGCGTTAATCGGAATTACTGGGCGTAAAGCGCACGCAGGCGGTCTGTCAAGTCGGATGTGAAATCCCCGGGCTCAACCTGGGAACTGCATTCGAAACTGGCAGGCTAGAGTCTTGTAGAGGGGGGTAGAATTCCAGGTGTAGCGGTGAAATGCGTAGAGATCTGGAGGAATACCGGTGGCGAAGGCGGCCCCCTGGACAAAGACTGACGCTCAGGTGCGAAAGCGTGGGGAGCAAACAGG
+
IIIIIIIIIIIIIIIIIIIIIIIIIIIIHHIIIIIIIIIIIIIIIIIIHIIHHIIGIIIIHGHIHHIHHHHHHGIIIIIIIG<DHHIIIIHIIIIHIGHIIIIIIIIIIIIIHIHHHHHHHIIIHIIIGGHHIHHHDDHHEHEGAH?HHHHIFHEHHH@GHHIIIGIIIGHIIG+C?---64@DHI++;:45-6@4GE-@EC=@6FEH@HHEG6--4+C+H@4+EEGHFCEGHHGE??HHHCHGGHHECEHG@+:HH>@GFCG?HGEHHHHHG@@EEHFGIIHHHHHHHHIIHIHHHHHECEEHE@AEHDGHHHHHHGD:?HGG@HHHIIGIHHGG@IIIIIIIHHHGD?IIIIHHHIIIIIIIIIIIIIIIIIHIIGIIIIIIIIIIHHHHGIIIHIGIIIIIIIIIIIIIIIIIIIIIIIIIIIIIII
@HWI-D00621:625:HMJNFBCX2:2:1104:6913:49361
GTGGGGAATATTGCACAATGGGCGCAAGCCTGATGCAGCCATGCCGCGTGTATGAAGAAGGCCTTCGGGTTGTAAAGTACTTTCAGCGAGGAGGAAGGCATTAAGGTTAATAACCTTAGTGATTGACGTTACTCGCAGAAGAAGAACCGGCTAACTCCGTGCCAGCAGCCGCGGTAATACGGAGGGTGCAAGCGTTAATCGGAATTACTGGGCGTAAAGCGCACGCAGGCGGTCTGGCAAGTCGGATGTGAAATCCCCGGGCTCAACCTGGGAACTGCATTCGAAACTGGCAGGCTAGAGTCTTGTAGAGGGGGGTAGAATTCCAGGTGTAGCGGTGAAATGCGTAGAGATCTGGAGGAATACCGGTGGCGAAGGCGGCCCCCTGGACAAAGACTGACGCTCAGGTGCGAAAGCGTGGGGAGCAAACAGG
+
IIIHIIIIIIIIIIIIIIIIIIIHHIIHIIIIIIIIIIIIIIIIIIIIHHEHHIIHIIIIHHHHIIGIHHGHHIIIIIHIIGDFEGHIHIIIIHIIIIGIIHH?GFHEHCHEHHHGHHHCHE.@FHEIHHIHIIHHHGHIFF-@-8FHH+DHHIEGAGC--6AEEHC?AG;>D:6>--6-@--6CC-5-6@--6@45-6@G=E#####@;5@66@EE>C;@-HHFEHC>+6E5-6--?HC;@-HHC?GIHHHDDC+CD?FA86-6@EA-A-H?F@EAH?EA--?HIIGIHHG?HFIIHFHHFEHIIIIIIHHHCIHHHIIIHHHHGHFHDIGIIIHEIIIIIHGHHHEFHHGFCHHIIIIIIIHIHHIIIIIIIIIIIIHH?IIIIIHHHIIIIIIIIIIIIIIIIIIIIIIIIIIIIIIIHIIIIIIII
@HWI-D00621:625:HMJNFBCX2:2:1104:8121:49471
GTGGGGAATATTGCACAATGGGCGCAAGCCTGATGCAGCCATGCCGCGTGTATGAAGAAGGCCTTCGGGTTGTAAAGTACTTTCAGCGAGGAGGAAGGCATTAAGGTTAATAACCTTGGTGATTGACGTTACTCGCAGAAGAAGCACCGGCTAACTCCGTGCCAGCAGCCGCGGTAATACGGAGGGTGCAAGCGTTAATCGGAATTACTGGGCGTAAAGCGCACGCAGGGGGTCTGTCAAGTCGGATGTGAAATCCCCGGGCTCAACCTGGGAACTGCATTCGAAACTGGCAGGCTAGAGTCTTGTAGAGGGGGGTAGAATTCCAGGTGTAGCGGTGAAATGCGTAGAGATCTGGAGGAATACCGGTGGCGAAGGCGGCCCCCTGGACAAAGACTGACGCTCAGGTGCGAAAGCGTGGGGAGCAAACAGG
+
IIIIIIIIIIIIIIIIIIIHIIIIIIIIIIIIIIIIIIIIIIIIIIHIEHEHIIIIIIIIIIIIIHIIIIIIIIIIIIIIHHDGCHHIIIIGHIHIIIGIIIIIIHIIGCHIIFHEHHHHHIIIFHGIIIIIHHIIHICHHHHHHHHHDCC:HEHHIGHIIFHHHHE@GHC:5C3:G@@EEHHHCH---@FE--4-6E?-FGE@G@FEHCHCG65EEDHHD@6+-4D>6+5F6------CD=@6@@-F-GHIHDHIHIHCECHGHH?ECHHHG6-?HEHFEIGIIHHHHHCHHEFHHHHHGHHGHGHHIIIIHFIHEHIIHG?IHHIIIHIHHIIIHHFHIIIIIHGD<CIHIHIIIIIIHIHGIIGIIIIIIIIIIIIHIGIIIIIIIHIHHIIIIIHHHIIIIIGIIIIIIIIIIIIIIIIIIIIIHI
@HWI-D00621:625:HMJNFBCX2:2:1104:17591:49351
GTGGGGAATATTGCACAATGGGCGCAAGCCTGATGCAGCCATGCCGCGTGTATGAAGAAGGCCTTCGGGTTGTAAAGTACTTTCAGCGAGGAGGAAGGCGTTAAGGTTAATAACCTTGGCGATTGACGTTACTCGCAGAAGAAGCACCGGCTAACTCCGTGCCAGCAGCCGCGGTAATACGGAGGGTGCAAGCGTTAATCGGAATTACTGGGCGTAAAGCGCACGCAGGCGGTCTGTCAAGTCGGATGTGAAATCCCCGGGCTCAACCTGGGAACTGCATTCGAAACTGGCAGGCTAGAGTCTTGTAGAGGGGGGTAGAATTCCAGGTGTAGCGGTGAAATGCGTAGAGATCTGGAGGAATACCGGTGGCGAAGGCGGCCCCCTGGACAAAGACTGACGCTCAGGTGCGAAAGCGTGGGGAGCAAACAGG
+
IIIIIIHHIHIIIIIIIIHHHHIIIIIIGIIIHIIIGIIIIIHIIIIIDHHIIHHHIIGHHHIIIHHIIIIIHHIIIHIEHD<FHIIGCHI<GHHIIIIIIHIHIIDGHIHGEGHHHIHHIGHHIIIIIIHCGFHHDHCEHHHHEHEH:CHIE?@H66@HHHHHHHIEC->HDD+5@---546+C:-@@E?F?H@HH?@@EHGCGDF-CHDFHFHGGHGCDCH>:H:HHHH@E-@@-?IHHHIIHG@G@@HG-HHHD+G?HEC@GEAA8A-HFHIHIHACHIHIIHECIIIIHHEHHHGDFHHHG?IIHIGHGAG@GIIIHHHIIIHHDCIHHIIHIIIIIHIHIHHF<HHIHIHHIIIIGIHIIIIIIIIHHGIIIIIIIHIGIIIIIHIIIIIIIHIIIHIGIIIIIIIIIIIIIIIIIIIIIIIIII
@HWI-D00621:625:HMJNFBCX2:2:1104:13670:49726
GTGGGGAATATTGCACAATGGGCGCAAGCCTGATGCAGCCATGCCGCGTGTATGAAGAAGGCCTTCGGGTTGTAAAGTACTTTCAGCGAGGAGGAAGGCGTTAAGGTTAATAACCTTAGCGATTGACGTTACTCGCAGAAGAAGCACCGGCTAACTCCGTGCCATCAGCCGCGGTAATACGGAGGGTGCAAGCGTTAATCGGAATTACTGGGCGTAAAGCGCACGCAGGCCGTCTGTCAAGTCGGATGTGAAATCCCCGGGCTCAACCTGGGAACTGCATTCGAAACTGGCAGGCTAGAGTCTTGTAGAGGGGGGTAGAATTCCAGGTGTAGCGGTGAAATGCGTAGAGATCTGGAGGAATACCGGTGGCGAAGGCGGCCCCCTGGACAAAGACTGACGCTCAGGTGCGAAAGCGTGGGGAGCAAACAGG
+
IIIIGIIIIIIIIIIHIIIIIGIIIIHIIGIIIIHIIIIIIIIIIIIIHIHIIIIIIIIIIIIFHIIIIHHHIIIIHEE?CGGHHHIGIIIIIIGIIDHDHHHEHHHCHHHIHH?E?F7ADHIHHIHDDHHHH@7C:@DHGHIIHHICDCHHCA6AFH=EEHIF-8GFHACHDD>:GECHHHHHG>-@-6FEGEE@E?FCH-----664G@@EH>+5-@6>C###@G>6-)@-6-@EHHC:4-?IH?@@--F4+DGIIGIHHEACG@GIHFF@8-@GHHEG@AEIIIGIIIGHHHIIGHG@?GHGCHHHDIIHHHHHIIIIIHFFHIIHDIIIIIIIHGIHGIIIHED<CIIIIIIIIIIIIIIHIIIIIIIIHCIHIIIHIHIIHHIIIIIHIIIIIIIIIIIHIIIIIIIIIIIHEIIIIIIIIIIII
@HWI-D00621:625:HMJNFBCX2:2:1104:14787:49571
GTGGGGAATATTGCACAATGGGCGCAAGCCTGATGCAGCCATGCCGCGTGTATGAAGAAGGCCTTCGGGTTGTAAAGTACTTTCAGCGAGGAGGAAGGCATTAAGGTTAATAACCTTGGTGATTGACGTTACTCGCAGAAGAAGCACCGGCTAACTCCGTGCCAGCAGCCGCGGTAATACGGAGGGTGCAAGCGTTAATCGGAATTACTGGGCGTAAAGCGCACGCAGGCGGTCTGTCAAGTCGGATGTGAAATCCCCGGGCTCAACCTGGGAACTGCATTCGAAACTGGCAGGCTAGAGTCTTGTAGAGGGGGGTAGAATTCCAGGTGTAGCGGTGAAATGCGTAGAGATCTGGAGGAATACCGGTGGCGAAGGCGGCCCCCTGGACAAAGACTGACGCTCAGGTGCGAAAGCGTGGGGAGCAAACAGG
+
IIIIIIIIIIIIIIIIIIIIHIIIIIIIIIIIIIIIIIIIIIIIIIIIHIHIIIIGHHIIIIIIIIIIIIIIIIIIIIIIFHFHHIIIIIIIIIIIIIIIIGIIIIIIIIIIIHHHIHHHHIIIIIIIHHHHIHCDHHHIIIIIHFHHDHHIIIHHGHHFHIEA---AGHHHH:>HEFEHH--+>+@CCHHHIHH=EE6GEHCFE+6ECIHHG@EHHHD>44@9?FH>53-@6--@-?HDC-=FIIHHEIIIIHHHDHHHHGHEHG@@CEGGIHGIHHIHIHGHHHHIIIIHIHHIIHF?GHHEHEIIHIIHHHHIIIIIHHHIIIIIIHHIIIIIIIIIIIIIIIHGDGIIHIGIHIIIIIIIIIHIIIIIIIIIIIIGIHIHIIIIIHIIHIIIIGIHIHIIIIIIIIIIIIIIHIIIIIIIIIIIII
@HWI-D00621:625:HMJNFBCX2:2:1104:9277:49818
GTGGGGAATATTGCACAATGGGCGCAAGCCTGATGCAGCCATGCCGCGTGTATGAAGAAGGCCTTCGGGTTGTAAAGTACTTTCAGCGAGGAGGAAGGCGTTAAGGTTAATAACCTTGGCGATTGACGTTACTCGCAGAAGAAGCACCGGCTAACTCCGTGCCAGCAGCCGCGGTAATACGGAGGGTGCAAGCGTTAATCGGAATTACTGGGCGTAAAGCGCACGCAGGCGGTCTGTCAAGTCGGATGTGAAATCCCCGGGCTAAACCTGGGAACTGCATTCGAAACTGGCAGGCTAGAGTCTTGTAGAGGGGGGTAGAATTCCAGGTGTAGCGGTGAAATGCGTAGAGATCTGGAGGAATACCGGTGGCGAAGGCGGCCCCCTGGACAAAGACTGACGCTCAGGTGCGAAAGCGTGGGGAGCAAACAGG
+
IIIIIIIIIIIHIIIIHIHIIIIHHIHIIIIIIIHHIIIIIHIIGIIGHIEHHIIIIIHIGEHHHHIIIHHHIHHHIIHHGHDHHIIIDHHHGIIIHIHIIIHIIHCHHIHHIHEHIIIGGHIIIHHHHHHHHHHC>GHEH?HHHHIIDHDD=EGFGCHHIGIIIHGIGIGDHD3>-6@GG--5>+4GEC-@?-654@-64@GHG?--46-4@3?HE66@90G>DCCC;5@566----=DD-G@HE@-HH@?G:GHCC?G@68--HHHFCHHIHGA-GAHFEHHHIIIHHGHHEHEIIIIIHGHIIIIIHHHHGHIHHHHHGHHHHGIIHDIIIIIIIIHGHEIHHHHDIHIIHHHIIIHGIIIHIIIIIIIIIIIIHDDEEC1IIIIIIIHHIIGHIIIHCGIIIIIHIHIIIIIIIIIIIIIIIHIIH
@HWI-D00621:625:HMJNFBCX2:2:1104:16053:49966
GTGGGGAATATTGCACAATGGGCGCAAGCCTGATGCAGCCATGCCGCGTGTATGAAGAAGGCCTTCGGGTTGTAAAGTACTTTCAGCGAGGAGGAAGGCGTTAAGGTTAATAACCTTGGCGATTGACGTTACTCGCAGAAGAAGCACCGGCTAACTCCGTGCCAGCAGCCGCGGTAATACGGAGGGTGCAAGCGTTAATCGGAATTACTGGGCGTAAAGCGCACGCAGGCGGTCTGTCAAGTCGGATGTGAAATCCCCGGGCTCAACCTGGGAACTGCATTCGAAACTGGCAGGCTAGAGTCTTGTAGAGGGGGGTAGAATTCCAGGTGTAGCGGTGAAATGCGTAGAGATCTGGAGGAATACCGGTGGCGAAGGCGGCCCCCTGGACAAAGACTGACGCTCAGGTGCGAAAGCGTGGGGAGCAAACAGG
+
IIGIIHIIGHHIIIIIHHHIIGIIGIIIIIIIGHHIIGIIIIIIIGGHEHCHHEHIIIIIIIGHHHHCDHHHHHIIHIGIIGDHHIIIIIHIIIGIIIGHGHCHHIFHEEHHHEFFEHIIHGHIGIIGDEHHIHHIHFDEHHIHFHGII::DEHGHGHEHGCEEHGG?GHHGIC3CEGE--5@CDH-@G6@--@54@-6@-6--@E+-@DH@@D-@6>5:@5-6>HHD>>EHHG@@6@EC>-=EHHHE?FF@-+::D:EHCFCEIG?HHFFHEEHIHFG--HGEHEHEEF?IHHHIHIHFEEEHEHHEGIIIHHHIHIHH?IHIIIIHIHHDHHIHHHHHIHFHH@GF7GGIHHFHEHIHIHDHHFIEGGIIHIIHHIIHHF1C?IHIIIHIIIIIIIIHIIIIIHHIIIIIIIIIIIGIIIIIIIIIGI
@HWI-D00621:625:HMJNFBCX2:2:1104:20109:50186
GTGGGGAATATTGCACAATGGGCGCAAGCCTGATGCAGCCATGCCGCGTGTATGAAGAAGGCCTTCGGGTTGTAAAGTACTTTCAGCGAGGAGGAAGGCGTTAAGGTTAATAACCTTGGCGATTGACGTTACTCGCAGAAGAAGCACCGGCTAACTCCGTGCCAGCAGCCGCGGTAATACGGAGGGTGCAAGCGTTAATCGGAATTACTGGGCGTAAAGCGCACGCAGGCGGTCTGTCAAGTCGGATGTGAAATCCCCGGGCTCAACCTGGGAACTGCATTCGAAACTGGCAGGCTAGAGTCTTGTAGAGGGGGGTAGAATTCCAGGTGTAGCGGTGAAATGCGTAGAGATCTGGAGGAATACCGGTGGCGAAGGCGGCCCCCTGGACAAAGACTGACGCTCAGGTGCGAAAGCGTGGGGAGCAAACAGG
+
HIIIIIIHIHIIIIIIIIIIHIIIHIGHGIHIIHHIHHIIIIHIIIGIEHHHIIIIGHIIIIIHGIHHIFHHHHHGIIIGID<DGHHGHIIHIIHHHIIIIIHHHHHEHHHHEG?GHFHFHIHHHHIIGHHHEHGDHHIIIHHEEE-FDHCHDHHGHHHH?GHH?EH@FHHHHGH:@CHGEHGH:DGHIIG@?EGHHHCEE@HH@FF@9HH@HD:6GF-@C3G;DD=CHC@4--G@6@HCDE=ECIHFEGHF@:DD+:EHG66-GHAA-HHHFG?HHEIHE=EF6AEIIHHB---HHEHF?HFHHHFEHDDA8HFHHIIIIIIIIIIIIHHHIIHGHHIIIIIHGHHC:<IIHIIHGIIIHDHIIIHHIIHIIIIHHHHIHHHHIIIIIIIHGIIHIIIIHHIIIHGIIIIIHIIIIIIIIGIIIIHIII
@HWI-D00621:625:HMJNFBCX2:2:1104:11638:50378
GTGGGGAATATTGCACAATGGGCGCAAGCCTGATGCAGCCATGCCGCGTGTGTGAAGAAGGCCTTCGGGTTGTAAAGCACTTTCAGCGGGGAGGAAGGCGTTAAGGTTAATAACCTTGGCGATTGACGTTACCCGCAGAAGAAGCACCGGCTAACTCCGTGCCAGCAGCCGCGGTAATACGGAGGGTGCAAGCGTTAATCGGAATTACTGGGCGTAAAGCGCACGCAGGCGGTCTGTCAAGTCGGATGTGAAATCCCCGGGCTCAACCTGGGAACTGCATTCGAAACTGGCAGGCTAGAGTCTTGTAGAGGGGGGTAGAATTCCAGGTGTAGCGGTGAAATGCGTAGAGATCTGGAGGAATACCGGTGGCGAAGGCGGCCCCCTGGACAAAGACTGACGCTCAGGTGCGAAAGCGTGGGGAGCAAACAGG
+
IIIIIIIIIIIIHIIIGHIIIIIIIIIIIIIIIIIIIHIIIIIIIIIIHIHIIIIIIIIIHIIIIIIIIIIIIIIIHHGIIIDHHHIHIIIHHHHIIHEHIHIIIIGECHHHHHIIIIGEHHIHIIHHHHGHIIHIHIGHIHHHHHHHHHCHHIHHHIICHHIHIIICH@CDDHCHEF@EHCEHHC44=GFEEG@-@@--FHE@@G-6FD@@---HE>86-56+-@GDFFF?CF@F@6-CHHGCHHHEHEGHHHHHDGHIHGA-HHEFHCIIHEHHE?CGGIHHIIIHHIHIIIHHHIIHHIHHHHG@:HHHHHIIHIIIHIHHIIIIIIIIIIIHEIHIIIIIHHHGDFHIHHIIIHIIHIIIIIIHIIIIIIIIIIHDHEHGIIIIIIIIIIIIIIIIIIIIIIHIIIIIIIIIIIIIIIIIIIIIII
@HWI-D00621:625:HMJNFBCX2:2:1104:14159:50480
GTGGGGAATATTGCACAATGGGCGCAAGCCTGATGCAGCCATGCCGCGTGTATGAAGAAGGCCTTCGGGTTGTAAAGTACTTTCAGCGAGGAGGAAGGCGTTAAGGTTAATAACCTTGGCGATTGACGTTACTCGCAGAAGAAGCACCGGCTAACTCCGTGCCAGCAGCCGCGGTAATACGGAGGGTGCAAGCGTTAATCGGAATTACTGGGCGTAAAGCGCACGCAGGCGGTATGTCAAGTCGGATGTGAAATCCCCGGGCTCAACCTGGGAACTGCATTCGAAACTGGCAGGCTAGAGTCTTGTAGAGGGGGGTAGAATTCCAGGTGTAGCGGTGAAATGCGTAGAGATCTGGAGGAATACCGGTGGCGAAGGCGGCCCCCTGGACAAAGACTGACGCTCAGGTGCGAAAGCGTGGGGAGCAAACAGG
+
IIIIIIHIIIIIIIIIIIIIIHIIIHIHIIIIIIIIIIIIIIIIIIIIIIIIIIIHIIIIIHIHIIIIIIIGHEIIHIIIIHFHIHIIIIIIIIIIGHGDECHIIIIIHHHHIHIIIIHIIIIIIIHHDGE7DHEHHIDHHIIIIHHHHIIHIHIHHIGHIIHHH?FHHCHHHHII?@EHHHIHGHIE@HHG?@@CHHE@EG@6E@ECFHDF@DHHHEF5;5:CHHHD>>D66--?EGHH>--FHHG@FEHHG>:DHHEHIHHEG?HHHEHHGHFHG@HIIHFAHIHHEF-GH@-CGFEHGEHHHCIIIIHIIIIIIHIIIIHIIIIIIHIIIIHHHGIIIIIIIIHHBHIHIIIIIIIIHIIIIIIIIGIIIIHEHIIIIIIIIIIIIIIIIHIIIIIHHEIIIIIIIIIIIHIIHIIIIIIIIIIIII
@HWI-D00621:625:HMJNFBCX2:2:1104:18870:50357
GTGGGGAATATTGCACAATGGGCGCAAGCCTGATGCAGCCATGCCGCGTGTATGAAGAAGGCCTTCGGGTTGTAAAGTACTTTCAGCGAGGAGGAAGGCGTTAAGGGTAATAACCTTGGCGATTGACGTTACTCGCAGAAGAAGCACCGGCTAACTCCGTGCCAGCAGCCGCGGTAATACGGAGGGTGCAAGCGTTAATCGGAATTACTGGGCGTAAAGCGAACGCAGGCGGTCTGTCAAGTCGGATGTGAAATCCCCGGGCTCAACCTGGGAACTGCATTCGAAACTGGCAGGCTAGAGTCTTGTAGAGGGGGGTAGAATTCCAGGTGTAGCGGTGAAATGCGTAGAGATCTGGAGGAATACCGGTGGCGAAGGCGGCCCCCTGGACAAAGACTGACGCTCAGGTGCGAAAGCGTGGGGAGCAAACAGG
+
IIIEHIEHIIIIIFEHHIIIIIIIIIIIIIIIIIHIIIIIIEIIIIIIIIGCGHIIIIIIIHHIIIIIGIIHIIIIHHIIIC<D@CH<CCDDEHI@DC?CGCCG97/DGEE.:@.DH.:GCCCHHIEH-AA-D-7:C-CEEH@BG@GFHCHC@AHG--@@E--A?-6AAF+>H+>3-66-4-@+>C45-6F--6--@@-6HFHFHFIHHDH@@HGGIHH@6#H:EEHCHCG?F-?@6GIIIIG?HHEHHHFHGHHC;5HHHEHGIHHHHHHIHG-GHHCIHGIIHIHHA4-HHGIIIIHE@BA@GHIHIIHEHIHHIHIGHIIIIIIIIIIIIIIHIIHGIIGIIIHF<IIHEIIIIIIIIIIHEIIIIIIIIIIIHHE<01IIIIIIHGGEHIIIIHGCF1IIIHIIIIIIIIIIIIIIIIIIIIIIII
@HWI-D00621:625:HMJNFBCX2:2:1104:9448:50548
GTGGGGAATATTGCACAATGGGCGCAAGCCTGATGCAGCCATGCCGCGTGTATGAAGAAGGCCTTCGGGTTGTAAAGTACTTTCAGCGAGGAGGAAGGCATTAAGGTTAATAACCTTAGTGATTGACGTTACTCGCAGAAGAAGCACCGGCTAACTCCGTGCCAGCAGCCGCGGTAATACGGAGGGTGCAAGCGTTAATCGGAATTACTGGGCGTAAAGGGCACGCAGGCGGTCTGGCAAGTCGGATGTGAAATCCCCGGGCTCAACCTGGGAACTGCATTCGAAACTGGCAGGCTAGAGTCTTGTAGAGGGGGGTAGAATTCCAGGTGTAGCGGTGAAATGCGTAGAGATCTGGAGGAATACCGGTGGCGAAGGCGGCCCCCTGGACAAAGACTGACGCTCAGGTGCGAAAGCGTGGGGAGCAAACAGG
+
IIHIIIHIIIIIIIHIHIIIIIIIIIIIIIIIIIIIIIIIIIIIIIIIIIEHHIIIIIIIGEFHHIIIIHIHIHIIIFHHIIFHHHIIHIDHIIIIIIGIIIIIIIIIIGIIHE@HFHHIIGH@GHHHHEEDHGHIHICE?GEGHEHEDCCCHIHGHCEEGFH@H?EFH5+5>+5CEE?HH=5>:C4@@HE@-6@E@--6@GHGH---4--4-+5:@--+4@HH-;DD:>@6--6-@EHHC-=@IHG@--FIIHDIHC@-A8--GA46--HFHHCFGEFB44-?BB@HHHHHG@EEIIHEAEHFB?IIIHHHHHHHHHHHEHHHIHHEHIIHIIIHFIIIIGIIIIHG<HIIHIGIIIIIHIIIIIIIIIIIIIIIIIHGHGIIIHHIHEHHFIIIIIIIHGIIIIHIIIIIIIIIIIIIHGIIIIIIII
@HWI-D00621:625:HMJNFBCX2:2:1104:12172:50582
GTGGGGAATATTGCACAATGGGCGCAAGCCTGATGCAGCCATGCCGCGTGTATGAAGAAGGCCTTCGGGTTGTAAAGTACTTTCAGCGAGGAGGAAGGCGTTAAGGTTAATAACCTTGGCGATTGACGTTACTCGCAGAAGAAGCACCGGCTAACTCCGTGCCAGCAGCCGCGGTAATACGGAGGGTGCAAGCGTTAATCGGAATTACTGGGCGTAAAGCGCACGCAGGCGGTCTGTCAAGTCGGATGTGAAATCCCCGGGCTCAACCTGGGAACTGCATTCGAAACTGGCAGGCTAGAGTCTTGTAGAGGGGGGTAGAATTCCAGGTGTAGCGGTGAAATGCGTAGAGATCTGGAGGAATACCGGTGGCGAAGGCGGCCCCCTGGACAAAGACTGACGCTCAGGTGCGAAAGCGTGGGGAGCAAACAGG
+
IIIIIIHIIIIIIIIIIIIIIIIIIIIHHIHIIIIIIIIIIIIIIIIIHIIHIIIIIIIIIIIIIIIICDGHHHIIIIIGIIFHHHID.CHHIIIIHH?DHDHHHIHHHIIGEHFCGHECDHHHHEEHHIG=@7@:7EHEHGGC?GHHHCDDHG-FCHDAA@GEHFHHHGHHIC+C@G-6@--5++565F?--6@@----FEGFEF6@HFGIHH>CECH6@=HH=GC>C?HEH@-F-@-HCE@-H@GIIHG64+CH>+CHHFHF6A-A-EGHHHGHHHE@@@HEIHFIIIHHFIGHIIIHHGAHHEHDIHC?IH@IIIIHHCIHEIIIHIIIIIIIFHHHIIIIHHFG<GIHIIHGHIIHHEDCIIIHIHIIGIIIIIIHHIIHIIIIHEHHIIIIIHHEHFHIIIGIIIIIIIIIIIIIIIIIIIIIII
@HWI-D00621:625:HMJNFBCX2:2:1104:14840:50632
GTGGGGAATATTGCACAATGGGCGCAAGCCTGATGCAGCCATGCCGCGTGTATGAAGAAGGCCTTCGGGTTGTAAAGTACTTTCAGCGGGGAGGAAGGCGATAAGGTTAATAACCTTGTCGATTGACGTTACCCGCAGAAGAAGCACCGGCTAACTCCGTGCCAGCAGCCGCGGTAATACGGAGGGTGCAAGCGGTAATCGGAATTACTGGGCGTAAAGCGCACGCAGGCCGTCTGTCAAGTCGGATGTGAAATCCCCGGGCTCAACCTGGGAACTGCATTCGAAACTGGCAGGCTAGAGTCTTGTAGAGGGGGGTAGAACTCCAGGTGTAGCGGTGAAATGCGTAGAGATCTGGAGGAATACCGGTGGCGAAGGCGGCCCCCTGGACAAAGACTGACGCTCAGGTGCGAAAGCGTGGGGAGCAAACAGG
+
IIIIIIIIIHIIIIIIIIIEHIIH<EHHIIIIIIIIHIIIIIIIIIIIHIIGHHIHIIIIIIHIIIIIIIIIIIIHIHHIIHDHIHHIIHIIIGHIHGIHIDHIIIHIHHHHIHIHFHCHHIHHHEGF5-F@BHHH+CHIIIFFEEHHDDHGHFGF?@-@EHHE?EHHGHCHCC>H--6-EHH:D:@@@G?G-@+6>G--IIHF@6-?E>FF@@C5ED@H@6-23CH3+-)E@-EGG?@:>4-EIIIIHHE@-:>+GHFHFGIHHAA-HCHIIHAEHGIIHIIHIIHIIHHHFIHHIHGEEA@?G?HIIHHAFGHIHIIHEIHHHIIIIIHGHIIHGIIHIIIHIIHHD@IIHHIHIIIIHIIIIIIIIIIIIIIIDHGIHHFHH@HHHIIIIIIIIHHHG1IIIIIIIIIIHHEIIIHIIIIIIIIIHI
@HWI-D00621:625:HMJNFBCX2:2:1104:15172:50740
GTGGGGAATATTGCACAATGGGCGCAAGCCTGATGCAGCCATGCCGCGTGTATGAAGAAGGCCTTCGGGTTGTAAAGTACTTTCAGCGAGGAGGAAGGCGTTAAGGTTAATAACCTTGGCGATTGACGTTACTCGCAGAAGAAGCACCGGCTAACTCCGTGCCAGCAGCCGCGGTAATACGGAGGGTGCAAACGTTAATCGGAATTACTGGGCGTAAAGAGTACGCAGGCGGTCTGTCAAGTCAGATGTGAAATCCCCGGGCTTAACCTGGGAACTGCATTCGAAACTGGCAGGCTAGAGTCTTGTAGAGGGGGGTAGAATTCCAGGTGTAGCGGTGAAATGCGTAGAGATCTGGAGGAATACCGGTGGCGAAGGCGGCCCCCTGGACAAAGACTGACGCTCAGGTGCGAAAGCGTGGGGAGCAAACAGG
+
IIIIIIIIIIIIIIGIHIIIIIHHHHIDHIIIIEHIIHIIHHIIHIIIIIE@HHH@HHIIIHFHIIIIDHIIIIIIGHHHHEDGE0CC.CHIEHIH0//DC9=EH.:C.:F:@.B...DHCC+7D-7@@EA-77->+@3--B@GHCH5CCDH-AHAA-E-44---56F?->:D;:+4-664--+>DE@--6--@4654-6@@-@#HG?IIHFE-F6-@6+++5+ECEC:>6----HG?EGF-6-FEG@-F?E@:D>+HEAA6--HF--GEAGA-IIIHHF--HEHHHHFFBEAA@IHHHGF-B-F@HHCH>-.@FIIIIHGD/H@HIIIHHH=HHIIGHFIIIIIHHHDHG<0HIHEHGGCEHIIIIIIIIIIHHDEHHCC?IIHHGC1IHHHIIIIIIHG1HE/IGIIIIIIIIIIIIIIIIIHHIIII
@HWI-D00621:625:HMJNFBCX2:2:1104:16358:50511
GTGGGGAATATTGCACAATGGGCGCAAGCCTGATGCAGCCATGCCGCGTGTATGAAGAAGGCCTTCGGGTTGTAAAGTACTTTCAGCGAGGAGGAAGGCATTAAGGTTAATAACCTTGGTGATTGACGTTACTCGCAGACGAAGCACCGGCTAACTCCGTGCCAGCAGCCGCGGTAATACGGAGGGTGCAAGCGTTAATCGGAATTACTGGGCGTAAAGCGCACGCAGGCGGTCTGGCAAGTCGGATGTGAAATCCCCGGGCTCAACCTGGGAACTGCATTCGAAACTGGCAGGCTAGAGTCTTGGAGAGGGGGGTAGAATTCCAGGTGTAGCGGTGAAATGCGTAGAGATCTGGAGGAATACCGGTGGCGAAGGCGGCCCCCTGGACAAAGACTGACGCTCAGGTGCGAAAGCGTGGGGAGCAAACAGG
+
IIIIIIIIIIIIIHHIIIIIIIIIIIIIIIIIIGHIIIIIIIIGIIIIII<GHHIIHIIIIGEHHHIIHIIIIIIICH@HIHCGHHCHHDCHHHIHID?GEHHHHGFHH?HGH..:AE?7..D7@@.GEHH7F-@:+-7-777-+-A-C:::-A-F@G-4-@EA?-AAFF:HD:;+@GE-4--5++5@@6GHG--@-4--HG?@?>666EHH=H@6EC@C@;E;F@-C5+@@4-F6-?EC+4--H@@-?G?F@+DD>+E-AHHHHHEEEEA666-?HHEF?=E@HHEG@HCHA-6@HIHHFAA-B-A7+77-F?FGA-HIIIHGHEEEIIIIIIIHHHHECDEHHHFD.G@00IIIHHEHIIIHHHECHCIIHDHCEC.<HEIIHHG@CCHHHIIIIHFE@@IIHHHIIIIIIIIIIIIIHHIIIIHHII
@HWI-D00621:625:HMJNFBCX2:2:1104:4371:50982
GTGGGGAATATTGCACAATGGGCGCAAGCCTGATGCAGCCATGCCGCGTGTATGAAGAAGGCCTTCGGGTTGTAAAGTACTTTCAGCGAGGAGGAAGGCGTTAAGGTTAATAACCTTGGCGATTGACGTTACTCGCAGAAGAAGCACCGGCTAACTCCGTGCCAGCAGCCGCGGTAATACGGAGGGTGCAAGCGTTAATCGGAATTACTGGGCGTAAAGCGCACGCAGGCGGTCTGTCAAGTCGGATGTGAAATCCCCGGGCTCAACCTGGGAACTGCATTCGAAACTGGCAGGCTAGAGTCTTGTAGAGGGGGGTAGAATTCCAGGTGTAGCGGTGAAATGCGTAGAGATCTGGAGGAATACCGGTGGCGAAGGCGGCCCCCTGGACAAAGACTGACGCTCAGGTGCGAAAGCGTGGGGAGCAAACAGG
+
IIIIHIIIHIIIIIIIIHIHIIHIIIIIIIHHGHIIIIIIHIIIHHHHFHE?HHFHIIIIIIIHIIIICIIIIIIIHIHIIEGHHHHHHIICHHHIEHIHEHHHEHE?GHIIIIHHHF?.8DH@EHHIIHHHIEHH:=DGEHHIAA@GHH>HIIGHEE-55@-@@?HEEA++>:::@-F@-@@+++455-@GCG5E-@F@HHGGHF6-->:@56G@5+5+4453---HC:?G@6-F@6-+C@CHHE@6-F@F@+3:::5HHHHHF65-A?HHF-EA-6?HE-@FAHHHF-@IIGHHGHHHIHFFF?IIIIIIIHGIHHIHHFHEHIHHHHHH=HHHHHFIIIIHGHGD<1HHFEFIHHHG.HIIIIIIIIIIIIIIIIIHIHIIHIIGHHHEGGIIIIIHECIIIIHIIIIIIIHFIIIHGHIIIIIIII
@HWI-D00621:625:HMJNFBCX2:2:1104:14541:50783
GTGGGGAATATTGCACAATGGGCGCAAGCCTGATGCAGCCATGCCGCGTGTATGAAGAAGGCCTTCGGGTTGTAAAGTACTTTCAGCGAGGAGGAAGGCGTTAAGGTTAATAACCTTGGCGATTGACGTTACTCGCAGAAGAAGCACCGGCTAACTCCGTGCCAGCAGCCGCGGTAATACGGAGGGTGCAAGCGTTAATCGGAATTACTGGGCGTAAAGCGCACGCAGGCGGTCTGTCAAGTCGGATGTGAAATCCCCGGGCTCAACCTGGGAACTGCATTCGAAACTGGCAGGCTAGAGTCTTGTAGAGGGGGGTAGAATTCCAGGTGTAGCGGTGAAATGCGTAGAGATCTGGAGGAATACCGGTGGCGAAGGCGGCCCCCTGGACAAAGACTGACGCTCAGGTGCGAAAGCGTGGGGAGCAAACAGG
+
IIIIIHIIIIIIHIHIIIIIIIIIIIIIIIIIIIIIIIIIIIIIIIIIIIEHGIIIIIIIIIIIIIIIHHIIIIIIIIIIIHDGHIIIHDCHEHHI@HHIHDHHEH9DHIHIIHFFHHHIHHIHICCHECEEEGGHHHIHHHGHIHHCH:DHHHEEFGDHII-AAEEHHHHHDH;H-@FHH=@>6>@@EE?--444EE-FHGF@F@66@HHIE?GHHH:BEHHD@4HD;8@E@----6E>6--GG?EG@@@@@:+IHHHGFHHEHHGIFHIIHHHG@-IIHHHFIHHIHIHHGEHHIIHHFEGEIIIIIHIHA.IIIHIIIIGIIIIHHIHHCHIIIIIIIIIHIIHCDHHHHIIIIIIIIIHIIIIIIHHIIIIIHHGHHGIIHIIHEIHIHIIIIIIHG@IIIIIIIIIIIHIIIIIGIIIIIIIIHI
@HWI-D00621:625:HMJNFBCX2:2:1104:9240:51391
GTGGGGAATATTGCACAATGGGCGCAAGCCTGATGCAGCCATGCCGCGTGTATGAAGAAGGCCTTCGGGTTGTAAAGTACTTTCAGCGAGGAGGAAGGCGTTAAGGTTAATAACCTTGGCGATTGACGTTACTCGCAGAAGAAGCACCGGCTAACTCCGTGCCAGCAGCCGCGGTAATACGGAGGGTGCAAGCGTTAATCGGAATTACTGGGCGTAAAGCGCACGCAGGCGGTCTGTCAAGTCGGATGTGAAATCCCCGGGCTCAACCTGGGAACTGCATTCGAAACTGGCAGGCTAGAGTCTTGTAGAGGGGGGTAGAATTCCAGGTGTAGCGGTGAAATGCGTAGAGATCTGGAGGAATACCGGTGGCGAAGGCGGCCCCCTGGACAAAGACTGACGCTCAGGTGCGAAAGCGTGGGGAGCAAACAGG
+
IIIIIHGHHHHIIHIIIIIIIIIIIIIHHHIIHGHHHHIIIIHGHIIIIIHIEHECHHHHHIHHHHIIIHIHIIHHIIIHIHDGHHEHHHHHIIHHIHIIHHH@EEGEHHIHIEHGGHHIHHHGHHHCEG?-F@EHHH:6-6FCCFH?:HHHIHECCHDFA--6AGCAFEDHIIIGE??@GDE;C+4@4G?@?E@EEHHIHHH-C@@-@@-HCGF;HHH;6CHHHIIIHFF566HEHEHHDEGEEFF@G@666+3+3+A??H?G-AEF@A8-HHFHHF?FA4EHHB-HGF-F-@AA@HD-F7A-HFGHDHHEF7.EIHD.CF9C?@F.DCHHHHHIHHGEIHIIIIHG<HHHHHHCHG@GHCHDFHEGE<H@EHGIHE?C0HIIIIHHHF@HGIIHHIH@HFHHHDHEHIIHHIHHHEHGFHEGHHHIII
@HWI-D00621:625:HMJNFBCX2:2:1104:12438:51642
GTGGGGAATATTGCACAATGGGCGCAAGCCTGATGCAGCCATGCCGCGTGTATGAAGAAGGCCTTCGGGTTGTAAAGTACTTTCAGCGAGGAGGAAGGCATTAAGGTTAATAACCTTAGTGATTGACGTTACTCGCAGAAGAAGCACCGGCTAACTCCGTGCCAGCAGCCGCGGTAATACGGAGGGTGCAAGCGGTAATCGGAATTACTGGGCGGAAAGCGCACGCAGGCGGTCTGTACAGTCGGATGTGAAATCCCCGGGCTCAACCTGGGAACTGCATTCGAAACTGGCAGGCTAGAGTCTTGTAGAGGGGGGTAGAATTCCAGGTGTAGCGGTGAAATGCGTAGAGATCTGGAGGAATACCGGTGGCGAAGGCGGCCCCCTGGACAAAGACTGACGCTCAGGTGCGAAAGCGTGGGGAGCAAACAGG
+
IIIIIIIIIIIIIIIIIIIIHIIIIHIIIIIIIIIIIIIIIIHIIIIIIIHIIIIIHHIIIIHIIIIIIIIIIIIIIIIIIGDFHHIIIIHIIHHIIIIIIIIIIIIIIIHIIIHHIIG?@HHEFHEHGHGHHHHIIHHHHIHHFHHGHHICHHHHC?EFHHHHIGIH?->HI:365@GEEHH:CH-6---6@E+53-@G?@C@@GE?E@GHC<#?GHHEDHHHGEHIIHIHHHF66-+DHH@EFGF6--FEE3:DCDHE?@HAECH?GFIIHHCCHGHHH@GIIIIHEEAG-EFHIHGIIHHEG-HHCHIHHEHGHIIIIHHFHIHEHIIIIIIIIGIIIIIIIHC?DFIIIIIIIIIIIIIIHGIHIIHIGIIIIIHHG?HGIIIIIIHHCIIIIIIHHCIIHIGIIIIIIHIIIIGIIIIHIIIIII
@HWI-D00621:625:HMJNFBCX2:2:1104:1670:51788
GTGGGGAATATTGCACAATGGGCGCAAGCCTGATGCAGCCATGCCGCGTGTATGAAGAAGGCCTTCGGGTTGTAAAGTACTTTCAGCGAGGAGGAAGGCATTAAGGTTAATAACCTTAGTGATTGACGTTACTCGCAGAAGAAGCACCGGCTAACTCCGTGCCAGCAGCCGCGGTAATACGGAGGGTGCAAGCGTTAATCGGAATTACTGGGCGTAAAGCGCAACGAGGGGGTCTGTCAAGTCGGATGTGAAATCCCCGGGCTCAACCTGGGAACTGCATTCGAAACTGGCAGGCTAGAGTCTTGTAGAGGGGGGTAGAATTCCAGGTGTAGCGGTGAAATGCGTAGAGATCTGGAGGAATACCGGTGGCGAAGGCGGCCCCCTGGACAAAGACTGACGCTCAGGTGCGAAAGCGTGGGGAGCAAACAGG
+
IIIIIHIIIIIIIIIIIIIIIIIHIIIIIIIIIIIIIIIIIIHHHIIIEEEHIIIIHIIGHIIHIIIIDHIDIIHHIHIIIIGHHHHIIIIIIIIIIIGIHIHIIIIGIHHHIIHIEHHIIIIHCHIIHHI=GEFIHIIIHG--7FHHIHHDCHEEHFEHHIHHEEHICA>CDDCHIHIGH=EDHIF@-6-@-EH=@@@CEHHFG@4@@EDEHHFGE?EFD64+)+6>6+46------@5+4-EC@6?HCGIHD>3+5HGHHGCHGA?HCHHEHFHHGGEH=HHIHGIHFEF-@-IIIHG?FHIIHHIIGIIHG@EGIIIGIHHIIIIIIHIHIIHHFGHIIIIIIHC<DIIIIIHHIHIDHIHIIIHIHHHIIIIIHIIHEIIHEIIIIIHFIIIIIIIHIIGIIIIIIIIIIIIIIIIIIIIIIIIII
@HWI-D00621:625:HMJNFBCX2:2:1104:12378:51924
GTGGGGAATATTGCACAATGGGCGCAAGCCTGATGCAGCCATGCCGCGTGTATGAAGAAGGCCTTCGGGTTGTAAAGTACTTTCAGCGAGGAGGAAGGCATTAAGGTTAATAACCTTGGTGATTGACGTTACTCGCAGAAGAAGCACCGGCTAACTCCGTGCCAGCAGCCGCGGTAATACGGAGGGGGCAAGCGTTAATCGGAATTACTGGGCGTAAAGCGCACGCAGGCGGTCTGTCAAGTCGGATGTGAAATCCCCGGGCTCAACCTGGGAACTGCATTCGAAACTGGCAGGCTAGAGTCTTGTAGAGGGGGGTAGAATTCCAGGTGTAGCGGTGAAATGCGTAGAGATCTGGAGGAATACCGGTGGCGAAGGCGGCCCCCTGGACAAAGACTGACGCTCAGGTGCGAAAGCGTGGGGAGCAAACAGG
+
IHIIIIIIIIIIIIIIIIIIIIIIIIIIIIIIHIGIIIIIIIIIIIIIIIEHIIIIIIIIGIIIIIIIIIIIIIIIIIIIIHDGHIIIIIIIIIIFHHGHHHIIIIIIIIIIHIIFHHI.EHIGHHHHHHG-DAGIHIIHHHHFCHGHIIIHIIECHHHFHIHHGHEEHE++>CDDHIHIHHHDH:+3>CEGCH5EECHC-E@4-6-FGHHH--6E@D-@:C@HE@-HC3-E@6@@?GED;E6-CHF6---E@+GHD>A@G?A-IIGF?GHFEHIHH@CHEHHHHIIIIIIHFEAFHIIHFHIIIIIIIIIHHFHIHFHIIIIIIIIIIHIIIIIIHHIIIIIIHHEG<CIHIIHHHGIIIIIHIIIIIIIIIIIIIIIHHEGIIIIIIIIHGIHIIIIIIIIIIIHIIIIIIIIHIIIIIIIIIIIIII
@HWI-D00621:625:HMJNFBCX2:2:1104:17994:52387
GTGGGGAATATTGCACAATGGGCGCAAGCCTGATGCAGCCATGCCGCGTGTATGAAGAAGGCCTTCGGGTTGTAAAGTACTTTCAGCGAGGAGGAAGGCGTTAAGGTTAATAACCTTGGCGATTGACGTTACTCGCAGAAGAAGCACCGGCTAACTCCGTGCCAGCAGCCGCGGTAATACGGAGGGTGCAAGCGGTAATCGGAATTACTGGGCGTAAAGCGCACGCAGGCGGTCTGTCAAGTCGGATGTGAAATCCCCGGGCTCAACCTGGGAACTGCATTCGAAACTGGCAGGCTAGAGTCTTGTAGAGGGGGGTAGAATTCCAGGTGTAGCGGTGAAATGCGTAGAGATCTGGAGGAATACCGGTGGCGAAGGCGGCCCCCTGGACAAAGACTGACGCTCAGGTGCGAAAGCGTGGGGAGCAAACAGG
+
HIIIGHIIIIIIIIIIIIIEHIIHIGIIGIIIIIIIIGHIIIIIIGHHHHHHIGHEHIIIIGIIIIIIIIIIIIIIHIIHIC<GHFHIHIIHIIIIH/FHHCEC/GHH?EBAHGHGCHHIHIIHIIIHGHHII?E::G+6FCHI?GHHHHIH@AFHEEHHG=GHHCGHHCHGIGH:@EF@EHH:CDHEGHE--4+-65G-4@@E?@@@F6--FHB:HC@-;)+3>CHD###F@6@@-?HHIHG@-66---HCE:HHC;A8-FG?HF5--HHFA-EEHEEEC@B-FAHEHHFA6@@GEFGF@--IFGGHDIIHHEHEBF7HG@HFGHIIHHIHIIIIIHIHHHHIHHHHDHFHIHHHHIIHHHIIHGIHHGIGIIIHHEC.EGCHEIHCIIGIIIHEHCHHIGHIHHIHIIHIIHGIIIIIHHHHHHHIII
@HWI-D00621:625:HMJNFBCX2:2:1104:4039:52701
GTGGGGAATATTGCACAATGGGCGCAAGCCTGATGCAGCCATGCCGCGTGTATGAAGAAGGCCTTCGGGTTGTAAAGTACTTTCAGCGAGGAGGAAGGCGTTAAGGTTAATAACCTTGGCGATTGACGTTACTCGCAGAAGAAGCACCGGCTAACTCCGTGCCAGCAGCCGCGGTAATACGGAGGGTGCAAGCGTTAATCGGAATTACTGGGCGTAAAGCGCACGCAGGCGGTCTGGCAAGTCGGATGTGAAATCCCCGGGCTCAACCTGGGAACTGCATTCGAAACTGGCAGGCTAGAGTCTTGTAGAGGGGGGTAGAATTCCAGGTGTAGCGGTGAAATGCGTAGAGATCTGGAGGAATACCGGTGGCGAAGGCGGCCCCCTGGACAAAGACTGACGCTCAGGTGCGAAAGCGTGGGGAGCAAACAGG
+
IIIIIIIIIIIIIHIIIIIHIIIIIIIIIIIIIIIIIIIIHIIIIIIIHHIIIIIIIIFHIIIIIIIGHHGHHHIIHHIHIIHHIIHHIHHDHHIIHGEHHIIIIIFHHCFHHHIHHHIIGHIGHIIHHGIIIIGHGGHECHHHFHIEHICHHHIHIH-5GD-66@FGHIC:HH+5@-6@GHHC;:@H=@@@@=-@@-6-@@GEC@-@@FFE-+G@@@GHHEC+6--HD:564--6--DC>---@6@@----@+>3+HHHGAHAFA6-AEHA?@66@@?@A@--HGIIGHHH@@8-GCIHHFF78-G-DDCEHAHEGEHHGF?HIIHGD;IHHHHHFHHIIHHHC:/D<1HGIHH?IHHC.E?HHG=HIGHHEIIHHHDHE@CIIHHHIHHHCIIIIIIHIIIIIHEDIIIIIIIGIIIIIIIIIIIIHI
@HWI-D00621:625:HMJNFBCX2:2:1104:11386:52608
GTGGGGAATATTGCACAATGGGCGCAAGCCTGATGCAGCCATGCCGCGTGTATGAAGAAGGCCTTCGGGTTGTAAAGTACTTTCAGCGAGGAGGAAGGCGTTAAGGTTAATAACCTTGGCGATTGACGTTACTCGCAGAAGAAGCACCGGCTAACTCCGTGCCAGCAGCCGCGGTAATACGGAGGGTGCAAGCGTGAATCGGAATTACTGGGCGTAAAGCGCACGCAGGCGGTCTGTCAAGTCGGATGTGAAATCCCCGGGCTCAACCTGGGAACTGCATTCGAAACTGGCAGGCTAGAGTCTTGTAGAGGGGGGTAGAATTCCAGGTGTAGCGGTGAAATGCGTAGAGATCTGGAGGAATACCGGTGGCGAAGGCGGCCCCCTGGACAAAGACTGACGCTCAGGTGCGAAAGCGTGGGGAGCAAACAGG
+
IIIIIIIIIIIIIIIIIIIIIIIIIIIIIIIIIIIIIIIIIIIIIIIIHHHIHIIIIIIIIIIIIIIIIHHIHHIIIHIIHGDHHIIIHIIIIIIIIIIIIIHHHIIIIIHHHEHHHEGEHHIEHHFHHFHIIHIHD-3EFHIIGHI@DC+CHE6-6--8AGEE-G-FH-+6>+33--6@@@4CH:@E@HEH-@H-4@@G@G@-?HF@-HIHE@-?HD:DEHG:E@-:HDHC?CF@--@CHGDGHIHHHEHE@3+DDC@HEF??IIGIFHHHHHIHHHIHHHF@EHIIHHHHHHAHIHHGHHHIIHIHIIIIHEIIHHIGIIIIIIIIIIIIIIHHHHIIIIHIIIHHDGIIIIIIIIIIIIIIIIIHIIIIIIIIIIHCIIIIIIIIIIIIHIIIIIIIIFIIIIIIHIIIIIIIIIIIIIIIIIIIII
@HWI-D00621:625:HMJNFBCX2:2:1104:5374:52892
GTGGGGAATATTGCACAATGGGCGCAAGCCTGATGCAGCCATGCCGCGTGTATGAAGAAGGCCTTCGGGTTGTAAAGTACTTTCAGCGAGGAGGAAGGCGTTAAGGTTAATAACCTTGGCGATTGACGTTACTCGCAGAAGAAGCACCGGCTAACTCCGTGCCAGCAGCCGCGGTAATACGGAGGGTGCACGCGTTAATCGGAATTACTGGGGGTAAAGCGCACGCAGGCGGTCTGTCAAGGCGGATGTGAAATCCCCGGGCTCAACCTGGGAACTGCATTCGAAACTGGCAGGCTAGAGTCTTGTAGAGGGGGGTAGAATTCCAGGTGTAGCGGTGAAATGCGTAGAGATCTGGAGGAATACCGGTGGCGAAGGCGGCCCCCTGGACAAAGACTGACGCTCAGGTGCGAAAGCGTGGGGAGCAAACAGG
+
HIIIHIIIIIHIIIIIIHIIIIIIIIIIIFGHHIGIIHIIIIIIGIIICHCHGHICGHHHIIHFHFHFHGHIIIHIGGHICHHHFFCHHIIHHHHHHIHDHIHHIIF@EHHHHHEHHIHIGIGHHIIFDDG=GHHGD=HEHHHHHHIII++5-A?F?@HHHHEHH?@@@HHGDHCHE-@CHHHDDHEEEF-5>C>D--6@@EC-6@--6--5)+6@G-6@D5>HH:-DCD@--@6?F-644-4@-@-@6--@6+DDD:IHH@@?GA--?EC@A--EE?IHECCHHG-GHHEE@HHHIHHF-IIHFAHGHHDEG?HIHGEIHCHHIIIIHHHIHFIIIIIHIIHHEGGGAIIIIHIIGHHIHHIHIIGIIIIHHHHIIIIIIIIHIIIIIIIHHGIIHHHIIHHHHHHHIIIHIIIIIIIIIIIIIIIIII
@HWI-D00621:625:HMJNFBCX2:2:1104:18714:52874
GTGGGGAATATTGCACAATGGGCGCAAGCCTGATGCAGCCATGCCGCGTGTATGAAGAAGGCCTTCGGGTTGTAAAGTACTTTCAGCGAGGAGGAAGGCATTAAGGTTAATAACCTTAGTGATTGACGTTACTCGCAGAAGAAGCACCGGCTAACTCCGTGCCAGCAGCCGCGGTAATACGGAGGGTGCAAGCGTTAATCGGAATTACTGGGCGTAAAGCGCACGCAGGCGGTCTGTCAAGTCGGATGTGAAATCCCCGGGCTCAACCTGGGAACTGCATTCGAAACTGGCAGGCTAGAGTCTTGTAGAGGGGGGTAGAATTCCAGGTGTAGCGGTGAAATGCGTAGAGATCTGGAGGAATACCGGTGGCGAAGGCGGCCCCCTGGACAAAGACTGACGCTCAGGTGCGAAAGCGTGGGGAGCAAACAGG
+
IIIIEHHHHIIIIIHIHIIIIIIIIIIIIIIIIIHHIIGIIIIIIIIICD0DHCHEHHHHIIIIIIIIIIHIIHHHIEFGGG<EHEHD<CHCGHIIIFHHIGHEEH?DBHHHGHIFIGIIHIHHGII=@GHHHE->D->HHIHF@HHIIIIIHHHCHAGCEGEHIEFHHG:C;C+:-6@E@=GHGC4--FHIGI@@@@66H@@6#@F@HEHHGH@@4@@@C--663HHHDEF6-@--@E>+-@HIHF?HHHCEC;+++HA-?G@EHCHGHIHHHEEF-AHA-IIHHHIIHHIHFGIIHGHF-@EFHIIIIIHHCIHGHHHIHHGIIHFIIIIGIIIHHHCIIHHHHHGDHIFHIIHIHHG<IHIIIGIIIIGIIIIHHHHHHIIIIIIIHIHIIIIIIIHHHIIIIHIIIIIIIIIIIIIIIIIIIIIII
@HWI-D00621:625:HMJNFBCX2:2:1101:15458:99179
GTGGGGAATATTGCACAATGGGCGCAAGCCTGATGCAGCCATGCCGCGTGTATGAAGAAGGCCTTCGGGTTGTAAAGTACTTTCAGCGAGGAGGAAGGCGTTAAGGTTAATAACCTTGGCGATTGACGTTACTCGCAGAAGAAGCACCGGCTAACTCCGTGCCAGCAGCCGCGGTAATACGGAGGGTGCAAGCGTTAATCGGAATTACTGGGCGTAAAGCGCACGCAGGCGGTCTGTCAAGTCGGATGTGAAATCCCCGGGCTCAACCTGGGAACTGCATTCGAAACTGGCAGGCTAGAGTCTTGTAGAGGGGGGTAGAATTCCAGGTGTAGCGGTGAAATGCGTAGAGATCTGGAGGAATACCGGTGGCGAAGGCGGCCCCCTGGACAAAGACTGACGCTCAGGTGCGAAAGCGTGGGGAGCAAACAGG
+
IIIIIIIIIIIIIIIIIIIIIIIIIIIIIIIIIIHIIIIIIIIIIIHHHHEHHHHII0CHHIHIIIIIIFGHHIIIIIIFEHDGHHIIDIIIIHHHHIGHIIIIIIHIGHIHHEHIIIIICDDG?GEEHHHHIEHCCEHE-FHFHHEEHHHHIHF-AGC-AGHGGHHHH?+>H:+>E--6E-->CH@EHE?@-@@GEH@-@5-@HH?+-HDG@6HEH@C<@-HDEE@HD1?G@---6--DC@H@HG@-CHEG@+DD:>HIHHHGIIGHHHHGHIHIHEHF-@IIIHE?@HGHB?HIHHHHF?HEHFHHHCDA7CEHHHHIHIIIHHEHHDIIIIIIIHIHIIIIIIGEDHEHCHHEIHIHCHIIGIIGIIIIIIIHHIHDCGIIIIIIIIIIIHIIIIIIHFIIIIIIIIIIIIIIIIIIIIIIIIIIII
@HWI-D00621:625:HMJNFBCX2:2:1101:19122:99046
GTGGGGAATATTGCACAATGGGCGCAAGCCTGATGCAGCCATGCCGCGTGTATGAAGAAGGCCTTCGGGTTGTAAAGTACTTTCAGCGAGGAGGAAGGCATTAAGGTTAATAACCTTGGTGATTGACGTTACTCGCAGAAGAAGCACCGGCTAACTCCGTGCCAGCAGCCGCGGTAATACGGAGGGGGCAAGCGTTAATCGGAATTACTGGGCGTAAAGCGCACGCGGGCGGTCTGTCAAGTCGGATGTGAAATCCCAGGGCTCAACCTGGGAACTGCATTCGAAACTGGCAGGCTAGAGTCTTGTAGAGGGGGGTAGAATTCCAGGTGTAGCGGTGAAATGCGTAGAGATCTGGAGGAATACCGGTGGCGAAGGCGGCCCCCTGGACAAAGACTGACGCTCAGGTGCGAAAGCGTGGGGAGCAAACAGG
+
IHIIIIIIIIIIIIIIIIIIIIHIIIHHIIIIIIHIHIIGHIHHIIII?EHHIIHIIIGHFHIEHEHGDGGDHIIIHHHHID<FEHHDGHIGH=7FEDF?F@FEGHH?HHHHHFEHCHGHIIIGHIHIGHIHIG@D:GDEH-GEHHEC>HDHEHEFHH@GEHHGAHHHHHHHH+>DHIICC6@H;++6++@@CHE-@E--H@@4F6--6HHEFH@CEHFHC+5+66)HHHEF6-G@6-=;+--HEGHA--@-6-EA4-EHEA6-8--6@CEGHAEGHECHE=EACFAGHH?HHHGEF--EHHIEE?EIIIHH@CGHDEA7FAA<HHFHIHDIIIHIHHEEEHHFFEGD<DEHIIHHHHIHHHHHHHHIH@IIIIIHHHHEHEHHHHHFIHHIHIIHHE@HHHIIIHIHIHEIIIIIIIIHHFHFGFHIII
@HWI-D00621:625:HMJNFBCX2:2:1101:19289:99024
GTGGGGAATATTGCACAATGGGCGCAAGCCTGATGCAGCCATGCCGCGTGTATGAAGAAGGCCTTCGGGTTGTAAAGTACTTTCAGCGAGGAGGAAGGCATTAAGGTTAATAACCTTGGTGATTGACGTTACTCGCAGAAGAAGCACCGGCTAACTCCGTGCCAGCAGCCGCGGTAATACGGAGGGTGCAAGCGTTAATCGGAATTACTGGGCGTAAAGCGCACGCAGGCGGTCTGTCAAGTCGGATGTGAAATCCCCGGGCTCAACCTGGGAACTGCATTCGAAACTGGCAGGCTAGAGTCTTGTAGAGGGGGGTAGAATTCCAGGTGTAGCGGTGAAATGCGTAGAGATCTGGAGGAATACCGGTGGCGAAGGCGGCCCCCTGGACAAAGACTGACGCTCAGGTGCGAAAGCGTGGGGAGCAAACAGG
+
IIIIIIIIIIIIIIIIIIIIIIIIIIIIIIIIIIIIIIIHIIIIIIIIHHEIIHIIIIIIGHGHIIIIIHHIIIIIIIHIHH<GHHGHIIII=HEHHIIGFHGHHGIHFHHHGEHG?HIGGHIIGHIICCGGHCHHDHDHHIHHFHEHIICCEHHGFHHHEGHHHEC?EHCHIHDDHH?@@EHDDHIIIHIGHHE=4@-@HHFCGGHGED:HE?=@6CHC@*@:FHHHHCH?F6@@6-@:CE-HHCHHHHHG@+D>3+@-6@A4HFEHCIIIHEHHHCEG@GIFHHHCIIIIIHEHIHIIIIIGHHHH:DDDD.GGHIHHEFEHIHHHD:HIIIIHEHE@HHHIHHHD:<HHFIIIIHHHHHHIIHIIIIIIHIIHHIHCIHEIGIIIIHHIHIHIHIIIIIIIIIIIIIIIIIIIIIIIIIIIIIIIII
@HWI-D00621:625:HMJNFBCX2:2:1101:15320:99447
GTGGGGAATATTGCACAATGGGCGCAAGCCTGATGCAGCCATGCCGCGTGTATGAAGAAGGCCTTCGGGTTGTAAAGTACTTTCAGCGAGGAGGAAGGCGTTAAGGTTAATAACCTTGGCGATTGACGTTACTCGCAGAAGAAGCACCGGCTAACTCCGTGCCAGCAGCCGCGGTAATACGGAGGGTGCAAGCGTTAATCGGAATTACTGGGCGTAAAGCGACCGCCGGCGGTCTGTCAAGTCGGATGTGAAATCCCCGGGCTCAACCGGGGAACTGCATTCGAAACTGGCAGGCTAGAGTCTTGTAGAGGGGGGTAGAATTCCAGGTGTAGCGGTGAAATGCGTAGAGATCTGGAGGAATACCGGTGGCGAAGGCGGCCCCCTGGACAAAGACTGACGCTCAGGTGCGAAAGCGTGGGGAGCAAACAGG
+
IIIHIIIIHIIHIHIIIIIIIIHGIIIIIIIIIIIIHIIIIIIHIHGIHHHHIIIIIIGEFHFHGHIIIIIHHHIIIHHIIIGHIGIIHIIIICHIFHGHHHIIIFF??GHIIGGGIHIGHHHFHHIIHHF@EA@HH=CE-BEHFAGHGDDCHE@GEGH4?@?@----AA+>CH+>H@?@@--6DHHC@F?@--46E?-6HF@5E5F-,HCE@--?EF@3+))+1+)+C:F@6--6---C6--?HF@6--IIHCHGHCEFA8-+DD;6--HGF@-CF?CAG@@AIHG?EHEH?EDEHHFHHCACECHEHHIHGAHEHGIIIHHIHHHIIHIIIHIIHHHEIIIHIIHGDIGIIIHIGHHHIIHIHIIHHHHIHGHIHIIHHGIGIIIHIHIHHHIIIIIIIIIIIIIHIIIIGIIIIIIIIIIIIIIIII
@HWI-D00621:625:HMJNFBCX2:2:1101:20303:100254
GTGGGGAATATTGCACAATGGGCGCAAGCCTGATGCAGCCATGCCGCGTGTATGAAGAAGGCCTTCGGGTTGTAAAGTACTTTCAGCGAGGAGGAAGGCATTAAGGTTAATAACCTTGGTGATTGACGTTACTCGCAGAAGAAGCACCGGCTAACTCCGTGCCAGCAGCCGCGGTAATACGGAGGGTGCAAGCGTTAATCGGAATTACTGGGCGTAAAGCGCACGCAGGCGGTCTGTCAAGTCGGATGTGAAATCCCGGGGCTCAACCTGGGAACTGCATTCGAAACTGGCAGGCTAGAGTCTTGTAGAGGGGGGTAGAATTCCAGGTGTAGCGGTGAAATGCGTAGAGATCTGGAGGAATACCGGTGGCGAAGGCGGCCCCCTGGACAAAGACTGACGCTCAGGTGCGAAAGCGTGGGGAGCAAACAGG
+
IIIIIIIIIIIIIIIIIIIIHIIIIIIHHGHHIIIIHIIIIIGIIIIIIHEHHIHIIIGIIIIHIHIIIIIHIIHHHIIHIGFHHIIIIIIGHIHHIIIFHEGHHHGBCHECH?..AFFGHHHEEHIG@EFEH@-CHCDHIII-7A?ADDDH@A-A?FEHIHHHHHF-8A3+:+5>EH?---@3+54-56@@EH@@GG-FHF@?4FHIH-@HG@-3@G@>=E@5F-GCC3-G@666--@+3--@6-@F-?FEC:D>+-A8-A6-HF46-EF6A6--?6FC4-HIHG@-BA---@A777-8--7E7-F8+D:EHEEHHHFG@:.HIIHFHHH;E@IHH@E@EGFIHEAD<DHHFIHHIIIIHHHDHIHHHHHEIIHDDHHIHGHHHIIIIIIHHIIIHHGEHHIGIIIIHIIIIIIIIIIIHIHIIIIHII
@HWI-D00621:625:HMJNFBCX2:2:1101:10724:101220
GTGGGGAATATTGCACAATGGGCGCAAGCCTGATGCAGCCATGCCGCGTGTATGAAGAAGGCCTTCGGGTTGTAAAGTACTTTCAGCGAGGAGGAAGGCGTTAAGGTTAATAACCTTAGCGATTGACGTTACTCGCAGAAGAAGAACCGGCTAACTCCGTGCCAGCAGCCGCGGTAATACGGAGGGTGCAAGCGTTAACCGGAATTACTGGGCGTAAAGCCCACGCAGGCGGTCTGTCAAGTCGGATGTTAAATCCCCGGGCTCAACCTGGGAACTGCATTCGAAACTGGCAGGCTAGAGTCTTGTAGAGGGGGGTAGAATTCCAGGTGTAGCGGTGAAATGCGTAGAGATCTGGAGGAATACCGGTGGCGAAGGCGGCCCCCTGGACAAAGACTGACGCTCAGGTGCGAAAGCGTGGGGAGCAAACAGG
+
IIIIIIIIIIIIIIIIHHIIIGIIIIIIIIIIIIHIIIIIHIIIIIIIHHIIIIIIIIGHHIIIIIIIHICHEHHIFHHIIHGFHHH:CDH.<@HIEH?DEHHFHIIIHEHHHIIIGH?A>CHI-A--DEH=GB@D+7>--8BE-B-@;;>>HH?66A@-AG?---6-4-3:D++>5@?@E--+5:---66--55-44-6>>D@@@6CEGHH665@HF4+)-4)-@HHB8@66--6--@+5--EIHF6-6-64+:DGHHGA-8-EGAA?HE@IHHHHCGA-@HIHHIIIIIIHHEHGHFEG-EIHHIIHDDFIIIHEEIHHFHHGEFHH:GHHIIHHHHIIIHGIHGFD<GIFGIIIHHHIHIHHFIIHGIHHIIIIIIIHFHIIIIIIIIIHIIIIIHIIHIIIIIIIIIIIIIIIIIIIIIIIIIIII
@HWI-D00621:625:HMJNFBCX2:2:1102:15653:2400
GTGGGGAATATTGCACAATGGGCGAAAGCCTGATGCAGCCATGCCGCGTGTATGAAGAAGGCCTTCGGGTTGTAAAGTACTTTCAGCGAGGAGGAAGGCATTAAGGTTAATAACCTTAGTGATTGACGTTACTCGCAGAAGAAGCACCGGCTAACTCCGTGCCAGCAGCCGCGGTAATACGGAGGGTGCAAGCGCTAATCGGAATTACTGGGCGTAAAGCGTACGCAGGCGGTCCGGCAAGTCGGAGGTGAAATCCCCGGGCTCAACCGGGGAACTGCATTCGAAACTGGCAGGCTAGAGGCTTGTAGAGGGGGGTAGAATTCCAGGTGTAGCGGTGAAATGCGTAGAGATCGGGAGGAATACCGGTGGCGAAGGCGGCCCCCTGGACAAAGACTGACGCTCAGGTGCGAAAGCGTGGGGAGCAAACAGG
+
IIFG@EHIEHHIIH1FHIIHIIII/CHHIIIIHEEHIIIEHEHHIIIIHI<1CFH?GHIGHIGHIHHHIFHIGIGHEHHIICFGHH/..>>CEHIHF@F.DE@@GHE?HEE?.7F.7B.7:::FEHHI.@HHED@HH=+-FHHGHII?DHIHIIIF?G@FFHHCGHHEHA3DHHH+-6@E?--363-@6--6?E+6+---G@?FHE@GHDFE563>G@6+++-5-5->+5355++---@:HC@6----EFHHE>DC>+@HF-@CHH;6-@A-AG-@@--@-@HHHG?HG?GA??HIHGB5--6-B-HHHHC8-AEIHFEF7ECG?GIGIDHGIIHD.EIHHDGIIHF<.EDC.D.HGHGD..HHC9EEIIIIIHDCCC..<1IIHHFCD1<11HHIIIHGC1D<<0CIIIIIHF?@IIIIIIIIIIHIII
@HWI-D00621:625:HMJNFBCX2:2:1102:16645:3439
GTGGGGAATATTGCACAATGGGCGCAAGCCTGATGCAGCCATGCCGCGTGTATGAAGAAGGCCTTCGGGTTGTAAAGTACTTTCAGCGAGGAGGAAGGCATTAAGGTTAATAACCTTAGTGATTGACGTTACTCGCAGAAGAAGCACCGGCTAACTCCGTGCCAGCAGCCGCGGTAATACGGAGGGGGCAAGCGTTAATCGGAATTACTGGGCGTAAAGCGCACGCAGGCGGTCTGTCAAGTCGGATGTGAAATCCCCGGGCTCAACCTGGGAACTGCATTCGAAACTGGCAGGCTAGAGTCTTGTAGAGGGGGGTAGAATTCCAGGTGTAGCGGTGAAATGCGTAGAGATCTGGAGGAATACCGGTGGCGAAGGCGGCCCCCTGGACAAAGACTGACGCTCAGGTGCGAAAGCGTGGGGAGCAAACAGG
+
IIIIIIIIIIIIIIIIIIIIIIIIIIIIIIIIIIIIIIIIIIIIIIIIHIHGHIIIIIHIIIIIIIIIIIIIIIIIIIIIIHDGHIIIHHHCHHIIHIFIIHGEHGIIHHHGHFHHGHECE?AHFHHIHEHHEEGCC@C--FECAHHFGHIIHHEGGHHHGHFE?A@CA8>:HCH:4@@?H=->C:++3+--4GHHD@-@4EC@GC--6HDE@-?G@@H5--5)+CHCH>-@--66---HIHG@@6-6--CF5+DHIIHF-G?IIHEGCEIHIIHHHAHFHIHIIIIIHIHHHGHIIIHIIHIHECIIIIIHHHHHGIIIIHHFIIIIHIIIIIHHGHHIIIIHHHHG<HGIGIIIIHIIHIIIIIIIIIIIIIIIHHHIIIIIIIIIIIIIHIIIIIIIIIIIIIHIIIIIIIIIIIIIIIIIIIIIII
@HWI-D00621:625:HMJNFBCX2:2:1102:19124:3410
GTGGGGAATATTGCACAATGGGCGCAAGCCTGATGCAGCCATGCCGCGTGTATGAAGAAGGCCTTCGGGTTGTAAAGTACTTTCAGCGGGGAGGAAGGCGATAAGGTTAATAACCTTGTCGATTGACGTTACCCGCAGAAGAAGCACCGGCTAACTCCGTGCCAGCAGCCGCGGTAGTACGGAGGGTGCAAGCGTTAATCGGAATTACTGGGCGTAAAGCGCACGCAGGCGGTCTGTCAAGTCGGATGTGAAATCCCCGGGCTCAACCTGGGAACTGCATTCGAAACTGGCAGGCTAGAGTCTTGTAGAGGGGGGTAGAATTCCAGGTGTAGCGGTGAAATGCGTAGAGATCTGGAGGAATACCGGTGGCGAAGGCGGCCCCCTGGACAAAGACTGACGCTCAGGTGCGAAAGCGTGGGGAGCAAACAGG
+
IIIIIIIIIIIIIIIIIIIIIIIIIIIIIIIIIIIIIIIIIIIIIIIIIIIHHIIHIIGIIIIIIHIIIHIIIIIIIHHHHFDGHHHIIIIGIGIHHHHICDHIHIGEFHIHICHGIGHIIIIIIGIHHIIHEHDHCDHIIIIIIEHIHHIIIIHIIHHIHGHIICHHFHDHIH>;-@G?H3@HDC@EEFHEFE4@GE@?HHEGHFHHHHEH53>C@G-@;-E>C:HCHHHHF6?@--@CD@E6@@EGIHHG@+D5+CEHHGIHIHHHHFHHEH?AFEHHE@HHFGEIIHFHHHHIIHIHIHEIHHHHIIIIHFIHHIHHHFEHIIIIIIIIIIIIIHHGIIIIIIHD<<IIIIHEHFHHCIIIIIIIIIIIIIIHHIIIIIIIIIIIHIIIHIIIIIIIHHIIIIIIIIIIIHIIIIIIIIIIIIIIII
@HWI-D00621:625:HMJNFBCX2:2:1102:20153:3656
GTGGGGAATATTGCACAATGGGCGCAAGCCTGATGCAGCCATGCCGCGTGTATGAAGAAGGCCTTCGGGTTGTAAAGTACTTTCAGCGAGGAGGAAGGCATTAAGGTTAATAACCTTGGTGATTGACGTTACTCGCAGAAGAAGCACCGGCTAACTCCGTGCCAGCAGCCGCGGTAATACGGAGGGTGCAAGCGTTAATCGGAATTACTGGGCGTAAAGCGCACGCAGGCGGTCTGTCAAGTCGGATGTGAAATCCCCGGGCTCAACCTGGGAACTGCATTCGAAACTGGCAGGCTAGAGTCTTGTAGAGGGGGGTAGAATTCCAGGTGTAGCGGTGAAATGCGTAGAGATCTGGAGGAATACCGGTGGCGAAGGCGGCCCCCTGGACAAAGACTGACGCTCAGGTGCGAAAGCGTGGGGAGCAAACAGG
+
IIHIIIIHIIIIHHIIHIHIHHHHHIIGIIIGGHHEHIIIHIIIIIIIHHHEHIHGHIIIHHHIHHIHH<CDIIIGH@GHH<<FGHHCHIHCHHGEHGICH.FHDE<<F?BD@GHEGHEFGH@FFEHGHCHHHEHIII:FEHHHFHH?HCDDHHH-FFHGAGHHHHIEHH3+CDHG@E-@@=GCC:--56@@HH-@HHHEIIHEGFHG=F@E@C@E@@-6-:CHH=HI:C44-----FIH:-=@HG@-6@EE@CDCCD-CF66-FHEF?G-FA--?@AAB-HHEHHHHHEGB?CGEHGHEGA@@F-7GCHHAEDCIHHHF?G?HHHHIHCHHEGGIIIIIHHIHGHHGDCHIIIHIIHEHDDDHG:CEEHHEIIIIIIIHEEEIIHIHHEGIHIIIIIIIIHHHDGCDIIGHIHHHHHEHIGIHGG@@II
@HWI-D00621:625:HMJNFBCX2:2:1102:17865:5912
GTGGGGAATATTGCACAATGGGCGCAAGCCTGATGCAGCCATGCCGCGTGTATGAAGAAGGCCTTCGGGTTGTAAAGTACTTTCAGCGAGGAGGAAGGCGTTAAGGTTAATAACCTTGGCGATTGACGTTACTCGCAGAAGAAGCACCGGCTAACTCCGTGCCAGCAGCCGCGGTAATACGTAGGGTGCAAGCGTTAATCGGAATTACTGGGCGTAAAGCGAACGCAGGCGGTCTGTCAAGTCGGATGTTAAATCCCAGGGCTCAACCTGGGAACTGCATTCGAAACTGGCAGGCTAGAGTCTTGTAGAGGGGAGTAGAATTCCAGGTGTAGCGGTGAAATGCGTAGAGATCTGGAGGAATACCGGTGGCGAAGGCGGCCCCCTGGACAAAGACTGACGCTCAGGTGCGAAAGCGTGGGGAGCAAACAGG
+
II@GHIHII1FH@HIIIIIII1FHIIIHCHHIIII?HHHHIEHHIIIIHIH?GHHIIIIIIHHHHHII<H/CHHIHIGEHI1<9BFEH.>DD.EHE.G.>D.7D?F:.:DG?:.DF:7@G7>CHHCHH-DF7BD@+77C--66A86BGHIHGHEHCA-@HEGHIECHHFHHHHGH:@G6-@6-FH----6@-@HEGC@-@@@-+-@E-@HEG@?H@GH346--:FG@C:HH6---66-IHCE@68A8---?A6-A44--@HF8-GGA6-6HGB8--CA--5--?AHGHF@AA--DA?HHF7---8-HHHHD.:.HHGHIHCIHEIHIHIIHHHIHHG@IIIIIHEHHB.HHEHHIIGHHHDIGIGIIHIIIIIIIIIIHHEFHEGGFF<<11FHIIIIIHD1IIIHFIIIIIHE?HHEF?IIHEIIIIII
@HWI-D00621:625:HMJNFBCX2:2:1102:17530:6391
GTGGGGAATATTGCACAATGGGCGCAAGCCTGATGCAGCCATGCCGCGTGTATGAAGAAGGCCTTCGGGTTGTAAAGTACTTTCAGCGAGGAGGAAGGCATTAAGGTTAATAACCTTGGTGATTGACGTTACTCGCAGAAGAAGCACCGGCTAACTCCGTGCCAGCAGCCGCGGTAATACGGAGGGTGCAAGCGTTAATCGGAATTACTGGGCGTAAAGCGCACGCAGGCGGTCTGTCAAGTCGGATGTGAAATCCCAGGGCTCAACCTGGGAACTGCATTCGAAACTGGCAGGCTAGAGTCTTGTAGAGGGGGGTAGAATTCCAGGTGTAGCGGTGAAATGCGTAGAGATCTGGAGGAATACCGGTGGCGAAGGCGGCCCCCTGGACAAAGACTGACGCTCAGGTGCGAAAGCGTGGGGAGCAAACAGG
+
IIIIIIIHIIIIIIIIIIIIIIIHIIIHIIIIIIIIIIIIIIHIIIGIEHGHHIIHIHIIGEHGHHHIIIIIIHHHIHIIIIDGHEIIIIIHIHGHIHG?GH@@GHHHIIIHHHHHHIIHHCHI@GHHGEHHIEHHDGDEHIH?GHCHHCHHHIC?HHIH?H?GHHFEHHDGHC:DE--66ECDHD4-5----5-4-E-@@HEHEGGHGHF?E85?EC@63-6>-;CDH:EF-6@@-?CCC=GIHHEGHHIHHHHGA-EHG?FCFIHHGEAHGB-@6-CHCCHHIHGHHEHHHFEHHHCA?A-?FAHIIIIIHIHHG@HIHHE@FHIIIGIIIIIIHHHHIIIIIIHGFHHIHHIIIHIHHHIIHIIIIHIIIIIHIIIIGFIHHHIIHHHHHHIIIIIIIHIIIIIIHIIIIIIIIIIIIIIIIIIIHI
@HWI-D00621:625:HMJNFBCX2:2:1102:11875:6612
GTGGGGAATATTGCACAATGGGCGCAAGCCTGATGCAGCCATGCCGCGTGTATGAAGAAGGCCTTCGGGTTGTAAAGTACTTTCAGCGAGGAGGAAGGCATTAAGGTTAATAACCTTAGTGATTGACGTTACTCGCAGAAGAAGCACCGGCTAACTCCGTGCCAGCAGCCGCGGTAATACGGAGGGTGCAAGCGTTAATCGGAATTACTGGGCGTAAAGCCCACGCAGGCGGTCTGGCAAGTCGGATGTGAAATCCCCGGGCTCAACCTGGGAACTGCATTCGAAACTGGCAGGCTAGAGTCTTGTAGAGGGGGGTAGAATTCCAGGTGTAGCGGTGAAATGCGTAGAGATCTGGAGGAATACCGGTGGCGAAGGCGGCCCCCTGGACAAAGACTGACGCTCAGGTGCGAAAGCGTGGGGAGCAAACAGG
+
IHHIIGHIHIIIIIHIIIHIIHHHIIHGIIIIIIIIIIHIIIIIIIIIIHHHHHHHIIIIIFHHIG/<CHEHH0FGHIHII1<CGHEH:CHHHHIHHIGIIHHFHIHIBHHHFEHHHH@DHCHHHIFH.GHHG8GH:@:FAEHHIIHHHH+;HE?BFH-GEHGH--FE?FC:D:3>HE?HHC->6CHE-F@C-@@-@EF@@4--@@@FEH6@@)@@@F@?#-:7D6++C3F@-?@6--ED>4--GF?HHECFEHC>6+@FF66-EFCFAA@HEGECG@6-5-EHHGFCHIHAB--C8-CFE7D-D78-+DHG@DFHAEEHFHEHHHGHHHHDHGAG.HIIHHHIHHGF<EIIIGIHFHHHIHIIHHHEIIIIIIIIIIHHEHHEFFHIIIIIIHIIIIIIHGHGIHHHDIIIIIIIIHHHHHIIIIIHII
@HWI-D00621:625:HMJNFBCX2:2:1102:19105:6660
GTGGGGAATATTGCACAATGGGCGCAAGCCTGATGCAGCCATGCCGCGTGTATGAAGAAGGCCTTCGGGTTGTAAAGTACTTTCAGCGAGGAGGAAGGCATTAAGGTTAATAACCTTGGTGATTGACGTTACTCGCAGAAGAAGCACCGGCTAACTCCGTGCCAGCAGCCGCGGTAATACGGAGGGTGCAAGCGTTAACCGGAATTACTGGGCGTAAAGCGCACGCAGGCGGTCTGTCAAGTCGGATGTGAAATCCCCGGGCTCAACCTGGGAACTGCATTCGAAACTGGCAGGCTAGAGTCTTGTAGAGGGGGGTAGAATTCCAGGTGTAGCGGTGAAATGCGTAGAGATCTGGAGGAATACCGGTGGCGAAGGCGGCCCCCTGGACAAAGACTGACGCTCAGGTGCGAAAGCGTGGGGAGCAAACAGG
+
IIIIIIIIIIIIIIIIIIIIIHIIIIHGHIIIIIIIIIIIIIIIIIIICEHIIIIIGHHHHIIIFHIIHHHIIGHIIIIIHH<GHHIHHIIGHGHIIGGIGFHIHGHIGIHHIIIEHHG?EHIHHIIIHHHHHHIG+7>@HHHHHHFHHGHHHEBHHE-5AHEHFGHEH@+6DD+D@--FHH=6>:-EEGE@?GGEEE--?EHHHGFEFHHFHG@HHHDHHHHDHFIIHDDHGHF@-G=GHHE@EG@66-CHIGHH>+G@A-6-HHGAA?GHHAA?EIIIHGIHGHHGIIGIHHEHHHEHHIHHHHIIIHHHGEHHHIIIHIHIIHHIIIIIIHIIHHHHIIHIIIHF<<IGIHIIIIHIGIIIIHHIIHIIIHIIHIGCIIHGHIIIIHIIHIIIIIIIIFIIIHGIIIIIIIIIIIIIIIIIIIIIII
@HWI-D00621:625:HMJNFBCX2:2:1102:15819:8145
GTGGGGAATATTGCACAATGGGCGCAAGCCTGATGCAGCCATGCCGCGTGTATGAAGAAGGCCTTCGGGTTGTAAAGTACTTTCAGCGAGGAGGAAGGCGTTAAGGTTAATAACCTTGGCGATTGACGTTACTCGCAGAAGAAGCACCGGCTAACTCCGTGCCAGCAGCCCCGGTAATACGAAGGGGGCAAGCGTTAATCGGAATTACTGGGCGTAAAGCGCACGCAGGCGGTCTGTCAAGTCGGATGTGAAATCCCCGGGCTCAACCTGGGAACTGCATTCGAAACTGGCAGGCTAGAGTCTTGTAGAGGGGGGTAGAATTCCAGGTGTAGCGGTGAAATGCGTAGAGATCTGGAGGAATACCGGTGGCGAAGGCGGCCCCCTGGACAAAGACTGACGCTCAGGTGCGAAAGCGTGGGGAGCAAACAGG
+
IIIIHIIIIIIIIIIIIIIIIIIIIIIIIIIIIIHIIIIIIIIIIIIIHIIIIIIIIIIIIIIIIIIIIHIIIHHHIIIIIGDHHIII:HHI=HHHIHIHICHIIIEHGIHIHHHFHHHHHHIHHHEHG?@@GGDH7EHHCH@G?FHHIIHHHI6GHHH@HF?----F?@-66:6>---6--6ED=++6CG--@E@HHHIHHF?@##@-HD@4664-+))-238GG@CD:EGF-6-EFG>;E@HIIHHHEIHE>:DDCHCEAGEGFE8-@IIIIIHEIIHEHEGIHHECIHHG@-HHEFHIHHHHGHGHDHEF.IHCHHIIHGIIIIIIIIIIIIIIHIIIIIIIIHF<CIIHIIIIIHIHDHIIIIIIIIIIIIIIIIHIIIIIIIIIIIIHIIIIIIHIHIIIIIIIIIIIIIIIIIIIIIIIIIIII
@HWI-D00621:625:HMJNFBCX2:2:1102:13468:8628
GTGGGGAATATTGCACAATGGGCGCAAGCCTGATGCAGCCATGCCGCGTGTATGAAGAAGGCCTTCGGGTTGTAAAGTACTTTCAGCGAGGAGGAAGGCGTTAAGGTTAATAACCTTGGCGATTGACGTTACTCGCAGAAGAAGCACCGGCTAACTCCGTGCCAGCAGCCGCGGTAATACGGAGGGGTCAAGCGTTAATCGGAATTACTGGGCGTAAAGGGCACGCAGGCGGTCTGTCAAGTCGGCTGTGAAATCCCCGGGCTCAACCTGGGAACTGCATTCGAAACTGGCAGGCTAGAGTCTTGTAGAGGGGGGTAGAATTCCAGGTGTAGCGGTGAAATGCGTAGAGATCTGGAGGAATACCGGTGGCGAAGGCGGCCCCCTGGACAAAGACTGACGCTCAGGTGCGAAAGCGTGGGGAGCAAACAGG
+
IIIIHHIIIIIIIIIIHHHIIGHHDHHIHIIIIIIIIHIIIE1EFHIHIHGHHHHIH@CH?EGCFCHHHIHHHHHEHH?CEF?/FHIHIIIIHHIHHIEICHDHIIBF?GEHIEEFHIIGD:HHGHIIIGHGD--:7@D?-AAHG6-4C>C:@?@6FE---64-FHH-A@D:DH+36@GFE-4+++3---6-6@GEH@--6-@-5@H@@G6@?:5<=-6+34-@@+HHD>6--?HHECHHD;C@----@?F6-IDD;+EGA-6--F?HHEEHEFHHIHFFEIHHA8FEEEB6-FHHHGEHHFHCGHIIGIHIHHHCGCEEIHEIHHIIIIHHCHIH@HGIIIIHHFFD:<IHHHHCIIHHHDGIIIIIIIIIHIIIHHIIHIIIIIIIHHHHFHEIIIIIIGIIIHIIIIIIIIIIIIIIIIIIIIIHII
@HWI-D00621:625:HMJNFBCX2:2:1102:17382:8910
GTGGGGAATATTGCACAATGGGCGCAAGCCTGATGCAGCCATGCCGCGTGTATGAAGAAGGCCTTCGGGTTGTAAAGTACTTTCAGCGAGGAGGAAGGCGTTAAGGTTAATAACCTTGGTGATTGACGTTACTCGCAGAAGAAGCACCGGCTAACTCCGTGCCAGCAGCCGCGGGAATACGGAGGGTGCAAGCGTTAATCGGAATTACTGGGCGTAAAGCGCACGCAGGCGGTCTGTCAAGTCGGATGTGAAATCCCCGGGCTCAACCTGGGAACTGCATTCGAAACTGGCAGGCTAGAGTCTTGTAGAGGGGGGTAGAATTCCAGGTGTAGCGGTGAAATGCGTAGAGATCTGGAGGAATACCGGTGGCGAAGGCGGCCCCCTGGACAAAGACTGACGCTCAGGTGCGAAAGCGTGGGGAGCAAACAGG
+
IIIIIIHIIHIIIIIIIIIIHIIIIIIIIIIHGHIIGIHIFHIIIIIICDEEHIIGIIIIHHCHIIIHIHIHIHHHIIGIFHDGGHIIGICCHHEHIIIHE;@DGEGHIHEHI?FH7@.:E@EEHIEHHHHGHCEHHGICEEEGCEEG+;DH@EFH?EHCCGHH--AF-8++>++5+--6@5E:+3555@---655--6@GHE-@-@@@--@?:++CF?-;)>C:D@HHD5-@66----DD@=@-6HF@-@6EDDH:D??F--F-AA?GHF@?G6GF-F@G@-G@B6F4B?IHEHGE@F@@?FGG8GD7:.E:..EHEEEEEHBHGF?DIHHEEHCHE=HHDG?HHFF<CEEFIIHGHHHDD:<HHEC@HHDIIIIHHDDE?@?EFGF@HHG?HHHDHGIIHCDHHCDIIIIIIIIHIIIHG?IIHCCIH
@HWI-D00621:625:HMJNFBCX2:2:1102:14413:9739
GTGGGGAATATTGCACAATGGGCGCAAGCCTGATGCAGCCATGCCGCGTGTATGAAGAAGGCCTTCGGGTTGTAAAGTACTTTCAGCGAGGAGGAAGGCATTAAGGTTAATAACCTTAGTGATTGACGTTACTCGCAGAAGAAGCACCGGCTAACTCCGTGCCAGCAGCCGCGGTAATACGGAGGGTGCAAGCGTTAATCGGAATTACTGGGCGTAAAGCGGACGGAGGCGGTCTGTCAAGTCGGATGTGAAATCCCCGGGCTCAACCTGGGAACTGCATTCGAAACTGGCAGGCTAGAGTCTTGTAGAGGGGGGTAGAATTCCAGGTGTAGCGGTGAAATGCGTAGAGATCTGGAGGAATACCGGTGGCGAAGGCGGCCCCCTGGACAAAGACTGACGCTCAGGTGCGAAAGCGTGGGGAGCAAACAGG
+
IIIIIIIIHHHIIIIIIIIIIIIIIIIIIIIIHHHIIIIIHIIIIIIIIHHEHIIIIIIIIGEHHHIIHHIIIIIIIIHIIHDGHHED:HDHHH@HIIHIF?HGGHHH.FHHHHIIIEHIIIGHIFHIHHHGFEH:CHCHHIGEGGEGDHGHEHHHCHHIIIECFEHHHIHHI+3:--@GHIIHHHEH@@@HG=4G=@@@-F@4@@G@FHHECD->>@@@9+@--+EC++--66-@6-HHHEHHHEHEEHG@-+::CDE?G?GCHHEA6CIHHHECEEFHGIHGHHHHHHEIIIIHGIIHHCGFHIIHHHDA.HHHGHFGFEHEHHHIHHIIHGHHHHHHIIIHHHHHDEIIEIIGIHHIGIIIIIIIIIIIIIIIIIHE=@HHIIIIIFEECIIIIHGHHIIIIHIHIIIIIIIIIIIIIIIIIIIIII
@HWI-D00621:625:HMJNFBCX2:2:1102:19411:10695
GTGGGGAATATTGCACAATGGGCGCAAGCCTGATGCAGCCATGCCGCGTGTATGAAGAAGGCCTTCGGGTTGTAAAGTACTTTCAGCGAGGAGGAAGGCGTTAAGGTTAATAACCTTGGCGATTGACGTTACTCGCAGAAGAAGCACCGGCTAACTCCGTGCCAGCAGCCGCGGTAATACGGAGGGTGCAAGCGTTAATCGGAATTACTGGGCGTAAAGCGCACGCAGGCGGTCTGACAAGTCGGATGTGAAATCCCCGGGCTCAACCTGGGAACTGCATTCGAAACTGGCAGGCTAGAGTCTTGTAGAGGGGGGTAGAATTCCAGGTGTAGCGGTGAAATGCGTAGAGATCTGGAGGAATACCGGTGGCGAAGGCGGCCCCCTGGACAAAGACTGACGCTCAGGTGCGAAAGCGTGGGGAGCAAACAGG
+
IIIIIIIIIIIIIIIIIIIIIIIIIIIIIIIIGIIIIIIIHIIIIIIIEHEHIIIHHIIHIIGIIGHIGDHHHHHHIFHH<GDFHIIIIIIIGHIHHIGIHDHEHI:.FHCHFHGHHFHHHHCHHHFHHEGHHC-DHCHECHIHH@H-+>:DEF--AF@FAHHEC?GHEA>DDDHCHHIEF@@:CD@HHE?-4@---@@-FH@@HGFEHHFEG-CHE:HDGHHHHE=HHDEG@-@6-EHHCG@-@6-@@@EF-+C>+>-8-HFFGA46?IHHHF@HFBF5@GHCF?HIHFFHHD8?DD7EGAHCFD-78C>:D.FIHGBG?HCHEHHHDCHDGIIIHIHHIIHHEHED<CHHCGHIIIGGIDHDGHHHIIIIGIIGIIIHFHHIIHIGIHHIHIIIHIIIIHIIIIIIIIIIIHIIIIIIHIIIIIIIII
@HWI-D00621:625:HMJNFBCX2:2:1102:19709:10673
GTGGGGAATATTGCACAATGGGCGCAAGCCTGATGCAGCCATGCCGCGTGTATGAAGAAGGCCTTCGGGTTGTAAAGTACTTTCAGCGAGGAGGAAGGCGTTAAGGGTAATAACCTTGGCGATTGACGTTACTCGCAGAAGAAGCACCGGCTAACTCCGTGCCAGCAGCCGCGGTAATACGGAGGGTGCAAGCGTGAATCGGAATTACTGGGCGTAAAGCGCACGCAGGCAGTCTGTAAAGTCGGATGTGAAATCCCCGGGCTCAACCTGGGAACTGCATTCGAAACTGGCAGGCTAGAGTCTTGTAGAGGGGGGTAGAATTCCAGGTGTAGCGGTGAAATGCGTAGAGATCTGGAGGAATACCGGTGGCGAAGGCGGCCCCCTGGACAAAGACTGACGCTCAGATGCGAAAGTGTGGGGAGCAAACAGG
+
IIIIHIGDHIIIIIHII1FHHHIIHHHIGIHHGHIIIHFHIIIGIIIHCHEHE?GFCGHHHFHEHIIDHCHDEHHIIII?G<7:FGHDHIIIFFDAFC?.7.@.FF.7D.GCHEEH??AGD:>A-877AEGGHHDC+-+-8-68ACH?++>+668A-AEHHHI?64-FC-66>:;>@--655@>+:-4=G?G--@@EH-@GH@6366@@HDE@D3CG@@2=HE+@F@6--+--------5+-5--?@@EG@--:>53:@8-66AGAACFH@-?HHG?EG??HHIHG@A-G@@FFFHHGC?-7A-F@HIIHD?H@EFHHHHEF.IIHHIHCHDGHIIIIIHIIIHHFGF<CFFHHIIHCIIHDIHHEFIIIIIIHIIIIIIIIIHIIIIIIIIIIIHCHGIIIIIIIIIIIIIHEIIIIHIHIIIIIIIII
@HWI-D00621:625:HMJNFBCX2:2:1104:11908:79466
GTGGGGAATATTGCACAATGGGCGCAAGCCTGATGCAGCCATGCCGCGTGTATGAAGAAGGCCTTCGGGTTGTAAAGTACTTTCAGCGGGGAGGAAGGCGATAAGGTTAATAACCTTGTCGATTGACGTTACCCGCAGAAGAAGCACCGGCTAACTCCGTGCCAGCAGCCGCGGTAATACGTAGGGTGCAAGCGTTAATCGGAATTACTGGGCGTAAAGCGCACGCAGGCGGTCTGTCAAGTCGGATGTGAAATCCCCGGGCTCAACCTGGGAACTGCATTCGAAACTGGCAGGCTAGAGTCGTGTAGAGGGGGGTAGAATTCCAGGTGTAGCGGTGAAATGCGTAGAGATCTGGAGGAATACCGGTGGCGAAGGCGGCCCCCTGGACAAAGACTGACGCTCAGGTGCGAAAGCGTGGGGAGCAAACAGG
+
IIIIIIIIIIIIIIHIIIIIIIIIIIIIIIIIIIHIIIIIIIIIIIIIIIGHHHIIIIGIIIIIIHHIIHHHIIIIHHIIHH<CFHIHIIIHIIEHEHHHIHHIIEFEHHHHEHIHIIIEHHIGHGFHHIGHC-@HIHIEGHFHHHH?>+:5GEEHHHI?GH-66-@---6C+5>DE?-6@-6@@?-@HHHC?E-4@E-6@FFHG@?@6@C@5CHCHD@>>D@#-3FCDDC--EHFEFIIHCGEGIHHFEEHG:HHC:GGIGHIHIHHHHGFHHIHHIIHA6?HIIHHIIHHHGGB@IHH;6-HHEHIIIHHG@IHGIIIHHEIIHIIIIIIIIIIIIIIH<HHHIHF<HGHHHIHIHIIHIIIHHHHHHIIIIIHHIHHHHIIHHGIHHHHHIIIIHHEH@HIIIHHHIIIIIIIIIIIIIIHIIIIII
@HWI-D00621:625:HMJNFBCX2:2:1104:12385:79376
GTGGGGAATATTGCACAATGGGCGCAAGCCTGATGCAGCCATGCCGCGTGTATGAAGAAGGCCTTCGGGTTGTAAAGTACTTTCAGCGAGGAGGAAGGCATTAAGGTTAATAACCTTGGTGATTGACGTTACTCGCAGAAGAAGCACCGGCTAACTCCGTGCCAGCAGCCGCGGTAATACGGAGGGTGCAAGCGTTAATCGGAATTACTGGGCGTAAAGCGAACGCAGGCGGTCTGTCAAGTCGGATGTGAAATCCCCGGGCTCAACCTGGGAACTGCATTCGAAACTGGCAGGCTAGAGTCTTGTAGAGGGGGGTAGAATTCCAGGTGTAGCGGTGAAATGCGTAGAGATCTGGAGGAATACCGGTGGCGAAGGCGGCCCCCTGGACAAAGACTGACGCTCAGGTGCGAAAGCGTGGGGAGCAAACAGG
+
IIIIIIIIIIIIIIIIIIIIHIIIIIIIIIHHHIIHHHHIIIIIIHIIHHGHFHHIIIIIIIIIIIIIIHHHHEHIIIIIII<DGHHHIIIHIIGIIIGIIIHIHIHHFEHIHHGFHHFCHIIHHFHIHHHGEBHGDFHHHHFHIIICC:CHHGHHIGIIIHCC@G?AGFHHDDCCGG@HH6=CDHGE--@6@E--4--6GHHGG?-6666@?D+-@=;@5+4)-@@CD:EG?FHHF-=D:@@@E?-HFF@-=HD>6+GF-HHEHH@EEHHEA6-GHHHEHDHHA-HCIHHIHHEIIHFHEF?IIIGIIIIHA@HHHIHHHHHIHHIHH:CHFIIIHIHHHHHHG@HC<@IIIIHHIH?HDC.HGHIIIIHE@IIHHHHHHHHCHIHIHHHHCIHHHIIIH@IGIHHDHIIHDIHEIHIHGIHHHIIHII
@HWI-D00621:625:HMJNFBCX2:2:1104:14808:79635
GTGGGGAATATTGCACAATGGGCGCAAGCCTGATGCAGCCATGCCGCGTGTATGAAGAAGGCCTTCGGGTTGTAAAGTACTTTCAGCGAGGAGGAAGGCGTTAAGGTTAATAACCTTGGCGATTGACGTTACTCGCAGAAGAAGCACCGGCTAACTCCGTGCCAGCAGCCGCGGTAATACGGAGGGTGCAAGCGTTAATCGGAATTACTGGGCGTAAAGCGCACGCAGGCGGTCTGTCAAGTCGGATGTGAAATCCCCGGGCTCAACCTGGGAACTGCATTCGAAACTGGCAGGCTAGAGTCTTGTAGAGGGGGGTAGAATTCCAGGTGTAGCGGTGAAATGCGTAGAGATCTGGAGGAATACCGGTGGCGAAGGCGGCCCCCTGGACAAAGACTGACGCTCAGGTGCGAAAGCGTGGGGAGCAAACAGG
+
IIIIIIIIIIIIIIIIHIIIIIHGHIIIIIIIGHHIIFHHIIIIIIIHHIEHHHIIIIIIHIIIIIIIIIIIIE?HHIIHIH<FHEHIHIIIIIIIIIHIIIIIIIIGIIIGEGHHH.GHHIIGHHEHGEHIIHHIIHIIIHHEHHCHIIIIIIGE?FHEHFHHHIHHHH+>>HCH6--6EC-3>HHC=E?6-@E4@G-@HHHGGFHHHHHEHEHG@@?3=@HHHFFHFDEFGHHG?EED>-@?HHHHEEIHIHDDHHHHEHHHHIHF@CHHGIHHA?HIHHHHHHIIIIIIHIIIIIHHHGEHIHIIIHIIHHIIIHEHGIIHHGIIIIIIHIIIHIIIIIIIIHHD<FCHHGHIIIIIHIIIIIIHHIIIIIHIIIIIIIIIIIIGGIIHIIIIIIIIHGIIIIIIIIIIIIIGIIIIIGIIIIIIGI
@HWI-D00621:625:HMJNFBCX2:2:1104:18945:79890
GTGGGGAATATTGCACAATGGGCGCAAGCCTGATGCAGCCATGCCGCGTGTATGAAGAAGGCCTTCGGGTTGTAAAGTACTTTCAGCGAGGAGGAAGGCATTAAGGTTAATAACCTTGGTGATTGACGTTACTCGCAGAAGAAGCACCGGCTAACTCCGTGCCAGCAGCCGCGGTAATACGGAGGGTGCAAGCGTTAATCGGAATTACTGGGCGTAAAGCGCACGCAGGCGGTCTGTCAAGTCGGATGTGAAATCCCCGGGCTCAACCTGGGAACTGCATTCGAAACTGGCAGGCTAGAGTCTTGTAGAGGGGGGTAGAATTCCAGGTGTAGCGGTGAAATGCGTAGAGATCTGGAGGAATACCGGTGGCGAAGGCGGCCCCCTGGACAAAGACTGACGCTCAGGTGCGAAAGCGTGGGGAGCAAACAGG
+
IIHIIIIHHIIIIIIIIHHHHHHHHIIIIIIHIIIIIIIIIHHIIDHHIIHHHHFHIIHIIGIIIHIGHGHHHIIHHEHHHIDGHHHIHIGIIIHHCHIFH?HHHHIIIIHGH<GFEHFHHIEHEHEEG-GHFEHHDH:G@GHHEHCCHHHHEEC@CEH@?GE?FHHGGHH:HC>>EHIFHIGHHG-@EEGEEH54EEHHCC-6HC6@=<DE@@66@EHDECE>CHHCCD?FG@-F@?@HDHEF-HHHG??HG:HHC:HHHIHEHEEG@-GIIHIHEA?EIHHHHGCHHHHIHEEHIHGIHF7HHHIIIIIHG?HHIHEGHHFIIIHHIGIGIIHHHHE/HHHHGDCD7<GHHHHEHIIIGIHIIIHIIGIIIIGIIIIHIHIGIIIIIIHIIIIIHHHHHHIIIIHHHEHHIIIIIIHHHIIIIHIIHH
@HWI-D00621:625:HMJNFBCX2:2:1104:4327:80225
GTGGGGAATATTGCACAATGGGCGCAAGCCTGATGCAGCCATGCCGCGTGTATGAAGAAGGCCTTCGGGTTGTAAAGTACTTTCAGCGAGGAGGAAGGCGTTAAGGTTAATAACCTTGGCGATTGACGTTACTCGCAGAAGAAGCACCGGCTAACTCCGTGCCAGCAGCCGCGGTAATACGGAGGGTGCAAGCGTTAATCGGAATTACTGGGCGTAAAGCCCACGCAGGCGGTCGGTCAAGTCGGATGTGAAATCCCCGGGCTCAACCGGGGAACTGCATTCGAAACTGGCAGGCTAGAGTCTTGTAGAGGGGGGTAGAATTCCAGGTGTAGCGGTGAAATGCGTAGAGATCTGGAGGAATACCGGTGGCGAAGGCGGCCCCCTGGACAAAGACTGACGCTCAGGTGCGAAAGCGTGGGGAGCAAACAGG
+
IIIIIIIIIIIIIIIIHIIIIIIIIIIIIIIIIIIIIIIIIIIIIIIHFHGHIHIIIIGIIFHIIGIHHIIIIIIIHHIIIIFHHEHHHHHHIIGHIHCHHHIIIIIIHFHIIHIIGCE7:DHHEHFEHEC@HIIIICHCHIIECACFDHGHIIACHE=4EDGHHFHIEEDHHHC:---66EGHDCEHEF@-5@H----6EHE@E6@?@GHFG-EG@65+)@4+CGG>;3>5++--@-HHC-@?F6-IHHHHH:HC:DHEF-A+D>>6-@HFG6@HGHIHGEFAFB-GHHCG?HHHIHEF?EG?IHHHIIHIIIGIHHFIIIIHHFIHD:GIHIIIIHHHIIHHHIHHBEIIIIIIIIIIIIGIIIIIIIIIIIIIIIIIIIIIIIIIIIIIHIIIHIIHHFIIIIIIIIIIIIIIIIIIIIIIIIIIII
@HWI-D00621:625:HMJNFBCX2:2:1104:13066:80183
GTGGGGAATATTGCACAATGGGCGCAAGCCTGATGCAGCCATGCCGCGTGTATGAAGAAGGCCTTCGGGTTGTAAAGTACTTTCAGCGAGGAGGAAGGCGTTAAGGTTAATAACCTTGGCGATTGACGTTACTCGCAGAAGAAGCACCGGCTAACTCCGTGCCAGCAGCCGCGGTAATACGGAGGGTGCAAGCGTTAATCGGAATTACTGGGCGTAAAGCGCACGCAGGCGGGCTGTCAAGTCGGATGTGAAATCCCCGGGCTCAACCTGGGAACTGCATTCGAAACTGGCAGGCTAGAGTCTTGTAGAGGGGGGTAGAATTCCAGGTGTAGCGGTGAAATGCGTAGAGATCTGGAGGAATACCGGTGGCGAAGGCGGCCCCCTGGACAAAGACTGACGCTCAGGTGCGAAAGCGGGGGGAGCAAACAGG
+
HIIIGIIIGIIHHHIIIIIIIIHIIIIIIIIIIHIIIIIIIIHEHIGHDHCEHHIIIHHHIIIIIIIHHHIHIEHIECGHHI:EHFHIIIIG=ECHCH/CCDHHIHFHGHHIHIIIIF.DHCHIIHGHHHCHH7DHHHICCHII-G-AD:CDE?@A@EGHA@A?AGGEGADH:+>DHHHGHEG:DHIIHIHIH---54--6@CEGEH@?IIHE@?E@@F-:C;>FHHCC564-EEFCHHD;@--@6-HG-@6-+5+HHHA@-G@A8@F-?HGHHHHEHHFEDIHHHEHHF@AEH@GHIHIHG?GHHHE+HIHGHGFHHHG?HHIHHIIIHGIIIIHHEH@GHE@HHFG<GGGHHHHCGHGCHIHHHHIHIHGHCHHIIGIGHEIHIIIIIIHIHGHHIHFHGIIIIIIIIHEDF</HIHEIEIIIIHHHI
@HWI-D00621:625:HMJNFBCX2:2:1104:9890:80402
GTGGGGAATATTGCACAATGGGCGCAAGCCTGATGCAGCCATGCCGCGTGTATGAAGAAGGCCTTCGGGTTGTAAAGTACTTTCAGCGAGGAGGAAGGCATTAAGGTTAATAACCTTGGTGATTGACGTTACTCGCAGAAGAAGCACCGGCTAACTCCGTGCCAGCAGCCGCGGTAATACGGAGGGTGCAAGCGTTAATCGGAATTACTGGGCGTAAAGCGAACGCAGGCGGTCTGTCAAGTCGGATGTGAAATCCCCGGGCTCAACCTGGGAACTGCATTCGAAACTGGCAGGCTAGAGTCTTGTAGAGGGGGGTAGAATTCCAGGTGTAGCGGTGAAATGCGTAGAGATCTGGAGGAATACCGGTGGCGAAGGCGGCCCCCTGGACAAAGACTGACGCTCAGGTGCGAAAGCGTGGGGAGCAAACAGG
+
IIIIIIIIHIIIIIHIIIIIIIIHIIIHIIIIGHIIIIIHIIIIIIIIFFGHIIIIIIIIIGIIIIIIIHICHHHIIHIIIHDGEGHIHDHCHIIFHI/FGHH?HHHIIHHIIGE77@GDAHHHHH.:D?F=GFHC+EHEEEHIGGFCHDD:HIHHHIGHHGFCGHFFFEDHHC+>@-@HH-5>>C@5-6-6-46---6@GHHHHEEEH?G64/>DHEE6-#4+@CHHD+EIHFHHG?EHH@@?G@@----@6+CHDCHHIHHEAA-8-6AGF668-CHGEE-CHHHHF?HE@GAHIHHHGHF?G-IHHHDDG@IIIIIIIHIIIIIHIHHDHGIHGGHHHGIIHGCD7EIHGIHIIIIIIHIIIIIIHGIIIIIIIIIIHEFHIIIIIIIHHHHIHIHGIHIIIIIIIIIIHIIHIIIIIIIIIIGIHI
@HWI-D00621:625:HMJNFBCX2:2:1104:11512:80313
GTGGGGAATATTGCACAATGGGCGCAAGCCTGATGCAGCCATGCCGCGTGTATGAAGAAGGCCTTCGGGTTGTAAAGTACTTTCAGCGAGGAGGAAGGCATTAAGGTTAATAACCTTGGTGATTGACGTTACTCGCAGAAGAAGCACCGGCTAACTCCGTGCCAGCAGCCGCGGTAATACGGAGGGTGCAAGCGTTAATCGGAATTACTGGGCGTAAAGCGCACGCAGGCGGTCTGTCAAGTCGGATGTGAAATCCCCGGGCTCAACCTGGGAACTGCATTCGAAACTGGCAGGCTAGAGTCTTGTAGAGGGGGGTAGAATTCCAGGTGTAGCGGTGAAATGCGTAGAGATCTGGAGGAATACCGGTGGCGAAGGCGGCCCCCTGGACAAAGACTGACGCTCAGGTGCGAAAGCGTGGGGAGCAAACAGG
+
IIIIIIHIIIIIIIIIIIIHIIIIIIIIIIIIIIIIIIIIIIIIIIIIHHGHHIIIIIIHIHIIIIIIIIHIIIIHHIIIHHDGHIIIHHHCHHGHHHGHHHIFHGI?HHHHHHHFCHH:DHHIGIHIIHHFE@GH:HHICA8G-AE@DHDHHI@-GHHEEGHEHCC?EF:HHDDHH-66EH=;CH-@CGE??-5@GG?FHFH@@EEFCHH6--C@@53+-E@3F44:HHF6--?IHHEC:=E6@--HF@@@GHHCHC@8-F8-A6?G-GHFHHHCGHIHE@-?IIHEEHFHHHHHHHHIHACHHCHEDDHGHHEHB7GHGCGHHIIHHDHHHHIIIHHCHHHIHGDC<<EIIIIHHFIIIIHDHIIHIHIH@GIIIIIGIIHIIHIHHEHGHIHIIIIIIIIIHIHIIIIIIIIHIIIIIIIIIIIIHI
@HWI-D00621:625:HMJNFBCX2:2:1104:9148:80671
GTGGGGAATATTGCACAATGGGCGCAAGCCTGATGCAGCCATGCCGCGTGTATGAAGAAGGCTTTCGGGTTGTAAAGTACTTTCAGCGAGGAGGAAGGCGTTAAGGTTAATAACCTTGGCGATTGACGTTACTCGCAGAAGAAGCACCGGCTAACTCCGTGCCAGCAGCCGCGGTAATACGGAGGGTGCAAGCGTTAATCGGAATTACTGGGCGTAAAGCGCACGCAGGCGGTCTGTCAAGTCGGATGTGAAATCCCCGGGCTCAACCTGGGAACTGCATTCGAAACTGGCAGGCTAGAGTCTTGTAGAGGGGGGTAGAATTCCAGGTGTAGCGGTGAAATGCGTAGAGATCTGGAGGAATACCGGTGGCGAAGGCGGCCCCCTGGACAAAGACTGACGCTCAGGTGCGAAAGCGTGGGGAGCAAACAGG
+
HIIIIHHHIIIIIIHIHIIIIIIIHHIIIIIIIIIIIIIIIIIIIGHIIHHIIIIHIIIIII1DHHIHIIHIIIIIIIIIIIGEHHIHHHIHHIIIIIHIIIHFHIHIICGHHIHHEHCGHIIIIIIIHEAHH@ECD-:F@GHE?AAACC:3EHHIIGHCHHHE?GE?EHHDHI++@GGHHHIIID@H-6FE@G6EGHE?-@@@@FA?@-@E-+?CEGE1-G@++@=+CC@6-------C:C@?HE@@6--F5+:CC;?F?AA-FAA86-A-HHEF?HEA-@BGFEGHG?FGHIIIHFEE?EE?HEEECHDDFFIIIGIIIIHIIIHHIIIIIHIHGHHHHHHIHHGCAHHGCGIIIIIIIIIIIHIIIIIIIIIHIHIHHHGIHIHIGHIHHGIIHHEIHCHHCHIHHGIIIIIHGIIHIIIHHIIIII
@HWI-D00621:625:HMJNFBCX2:2:1104:19909:80550
GTGGGGAATATTGCACAATGGGCGCAAGCCTGATGCAGCCATGCCGCGTGTATGAAGAAGGCCTTCGGGTTGTAAAGTACTTTCAGCGAGGAGGAAGGCGTTAAGGTTAATAACCTTGGCGATTGACGTTACTCGCAGAAGAAGCACCGGCTAACTCCGTGCCAGCAGCCGCGGTAATACGGAGGGTGCAAGCGTTAATCGGAATTACTGGGCGTAAAGCGCACGCAGGCGGTCTGTCAAGTCGGATGTGAAATCCCCGGGCTCAACCTGGGAACTGCATTCGAAACTGGCAGGCTAGAGTCTTGTAGAGGGGGGTAGAATTCCAGGTGTAGCGGTGAAATGCGTAGAGATCTGGAGGAATACCGGTGGCGAAGGCGGCCCCCTGGACAAAGACTGACGCTCAGGTGCGAAAGCGTGGGGAGCAAACAGG
+
IIIIIIHHIIIIIIIIIIHHHIIIIIIIIIIIIIIIIIIIIIIIIIIIIIIIIIIIIIHIHIIIIHHIIFHDHIIIHHHGHI<GHHHHHIHCHIGHGGHIHCHHGH<DHHIHHHCHGHGEDCHHIIIIAEHHHC@HDHHEHGGHHHFCHGIG-A-FEHHHEHIICHH?-GDD:>H:@FGHHHHCCDGHC?@FCE6@-@--EH?HHHEEHDCCG:G@4HC>546>EDC>D:HF-@?IHEHHCG=H@CGG?@IIHHD:3HEEEHGFHFHG?E?HIIHHIIIIHHEFB8IHHIHIIHFIIHEGA-?HIHHHDHHHGAHIIIIIIHEFGIHIIHHGIGIIGHIIIIIIIHHHDHIIHIIIIIIIIIIIIHHHHFIIIIIIIIIIHCIIIIIIIIIIHIIIIHIIIIIIIIHHIIIIIHIIIIIIIIIIIIIIII
@HWI-D00621:625:HMJNFBCX2:2:1104:14779:80837
GTGGGGAATATTGCACAATGGGCGCAAGCCTGATGCAGCCATGCCGCGTGTATGAAGAAGGCCTTCGGGTTGTAAAGTACTTTCAGCGGGGAGGAAGGCGATAAGGTTAATAACCTTGTCGATTGACGTTACCCGCAGAAGAAGCACCGGCTAACTCCGTGCCAGCAGCCGCGGTAATACGGAGGGTGCAAGCGTTAATCGGAATTACTGGGCGTAAAGCGCACGCAGGCGGTCTGTCAAGTCGGATGTGAAATCCCCGGGCTCAACCTGGGAACTGCATTCGAAACTGGCAGGCTAGAGTCTTGTAGAGGGGGGTAGAATTCCAGGTGTAGCGGTGAAATGCGTAGAGATCTGGAGGAATACCGGTGGCGAAGGCGGCCCCCTGGACAAAGACTGACGCTCAGGTGCGAAAGCGTGGGGAGCAAACAGG
+
IIIIHIIIIIIIIIIIIIIIIIIIHIIIIIIHIIIIIIIIIIIIIIIIHIIIIIIIIIIIIIIIIIIIIIIIIIIIHHIHII<DGHHHHIIIIIIIHIIIHHHHHIHHIIIIIHHHHIIHHHIHIIIIEHHHHEHHHHIIIIIIHHHHHHIIHHHHHEHHEHEFHEHGHCDHIIHHIGIIIHHHGIHHFHHIGGHEHHHHHHGH6@6@GCHE5>EEEHHHHHHGGHIHDDHIIHEEEHEDDHHHGCHC?EIIIHHCHHHHCFEEIIHHHHIGGIIIIIHGHHHHBGHHIIIIHHIIIHFHGHFHHHFEIIIIHFHIIIIIIHGHHGIHIIHIHHIHEGHIIIIIIIHG<IIIHIHHIIIIHIIIIIIIIGIIIIIIIIIIHIIIIGIIIIIIIIIIIIIIHEIIIIIIIIIIHIIIIIIIIIGIIIIIII
@HWI-D00621:625:HMJNFBCX2:2:1104:5115:81077
GTGGGGAATATTGCACAATGGGCGCAAGCCTGATGCAGCCATGCCGCGTGTATGAAGAAGGCCTTCGGGTTGTAAAGTACTTTCAGCGAGGAGGAAGGCATTAAGGTTAATAACCTTAGTGATTGACGTTACTCGCAGAAGAAGCACCGGCTAACTCCGTGCCAGCAGCCGCGGTAATACGGAGGGTGCAAGCGTTAATCGGAATTACTGGGCGTAAAGCGAACGCAGGCGGTCTGTCAAGTCGGATGTGAAATCCCCGGGCTCAACCTGGGAACTGCATTCGAAACTGGCAGGCTAGAGTCTTGTAGAGGGGGGTAGAATTCCAGGTGTAGCGGTGAAATGCGTAGAGATCTGGAGGAATACCGGTGGCGAAGGCGGCCCCCTGGACAAAGACTGACGCTCAGGTGCGAAAGCGTGGGGAGCAAACAGG
+
IIIIIIIIIIIIIIIIIIHHIIIIIIIIIIIIIIHIIIIIIIIIHIIIHIHIHIIIIIIIIIIHIIIHDHEHEHIIIIGIIH<FHHHIIIIIIGIIIIIHHIIIIIHHHHHHHHHHHHIFGFHEGHFEHIE@FAHHHIHEACC@--7FDCHHGI6EFG@FHH-66-AGEEDHIIIIHFH@E5@DC+-6@GHIEGH=@----54@EF#####HHG@@CHD@6+4+@-E+++F@--@@-@@>6-@@EH@6--E@-CDHIHHHIHFA6-5-66-GIIHFHIH?HGFHHG-HFGBIHCGIHFIHEGGIHEG@IHHHCEHIIHCGIHHHHHIHHIIIIIIIIIIIIIIHIHEFAHIIHIIGIIIIHHHDEIIIIIIHHIIIIHDH=?HGIIIIIIIIIIIIIHIIIIIIIIHIIIIIIIIHIIIIIIIIIIIIII
@HWI-D00621:625:HMJNFBCX2:2:1104:20784:81040
GTGGGGAATATTGCACAATGGGCGCAAGCCTGATGCAGCCATGCCGCGTGTATGAAGAAGGCCTTCGGGTTGTAAAGTACTTTCAGCGGGGAGGAAGGCGATGCGGTTAATAACCGCGTCGATTGACGTTACCCGCAGAAGAAGCACCGGCTAACTCCGTGCCAGCAGCCGCGGTAATACGGAGGGGGCAAGCGTTAATCGGAATTACTGGGCGTAAAGCGCACGCAGGCGGTCTGTCAAGTCGGATGTGAAATCCCCGGGCTCAACCTGGGAACTGCATCCGAAACTGGCAGGCTTGAGTCTCGTAGAGGGGGGTAGAATTCCAGGTGTAGCGGTGAAATGCGTAGAGATCTGGAGGAATACCGGTGGCGAAGGCGGCCCCCTGGACGAAGACTGACGCTCAGGTGCGAAAGCGTGGGGAGCAAACAGG
+
IIIIIIIIHHHIIIIHIIHIIIIIHHHIIHIIGIIIIIGHHIIIHIIIIIHHHIHIIHIIIEHHIIIIIGHHHHHIHHECHH<CFHGIIIIIIHGHHHHHIIICHI8C@EHGCDCDHHIIHHHHIHHHEEF=-FEHDH3AHCCFHGG@CCC:@6F-6GHHCGEHIHG@-FHCHC>6-6@-EHEDHG+++6E@EG--5-F?GHEE@-FF@;+-@664-3+C5=EHHCEHCAFHG@--HHFHC@HFHHE@-GEF=CIHD;EFEEAFFAEG?EEGHEHEEHHCH=HEHHEEHHIIHHHF@ECC=HCFHFHIIHDEGCHHHHHE?EGIIHHEHGIHHHGHFHHEIIHHG?HFBHGHHHHHHGHG<DIHHEHIIIIIIIHIIGIIIGIHIIHIIHIHHHIIHIIIIIIIIHGIIIIIIHIGIIIIIIIIIIIHIH
@HWI-D00621:625:HMJNFBCX2:2:1104:1610:81733
GTGGGGAATATTGCACAATGGGCGCAAGCCTGATGCAGCCATGCCGCGTGTATGAAGAAGGCCTTCGGGTTGTAAAGTACTTTCAGCGAGGAGGAAGGCGTTAAGGTTAATAACCTTGGCGATTGACGTTACTCTCAGAAGAAGCACCGGCTAACTCCGTGCCAGCAGCCGCGGTAATACGGAGGGTGCAAGCGGTAATCGGAATTGCTGGGCGTAAAGCGCAAGCAGGCGGTCTGTCAAGTCGGATGTGAAATCCCCGGGCTCAACCTGGGAACTGCATTCGAAACTGGCAGGCTAGAGTCTTGTAGAGGGGGGTAGAATTCCAGGTGTAGCGGTGAAATGCGTAGAGATCTGGAGGAATACCGGTGGCGAAGGCGGCCCCCTGGACAAAGACTGACGCTCAGGTGCGAAAGCGTGGGGAGCAAACAGG
+
IIIIIIIIIIIIIIIIIIIIIIGIIIIIIIIIIIIIIIIGIIIHIIIICFHHIIIIIIIIIIIHHIIIHIIHHIIIIHEHHHGHHIHHDHHDHIIHHHEHIHIIHHCH?/BHHHAHEC@.+CH@-7A@GEE-@---87DG?F7C--88C3>HHIAFH----6-AGE--5A6+>C6CE6@EH-5CCH@HCCEH?#######FHGE@@+--+D6--G6-;DC46->@-IHHC@G6-?E@-E:CEFHGCHHFHHGHHD>+:HEE@F-EHHHGFIHHIIHCHH?G@HHHHHIGIHG?ECIIIHIGIHHHEIHIDIHHEHHGIIHHC?GIIIIIIIIIIIIIHIIIIHIIHFF<FHHIIIIIIHIIIHIIIIIIHIIIIIHIIDHIIHIIIIIIIIIIIIIIIIIHIIIIIIIIIIIIGIIIIIIIIIIIIIIII
@HWI-D00621:625:HMJNFBCX2:2:1104:6953:81739
GTGGGGAATATTGCACAATGGGCGCAAGCCTGATGCAGCCATGCCGCGTGTATGAAGAAGGCCTTCGGGTTGTAAAGTACTTTCAGCGAGGAGGAAGGCGTTAAGGTTAATAACCTTAGCGATTGACGTTACTCGCAGAAGAAGCACCGGCTAACTCCGTGCCAGCAGCCGCGGTAATACGGAGGGTGCAAGCGTTAATCGGAATTACTGGGCGTAAAGCGCACGCAGGCGGTCTGTCAAGTCGGATGTGAAATCCCCGGGCTCAACCTGGGAACTGCATTCGAAACTGGCAGGCTAGAGTCTTGTAGAGGGGGGTAGAATTCCAGGTGTAGCGGTGAAATGCGTAGAGATCTGGAGGAATACCGGTGGCGAAGGCGGCCCCCTGGACAAAGACTGACGCTCAGGTGCGAAAGCGTGGGGAGCAAACAGG
+
HIIIIIHHHHIIIIIGIIIHGHIIIIIIIIIIHIIIIIIHIIHGIHCEHHHIIIFFHIIIHGIHHGHICGHHIGIHHHHHEHEHEGCCHIIGHIIIHGHIEHIIIHHIEE?HHH?GAHI?:>F@-A8EHHIHHHHD7-766FCA@GHIIHD:GCHH-F-FEHEH-@GEHHHDHD634@@HHEC:CC=@4@---EGHHE6FGGEHHCE-@CHE@@@HHC@2-@G:-4=H>+6@6---@CHCCHDIHECCHH@--5+HDHGG@6-?FF-6-EIHHEIHFCE?H@FEAGCIIH@@EHGFHCHGAAFIIHHHIHCEFDIHHIHIIIIIIIIIIIIHIIHD0GIIIIIIIIIGDHIHIIIIIHIIIHIIHIGIIGIIIIIIIIHIIGIIIIIHIIHIHHHIIIIIHFIIIIIIIIIIIIIIIIIIIIIIIIIIII
@HWI-D00621:625:HMJNFBCX2:2:1104:9980:81662
GTGGGGAATATTGCACAATGGGCGCAAGCCTGATGCAGCCATGCCGCGTGTATGAAGAAGGCCTTCGGGTTGTAAAGTACTTTCAGCGAGGAGGAAGGCGTTAAGGTTAATAACCTTGGCGATTGACGTTACTCGCAGAGGAAGCACCGGCTAACTCCGTGCCAGCAGCCGCGGGAATACGGAGGGTGCAAGCGTTAATCGGAATTACTGGGCGTAAAGCGCACGCAGGCGGTCTGTCAAGGCGGATGTGAAATCCCCGGGCTCAACCTGGGAACTGCATTCGAAACTGGCAGGCTAGAGTCTTGTAGAGGGGGGTAGAATTCCAGGTGTAGCGGTGAAATGCGTAGAGATCTGGAGGAATACCGGTGGCGAAGGCGGCCCCCTGGACAAAGACTGACGCTCAGGTGCGAAAGCGTGGGGAGCAAACAGG
+
IIHHIIHIIIIIIIIIIIIIIIIHIIIGIIIIIIIIIIIIIIIIIIIIHIIGHIGIIIIIIHIIIIIIIIIDIIIIIIIIEHIIIIIHDCCCCHIHIICHGDHHHHGHHEHIIIHGIIGHHHIHHH?HHHHHHFE+77>-6BEE-6GHD++3EG66A-6FHD@E-4AHEHHDCD++>@EEH=@D>+564F6EF@@EHHCGEGE@@6-6DHDG@H@>E-@-DCEC-4DDD+5--6?66-@56---@GF6?HGH@C:++H@AA8CHHFEF?HH@F6EG?-CEGHHIHHFIHIIIIHHHHHGA7-8---HG7HH?HEFECF@EGCCIIHHHH;HDEHHGG?GGIIHHECF::<HIHIHHEIIIHHIIIIIHIHIIIIHHHDD?HCGIIIIHHEIHCHIIIIHHFHIIIIGIIHHHIIIIIIIIIIHIIIHIII
@HWI-D00621:625:HMJNFBCX2:2:1104:20846:81530
GTGGGGAATATTGCACAATGGGCGCAAGCCTGATGCAGCCATGCCGCGTGTATGAAGAAGGCCTTCGGGTTGTAAAGTACTTTCAGCGAGGAGGAAGGCGTTAAGGTTAATAACCTTGGCGATTGACGTTACTCGCAGAAGAAGCACCGGCTAACTCCGTGCCAGCAGCCGCGGTAATACGGAGGGTGCAAGCGGTGATCGGAATTACTGGGCGTAAAGCGCACGCAGGCGGTCTGTCAAGTCGGATGTGAAATCCCCGGGCTCAACCTGGGAACTGCATTCGAAACTGGCAGGCTAGAGTCTTGTAGAGGGGGGTAGAATTCAAGGTGTAGCGGTGAAATGCGTAGAGATCTGGAGGAATACCGGTGGCGAAGGCGGCCCCCTGGACAAAGACTGACGCTCAGGTGCGAAAGCGTGGGGAGCAAACAGG
+
IIIIIIIHIIIIHIHHIIIIIIIIHIIIIIIIHIIIIIIHHIIHIIIIIIHHIIIIIIIHHGHHHIIIIHHIIGIIGHHHHI<FGHHIHHIIIIHEHGIHGCHHHIF@GHHG@D@EHFGHIDDHIGII@ECHE-EHHICGHCH?CHAADDCHHEH-AFCGHC?GFCE-GGHDCH::EHH?CHE>DC4EC@CE-4+6+4-6EE@@6@@6H:6-666?@@H66@@+5EHHH+GHC@?HFGEHDFG?HHFG@F@--:HD>+A6?HCGGHGGIHHHGIIIGHCG5HHGHHIHHGIIIIIHHEHIIHHGHHGIIIIHGBEHIIHEECIHEHF.C:DCHEHHEIHHIIHHFFHF<CEHEFHCHHHHDDIIIHIIHIIIIIHIHHIIGHEEIHIIIHIHHIIIHHIHHHIIIHGIIIIIIIIIIIHHIIIIIIIIIH
@HWI-D00621:625:HMJNFBCX2:2:1104:5927:81896
GTGGGGAATATTGCACAATGGGCGCAAGCCTGATGCAGCCATGCCGCGTGTATGAAGAAGGCCTTCGGGTTGTAAAGTACTTTCAGCGAGGAGGAAGGCGTTAAGGTTAATAACCTTGGCGATTGACGTTACTCGCAGAAGAAGCACCGGCTAACTCCGTGCCAGCAGCCGCGGTAATACGGAGGGTGCAAGCGTTAATCGGAATTACTGGGCGTAAAGCGCACGCAGGCGGTCTGTCAAGTCGGATGTGAAATCCCCGGGCTCAACCTGGGAACTGCATTCGAAACTGGCAGGCTAGAGTCTTGTAGAGGGGGGTAGAATTCCAGGTGTAGCGGTGAAATGCGTAGAGATCTGGAGGAATACCGGTGGCGAAGGCGGCCCCCTGGACAAAGACTGACGCTCAGGTGCGAAAGCGTGGGGAGCAAACAGG
+
IIIIIIIIIIIIIIIIIIIIIIIIIIIIIIIIIIIIIIIIIGFHIIIIHIHHHHIHIIIIIHIIFHIIIIIHHFHIGHHIIIFHHIHIIHIHHIIIIHHGIIIHIIIFH@HHHHEHHIIFD:HE?A--D@@7AEHC:@DHHIHE-6A4>::DHE--AG--6@-86-65A8+>CH3>-6-6544CHH---@-6--@@E@--6@E@EC@66?F@--CHE>35--@5--=:HHEHG@@EHHHDH@46IIHHHHHHHHDDHH@EEHEHHHEHA-HHHHHGE?EHFHHHIIHHHIIHIHFHHHCHHCHGIHIIIHHHH?HIHHHHIIIIIIIHH:HIHHHIHIIHIIHIHHHHDGHIIIIIIHIIIIIHIIHIIIIIIIIIIIIIIIIIIIIIIIIIHIIIIIIHIHIIIIIIIIIIIIIIIIIIIIIIIIIIII
@HWI-D00621:625:HMJNFBCX2:2:1104:16208:81763
GTGGGGAATATTGCACAATGGGCGCAAGCCTGATGCAGCCATGCCGCGTGTATGAAGAAGGCCTTCGGGTTGTAAAGTACTTTCAGCGGGGAGGAAGGCGTTAAGGTTAATAACCTTAGCGATTGACGTTACTCGCAGAAGAAGCACCGGCTAACTCCGTGCCAGCAGCCGCGGTAATACGGAGGGTGCAAGCGTTAATCGGAATTACTGGGCGTAAAGCGCACGCAGGCGGTCTGTCAAGTCGGATGTGAAATCCCCGGGCTCAACCTGGGAACTGCATTCGAAACTGGCAGGCTAGAGTCTTGTAGAGGGGGGTAGAATTCCAGGTGTAGCGGTGAAATGCGTAGAGATCTGGAGGAATACCGGTGGCGAAGGCGGCCCCCTGGACAAAGACTGACGCTCAGGTGCGAAAGCGTGGGGAGCAAACAGG
+
IIIIHIHIHIIIIIIIIIIH1GFHHHIIIIHIIIHIIGIIIHIIGHHGHHDGHHIHHIIHIIGIFHHHIHHHHHGHHIIIHG<CE?F<CDDCDHHHHHHHIHIHHGFHHIGEEGC?GHHHCCH?GEEEAGHIHHHIHHDHECAAF@HGHIHHHEHCHHDHHHFHHIFH?@DDDHDDEEHEH-=>:;--4EFHH-64@EEHHDHFHHFFECHG@@@-54?-:HHHI@@DD>-@-@@6-E=HH=EG@H@@66@--+C>33-6-6EA-GGGA?HCGIIIHGIIHIGHHHHHHEHHCHFGGCHHHHE?HHHHHGHHIHGHCCGHHCG?IIIIHHIHHIHIHCHIHIIIHGFF<HHHEHHHFIHIHEHHIIIIIIHIHHHHH<HHHEFIIIIIIIIIIIIIIIIHIIHIIIIIHIIIIIIIIIIIIIIIIIHGII
@HWI-D00621:625:HMJNFBCX2:2:1104:16792:81882
GTGGGGAATATTGCACAATGGGCGCAAGCCTGATGCAGCCATGCCGCGTGTATGAAGAAGGCCTTCGGGTTGTAAAGTACTTTCAGCGAGGAGGAAGGCGTTAAGGTTAATAACCATGGCGATTGACGTTACTCGCAGAAGAAGCACCGGCTAACTCCGTGCCAGCAGCCGCGGTAATACGGAGGGTGCAAGCGTTAATCGGAATTACTGGGCGTAAAGCGCAAGCAGGCGGTTTGTAAAGTCGGATGTGAAATCCCCGGGCTCAACCTGGGAACTGCATTCGAAACTGGCAGGCTAGAGTCTTGTAGAGGGGGGTAGAATTCCAGGTGTAGCGGTGAAATGCGTAGAGATCTGGAGGAATACCGGTGGCGAAGGCGGCCCCCTGGACAAAGACTGACGCTCAGGTGCGAAAGCGTGGGGAGCAAACAGG
+
IIIIIIHIIFHIHI?GHIHHIIII<FHIIIIIIEHEHIIIIHIIIIIIII<1DDHEHIGHICHIIGHIGIDHHIIIH@@FH<<<DCFHHHIIHHHEHCE.E<9<FE:/@GHE?BG..7:7C+CEHIIDAHHDE-7>+7C86FFGHH-ACHDHEGEH-8@HEGEHHIGEHIHIHIG:E@EH-4@C:+444@FEHEGHH--@EH@6@EH-@@GH?::CHHE?>:>#35IHHHHG6-F@6-=HD@@6-@6--HHIIHHD>+@GHIIHIIHHEGHHG6FEEIHEH@HHIIHHHA-HAEIIHEEHG-6-8-HIIH>-GDHIHIIIIIIIIIIIIIIIGIIIIIIIIGIIGIHGDIIIHIIIIIIIHIHHEIIIIIIIIIIHIIHHHHIIHGCG@FHHHIIIIIHF<1IGIIIIIIIIIIIIIIIHIIIIIIIIII
@HWI-D00621:625:HMJNFBCX2:2:1104:19147:81811
GTGGGGAATATTGCACAATGGGCGCAAGCCTGATGCAGCCATGCCGCGTGTATGAAGAAGGCCTTCGGGTTGTAAAGTACTTTCAGCGAGGAGGAAGGCATTAAGGTTAATAACCTTGGTGATTGACGTTACTCGCAGAAGAAGCACCGGCTAACTCCGTGCCAGCAGCCGCGGTAATACGGAGGGTGCAAGCGTTAATCGGAATTACTGGGCGTAAAGCGCACGCAGGCGGTCTGTCAAGTCGGATGTGAAATCCCCGGGCTCAACCTGGGAACTGCATTCGAAACTGGCAGGCTAGAGTCTTGTAGAGGGGGGTAGAATTCCAGGTGTAGCGGTGAAATGCGTAGAGATCTGGAGGAATACCGGTGGCGAAGGCGGCCCCCTGGACAAAGACTGACGCTCAGGTGCGAAAGCGTGGGGAGCAAACAGG
+
IIIIHHIIIIIIIIIGICFGHHHHHHIIIIIIHHIGIIIIHIHIHHIIIIGHHIIIHHHIGFHHIGIHGHIIIIIIHIHHEHDGHEEHHIHIIIGHH=GHHGHIIIFGEHHFH@G?HGEGHIHHEFHI@GHHHHHHIIHHGGIIHHFEHGHDHEHEEHHIHHEHIHHIHHHIIGDC@@FHID@CHG-E@@?@?EH-@G-@CG@?F@G@HHHG@CHE@@@@97DD:0HHDHFG6--@@-5H>4=CHEHEFHE@-+>+>HHGA-HFFA-A6-HHEHHIHIHCECHEAHIIIIIIHHHHHCHEEGB-G?IIIHIHHHFHHEHIHHGCIIIIIIHHCIIHHHHHHDIIHHHD7@EH?IHHIIHHCIHIHHIHIIIIIIIIIIHHHHHIIIHFCGHHHIIIIHHHIHIIIHHDIHIIIIIIIIIIIIIIHIIIII
@HWI-D00621:625:HMJNFBCX2:2:1104:20037:81835
GTGGGGAATATTGCACAATGGGCGCAAGCCTGATGCAGCCATGCCGCGTGTATGAAGAAGGCCTTCGGGTTGTAAAGTACTTTCAGCGAGGAGGAAGGCGTTAAGGTTAATAACCTTGGCGATTGACGTTACTCGCAGAAGAAGCACCGGCTAACTCCGTGCCAGCAGCCGCGGTAATACGGAGGGTGCAAGCGTTAATCGGAATTACTGGGCGTAAAGCGCACGCAGGCGGTCTGTCAAGTCGGATGTGAAATCCCCGGGCTCAACCTGGGAACTGCATTCGAAACTGGCAGGCTAGAGTCTTGTAGAGGGGGGTAGAATTCCAGGTGTAGCGGTGAAATGCGTAGAGATCTGGAGGAATACCGGTGGCGAAGGCGGCCCCCTGGACAAAGACTGACGCTCAGGTGCGAAAGCGTGGGGAGCAAACAGG
+
IIIHIIHIIHIIIIIIIIIIIIHHHIIIIIIIGIHHIIGIHHGHGHHCDH=GFHFHIIHHEFIHHIGIIIIIHCEEHHHC0F<@GHEHHIIDEHHHHIE<EHHIIG9GHHEHIFCFHFHHHHD7A??EAEEF?-7;DHHHH-BHFHFED>::EHFE6FEEHCEHEHHEHE5+>++6@--6@C=;>HE?-6@-@GH-4@@6@GE6---?@CH@E6--6+++-=G<--->D>?F-@GG?HE:DE--6-6--HF-6+>6+5-6--G??GAEFFA68-?G-@A?CHEB@B?EIIHEFEA@--78CHD-@CHHHC>E:CFHGEIHIIIHIIIIHHHHIIIGHHECIHIHEHCC<CHGHIHHHHHH<?ED@ECHHCIIIHHHHHIHGFHIIIHFGIHHHIGIIIIHCHIIIIHIIIHIHDHHHFHHEHIIIIIIIH
@HWI-D00621:625:HMJNFBCX2:2:1104:8868:82049
GTGGGGAATATTGCACAATGGGCGCAAGCCTGATGCAGCCATGCCGCGTGTATGAAGAAGGCCTTCGGGTTGTAAAGTACTTTCAGCGGGGAGGAAGGCGGTGAGGTTAATAACCTCATCGATTGACGTTACCCGCAGAAGAAGCACCGGCTAACTCCGTGCCAGCAGCCGCGGTAATACGGAGGGTGCAAGCGTTAATCGGAATTACTGGGCGTAAAGCGCACGCAGGCGGTCTGTCAAGTCGGATGTGAAATCCCCGGGCTCAACCTGGGAACTGCATTCGAAACTGGCAGGCTAGAGTCTTGTAGAGGGGGGTAGAATTCCAGGTGTAGCGGTGAAATGCGTAGAGATCTGGAGGAATACCGGTGGCGAAGGCGGCCCCCTGGACAAAGACTGACGCTCAGGTGCGAAAGCGTGGGGAGCAAACAGG
+
IIIIIIGIIIIIIIIIIIIIIIIIIIIIIIIIIIIIIIIIIIIIIIIIIIHIIIIIIIIIHIIHIIIIHIIIIIIIHIIGHHDHFIIIIIIGHHIIIIIIIIIIIIIIIIHHIHHIHIIIHHIFIIGHHGIIIIIIHHIIIGIHIIHHIGGHHHIHHFHIIGHHEHHIHEDDDHHHEEHHGGHIIHFG-@?@GH@@GHHIGHFCEC@GGCHEHHHHHHHG9:DDDHHH++6----HEF@6+--6G@@6-EHHE;:;CDH@F6@@GF?6--HGHIHGEEHHEE6@HHA-HIIIGIHHGAAEGEC@@?HEDDIIHHIHHCHGHHCIIHHIIIHIIHIHGHIIIIIIHHHHFHIIHIIHIIIIIIIIIIHIIIIIIIIIIIIIIGIHIIIIIIIIIIHIIIIHIHIIIIIGIIIIIIIIIIIIIIIIIIIIII
@HWI-D00621:625:HMJNFBCX2:2:1104:10435:82014
GTGGGGAATATTGCACAATGGGCGCAAGCCTGATGCAGCCATGCCGCGTGTATGAAGAAGGCCTTCGGGTTGTAAAGTACTTTCAGCGAGGAGGAAGGCGTTAAGGTTAATAACCTTGGCGATTGACGTTACTCGCAGAAGAAGCACCGGCTAACTCCGTGCCAGCAGCCGCGGTAATACGGAGGGTGCAAGCGTTAATCGGAATTACTGGGCGTAAAGCGCACGCAGGCGGTCTGTCAAGTCGGATGTGAAATCCCCGGGCTCAACCTGGGAACTGCATTCGAAACTGGCAGGCTAGAGTCTTGTAGAGGGGGGTAGAATTCCAGGTGTAGCGGTGAAATGCGTAGAGATCTGGAGGAATACCGGTGGCGAAGGCGGCCCCCTGGACAAAGACTGACGCTCAGGTGCGAAAGCGTGGGGAGCAAACAGG
+
IIIIIIIIIIIIIIIIIIIIIIIIIIIIIIIIIIIIIIIIIIIIIIIIHIHIIIIIIIIIHIIIIIIIIIIIIIIIIIHIIIIIIHHHIIIGIIIIIIGHHHIIIIIIGHIIIIIIG.GHIHIFC?-@EEHDHHIIDFD--8FHCEHIHHDHHIHHIG-AHHE?-AEGHA3DDD>H----64@DH:--6F---5G-4-66@CGEG---6DDF5-66@->669HDDCGHHH@@6-6@-?EC>--CG@-@@6-CE+HHH>HHGCGAEHEHEEHIIHHHIIIGHGEEHHGHIIHHFHHHFHIHHHIHHGIIIHHHFEIIIHIIHHIIHHIIIIIHIIIIHIIIIIIEHHHFBHIIIIIIIIIIIIIIIIIIIIIIIIIIIHDDGHFHIIIIHIIIHIIIIIIHIHIIIIIIIIIIIIIIIIIIIIIIIIIIII
@HWI-D00621:625:HMJNFBCX2:2:1104:6786:82324
GTGGGGAATATTGCACAATGGGCGCAAGCCTGATGCAGCCATGCCGCGTGTATGAAGAAGGCCTTCGGGTTGTAAAGTACTTTCAGCGGGGAGGAAGGTGTTGAGGTTAATAACCTCAGCAATTGACGTTACCCGCAGAAGAAGCACCGGCTAACTCCGTGCCAGCAGCCGCGGTAATACGGAGGGTGCAAGCGTTAATCGGAATTACTGGGCGTAAAGCGCACGCAGGCGGTCTGTCAAGTCGGATGTGAAATCCCCGGGCTCAACCTGGGAACTGCATTCGAAACTGGCAGGCTAGAGTCTTGTAGAGGGGGGTAGAATTCCAGGTGTAGCGGTGAAATGCGTAGAGATCTGGAGGAATACCGGTGGCGAAGGCGGCCCCCTGGACAAAGACTGACGCTCAGGTGCGAAAGCGTGGGGAGCAAACAGG
+
IIIIIGIIIIIIHCHIIIIIIIIIIIHIEHIIIIHIIIIIHHHGHIHIHEHHIIHIHEHHHHE@FHGHHHHHIIHHEHHHHHC@FFHIHHC.9CEHEC/9FH?FHG/:F7F?8F@77GHFCH?@FH--DGEHI?-C+>:-GFHGGHEA5>DHHEAA@HC-AGHH?EHHH-33>C+3-6FEE4E+++44@G6G--4--5-6@@4-@-FHHE--456>EHHE+C#####CD8H@?HHF-GIHIHG@HH@@-H@G@:C3C;@6-F6EHHHGHHCFCE@HHIHHGEEHA6?EHE8@GIHCHHGHA8----HECHHCHBG?GGGD/HIIGAG.HHHCDIHF@ECEGH@?FHED7HFCCF0HFF?D<CEDHHHHDGC@HCE.HEC.<1C<1FHGG<HCH@G@CCC1<1GC<HCHDHHHDHF@@EC@E@HHFFGFCG
@HWI-D00621:625:HMJNFBCX2:2:1104:12804:82260
GTGGGGAATATTGCACAATGGGCGCAAGCCTGATGCAGCCATGCCGCGTGTATGAAGAAGGCCTTCGGGTTGTAAAGTACTTTCAGCGAGGAGGAAGGCGTTAAGGTTAATAACCTTAGCGATTGACGTTACTCGCAGAAGAAGCACCGGCTAACTCCGTGCCAGCAGCCGCGGTAATACGGAGGGTGCAAGCGTTAATCGGAATTACTGGGCGTAAAGCGCACGCAGGCAGTCTGTCAAGTCGGATGTGAAATCCCCGGGCTCAACCTGGGAACTGCATTCGAAACTGGCAGGCTAGAGTCTTGTAGAGGGGGGTAGAATTCCAGGTGTAGCGGTGAAATGCGTAGAGATCTGGAGGAATACCGGTGGCGAAGGCGGCCCCCTGGACAAAGACTGACGCTCAGGTGCGAAAGCGTGGGGAGCAAACAGG
+
IIIIIIIIIIIIIIIIIIIIIIIIIIIGIIIGIIIIIIIIIIIIIIHIHIHIIIGIIIIIIGIIIGIIIIIIIIIIIIIIIGFHGHHHHIIIHIIIIIGHIIIIIICHFHHHIIIHIHGHHHHFCCCHH?@77D@HDHHEHHCF@FCGHG:>@@-6AGHEHHE?@-8AG?+DHD>:EGEEH6@CC;E?@@G?-5E@H@---@-@G-@@E?@HHD@EEDG?>@@C--E@@-+@6-66--IHCHECHG?@--?HH>>+:>-A-HF8A66--HHHHAG6-F85-DG@EFCIHIIIHF@HIHFHIHECHFHCDHHHHCHIHHFEFD/GHIIIH:HDCHHHC/FIHHEG??FD:1HIHGHIHGHGD<<CHHEDDEIIHHIHHHCCC1E?HHEHHFCCFIIIIIHG?CHHIHEHGIIIIHHHHHEHHGIIIIHHFI
@HWI-D00621:625:HMJNFBCX2:2:1104:15160:82269
GTGGGGAATATTGCACAATGGGCGCAAGCCTGATGCAGCCATGCCGCGTGTATGAAGAAGGCCTTCGGGTTGTAAAGTACTTTCAGCGAGGAGGAAGGCATTAAGGTTAATAACCTTAGTGATTGACGTTACTCGCAGAAGAAGCACCGGCTAACTCCGTGCCAGCAGCCGCGGTAATACGGAGGGTGCAAGCGTTAATCGGAATTACTGGGCGTAAAGCGCACGCAGGCGGTCTGTCAAGTCGGATGTGAAATCCCCGGGCTCAACCTGGGAACTGCATTCGAAACTGGCAGGCTAGAGTCTTGTAGAGGGGGGTAGAATTCCAGGTGTAGCGGTGAAATGCGTAGAGATCTGGAGGAATACCGGTGGCGAAGGCGGCCCCCTGGACAAAGACTGACGCTCAGGTGCGAAAGCGTGGGGAGCAAACAGG
+
IIIIIIIIIIIIIIIIIIIIIIHIHIIIIIIIIIIIIIIIIIIIIIIIHIHIIIIIIIIIIIIIIIIIHHIIIIIIIIIIIHDFHIIICHIIIIIHHGIIHIIIIIIIIIIHIHFHHIFHHIIECHHHHIHEHGHHHIHHHHEHHIIHHGHHIIHHHEHHGHHHHGIHIHHHHCDHH-@GHEHHHHE@-@FEEHEHHC-GHHEGEHI?HIIIIIIHHEHCD35+-5:>D8CF6---66-CCCHHIHHHF@IIIHIIGIHGHF-IIHEF@HHHGHECF?CFHCEFIIHGCHEHEFH@IHIHHHHHGGIIIHIIIHIIHIHIIIGIIIIIIHHIIIIIIIHIIIIIIIHG<FIIIIIIIIIIIIHIIIGIIIIIIIIIIIHIHHIIIIIIIIIIIIIIIIIHEIIIIIIHIIIIIIIIIIIIIIIIIIIIII
@HWI-D00621:625:HMJNFBCX2:2:1104:16891:82589
GTGGGGAATATTGCACAATGGGCGCAAGCCTGATGCAGCCATGCCGCGTGTATGAAGAAGGCCTTCGGGTTGTAAAGTACTTTCAGCGGGGAGGAAGGCGATAAGGTTAATAACCTTGTCGATTGACGTTACCCGCAGAAGAAGCACCGGCTAACTCCGTGCCAGCAGCCGCGGTAATACGGAGGGTGCAAGCGTTAATCGGAATTACTGGGCGTAAAGCGCACGCAGGCGGTCTGTCAAGTCGGATGTGAAATCCCCGGGCTCAACCTGGGAACTGCATTCGAAACTGGCAGGCTAGAGTCTTGTAGAGGGGGGTAGAATTCCAGGTGTAGCGGTGAAATGCGTAGAGATCTGGAGGAATACCGGTGGCGAAGGCGGCCCCCTGGACAAAGACTGACGCTCAGGTGCGAAAGCGTGGGGAGCAAACAGG
+
IIIIIIIIIIIIIIHIIIIHEHHIIIIIIIIIGIIHIIIIIHEFHIIIIIIIHIEHHIIIGGIIIHIIIIIIIHIIIIGHHIGHHIIIIHGDDHIIIIIIIHHECEFHIHIIIIIIHIIIIIIIIIIIHIIHIEHIGDHHHHHHEHHICHDH@HHHI?G@EEGHIHICHHHICC>CGHIHHIIIIIIHH@GHHE@@GH?HEHHH@HHEEHDGHDE@@F@@C=HDHE@3HCC-6-6H@-ED:C@-FC@-6-EG@DDHHDEA@-6?EHGIHGIIIHIHEGF-HHHHGIIGIIFHHEAEHIIIHHHHE@HEIIIIHGHHHIIIIIHIIHIIIIIHGHIIHHIIIIIHIIHF<HGIIIIHHEIIIIIIIHIHIIIIIIIIIIIIIHHGIIIIIIIIHIHIIIHHCIIIIIIIIIHIIIHHIIIIHIIIIIIIII
@HWI-D00621:625:HMJNFBCX2:2:1104:5165:83237
GTGGGGAATATTGCACAATGGGCGCAAGCCTGATGCAGCCATGCCGCGTGTATGAAGAAGGCCTTCGGGTTGTAAAGTACTTTCAGCGAGGAGGAAGGCGTTAAGGTTAATAACCTTGGCGATTGACGTTACTCGCAGAAGAAGCACCGGCTAACTCCGTGCCAGCAGCCGCGGTAATACGGAGGGTGCAAGGGTTAATCGGAATTACTGGGCGTAAAGCGCAAGCAGGCGGTCTGTCAAGTCGGATGTGAAATCCCCGGGCTCAACCTGGGAACTGCATTCGAAACTGGCAGGCTAGAGTCTTGTAGAGGGGGGTAGAATTCCAGGTGTAGCGGTGAAATGCGTAGAGATCTGGAGGAATACCGGTGGCGAAGGCGGCCCCCTGGACAAAGACTGACGCTCAGGTGCGAAAGCGTGGGGAGCAAACAGG
+
IIIIIIIIIIIIIHHIIIIIIIIIIIIIIIIIIHIIIIIIGIIHIHHHCDGHHIIHIIIIIIIIIHIIIIIIHHIIGIIIIIFGHIHIHIHGIIIHIGIHHHHIIIIHG@GHIHFHIGHHIHH?AH-EHEEECEEHC=HHGHHA@HH-CDHIIIHIHIH-5@4@HHHEH-++>DCD---6@-5CHHHH-E@6-5@-5@G-EG@@@E?-G@H@,-66F6@)->6+>-@H:35F6-@E??FIIIGHIIIHGGCIIH>3+HEHHEHCGGHHE@HIHHHHHHEEE4FHIIIGIIIIHHEIHHHHE?AEHHHHHIIIIHIIIIHHIIHIIIIIIIIIIIIHHIHDIIIIIIHHDGIIHIIIHFIIIIIIIIIIIHIIIIIIIIIIIHIIIIIIIIIIHIIIIIIIIHIHIIIIIIIIIIIIIIIIIIIIIIIIII
@HWI-D00621:625:HMJNFBCX2:2:1104:3259:83416
GTGGGGAATATTGCACAATGGGCGCAAGCCTGATGCAGCCATGCCGCGTGTATGAAGAAGGCCTTCGGGTTGTAAAGTACTTTCAGCGAGGAGGAAGGCGTTAAGGTTAATAACCTTGGCGATTGACGTTACTCGCAGAAGAAGCACCGGCTAACTCCGTGCCAGCAGCCGCGGTAATACGGAGGGTGCAAGCGTTAATCGGAATTACTGGGCGTAAAGCGCACGCAGGCGGTCTGTCAAGTCGGATGGGAAATCCCCGGACTCAACCTGGGAACTGCATTCGAAACTGGCAGGCTAGAGTCTTGTAGAGGGGGGTAGAATTCCAGGTGTAGCGGTGAAATGCGTAGAGATCTGGAGGAATACCGGTGGCGAAGGCGGCCCCCTGGACAAAGACTGACGCTCAGGTGCGAAAGCGTGGGGAGCAAACAGG
+
IIIIIIIIIIIIIIIIIIIIHIIIIIIIIIIIIIIIIGIIIIIIIIIIHIIIIIIIIHIIIIIIIIIIHHHIIIIIHIIIIIDGHHEHHHIIIIIIIIGHHIIIIIIIIHGHHFHHHIC@D:H@EHHHHIIIIEHHD=DHHFEHA@G@DD::HHIHI@EHEHAGG-A-585+>CHDHCHEE==:DH-4@@6-5EHCHC-FHHFGE@G-6HHHI@6GG>;:HA>54--CHHHHGGHHGEECCE@6---6--@HEDC+H@A6--ACEHHHIIHHHGHGB-CHCHGGHECHHHFFDCEHHEIHH?IHH@IHCHIGIIHHHAFEHGCCCIIHHDIIIIIIIIHHIIIHHHGD<CHIIIIHIIIIIIHIIIIIIIIIIIIHHHIHIHIIIIIIIHIHHIIIIIIIIHIIHHIIIIIIIIIIIIIIIIIIIIIIII
@HWI-D00621:625:HMJNFBCX2:2:1104:7144:83459
GTGGGGAATATTGCACAATGGGCGCAAGCCTGATGCAGCCATGCCGCGTGTGTGAAGAAGGCCTTCGGGTTGTAAAGCACTTTCAGCGGGGAGGAAGGCGTTAAGGTTAATAACCTTGGCGATTGACGTTACCCGCAGAAGAAGCACCGGCTAACTCCGTGCCAGCAGCCGCGGTAATACGGAGGGTGCAAGCGTTAATCGGAATTACTGGGCGTAAAGCGCACGCAGGCGGTCTGTCAAGTCGGATGTGAAATCCCCGGGCTCAACCTGGGAACTGCATTCGAAACTGGCAGGCTAGAGTCTTGTAGAGGGGGGTAGAATTCCAGGTGTAGCGGTGAAATGCGTAGAGATCTGGAGGAATACCGGTGGCGAAGGCGGCCCCCTGGACAAAGACTGACGCTCAGGTGCGAAAGCGTGGGGAGCAAACAGG
+
IIIIIIIIIIIIIIIIIIIIIIIHHIIIIIIIIIHIIIIIIIIIHIIIHHHHIIIHHIIIIIIIIIIIIIIIIIIIIHIIIIFHHHIIIIHDHHIIHIIIIIHIIIIIHHHFIEHHHIH?HDHEHIHHHEHIGEE:+3>EHHEHFHFACD+5@?@G?-5@EE?FH?@-F6>:HIHIHICHEH@DH>-4-6@F?HE4EGEFGGHGG@@@@HDHHG?EHHF>>@GDF@@:HHF@-E?HHIHIHHC@EIHHEEHG@+HIHIH?IHEIIHHHHHFHGG?IIIIIIIIIHHHHHG@?F-FEGIHIHA@IIIIIIIHHHCIIHHIIIIIHIHIIIIIIIIHIHIIIIIIIIIIHDIIIHIHIIIIIHIIIIIIIHHHHIIIIIIIIHFIIHIIIHHIIHIIIIIIIHGIIIIHIIIIIIIIHIIIIIIIIIIIIII
@HWI-D00621:625:HMJNFBCX2:2:1104:8427:83474
GTGGGGAATATTGCACAATGGGCGCAAGCCTGATGCAGCCATGCCGCGTGTATGAAGAAGGCCTTCGGGTTGTAAAGTACTTTCAGCGAGGAGGAAGGCGTTAAGGTTAATAACCTTAGCGATTGACGTTACTCGCAGAAGAAGCACCGGCTAACTCCGTGCCAGCAGCCGCGGTAATACGGAGGGTGCAAGCGTTAATCGGAATTACTGGGCGTAAAGCGCCCGCAGGCGGTCTGTCAAGTCGGATGTGAAATCCCCGGGCTCAACCTGGGAACTGCATTCGAAACTGGCAGGCTAGAGTCTTGTAGAGGGGGGTAGAATTCCAGGTGTAGCGGTGAAATGCGTAGAGATCTGGAGGAATACCGGTGGCGAAGGCGGCCCCCTGGACAAAGACTGACGCTCAGGTGCGAAAGCGTGGGGAGCAAACAGG
+
IIIIIIIIIIIIIIIIIIIIIIIIIIIIIIIIIIIIIIIHIIHIIIIIIIGHIIIIIIIIIIGHHIIIIIIIIIIIFHIIHHFGG@GHHHD<CHIIIHHIIIIEHGHHIIHHHEHIIIIIIHIHGEHIIHHIIIHIIDHEHGGHHIEHICCHHIIIHHGIHI?-65?GHGCDHIH:@-?FHG@DH+-6EE@@-6@HFEEHHHHHHCHG@HHHDIHHHFE@>3#+*45D@FGE@6--6@HD>-@66-@6---FECCD>;@GHF6-FHFHCH@A-?HF-GIIHGF@IHHIIHEG?HFHHHHHC-EHH?IIGIHHIHIIIIIIIHHIIIIIIHIIHIIIIIIHGIIHHHHG<FHIIIIIIIIIIHIIIIHHIIIIIIIIIIIIIHIHIIHHHHIIHIIIIIIIIFIIIIIIIIIIIIIIIIIIIIIIIIIIII
@HWI-D00621:625:HMJNFBCX2:2:1104:8557:83738
GTGGGGAATATTGCACAATGGGCGCAAGCCTGATGCAGCCATGCCGCGTGTATGAAGAAGGCCTTCGGGTTGTAAAGTACTTTCAGCGAGGAGGAAGGCGTTAAGGTTAATAACCTTGGCGATTGACGTTACTCGCAGAAGAAGCACCGGCTAACTCCGTGCCAGCAGCCGCGGTAATACGGAGGGTGCAAGCGTTAATCGGAATTACTGGGCGTAAAGCGCACGCAGGTGGTTTGTTAAGTCGGATGTGAAATCCCCGGGCTCAACCTGGGAACTGCATTCGAAACTGGCAAGCTAGAGTCTTGTAGAGGGGGGTAGAATTCCAGGTGTAGCGGTGAAATGCGTAGAGATCTGGAGGAATACCGGTGGCGAAGGCGGCCCCCTGGACAAAGACTGACGCTCAGGTGCGAAAGCGTGGGGAGCAAACAGG
+
IIIIIIHIIIIIIIIIIIIIIIIIIIIIIIIIIIIIIIIIIIIIIIIIHHDHHHHIIHIIIIIGIIIIIIIIIIIIHHGHHIFHHHEH.CHHHHHIII/9<CHIFHIHHHEH.D.BHH.:+7DHGIHHEHHH-FHHC-:GEG?--6BHHHDCHHEAGHH?AH--6@E@?A+3C:+5--F@E@-6>H--4@-@@EH-4-6@EGHE-6*46HF@,-G@H>++-@4+--G@6+-@--@@--E3+46----G-HE@ECDDHHAEF@@CHGE6-?A--A----B8-6@?EEFEGEF8---A?HHFEHGDG-@@HHGHFHGCIHHHCFEH?IIHD:IGIIIHEGIIIIIHIIHF:FHIIGIIIIIIHIIIHIIIIIIIIIIIIHHHIHIIIHHF<HIIIIHIIIIIHHIHIIIIIIIIIIIIIIIIIIIIIIIIHI
@HWI-D00621:625:HMJNFBCX2:2:1104:10610:83701
GTGGGGAATATTGCACAATGGGCGCAAGCCTGATGCAGCCATGCCGCGTGTATGAAGAAGGCCTTCGGGTTGTAAAGTACTTTCAGCGAGGAGGAAGGCGTTAAGGTTAATAACCTTGGCGATTGACGTTACTCGCAGAAGAAGCACCGGCTAACTCCGTGCCAGCAGCCGCGGTAATACGGAGGGTGCAAGCGTTAATCGGAATTACTGGGCGTAAAGCGCACGCAGGCGGTCTGTCAAGTCGGATGTGAAATCCCCGGGCTCAACCTGGGAACTGCATTCGAAACTGGCAGGCTAGAGTCTTGTAGAGGGGGGTAGAATTCCAGGTGTAGCGGTGAAATGCGTAGAGATCTGGAGGAATACCGGTGGCGAAGGCGGCCCCCTGGACAAAGACTGACGCTCAGGTGCGAAAGCGTGGGGAGCAAACAGG
+
IIIIIIHIIIIIIIIIIIIIIIIIIIIIIIIIIIIIIIIIIIIIIIIIIIHIIIIIIIIIIHIIHHIIIIIIIIIIIIIIIIGHHHHIGHIHHHIIIIGIIIIIIIIGIIHIIFHIIIHIIIIHIIIIGHGHHHIIHFHFHHFHCHHAHDHIIHEFHHEE?=CHEEHIIACDHC5>C-GHFHHHI>-6@@@--6@-@4@GEFFC@6->EHIHHF6GHH>16=@C@HFH;:FEHFIHEHHDDHG@EIHIIIGIIIHHH:FEHHF-HHIHEG?HGF8@?IIHCIIIIIGIIIIIIHHHHGIIGHHEHGIIHIHHHGGHHIIIHIIIIIIIHCHIGHGIIIIIIIHIIHHEDHIIIIIIIIHHIIIIIIIIIIIIIIIIIIIHIHIIIIIIIIIIHIIIIIIIHFIIIIIIIIIIIIIIIIIIIIIIIIIIII
@HWI-D00621:625:HMJNFBCX2:2:1104:14234:83539
GTGGGGAATATTGCACAATGGGCGCAAGCCTGATGCAGCCATGCCGCGTGTATGAAGAAGGCCTTCGGGTTGTAAAGTACTTTCAGCGAGGAGGAAGGCGTTAAGGTTAATAACCTTGGCGATTGACGTTACTCGCAGAAGAAGCACCGGCTAACTCCGTGCCAGCAGCCGCGGTAATACGGAGGGTGCAAGCGTTAATCGGAATTACTGGGCGTAAAGCGCACGCAGGCGGTCTGTCAAGTCGGATGTGAAATCCCCGGGCTCAACCTGGGAACTGCATTCGAAACTGGCAGGCTAGAGTCTTGTAGAGGGGGGTAGAATTCCAGGTGTAGCGGTGAAATGCGTAGAGATCTGGAGGAATACCGGTGGCGAAGGCGGCCCCCTGGACAAAGACTGACGCTCAGGTGCGAAAGCGTGGGGAGCAAACAGG
+
IIIIIIHIIIIIIIIIIIIIIIIIIIIIIIIIIIIIHIIHIIIIIIIIHIHIIIIIIIHIIIIIIIIIIHIIIHIIIIIIIIGHHHGHDHIHIIHIIIIIIIIIIGHHGHHGHHHIIHEHIIHIIIIIHHIIIEHIHIIHIIIIIIIFHGIIIG@HHIH-AHCEHGIHHA>CH:5>EHEHH=EHIIHHDEGE-5@GHHEGGH-EHHDGHGHEAHCHHIH?HHIBDHII:+HF6--?@EE>3---EHG@-@HEE:>+++HFEGHHHHAFAFAAEIIIHHHCIIHHHHHHEHHHGHF?HHHIIHCIHEIIHCHIHG?GHHHHHHGHHHIIHHIHHGCHEF@GIIIIIHHHGH?EEIIIIHHG<IHHGIHHCCHDHHIHHDC<HIIHHHIHHIIIHHFGIHHHEDEC?HHHHHHIHHHFHHIHHGHIIIGIIH
@HWI-D00621:625:HMJNFBCX2:2:1104:9361:84206
GTGGGGAATATTGCACAATGGGCGCAAGCCTGATGCAGCCATGCCGCGTGTATGAAGAAGGCCTTCGGGTTGTAAAGTACTTTCAGCGGGGAGGAAGGTGTTGAGGTTAATAACCGCAGCAATTGACGTTACCCGCAGAAGAAGCACCGGCTAACTCCGTGCCAGCAGCCGCGGTAATACGGAGGTGGCAAGCGTTAATCGGAATTACTGGGCGTAAAGGGCACGCAGGCGGTCTGTCAAGTCGGATGTGAAATCCCCGGGCTCAACCTGGGAACTGCATTCGAAACTGGCAGGCTAGAGTCTTGTAGAGGGGGGTAGAATTCCAGGTGTAGCGGTGAAATGCGTAGAGATCTGGAGGAATACCGGTGGCGAAGGCGGCCCCCTGGACAAAGACTGACGCTCAGGTGCGAAAGCGTGGGGAGCAAACAGG
+
IIIIIIIIIIIIIIIIIIIHHIIIIIIIIIIIIIIIIIGIIIIIIIIIHIIIIIIIIIIIIIIIIIIIIIIIIIIIIGHHIIDCGHIIGIIDHICHHIHIIIIIIIHIIIIEHFD>>HHGIHIHGHEHHHEEHFHHHIIHIIGIGGHHHHDHHHFEEHHHHF@F?-@F?H+>53>C?6-6@-65>--4FHH@-6E@E@66HHE?@HF@6@@E-)>>@>@#-63,@+)CH>>F@@-6-@=>5---?@@@-GHHDIHHDCEHEGHHIHGGCFGEHGA?EHIHHIIIIIIGIIHHIGHHHIIIIHFA8-HHHDD?IIIIIIIHGIIHIIIGHIIIIIIIIIIHHIIIIHHGDHHHGGIIIIIHIIHIIIIIIIIIIIIIIIIHHEGIIIIIIIIIHIIIIIGIIHIIIIIIIIIIIIIHIIIIIHIIIIIIII
@HWI-D00621:625:HMJNFBCX2:2:1104:14776:84231
GTGGGGAATATTGCACAATGGGCGCAAGCCTGATGCAGCCATGCCGCGTGTATGAAGAAGGCCTTCGGGTTGTAAAGTACTTTCAGCGAGGAGGAAGGCGTTAAGGTTAATAACCTTGGCGATTGACGTTACTCGCAGAAGAAGCACCGGCTAACTCCGTGCCAGCAGCCGCGGTAATACGGAGGGTGCAAGCGTTAATCGGAATTACTGGGCGTAAAGCGCACGCAGGCGGTCTGTTAAGTCAGATGTGAAATCCCCGGGCTTAACCTGGGAACTGCATTTGAAACTGGCAGGCTTGAGTCTCGTAGAGGGGGGTAGAATTCCAGGTGTAGCGGTGAAATGCGTAGAGATCTGGAGGAATACCGGTGGCGAAGGCGGCCCCCTGGACGAAGACTGACGCTCAGGTGCGAAAGCGTGGGGAGCAAACAGG
+
IIIGHIHIIIHIIIHIHIIHHIIIIIIIIIIIIIIIHIIIHIHIIIHIHIHIIHEEHIIIIHIHIIIIIIHIHIIIIHHIHHFHHIIGIIIHIIIHIIHHIIHIIHIIIIHHGEHIIIIIICHECHHIIHIGHDEHIIIGHIHIIIHFDHHHFHIIIHGHIIIIGFEHCHHHIG:DGHH?H@-:HHHHHH@-@E@GGHE@HHHHHIIGHHDE@?HGIIIHGHH:@?EC:>D@6-CG?HEHH@-F@C@6-@EHG5;CGHHEFFIIHHFHA@GHHHHEEA@EHHGHEEIHIHHFGEHHGIIIIHHGHEHFHIHGF.HHIIIHHHHGIHIIIHIIIIIIHGHFIIHIIIHF<HIIIIGIIHIIHEDIIIHIIHIHHHIIIHHHGHHIHIIIHIIIIIIIIIIIIIIIIIIIIIIIIIIIIIIIIHHHFIIIII
@HWI-D00621:625:HMJNFBCX2:2:1104:15488:84228
GTGGGGAATATTGCACAATGGGCGCAAGCCTGATGCAGCCATGCCGCGTGTATGAAGAAGGCCTTCGGGTTGTAAAGTACTTTCAGCGAGGAGGAAGGCGTTAAGGTTAATAACCTTGGCGATTGACGTTACTCGCAGAAGAAGCACCGGCTAACTCCGTGCCAGCAGCCGCGGTAATACGGAGGGTGCAAGCGTTAATCGGAATTACTGGGCGTAAAGCGCACGCAGGCGGTCTGTCAAGTCGGATGTGAAATCCCCGGGCTCAACCTGGGAACTGCATTCGAAACTGGCAGGCTAGAGTCTTGTAGAGGGGGGTAGAATTCCAGGTGTAGCGGTGAAATGCGTAGAGATCTGGAGGAATACCGGTGGCGAAGGCGGCCCCCTGGACAAAGACTGACGCTCAGGTGCGAAAGCGTGGGGAGCAAACAGG
+
IIIIIIIIIIIIIIIIIIIIIIIGHIIIIIIIIIIIIIIIIIIHIIIIDHGHHIHIIIIIGIIGHIIIIIHIIIIIIHIIIIDFHHHHIIIIIHFHIIGHHHHHIGHHIIHHHHHHGHEHICHIIIIHHIIHHHIIHHIIHIIIIIEHHHIIHHHIEHIIIIIHHIIHIFHIH:+CEEHEHCDDCC@HHFHEC@@4EH?GG@65@FE7@CHG@>>FH:@35=E>HEHHC:HFFEHHGIHDDHHHIIHIHHHGIHHCCGIHHCIIHHHFAEHEAFGHEFHHEIIIHHHHIIHHIHGIIIHHHHHEEFIIHHHHHBIIIIIHHIIIHEIIIIIIIIIHHIIIIIIIIIHGDIIIIIIIHHIIIIIIIIIHIIIIIIIIIIHGHGHGIIIIIIHHHIIIIIHH@FIIIIIIIIIIIIIIIIIIIIIIIIHIII
@HWI-D00621:625:HMJNFBCX2:2:1104:6862:84608
GTGGGGAATATTGCACAATGGGCGCAAGCCTGATGCAGCCATGCCGCGTGTATGAAGAAGGCCTTCGGGTTGTAAAGTACTTTCAGCGAGGAGGAAGGCATTAAGGTTAATAACCTTGGTGATTGACGTTACTCGCAGAAGAAGCACCGGCTAACTCCGTGCCAGCAGCCGCGGTAATACGGAGGGTGCAAGCGTTAATCGGAATTACTGGGCGTAAAGCGCACGCAGGCGGTCTGTCAAGTCGGATGTGAAATCCCCGGGCTCAACCTGGGAACTGCATTCGAAACTGGCAGGCTAGAGTCTTGTAGAGGGGGGTAGAATTCCAGGTGTAGCGGTGAAATGCGTAGAGATCTGGAGGAATACCGGTGGCGAAGGCGGCCCCCTGGACAAAGACTGACGCTCAGGTGCGAAAGCGTGGGGAGCAAACAGG
+
IIIIIIIIIIIIIIIIIIIIIIIIIIIIIIIIIIIIIIIIIIIIIIIIHIHIIHHIIIIIIIIHIIIHIIIIIIIIIIIIIIDHHIIIIHIIHIHHIIHIIIIIIIIIHHHHH?CAFHH:EHIFHHIIIIHHCFHIHIIIHIFCFHHHICHHIHIIHHHHIGGHGGHEG8CHHDDDHCHEEFGD>CHHIIHICHHHH?66EE>5EHFHHIIHECCGHEE+464+@4@:H:HF--@EEHHIHHH@H@6---HHHHHHGHEHIIIHIIIHHHHIHEIHHHEHEIHHIHHEGHHHEEAACEIIIHEHIHHEHHIIHFHHFEHHEIHIIIIIIHIIIIGHIIGHIIIIIHGD<1IIIIIIGIIHDHDIIIIHGIIIIIIIIHGIHIIIIIIIIIIHFIIIIIIIIHIIIIIIIIIIIIIIIIIIIIIIHIIIII
@HWI-D00621:625:HMJNFBCX2:2:1104:13519:84674
GTGGGGAATATTGCACAATGGGCGCAAGCCTGATGCAGCCATGCCGCGTGTATGAAGAAGGCCTTCGGGTTGTAAAGTACTTTCAGCGAGGAGGAAGGCGTTAAGGTTAATAACCTTGGCGATTGACGTTACTCGCAGAAGAAGCACCGGCTAACTCCGTGCCAGCAGCCGCGGTAATACGGAGGGTGCAAGCGTTAATCGGAATTACTGGGCGTAAAGCGCACGCAGGCGGTCTGTCAAGTCGGATGTGAAATCCCCGGGCTCAACCTGGGAACTGCATTCGAAACTGGCAGGCTAGAGTCTTGTAGAGGGGGGTAGAATTCCAGGTGTAGCGGTGAAATGCGTAGAGATCTGGAGGAATACCGGTGGCGAAGGCGGCCCCCTGGACAAAGACTGACGCTCAGGTGCGAAAGCGTGGGGAGCAAACAGG
+
HIIIIIHHHIIIIIHIIIIIHIHHIIIIIHIGHHIIIIIIIIHIIIIIIIIHIIIIGHIHIIHFEFHHIHICHHIHHHHHEHGHIHICHDCCDHHHHHIHHCDEHHHEGGHGHHFFHIHHIIIGHGEHHHH=HEEHHDHGHHEEAGFHIGHHHG@FHHIEHH-FG?GHIH+C>:+>@CC-GHC:DHHHHI?E?G-@@HHHIH+-@GCECE@G-/CE@@EHCE@D@@4+:GHG6-@@6-@33--@H@@6--EIHHHD:DG@AA-F?F?HGEHHHHFHHIHF-G6B-AG?CHFGHIHIIIHHFG@@D-IIGHD?IHHGHEHIHEHHEHIHDHHHDG?HEGG=HIGIHEEF:GHIHHHE?HHHHDGHHIHIH@HFHGHIIIHHHFCHEHIIHH?HEIHGIHEIHHIIIIIHIIGIIIHGIHHHHCHGFEIHIH
@HWI-D00621:625:HMJNFBCX2:2:1104:14640:84544
GTGGGGAATATTGCACAATGGGCGCAAGCCTGATGCAGCCATGCCGCGTGTATGAAGAAGGCCTTCGGGTTGTAAAGTACTTTCAGCGAGGAGGAAGGCATTAAGGTTAATAACCTTGGTGATTGACGTTACTCGCAGAAGAAGCACCGGCTAACTCCGTGCCAGCAGCCGCGGTAATACGGAGGGTGCAAGCGTTAATCGGAATTACTGGGCGTAAAGCGCACGCAGGCGGTCTGTCAAGTCGGATGTGAAATCCCCGGGCTCAACCTGGGAACTGCATTCGAAACTGGCAGGCTAGAGTCTTGTAGAGGGGGGTAGAATTCCAGGTGTAGCGGTGAAATGCGTAGAGATCTGGAGGAATACCGGTGGCGAAGGCGGCCCCCTGGACAAAGACTGACGCTCAGGTGCGAAAGCGTGGGGAGCAAACAGG
+
IIIIIIIIIIIIIIIIIIIIIIIIIIIIIIIIIHHIIHIIIHGHIIIIHHHHIIIIIIIIIIIIHIIIIHIHIIIIIIIIIH<FGHHIIIIIIIHHGGHHIIIIIGHHIIIIHHHHIHGHIIIIIHIIEEHHHHHIIDHIIIIIFHEHHGHG@AGHIEIHCHEHHHIHG?HHHIDCHIHEH@=DGHE?GHIHIHEEHI66HGHECHHIHHDGF5HHHGIH@CGCEHH:DCH6-?EHIHGIHHFGIIIHHHH?GC::GGHIHIHHIIHHFHIHG?IIIHIIIHIHHGGIHIHIHFGHHEHHGAE-IHHIHHHEG@HHIIIIGIIIIIIGHHHCIIGHHIIIIIIHHHHF:GIIIIIIIIIHDHHHIIIIIIIIIIHIIIIIIIIIIIIIHHGIIIHHIIHIHHIIIIIIIIIIIIIIIIIIIIIIIIHHHI
@HWI-D00621:625:HMJNFBCX2:2:1104:16711:84711
GTGGGGAATATTGCACAATGGGCGCAAGCCTGATGCAGCCATGCCGCGTGTATGAAGAAGGCCTTCGGGTTGTAAAGTACTTTCAGCGAGGAGGAAGGCGTTAAGGTTAATAACCTTAGCGATTGACGTTACTCGCAGAAGAAGCACCGGCTAACTCCGTGCCAGCAGCCGCGGTAATACGGAGGGTGCAAGCGTTAATCGGAATTACTGGGCGTAAAGCGCACGCAGGCGGTCTGTCAAGTCGGATGTGAAATCCCCGGGCTCAACCTGGGAACTGCATTCGAAACTGGCAGGCTAGAGTCTTGTAGAGGGGGGTAGAATTCCAGGTGTAGCGGTGAAATGCGTAGAGATCTGGAGGAATACCGGTGGCGAAGGCGGCCCCCTGGACAAAGACTGACGCTCAGGTGCGAAAGCGTGGGGAGCAAACAGG
+
IIHIIIHIIHIIIIIIIIIHHIIHHIIIIIIHGIIIIIGHIIHHIIIIHHEHHHHGHHIIIIIIIHIIHIIIHIIIIIIIIHDFHHHIHHHHHHGHHIIDHCHIIGGEHGHHIHHHHIIHIIHHHIIHHIE-F8EHDHHHEHHIIIIIDHDHEGCHHIHII@@FHECFHHHIIIH>?F?F?@@DDCE@4@GHFH-@GEE?EFHG@@@-=D@EEHHE45DDCHGHEHDHDGH@--?F6-6DCCGFG-@@@EEHEDDHDDGHHFHGEHHA?IHIIIIHHHFHEHIHIHEHEIIIIIHIHHHDHEHCHCHIHHCHH?EHHFHHCHHEHIIIIHIHHEHIIHHDIIIIHGCD<CGIHIIIIIIHGHHIHHGHIIIGHIIIHIIDIIHHHIIIHGCIHHHIIIHHHGHIIIIIIIIIIHIIIIIIIIHIIIIIII
@HWI-D00621:625:HMJNFBCX2:2:1104:5083:84932
GTGGGGAATATTGCACAATGGGCGCAAGCCTGATGCAGCCATGCCGCGTGTATGAAGAAGGCCTTCGGGTTGTAAAGTACTTTCAGCGAGGAGGAAGGCGTTAAGGTTAATAACCTTGGCGATTGACGTTACTCGCAGAAGAAGCACCGGCTAACTCCGTGCCAGCAGCCGCGGTAATACGGAGGGTGCAAGGGTTAATCGGAATTACTGGGCGTAAAGCGCACGCAGGCGGTCTAGCAAGTCGGATGTGAAATCCCCGGGCTCAACCTGGGAACTGCATTCGAAACTGGCAGGCTAGAGTCTTGTAGAGGGGGGTAGAATTCCAGGTGTAGCGGTGAAATGCGTAGAGATCTGGAGGAATACCGGTGGCGAAGGCGGCCCCCTGGACAAAGACTGACGCTCAGGTGCGAAAGCGTGGGGAGCAAACAGG
+
IIIIIIIHIIIIIGIIGIHIHIIIIIIIIIHIIIIIIIIIIHIIIIIIHIIIIIIIIIIIIIGIFGHHHHIHIHIIGHEHHIHIHHHIHIGHIIIHII?HHHIIIHHEHHIIHI@HHIHHIII?EH?GHEHHHHHC>GHIEHHH?HH->CDDHHHEEHH-4@CFC?-FAFDDD>+6---6@--3>>-@CEHF--5@GEGEHEH@566-<HHHHH@>@3@6CFEHEE5:C:@@-66-G@@:DE@66----?H@5+C>6+GHEHHAHHEE@E?IHHHE@?FAEEGIIIIIIHEHHHDHIHCHHFA-HEIIIHHEHCIHGCHGIIGIHIIGIIIIIIHIIIIIIIIHIIHGDFHHHIIHHGIHHHIIIIHHIIHIHIIIIIHHHEHIIIIIIHIIIIIIIIIIIEIIIIIIIIIIIIIHIIIIIIIIIIIIII
@HWI-D00621:625:HMJNFBCX2:2:1104:16239:84895
GTGGGGAATATTGCACAATGGGCGCAAGCCTGATGCAGCCATGCCGCGTGTATGAAGAAGGCCTTCGGGTTGTAAAGTACTTTCAGCGAGGAGGAAGGCATTAAGGTTAATAACCTTAGTGATTGACGTTACTCGCAGAAGAAGCACCGGCTAACTCCGTGCCAGCAGCCGCGGTAATACGGAGGGTGCAAGCGTTAATCGGAATTACTGGGCGTAAAGCGCACGCAGGCGGTCTGTCAAGTCGGATGTGAAATCCCCGGGCTCAACCTGGGAACTGCATTCGAAACTGGCAGGCTAGAGTCTTGTAGAGGGGGGTAGAATTCCAGGTGTAGCGGTGAAATGCGTAGAGATCTGGAGGAATACCGGTGGCGAAGGCGGCCCCCTGGACAAAGACTGACGCTCAGGTGCGAAAGCGTGGGGAGCAAACAGG
+
IIIIIIIIIIIIIIIIIIHHIIIIIIIIIIIIIIIHIHIIIIIIIHIIHIHHIIIICHHEHHIIIGIIHIIIIIIIIIIHIIDGHHIIIIHHHHIIHHIIIGHHHIFGHEHIHHIHEHIIIIIIIIIIHIHGHCEHIHIHIIIIHIIGGHIHHHHHHHHI?EEHIHH?GEHCH>:HEEFIHH-CD34EC@F--@GHH--@IHF?EHHHH@CGHHEE@+DDG=IIIHCDDDF@6EIHHG@+D=E@HEG6-?HHE+DIHIHIIHFHGEHECGHHFHIHH?EGCIIHHIHIIIIGIHHCIHGIIIIHHHIHIIHHHFHHHIIIEHHHGHHIIIHDGCIIHHHEIIIHHGHGDHHHHIHHHFHHIIIIIIIIIIIIIIIIHGGHIHIHHIIIIGIIIIIIIIHHIGIIIIIHIIIIIIIIIIIIIIIIIIIIHI
@HWI-D00621:625:HMJNFBCX2:2:1104:16864:85166
GTGGGGAATATTGCACAATGGGCGCAAGCCTGATGCAGCCATGCCGCGTGTATGAAGAAGGCCTTCGGGTTGTAAAGTACTTTCAGCGAGGAGGAAGGCGTTAAGGTTAATAACCTTGGCGATTGACGTTACTCGCAGAAGAAGCACCGGCTAACTCCGTGCCAGCAGCCGCGGTAATACGGAGGGTGCAAGCGTTAATCGGAATTACTGGGCGTAAAGCCCACGCAGGCGGTCTGTCAAGTCGGATGTGAAATCCCCGGGCTCAACCTGGGAACTGCATTCGAAACTGGCAGGCTAGAGTCTTGTAGAGGGGGGTAGAATTCCAGGTGTAGCGGTGAAATGCGTAGAGATCTGGAGGAATACCGGTGGCGAAGGCGGCCCCCTGGACAAAGACTGACGCTCAGGTGCGAAAGCGTGGGGAGCAAACAGG
+
HIIIIIHIIIIIIIIIIIIIIIIIHIIIIIIIIIHIIIIIIIIIIIIIEH<CHIIIIIHIIIIIIIIIHHHIHIHIIIIIHIDGHIIIHIIGIIGGIDHIIHIIIHCGHHEHHHHHIEHIIHHEHGIIHIIEFFHHHICHHHIHCHFEHDHIIHEHCHFHEHEHIEH?HHIIHHHIHEEHG-6>DH@HIGIH-6EG=@-6EFIHHHF-,@G?@DHHHF@5)-G:@@@3++@CE@--6--3C@E-?F6@@@@EG:DGHD4@6-64EFAA-FHHAA--CA@HEHB6GF@HIHHHIHHIIIHHHEHHHHIIGIIIIFHIHIHIIIIIIIIGHCGIIIIHFHHIIIIIHHHHDHHHHHGCHHIIIHCIIIHHIHIIIIIIIIIHDHGHIHIIHHHHIIIIHHHIIHIIIIGIIIIIIIIIIIIIIIHIIHIIII
@HWI-D00621:625:HMJNFBCX2:2:1104:15179:85432
GTGGGGAATATTGCACAATGGGCGCAAGCCTGATGCAGCCATGCCGCGTGTATGAAGAAGGCCTTCGGGTTGTAAAGTACTTTCAGCGAGGAGGAAGGCGTTAAGGTTAATAACCTTGGCGATTGACGTTACTCGCAGAAGAAGCACCGGCTAACTCCGTGCCAGCAGCCGCGGTAATACGGAGGGTGCAAGCGGTAATCGGAATTACTGGGCGTAAAGCGCACGCAGGCGGTCTGTCAAGTCGGATGTGAAATCCCCGGGCTCAACCTGGGAACTGCATTCGAAACTGGCAGGCTAGAGTCTTGTAGAGGGGGGTAGAATTCCAGGTGTAGCGGTGAAATGCGTAGAGATCTGGAGGAATACCGGTGGCGAAGGCGGCCCCCTGGACAAAGACTGACGCTCAGGTGCGAAAGCGTGGGGAGCAAACAGG
+
FHIIIIHIHHIIIIIIIIIGIIHHIHIIIIIIIHIIHIIIIIIIIIIIEHHEHHFHIIIIIIIIIIIIIHHHIHHIIIIIIIDGHIICHIIIIIIIHHHHHDHHIICEHHIHFFFHHHHIIHCHIFIHGHHIHHGIIHICFHGHHIIIIIHCHHFHF?@4AHHHECA-GC+:DDCHI?G-@HHDC+-5-6@H?G+6C@--G@@4@-@HGC@HHHFG=?HHEHE3?@=DDCG@6?ECE@HC+@E-?GIHEHGIIGIIHHGHHG6-?HCHHIHHHHHCEIIIHHFAFHIIIIHHGEEHHIHHFEIHHAFHHIGHHEGGHHIHHHIGGIIIIIIIHIIHHEIHIHHIIIHF7CIIHHHIIIIIIHHIIIHHHEIHIHIIIIHHH?IIIHIIIIIHFIIIHIIHEFIIIIIIIIHIIIIIIIHIHHIIIIIIGI
@HWI-D00621:625:HMJNFBCX2:2:1104:6139:85688
GTGGGGAATATTGCACAATGGGCGCAAGCCTGATGCAGCCATGCCGCGTGTATGAAGAAGGCCTTCGGGTTGTAAAGTACTTTCAGCGAGGAGGAAGGCATTAAGGTTAATAACCTTGGTGATTGACGTTACTCGCAGAAGAAGCACCGGCTAACTCCGTGCCAGCAGCCGCGGTAATACGGAGGGTGCAAGCGTTAATCGGAATTACTGGGCGTAAAGCGCACGCAGGCGGTCTGTCAAGTCGGATGTGAAATCCCCGGGCTCAACCTGGGAACTGCATTCGAAACTGGCAGGCTAGAGTCTTGTAGAGGGGGGTAGAATTCCAGGTGTAGCGGTGAAATGCGTAGAGATCTGGAGGAATACCGGTGGCGAAGGCGGCCCCCTGGACAAAGACTGACGCTCAGGTGCGAAAGCGTGGGGAGCAAACAGG
+
IIIHIIIIIIIIIIIIIIIIEHHIIHIIIIIIIIIIIIIIIIIIHIIIHHHHIIIIGIIIIIIIHIIIHHIIIIIII?FHHGDEHIHHHHIIIHIHIIHIIIIGHIIEHEGHIHHGHHHIIIHEGCHIE-ADGFHIHIIIGHIHEHI@CHHHIICEG--A@H?GHCH?HEDDDHCD@@G@GH@HHCGE@GHH--6464@@ED=?GF?E+6@E@:@E@>+3-GE+?E45++-EG@6-@?C>5---HFH@@@?HHCD>+:GHCEHHHFHECCEHC@GA@-HHEH?HIIHIFHEGD7-IIIHHH@G-DACEHDIHHAFGFGIHHEHHHEHIIHIIIIHIHHHHIHIIIIHC<HIIHIIHHGIHGIGIHIHHIGIHIIIIIHHHHHHIIIIIHHHGGHIIHIIHIGIIIIHIIIIHIIIHIIIIIIIIIIIIHI
@HWI-D00621:625:HMJNFBCX2:2:1104:14837:85672
GTGGGGAATATTGCACAATGGGCGCAAGCCTGATGCAGCCATGCCGCGTGTATGAAGAAGGCCTTCGGGTTGTAAAGTACTTTCAGCGAGGAGGAAGGCATTAAGGTTAATAACCTTGGTGATTGACGTTACTCGCAGAAGAAGCACCGGCTAACTCCGTGCCAGCAGCCGCGGTAATACGGAGGGTGCAAGCGTTAATCGGAATTACTGGGCGTAAAGCGCACGCAGGCGGTCTGTCAAGTCGGATGTGAAATCCCCGGGCTCAACCTGGGAACTGCATTCGAAACTGGCAGGCTAGAGTCTTGTAGAGGGGGGTAGAATTCCAGGTGTAGCGGTGAAATGCGTAGAGATCTGGAGGAATACCGGTGGCGAAGGCGGCCCCCTGGACAAAGACTGACGCTCAGGTGCGAAAGCGTGGGGAGCAAACAGG
+
IIIIIIHIHHIIIIIIIIIHHIGIIIIIIIIIIIIIIIIIIIIIIIIIEHCHHHHIIIIIIIIIHHIHIHIIIHHIIHIIIH<FHHIIIIIDHIIIIIIHHHHIIGIIIIIIIIIHHHIHHEHHIIIIEEHGHIHIHCHF-FGGHFHHGHHHIIIIIIHHHIHGHHFEGHHCDDD:HIIGHEHHHIECE?F@GH=EEH?CIHH@GHHHGHD@ED-EE@HC63@DIHHGDIHF6--F-EHHHHHHIHEHHHCHHHH>>IHIIIHGGA@H?FIIIIIHHCHG?FIHHFFIHHEHHHHHHGCIIHHEIIHIIHDDADHHIIIIHIIHIIIHHHIIIIIIHHHHIIIIHIHG<HIIFIIIHIIIHIHIIIHGIIIIIIIIIIIHIIIIHIIIIIIIHIIIIIIHGHIIIIIIIIIIIIIIIIIIIIIIIIIIII
@HWI-D00621:625:HMJNFBCX2:2:1104:7487:85798
GTGGGGAATATTGCACAATGGGCGCAAGCCTGATGCAGCCATGCCGCGTGTATGAAGAAGGCCTTCGGGTTGTAAAGTACTTTCAGCGAGGAGGAAGGCGTTAAGGTTAATAACCTTAGCGATTGACGTTACTCGCAGAAGAAGCACCGGCTAACTCCGTGCCAGCAGCCGCGGTAATACGGAGGGTGCAAGCGTTAATCGGAATTACTGGGCGTAAAGCGCACGCAAGCGGTCTGTCAAGTCGGATGGGAAATCCCCGGGCTCAACCTGGGAACTGCATTCGAAACTGGCAGGCTAGAGTCTTGTAGAGGGGGGTAGAATTCCAGGTGTAGCGGTGAAATGCGTAGAGATCTGGAGGAATACCGGTGGCGAAGGCGGCCCCCTGGACAAAGACTGACGCTCAGGTGCGAAAGCGTGGGGAGCAAACAGG
+
IIIIIIHIIIIIIIIIIIIIIIIIIIIIIIIIIIIIIIIIIIIIHIIIHHGHHIIIIIIIIIIIIIIIIIIIIIIIIIIIIHHFHHIIIIIIIIGIIIIIIIIIIIIIGIHIIIHIGIIIHIIIIIIHFCEEHFHH:@DE-GEHEHHFHDHHIG-GGEH@GH---A-5?-36D:6C@@GGHHHHHH@GCHH??C--4-66GCH@@3,-6GHH@@F-45+3-5:>-64);566-----?ECH@4-@6-6--GHEHCDH:CEIHECEHIHHCEIIIHIHFCEHIGIIIIHHIHIIGHIIIHHIHHFIIHHHD>.HHHHGFHHEIIHHHIIHCHIIIIIIIHHIHHHGHHF<HGHIIIHIIIIIIIIIHHIHIIIIIHHHIHIIGIHHIIIIIHHFIIIIIHFHFIIIIIIIIIIIIIIIIHIHIIIIIIIII
@HWI-D00621:625:HMJNFBCX2:2:1104:18515:85754
GTGGGGAATATTGCACAATGGGCGCAAGCCTGATGCAGCCATGCCGCGTGTATGAAGAAGGCCTTCGGGTTGTAAAGTACTTTCAGCGGGGAGGAAGGTGTTGAGGTTAATAACCTCAGCAATTGACGTTACCCGCAGAAGAAGCACCGGCTAACTCCGTGCCAGCAGCCGCGGTAATACGGAGGGTGCAAGCGGTAATCGGAATTACTGGGCGTAAAGCGCACGCAGGCGGTCTGTCAAGTCGGATGTGACATCCCCGGGCTCAACCTGGGAACTGCATTCGAAACTGGCAGGCTAGAGTCTTGTAGAGGGGGGTAGAATTCCAGGTGTAGCGGTGAAATGCGTAGAGATCTGGAGGAATACCGGTGGCGAAGGCGGCCCCCTGGACAAAGACTGACGCTCAGGTGCGAAAGCGTGGGGAGCAAACAGG
+
IIHHIHIIHHIHIIIIIIIHIIIIHIIIIHHCHIIIIIIHIIIHIIIHIIHHEHHHCEEHIHIHHIIIHHIHIGIIHHIIIC<DEH@CDDDDHIEHEIHEHDHHHIGEHEGHEFCHHGHIEHHEHHIHHHHHHHIHHDDEEHIIGHIEHDH:HCHFAFHHE=EHHHCHHIHH:D:+-GEGIFHIIHHHFHHHIG+@:EFHHD=-@EFCHHDHEDCDH@FHD@@:GDECD>D?G@-G@?HD:HHHGFFF-66-H:>3+IHHIHIHHHCFAEFAHFCFE?HFGFHHIIHIHE?HH?EHGGIHHG?HEFHHHCHE@.HHIIHGHE?FGIIHHHIHIHHGHIIIIHHHFEHF<IHFHIHHGHFHIIHIHIHCIIIIHHIIHHDDEGCHHIIIIIHHHHHHHIIIIIHIIIHIIHFIHIIIIHIHHIIHIIIIIH
@HWI-D00621:625:HMJNFBCX2:2:1104:17931:86147
GTGGGGAATATTGCACAATGGGCGCAAGCCTGATGCAGCCATGCCGCGTGTATGAAGAAGGCCTTCGGGTTGTAAAGTACTTTCAGCGGGGAGGAAGGTGTTGTGGTTAATAGCCGCAGCAATTGACGTTACCCGCAGAAGAAGCACCGGCTAACTCCGTGCCAGCAGCCGCGGTAATACGGAGGGTGCAAGCGTTAATCGGAATTACTGGGCGTAAAGCGCACGCAGGCGGTCTGTCAAGTCGGATGTGAAATCCCCGGGCTCAACCTGGGAACTGCATTCGAAACTGGCAGGCTAGAGTCTTGTAGAGGGGGGTAGAATTCCAGGTGTAGCGGTGAAATGCGTAGAGATCTGGAGGAATACCGGTGGCGAAGGCGGCCCCCTGGACAAAGACTGACGCTCAGGTGCGAAAGCGTGGGGAGCAAACAGG
+
IIIIIIIIIIIIIIIIIIIIIIGIIIIIIICGHIIIIIIIIIIIIIIIIHHHHIHEHIIIHIIHIIIIHHHIIIIIIIIIII<DHHHIIIIIIIDGHIFFFHHHHIIHHGHHHHFHHIIIFHIIIIIIEEF@@FHIHIDHIHIIFHECHD:HGEHHHGEH?EEFHIF?ECHHHDH:HHHE?EEDHDHHEEHGE@56@GHEE@@HHHGFC<DH@6-66@66-3GDCHHDD64F@6EGIHGIIHE?IHIHHCHHHGD:IHGGHFCHHHHHHHGAEHGIIHFCEHHGB6E@BFHGD-CHHHCHHEFIHHHGIHDHEHGGFIIIHIIGHIHGHHIIHIIHFHIHHDIIHHHHGHHHIIIHEDIIIIGIIIHEIIIIIIIIIIHHHEIGIIIIIIHHHIIHHIIIIHIHIIHHIIIIIIIIIIHIIIIIIIIIII
@HWI-D00621:625:HMJNFBCX2:2:1104:17793:86214
GTGGGGAATATTGCACAATGGGCGCAAGCCTGATGCAGCCATGCCGCGTGTATGAAGAAGGCCTTCGGGTTGTAAAGTACTTTCAGCGAGGAGGAAGGCGTTAAGGTTAATAACCTTGGCGATTGACGTTACTCGCAGAAGAAGCACCGGCTAACTCCGTGCCAGCAGCCGCGGTAATACGGAGGGTGCAAGCGTTAATCGGAATTACTGGGCGTAAAGCGCACGCAGGCGGTCTGTCAAGTCGGATGTGAAATCCCCGGGCTCAACCTGGGAACTGCATTCGAAACTGGCAGGCTAGAGTCTTGTAGAGGGGGGTAGAATTCCAGGTGTAGCGGTGAAATGCGTAGAGATCTGGAGGAATACCGGTGGCGAAGGCGGCCCCCTGGACAAAGACTGACGCTCAGGTGCGAAAGCGTGGGGAGCAAACAGG
+
IIIIIIHIIIIIIIIIIIIIIIIIIIIIIIIIIGHHIIIHIIIIIIIIHEHEHHIHIIIIIIIIIIIIIHIIIIIIIIIIIIDFHIIIIIIIGIIHIIGIGDEHIICFHHHHIBEHIFHEHHHIIIGHEGHIIHIIIFCGFHIIAFHGHHIHIIHIGHHHEE@FHIHIHHDIIHHCEHIH?EH:CH@HDHIGFF@HDH-6HHG@@FG-6665@;@G@GFEH-G>DDHDHDDG?EEHIHHHDCHG@?FHG@F?HHC>+HGECGA-CGA--CHEHEHHF?E?GGGIIIIIIIHIHHGHHIIIHG?HHIHIIHHHGCIIHIIIHIIIIIIIIIIHIIIHHHHIIIIIIIHHDHIIIHIIHHIICIIIHIIIHIIIIIIIIHHCE1IIIIIIHIGIIIIIIGIIIIIIIHIHIIIIIIIIIIHIIIIIIIIIII
@HWI-D00621:625:HMJNFBCX2:2:1104:11206:86325
GTGGGGAATATTGCACAATGGGCGCAAGCCTGATGCAGCCATGCCGCGTGTATGAAGAAGGCCTTCGGGTTGTAAAGTACTTTCAGCGAGGAGGAAGGCATTAAGGTTAATAACCTTGGTGATTGACGTTACTCGCAGAAGAAGCACCGGCTAACTCCGTGCCAGCAGCCGCGGTAATACGGAGGGTGCAAGCGTTAATCGGAATTAGTGGGCGTAAAGCGCACGGAGGCGGTCTGGCAAGTCGGATGTGAAAGCCCCGGGCTCAACCTGGGAACTGCATTCGAAACTGGCAGGCTAGAGTCTTGTAGAGGGGGGTAGAATTCCAGGTGTAGCGGTGAAATGCGTAGAGATCTGGAGGAATACCGGTGGCGAAGGCGGCCCCCTGGACAAAGACTGACGCTCAGGTGCGAAAGCGTGGGGAGCAAACAGG
+
IIHIIGIIIHIHIIIIIIIIIGIHIIIIIIHHIIIIIIIHHHHHIIIIDH@FEEHIHIHIIIIFIHIIHHIGHHHIIHHHIICGFGCHIHGHHIIIIGHCHHHEHCFHGCGHI@..B.@DEHIFECHE7@7-7A-D+DHCF@-7@7GHDHCHE-6AE?EHHCHHHHHHC-6>DH+56---545CH:E?-@?-@=@#####?HE@---+-D>=@6-EDDC5-2356+-:D8HG@66---H;6-E@@6?@--@@5++66GHHEIE?HHHGHIIHHF@HGHHG5---AB-IHG?FFA@HFEA87-AF--FHIHC?GHHEIHHHCHGIIHEGC..C/EIIIIIIIIHHFIHHDHIIHIIHIIIHIHHDEHHDGIHIHDIIIHE.HIIHIIHIHEHCCIIIIIIFHCIIGHGIIIIIIIHFHIIIHGIIIHHHEE
@HWI-D00621:625:HMJNFBCX2:2:1104:15995:86461
GTGGGGAATATTGCACAATGGGCGCAAGCCTGATGCAGCCATGCCGCGTGTATGAAGAAGGCCTTCGGGTTGTAAAGTACTTTCAGCGAGGAGGAAGGCGTTAAGGTTAATAACCTTGGCGATTGACGTTACTCGCAGAAGAAGCACCGGCTAACTCCGTGCCAGCAGCCGCGGTAATACGGAGGGGGCAAGCGTTAATCGGAATTACTGGGCGTAAAGCGCACGCAGGCGGTCTGTCAAGTCGGATGTGAAATCCCCGGGCTCAACCTGGGAACTGCATTCGAAACTGGCAGGCTAGAGTCTTGTAGAGGGGGGTAGAATTCCAGGTGTAGCGGTGAAATGCGTAGAGATCTGGAGGAATACCGGTGGCGAAGGCGGCCCCCTGGACAAAGACTGACGCTCAGGTGCGAAAGCGTGGGGAGCAAACAGG
+
HHIIHIGHHHIIGGIHHHHGHHHHHDHIHIHHHHIGHHIHHGIHGIIGEH<@CGHHFHIHIHIGIHHGHGEHHGHIHECHHC<<D?GHHHIIHIEHHCHHHHCHHCFFHHHIHHEECH?FHDIFHIIIHGGHI8@CHEHEECGH-AFE:CH:@GFH?FHEEHEEH-A@G?DHICCC-@GGH4@CD;++>>E?GH@G=4-@GGGCCHH-6HHE55-6=D@F-46+-?HD>+HG@6-6-?HHCIGHHHHH@EG@6+3+5+@AEHEHHAA8-EGHFA--?HIIHHFIIIHHHG5HE?EIHHHAHHHGHGIHIIIIHHIFEHIHHGHIIIIIIIIIIIIIIIIIHIIHCFHG<CIHHIIIIIHG<HIIHIIIIIIIIIIGIIIIHHIHIIHHEHHHEIIIIIHHF@IIIIIIIIIIIIIIIIHIGIIIIIIIII
@HWI-D00621:625:HMJNFBCX2:2:1104:11773:86635
GTGGGGAATATTGCACAATGGGCGCAAGCCTGATGCAGCCATGCCGCGTGTATGAAGAAGGCCTTCGGGTTGTAAAGTACTTTCAGCGGGGAGGAAGGTGTTGAGGTTAATAACCTTAGCAATTGACGTTACCCGCAGAAGAAGCACCGGCTAACTCCGTGCCAGCAGCCGCGGTAATACGGAGGGTGCAAGCGTTAATCGGAATTACTGGGCGTAAAGCGCACGCAGGCGGTCTGTCAAGTCGGATGTGAAATCCCCGGGCTCAACCTGGGAACTGCATTCGAAACTGGCAGGCTAGAGTCTTGTAGAGGGGGGTAGAATTCCAGGTGTAGCGGTGAAATGCGTAGAGATCTGGAGGAATACCGGTGGCGAAGGCGGCCCCCTGGACAAAGACTGACGCTCAGGTGCGAAAGCGTGGGGAGCAAACAGG
+
IIIIHIIIIHHIIIIIHIIIIIIIHIIHIIIIIIHIIIIHIIIIIIIIIIGCHHIIHIIIIIIIIIIIIHIIIHIIIIHIIIDGEEHHHHHHHHHIHHGG9:GHHIGHHHHH?EGHFHH@-AHHIIII-EG=H@GH>3DHHIIG?HCHHGHIIIC6-A@@GI-@@@@GH?DH5>CDHH?6E-@DHD@-6F---56EHE-6HHC@EEF@CHHDE@@@@:6+CE><5--+HHFF6-66---C5--EFCEHEIIIIIHDHIHF@A8-@IHEIIIHIIIHHE?EHGHB-HEHFHIIGHGHIIHIH?DCHCIIIIIIIHHGGIIIIIHHIIIIHHHHHGIIIIHHHIHIIHHG<HIIIIIIIIIGIIIGIGIHHIIHHHGIGIH<IIIIHHCGC<CIIIIIIIIHIHIIIIGIIIIIIIIIIIIIHIIIIIHIII
@HWI-D00621:625:HMJNFBCX2:2:1104:6935:86944
GTGGGGAATATTGCACAATGGGCGCAAGCCTGATGCAGCCATGCCGCGTGTATGAAGAAGGCCTTCGGGTTGTAAAGTACTTTCAGCGAGGAGGAAGGCGTTAAGGTTAATAACCTTGGCGATTGACGTTACTCGCAGAAGAAGAACCGGCTAACTCCGTGCCAGCAGCCGCGGTAATACGGAGGGTGCAAGGGTTAATCGGAATTCATGGGCGTAAAGCCCACGCAGGCAGTCTTTCAAGTCGGATGTGAAATCCCCGGGCTCAACCTGGGAACTGCATTCGAAACTGGCAGGCTAGAGTCTTGTAGAGGGGGGTAGAATTCCAGGTGTAGCGGTGAAATGCGTAGAGATCTGGAGGAATACCGGTGGCGAAGGCGGCCCCCTGGACAAAGACTGACGCTCAGGTGCGAAAGCGTGGGGAGCAAACAGG
+
IIHHIIIIIIIIIGIIIIHIIGHIIIIHIIIIIIIIIIIIIIIIIIIIIHGHHIIIIHIEGHHHIIIIIGHHIIIIEHIIIIFHHICHHHH<EEHIHHHHHIIIIIEHFHHIIICB?HE?CCHE?--DHHIGHEHH:EHC@E---6-A>CDHEEA@FHFEEHAE-4A@GGCCDHDHCG--@E-53;-@@F---66@HC66-@@-E-++6H@H@D@G@6-+)-5+--HFF6+G@6-----C:4@@G@@@@6-6->:DD:EF?A--@HEAA?GEGAGFEHHEHG?AAEHAAE4A---?HHFB-EEEHEIHIHIHHDIHEEIIHHGIIIHHHHHD@GH@GHIHECIIHHHFDCCIIHHHHHIIIIIIIIHIIIIIIIIIHHHDHHHEHHHHIIHGHIIIIIIHHHIIIIIIIIIIHIIHIIIIIIIHHHHIII
@HWI-D00621:625:HMJNFBCX2:2:1104:10498:86926
GTGGGGAATATTGCACAATGGGCGCAAGCCTGATGCAGCCATGCCGCGTGTATGAAGAAGGCCTTCGGGTTGTAAAGTACTTTCAGCGAGGAGGAAGGCATTAAGGTTAATAACCTTAGTGATTGACGTTACTCGCAGAAGAAGCACCGGCTAACTCCGTGCCAGCACCCGCGGTAATACGGAGGGTGCAAGCGTTAATCGGAATTGCTGGGCGTAAAGCGCACGCAGGCGGTCTGTCAAGTCGGATGTGAAATCCCCGGGCTCAACCTGGGAACTGCATTCGAAACTGGCAGGCTAGAGTCTTGTAGAGGGGGGTAGAATTCCAGGTGTAGCGGTGAAATGCGTAGAGATCTGGAGGAATACCGGTGGCGAAGGCGGCCCCCTGGACAAAGACTGACGCTCAGGTGCGAAAGCGTGGGGAGCAAACAGG
+
IIIIIIIIIHHIIIIIIIIIHIIIIIIIIIIIIHIIIIIIIIIIIHIHHHCHHHIIGIIIIGIIIIIHHHHHHHIIIHIIID<<FCHHHHDHHHHHHHHHHIHHIIIIIIIGHI@HHIIFE.DAFHHHIGIIIIC:DHHIIHFGHHIICHHIIIGHHHGHH=HFC?--8@63:C>D@--FH-EHCH@GEHHF-@GEE?--G@EGH6#F@DCHE@-EE33+-@E+F@=>6>F56-66-?HDCHH@@@-F@-@?=D:CIDIHGCIHHGAA68CIHEHHHHGGHEHHGGG?GGEIHHHIHIIHHHHAG-HFIHHHEHIIIIHA?IIIHHHHDCCIHIIHEEHHIIHHHHHEDHIIIIIHHGEEDHIIGIIIIIIIIHIIHHE<HEIIIIIHHH?HHIIIIIHHG1IIIIHIHIIIIIIIIIGIIIIIIIIHII
@HWI-D00621:625:HMJNFBCX2:2:1104:6935:87141
GTGGGGAATATTGCACAATGGGCGCAAGCCTGATGCAGCCATGCCGCGTGTATGAAGAAGGCCTTCGGGTTGTAAAGTACTTTCAGCGAGGAGGAAGGCGTTAAGGTTAATAACCTTGGCGATTGACGTTACTCGCAGAAGAAGAACCGGCTAACTCCGTGCCAGCAGCCGCGGTAATACGGAGGGTGCAAGCGTTAATCGGAATTACTGGGCGTAAAGCGCACGCAGGCGGTCTGGCAAGTCGGATGTGAAATCCCCGGGCTCAACCTGGGAACTGCATTCGAAACTGGCAGGCTAGAGTCTTGTAGAGGGGGGTAGAATTCCAGGTGTAGCGGTGAAATGCGTAGAGATCTGGAGGAATACCGGTGGCGAAGGCGGCCCCCTGGACAAAGACTGACGCTCAGGTGCGAAAGCGTGGGGAGCAAACAGG
+
IIIIIIIIIIIIHIIIHIIIIIIIIIIIIIIIIIIIIIIIIIIIIIIIIIHIHHIIIIIIIIIIHIIHHIIIIIIHHHHGIIDHIIIIDHI<GHIFHF?CHIIHIIIGHFEHIHHHHGHHDHHF?CHHHEHHI@@HDDHH-FFC-6@FD:>CHE?HH?-5-@AFHG-FHADDH:+>5?F?G4-6>D4@-@FHCEHDHG-6CG@FEH?-@:HE63CHGH?;3>6CH:=DC5-@4-66--ED>--?HIIHGFCFE53HIIIFHHCEIHHA-?HHHG-CA-HHG5-6BFEFIIIH@FHHHIHG7FHHHEIHIHHHHHIHHHHIIIIIIIIIIHIIIIHHHIIIIIIIHHHGDCIIIIIIIHIIIHIIIIIIIIIIIIIIIIHCHEFIIIIIIIIHFIIIIIIHGIIIIIIIIIIIIHCIIIIIIIIIIIIIII
@HWI-D00621:625:HMJNFBCX2:2:1104:20174:87083
GTGGGGAATATTGCACAATGGGCGCAAGCCTGATGCAGCCATGCCGCGTGTATGAAGAAGGCCTTCGGGTTGTAAAGTACTTTCAGCGAGGAGGAAGGCGTTAAGGTTAATAACCTTGGCGATTGACGTTACTCGCAGAAGAAGCACCGGCTAACTCCGTGCCAGCAGCCGCGGTAATACGGAGGGTGCAAGCGTTAATCGGAATTACTGGGCGTAAAGCGCACGCAGGCGGTCTGTCAAGTCGGATGTGAAATCCCCGGGCTCAACCTGGGAACTGCATTCGAAACTGGCAGGCTAGAGTCTTGTAGAGGGGGGTAGAATTCCAGGTGTAGCGGTGAAATGCGTAGAGATCTGGAGGAATACCGGTGGCGAAGGCGGCCCCCTGGACAAAGACTGACGCTCAGGTGCGAAAGCGTGGGGAGCAAACAGG
+
HHIIIIIHIIIIIIIIIIIIHIIIIIIIIIIIGHIIIIIIIHIHHIIIHHIGEHHHHGIIIGIHHIIHIIIIIFIHIHHHEHHHHIGHHIHHHIHIIIGCECCEFHHCHHIFHHHHEFIIIICHHHHHAGHGIEHGHIIIICGGHHCEHGIHHF?G@GCHIGHH?GHH?-++6>+54-6-@443>DHHGHIHIG--@HC@HHFF@@G-4>@FED@CE@-6C@ECG@EHDC-E@@@@?@-HHHH@HHFGHHE@->+5>+?EC-HEE@@@IFF?HEEGB--FHHEAC6EIIHHFIHHHGG?HHH?EHHIHGIHHF7FHHHAHG/?HHGIHHDHGGIHHEHGCHIIIIHGC<HIIIIIIIHIIIIIHHIIIIIIIIIIIIIHDGIGIIIIGHIIHEIIHIIHHIHIHIIIIIIIIIIIIIIIIIIIIIIIIHI
@HWI-D00621:625:HMJNFBCX2:2:1104:20558:87437
GTGGGGAATATTGCACAATGGGCGCAAGCCTGATGCAGCCATGCCGCGTGTATGAAGAAGGCCTTCGGGTTGTAAAGTACTTTCAGCGAGGAGGAAGGCATTAAGGTTAATAACCTTAGTGATTGACGTTACTCGCAGAAGAAGCACCGGCTAACTCCGTGCCAGCAGCCGCGGTAATACGGAGGGTGCAAGCGTGAATCGGAATTACTGGGCGTAAACCGCACGCAGGCGGTCTGTCAAGTCGGATGTGAAATCCCCGGGCTCAACCTGGGAACTGCATTCGAAACTGGCAGGCTAGAGTCTTGTAGAGGGGGGTAGAATTCCAGGTGTAGCGGTGAAATGCGTAGAGATCTGGAGGAATACCGGTGGCGAAGGCGGCCCCCTGGACAAAGACTGACGCTCAGGTGCGAAAGCGTGGGGAGCAAACAGG
+
GHHHIIIGHIIIIIIHIHFHGIIDDDHIIHIHHIFIIIDFCCGHHIGHEHCFHIHIHICGE?@EHII0ECGCGHIIIIHC@GDGCFHDCHHHH=HHIHEHH?/DEHHFHCHEHA.DHHGHHH.:DF@HEEEHH@HHHFHE--7DH-D-+CHH@F?FHHHHE-5A--A--->+5>DC--@--@->CHHE-66@G=6-6-6-4@5-@G####H@@-6->5)3--EHGFG+H>4F?@66--->>-5--@?@6-FCE:HHCD?EGHEEGF-A?F6-GF---EGHFIHIHHHGGHHHG?HHHHHH?H?EEHH@HH>:::HEHF@HHHGIHCHHHDDHHEIHHHDIHGIIIHEGGGFHFHCCHFHH<IIHIIHGDHHIIIIIGIIIIIIHGIIIHEHHHHHHHIIIIHHHIIHIIIIIHIIIIIHIHHIIIIHFHE
@HWI-D00621:625:HMJNFBCX2:2:1104:1719:87672
GTGGGGAATATTGCACAATGGGCGCAAGCCTGATGCAGCCATGCCGCGTGTATGAAGAAGGCCTTCGGGTTGTAAAGTACTTTCAGCGGGGAGGAAGGTGTTGAGGTTAATAACCTCAGCAATTGACGTTACCCGCAGAAGAAGCACCGGCTAACTCCGTGCCAGCAGCCGCGGTAATACGGAGGGGGCAAGCGTTAATCGGAATTACTGGGCGTAAAGCGCACGCAGGCGGTCTGTCAAGTCGGATGTGAAATCCCAGGGCTCAACCTGGGAACTGCATTCGAAACTGGCAGGCTAGAGTCTTGTAGAGGGGGGTAGAATTCCAGGTGTAGCGGTGAAATGCGTAGAGATCTGGAGGAATACCGGTGGCGAAGGCGGCCCCCTGGACAAAGACTGACGCTCAGGTGCGAAAGCGTGGGGAGCAAACAGG
+
IIIIIIIIIIIIIGHIIIIIIIIIIIIHIIIIIIIIIIIIIIIIIIIIIIHIIIGIIHHFIIIIIIIHIIIIIIIIIHIIIIGHIIIIIIG<HHIIIIHIIH?GHHFHHHEFFHFHEHHHAEHCEHFII?FHHB=3>DHHIHHH-AHFHIIIHHHH-FHHGIG@--@E?-5>DH:>--6-EDEH+:++++55-E@EHH-6EEEF@6@?E@64-'5CCHHHHHIHH@HDHH@--?EH@-@H:E@6EGAECEHGA-HA5-688E?HFA-GAHHHF6A-HHHCFEA@HHHGCIHIHHHFA-FHHFAA@?HHHHHEHDGED7EHEIHHIIHCIHHH=EIHIHIIIIIHHHHGBHIIIIIIIHIHHHIHIIHHIIIHIHHHHHHHHIHHHIIIIIIIIGHIHIIHHHIIIFIIIIIIIIIIIIHGIIIIIIIIII
@HWI-D00621:625:HMJNFBCX2:2:1101:14168:74975
GTGGGGAATATTGCACAATGGGCGCAAGCCTGATGCAGCCATGCCGCGTGTATGAAGAAGGCCTTCGGGTTGTAAAGTACTTTCAGCGAGGAGGAAGGCATTAAGGTTAATAACCTTGGTGATTGACGTTACTCGCAGAAGAAGCACCGGCTAACTCCGTGCCAGCAGCCGCGGTAATACGGAGGGTGCAAGCGTTAACGGGAATTACTGGGCGTAAAGCGCACGCAGGCGGTCTGTCAAGTCGGATGTGAAATCCCCGGGCTCAACCTGGGAACTGCATTCGAAACTGGCAGGCTAGAGTCTTGTAGAGGGGGGTAGAATTCCAGGTGTAGCGGTGAAATGCGTAGAGATCTGGAGGAATACCGGTGGCGAAGGCGGCCCCCTGGACAAAGACTGACGCTCAGGTGCGAAAGCGTGGGGAGCAAACAGG
+
IIIIIIIIIIIIIIIIIIIIIIIIIIIIIIIIIIIIIIIIIIIIIIIIHIHHIIGHHIIIIIIIIIHHIHHHHIHHIIIHIICFHIIIHIIHHIHIIIGIHHHIIIIIIIIIHH?FHHIHHIIIIIHIH-F@GF=D+@H@-77@-AC7>H+6@HHHHHE--@?-658@FA+6C:+5--6@H-45>C-6-@---6@-E---HF@-466-@4G@?7@GE@F+--@+5--3C5---6@-66->>-EHG@-6-?HHHCHIDDHHECF?EHHHCHHIHF6?HHHHHHCHHIIIHHHIIHHHHHIIHA7-HEIHIIHGHHIGIIIIGIIHHHHIIIIHGIHIIIIIGIIIIHHF<FIIIIIHEIHIHHIIIIIHHIIIIIIIIIIHIHIIIIIIIIIHHIIIIIGIHGIIIIIHIIIIIHIIIIIIIIIIIIIIII
@HWI-D00621:625:HMJNFBCX2:2:1101:19048:75250
GTGGGGAATATTGCACAATGGGCGCAAGCCTGATGCAGCCATGCCGCGTGTATGAAGAAGGCCTTCGGGTTGTAAAGTACTTTCAGCGAGGAGGAAGGCGTTAAGGTTAATAACCTTGGCGATTGACGTTACTCGCAGAAGAAGCACCGGCTAACTCCGTGCCAGCAGCCGCGGTAATACGGAGGGTGCAAGCGTTAATCGGAATTACTGGGCGTAAAGCGCACGCAGGCGGTCAGTAAAGTCGGATGTGAAATCCCCGGGCTCAACCTGGGAACTGCATTCGAAACTGGCAGGCTAGAGTCTTGTAGAGGGGGGTAGAATTCCAGGTGTAGCGGTGAAATGCGTAGAGATCTGGAGGAATACCGGTGGCGAAGGCGGCCCCCTGGACAAAGACTGACGCTCAGGTGCGAAAGCGTGGGGAGCAAACAGG
+
IIIGIIIHHIIIIIIIIHIIIIIIIIIIIIIIGHHIIIIIHHIIIHHIEECFHHHIIIIIIIIHIIIIIIIIIGIHIIIIHGDGHHII:DHCCHFHIHED@;EEHIHEHIIIGHHHE?.FHDHIIIII?HEH-@=C;@DFHH@BGHHIIIHHDCAH?@-AAEGCAGECEE:H:C+6@--645ECHH4-@?-64-6--56EF@@?@EE-EFGHEHFE@5+6-45+--E;6366---6--->>--6---HFHHEE+C>5+468---F6HCA?FAG@EGA-HCHDHFGHECHIIIHHG?HIIH?GB-F-HHCHHAA.HHHHEHFHHHHIHIIIIIIHHEGHHGHIIIHHGD<1HG?HHHFEEHCD<IIHIIIFIHHIIIIIIIIIIIIIIIIIHIIIIIIIHHC@IIIHHEIIIHIIIHIIIIIHIHHIIIII
@HWI-D00621:625:HMJNFBCX2:2:1101:16957:75328
GTGGGGAATATTGCACAATGGGCGCAAGCCTGATGCAGCCATGCCGCGTGTATGAAGAAGGCCTTCGGGTTGTAAAGTACTTTCAGCGAGGAGGAAGGCGTTAAGGTTAATAACCTTGGCGATTGACGTTACTCGCAGAAGAAGCACCGGCTAACTCCGTGCCAGCAGCCGCGGTAATACGGAGGGTGCAAGCGTTAATCGGAATTACTGGGCGTAAAGCGCACGCAGGCGGTCTGTCAAGTCGGATGTGAAATCCCCGGGCTCAACCTGGGAACTGCATTCGAAACTGGCAGGCTAGAGTCTTGTAGAGGGGGGTAGAATTCCAGGTGTAGCGGTGAAATGCGTAGAGATCTGGAGGAATACCGGTGGCGAAGGCGGCCCCCTGGACAAAGACTGACGCTCAGGTGCGAAAGCGTGGGGAGCAAACAGG
+
IIIIIIIIHHIIIHIIIIIIIIIIIIIIIIIIIHIIIIIIIIIIIIIHHHCGHHIHIIHGIGIIIIIIGHHIIIIIIHIIIIGHHHII:CHDHHHFHIIIIHHGIIGH?HHGHIFHHIHIIIIHHIHIIHHGFACHCHH@HHEHHIH?CCDHIIIIGHCEHHAAAE?GGHCCDHDD@@G-6-6>:3-45@EH-@EEHHEHHGECHD@56@HH@@?@EH++--53--HDC+E56-66--HHD=HGFG-6@@EIHDHHD;HEHEF?HG@8-EIHHEGIIGIHHIIHHHEFHHIIHHD@HHEHEF-?HGHHC:IIHHEIGIHHHHAAHHHGIHHIIIIIIHHFIIHHHHA<?HIHHFGHIIIIIIIIIIHIIHEIIIHHIIHHCIIHIHFHIIHIIHIIIHHHFFHGIIIIHIIIIIIIIIIIIHIIIIIIII
@HWI-D00621:625:HMJNFBCX2:2:1101:17468:75642
GTGGGGAATATTGCACAATGGGCGCAAGCCTGATGCAGCCATGCCGCGTGTATGAAGAAGGCCTTCGGGTTGTAAAGTACTTTCAGCGGGGAGGAAGGTGTTGAGGTTAATAACCTTAGCAATTGACGTTACCCGCAGAAGAAGCACCGGCTAACTCCGTGCCAGCAGCCGCGGTAATACGGAGGGTGCAAGCGTTAATCGGAATTACTGGGCGTAAAGCCCACGCAGGCGGTCTGTCAAGTCGGATGTGAAATCCGCGGGCTCAACCTGGGAACTGCATTCGAAACTGGCAGGCTAGAGTCTTGTAGAGGGGGGTAGAATTCCAGGTGTAGCGGTGAAATGCGTAGAGATCTGGAGGAATACCGGTGGCGAAGGCGGCCCCCTGGACAAAGACTGACGCTCAGGTGCGAAAGCGTGGGGAGCAAACAGG
+
IIHHIHIIHHIHIIIGIIIIEHIIHHHIHHIIIIHIIIHHHIIHGHHI<EGEEH?FHFHIIHHCHHEEHHEHIEHHIIIGIH<<@GHDDHHICHCH@@7DA@GEGFFFEHHHE-GAH-GHEHHBGFEHCG?@FGHHHH:FEHHHFIHHC:CDEH-A-8-4-EE@-GFH--+:C:+6--6-@643;DG--@G--4------EE@@@F<4-CHHF-+HG@53)-HC@-E+HC-@6---F6@53--666-F--@E3+>56DA?HG?AF8-@6CF-A6-CF-@F-@B66HFHHHECHHGFHGCEEED-F?GE+>7.D.HFHGFGA..?E?EH>:HHIHECHHGCHHEHIHG<:1FHHIHHHHFHDHHIHEC0IHE@HHDC<IHHECEEHF<C<D1HGHEIHHD1HEHHIHHEHIHCHIIGHHHHHFEHHHHHEG
@HWI-D00621:625:HMJNFBCX2:2:1101:15747:76409
GTGGGGAATATTGCACAATGGGCGCAAGCCTGATGCAGCCATGCCGCGTGTATGAAGAAGGCCTTCGGGTTGTAAAGTACTTTCAGCGAGGAGGAAGGCGTTAAGGTTAATAACCTTGGCGATTGACGTTACTCGCAGAAGAAGCACCGGCTAACTCCGTGCCAGCAGCCGCGGTAATACGGAGGGTGCAAGCGTTAATCGGAATTACTGGGCGTAAAGCGCACGCAGGCGGTCTGTAAAGTCGGATGTGAAATCCCCGGGCTCAACCTGGGAACTGCATTCGAAACTGGCAGGCTAGAGTCTTGTAGAGGGGGGTAGAATTCCAGGTGTAGCGGTGAAATGCGTAGAGATCTGGAGGAATACCGGTAGCGAAGGCGGCCCCCTGGACAAAGACTGACGCTCAGGTGCGAAAGCGTGGGGAGCAAACAGG
+
IIFIIIIIIIIIIIIIIHHH<EHIHIIIIIIIHHIIIIIIIIIIIIIIHHHGIIIIHIHIIIIIIIHIIFHHHHHIIFHHHH<FGEHIHIIIIIIIHHIIIIIIIIGHHIIIIHHHHHHEHHHIFHIIAGGHHD@D+@CG?HHIGICHHC:HHHCHEHCGEDEHEH?-5ADDHH55@@F?@CGDHH4-6-6--5-@HC-6G--HF@@FE76G-3-GE@+9-EG6-@-C>)4@E@@@66-:DG=HF6-@CGIIHDH::HEE@-?IHHEF?HIHEGCGA-FHGIHHHHEIHIHIHHGHIHHIGHHCG?IIHIHIHGHHGHIIIIGIIHIIIIIIFIIGHHIIGIIIIHHGBGIIIIIHHHIIHIHIHHD0IIIIIIIIIIHIIHIHIIIIIHIHGIIIIIIIIIIIIIHGIIIHIIIIIIHIIIIIIIHIII
@HWI-D00621:625:HMJNFBCX2:2:1101:17091:76400
GTGGGGAATATTGGACAATGGGGGGAACCCTGATCCAGCCATGCCGCGTGTGTGAAGAAGGCCTTATGGTTGTAAAGCACTTTAAGCGAGGAGGAGGCTACTCTAGTTAATACCTAGGGATAGTGGACGTTACTCGCAGAATAAGCACCGGCTAACTCTGTGCCAGCAGCCGCGGTAATACAGAGGGTGCGAGCGTTAATCGGATTTACTGGGCGTAAAGCGTGCGTAGGCGGATTATTAAGTCGGATGTGAAATCCCCGAGCTTAACTTGGGAATTGCATTCGATACTGGTGAGCTAGAGTATGGGAGAGGATGGTAGAATTCCAGGTGTAGCGGTGAAATGCGTAGAGATCTGGAGGAATACCGATGGCGAAGGCAGCCATCTGGCCTAATACTGACGCTGAGGTACGAAAGCATGGGGAGCAAACAGG
+
IIIIIIIIHIIIIIIIIIHHHHHIIIIIIHIIHHHFIIIIHIIIIIHIHHGHHHHHIIIIGHFHIEHIIIIGHH?HIIIHIH9GHIIHHHGIFHHHIGHIGHIHFGHHIIIHFHIIIIHEHHIHHICFCHEHHH?HH:E:?FGFE?@-FHHGIGHECGHEHHGE@@-66F66>DDHHEH@-66-6E=E@E:-;5D>@H---EGGH@6@@6@C@@6--@H:C6-+--@=@-@---HF6-CHDD@@EIHHEH?HG@3>++-?EHGHEHGG8--EGHFHHGHB7?EIGIIIIGIHEEB.A@D.AHHCHG@<.BBB.AGGF@HF@IIHFFEIHIIIIHFHF?HE@HHIHCEHGD<GHHIIIIIIHGIIGIIIIHIHHHIHGIIIHHHIIIHIIIIHHIHCGCHHHFIIIIHGCHHEGIIHIIIIIIIIIIIIIII
@HWI-D00621:625:HMJNFBCX2:2:1101:15713:77382
GTGGGGAATATTGCACAATGGGCGCAAGCCTGATGCAGCCATGCCGCGTGTATGAAGAAGGCCTTCGGGTTGTAAAGTACTTTCAGCGAGGAGGAAGGCGTTAAGGTTAATAACCTTGGCGATTGACGTTACTCGCAGAAGAAGCACCGGCTAACTCCGTGCCAGCAGCCGCGGTAATACGGAGGGTGCAAGCGTTAATCGGAATTACTGGGCGTAAAGCGCACGCAGGCGGTTCGTCAAGTCGGATGTGAAATCCCAGGGCTCAACCTGGGAACTGCATTCGAAACTGGCAGGCTAGAGTCTTGTAGAGGGGGGTAGAATTCCAGGTGTAGCGGTGAAATGCGTAGAGATCTGGAGGAATACCGGTGGCGAAGGCGGCCCCCTGGACAAAGACTGACGCTCAGGTGCGAAAGCGTGGGGAGCAAACAGG
+
IIIIIIIIIIIIIIIIIIIIIIIIIIIIIIIIIIIIIIIIIIIGIIIIHHEHIIIIIIIIIHIIIGIHIHIIIIEHHIIIIHDGHHIIGHHHIIIHIHHHIIIIIHHHHIHIHIIHIHHIIIIIIIIIIIIIHEFHHIHHIHHHFHHHD:>+EHAGHIHHHIHIIIGHGGHHGDCCHHE?EE43>>-@-G@@-@54EE?-IHH@GF@@@HC@+5?HFF-@>@6DC>-6:+>5+--6-?EDHHH@--EFFAEGHAAA8-ECH?HEEHGH?HGFF6----@G@EEHAG6EHHEEFIHGHHIIIHHEG-HHGHHHHHFIIIHHHGIGIHIIIIIIIIIHHHIIIIHIHIHG<HHHEIIFIHHIIIHIIIIIIHIIIHIIIIIIIHIIIIIIIIHHHIIIIIIIHCIIIHIIIIIIIIIIIIIIIIIIIIIIII
@HWI-D00621:625:HMJNFBCX2:2:1101:19454:77290
GTGGGGAATATTGCACAATGGGCGCAAGCCTGATGCAGCCATGCCGCGTGTATGAAGAAGGCCTTCGGGTTGTAAAGTACTTTCAGCGAGGAGGAAGGCGTTAAGGTTAATAACCTTGGCGATTGACGTTACTCGCAGAAGAAGCACCGGCTAACTCCGTGCCAGCAGCCGCGGTAATACGGAGGGTGCAAGCGTTAATCGGAATTACTGGGCGTAAAGCGCACGCAGGCGGTCTGTCAAGTCGGATGTGAAATCCCCGGGCTCAACCTGGGAACTGCATTCGAAACTGGCAGGCTAGAGTCTTGTAGAGGGGGGTAGAATTCCAGGTGTAGCGGTGAAATGCGTAGAGATCTGGAGGAATACCGGTGGCGAAGGCGGCCCCCTGGACAAAGACTGACGCTCAGGTGCGAAAGCGTGGGGAGCAAACAGG
+
IIIIIIIIIIIIIIIIIIIHHIGIIIHHIIIIIIIIIIIIIIIIIIIIEHECHHFHHIHHHHFHIHIIIGHHHIIFHIIHGF<FHHIICHICEHHIHHHGHHHHHGDEHCHFCGHHEHHHGHHIHIIIHEHFHHHGHICFEHHHFHHHIHHIHHFCHHGH?HHHIGE-5E+>;D:CHGCEC=-+5>4@EHICEH-EGGHFHHECFCHGHDG@6--6@EH@--@>--=HD:@@6----HG;DEEIIHH@6@@@-CD+5+?IIHHFEHA8-HHHG?HH?FA5-HCHHGHHEF4GFF-HIHCCEEEHHIGHHHHEGDFEHHGEEIHIHIIHIHGIGIIIHHIHIIIIHGFE<FGHCIIIIHIH:HDHIIIHHIIIIGIIIIHIHHIIIIIIIIHHFIIIIIIHHEIIIIIIIIIIIIIIIIIIIIIIIIIIII
@HWI-D00621:625:HMJNFBCX2:2:1101:18095:77601
GTGGGGAATATTGCACAATGGGCGCAAGCCTGATGCAGCCATGCCGCGTGTATGAAGAAGGCCTTCGGGTTGTAAAGTACTTTCAGCGAGGAGGAAGGCGTTAAGGTTAATAACCTTGGCGATTGACGTTACTCGCAGAAGAAGCACCGGCTAACTCCGTGCCAGCAGCCGCGGTAATACGGAGGGTGCAAGCGTTAATCGGAATTACTGGGCGTAAAGCGCACGGAGGCGGTCTGTCAAGTCGGATGTGAAATCCCCGGGCTCAACCTGGGAACTGCATTCGAAACTGGCAGGCTAGAGTCTTGTAGAGGGGGGTAGAATTCCAGGTGTAGCGGTGAAATGCGTAGAGATCTGGAGGAATACCGGTGGCGAAGGCGGCCCCCTGGACAAAGACTGACGCTCAGGTGCGAAAGCGTGGGGAGCAAACAGG
+
IIIIIIHIHHIIIIIIIIIIIIIIIIIIIIIIIIIIIIIIIIIIIIIIHHEEEHHHIIIIIGIIIIIIIIIIIIGHIIIGIFDGHIIIDHHDHHHIHIIGHGHIII.D7DHBEEHEHHIFHGHHHFIIIGHEFHHGHHH@EBFH-AHHIIDHIIHHFHG-AGCHHHHHHH+>D:+6@@E?EHEDHH@G4@H?-@@@HIC-EFFHE?GE;HDH@:@GGHC+-@@@-+HHC44---FF-IIHDE@CHH@CFEF@E:;CCIIHHGA?AGA-@EHIIHEFEH@HHDHEIHFHIIHHHHGEIIHHHG?EHGHHHHDEE@HHHAFHEF?HHIIHIHIHIIIIHIHHIIIIHHHGDCHHIIGIIIHHHHIIHIIIIIIIIIIIIIIHIGIIHIIIIHIHIIIIHF1IIHIIIIIIIIIIIIIHIIIIIIIIIHIHII
@HWI-D00621:625:HMJNFBCX2:2:1101:10948:78573
GTGGGGAATATTGCACAATGGGCGCAAGCCTGATGCAGCCATGCCGCGTGTATGAAGAAGGCCTTCGGGTTGTAAAGTACTTTCAGCGAGGAGGAAGGCATTAAGGTTAATAACCTTGGTGATTGACGTTACTCGCAGAAGAAGCACCGGCTAACTCCGTGCCAGCAGCCGCGGTAATACGGAGGGTGCAACCGTTAATCGGAATTGCTGGGCGGAAAGCGCACGGAGGCGGTCTGTAAAGTCGGATGTGAAATCCCCGGGCTCAAACTGGGAACTGCATTCGAAACTGGCAGGCTAGAGTCTTGTAGAGGGGGGTAGAATTCCAGGTGTAGCGGTGAAATGCGTAGAGATCTGGAGGAATACCGGTGGCGAAGGCGGCCCCCTGGACAAAGACTGACGCTCAGGTGCGAAAGCGTGGGGAGCAAACAGG
+
IHHHHIIHIHHIIIIIIIIIHIIIIIIIIIIIIIIIIIIIIIHHIIDHHHHHHHIIIIIHEHEDHHIHDDGHHHGIIGHHIFDGHFIHIGHH=E.DGHC.FHHH?HEHHGHHH.DGHHHFEEHF?EHHHIIGHED:>GHHEHGFABGHHCDDEFBHFH---55A-@@FHI++>C+CH--@E--63CE?-@-6-+444G@6EEGE@-+5@D@5+-+6HD+:-@6-5+HDD+65-------;6-@-E?6@-@@@6+DDC:HG@-F-FA-FGGIIIHEFHHIHEE?@HB??EHEHCH@HG@@@AGD-A-HGIIIIIHHHGHHHHHF?HGIIIHIIGHIHHHHEHHIIHFGD7<IIHIIHIIIHGIIIIIIIHEHIIIIIIIIHHIHFIIIIIIIHEIIIIIIHEHIIIIIIIIIIIIIIIIIIIIHIIIIIII
@HWI-D00621:625:HMJNFBCX2:2:1101:20556:78936
GTGGGGAATATTGCACAATGGGCGCAAGCCTGATGCAGCCATGCCGCGTGTATGAAGAAGGCCTTCGGGTTGTAAAGTACTTTCAGCGAGTAGGAAGGCATTAAGGTTAATAACCTTAGTGATTGACGTTACTCGCAGAAGAAGAACCGGCTAACTCCGTGCCAGCAGCCGCGGTAATACGGAGGGGGCAAGCGGTAATCTGAATTACTGGGCGTAAAGCGCACGCAGGCGGTCTGTCAAGTCGGATGTGAAATCCCCGGGCTCAACCTGGGAACTGCATTCGAAACTGGCAGGCTAGAGTCTTGTAGAGGGGGGTAGAATTCCAGGTGTAGCGGTGAAATGCGTAGAGATCTGGAGGAATACCGGTGGCGAAGGCGGCCCCCTGGACAAAGACTGACGCTCAGGTGCGAAAGCGTGGGGAGCAAACAGG
+
IIIIIIIIIIIIIIIIHIIIHIIIIHIHHIIIIIHGHGHIIIGHIIIIIIIGHHHIIIIGHFIIH?HIIIH</CGH@H@GHH<CHFHHDH.<GEHH?.DGHHHFFHEHC@HG@7AGHH?GHHIIIGHIIGCEG?C:7-+-DGEGDABDD;+6@F-66FHH?E?A-AE--55+;:DH?FCH6--3>C+++3@---+6+@FC+@@HEE@-G2646>@HEC>63-5'>HCDC#;-6--6--HHHG=HEHE@@6?G5+:D::CA----HHGA-CG?HH?HHFGHG@-A86--HHHH@E?CHHCCD@?AF@HIHDIHGD7FIHIIGIIHFHHHHHIIIIIHF?HG=HEHHHGA:<IIHHHGFGIHIIHIHEHHHIIIIIIHHHIHHIIHHIIIIHGHHIIHHGHHHGIHHHGIIIIIIIIGIIIIIHIIIIIIII
@HWI-D00621:625:HMJNFBCX2:2:1101:16090:79284
GTGGGGAATATTGCACAATGGGCGCAAGCCTGATGCAGCCATGCCGCGTGTATGAAGAAGGCCTTCGGGTTGTAAAGTACTTTCAGCGAGGAGGAAGGCGTTAAGGTTAATAACCTTGGCGATTGACGTTACTCGCAGAAGAAGCACCGGCTAACTCCGTGCCAGCAGCCGCGGTAATACGGAGGGTGCAAGCGTTAATCGGAATTACTGGGCGTAAAGCGAAAGAAGGCGGTCTGTCAAGTCGGATGTGAAATCCCCGGGCTCAACCTGGGAACTGCATTCGAAACTGGCAGGCTAGAGTCTTGTAGAGGGGGGTAGAATTCCAGGTGTAGCGGTGAAATGCGTAGAGATCTGGAGGAATACCGGTGGCGAAGGCGGCCCCCTGGACAAAGACTGACGCTCAGGTGCGAAAGCGTGGGGAGCAAACAGG
+
IIIIIIIIIIIIHHIIIIIIIIIIIIIIHIIIIIIIIIIIIIIIIDHIHIGHIHIIHIHIIHHIHIIIIHHHHGHIIIIGIHCHHGEHIIIDHFHHEHHIHIHFHHEHHIIIIIHIHGIGIIIIHFHHEHIIHIFHHHHIIIIIH?G?>HDHHHEHHGIE-@-8GEHAHGH:HHID?EEH?-4:;D@EHHHF-@-@GH-@@HC?E?@GHC:-@66G@@-4-+++-+4IHHHFH@G@--E>+--HHG??IIHIFGIHC3E-F-E?HHEEFIHFEHEIHEHHE@HHHHHHHHIIIHHIIIIIHG?HHHHIHHIIHHGHGHIIIIGIGIIIHHHIIIHIGIIHIIIIIHHFDFIIHIHHHIGIHIGHHHHHHIIHIIHDIHHHDIIIIIIIIIIHHIIIHIGHIHIIHHIIIIIIIIIIIIIIIIHIIIIIII
@HWI-D00621:625:HMJNFBCX2:2:1101:14316:80867
GTGGGGAATATTGCACAATGGGCGCAAGCCTGATGCAGCCATGCCGCGTGTATGAAGAAGGCCTTCGGGTTGTAAAGTACTTTCAGCGAGGAGGAAGGCGTTAAGGTTAATAACCTTGGCGATTGACGTTACTCGCAGAAGAAGCACCGGCTAACTCCGTGCCAGCAGCCGCGGTAATACGGAGGGTGCAAGCGTTAATCGGAATTACTGGGCGTAAAGCGAACGCAGGCGGTCTGTCAAGTCGGATGTGAAATCCCCGGGCTCAACCTGGGAACTGCATTCGAAACTGGCAGGCTAGAGTCTTGTAGAGGGGGGTAGAATTCCAGGTGTAGCGGTGAAATGCGTAGAGATCTGGAGGAATACCGGTGGCGAAGGCGGCCCCCTGGACAAAGACTGACGCTCAGGTGCGAAAGCGTGGGGAGCAAACAGG
+
IIIHGIIIIIHIIGHIHIIIHIIHDHIHHHHIGICHHHHFHHHIHHIIIIEEHHHIIIHIFHFHIIIIDEGHIIIII0DHHHDGAGHH>DHDHIGIICHGEHEEGF.DF?EGEEHEDFHH:C87DFHHHHH@-87>7@:C-GGHGHIHHDHDHHAAGHHHIE-6AE-554++D+534--@GE->DDHE--66--4-4---6G@55FHD/GGG@--EG@5--+4+FHFH>:E@@-6-?CHDHGGIHHHH@EGG@+:>+:H@A-8GGIIHIHHHHHEHEA-??CEHFHE?CFEGA@EE@HHED7--B-EHHC>.A.IIIIHHHIHHHEIHHDIHIIHGHHE@GIHIHHHA:HIHFGACIHHHGHHIIIIIIIIIIIIHHHHDGHIIIIIHEFGEHIIIHIHEH@HHIIIIIHIIHIIHIIIIIIIIIIIIII
@HWI-D00621:625:HMJNFBCX2:2:1101:15952:83492
GTGGGGAATATTGCACAATGGGCGCAAGCCTGATGCAGCCATGCCGCGTGTATGAAGAAGGCCTTCGGGTTGTAAAGTACTTTCAGCGAGGAGGAAGGCGTTAAGGTTAATAACCTTGGCGATTGACGTTACTCGCAGAAGAAGCACCGGCTAACTCCGTGCCAGCAGCCGCGGTAATACGGAGGGTGCAAGCGTTAATCGGAATTACTGGGCGTAAAGCGCACGGAGGCGGTCTGTCAAGTCGGATGTGAAATCCCCGGGCTCAACCTGGGAACTGCATTCGAAACTGGCAGGCTAGAGTCTTGTAGAGGGGGGTAGAATTCCAGGTGTAGCGGTGAAATGCGTAGAGATCTGGAGGAATACCGGTGGCGAAGGCGGCCCCCTGGACAAAGACTGACGCTCAGGTGCGAAAGCGTGGGGAGCAAACAGG
+
IIIIIIIIIHIIIIIIIIIIIIIIIIIIIIIGIIIIIIIIIIIIIIIIHIGHHIGH?GHHIFHFHEHIGHHIIHHHHEHHIHDHHHHIDHHCHEHC7DH:HHIG?HGE?GFHH.7FHEHEH:CAGHIIEHHHB-7DHHHIIIHHEGHHICHHGE@HCHHHIGE@@GGHEE:CH:6CEHFHC@HDH>4@GHGHFG@C-4-@GHE@@>@H>IHG536@@GH-2H:.>#5@:8H4----@@@:C@-GE6-?HGHFE+H;CCEA6--AHGA6-@HIHGCHEB-CHEFBF8--EA-A-7--@ADHEF7?IIHIHHD@GHIIHIHHIHEHGAHHDHIIIIIIIGIIHIIIIHGF7CIHGIIIIIHH:HGIHGHIIIHFIIIIIIIIHIIIIIHHHHHHGIHIIIIHF?IIIIHIIIIIIIIIIIIIIIIIIIIIII
@HWI-D00621:625:HMJNFBCX2:2:1101:16292:83758
GTGGGGAATATTGCACAATGGGCGCAAGCCTGATGCAGCCATGCCGCGTGTATGAAGAAGGCCTTCGGGTTGTAAAGTACTTTCAGCGAGGAGGAAGGCGTTAAGGTTAATAACCTTGGCGATTGACGTTACTCGCAGAAGAAGCACCGGCTAACTCCGTGCCAGCAGCCGCGGTAATACGGAGGGTGCAAGCGTTAATCGGAATTACTAGGCGTAAAGCGCACGCAGGCGGTCTGTCAAGTCGGATGTGAAATCCCCGGGCTCAACCTGGGAAATGCATTCGAAACTGGCAGGCTAGAGTCTTGTAGAGGGGGGTAGAATTCCAGGTGTAGCGGTGAAATGCGTAGAGATCTGGAGGAATACCGGTGGCGAAGGCGGCCCCCTGGACAAAGACTGACGCTCAGGTGCGAAAGCGTGGGGAGCAAACAGG
+
IIIIIIIIIIIIIIIIIIIHHHHIIIIGIIIIIIIIIIIIIIGIIHIIEHHIHIIIGIIHHIGIGFHIIIIIHGHIHIIGHHHHHHIIIIIHIIGIEHHGIHHIIIAGHHHIHEHEHHHIIIIHGIIIHHIIHHDHD->FGFEHIG?5>:DDHIHIHH@AHEHFGHE4FECHHHHC-6G-E-5:DD--5@GHFHC@C@-@EHDEH@@@9+D@4-64EC6)--@6--CC35?@6-@@-@HHH=E@F@@-HHHHHCGHDD?HHF-HIHAF-?HHA6-CEA-@E@6-HIHCHG?F@B--@@HHCEFHG?D-:DIHH@FHFCHHHHHEIHIIIIIIIIIHIHIHIIHIHGHF<GHIHH@HIIIIIIIIIIIIIIIIIIIIIIIHHIIIIHIIIIIIIIIIIIIHHEIIIIIHIIIIGIIIIIIIIIIIIIIIII
@HWI-D00621:625:HMJNFBCX2:2:1101:15800:84063
GTGGGGAATATTGCACAATGGGCGCAAGCCTGATGCAGCCATGCCGCGTGTATGAAGAAGGCCTTCGGGTTGTAAAGTACTTTCAGCGAGGAGGAAGGCGTTAAGGTTAATAACCTTGGCGATTGACGTTACTCGCAGAAGAAGCACCGGCTAACTCCGTGCCAGCAGCCGCGGTAATACGGAGGGTGCAAGCGTTAATCGGAATTACTGGGCGTAAAGCGCAAGCAGGCGGTCTGTCAAGTCGGATGTGAAATCCCCGGGCTCAACCTGGGAACTGCATTCGAAACTGGCAGGCTAGAGTCTTGTAGAGGGGGGTAGAATTCCAGGTGTAGCGGTGAAATGCGTAGAGATCTGGAGGAATACCGGTGGCGAAGGCGGCCCCCTGGACAAAGACTGACGCTCAGGTGCGAAAGCGTGGGGAGCAAACAGG
+
HIHIIGGHHIIIGHHIHIIHHIIIIIIIIIIHGHIIIIHIIIHIIIIGCHCEHGIIHHIHIHIHIIIHGHHHHHIIIIIIHIDHHGIGHHIIHIHHHIHHIDHEHHF.AFHHIHHIE?HIIGH@??HHHHH@G@@CDDCEHHHIHFG?DCHDEHIHCH@@CGHHAEHIHHCH:+5>E@GHE--:DH@@GC@--E-EHC--@E-55@66@HHG@@-@@7++---4-?FDDDFG@-F@F@@5+-5-F-EEGIIHG:;:+HEAAHF?CG@?@EEHEA?IHEHHH@@AIHEEIHCIHHGIIIHHHHFHEFHE:HIHHEHHHHIIHF?HHIHGIHIIIIIIIIIHHIIHHHHHDIIHIIHHIIIIIIIHHIIIIIHHHIIIIHGIIIIIHIIHHIIIIIIIIIHHHGIIIIIIIIIIIIIIIIIIIHIIIIIIII
@HWI-D00621:625:HMJNFBCX2:2:1101:19452:84270
GTGGGGAATATTGCACAATGGGCGCAAGCCTGATGCAGCCATGCCGCGTGTATGAAGAAGGCCTTCGGGTTGTAAAGTACTTTCAGCGAGGAGGAAGGCGTTAAGGTTAATAACCTTGGCGATTGACGTTACTCGCAGAAGAAGCACCGGCTAACTCCGTGCCAGCAGCCGCGGTAATACGGAGGGTGCAAGCGTTAATCGGAATTACTGGGCGTAAAGCGCACGCAGGCGGTCTGTCAAGTCGGATGTGAAATCCCCGGGCTCAACCTGGGAACTGCATTCGAAACTGGCAGGCTAGAGTCTTGTAGAGGGGGGTAGAATTCCAGGTGTAGCGGTGAAATGCGTAGAGATCTGGAGGAATACCGGTGGCGAAGGCGGCCCCCTGGACGAAGACTGACGCTCAGGTGCGAAAGCGTGGGGAGCAAACAGG
+
IIIIIIIIIIIIIIIIIIIHIIHHGIIIIIIHHHIIIIIIIIIIIIIIEHHIIHIIIIIHIIHIGHHHHHHIIIIHIHHIF<<DH@GDCHHGDCHHIGHDHDHCFGFCGEHHHHFAHHGHDCDHGHIHHIIIIHIIIGIIGHHHEHHH:CHCHHEHHFGH-EGE@GHCGH:D:+5>5-6-5@@3;D-E=GH@?GCG@E?-CEH?F6@-@:H@=CCHEDFHC@-;@--C>+FGHEEHEHECCH=HHH?EHEHCG::+++?A----A6C?HFHGEHFHEC?FE@--HFEHHHHHHB-EHFEEHCHFHF?IIIIIHHEHHIIIHHCHHIHIIHHC.HHGD?HEIIHHG?FD<<HHCIHIIHIHCCHIIIHIIHHDIIGGIHDDHIIIIIIIIHFIHIIIHIIHH?IIIIIIIIIIIIIIIIIIIIIIIIIIII
@HWI-D00621:625:HMJNFBCX2:2:1101:13074:86332
GTGGGGAATATTGCACAATGGGCGCAAGCCTGATGCAGCCATGCCGCGTGTATGAAGAAGGCCTTCGGGTTGTAAAGTACTTTCAGCGAGGAGGAAGGCATTAAGGTTAATAACCTTAGTGATTGACGTTACTCGCAGAAGAAGCACCGGCTAATTCCGTGCCAGCAGCCGCGGTAATACGGAGGGTGCAAGCGTTAATCGGAATTACTGGGCGTAAAGCGCAAGCAGGCGGTTTGTCAAGTCGGATGTGAAATCCCCGGGCTCAACCTGGGAACTGCATTCGAAACTGGCAGGCTAGAGTCTTGTAGAGGGGGGTAGAATTCCAGGTGTAGCGGTGAAATGCGTAGAGATCTGGAGGAATACCGGTGGCGAAGGCGGCCCCCTGGACAAAGACTGACGCTCAGGTGCGAAAGCGTGGGGAGCAAACAGG
+
IIIIIIIIIIIIIIIIIIIIIIIIHIIHIIIIIIIIHIIIIIIIIIIIHHHHIHIIHIHIIIIIIGIIIHIIIIIHHHHHIHC@HHIIHHHHHIHIIIHIIIIIHHHHIHFHIIEHGHHHHHIEHFHHHHHII77>DHIIIHGIHIIEHHDHHH-6AGF-EHHHH-6@GEDHHHH+@---4@@DDC4@ECF--6E-64-6@E4@G-6-EHHH@CHHHC@+-6-+--HCHA-@6--6---53-=?@6E@6-?65++5+:CEHF?FHGA6-@HFHHA6-AECHEEHHHAECFAA-AB-?AHF7-7HHEGHIHHGD.:.B@EHHGEHHGHHHHIIIHIIHIIIIIIHIHHG<GIIHHIHIHIIGIIIIIIIIIIIIHIIIIIIIIIIIHIIIIHGHIHIIIIIHCIIIIIIIIIIIIIIIIIIIIIIIIIHII
@HWI-D00621:625:HMJNFBCX2:2:1101:16392:86456
GTGGGGAATATTGCACAATGGGCGCAAGCCTGATGCAGCCATGCCGCGTGTATGAAGAAGGCCTTCGGGTTGTAAAGTACTTTCAGCGAGGAGGAAGGCATTAAGGTTAATAACCTTGGTGATTGACGTTACTCGCAGAAGAAGCACCGGCTAACTCCGTGCCAGCAGCCGCGGTAATACGGAGGGTGCAAGCGTTAATCGGAATTACTGGGCGTAAAGCGCACGCAGGCGGTCTGTCAAGTCGGATGGGAAATCCCCGGGCTAAACCTGGGAACTGCATTCGAAACTGGCAGGCTAGAGTCTTGTAGAGGGGGGTAGAATTCCAGGTGTAGCGGTGAAATGCGTAGAGATCTGGAGGAATACCGGTGGCGAAGGCGGCCCCCTGGACAAAGACTGACGCTCAGGTGCGAAAGCGTGGGGAGCAAACAGG
+
IIIIIIIIIIIIIIHIIIIIIIGIHHIHIIIIIIIIIIIIIIIIIIIIIIGCFHCHIIIIIIIIHIIIGHHIIIHIIHHGHIFHHHFHCDHDHHIIIHHEHIHIEHHAHHHHHHEHHFIIHIIIIIIIA@GEHHHIIIHHIH--FHHGHDHHHHIHEH-AG-AHCC@FH-CHHD55@FHHH-@DDH@@EFF@-GE@EH@GE--55-@FF-6--+6CH@######H@IHD<5@--6---E:>4-6EF@6-@-HG::>+>AA86--HHA8-A-6-86?CHA@--HGIHIHHH?HHFHCFHHG8---F-HHHHC-A-CFGFFF-HCEF.IHHHHIHIIIIIHHHIIIHHFD7GH@IIIHEIHE.HHGHIIIIHIIIIIDDE.C<1IIIIHG?GCDFHGIHHGCD1IIHEHIIIIIIIIIIIIIIIIIIIIIII
@HWI-D00621:625:HMJNFBCX2:2:1101:18782:86298
GTGGGGAATATTGCACAATGGGCGCAAGCCTGATGCAGCCATGCCGCGTGTATGAAGAAGGCCTTCGGGTTGTAAAGTACTTTCAGCGAGGAGGAAGGCGTTAAGGTTAATAACCTTGGCGATTGACGTTACTCGCAGAAGAAGCACCGGCTAACTCCGTGCCAGCAGCCGCGGTAATACGGAGGGTGCAAGCGTTAATCGGAATTACTGGGCGTAAAGCGCACGCAGGCGGTTTGGCAAGTCGGATGTGAAATCCCCGGGCTCAACCTGGGAACTGCATTCGAAACTGGCAGGCTAGAGTCTTGTAGAGGGGGGTAGAATTCCAGGTGTAGCGGTGAAATGCGTAGAGATCTGGAGGAATACCGGTGGCGAAGGCGGCCCCCTGGACAAAGACTGACGCTCAGGTGCGAAAGCGTGGGGAGCAAACAGG
+
IIIIIIHIIIIIIIIIIIIIIIIIIIIIIIIIIIIIHIIIIIIIIIIIHIIIIIIHHIIFHIHIIIIIIHIIIIIIHIIIIHDGHHHDHIIGHIIIGHIIIDHHHGCCHHHHHEHHHHFHHGHHHIGDEHHHI-GDHFHHIIHE?AGEHHIHIHHHHHHH?HHHHHHHGI5;CHI:@@FC@GHC:+4@=@E@EHEHGICEHH=CHH>H%D@6(>-?HG5-@-F@>8HDCHH@6-6---E>3-4@@@6--EHG@+:3++@F8-@4EHEA6FA666F66?FHG-IHGA6-HHHHGEFDAHHGCFGCD-HEHHIHEHHHGEGIIIHHHFGIIHHHHIIHFHHEGHHHCCGD<<IIIIIIIIIIIIIHIIIIHGIIIIIIIIIIIHIIIHIIHHHF<IIIIIIIHHIIIIIIIIIIIIIIIIIIIIIIIIIIII
@HWI-D00621:625:HMJNFBCX2:2:1104:1675:67162
GTGGGGAATATTGCACAATGGGCGCAAGCCTGATGCAGCCATGCCGCGTGTGTGAAGAAGGCCTTCGGGTTGTAAAGCACTTTCAGCGAGGAGGAAGGTGGTGAGCTTAATACGCTCATCAATTGACGTTACTCGCAGAAGAAGCACCGGCTAACTCCGTGCCAGCAGCCGCGGTAATACGGAGGGTGCAACCGTTAATCGGAATTACTGGGCGTAAAGCGCACGCAGGCGGTTTGTTAAGTCAGATGTGAAATCCCCGGGCTCAACCTGGGAACTGCATTTGAAACTGGCAAGCTAGAGTCTCGTAGAGGGGGGTAGAATTCCAGGTGTAGCGGTGAAATGCGTAGAGATCTGGAGGAATACCGGTGGCGAAGGCGGCCCCCTGGACGAAGACTGACGCTCAGGTGCGAAAGCGTGGGGAGCAAACAGG
+
IIIIHIIIIIHHIIIIIIIIIGHIIIIIIIIIIIIIIIIIIIHHHIIIHHDEEHIHHHHIIIIIHIIHIDHDHIHIIHHIIHGHGHHHHHI.DEHHHIFHHDHHIGIEGHHGHHI?GCHHHHHHII?HH-ADHA-CHEHHHGHH-6FA;CCCEHF-GFHHA@?-AA@GC-++>:>34-@@G4@DDD-4-@@--6-4@-?G@HG?E@@4+H>;=E@-6)+)6=EC@-@DCCHHGG@6-G@6-?@@HHG@-?H@E>DD::EAEHHG@A-A--@6GA-?HA--6?HGAHAIHHEHH?HHGHIHHH@-F?IIGGGIHFIIIFHHIGHHHFIIIIHIIHIIHEHHHHGHHIHD<@GIIHIIIIHHIHIIHHDHIIIIIIIHHIIHIHEIIIIIIIIHHHIIIIIHIFIIIIIIIIIIIIIIIIIIHHIIIIIIII
@HWI-D00621:625:HMJNFBCX2:2:1104:3523:67119
GTGGGGAATATTGCACAATGGGCGCAAGCCTGATGCAGCCATGCCGCGTGTATGAAGAAGGCCTTCGGGTTGTAAAGTACTTTCAGCGAGGAGGAAGGCGTTAAGGTTAATAACCTTAGCGATTGACGTTACTCGCAGAAGAAGCACCGGCTAACTCCGTGCCAGAAGCCGCGGTAATACGGAGGGTGCAAGCGTTAATCGGAATTACTGGGCGTAAAGCGCACGCAGGCGGTCTGTCAAGTCGGATGTGAAATCCCCGGGCTCAACCTGGGAACTGCATTCGAAACTGGCAGGCTAGAGTCTTGTAGAGGGGGGTAGAATTCCAGGTGTAGCGGTGAAATGCGTAGAGATCTGGAGGAATACCGGTGGCGAAGGCGGCCCCCTGGACAAAGACTGACGCTCAGGTGCGAAAGCGTGGGGAGCAAACAGG
+
IIIIIIIIIIIIIIIIIIIIIIIIIIIIIIIIIIIIIIIIIIIIIIIIFHHIHIGIIIIIIHIIIGHHIHHCHHIHIHHHIHGHHIIHDHHHHIIFHH?HIGIIIIICHDFHHEGGA@FH:HIGEC-DE-87@7@:+7C?--68-AE-6:C:GH?AGH-GHI?-6-8668>+CH+6--66@--6>CEE-@--4@-4E@-6EF@@HCF?-C:C@@@-CD:FEGHC?EHHC;66---F?CGHC@5-GEF6--?@HCC;+;E?F-A86-E@E?HEA6@HHHG@?@A@GGHHCHGCCHHHIHFFCIIGIIHIHHHEHIIIHIIHHIHIHHIIHDIIIHHIHHHIIIIIIIHF<@IHIIHIGIHHDIHIIIIIHHIIHHIGIHHIHFIIIIIIIIIIHIHHIIIIHGIIIIIIIIIIIIIIIIHIIIIIIIIIGI
@HWI-D00621:625:HMJNFBCX2:2:1104:11846:67196
GTGGGGAATATTGCACAATGGGCGCAAGCCTGATGCAGCCATGCCGCGTGTATGAAGAAGGCCTTCGGGTTGTAAAGTACTTTCAGCGAGGAGGAAGGCGTTAAGGTTAATAACCTTGGCGATTGACGTTACTCGCAGAAGAAGCACCGGCTAACTCCGTGCCAGCAGCCGCGGTAATACGGAGGGTGCAACCGTTAATCGGAATTACTGGGCGTAAAGCGCACGCAGGAGGTCTGTCAAGTCGGATGTGAAATCCCCGGGCTCAACCTGGGAACTGCATTCGAAACTGGCAGGCTAGAGTCTTGTAGAGGGGGGTAGAATTCCAGGTGTAGCGGTGAAATGCGTAGAGATCTGGAGGAATACCGGTGGCGAAGGCGGCCCCCTGGACAAAGACTGACGCTCAGGTGCGAAAGCGTGGGGAGCAAACAGG
+
IIIIHIIIIIIIIIIIIIIIIIIIIGIIIIIIIIIIIIIIIIIIIIHIIHHHIHHIIIHIIIIHIIIIIHIIIIIIIIIHID<GHHIICHIHIIIIIIHIIIHHIIEHCHHAHGHHIHIHIIIIIHIIHHCGHHGHHHDEHIHH?GHHHIIIIIIIIIGHHHIGIIGIHFDHC;CDG??GH-@DHI@E@H---5@-@@@H@E-6@@GEHCF4E6-?CDC86-4+?FGG6+-F?HHHG@@CHE@@-@@@-6664+CHDCGA?GCFHHHHHGIIIIHHIIIIHIHHEFCFHHCIHGHHHHGIHHCHEG@FHGIIIHHIIHHIHIIHHFHHC7HIIIIIIHHIIIIIIIHGDHHIIIIIIIIHIIIIHGHIIIIIIIIIIIIHIIIIIIIIIIIIHIIIHHIIIGIIIIIIIIIIIIIIIIHIIIIIIIIIII
@HWI-D00621:625:HMJNFBCX2:2:1104:14991:67060
GTGGGGAATATTGCACAATGGGCGCAAGCCTGATGCAGCCATGCCGCGTGTATGAAGAAGGCCTTCGGGTTGTAAAGTACTTTCAGCGAGGAGGAAGGCGTTAAGGTTAATAACCTTGGCGATTGACGTTAATCGCAGAAGAAGCACCGGCTAACTCCGGGCCAGCAGCCGCGGTAAAACGGAGGGTGCAAGCGTTAATCGGAATTACTGGGCGTAAAGCGCACGCAGGCGGTCTGTCAAGTCGGATGTGAAATCCGCGGGTTCAACCTGGGAACTGCATTCGAAACTGGCAGGCTAGAGTCTTGTAGAGGGGAGTAGAATTCCAGGTGTAGCGGTGAAATGCGTAGAGATCTGGAGGAATACCGGTGGCGAAGGCGGCCCCCTGGACAAAGACTGACGCTCAGGTGCGAAAGCGTGGGGAGCAAACAGG
+
IIIHIIIII?HIIHHIIIIIIIIHCHIDHIIIIHHIIIIIHHHIGIIIHHD1GHIEHHIFHECHHIIIDHEHIHIIIEHFH1<FHIHHHHIIHIHHH@/CGHIGHH@C@GEEH.BFGH..CD+GE@E@AG@-7-AGHHH?H?H@@G?@CHIHE6AA6F-++6>-4--8@EC>+6356--6;@@DD+-44-6-6G--5@G6EHE@F-@F?CCCHHHCE+5AEE@HE?IHD;@6---G@@E++-6-FIHHG@@HC>+6+C@F8-AEHHHHCHHFHFEHHHHGHHHEGIIHHHEHIHHHHIHGA---D-IIIHHG:.IHEFHIHHFHEGIHHCIIGIIHHHHDGCEGGFCD.?HC0HHHHHHIIIHIIIIIIIHGIHIHHH?<HIIHHHCHG@G?IIIIIIIIH@IHHHIIIIIIIIIIIIIIIIIIIIIIIH
@HWI-D00621:625:HMJNFBCX2:2:1104:8861:67473
GTGGGGAATATTGCACAATGGGCGCAAGCCTGATGCAGCCATGCCGCGTGTATGAAGAAGGCCTTCGGGTTGTAAAGTACTTTCAGCGAGGAGGAAGGCGTTAAGGTTAATAACCTTGGCGATTGACGTTACTCGCAGAAGAAGCACCGGCTAACTCCGTGCCAGCAGCCGCGGTAATACGGAGGGTGCAAGCGTTAATCGGAATTACTGGGCGTAAAGCGCACGCAGGCGGTCTGTCAAGTCGGATGTGAAATCCCCGGGCTCAACCTGGGAACTGCATTCGAAACTGGCAGGCTAGAGTCTTGTAGAGGGGGGTAGAATTCCAGGTGTAGCGGTGAAATGCGTAGAGATCTGGAGGAATACCGGTGGCGAAGGCGGCCCCCTGGACAAAGACTGACGCTCAGGTGCGAAAGCGTGGGGAGCAAACAGG
+
IIIIIIIIHIIIIIIIIIIIIIIIIIIIIIIIIIIIIIIIIIIIIIIIHIECHIIIIIIIIHIIIIIHIIHIIHIHHEHIIIDFHHIHCHGDHIIHHHCHHIGHIIHHIHEHHHHHEHH?;DHHFHIIIGH=GGC:+7>CEGHHHIF?HHDDEHGHEHGHIHE?FHHHHIHG;>>:5@@-@D-CG+--@E?GHHIEEHHHHHH@H?@G6HHHHCCHH@++---+--5>;+@46--?HHHDC---FF?F-FHE4+DCDC-H?HAHHGHHEHHGGFA?FHG4@CFHFECHEGAHCHHIHEHHB77-7-HG::HIIGIHHCHHE?HIIGIHIHIIIIIIIIIIIIIHEHHF<HGIIIIIIHHGDHIHIIIIIIIIIIIIIIHE<1IIIIIIIIIIHIIIIIHHEFIIIIIIIIIIIIIIIIIIIHIIIIIIII
@HWI-D00621:625:HMJNFBCX2:2:1104:13128:67701
GTGGGGAATATTGCACAATGGGCGCAAGCCTGATGCAGCCATGCCGCGTGTGTGAAGAAGGCCTTCGGGTTGTAAAGCACTTTCAGCGAGGAGGAAGGTGGTGAGCTTAATACGTTCATCAATTGACGTTACTCGCAGAAGAAGCACCGGCTAACTCCGTGCCAGCAGCCGCGGTAATACGGAGGGTGCAAGCGTTAATCGGAATTACTGGGCGTAAAGCGCACGCAGGCGGTTTGTTAAGTCAGATGTGAAAACCCCGGGCTCAACCTGGGAACTGCATTTGAAACTGGCAAGCTAGAGTCTCGTAGAGGGGGGTAGAATTCCAGGTGTAGCGGTGAAATGCGTAGAGATCTGGAGGAATACCGGTGGCGAAGGCGGCCCCCTGGACGAAGACTGACGCTCAGGTGCGAAAGCGTGGGGAGCAAACAGG
+
IIIGHIHIIIIIIIIIIGHHIIIIHHHIIIIIHIHIIIGIIIIIIIIICEHHIHHICHHIIIHHHHHHHIIIHIIHIE@HIIHFGHIIGHD.EHHHIHHHIHEHIIIHIIIIIIGHCHHHHHIIHACHEEHHHFHH:=CH@CGH?EH-CHGHEA--AHHE-GHIHEHGGHDCC++36--6@E->D+-6-6---55@4EFHHHFFH?G=ED6--6--6333-3-+6-@:GIHH@6?@6-6--6?@-66-F-@6+++HC:GEHGE@@A-8-EHAEHHHA@?EGF--EEHHHHCEGB-?IHHD@EGHIHIIHHDA7?FHHIIHEIIIHFHIHDIHGHGIHHIIIIIIGIHGDHFHIIHGHIIIGIHIIIHHIIIIIHCHIIIIFHHIHHHHHFIIIIIHHIIHHHIIIHHIIIIHHHHHIIHIIIIHHIHIIH
@HWI-D00621:625:HMJNFBCX2:2:1104:15140:67544
GTGGGGAATATTGCACAATGGGCGCAAGCCTGATGCAGCCATGCCGCGTGTATGAAGAAGGCCTTCGGGTTGTAAAGTACTTTCAGCGAGGAGGAAGGCGTTAAGGTTAATAACCTTGGCGATTGACGTTACTCGCAGAAGAAGCACCGGCTAACTCCGTGCCAGCAGCCGCGGTAATACGGAGGGTGCAAGCGTTAATCGGAATTACTGGGCGTAAAGCGCACGCAGGCGGTCTGTCAAGTCGGATGTGAAATCCCCGGGCTCAACCTGGGAACTGCATTCGAAACTGGCAGGCTAGAGTCTTGTAGAGGGGGGTAGAATTCCAGGTGTAGCGGTGAAATGCGTAGAGATCTGGAGGAATACCGGTGGCGAAGGCGGCCCCCTGGACAAAGACTGACGCTCAGGTGCGAAAGCGTGGGGAGCAAACAGG
+
IIIIIIHIIIIIIIIIIIICGHHIHIIIIIIIIIHIIIIHIIIIGIIIHHGEHHIHIIHIHIIIIGIIHIIIIGHIGIIGIICFHHIIIIGHIHGHHGIIIHIEHHDFHHHHIGIHHGIIIIHIIIIGIIGHIHHDHIIFHIHH@@ECHHGIHGAHHHFHHIIHIIGHHEHIHHHHE--64@6+C+4@HH@6@GHHFFHHHHF@EHCE@C6@4-?CFG@E05G:G?HIHC?FG?GF6-=D>@=HHGEF6-6@@C3+HHAAEGACHHHECHGHIIHHF--@HIFGIHEHCHIHHHHHHHHEHH?CHFHHIIHFHFGHIIIIHIGIIIIIIHIIIIHIIHIIIIIIIHHFDFHHIIIGIIIIIIIIIIHHIHIIHIIHIIIHIGIIIIIIIHHIIIIHDIIIIIIIIIHIIIIIIIIIIIIIIIIIIIIIII
@HWI-D00621:625:HMJNFBCX2:2:1104:18356:67644
GTGGGGAATATTGCACAATGGGCGCAAGCCTGATGCAGCCATGCCGCGTGTATGAAGAAGGCCTTCGGGTTGTAAAGTACTTTCAGCGAGGAGGAAGGCGTTAAGGTTAATAACCTTGGCGATTGACGTTACTCGCAGAAGAAGCACCGGCTAACTCCGTGCCAGCAGCCGCGGTAATACGGAGGGTGCAAGCGTTAATCGGAATTACTGGGCGTAAAGCGCACGCAGGCGGTCTGTCAAGTCGGATGTGAAATCCCCGGGCTCAACCTGGGAACTGCATTCGAAACTGGCAGGCTAGAGTCTTGTAGAGGGGGGTAGAATTCCAGGTGTAGCGGTGAAATGCGTAGAGATCTGGAGGAATACCGGTGGCGAAGGCGGCCCCCTGGACAAAGACTGACGCTCAGGTGCGAAAGCGTGGGGAGCAAACAGG
+
IIIIIIIIIIIIIIIIIIIIIIIIIIIIIIIIGIIIIIIIIIIIIIHIEHHIIIIIIIIIIIIIHIIIIIIIIHIIIIIIIHDGHHIIHHIGHIIIIIHDHIGIIGGHGHHIIIHIEH.FHDHHIIIHGHHIHHFHHHIIIHIIHHHHHHIHIIHHHIHIHHHIIIIGIHHIIIIIEHHHIIFHHHIHCHGHHI@ECHHHHIH@?CHHID>F?H::@C@HD-436?H:HDHF--HF@@@6C=CF6FEG@-HHHCHC3+HGHHHIHIIHEHHHHEHHHHHEHCIIIIIHIIIIIIHGIIIHHCF-HEHIIHDHHHHHHIHIHHIIIIIIIHIIIIIIIHFIHIIIIIHGDHHIIHIIIIIIGIIIIGIIIIIIIIIIIHDDDEIIIHHHHHHHHIIIIIIHFHIIIIHIIIIIIIIHIIIIIIIIIIIIII
@HWI-D00621:625:HMJNFBCX2:2:1104:20721:67554
GTGGGGAATATTGCACAATGGGCGCAAGCCTGATGCAGCCATGCCGCGTGTATGAAGAAGGCCTTCGGGTTGTAAAGTACTTTCAGCGAGGAGGAAGGCATTAAGGTTAATAACCTTGGTGATTGACGTTACTCGCAGAAGAAGCACCGGCTAACTCCGTGCCAGCAGCCGCGGTAATACGGAGGGGGCAAGCGGTAATCGGAATTACTGGGCGTAAAGCGCACGCAGGCGGTCTGTCAAGTCGGATGTGAAATCCCCGGGCTCAACCTGGGAACTGCATTCGAAACTGGCAGGCTAGAGTCTTGTAGAGGGGGGTAGAATTCCAGGTGTAGCGGTGAAATGCGTAGAGATCTGGAGGAATACCGGTGGCGAAGGCGGCCCCCTGGACAAAGACTGACGCTCAGGTGCGAAAGCGTGGGGAGCAAACAGG
+
IHIIIIIIIIIIHIIIGIIIIIIIGIIGIIIIGIIIHHHHIHHIGIII<CGHHIHIIIIHHGHG?HHIICGHHGHHIHIEH@<FHHIICHHIIDHHCCG/9C@FHHC@@CHGFCEHHHG7..AGEHHI-D-@H?H:DHHIIIIG?A-86+C+=G?A@GEG-@@@GCH?F->D+;>+@@@@@=G:>H++++-4-5+4+5@@GE@@@H6@FC+-@6+>->+HFGE>@-HC>+EEEH@@-@HC>-=ECHG?EE@HECH:5>-8-GCHGHIHHHFAEGCGIIHG?HHHFHHHHHFEGHIHIHFCEHF@HGEHHHIHIHFHHEFD/HEIHHHHD;>.HHHGCEHHIIHFCFHF<EFIIHHEHCGHDDIGHEECGC@HFIIHDGIHHCFGGHIIIGIHHIIHHHHEHIIIHHGIHIHHDIIIIGIIHIHHHIIHII
@HWI-D00621:625:HMJNFBCX2:2:1104:14546:67844
GTGGGGAATATTGCACAATGGGCGCAAGCCTGATGCAGCCATGCCGCGTGTATGAAGAAGGCCTTCGGGTTGTAAAGTACTTTCAGCGGGGAGGAAGGTGTTGAGGTTAATAACCTCAGCAATTGACGTTACCCGCAGAAGAAGCACCGGCTAACTCCGTGCCAGCAGCCGCGGTAATACGGAGGGTGCAACCGTTAATCGGAATTACTGGGCGTAAAGCGCACGCAGGCGGTCTGTCAAGTCGGATGTGAAATCCCCGGGCTCAACCTGGGAACTGCATTCGAAACTGGCAGGCTAGAGTCTTGTAGAGGGGGGTAGAATTCCAGGTGTAGCGGTGAAATGCGTAGAGATCTGGAGGAATACCGGTGGCGAAGGCGGCCCCCTGGACAAAGACTGACGCTCAGGTGCGAAAGCGTGGGGAGCAAACAGG
+
IIHHIIHHHIIIHIIIIIIIIHIHIIIIIHGHHIHIIIIIIIIIIIIHEHEEHHICHHHGF?HHEEHIHIIIIIIIIIHIHICGHHIIIIIIIHIIIIIIIIHIHEE/AFHEHEGHIIIIIIIIIGHIH-FDHHIDH:DHIICF-AGEDHHHHHIE?GEAE=?EEEH-@GHCD>5>4--@-@-+CHEHGC---6@--@6-HG?F@6--@C;@-EEEEC>)5>E3@-EFD+4@6--6--=IH@=EEHEFHIHIGHGIHGHHGA6-?HE-A@FFHF?IHCEIHHIIIIHIIHEHIHHHFHIIHHGEIGIIIIHHGFGIHF?HGHHHHHIIIIIHHHHIIHIIIIIIIHHF<CGIGIIIIIIIHHEHIIHHIIIIIIIIIIHHHGIIIIIIIIIIHIIIIIIHIFIIIIIIIIHIIIIHIIIIHIIIIIIIII
@HWI-D00621:625:HMJNFBCX2:2:1104:15305:67826
GTGGGGAATATTGCACAATGGGCGCAAGCCTGATGCAGCCATGCCGCGTGTATGAAGAAGGCCTTCGGGTTGTAAAGTACTTTCAGCGAGGAGGAAGGCGTTAAGGTTAATAACCTTGGCGATTGACGTTACTCGCAGAAGAAGCACCGGCTAACTCCGTGCCAGCAGCCGCGGTAATACGGAGGGTGCAAGCGTTAATCGGAATTACTGGGCGTAAAGCGCACGCAGGCGGTCTGTCAAGTCGGATGTGAAATCCCCGGGCTCAACCTGGGAACTGCATTCGAAACTGGCAGGCTAGAGTCTTGTAGAGGGGGGTAGAATTCCAGGTGTAGCGGTGAAATGCGTAGAGATCTGGAGGAATACCGGTGGCGAAGGCGGCCCCCTGGACAAAGACTGACGCTCAGGTGCGAAAGCGTGGGGAGCAAACAGG
+
IIIIIIIIIIIIIIIIHIIIIIIIIIIIIIIHHIIIIIIIIIIIIIIIFHEHHIIIIIIIGHIHIIHIIHHIIIIIIHIHIHDEHIHIGDHDHHHIIEGHHICHHH@C@GGEHIIIHEEHIIHIIHIIGEHIGHHHHHCEHIEHHEFHIIIIHGEE?FCHHHIHEHIHCHHGDHCHH?@CHGHCH+--@CHEHI-@GHHF@GG6@@@-@FHEHFHGH>:HE-@+--HDDD@@-6-@@?CIHHCIIHHHH@GGCCCCDHHGGGIGIIIHGHHHHCHHGBCFHFHHHIHGIHHHEFEHIIHHHED@HHHEIGIHHHIHHCGIHHHEIIHIHHHIHIIHGHGEIIHHGHHGBHHHIIIHHIIHIIIIIIHIIIIIIIIIIIIHGGIGIHIHIHIIHIIIIIHHIHIIIIIIIIIIIIIIIIIIIGIIIIIIII
@HWI-D00621:625:HMJNFBCX2:2:1104:17114:68205
GTGGGGAATATTGCACAATGGGCGCAAGCCTGATGCAGCCATGCCGCGTGTATGAAGAAGGCCTTCGGGTTGTAAAGTACTTTCAGCGAGGAGGAAGGCATTAAGGTTAATAACCTTGGTGATTGACGTTACTCGCAGAAGAAGCACCGGCTAACTCCGTGCCAGCAGCCGCGGTAATACGGAGGGTGCAAGCGTTAATCGGAATTACTGGGCGTAAAGCGCACGCAGGCGGTCTGTCAAGTCGGATGTGAAATCCCCGGGCTCAACCTGGGAACTGCATTCGAAACTGGCAGGCTAGAGTCTTGTAGAGGGGGGTAGAATTCCAGGTGTAGCGGTGAAATGCGTAGAGATCTGGAGGAATACCGGTGGCGAAGGCGGCCCCCTGGACAAAGACTGACGCTCAGGTGCGAAAGCGTGGGGAGCAAACAGG
+
IIIIHIIIIIIIIIIIHIIIIHHHIIIIIIIIIHIIIIIIIIIIIIIIHHIIIIIIIIIGIHIHIIIIHFHIIIIIIIIGIIDGHIIIIIIHHHEHHIIICEEHHHGFFGHHE?FHHIIEHCHHIHIIIHIII@GHIIIIHHCH-EEH:DHDHFC@CHHCHDHHCEH?GE;>CHH35FFFEHDHHCG?@@@CHHH=@HEH-GHIHHH?GGFIGH:DD@@6+>C+6DB:DHHF@-6@---5+-E@6?HHHHFHHCC3CIIHE@EEGHAA?IHHFA6-?CHF4E--FFEFAIHIIHHHHHEHFAHIHIGIHDDHHIIIIIIIHFHGIIIIIIIIHIHEIHHHIIIIHHHG:FGHIIIIHHFHHIIIIHIHIIIIIIGIHIHHHIHCHIHHHIIIIIIIIIIIIHIIIGGIIIIHHCIIIIIIIIIIIIIIII
@HWI-D00621:625:HMJNFBCX2:2:1104:10964:68308
GTGGGGAATATTGCACAATGGGCGCAAGCCTGATGCAGCCATGCCGCGTGTATGAAGAAGGCCTTCGGGTTGTAAAGTACTTTCAGCGAGGAGGAAGGCGTTAAGGTTAATAACCTTGGCGATTGACGTTACTCGCAGAAGAAGCACCGGCTAACTCCGTGCCAGCAGCCGCGGTAATACGGAGGGTGCAAGCGTTAATCTGAATTACTGGGCGTAAAGCGCACGCAGGCGGTCTGTCAAGTCGGATGTGAAATCCCCGGGCTCAACCTGGGAACTGCATTCGAAACTGGCAGGCTAGAGTCTTGTAGAGGGGGGTAGAATTCCAGGTGTAGCGGTGAAATGCGTAGAGATCTGGAGGAATACCGGTGGCGAAGGCGGCCCCCTGGACAAAGACTGACGCTCAGGTGCGAAAGCGTGGGGAGCAAACAGG
+
IIIIHIIIIIIIIIIIIIIIIIIIIIIIIIIHIIIIIIIIIIIGIIIIHHHHIIIIIIIIIIHIIIIIIIIGIIIIIIHIIIDHHHIIIIIIIIIIIIHIIHIHIGIHHFHHIIIHFHHHGIHEHIFHC?HEHHHH:CDHHH@H-FF->CHHECHHHHCAHHHC-5FHHADHDC:DGEHIH-->HH--66-6-@ECE@6-+6--@@6@6HHHEF,>C+++--G3@4CDHDHHG@GHEHGDHGE@HF?IIHEIIHHDD;HFA--AFGAIIIGIHHA?IIHHEEIIIIIIIH@HGHIIIHHHCAEIIIIIIGIIIHIIIIIHIHGIHEIHHDHHIIIIIIIHIIIIIIHHDIIIIIIIIIIIIIHIIIIHIHIIIIIIIIIIIHIHIIIHIIIIIIIIIIIIIHIIIIIHIIIIIIIIIIIIIIIIIIIIII
@HWI-D00621:625:HMJNFBCX2:2:1104:9562:68692
GTGGGGAATATTGCACAATGGGCGCAAGCCTGATGCAGCCATGCCGCGTGTATGAAGAAGGCCTTCGGGTTGTAAAGTACTTTCAGCGGGGAGGAAGGCGATGTGGTTAATAACCGCATTGATTGACGTTACCCGCAGAAGAAGCACCGGCTAACTCCGTGCCAGCAGCCGCGGTAATACGGAGGGTGCAAGCGTTAATCGGAATTACTGGGCGTAAAGCGCACGCAGGCGGTCTGTTAAGTCAGATGTGAAATCCCCGGGCTTAACCTGGGAACTGCATTTGAAACTGGCAGGCTTGAGTCTCGTAGAGGGGGGTAGAATTCCAGGTGTAGCGGTGAAATGCGTAGAGATCTGGAGGAATACCGGTGGCGAAGGCGGCCCCCTGGACGAAGACTGACGCTCAGGTGCGAAAGCGTGGGGAGCAAACAGG
+
IIIIIIHIIIIIIIIIIIIIIIIIGIIIIIIHIIIIIIIIIIHIIHIIIIHIIIIIIIIIIIIIIIHIIHHIIIIIH@GHIHGFHGEHHD<.DHGGHIHHGDE@CEGHIIFHHHHCCCGECHEH?EC@EEHHIHIHGDC-6AHIHHHFHHIIIFHIG-@HH-4-@?@@@F:DHD+3@@@-@=@CD:GG-6-@-64@HIFFGHG-@@@@HE@4-?HCHF?F-@@D@-G<D4-F6-6--HCHF@HHHFEEEG@G@:GIHDHHGFHEFEIH?IHEHG?EHCGAIHHIHHCIIIHHHFAIHHHDCHDIHCHIHDHEHEIHHIHIHHHEIIIIIHIHIGIIIGIIIIIIHGIHDIIIIHIHIIIIIHIIIIHHIIIIIIIIIIHHIIIIIIIIIIIIIIIIIIHHFFHIIIHIIIIIIIIHIIIIIIIIIIIIII
@HWI-D00621:625:HMJNFBCX2:2:1104:17832:68646
GTGGGGAATATTGCACAATGGGCGCAAGCCTGATGCAGCCATGCCGCGTGTATGAAGAAGGCCTTCGGGTTGTAAAGTACTTTCAGCGGGGAGGAAGGCGATAAGGTTAATAACCTTGTCGATTGACGATACCCGCAGAAGAAGCACCGGCTAACTCCGTGCCAGCAGCCGCGGTAATACGGAGGGTGCAAGCGTTAATCGGAATTACTGGGCGTAAAGCGCAGGCAGGCGGTCTGTCAAGTCGGATGTGAAATCCCCGGGCTCAACCTGGGAACTGCATTCGAAACTGGCAGGCTAGAGTCTTGTAGAGGGGAGTAGAATTCCAGGTGTAGCGGTGAAATGCGTAGAGATCGGGAGGAATACCGGTGGCGAAGGCGGCCCCCTGGACAAAGACTGACGCTCAGGTGCGAAAGCGTGGGGAGCAAACAGG
+
IICHHIIIIHHIIIIIIIIII?HIHIIIEHIHIIIIIIIEH@HIIIIIIICC<FHIIIIHHIIIIHIIIHIIIIIIIHHEH<<<00<DHIHGCHHIHDCH.C/DHG8F-/AHG--AG@-A@-GGHHF4-66+6BHCC:+8FEHIIIGIIIGHH--6FCC-@4EC@-@@?4+53+33--66@-@+3>4@E-6------46-5@-@-@@@GHFEDF?@65)3-6-2-GEHHH@@--FG-HG>5--EG6E?EHGHG3GHH;HF?HA-HHEAAGEFGBA-HFHEG@-HCEHHH@EHG@GA?HB8--?HE?IIHHIHD.IHHIIIIIHHHIIIHHIIIHIHCHHHEHGC9IHG<HHC/IIIIIIHCHDE0IIIIIIIIIIIIIHCIHIHIHGF<11<<IIIIIIIIIIH?IIIIIIHFC/1IIIIIIIIIIIIII
@HWI-D00621:625:HMJNFBCX2:2:1104:2598:69198
GTGGGGAATATTGCACAATGGGCGCAAGCCTGATGCAGCCATGCCGCGTGTATGAAGAAGGCCTTCGGGTTGTAAAGTACTTTCAGCGAGGAGGAAGGCGTTAAGGTTAATAACCTTGGCGATTGACGTTACTCGCAGAAGAAGCACCGGCTAACTCCGTGCCAGCAGCCGCGGTAATACGGAGGGTGCAAGCGTTAATCGGAATTACTGGGCGTAAAGCCCACGCAGGCGGTCTGTCAAGTCGGATGTGAAATCCCCGGGCTCAACCTGGGAACTGCATTCGAAACTGGCAGGCTAGAGTCTTGTAGAGGGGGGTAGAATTCCAGGTGTAGCGGTGAAATGCGTAGAGATCTGGAGGAATACCGGTGGCGAAGGCGGCCCCCTGGACAAAGACTGACGCTCAGGTGCGAAAGCGTGGGGAGCAAACAGG
+
IIIIIIIIIIIIIHHIIIICHHIHHIIIIIIIGIIHIIIIIIIIIIIIHIHIIIIIIHICHIIIIIIIHIGIIHHIIIIIHHFGHHHHHIIHHHIHHHCDHG=ECH<FHGHHHFEHFHHHHIIGHHHHIEHHH-7++7>@AG-FHHIHHG:;GEEHI?GHHHCHE--5A-+6>+3+4-6-6@@DG+5-@@---6@5@-@-@6-@-@6-HHC-CEFCG@3))+HDG?E:>5-GHHHHEHHHDGHFHGEF@FHHHDC+HC-A-F--FHHEHEIHHHGA?AHGIIIHHHCFCHEEGCHGHHHHIHIHHEHIIIIIIIHIHEHHCHEHHIHHIHDHHHHHGIIHIHIIIIHHDHFHIHHHIIHIIIHIHIIIIGIIIGIIHIHGIIIIIIIIIIIIIIIIIIIIIIIIIIIIIIIIIIIIIIIIIIIIIIIIHI
@HWI-D00621:625:HMJNFBCX2:2:1104:14439:69035
GTGGGGAATATTGCACAATGGGCGCAAGCCTGATGCAGCCATGCCGCGTGTATGAAGAAGGCCTTCGGGTTGTAAAGTACTTTCAGCGAGGAGGAAGGCATTAAGGTTAATAACCTTAGTGATTGACGTTACTCGCAGAAGAAGCACCGGCTAACTCCGTGCCAGCAGCCGCGGTAATACGGAGGGTGCAAGCGTTAATCGGAATTACTGGGCGTAAAGCGCACGCAGGCGGTCTGTCAAGTCGGATGTGAAATCCCCGGGCTCAACCTGGGAACTGCATTCGAAACTGGCAGGCTAGAGTCTTGTAGAGGGGGGTAGAATTCCAGGTGTAGCGGTGAAATGCGTAGAGATCTGGAGGAATACCGGTGGCGAAGGCGGCCCCCTGGACAAAGACTGACGCTCAGGTGCGAAAGCGTGGGGAGCAAACAGG
+
IIIIIIIIIIIIIIIIIIIIIIIIIIICHIIIIIIIIIIIIIIIIIIIHHIHIIHIIIIIHIHHIHIIIHIIIIIIIIIIIIEHIIIIDHIDHH=EHIIIIIIGHIIIIIIIHHHIIGHHHHIIIGEHHIIIIEHIIHHHIIIIHEHHHIIHIIHHEHFH?G4AF?65F?+;HDDHEGHIIHGHDHCC-F66-6-6G--6HHEE@EGEEHHHHFFHHDD6--HDEEHHDC@----6-F@:H@-6-CHIHHHHIIHHDHHEEHA-FGAHIHHIIHFIHIHIHGCGHHIHGIHH@EFHIHHHFHHHIGIHIIIIIHHIHIIIIIIIIIIHH:HHGIIIHHHHHGIIIIHGDHIHIIGFEHIIIHIIIIIHHIIIHIGIHIIGIIIIIIIIIHIHHIIIIIHGHHIHIIIIIIIIHIIIHIIIIIIIIIHIII
@HWI-D00621:625:HMJNFBCX2:2:1104:1229:69342
GTGGGGAATATTGCACAATGGGCGCAAGCCTGATGCAGCCATGCCGCGTGTATGAAGAAGGCCTTCGGGTTGTAAAGTACTTTCAGCGAGGAGGAAGGCGTTAAGGTTAATAACCTTGGCGATTGACGTTACTCGCAGAAGAAGCACCGGCTAACTCCGTGCCAGCAGCCGCGGTAATACGGAGGGTGCAAGCGTTAATCGGAATTACTTGGCGTAAAGCACACGCAGGCGGTCGGTCAAGTCGGATGTGAAATCCCCGGGCTCAACCTGGGAACTGCATTCGAAACTGGCAGGCTAGAGTCTTGTAGAGGGGGGTAGAATTCCAGGTGTAGCGGTGAAATGCGTAGAGATCTGGAGGAATACCGGTGGCGAAGGCGGCCCCCTGGACAAAGACTGACGCTCAGGTGCGAAAGCGTGGGGAGCAAACAGG
+
IHIIIIIIIIIIIIIIIIIIGHHIIIIHHIIGHHIIIIHFHIHIIIIICEGGHHIHIIIIIIIIIIHIGHHHHIHIIIIIIHC@GHHHHHIGIICHHIHHIHIHHECCDFHHHHIIHHIIGHII?EFHHHIIHH-:>EDH6@EFEFFECHH:EH-6AHHHHIC8A@GE?H++6;+>@@EGC--+>>4--6FE?EH@@@-6---656>E@+@###HEHFE@+CGC@-5>++3>5+--6-@CD=HHHG@@--?@CD:C:>-GA?A-EHHEF?HGAG6A6-FCE=GCGG?HHG?E@CHHHHGF-CIGHEIIIHIIHHHGAEHHF?GIIIIHDCHCCIHEDHGIHHHEHFED<FHHHHHGCHIIIIIIIIIIIHIIIIIHHCC.0IHHIIIHIIIIHGIIIIIIIHIIHHHIHIIIIIIHHIIIIIIIIIIIII
@HWI-D00621:625:HMJNFBCX2:2:1104:8002:69492
GTGGGGAATATTGCACAATGGGCGCAAGCCTGATGCAGCCATGCCGCGTGTATGAAGAAGGCCTTCGGGTTGTAAAGTACTTTCAGCGAGGAGGAAGGCGTTAAGGTTAATAACCTTGGCGATTGACGTTACTCGCAGAAGAAGCACCGGCTAACTCCGTGCCAGCAGCCGCGGTAATACGGAGGGTGCAAGCGTTAATCGGAATTACTGGGCGTAAAGCGCACGCAGGCGGTCTGTCAAGTCGGATGTGAAATCCCCGGGCTCAAACTGGGAACTGCATTCGAAACTGGCAGGCTAGAGTCTTGTAGAGGGGGGTAGAATTCCAGGTGTAGCGGTGAAATGCGTAGAGATCTGGAGGAATACCGGTGGCGAAGGCGGCCCCCTGGACAAAGACTGACGCTCAGGTGCGAAAGCGTGGGGAGCAAACAGG
+
IIHIIIHIIIIIIHHIIIIIHIHIHHIHIIIIIIIIIIIIIIIIIIIIIIHIIIIIIIHEHIIHHIGGHICHHHHIIHIIIEDCFGHHHHHIIIIHHIGIIHIHII/CGGHHHEEHHIGCDHIFCH-7EG?@F-777@DHE@F--6AAD+6C-G-8A-@-AEAAA465F-+66+>:--6@@@@>DD@45@-6-5@-6@-FG-@4@#####H@6--?HAAFHFHHFH=HDBHH?@EHE6@DDE@-CGGHC@?CHHIGGIIHHEFAF8-FIIIHGA-GFEHHIIHIHHHCEIIIHHHHHIHHHHFEA-HHIHIIIHIIHHHIIHGIIIIHIHIIIHIIIIIHIHHIIGHF<1HIIIIIIIIIIHIIIIIIIIIIIIIIIIIIIIIIIIIIIIIIIIIIIIIIHGIIIIIIIIIIIIHGIIIIIIIIIIIIII
@HWI-D00621:625:HMJNFBCX2:2:1104:11433:69457
GTGGGGAATATTGCACAATGGGCGCAAGCCTGATGCAGCCATGCCGCGTGTATGAAGAAGGCCTTCGGGTTGTAAAGTACTTTCAGCGAGGAGGAAGGCGTTAAGGTTAATAACCTTGGCGATTGACGTTACTCGCAGAAGAAGCACCGGCTAACTCCGTGCCAGCAGCCGCGGTAATACGGAGGGTGCAAGCGTTAAGCGGAATTACTGGGCGTAAAGCGCACGCAGGCGGTCTGTCAAGTCGGATGTGAAATCCCCGGGCTCAACCTGGGAACTGCATTCGAAACTGGCAGGCTAGAGTCTTGTAGAGGGGGGTAGAATTCCAGGTGTAGCGGTGAAATGCGTAGAGATCTGGAGGAATACCGGTGGCGAAGGCGGCCCCCTGGACAAAGACTGACGCTCAGGTGCGAAAGCGTGGGGAGCAAACAGG
+
IIIIHIIIIIIIIIIIIIIIIIHIIHIIIIIIIIIIIIHIIIIIIIIIFHHIIIIIIIIIGIIHIIIGIIIIIIIIIHIIIIGHHIHIIIHHIIIIIIEHEHIIIHEHIGIIIIFHHH@BDHHECC?GH-7-DAED:H:AEHEE?GH-;++6@HAHAEEHHI-FE?AG?G>C>+66@FHHHC-5CDGH@@?@@HIHG--6HHHHFEF@6@F?E7>HHD@+--@:@CHD:CFIIIIHHHIIIIIIIIIGIHHHIIIIHHHHIIIIIIHIIIHHHA-HIIHFCHHEHA??HGIIIHHHGHGHHEHHIIIIIHHHGB7EGIIIIIIIIHHGIDHIHHIIHFIHIIHIIIIHD?IIHIIIIHIIIIIIIIIHIIIIIIIIIIIHIIIHIIIIIIHIIIIIHIIHHHHIIHHHIIIIHIIIIIIIIGIIIIIIII
@HWI-D00621:625:HMJNFBCX2:2:1104:17133:69363
GTGGGGAATATTGCACAATGGGCGCAAGCCTGATGCAGCCATGCCGCGTGTATGAAGAAGGCCTTCGGGTTGTAAAGTACTTTCAGCGAGGAGGAAGGCATTAAGGTTAATAACCTTGGTGATTGACGTTACTCGCAGAAGAAGCACCGGCTAACTCCGTGCCAGCAGCCGCGGTAATACGGAGGGTGCAAGCGTTAATCGGAATTACTGGGCGTAAAGCGCACGCAGGCGGTCTGTCAAGTCGGATGTGAAATCCCCGGGCTCAACCTGGGAACTGCATTCGAAACTGGCAGGCTAGAGTCTTGTAGAGGGGGGTAGAATTCCAGGTGTAGCGGTGAAATGCGTAGAGATCTGGAGGAATACCGGTGGCGAAGGCGGCCCCCTGGACAAAGACTGACGCTCAGGTGCGAAAGCGTGGGGAGCAAACAGG
+
IIIIGIIIIIHIIIIIIIIHIHHHIIIIIIHIIIIIIIIIIIIIIHIIHIIIIHHHHIIIIIIIIHIGIHIIIIIGHIIGIIDGHIHICHIGHGDEHHIHIHHIHHHIEHIIHEHIHHHIHHIIGIHIIIIGH?GHIDHHHHIIGGHEHHDCC?GHHHIHIIHFHFHHEG>DHHDHE@GCHH=+CCGHDHF?-@-@GE-FFHHEHCHEHIHEHFGHHHDHEDHHHHCIHHEHHHCHHEIIIIIHHIHIHGGHHDC:HHHIHHEGHHHFHHFIIHHHIHGIHIIIIHIHIIIIHHCHIIIHIIGIHHIIIGIIHHHIIHHGHIIIGIIIIIIIIIIIHHHIIIIIHHHG<HIIIIIHHHHG.HHHHIHIIIIIIIIIIHIGIIIIIIIIIIIHHIIIIIHHHFIIIIIIIIIHIIIHHIHIIIIIIIIHII
@HWI-D00621:625:HMJNFBCX2:2:1104:5257:69844
GTGGGGAATATTGCACAATGGGCGCAAGCCTGATGCAGCCATGCCGCGTGTATGAAGAAGGCCTTCGGGTTGTAAAGTACTTTCAGCGAGGAGGAAGGCATTAAGGTTAATAACCTTGGTGATTGACGTTACTCGCAGAAGAAGCACCGGCTAACTCCGTGCCAGCAGCCGCGGTAATACGGAGGGTGCAAGCGTTAATCGGAATTACTGGGCGTAAAGCGCACGCAGGCGGTCTGTCAAGTCGGATGTGAAATCCCCGGGCTCAACCTGGGAACTGCATTCGAAACTGGCAGGCTAGAGTCTTGTAGAGGGGGGTAGAATTCCAGGTGTAGCGGTGAAATGCGTAGAGATCTGGAGGAATACCGGTGGCGAAGGCGGCCCCCTGGACAAAGACTGACGCTCAGGTGCGAAAGCGTGGGGAGCAAACAGG
+
IIIIIIIIIIIIIIIIHIIIIIIIIIIIIIIIIIIIIIIIIIIIIIHIIHHIHIHEHIIIIIIIIIIIIIHHIHHI?HGIIHDGHIGIIIIIGHHIIIGIHIIIHIIHIIIHGHIHHH.:DGHHEHIHIIIHIFHHDHHFFHGH@HEHH:+>HIGE?CHHIHECEEHHIIDHHICC6GHFHGHDC:@EEE@-4--6G--FHHE--6-6>HHIG;BDHHHG:+3>:D:CCDH#############HHH@6--E@+3:DHHHE?EEIIHG@EHGHFA-CHH?HG?BB@EHHIIIHFHGHHGH@HHHHCIIIIIIIIIIIHIIHHIIIIIIIIIIIHIIIIIIIIIIIHHD<CHIIIIIIIIIIIIIIHHIIIIIIIIIIIIGIIIIIIIIIHIIHIIIHIIIIGIIIIIIIIIIIIIIIIIIIIIIIIIIII
@HWI-D00621:625:HMJNFBCX2:2:1104:18194:69933
GTGGGGAATATTGCACAATGGGCGCAAGCCTGATGCAGCCATGCCGCGTGTATGAAGAAGGCCTTCGGGTTGTAAAGTACTTTCAGCGGGGAGGAAGGTGGTGAGGTTAATAACCTCAGCAATTGACGTTACCCGCAGAAGAAGCACCGGCTAACTCCGTGCCAGCAGCCGCGGTAATACGGAGGGTGCAAGCGTTAATCGGAATTACTGGGCGTAAAGCGCACGCAGGCGGTCTGTCAAGTCGGATGTGAAATCCCCGGGCTCACCCTGGGAACTGCATTCGAAACTGGCAGGCTAGAGTCTTGTAGAGGGGGGTAGAATTCCAGGTGTAGCGGTGAAATGCGTAGAGATCTGGAGGAATACCGGTGGCGAAGGCGGCCCCCTGGACAAAGACTGACGCTCAGGTGCGAAAGCGTGGGGAGCAAACAGG
+
IIIIIIIIIIIHIIIIIIIIIIHIGHIIHIHHIIIIIHHIIIIIIGHHHECHIIGIIHHIIIIHIIHHIIIIH@GGHH@EHCDFHHIIGHGGHHHHHHHHHFHIGC7GHEHHIIEHIIIGFHHHHHHHHH?=AA@C:;>HEHIIIEHIHGHH-E@GHIHHHIEEC-65@H+:CD::-F@-@44+;D@GFHEHIH4@EH-@EEC-@->@6;56G@DC@3+5---)4-EC>+-HHHHEGEEC+--FEC@@G@EF@:D+;+G@6AGA8-@CEF6@?EFFHHHEIHIHHFHGHFAF@6-IIHHGHBHE?EGHHDHFHEHHEIHGIHIIIIHIHHIIIHHHHHDCHIHGHCCD<@HIIHIHG@G?HDHHIIIIIHIIHIIIHIHC0DC1EFHHHHHHCHGCE?HIHEIIIHHGIGIIHIHIIIIIHHHHFD?HGH
@HWI-D00621:625:HMJNFBCX2:2:1104:1491:70240
GTGGGGAATATTGCACAATGGGCGCAAGCCTGATGCAGCCATGCCGCGTGTATGAAGAAGGCCTTCGGGTTGTAAAGTACTTTCAGCGAGGAGGAAGGCATTAAGGTTAATAACCTTAGTGATTGACGTTACTCGCAGAAGAAGAACCGGCTAACTCCTTGCCAGCAGCCGCGGTAATACGGAGGGTGCAAGCGTTAATCGGAATTGCTGGGCGTAAAGCGCACGCAGGCAGTCCGTCAAGTCGGATGTGAAATCCCCGGGCTCAACCTGGGAACTGCATTCGAAACTGGCAGGCTAGAGTCTTGTAGAGGGGGGTAGAATTCCAGGTGTAGCGGTGAAATGCGTAGAGATCTGGAGGAATACCGGTGGCGAAGGCGGCCCCCTGGACAAAGACTGACGCTCAGGTGCGAAAGCGTGGGGAGCAAACAGG
+
HHIIIIGIIIIIIIIIHGIIGIIIIHIIHHHHIIHIIIHIIIHIIIIIIIGHIIIIIIIIGIIIIEHCHFGDHIIIIHFCCECEHIIIHGHHIIIFHGIHIH/@FFHEHHIGHIE.FHE7@EFG.@HH.AHE@D-8+-+8-F---87@::DD@G@-8--66A?@--84-A+36;>D?-66@--6C5---6-66E@45-66E@-GF@+-4:HHG?HHG:D>-56++-G@6-8D@+--F6@+64-FH@-G?@HHE>>6+>6-66---GEF6-HEEFCEECIHG@HFHF@EGAA-?F7@HHED78-AG-HHCCDED..GEHHHEEHGHFHEHHHD@EIIHCGCIHHHEGCD<1EGEHHHHHHHHHDIIIHEHCHIGIIHIIHHCC<IIIHHHEG<1HGIIIHHHFIHHHHGHGCECCCIIIIIH?IIIHGHHG
@HWI-D00621:625:HMJNFBCX2:2:1104:14859:70112
GTGGGGAATATTGCACAATGGGCGCAAGCCTGATGCAGCCATGCCGCGTGTATGAAGAAGGCCTTCGGGTTGTAAAGTACTTTCAGCGAGGAGGAAGGCATTAAGGTTAATAACCTTGGTGATTGACGTTACTCGCAGAAGAAGCACCGGCTAACTCCGTGCCAGCAGCCGCGGTAATACGGAGGGTGCAAGCGTTAATCGGAATTACTGGGCGTAAAGCGCACGCAGGCGGTCTGTCAAGTCGGATGTGAAATCCCCGGGCTCAACCTGGGAACTGCATTCGAAACTGGCAGGCTAGAGTCTTGTAGAGGGGGGTAGAATTCCAGGTGTAGCGGTGAAATGCGTAGAGATCTGGAGGAATACCGGTGGCGAAGGCGGCCCCCTGGACAAAGACTGACGCTCAGGTGCGAAAGCGTGGGGAGCAAACAGG
+
IIIIIIIIIIIIIIIIIIIIIIIIIIIIIIIIIIIIIIIIIIIIIIIIHIDHHIIIIIIIIIIIIIIIIIIIIIIIIIHIIIGHIIIIIIIIHHHIIIIGIIIIIIIHIIIIHHIIGHI7EHHHIIHIIHIHHHHHDHIHHFEHHHGCHIDHH-BHEHIEHH-AEC6FHAHHD+C:@-@F@6->C+45@@---@HHG?-65@-E@>5-<FHH=HEHIDHD@HECEHDHD:E@--F--?C:C4-EIIIIHHHGHDIHHIIHIIIIIHHHHHIIHGIHIHIIIIIIIIIIIIIHHIIIIGHIIIIHHHIIIIIHGAIIIIIIIIIIIIIIIIIIIIIIIIIIIIIIIIHF<HHIHIIIIIIIIIHIIIIIIIIIIIIHIIIIIIIIIIIIIIIHGIIIIIIIIIIIIIIIIIIIIIIIIIIIIIIIIIIIII
@HWI-D00621:625:HMJNFBCX2:2:1104:18849:70045
GTGGGGAATATTGCACAATGGGCGCAAGCCTGATGCAGCCATGCCGCGTGTATGAAGAAGGCCTTCGGGTTGTAAAGTACTTTCAGCGGGGAGGAAGGCGATAAGGTTAATAACCTTGTCGATTGACGTTACCCGCAGAAGAAGCACCGGCTAACTCCGTGCCAGCAGCCGCGGTAATACGGAGGGTGCAAGCGTTAATCGGAATTACTGGGCGTAAAGCGCACGCAGGCGGTCTGTCAAGTCGGATGTGAAATCCCCGGGCTCAACCTGGGAACTGCATTCGAAACTGGCAGGCTAGAGTCTTGTAGAGGGGGGTAGAATTCCAGGTGTAGCGGTGAAATGCGTAGAGATCTGGAGGAATACCGGTGGCGAAGGCGGCCCCCTGGACAAAGACTGACGCTCAGGTGCGAAAGCGTGGGGAGCAAACAGG
+
IIIIIIHIIIIIIHIIIHIIHIIIIIGIHGGIIIIHIHIIIIIIIIIIHHIEHHIIIIIIIIHHHHIIIGHIIHIIIIIIIH<DEHGIIIIGIIHIIHIIIHD=:@CGIEHHHHCGDAGHHGHHIIGIAE?GHEHHHH:EEHEHHIIIHCHHHIICH@EHHHHIIHGIFGHCHDH:@FHGHHIIHH-4-6@C-GHD@H@-E5F@@@ECHFH?CHEG@C>3C:GHCGE>:+5--?EHEEIHHHIIIG@--IIHEHCCC+IHHGIIHG@?IHHGHIIIHHGF?IHGEG@A?HHHEIHIHIHHHA?HHCGHHHCCHHEIHIHHHIHGIIIHH;IIIIIHHHHIHIIIHHHG<HHIIIIIIIIHIIIIIIIIIIIIIIIIHIIIGIIIIIIIIIIIIIIIIIIIIHIIIIIIIIIIIIIIIIIIIIIIIIIIII
@HWI-D00621:625:HMJNFBCX2:2:1104:15208:70447
GTGGGGAATATTGCACAATGGGCGCAAGCCTGATGCAGCCATGCCGCGTGTATGAAGAAGGCCTTCGGGTTGTAAAGTACTTTCAGCGAGGAGGAAGGCATTAAGGTTAATAACCTTAGTGATTGACGTTACTCGCAGAAGAAGCACCGGCTAACTCCGTGCCAGCAGCCGCGGTAATACGGGCGGTGCAAGCGTTAATCGGAATTACTGGGCGTAAAGCGCACGCAGGCGGTCTGTCAAGTCGGATGTGAAATCCCCGGGCTCAACCTGGGAACTGCATTCGAAACTGGCAGGCTAGAGTCTTGTAGAGGGGGGTAGAATTCCAGGTGTAGCGGTGAAATGCGTAGAGATCTGGAGGAATACCGGTGGCGAAGGCGGCCCCCTGGACAAAGACTGACGCTCAGGTGCGAAAGCGTGGGGAGCAAACAGG
+
IIIHHIIIHHIIIHIIIIIIIIIIIIIIIIIIIIIIIIIIIIIIHIIGHHHIIIIIIIHIIIIIIIIIIHHHHIIIHHHIHHFHHHHHIIIIIIIIIIGHEHGHHGHHIHICEFHIHIIIIIIAEHHIIIIIIHHHIIIGHHIHEEHE:CCHE@BFEEHE?ECHIHGHIHHHID>HE@@GH@++5>>;:GH--5@-EHFHHHEHIHH?@DDH@-@@-+6)-5EHG?HD>3-HG@HHGGDHHCE6HF-??IIHCHDCIIHHEEHEIIHGGEAHF8-FEIHHGIIHHG@HGIHHHFDIHHEEGHIHHEHGIIHHHEIIIHHHHHEGGCGIIIIHIIIIHHHDIIHHFFHF<CHIIIIIIHHHHHHIIIIHHIIIIIIIIHDDHIIIIIHFHHHHHIIIHHHG@FIIIIHIIIIIIIIIIIIIIIIIIIIIII
@HWI-D00621:625:HMJNFBCX2:2:1104:4480:70930
GTGGGGAATATTGCACAATGGGCGCAAGCCTGATGCAGCCATGCCGCGTGTATGAAGAAGGCCTTCGGGTTGTAAAGTACTTTCAGCGAGGAGGAAGGCGTTAAGGTTAATAACCTTGGCGATTGACGTTACTCGCAGAAGAAGCACCGGTTAACTCCTTGCCAGCAGCCCCGGTAATACGGAGGGTGCAAGCGTTAATCGGAATTACTGGGCGTAAAGCGCACGGAGGCGGTCTGTCAAGTCGGATGTGAAATCCCCGGGCTCAACCTGGGAACTGCATTCGAAACTGGCAGGCTAGAGTCTTGTAGAGGGGGGTAGAATTCCAGGTGTAGCGGTGAAATGCGTAGAGATCTGGAGGAATACCGGTGGCGAAGGCGGCCCCCTGGACAAAGACTGACGCTCAGGTGCGAAAGCGTGGGGAGCAAACAGG
+
IIIIIIIIIGIIHIHIIIIIIHIIHHIIIIIIIIIIIIIIIIIIIIIIIIIIIIIHIIIIIIIIIIIIIIIIIIIIGGHIIHDHHHGDDHHHHIIIIGF<HIHHHIHEH/.DG.@GHG7@HIHH?GEH@AHCG--77@>68B6C-6A5>:+6@G-A@----A--8--AE--6>C+>@6@@@-46>:@E@GH?-45@@-@-EHG@-DG>,%HG-HHECD?+45@@6+-CD:HG@-@-F6@:C=HGHF?HHEEHG>:5+D?E-FHEIHE6@CCEA8-HHGFEG@HGGFHEHF@HHHHHIIHHHBA-H?IIIHHEFDIIIIHIIIHGIGIIIIIIIIIIIIIIIIIIIIIGDHHFIIHIIIIHHIIIIIIIIIHIIIIIIIIIIHFIIIIIIIIIIIIIHHHEGCIIIIIIIIIIIIIIIIIIIIIIIIIIII
@HWI-D00621:625:HMJNFBCX2:2:1104:4990:71358
GTAGGGAATCTTCCGCAATGGACGAAAGTCTGACGGAGCAACGCCGCGTGAGTGAAGAAGGTTTTCGGATCGTAAAACTCTGTTGTCAGGGAAGAACAAGTATGGGAGTAACTGCCCGTACCTTGACGGTACCTGGCCAGAAAGCCACGGCTAACTACGTGCCAGCAGCCGCGGTAATACGTAGGTGGCAAGCGTTGTCCGGAATTATTGGGCGTAAAGCGCGCGCAGGCGGCCTTTTAAGTCTGATGTGAAAGCCCCCGGCTCAACCGGGGAGGGTCATTGGAAACTGGAAGGCTTGAGTGCAGAAGAGAAGAGCGGAATTCCACGTGTAGCGGTGAAATGCGTAGAGATGTGGAGGAACACCAGTGGCGAAGGCGGCTCTTTGGTCTGTAACTGACGCTGAGGCGCGAAAGCGTGGGGAGCAAACAGG
+
IIIIIIIIIIIIIIIIIIHIIIIHIHHHHHIIIIIHHHIIIIIIIIIIIGHIHIIHHHIHHHIIIIHIIIIIIIIIIIIIIIHFHFHHIIIIIIHIIIGIFHHIIIGIEGHIIIHG@HHDHHIIEHIIIIIIIHIHHHIIIIHFI?HHHHHIEFG--8@AFHH?@@CEHEDD;+++-@GEE-6@-@@G--@@-4@-+@F-GDH@@@@6G?GCECG@EC;D>>6+--HDHDFF4@FECHHHIHEF@E@-FHGH;>DHDCDAGC@+DD:DE-EHGF86--HHE-HGCHHG-D-HCHEGHHIHF7-G-EHHEFEHHG@FAHIHHGCFEFIIIIIIIIGIHIGIIIHFIIHHFHIIHHHHIIHIHGHIIIIIIIIIIIIIIIHEIIIIIIGIIHIIIIIIIIIIIIIIIIIIHIIIIIIIIIIIIIIIIIIIII
@HWI-D00621:625:HMJNFBCX2:2:1104:19007:71418
GTGGGGAATATTGCACAATGGGCGCAAGCCTGATGCAGCCATGCCGCGTGTATGAAGAAGGCCTTCGGGTTGTAAAGTACTTTCAGCGAGGAGGAAGGCATTAAGGTTAATAACCTTGGTGATTGACGTTACTCGCAGAAGAAGCACCGGCTAACTCCGTGCCAGCAGCCGCGGTAATACGGAGGGTGCAAGCGTTAATCGGAATTACTGGGCGTAAAGCGCACGCAGGCGGTCTGTCAAGTCGGATGTGAAATCCCCGGGCTCAACCTGGGAACTGCATTCGAAACTGGCAGGCTAGAGTCTTGTAGAGGGGGGTAGAATTCCAGGTGTAGCGGTGAAATGCGTAGAGATCTGGAGGAATACCGGTGGCGAAGGCGGCCCCCTGGACAAAGACTGACGCTCAGGTGCGAAAGCGTGGGGAGCAAACAGG
+
IIIIIIIIIIIIIIIIIIIHIIIIIIIIIIIIIIHIIIIIIIIIIIIIHHHHIIIIIGHIGIGHIIIIIDGHEHIIIIIHIIDEHIHIIIIIHIHHIIIIGHEHEEHHHHGGEDF@HHGIHEHIIIHIDCHDHHIIHI+AGEHFEH?EDCDHHIHIHGHGE=AHFHHEHHHHIIIHHG-@-@HHIICGHHIHGH@EHE66HG@HGHHHHHIHHCEGGHH?CHDHIHHIICD6-@HH@?EHHHGEEFFFEIHEHD:+IHFHE@A-AA?HFFHHHHEH@@FHCHG@BBEIIIHHHFEIIHEIIHIIIIIIIIIIIHHIIIIHEHFHHHIIIIIIIIIIHHHHIIIHEEGEDEIIIIIIIIIIHDIHIHHHIHIIIIIIIIIIIHIIIIIIIIIIHIIIIIIIHEIIIIIIIIIIIIIIIIIIIIIIIIIIII
@HWI-D00621:625:HMJNFBCX2:2:1104:13692:71575
GTGGGGAATATTGCACAATGGGCGCAAGCCTGATGCAGCCATGCCGCGTGTATGAAGAAGGCCTTCGGGTTGTAAAGTACTTTCAGCGAGGAGGAAGGCATTAAGGTTAATAACCTTGGTGATTGACGTTACTCGCAGAAGAAGCACCGGCTAACTCCGTGCCAGCAGCCGCGGTAATACGGAGGGGGCAAGCGTTAATCGGAATTACTGGGCCTAAAGCGCACGCAGGCGGTCTGTCAAGTCGGATGTGAAATCCCCGGGCTCAACCTGGGAACTGCATTCGAAACTGGCAGGCTAGAGTCTTGTAGAGGGGGGTAGAATTCCAGGTGTAGCGGTGAAATGCGTAGAGATCTGGAGGAATACCGGTGGCGAAGGCGGCCCCCTGGACAAAGACTGACGCTCAGGTGCGAAAGCGTGGGGAGCAAACAGG
+
ICHGHIIIICHEHHHH@CFHHHEHDHGGIHIEDFECEHHII?GEHHHHFDCF?GCHHECHHECGEHCEH<<EHHHCHHCHE@GHEGCDDH<CHHHIHGHHEHIHHHCH?@@?7AF@B7A:AG@@.E?@GH7DG-77DHH?GFCH-DA@3C>CHH-FEHEHHH--G-@?C5;:CDCD4--FEEC::C+6;DE?-6@G=E6@FEHIHHHE@@E46+-GEDC>@HHHF+DHC6--?@@F--4D5---@-6-@?HHH:H:DHGF-ECA-GG@CHEFHHFF??IIHIHHIHHHHHHHG??FHHA@FEG@GAHG::HGFAHGIHHHHHF:.HEHD:HHIIIIIHGCECHHCGF@DEIIHGFHEHHHCHDEFCEC0IHIHIIIIIIIIIIHHHHEHHEIHIIHCGHH?EHHHEHIIIHIIHHEHIIIIIHEHHIIII
@HWI-D00621:625:HMJNFBCX2:2:1104:8069:71820
GTGGGGAATATTGCACAATGGGCGCAAGCCTGATGCAGCCATGCCGCGTGTATGAAGAAGGCCTTCGGGTTGTAAAGTACTTTCAGCGAGGAGGAAGGCGTTAAGGTTAATAACCTTGGCGATTGACGTTACTCGCAGAAGAAGCACCGGCTAACTCCGTGCCAGCAGCCGCGGTAATACGGAGGGTGCAAGCGTTAATCGGAATTACTGGGCGTAAAGCGCAAGCAGGCGGTCTGTCAAGTCGGATGTGAAATCCCCGGGCTCAACCTGGGAACTGCATTCGAAACTGGCAGGCTAGAGTCTTGTAGAGGGGGGTAGAATTCCAGGTGTAGCGGTGAAATGCGTAGAGATCTGGAGGAATACCGGTGGCGAAGGCGGCCCCCTGGACAAAGACTGACGCTCAGGTGCGAAAGCGTGGGGAGCAAACAGG
+
IIIIIIIIIIIIIIIIIIIIIIIIIIIIIIIIIIIIIIIIIIIIIIIIEHCHHIHIIIIIIIIIIHHHIIIIIHIIIIIIIIHHIIHIIIIIIIIIIIEHHHHIIIHIHGFHIEEHGIFCHHIIGH?EHEEEHFHC+7:-6AAHHIIAHH:+6-6A?--56C?GEHHHH-66C:>:HHH@H--3334-----66@-@@--6F=@@@-EHGHGHGHHED+D@@-+H?FHH:5----?E-EIIHHHHHIIHHHFHC3DHIHHF-EGGEEEE@HIIIHHEAEGG6--AGIIIHHHGEGEAB-AAA?GHCHEDHHDFAHHFEHGIHGHIIIIIIIIIIIIIIIHIIIIHGIHGHIIIIIIIIIIHIIIIIIIIIIIIIIIIIHIIHIIIIIIIIIIIIIIIIIIHEIIIIIIIIIIIIIIIIIIIIIIIIIIII
@HWI-D00621:625:HMJNFBCX2:2:1104:5172:72188
GTGGGGAATATTGCACAATGGGCGCAAGCCTGATGCAGCCATGCCGCGTGTGTGAAGAAGGCCTTCGGGTTGTAAAGCACTTTCAGCGGGGAGGAAGGCGCTAAGGTTAATAACCTTAGCGATTGACGTTACCCGCAGAAGAAGCACCGGCTAACTCCGTGCCAGCAGCCGCGGTAATACGGAGGGTGCAAGCGTTAATCGGAATTACTGGGCGTAAAGCGGACGCAGGCGGTCTGGCAAGTCGGATGTGAAATCCCCGGGCTCAACCTGGGAACTGCATTCGAAACTGGCAGGCTAGAGTCTTGTAGAGGGGGGTAGAATTCCAGGTGTAGCGGTGAAATGCGTAGAGATCTGGAGGAATACCGGTGGCGAAGGCGGCCCCCTGGACAAAGACTGACGCTCAGGTGCGAAAGCGTGGGGAGCAAACAGG
+
IIIIIIIIIIIIIIIIIIIIIIIIIIIIIIIIIIIIIIIIIIIIIIIIIHGHIIIIIIIIIIIIIIIIIHHIIIIIIIIIIHFHIIIHIIIIIIIIIIIIHIIIIIFHHIHHHIIIIIIIIIHIIIHIIHIHGGHIHIHIHHFHHHHIIIIIGHIIHHI@EHHHIIF@EHIHHD3>@EHHEEHHID-@EHHIGHH@EH@@EG=F@F@-@FHFG>CH=@@@1)-+---:>3@6---6---HHDEHHG6--@@IHCDGIHGAEA6-CHGECHHIIHHIIHHHHE??HHIHHGHIIIHIIIIHEEGHGHIHHIHHF.IHHFIIGHIHHIIIHDIIHHH@HHIIIIIIIHHGD@HIIIIIIIIIHHHIIIIIIIIIIIIIIIHIIIIIIIIIIIIIHIIIIIIIIIIIIIIIIIIIIIIIIIHIIIIIIIIIII
@HWI-D00621:625:HMJNFBCX2:2:1104:1635:72323
GTGGGGAATATTGCACAATGGGCGCAAGCCTGATGCAGCCATGCCGCGTGTATGAAGAAGGCCTTCGGGTTGTAAAGTACTTTCAGCGAGGAGGAAGGCGTTAAGGTTAATAACCTTGGCGATTGACGTTACTCGCAGAAGAAGAACCGGCTAACTCCGTGCCAGCAGCCCCGGTAATACGGAGGGTGCAAACGTTAATCGGAATTACTGGGCGTAAAGCGCACGCAGGCGGTCTGTCAAGTCGGATGTGAAATCCCCGGGCTCAACCTGGGAACTGCATTCGAAACTGGCAGGCTAGAGTCTTGTAGAGGGGGGTAGAATTCCAGGTGTAGCGGTGAAATGCGTAGAGATCTGGAGGAATACCGGTGGCGAAGGCGGCCCCCTGGACAAAGACTGACGCTCAGGTGCGAAAGCGTGGGGAGCAAACAGG
+
IIIIIIIIIIIIIIIIIIIHIIIIIIIIIIIIIIIIHIIIIIHIIIIIHHHIIIIIIIII?FHHHIIIIIIGHHIHHHHIHHGHHIHHHIICHIIIIHGHHHIIICFEHHIHHIGIIIIE;CHH?G-7AEG----77@D--C@6-BB-++:3@FH-GEECHF-8--65-@--+63:@-6@E--5:C@HEH----6-65-6@E@@E@###HD@-E@@@+635+6+>4->5+@6-EG@EHHDHG=IHG6-HFEEE>+C:HHHEA?HF8-HEHHFA--FHCHHHEFEFHEHFA-HEIHHF-FIIIHCF-HHDHIHEHHHHHGHFFHCHEIIIIIGIIIHG?EDIIIIIIHF<HIHIHIHIHIIIIIIIIIIHIIIIIIIIIHDIGIIIIIIIIIIHIIIIIIIIHIIIIIIIIIIIHHHIIIIIIIIIIIIII
@HWI-D00621:625:HMJNFBCX2:2:1104:4047:72365
GTAGGGAATCTTCCGCAATGGGCGAAAGCCTGACGGAGCAACGCCGCGTGAGTGATGAAGGTTTTCGGATCGTAAAACTCTGTTATTAGGGAAGAACAAATGCGTAAGTAACTGTGCGCATCTTGACGGTACCTAATCAGAAAGCCACGGCTAACTACGTGCCAGCAGCCGCGGTAATACGTAGGTTGCAAGCGTTATCCGGAATTATTGGGCGTAAAGCGCGCGTAGGCGGTTTCTTAAGTCTGATGGGAAAGCCCAAGGCTCAACCGTGGAGGGTCATTGGAAACGGGGAAACTTGAGTGCAGAAGAGGAAAGTGGAATTCCATGTGTAGCGGTGAAATGCGCAGAGATATGGAGGAACACCAGTGGCGAAGGCGACTTTCTGGTCTGTAACTGACGCTGATGTGCGAAAGCGTGGGGATCAAACAG
+
IIHIIIIIIIIIHHHIIIIIIIIIGHIIIIIIHHIHIIIGICHHIIIIIIHIHHIHIIIIICCHIIIIGHHHIHHIIIEHH?DEHCEFHIIIEII??/CEHIGHCE=@.:D7.:FHHGHHIGHEE@GH:-7@E-BCE-AFHHHGECHIIIIIHCFA-85@FE?A-A@-5-3>C+>CG--6G6@G---5-66@--5--66@>DHD@-6+@H@@-+>:4@-66>++65:CHEHCHHECF-FGB6-8-A68-6FC-@@-8---CA-IHEHEHEHEBD7D7.:.F:7GHD7..IIHFIHA.EIHFCB7..D.@GA.HHG?HFIIHEHFA9IFHDHGHHHHHGIHIHCHHHC<HHD@HHHIHHG0HGHCHHCIIIIHGIHHIIHHHHIHHHGHEHIIHHHIHHHGGCHDDIHIIIIHGHHGIIHHHIIIIHHHI
@HWI-D00621:625:HMJNFBCX2:2:1104:11051:72496
GTGGGGAATATTGCACAATGGGCGCAAGCCTGATGCAGCCATGCCGCGTGTATGAAGAAGGCCTTCGGGTTGTAAAGTACTTTCAGCGGGGAGGAAGGTGTTGAGGTTAATAACCTCAGCAATTGACGTTACCCGCAGAAGAAGCACCGGCTAACTCCGTGCCAGCAGCCGCGGTAATACGGAGGGTGCAAGCGTTAATCGGAATTACTGGGCGTAAAGCGCACGCAGGCGGTCTGTCAAGTCGGATGTGAAATCCCCGGGCTCAACCTGGGAACTGCATTCGAAACTGGCAGGCTAGAGTCTTGTAGAGGGGGGTAGAATTCCAGGTGTAGCGGTGAAATGCGTAGAGATCTGGAGGAATACCGGTGGCGAAGGCGGCCCCCTGGACAAAGACTGACGCTCAGGTGCGAAAGCGTGGGGAGCAAACAGG
+
IIIIIIIIIIIIIIIIIIIIHIIIIIIIGIHHHHIIIGIIHIIIIIIIIIHHIIIIIIIIIGIIIIHIIHHIHIIIIHIIIIFHHIIIIIIHIIIHIIFHHHHIHGHHHHHIFHHHHHHGHIIE@FHIIGHHH?HHIIHEEGHI?GEHHHDHDHHIEHHHIIHIIHHCG@5+3+5>GEEGHE=35+--56-@GHHECGHH@H@@G6-4-DDH@C>6@6634HGH5'3>DDH@6-666-4:;-=EHHF@-F?HHH>HGHEA@-6--H@E@?HHCA------?58-GFF?EGAGHHHFEA?G?FGG8-HFDHHIHCCHGHEIHHHIIIIHHCDHHHIHEEGIIIIHHHHF<EHIHIIGIHIIIHIIIIHHIIIIIIIIIIIIIGIIIIHHGIHIHIIIIIIIHIIIIIIIIIIIIHH@IIHIIIIIIIIIII
@HWI-D00621:625:HMJNFBCX2:2:1104:9334:72566
GTGGGGAATATTGCACAATGGGCGCAAGCCTGATGCAGCCATGCCGCGTGTATGAAGAAGGCCTTCGGGTTGTAAAGTACTTTCAGCGAGGAGGAAGGCGTTAAGGTTAATAACCTTGGCGATTGACGTTACTCGCAGAAGAAGCACCGGCTAACTCCGTGCCAGCAGCCGCGGTAATACGGAGGGTGCAAGCGTTAATCGGAATTACTGGGCGTAAAGCCCACGCAGGCCGTCTGTCAAGTCGGATGTGAAATCCCCGGGCTCAACCTGGGAACTGCATTCGAAACTGGCAGGCTAGAGTCTTGTAGAGGGGGGTAGAATTCCAGGTGTAGCGGTGAAATGCGTAGAGATCTGGAGGAATACCGGTGGCGAAGGCGGCCCCCTGGACAAAGACTGACGCTCAGGTGCGAAAGCGTGGGGAGCAAACAGG
+
IIIIIIHIIIIIIIIIIIIIIIIIIIIIIIIIIIIIIGIIIIIIIIIIHH@HHIIHHIIIIIIIIIIHGHIIIIIIHIIIIIGHHIHHIIIHIIIIIHIHHIHIIEGHHGHIHGHHIHH@CHHE?AGHHHG-GF=CHGHFHHEH-BH4>C:DFH-8@AEEHG-6A--4F->DH:6C-FFEHHHHDDGHCH---5@-@HC@EHEGG->?GCH@@'5CG@@3)--+E@-;6-)ECF66--=:C4-?@6--6-?IHDDCCHEEGHHCFG?HHFHFEE@CGHHEHHC?IIIGIIHHCIHHFHHHGD-GHHIIHIIIGIIHHHHIHEHIHEIHHHHIIHIHHHHHFIIIHHHC<<HIIIIIIIHHGHDIIIHIIIIIIIIIIIIIIIIIIIHEHHIHGIIIIIHIGIIIIIIIIIIIIIIHIIHIIIIIIIIIII
@HWI-D00621:625:HMJNFBCX2:2:1104:12926:72689
GTGGGGAATATTGCACAATGGGCGCAAGCCTGATGCAGCCATGCCGCGTGTGTGAAGAAGGCCTTCGGGTTGTAAAGCACTTTCAGCGGGGAGGAAGGCGTTAAGGTTAATAACCTTGGCGATTGACGTTACCCGCAGAAGAAGCACCGGCTAACTCCGTGCCAGCAGCCGCGGTAATACGGAGGGTGCAAGCGTTAATCGGAATTACTGGGCGTAAAGCGCACGCAGGCGGTCTGTCAAGTCGGATGTGAAATCCCCGGGCTCAACCTGGGAACTGCATTCGAAACTGGCAGGCTAGAGTCTTGTAGAGGGGGGTAGAATTCCAGGTGTAGCGGTGAAATGCGTAGAGATCTGGAGGAATACCGGTGGCGAAGGCGGCCCCCTGGACAAAGACTGACGCTCAGGTGCGAAAGCGTGGGGAGCAAACAGG
+
IIIIIIIIIIIIIIIIIIIIIIIIHIIIIIIIIIIIIIIIIIIIIIIIIIHIHIIIGIIIIIIIIFHIGIHHIIIIIIIIGIDGGHIIIIIIHIIIIIHIHIGHIIIIGIHIIHHIHIHIIIIIHIGIIGIGIIIH+C;GHIGHHIIHHDHIHI?GHHHHEHIH??FHIIICDD>>@GHHHIHHD5EH@HEG-E@4GE@GHGHE?@FCFHDGFEHHHIHH98;;-DHHGHC@6-6-6-@HIHDHIIIHFCFHHCDIIIHEIHEAGA--GIHHGA-@EHHEEGHHHHEHGHEGHHCHIIIHHGEEIIIIIIIIHHFIHHGIHIHHHIIIHIIIIIIIHGIGIIIIIHHEDHIIIIIIIHIIIIIIIIIIIIIIIIIIIIHGHHIIIIIHIIHHHIIIIIIHHHIIIIIIIIIIIIIHIIIHIHIIIIIIII
@HWI-D00621:625:HMJNFBCX2:2:1104:13270:73166
GTGGGGAATATTGCACAATGGGCGCAAGCCTGATGCAGCCATGCCGCGTGTATGAAGAAGGCCTTCGGGTTGTAAAGTACTTTCAGCGAGGAGGAAGGCGTTAAGGTTAATAACCTTGGCGATTGACGTTACTCGCAGAAGAAGCACCGGCTAACTCCGTGCCAGCAGCCGCGGTAATACGGAGGGTGCAAGCGTTAATCGGAATTACTGGGCGTAAAGCGCACGCAGGCGGTCTGTCAAGTCGGATGTGAAATCCCCGGGCTCAACCTGGGAACTGCATTCGAAACTGGCAGGCTAGAGTCTTGTAGAGGGGGGTAGAATTCCAGGTGTAGCGGTGAAATGCGTAGAGATCTGGAGGAATACCGGTGGCGAAGGCGGCCCCCTGGACAAAGACTGACGCTCAGGTGCGAAAGCGTGGGGAGCAAACAGG
+
IIIIIIGIIIIIIIIIIIIHIIIIIIIIIIIIIIIGIIIIIIIIIIIIIIHIIIIIIIHHIHIIIIHGGHHIIIIIIHHHIIFHIIIHHHIIIHIIIFIIHIIHFIIIIIHHHHHHHIIHIHHIIIHIHIIIGEHHIIIHHHHGCHHFHHIHDHHI?HIGEHHHIGIHFIHHGGHHHIHHHI=++>GGHEHHGIH5EEH?HHGFHHI?FGH=@6C?EC@@@:D/EDCHHHIG?HHF--CHD@=@-E@6-GIIIHCIH>A-8---?HHEGHFHGE?HHGHEE@BAIHCAC-HHD--HACEG@CCEHEG@DHDHEEGHHHGHCHHEHEIHDCIIIHHHEIIIIIHGEHHGDHHHHCIIIIIIIIHHGHGHIIIIHIIIHHCHHHIHIHHHHHHHIGHHEDHIIHIIHHIIIIIIIIIFIIIIIIIIIIIIII
@HWI-D00621:625:HMJNFBCX2:2:1104:12225:73499
GTGGGGAATATTGCACAATGGGCGCAAGCCTGATGCAGCCATGCCGCGTGTATGAAGAAGGCCTTCGGGTTGTAAAGTACTTTCAGCGAGGAGGAAGGCGTTAAGGTTAATAACCTTGGCGATTGACGTTACTCGCAGAAGAAGCACCGGCTAACTCCGTGCCAGCAGCCGCGGTAATACGGAGGGTGCAAGCGTTAATCGGAATTACTGGGCGTAAAGCGCACGCAGGCGGTCTGTCAAGTCGGATGTGAAATCCCCGGGCTCAACCTGGGAACTGCATTCGAAACTGGCAGGCTAGAGTCTTGTAGAGGGGGGTAGAATTCCAGGTGTAGCGGTGAAATGCGTAGAGATCTGGAGGAATACCGGTGGCGAAGGCGGCCCCCTGGTCAAAGACTGACGCTCAGGTGCGAAAGCGTGGGGAGCAAACAGG
+
IIIIIIHIHIIHIIIIIIIIIIIIHHIHIIHIIIIIIIIIIIIIGIIICEGIIIIIIIIIIIGIIIIHIHIIIIIIIHHIIIDHHIIIIIIIHIHIIIGGHIHIIIIIGHHEEGHHGHHIIGIIIICEHEHHHHIIHHII?HHG?FFC:CCHIIIIGHCHHIECHIHIIGIIIDH:GHIGHEGHHIII=F--4EH-@ECHHHF@@-@@GCH9=>-@@?G6CHHIHHHHHHG466-6-IH>;-46HEHHHIHGH:IIIHFHEA--GA-EGIHF68--CB-CGHA@HHHE@HECFA8EHHHFA7HGIHGHDDGHG@IHHHIIHHCIHGIHHHHHHHIIIHHIIIIHHIHHDGIHFIHHCHEHIHHIIHFIIIIIIIHHHE<DHGIFHIHHHHFIHIIIIIIIIIIHIIIIIIIIGIIIIIHIIIIIIIIIII
@HWI-D00621:625:HMJNFBCX2:2:1104:18319:73284
GTGGGGAATATTGCACAATGGGCGCAAGCCTGATGCAGCCATGCCGCGTGTATGAAGAAGGCCTTCGGGTTGTAAAGTACTTTCAGCGAGGAGGAAGGCATTAAGGTTAATAACCTTAGTGATTGACGTTACTCGCAGAAGAAGCACCGGCTAACTCCGTGCCAGCAGCCGCGGTAATACGGAGGGTGCAAGCGTTAATCGGAATTACTGGGCGTAAAGCGCACGCAGGCGGTCTGTCAAGTCGGATGTGAAATCCCCGGGCTCAACCTGGGAACTGCATTCGAAACTGGCAGGCTAGAGTCTTGTAGAGGGGGGTAGAATTCCAGGTGTAGCGGTGAAATGCGTAGAGATCTGGAGGAATACCGGTGGCGAAGGCGGCCCCCTGGACAAAGACTGACGCTCAGGTGCGAAAGCGTGGGGAGCAAACAGG
+
IIIIIIIIIIIIIIIIIIIIIIIIIIHIIIIIGHHIIIIHIIHIIIIIDHGHIIIIHIIIIGIIIHEHIIIIIIIIIIIIIHDGHIIIIIIHIIIIIIGHIFHGIIIIIIIIFEGHHIIHHFHIIIHIAHHHHHFHIIIHIIGHIHEHHIIHIIHHEEHHFHHIIIIGH?HDHIHHIIFH?E=DHGHIHHEC?GEEHHEHGFG@HIHHIHHEFDFEHHGHHEGHFHHHIHH@EGIHGGGHHH=G@G?HEHHHE+H>+IIHHHA?HHEA-?HFHHIIHH@G?GFACAH?HHFIGH?HHFFCHHE@HEIIHHHGHBHIHIIGGIIIIIIIIIIIIIIIIHIHFGIHIIHGDHIIIIIIIIIIIHIIHHHGIIIIIIIHDIHCHGHIIIIIIHIIHIIIIIIIHFIIIIIIIIIIIIIHIIIHIIIIIIIIII
@HWI-D00621:625:HMJNFBCX2:2:1104:13121:73613
GTGGGGAATATTGCACAATGGGCGCAAGCCTGATGCAGCCATGCCGCGTGTATGAAGAAGGCCTTCGGGTTGTAAAGTACTTTCAGCGAGGAGGAAGGCATTAAGGTTAATAACCTTGGTGATTGACGTTACTCGCAGAAGAAGCACCGGCTAACTCCGTGCCAGCAGCCGCGGTAATACGGAGGGTGCAAGCGTTAATCGGAATTACTGGGCGTAAAGCGCACGCAGGCGGTCTGTCAAGTCGGATGGGAAATCCCCGGGCTAAACCTGGGAACTGCATTCGAAACTGGCAGGCTAGAGTCTTGTAGAGGGGGGTAGAATTCCAGGTGTAGCGGTGAAATGCGTAGAGATCTGGAGGAATACCGGTGGCGAAGGCGGCCCCCTGGACAAAGACTGACGCTCAGGTGCGAAAGCGTGGGGAGCAAACAGG
+
IIIIIIIIHGIIIIIIIIIHIIIIIIHIIHIIIIIIIIHIIIIIHIIICHIHHHGGHIIII?HHIGIICHHHIHGIIIIHIG<DHHGIIIIHIIIHIIGIHGH?F?GHHHIIHCHHHIIHHHHEFE@CE@HHI--7:EHIIIFHECHGC:CDHIIICHHHHHE@GCEG?EHDHIHHCFGHIIGGC:GCH@-@-@6@4EC@HGFHGHH66;-@@@@:HC@:E>:+C:HHH:FG-6@@6-@:CEG@-6-6--@@->>>6+HF-A8-664-?FG-EA-6H?HFH@GB-A86-----HDHHHF@@IFEHGIHIGIH?HEHHHGHHHF@F.EG.7HHEG0C9@E9IHHHEHEG:HHHHHHG?IHHHIHIIHIIHHIHHH?IIHH<HHHGHHHHHIHIIIHIHHGIIHHHGIIIHHIIIIIIIIIHHHEHHIIIII
@HWI-D00621:625:HMJNFBCX2:2:1104:15410:73717
GTGGGGAATATTGCACAATGGGCGCAAGCCTGATGCAGCCATGCCGCGTGTATGAAGAAGGCCTTCGGGTTGTAAAGTACTTTCAGCGAGGAGGAAGGCGTTAAGGTTAATAACCTTAGCGATTGACGTTACTCGCAGAAGAAGCACCGGCTAACTCCGTGCCAGCAGCCGCGGTAATACGGAGGGTGCAAGCGTTAATCGGAATTACTGGGCGTAAAGCGCACGCAGGCGGTCTGTCAAGTCGGATGTGAAATCCCCGGGCTCAACCTGGGAACTGCATTCGAAACTGGCAGGCTAGAGTCTTGTAGAGGGGGGTAGAATTCCAGGTGTAGCGGTGAAATGCGTAGAGATCTGGAGGAATACCGGTGGCGAAGGCGGCCCCCTGGACAAAGACTGACGCTCAGGTGCGAAAGCGTGGGGAGCAAACAGG
+
IIIIIIHIHIIIIIHIIIIIHIIIIIIIIIIIIIIIIIIIIIIIHIIIIIHIIIIIIIIIIHIIIIIHHHHHHIIHIIHIIGFHHIHHDHIIIIHHHHGHIIIFHHCHEFFEHDEHIIEHHIHHIIIIIHIIHGHIHFHIIH@@EAHFHDDDHHHCHEHHHIHHCHHHHE::CD>DHHH?@--5CDHIIHCC-@@@HHF?HHEH@6FC;?HCHEHH@GHHI--:GEHHCCGG?HFHIIIGIHIGIIGIIH@HDH:HDC?HHEEHIHIH@GIHIHIHHCEGIIIIIIHHHIHHGHHIIIIHHFHHHHHHIIIIHIIIIIHGIIIIIIIHHCIIIIIIIHIHIIHHHEGD<HIHIIIIIIIIIIIIIIIIIIIIIIIIIIGIIIIIIIIIHIHHIIIIIIIIIHIIIIIIHIIIIIIIIIIIIGIIIIHIII
@HWI-D00621:625:HMJNFBCX2:2:1104:2536:73859
GTGGGGAATATTGCACAATGGGCGCAAGCCTGATGCAGCCATGCCGCGTGTATGAAGAAGGCCTTCGGGTTGTAAAGTACTTTCAGCGAGGAGGAAGGCATTAAGGTTAATAACCTTGGTGATTGACGTTACTCGCAGAAGAAGCACCGGCTAACTCCGTGCCAGCAGCCGCGGTAATACGGAGGGTGCAAGCGTTAATCGGAATAACTGGGCGTAAAGCGCAAGCAGGCGGTCTGTCAAGTCGGATGTGAAATCCCCGGGCTCAACCTGGGAACTGCATTCGAAACTGGCAGGCTAGAGTCTTGTAGAGGGGGGTAGAATTCCAGGTGTAGCGGTGAAATGCGTAGAGATCTGGAGGAATACCGGTGGCGAAGGCGGCCCCCTGGACAAAGACTGACGCTCAGGTGCGAAAGCGTGGGGAGCAAACAGG
+
IIIHIIHIIIIIIIIIIHIGIIIIIHIIIIIIIIIIIIIIIIIIIIIIIIHHIIIHHIIIHGIIIIHHHIIIHFHHIIGIHF<FHIIIGHH.ECCGHIHIHHHIIIIHIEHIIDHFGBG:EHIHIIIII?HGHFHDDHGHH?@AFEHC>CC5GHG@E?@-4E?------5DDH++5@-FFH=4>C+4--@----55@6@HE-@-6+6-@DDE@@CCH@E->:D+@-@65+-@---66-=H>-@@HG?H@-@G@355+CAF8-?FHH?AFHHGGA6-6---EEEIHG@F@HFHHCHHHFHHH@F@D?G@+CIHHHHHGEGHCHCHGHHIIIIHHIIIIGHHHHHGHIHF:CHHHHIHHGIIIIIHGIHHHIIIIIIIIIIIGGIIIIIHIIIIIIIIIIHGHHIHIIIIIIIIGGIIIIIIIIIIIIIIHI
@HWI-D00621:625:HMJNFBCX2:2:1104:2873:73755
GTGGGGAATATTGCACAATGGGCGCAAGCCTGATGCAGCCATGCCGCGTGTATGAAGAAGGCCTTCGGGTTGTAAAGTACTTTCAGCGAGGAGGAAGGCGTTAAGGTTAATAACCTTAGCGATTGACGTTACTCGCAGAAGAAGCACCGGCTAACTCCGTGCCAGCAGCCGCGGTAATACGGAGGGTGCAAGCGTCAATCGGAATTACTGGGCGTAAAGCGCACGCAGGCGGTCTGTCAAGTCGGATGTGAAATCCCCGGGCTCAACCTGGGAACTGCATTCGAAACTGGCAGGCTAGAGTCTTGTAGAGGGGGGTAGAATTCCAGGTGTAGCGGTGAAATGCGTAGAGATCTGGAGGAATACCGGTGGCGAAGGCGGCCCCCTGGACAAAGACTGACGCTCAGGTGCGAAAGCGTGGGGAGCAAACAGG
+
IIIIIIIIIIIIIIIIIIIIIIIIIIHIIIIIIIIIIIIIIIIIIHIIFDEHFHHHIHIIIGIIIIIIII=EHHIIIE0DHIFHHHGIDDHDHIIGIIGIIIIHHIHIIIHHHHEHGHGHGC@G??E@HCHFFFG;HEHHHHHHEHIHHIIC-AF@F?HHHGI?FHI??ECDHC+6@?FE?C-33;EEHF-6--@----6HGD66664#:HHGHHHE@G?;@>7:;>HD3@IHHF@-?DHC4@6-@?FF-?FECCGHDHHGA6-EFAA-GHHF6-EHHGHIHHGHHA@EHHHGCHEHAHHEFHHHFIHIIIIIHIIHGGIHCIIIIIIIHHIIIIIIHHHIIIIIIHHDEIIIIIHIIIIIIIIIIIIIIIIIIIIIIHIIIIIIIIIIIIIIIIIIIHIIHIIIIIIIIIIIIIIIIIIIIIIIIIIII
@HWI-D00621:625:HMJNFBCX2:2:1104:14907:73778
GTGGGGAATATTGCACAATGGGCGCAAGCCTGATGCAGCCATGCCGCGTGTATGAAGAAGGCCTTCGGGTTGTAAAGTACTTTCAGCGGGGAGGAAGGCGATAAGGTTAATAACCTTGTCGATTGACGTTACCCGCAGAAGAAGCACCGGCTAACTCCGTGCCAGCAGCCGCGGTAATACGGAGGGTGCAAGCGTTAATCGGAATTACTGGGCGTAAAGCGCACGCAGGCGGTCTGTCAAGTCGGATGTGAAATCCCCGGGCTCAACCTGGGAACTGCATTCGAAACTGGCAGGCTAGAGTCTTGTAGAGGGGGGTAGAATTCCAGGTGTAGCGGTGAAATGCGTAGAGATCTGGAGGAATACCGGTGGCGAAGGCGGCCCCCTGGACAAAGACTGACGCTCAGGTGCGAAAGCGTGGGGAGCAAACAGG
+
IIIGIIIIIIIIIIIIHIIGIIIIIIIIIIIIHIIIIGIIIIIIIIIIIHGHIGIIIIIIIGIIIHIGIHHGIHHIGHIGHHFHHIIIIIHIIIIHHIIHGIHHIGHCEHEEEEEHIIHIIHGHIIIIHIEEEHHDHH:G?EHHGHHIIIDHHIGIHHHIHIIIHIIGHH:DDD+;EFGHHHFICHHH--@GCE-6-?--@EHEE?@HHHFFDG@;HDGHDDHHFHHHH>54--H@--EC:@IHIIHHGCIHHDCHCHGIIHHEHHHFHFIHFA?CIHGFIHIIHIHIGIFIIHIIIHIHIHHHEEHIIIIIIHHIIIIHHEEIIHIIIIIIIIIIHHHIIIIIIIHGDHHHGHHHGIIHHIGIIHHEIIIIIIHHIGIIIIIFIIIIIIIIIIIHIIIHHGIIIIIIGIIIIIIHIIIIIIIIIIIIII
@HWI-D00621:625:HMJNFBCX2:2:1104:16316:73916
GTGGGGAATATTGCACAATGGGCGCAAGCCTGATGCAGCCATGCCGCGTGTATGAAGAAGGCCTTCGGGTTGTAAAGTACTTTCAGCGGGGAGGAAGGCGATAAGGTTAATAACCTTGTCGATTGACGTTACCCGCAGAAGAAGCACCGGCTAACTCCGTGCCAGCAGCCGCGGTAATACGGAGGGTGCAAGCGTTAATCGGAATTACTGGGCGTAAAGCGCACGCAGGCGGTCTGTCAAGTCTGATGTGAAATCCCCGGGCTCAACCTGGGAACTGCATTCGAAACTGGCAGGCTAGAGTCTTGTAGAGGGGGGTAGAATTCCAGGTGTAGCGGTGAAATGCGTAGAGATCTGGAGGAATACCGGTGGCGAAGGCGGCCCACTGGACAAAGACTGACGCTCAGGTGCGAAAGCGTGGGGAGCAAACAGG
+
IIIIIIIIIIIIHFIIIIIIIIIIIHIIHIIIHIHIIIIIIGIFHHIIHH@HHHIIIIHHHHIHHHHFHDGCHHHIIIGHFE<<<GHHIIIHIHIIIGIIGDHHFH:FE?FHHHEE--DBEC@@EHI@EHHH?AGDHHII-EHHGFHC;5>>GH6A@GHHHC4-6@@@HHCDHIHIGEE-@=@C++---6@-4-6@EE@F-@@GG@@?GEHHF:@>@-@+--6+--=HC6-@FG?HHHE@-6-------6EFHH;66+AFG@6B6-EEGCEA-A-EEHFCEHGFGFFHGD-?EEFFIIFHEEIGFHHHDCHHHHHFHIIIHF?@F@@EHCHHHHIIHEG@FGGHHIHHDHHEG?E<EHIHDECDGCC0GIIHHIIIHHF<11@G@IHIHHHHFEEIHHEHC1IIIIHIHHCHHHHHIIHHIIIIIIIIII
@HWI-D00621:625:HMJNFBCX2:2:1104:4209:74025
GTGGGGAATATTGCACAATGGGCGCAAGCCTGATGCAGCCATGCCGCGTGTATGAAGAAGGCCTTCGGGTTGTAAAGTACTTTCAGCGAGGAGGAAGGCGTTAAGGTTAATAACCTTGGCGATTGACGTTACTCGCAGAAGAAGCACCGGCTAACTCCGTGCCAGCAGCCGCGGTAATACGGAGGGGGCAAGCGTTAACCGGAATTACGGGGCGTAAAGCGCACGCAGGCGGTCTGTCAAGTCGGATGTGAAATCCCCGGGCTCAACCTGGGAACTGCATTCGAAACTGGCAGGCTAGAGTCTTGTAGAGGGGGGTAGAATTCCAGGTGTAGCGGTGAAATGCGTAGAGATCTGGAGGAATACCGGTGGCGAAGGCGGCCCCCTGGACAAAGACTGACGCTCAGGTGCGAAAGCGTGGGGAGCAAACAGG
+
IIIHIIIIIIIIIIIIIIIIIIIIGGHIIIIIIIHIIIIIIIIGHICHCHGHEGC?GHIIIHGIHHIIIIIHHIIIHHHHIH<DCHHICCHHGHIIGDHHH<GEHHHH?/FHA.DHH?@7;HHHHI?-A@F-A?E:>=DHHHHIE?EHHGDHICHEHG=@EG---6AAC?6>::5DHF@CC--5+:+++>?G?-@########F@:@6)::HBHEGG6++-54+DEHHHBC@6-F@66-++-4--@66-?EHH;+HCDEFA-F5?GGH@AF?6A6-CEHHEHHHHHHHGC-HEHFHEHHHAB?G@@FE:IIHCHEGIFHGIGIIIHHHH:IHCIIIIIIHHHHFHHHGDIHHGIIHIIIIIIIIHIIIIIGIIIIIHGHIIGIHFIIIIHGIIIIIIIHIHFHHIIIIIIIIIHIIIIIIIIIIIIIIII
@HWI-D00621:625:HMJNFBCX2:2:1104:11621:74225
GTGGGGAATATTGCACAATGGGCGCAAGCCTGATGCAGCCATGCCGCGTGTATGAAGAAGGCCTTCGGGTTGTAAAGTACTTTCAGCGAGGAGGAAGGCGTTAAGGTTAATAACCTTGGCGATTGACGTTACTCGCAGAAGAAGCACCGGCTAACTCCGTGCCAGCAGCCGCGGTAATACGGAGGGTGCAAGCGTTAATCGGAATTACTGGGCGTAAAGCGCACGCAGGCGGTCTGTCAAGGCGGATGTGAAATCCCCGGGCTCAACCTGGGAACTGCATTCGAAACTGGCAGGCTAGAGTCTTGTAGAGGGGGGTAGAATTCCAGGTGTAGCGGTGAAATGCGTAGAGATCTGGAGGAATACCGGTGGCGAAGGCGGCCCCCTGGACAAAGACTGACGCTCAGGTGCGAAAGCGTGGGGAGCAAACAGG
+
HIIIIIIIIIIIIIIIIIIHIIIIIIIIIIIIIIIIIIIIIIIIIIIIHFGHIIIIIIIIIIIIHIIIHIIIIIHHFEHIIF<CGIHIIIIHIIIGIIIIGHIHIIHIIIIIIIHIHHEHHHIIGIIIFHIIHHHHDECHHHHHCHEFD:>>GH@@FHHA5@EGEGH-FH:+5+>:GEF-@E@:CC-@HIF--46----66EH@@E@66ECH@@CGHHGFHEE>:DDDH>DE@HE@@6@E4-C@@F-HHEHIIHHC>:HIHEA-HHHCIHIHHEIIIIHIIHIGIIIIIIHHHCHFHHIIHHHFHGIIIIIIHHIIHHIHHEHGHEHFHHHIIIIIHHIHIIIIHHGCDHIIIIIIGIIIIIIHIIGIIIIIIIIIIHIIGIIIIIIIIGIIIIHIHIIIIHIIIIHIIIIIIHIIHIIIIHIIIIIIII
@HWI-D00621:625:HMJNFBCX2:2:1104:11899:74137
GTGGGGAATATTGCACAATGGGCGCAAGCCTGATGCAGCCATGCCGCGTGTATGAAGAAGGCCTTCGGGTTGTAAAGTACTTTCAGCGAGGAGGAAGGCGTTAAGGTTAATAACCTTGGCGATTGACGTTACTCGCAGAAGAAGCACCGGCTAACTCCGTGCCAGCAGCCGCGGTAATACGGAGGGTGCAAGCGTTAATCGGAATTACTGGGCGTAAAGCGCACGCAGGCGGTCTGTCAAGTCGGATGTGAAATCCCCGGGCTCAACCTGGGAACTGCATTCGAAACTGGCAGGCTAGAGTCTTGTAGAGGGGGGTAGAATTCCAGGTGTAGCGGTGAAATGCGTAGAGATCTGGAGGAATACCGGTGGCGAAGGCGGCCCCCTGGACAAAGACTGACGCTCAGGTGCGAAAGCGTGGGGAGCAAACAGG
+
IIIIIIIIIIIIIIIIIIIIIIIIIIIIIIIIIIIIIIHIIIIIIIIIIIHHIIIIIIIIIGIIIIIIIHIHIIHIIIIIIHFHIIIIDHIHHHHIHIGIIIIHIGHIHGHHHHHIIHF.>HHIIHHH@HIIIHGHHH>GEHHH-FHIID++4AFHHHHHHHEGECHHCHDGHIHDFEHHGHHII+-6EEGC-@@@@GEEHGF@6@66GIHGIHIHHHH>4-GHFHHCH:@G@@@@6-=D:==IHE@6-HHF@+>CC+IHHF6?GHH@IIHHHHIHEIHCHIIIHIIHIIIIHIHHIIIHEHHCG@HEIIIIIHHIHIIIIIHIIIIIIIIIIIHHIHIHIIIHHHHF<FIIIIIIIHFIIIIIIIIIHEIIIIIHHIHHHEIIIIIIIHIIIIIIIIIIIHIIIIIIIIIIIIIIIIIIIIIIIIIIII
@HWI-D00621:625:HMJNFBCX2:2:1104:12670:74120
GTGGGGAATATTGCACAATGGGCGCAAGCCTGATGCAGCCATGCCGCGTGTATGAAGAAGGCCTTCGGGTTGTAAAGTACTTTCAGCGAGGAGGAAGGCGTTAAGGTTAATAACCTTGGCGATTGACGTTACTCGCAGAAGAAGCACCGGCTAACTCCGTGCCAGCAGCCGCGGTAATACGGAGGGTGCAAGCGTTAATCGGAATTACTGGGCGTAAAGCGCACGCAGGCGGTCTGTCAAGTCGGATGTGAAATCCCCGGGCTCAACCTGGGAACTGCATTCGAAACTGGCAGGCTAGAGTCTTGTAGAGGGGGGTAGAATTCCAGGTGTAGCGGTGAAATGCGTAGAGATCTGGAGGAATACCGGTGGCGAAGGCGGCCCCCTGGACAAAGACTGACGCTCAGGTGCGAAAGCGTGGGGAGCAAACAGG
+
IHEHHHIIHIIIHIIIIIIEHGIIDDHIIGIIIHIIGHGHHIIIHIIIIHCGHHHIIIHHHHHHFCHFHHIHIIIIHHHIIID?EHHCCCCCHHEHEHIHIHGEIHHHHHIHCAGHHEHEDHHIIIEHHHIHH?=HDHHG@EAH?6AGHHHHIH?GCHHIH@E@-@EEHEHHDCC5@HE@@@GHC+6@-6FH?E@EHH--@H@ECHCGHD@GFGHHHC6CC@ECGHDHDDEE@@GG?HHD:546--@HHFHHE+>>:+@A6E@FIHHFCHCHHHHHIHFH@HF??IIHEIHHGEHHEEHHFAH?HEIHCHD?G@GIHIHIGHHGIIGIIIIIIHHHEHCEIIHEIHGF:HHHEGCHEHIHHHDDFHIIIIIIIHHIIHHCIIIIIHHHIIIIIHIHHHHFH@IIIIIHIIGIIIIIIHFIIIHHHHIIII
@HWI-D00621:625:HMJNFBCX2:2:1104:16786:74056
GTGGGGAATATTGCACAATGGGCGCAAGCCTGATGCAGCCATGCCGCGTGTATGAAGAAGGCCTTCGGGTTGTAAAGTACTTTCAGCGAGGAGGAAGGCGATAAGGTTAATAACCTTGTCGATTGACGTTACTCGCAGAAGAAGCACCGGCTAACTCCGTGCCAGCAGCCGCGGTAATACGGAGGGTGCAAGCGTTAATCGGAATTACTGGGCGTCAAGGGCACGCAGGCGGTCTGTCAAGTCGGATGTGAAAACCCCGGGGTTAACCTGGGAACTGCATTCGAAACTGGCAGGCTAGAGTCTTGTAGAGGGGGGTAGAATTCCAGGTGTAGCGGTGAAATGCGTAGAGATCTGGAGGAATACCGGTGGCGAAGGCGGCCCCCTGGACAAAGACTGACGCTCAGGTGCGAAAGCGTGGGGAGCAAACAGGA
+
IIIIIIIIIHIIIIIIIIIHIHIIIIIIIIHHHHHIIIIIIIIIIIIIHHGHHIIIIIHIIHIIIIIGIIHHIIIIIHHIHG<DGHHHHHIIFHHII=HHIIIHIIIICHHIIIFHIIE@HGHHHHHHHHHHHHHDHE:FHHE@HHIIGHHHCHFEEF-8G@G-6ECEFE>DHH355@GCG5-3>+-5-6F--@@=@E?@@---@@>DH-6@-<<)5@6+4-@@GC>DG+@?E@G6--4+3@-66--@@@-66++CDD@A8---HFA6-CHHHFCG8-----B-8---B4-HEHHGA@AF7A?@8-G@CHHEGFHG?.EHECCHHHH:7.IHGFGH@?HHC<CGHEHD9GEGEHHHHHEIHDIGIIHHHHCGIIIHIIIIHIIIIIHHIHHIHIHGEEEHHFEHHEIHHHIIGIIHIIIIIIIIHIG?HHE
@HWI-D00621:625:HMJNFBCX2:2:1104:11336:74262
GTGGGGAATATTGCACAATGGGCGCAAGCCTGATGCAGCCATGCCGCGTGTATGAAGAAGGCCTTCGGGTTGTAAAGTACTTTCAGCGAGGAGGAAGGCATTAAGGTTAATAACCTTGGTGATTGACGTTACTCGCAGAAGAAGCACCGGCTAACTCCGTGCCAGCAGCCGCGGTAATACGGAGGGTGCAAGCGTTAATCGGAATTACTGGGCGTAAAGCGCACGCAGGCGGTCTGTCAAGTCGGATGTGAAATCCCCGGGCTCAACCTGGGAACTGCATTCGAAACTGGCAGGCTAGAGTCTTGTAGAGGGGGGTAGAATTCCAGGTGTAGCGGTGAAATGCGTAGAGATCTGGAGGAATACCGGTGGCGAAGGCGGCCCCCTGGACAAAGACTGACGCTCAGGTGCGAAAGCGTGGGGAGCAAACAGG
+
IIIIIIIIIIIIIIIIIIIIIIIIIIIIIIIIIIIIIIIIIIIIIIIIHIIHIIIHIIIIIIIIIHHIIHIIIIIGIHHIIIDGHHHHDDHHHIHHIIIIHIIIIHHHEGHHHHFHHIHHHHIFFCEHIIIFHHIIC=:-@FHH?FHE+::DHCHIIIF@E@EAEFEHHA:;HD>C?GHHHEHII:-@EHCEE---4@-6@HEG@@G@@HHE=?IHHFHIICHDHC@+>9-G@66EHEED;=E?CHEF6--@@5CDDHHEHFFGIHGHEHHFEEF6?HHEG6-?HHEGHG-G?HHFCAGA-HIHHBG@7+HHF.IHHAGIHHHIHHIIIHIHHIIHHIIIIIIIIHHF@HIIIGIHEHGGIIIIIHHIIHIIIIIHIHHCHHIIIIIIHIIIIIIIIIIIHIIIIIIIIIIIIIIIIIIIIIIIIIIIII
@HWI-D00621:625:HMJNFBCX2:2:1104:11503:74280
GTGGGGAATATTGCACAATGGGCGCAAGCCTGATGCAGCCATGCCGCGTGTGTGAAGAAGGCCTTCGGGTTGTAAAGCACTTTCAGCGAGGAGGAAGGTGGTGAGCTTAATACGCTCATCAATTGACGTTACTCGCAGAAGAAGCACCGGCTAACTCCGTGCCAGCAGCCGCGGTAATACGGAGGGTGCAAGCGGTAATCGGAATTACTGGGCGTAAAGCGCACGCAGGCGGTCTGTCAAGTCGGATGTGAACTCCCCGGGCTCAACCTGGGAACTGCATTCGAAACTGGCAGGCTAGAGTCTTGTAGAGGGGGGTAGAATTCCAGGTGTAGCGGTGAAATGCGTAGAGATCTGGAGGAATACCGGTGGCGAAGGCGGCCCCCTGGACAAAGACTGACGCTCAGGTGCGAAAGCGTGGGGAGCAAACAGG
+
HGGHHHHHIIIIHIIIIIII1CHHIGDDHEHIIIIIHHHHHHHHEDHDDHIHHHHIIHIIIHEHHIIIGIHHIHHHIIIIIHCEFHIIHHH.EHEHHDFHGGHGHEFHHEHEHHHHHHHIHHH?-GHIHHIDG-7C;H:GHIG?ABH@>HHIHHEGHHI??GGHA?GHIHHDDCD+-@-665@CC:EG--6@-6+53-6@-@@-4FE@GHGHHF-E=CD:-@@HEE@:D:56-6---6-6+=@C@@?@6--5++:>:HHEA8GAA-?AGAG8A--CCGCF-@A6@GG?IIIGIIHGGCHHGHG@HHIEHIIIIIHHHGH?H?HHHE@?HHHHIHH@FCGHHHAHHHFD<EHHDD0F<@?HHHHDGEIIGIIIHDIHCE<DHHHEHHIHIFHEIGIHIHHCGEHDIIIIIIHIHHHHEIIIHFEEHHE@EH
@HWI-D00621:625:HMJNFBCX2:2:1104:15541:74375
GTGGGGAATATTGCACAATGGGCGCAAGCCTGATGCAGCCATGCCGCGTGTATGAAGAAGGCCTTCGGGTTGTAAAGTACTTTCAGCGAGGAGGAAGGCATTAAGGTTAATAACCTTAGTGATTGACGTTACTCGCAGAAGAAGCACCGGCTAACTCCGTGCCAGCAGCCGCGGTAATACGGAGGGTGCAAGCGTTAATCGGAATTACTGGGCGTAAAGCGCACGCAGGCGGTCTGTCAAGTCGGATGTGAAATCCCCGGGCTCAACCTGGGAACTGCATTCGAAACTGGCAGGCTAGAGTCTTGTAGAGGGGGGTAGAATTCCAGGTGTAGCGGTGAAATGCGTAGAGATCTGGAGGAATACCGGTGGCGAAGGCGGCCCCCTGGACAAAGACTGACGCTCAGGTGCGAAAGCGTGGGGAGCAAACAGG
+
IIIIHIIIIIIIIIIIIIHIIIHIIIIHHIIIIIIIIIIIIIIIIIIIIIIIIIIHIIIHHEHII?HHIGHIIIIHIIIIIHGHIHHHDHHDGHEHHIHIHIIHEHHHIIIHHEHIIHIHHHIIFH?EHHIIIIIGDHH@HIHHEF-A;DCCHHAGHHDHHIEHHCE@@EHCDHDC?E?-@E=DH+5@EHHE-5-6@@@-FHHHH?G@?>@?HH;@56C@->C+F?E:::-F?E@@-6-C:E@@@E-?FGHHHDIHDCGAA?AECIIIHGHHEHAFHCHHAFHIHHIIHGHIHFHEEHEHEF-HIIIIHIIHHFHEHIIHHIIIIIIHIHHDCHHHHHDHIIHIIHHG<HIIIIIHHEHHDIIIIIIIIHIIIIIHD<HCIHHHHIIHHHIIIIIIIIIHFEIIIIIIHHIIIIHHIIIIHGIIIIIIII
@HWI-D00621:625:HMJNFBCX2:2:1104:15808:74267
GTGGGGAATATTGCACAATGGGCGCAAGCCTGATGCAGCCATGCCGCGTGTATGAAGAAGGCCTTCGGGTTGTAAAGTACTTTCAGCGAGGAGGAAGGCGTTAAGGTTAATAACCTTGGCGATTGACGTTACTCGCAGAAGAAGCACCGGCTAACTCCGTGCCAGCAGCCGCGGTAATACGGAGGGTGCAAGCGTTAATCGGAATTACTGGGCGTAAAGCGCACGCAGGCGGTCTGTCAAGTCGGATGTGAAATCCCCGGGCTCAACCTGGGAACTGCATTCGAAACTGGCAGGCTAGAGTCTTGTAGAGGGGGGTAGAATTCCAGGTGTAGCGGTGAAATGCGTAGAGATCTGGAGGAATACCGGTGGCGAAGGCGGCCCCCTGGACAAAGACTGACGCTCAGGTGCGAAAGCGTGGGGAGCAAACAGG
+
IIIIIIHIHHIIIIIIIIHIIIIIIIIIIIIIHIHIIIIIIIHIIIHIHHDHIIIIIIIIIIIIHIIIIHIIIIIIIIIIIIDGHHHIIIIIIIIIIIGIIIHIIIEHEHE@@7FGHHFHIIIHHHHIHHIEF-77:EHHGHGIIIFHHCDHHHHHIF-FHHGHHIIIEH::DD+C@GHHH@-;HH-@GHHEEGH@GE@HHHG@EGHGFD@H@CG6@4.8CCHHHGCHDHC-?HHHGHIHDEHGHE@IHCHHHCHCCHG-GEFEHECA-?HHHA?IGIHHA=EGCHGHHHHHHGAHHAEHGHFEHHHIIIIHHAHHHIIHGIIHHFEHD:IIHIIIIIHHHDEFEEHF<CHIHIIIIIIIGIIIIIIIIIIIIIGIIIIIHHIIIIIIIIIIHIIIIIIIIHIIIIIHIIIIIIIIIIIIIIIIIIIIII
@HWI-D00621:625:HMJNFBCX2:2:1104:4090:74622
GTGGGGAATATTGCACAATGGGCGCAAGCCTGATGCAGCCATGCCGCGTGTATGAAGAAGGCCTTCGGGTTGTAAAGTACTTTCAGCGAGGAGGAAGGCGTTAAGGTTAATAACCTTAGCGATTGACGTTACTCGCAGAAGAAGCACCGGCTAACTCCGTGCCAGCAGCCGCGGTAATACGGAGGGTGCAAGCGTTAATCGGAATAACTGGGCGTAAAGCGCACGCAGGCGGTCTGTCAAGTCGGATGTGAAATCCCCGGGCTCAACCTGGGAACTGCATTCGAAACTGGCAGGCTAGAGTCTTGTAGAGGGGGGTAGAATTCCAGGTGTAGCGGTGAAATGCGTAGAGATCTGGAGGAATACCGGTGGCGAAGGCGGCCCCCTGGACAAAGACTGACGCTCAGGTGCGAAAGCGTGGGGAGCAAACAGG
+
IIIIIHIIIIIIIIIIIIIIIIHHIIHDHIHHHIHIIHIIHIHIIIHIIIHCHHHIHIIIIIIIHGHHIHHHIIGEHIIIHHGHHIHHHHIIIIIHIIIIHIIIIH/@GHGFHHEHHHHIHHIE-FHIIHHHHHHH+ECEAF-8-FEGHCHH=A6@FHHHHI@F@@GC?4++3+5356-6@4->:+-5EH---6EHG-----@4@+--+4@E@>EHEE@3>>DHDDCC8A?@6--6-@@+:-@@@6@6@?EHE5+C3+HGEGEAEHHHA?GAA8--EEE@FIIIIIHHHCHGGFFH?EHHEG-HG@HGIIHGHGGGHIIHHIHEIHIHIHHHHIIIHHIHIIIGIIHFFFIHIIIHFIGIHHHDGEHHHHEIIHHDHGHHIGHHF?HIIIIIIIIHHCHEEFIIIHHIHIIIIHHIIIHIHIHIHHHIHI
@HWI-D00621:625:HMJNFBCX2:2:1104:14808:74709
GTGGGGAATATTGCACAATGGGCGCAAGCCTGATGCAGCCATGCCGCGTGTGTGAAGAAGGCCTTCGGGTTGTAAAGCACTTTCAGCGGGGAGGAAGGCGTTAAGGTTAATAACCTTGGCGATTGACGTTACCCGCAGAAGAAGCACCGGCTAACTCCGTGCCAGCAGCCGCGGTAATACGGAGGGTGCAAGCGGTAATCGGAATTACTGGGCGTAAAGCGCACGCAGGCGGTCTGTCAAGTCGGATGTGAAATCCCCGGGCTCAACCTGGGAACTGCATTCGAAACTGGCAGGCTAGAGTCTTGTAGAGGGGGGTAGAATTCCAGGTGTAGCGGTGAAATGCGTAGAGATCTGGAGGAATACCGGTGGCGAAGGCGGCCCCCTGGACAAAGACTGACGCTCAGGTGCGAAAGCGTGGGGAGCAAACAGG
+
IIIIIIIHHHHIIIIIIIIIIIHIIIHIIIIIGHIHIIIIIHIIIIIHIIIIHIGIIIIIIIIIICHHIHHIHIIGIIHI@GDGHIIGIIIIIGIIHIIIIIEHIIHHGHHHIIIGFHEGHHDHHHHIHIHHHAHCCD>HIIHIEHHIHGHIHFHGIIIIIIEHIGHIHI:HHHCDEEFEGC=;>:@--@@HHH+@CHEHHHCHCGE?EHC@@ECEH@>@>HG;GHHHHGDF@CHFFHIHDHEEH@F?HEHHH>D:HDFIHEHFHH?EEHHFF@IIHHF?EHFHHIIHIIIIIHFHHHHFHIIIIIGHHDGHE?HIIIIIGHGIIIIHIHIIIHIHHHHEIIIIHHHGDIIIIIHIIHIHGIIIIIIIIIIIIIIIIIIHGIIIIIIIIIIHHIGIIIIHHFHIIIHHIIIIIIIIIIIIIIIIIIIIII
@HWI-D00621:625:HMJNFBCX2:2:1104:4018:74878
GTGGGGAATATTGCACAATGGGCGCAAGCCTGATGCAGCCATGCCGCGTGTATGAAGAAGGCCTTCGGGTTGTAAAGTACTTTCAGCGAGGAGGAAGGCATTAAGGTTAATAACCTTGGTGATTGACGTTACTCGCAGAAGAAGCACCGGCTAACTCCGTGCCAGCAGCCGCGGTAATACGGAGGGTGCAAGCGTTAATCGGAATTACTGGGCGTAAAGCGCACGCAGGCGGTCTGTCAAGTCGGATGTGAAATCCCCGGGCTCAACCTGGGAACTGCATTCGAAACTGGCAGGCTAGAGTCTTGTAGAGGGGGGTAGAATTCCAGGTGTAGCGGTGAAATGCGTAGAGATCTGGAGGAATACCGGTGGCGAAGGCGGCCCCCTGGACAAAGACTGACGCTCAGGTGCGAAAGCGTGGGGAGCAAACAGG
+
IIIIIIIIIIIIIIIIIIIIIIIIIIIIIIHHIIIIIIIIIIIIIIIIFH@HHHHIIIIIIIIGIIIHHHIIIIIIIHFHIF<CHHIIIIIIIIIGIIGHIIIIHIGGHHHHHFCFHH.FHHHHHHIIHHIHHIIICHDHEF?D?GHHGH:CHGGHHEE--@EEH--4EHHIIIDH@@G-E=EHHC-@=GC--@@GGH?@ED=--@6-=HD@45@EC-3366D<DDHI>+E@66-6--=CD=4--66--HGHHDHHHIHEIHHHHHHHHIGIHIHIHHCCGIIHHH@?EHHHEIHIIIHHIHHHHCHEIIIHHHHIHIIIIIHGIIIIIHIIIIIIIIIIIIIHEFHHDGGIIIIIIIIIIIHIIIIIIHIIIHIIIIIIHCIIIIIIIIIIIIIIIIIIHHIIIIIIIIIIIIIIIIIIIIIIIIIIII
@HWI-D00621:625:HMJNFBCX2:2:1104:12927:74982
GTGGGGAATATTGCACAATGGGCGCAAGCCTGATGCAGCCATGCCGCGTGTATGAAGAAGGCCTTCGGGTTGTAAAGTACTTTCAGCGAGGAGGAAGGCATTAAGGTTAATAACCTTGGTGATTGACGTTACTTGCCGAAGAAGCACCGGCTAACTCCGTGCCAGCAGCCGCGGTAATACGTAGGGTGCAAGCGTTAACCGGAATTACTGGGCGTAAAGCGCACGCAGGCGGTCTGTCAAGTCGGATGTGAAATCCCCGGGCTCAACCTGGGAACTGCATTCGAAACTGGCAGGCTAGAGTCTTGTAGAGGGGGGTAGAATTCCAGGTGTAGCGGTGAAATGCGTAGAGATCTGGAGGAATACCGGTGGCGAAGGCGGCCCCCTGGACAAAGACTGACGCTCAGGTGCGAAAGCGTGGGGAGCAAACAGG
+
IIHHIIIIIEHICHHIIIIIIIIIDHHIHIIIIIIHHIIHHFHGIIGHIIC1DHHGHHGGHEHIIIIICHHIIIIIGHIIIE<<<9<C.CCD/EEHEGC@HGGE?FCCGHHIH?DGHF.:.DFAA.DG7DH-A-7--77++DHH-AFCD:+:GC?HHEHAGF@--5-8A-+6::66---@@-65@@@5-666-64-@--6FFH6@----+>G6+@CHD;)-2CH@?GD>+-?@-6EF?HHC@@-H@?HHFIHHCHHDDHF-GA-AG466-HHHHGHG?HHG4@HHF?GHHHHHAHGEHCGF87-H?GIHIHA:.IIHHIHFIHHF?HIIIIIHHHIIIIHIIHHIHHD.IIEIHHH?IIHDHHHCIHIIIIIIIGHIIHCECIIHHFHCC<1GIIIIIHHGCHHIHHIIIIIIIIIIIIHIHIHIIIIII
@HWI-D00621:625:HMJNFBCX2:2:1104:2904:75299
GTGGGGAATATTGCACAATGGGCGCAAGCCTGATGCAGCCATGCCGCGTGTATGAAGAAGGCCTTCGGGTTGTAAAGTACTTTCAGCGAGGAGGAAGGCGTTAAGGTTAATAACCTTGGCGATTGACGTTACTCGCAGAAGAAGCACCGGCTAACTCCTTGCCAGCAGCCGCGGTAATACGGAGGGTGCAAGCGTTAATCGGAATTACTGGGCGTAAAGCGCACGCAGGCGGTCTGTCAAGTCGGATGTGAAATCCCCGGGCTCAACCTGGGAACTGCATTCGAAACTGGCAGGCTAGAGTCTTGTAGAGGGGGGTAGAATTCCAGGTGTAGCGGTGAAATGCGTAGAGATCTGGAGGAATACCGGTGGCGAAGGCGGCCCCCTGGACAAAGACTGACGCTCAGGTGCGAAAGCGTGGGGAGCAAACAGG
+
IIIHIIIIIIIIIIHHIIIIIIIIIIIIIIHIIIIIIIIGIIIIIIIIHHHIIIGIGIIIHIIIIIHHEHGHIIHIIHHIID<FHGHHIIIIIIIIIHIHIGHFHICHHHCHIGEHEHFHDC:EHIEGEC-7FGHH:@:EEHGHHHHHHG:HHIIHHF-6AA-8-6@HF@+3CH+:--6FG--35+4---6-4@-GGG@-@=-@EH+@EHHHEH@CE@GHC643>DHDC+-4---6---:HE@@EH@6-FHH=DHHDDEHA88-G@EIIHEG-HHEHEF?HHEHHHIHIIIIHHGEIHA--?HHHFCIIHIHGCHHHHHEIIGGIIIIHIIIIIIIIIGIIHIHIIHGDHIIIIHHIGGCHHIIIIHHHHIIHIIIIIIIHHHCHHHIIIIIHIIIIIIHIHIIIIIIIIIIIIIIIIHIIIIIIIIIII
@HWI-D00621:625:HMJNFBCX2:2:1104:15793:75572
GTGGGGAATATTGCACAATGGGCGCAAGCCTGATGCAGCCATGCCGCGTGTATGAAGAAGGCCTTCGGGTTGTAAAGTACTTTCAGCGAGGAGGAAGGCATTAAGGTTAATAACCTTGGTGATTGACGTTACTCGCAGAAGAAGCACCGGCTAACTCCGTGCCAGCAGCCGCGGTAATACGGAGGGTGCAAGCGTTAATCGGAATTACTGGGCGTAAAGCGCAAGCAGGCGGTCTGTCAAGTCGGATGTAAAATCCCCGGGCTCAACCTGGGAACTGCATTCGAAACTGGCAGGCTAGAGTCTTGTAGAGGGGGGTAGAATTCCAGGTGTAGCGGTGAAATGCGTAGAGATCTGGAGGAATACCGGTGGCGAAGGCGGCCCCCTGGACAAAGACTGACGCTCAGGTGCGAAAGCGTGGGGAGCAAACAGG
+
IIIIIIIIIIIIIIIIIIIIHIHIIIIIIIIIHIIIIIIIIIIIIIHIIIHIIIIHHIIIIFHIIIIII<ECHIIIIHIIIG<FHHHIIIIHHIHIIIFHGHHHHIHHIIIIIIIIIIIHHGHHHGEHHHIIHGHHIIIIHHIHICHCC:;DEHEHIH=FEHHHHEEHFH>+5DDHC--6@6@DHH@-EG6F-@@C@HEEHDCCGHEHG-@?@9<+ED6@DD)6@655DCF-?F@EE@E:;-6---@@-G@--D;5++A6-86-HG5??HHHG8--FFHHE=6AAAFCF-HHHEEGHHD-BF-HA?IHDC:GHHEHF@FHG@HEG?F.C;HIIHHHHD</IHIHHHCD<HHIHIIIHIHHGHDHEE=G=HHHHEDIHHE.0D<CCGIHIIIIIHEHIIIIHEHHCEIHGHEHCIHGEHHCHFHHGGHHIH
@HWI-D00621:625:HMJNFBCX2:2:1104:12960:76032
GTGGGGAATATTGCACAATGGGCGCAAGCCTGATGCAGCCATGCCGCGTGTATGAAGAAGGCCTTCGGGTTGTAAAGTACTTTCAGCGAGGAGGAAGGCATTAAGGTTAATAACCTTGGTGATTGACGTTACTCGCAGAAGAAGCACCGGCTAACTCCGTGCCAGCAGCCGCGGTAATACGGAGGGTGCAAGCGTTAATCGGAATTACTGGGCGTAAAGCGCACGCAGGCGGTCTGTCAAGTCGGATGTGAAATCCCCGGGCTCAACCTGGGAACTGCATTCGAAACTGGCAGGCTAGAGTCTTGTAGAGGGGGGTAGAATTCCAGGTGTAGCGGTGAAATGCGTAGAGATCTGGAGGAATACCGGTGGCGAAGGCGGCCCCCTGGACAAAGACTGACGCTCAGGTGCGAAAGCGTGGGGAGCAAACAGG
+
HHHIIIDEGGHIFCEHHIGHGHIHHHDHIIIIHIIIIHIHIIHFHHIHHH<FHHIIIIIIIHHIEHIHHICHHGFEEFH?@HDEFH?CHCCCHHEGHHIEEHHHHHHIHHIICE?FEHHHHHHIHEEHGHIDA@@C7EHHHHAHEHIIIIG:EEAGGFFAH@666-AAEA>+CC:+5-@6@--+36-6EG--6EGH---6@E@4@#F@FH>5EHFFGHIHHIIHHHC:GHF4-FEHHEEDDH@?@6---C?HCIHD>+EHEFHHAH@A@EGFHHHHIHHA@@@AHHGCF??HHHEGHEHIIHG?HFIIIIHGG@IIIGIIIEGIIIIIIIIIHGIIHGIHIIIIHFFD<@IIHIHEHIHHDHIIIIIIIHHHIIIIHIHHCIIIIIIIIIIHGIGIHIIHF@IIIIIIIIIIIIIIIIIIIIIIIIIIII
@HWI-D00621:625:HMJNFBCX2:2:1104:12907:76082
GTGGGGAATATTGCACAATGGGCGCAAGCCTGATGCAGCCATGCCGCGTGTGTGAAGAAGGCCTTCGGGTTGTAAAGCACTTTCAGCGAGGAGGAAGGTGGTGAGCTTAATACGCTCATCAATTGACGTTACTCGCAGAAGAAGCACCGGCTAACTCCGTGCCAGCAGCCGCGGTAATACGGAGGGTGCAAGCGTTAATCGGAATTACTGGGCGTAAAGCGCACGCAGGCGGTTTGTTAAGTCAGATGTGAAATCCCCGGGCTCAACCTGGGAACTGCATTTGAAACTGGCAAGCTAGAGTCTCGTAGAGGGGGGTAGAATTCCAGGTGTAGCGGTGAAATGCGTAGAGATCTGGAGGAATACCGGTGGCGAAGGCGGCCCCCTGGACGAAGACTGACGCTCAGGTGCGAAAGCGTGGGGAGCAAACAGG
+
HIIIIIHHIHIIIIIIIHIIHHHHIIIIIIIIIIIIIIIIIIIIIIIIIIHIIIGIIIGHIIIIIIIIHHHIIIIIIIIIIHGHHIHIDHIIHGGIIGHIHHFHIIGEHIIIIGIIDDHEHHEEHHHFEE@HHGHHDCHHHHEHA?@ADDHGHEIHCEHHEHFHIFHHI?CHHIHC-@GEE@-3DHH?4@FFCHHHIIFHHIFFEHFGHIHGHIIEHHC:@HH;-E@CDHIHHIIIIHHEHGHHHF@@-?IIHCHHC:EHHEEHHHE?EFHIHA@EH?HHHIHHHHIIHHIIIGIHHCHHHGHHHEIIHIIHG@EFHHHIHHHEHHGHIIIIIIIIIIIHIIIIIHHG<DIHIHIIHGIIIIHIHHEG0IIIIIIIIIIIHIHIIHIIHIIIIIIIIIIIIIIIIIHHIIIIIIIIIIIIIIIIIIIIII
@HWI-D00621:625:HMJNFBCX2:2:1104:14160:76224
GTGGGGAATATTGCACAATGGGCGCAAGCCTGATGCAGCCATGCCGCGTGTATGAAGAAGGCCTTCGGGTTGTAAAGTACTTTCAGCGAGGAGGAAGGCGTTAAGGTTAATAACCTTAGCGATTGACGTTACTCGCAGAAGAAGCACCGGCTAACTCCGTGCCAGCAGCCGCGGTAATACGGAGGGTGCAAGCGTTAATCGGAATTACTTGGCGTAAAGCGCACGCAGGCGGTCTGTCAAGTCGGATGTGAAATCCCCGGGCTCAACCTGGGAACTGCATTCGAAACTGGCAGGCTAGAGTCTTGTAGAGGGGGGTAGAATTCCAGGTGTAGCGGTGAAATGCGTAGAGATCTGGAGGAATACCGGTGGCGAAGGCGGCCCCCTGGACAAAGACTGACGCTCAGGTGCGAAAGCGTGGGGAGCAAACAGG
+
IIIIIHIHIIIIIIIIIIIIHIHIIIIIIIIIGHIIIIIIIIIIIIIIDHGEHHIIIIIIIIIHIIHHIGHIIHIHHCEHHF<FHHHIIIIIIIIHIGIIHIIIIICFHHHIIHGIIIIIIIIHHIII8AGHIIFHIIIIHIIHHHHEHHHHIHHHIHIFHIIHII?HHC3+>C;>--FCE=4>>>-5@GE6-@-@@G6@FE=64@-@@#>6--EE@HC>6=@DHDIIHHIIHIHFHEHHIHEFHFEF@-EHG:C>:HEGIIFIIIHGGIHFHCGGHIHHEDHHGFIIHIEHIHGHIIIHHHAEHHIIIIIIIHHIIIHHHHHIIIHIHHHIIIIIHIHIIIIIHHHF<HIIHIHHHHIIHHHIIIHIIIIIIGIIIIIHIIIIIIHHHIIIHIIIIIIIIHIIIIIIIIIIIGIIIIIIIIIIIIIIII
@HWI-D00621:625:HMJNFBCX2:2:1104:13835:76294
GTGGGGAATATTGCACAATGGGCGCAAGCCTGATGCAGCCATGCCGCGTGTATGAAGAAGGCCTTCGGGTTGTAAAGTACTTTCAGCGAGGAGGAAGGCGTTAAGGTTAATAACCTTGGCGATTGACGTTACTCGCAGAAGAAGCACCGGCTAACTCCGTGCCAGCAGCCGCGGTAATACGGAGGGGGCAAGCGTTAATCGGAATTACTGGGCGTAAAGCGCACGCAGGCGGTCTGTCAAGTCGGATGTGAAATCCCCGGGCTCAACCTGGGAACTGCATTCGAAACTGGCAGGCTAGAGTCTTGTAGAGGGGGGTAGAATTCCAGGTGTAGCGGTGAAATGCGTAGAGATCTGGAGGAATACCGATGGCGAAGGCGGCCCCCTGGACAAAGACTGACGCTCAGGTGCGAAAGCGTGGGGAGCAAACAGGA
+
IIIIIIIIIIIIIIIIHIIIIIIIIIIIIIIIIHIHIIIIIIIIGIIIIIEHHIIHIIIIIIGHHHHIIIIIHIIHIIIIFHDEHHIIIHH.EHHHGFHHIHHHIGFHIIHIHHHIHIIGHCHIHFHHIIIII@@HDHGIIHIGHHHEHHHHHIHHIGHIIIIHIHHFCEHDH:+3@E@-E5@3CH+>CDGC-55-@@--@G@F@666E@DG@?6EE:C6#*@6HHEDHDC5---HEG=H:-@-GFCHHF66-HCH>6GHGIHHGA@6-EHHHGIIGHHHHHE?IIHGHIHHHGIGHIIIIHECEDEHGHHGDHG.?HGGEHGH@?GIIHIHIIHIHIHHEIIIHIIHGBFIIIIIHIIIHHHHEHHHIIIIHIHHHIHHHIIIIHGEIHHHIIIHHIIIHIIIIIIIIIIIGIIIIIIIIIIIHIHEIII
@HWI-D00621:625:HMJNFBCX2:2:1104:21072:76351
GTGGGGAATATTGCACAATGGGCGCAAGCCTGATGCAGCCATGCCGCGTGTATGAAGAAGGCCTTCGGGTTGTAAAGTACTTTCAGCGGGGAGGAAGGTGTTGAGGTTAATAACCTCAGCAATTGACGTTACCCGCAGAAGAAGCACCGGCTAACTCCGTGCCAGCAGCCGCGGTAATACGGAGGGTGCAAGCGTTAATCGGAATTACTGGGCGTAAAGCGCACGCAGGCGGTCTGTCAAGTCGGATGTGAAATCCCCGGGCTCAACCTGGGAACTGCATTCGAAACTGGCAGGCTAGAGTCTTGTAGAGGGGGGTAGAATTCCAGGTGTAGCGGTGAAATGCGTAGAGATCTGGAGGAATACCGGTGGCGAAGGCGGCCCCCTGGACAAAGACTGACGCTCAGGTGCGAAAGCGTGGGGAGCAAACAGG
+
IHIIIIHHIIHIIHEHHHHIIIIHHHIIHHIIIIIGIIEHEHIEHHHIIIE@HHHHIHHIGEHHEHIHIGHIIFHHIFEHHED@EHHHGHHDHHCHIIHIHHIIIIGCAGH7F-A@AHHEEADFFFHHDA?-66E:DD+6GEHEGEAGHIDD-6-AAFEHI5@HHHHC@ECHHI+5@GEHHH=CHHE?--6-44---5@@E@@--@+-@-6-@D=?@++4--@:GH@C3HF@EE?F-?EDC4@@@--@@?@@@+GHD>?AA-6-@FEEEA86A-GHF?A-CEHHA6EFHEGIHEEHIGEEHHHDHEFGHDHEGABBF7HG??GIIHEHC:HGHEHEEEHEHDHHHCHD<1GIHEHHEHFE<IIHFHHGHHIFIIHIIGHHHHIGIIIIIIHCGIIHDIHIIIIIHGGIIIIIIIIGIIIHIIIIIIIHHH
@HWI-D00621:625:HMJNFBCX2:2:1102:15397:10772
GTGGGGAATATTGCACAATGGGCGCAAGCCTGATGCAGCCATGCCGCGTGTATGAAGAAGGCCTTCGGGTTGTAAAGTACTTTCAGCGAGGAGGAAGGCGTTAAGGTTAATAACCTTGGCGATTGACGTTACTCGCAGAAGAAGCACCGGCTAACTCCGTGCCAGCAGCCGCGGTAATACGGAGGGTGCAAGCGTTAATCGGAATTACTGGGCGTAAAGCGCACGCAGGCGGTCTGTCAAGGCGGATGTGAAATCCCCGGGCTCAACCTGGGAACTGCATTCGAAACTGGCAGGCTAGAGTCTTGTAGAGGGGGGTAGAATTCCAGGTGTAGCGGTGAAATGCGTAGAGATCTGGAGGAATACCGGTGGCGAAGGCGGCCCCCTGGACAAAGACTGACGCTCAGGTGCGAAAGCGTGGGGAGCAAACAGG
+
IIIIIGIIIIIIIIIIIIIIIIIIIIIIIIHIIIHGIHHHIIIIIIGIIHGHHHHIIIIIIIIIIHHHIHIIIHHHIIIIIE<GHHHIGHHIGIIGIHIIIHIIHIIIGHHHIHHIH@?GHDHHEHEH?AEHGFC:7@:GHHGE-6GHIIGIIH8@GHE@HH-A-EAG?H:CH:5;@EEEC-->HH@-5F?---@-GE@F@HHHE@--@HDE=CHG@@F-:HHHH@@CCD466-66--5---E?EGF@66-@4+CCGHH?HHCHIHHA--HHHHF@EAA-A@E@CFF-FGAF-EGEF7-F?EFEFAEHHIHHH?IIIIIIGGHHHEEG><IIHFIGIGIIIIHGIIHGDIIIHIIGIIIIIIIIGIHIIIIIIGIIIIIIIIIIIIIIIIIIIIIIIIIIHIIIIIIIHIHIIIIIIIIIIIIIIIIIII
@HWI-D00621:625:HMJNFBCX2:2:1102:17930:11330
GTGGGGAATATTGCACAATGGGCGCAAGCCTGATGCAGCCATGCCGCGTGTATGAAGAAGGCCTTCGGGTTGTAAAGTACTTTCAGCGAGGAGGAAGGCGTTAAGGTTAATAACCTTAGCGATTGACGTTACTCGCAGAAGAAGCACCGGCTAACTCCGTGCCAGCAGCCGCGGTAATACGGAGGGTGCAAGCGTTAATCGGAATTACTGGGCGTAAAGCGCACGCAGGCGGTCTGGCAAGTCGGATGTGAAATCCCCGGGCTTAACCTGGGAAATGCATTCGAAACTGGCAGGCTAGAGTCTTGTAGAGGGGGGTAGAATTCCAGGTGTAGCGGTGAAATGCGTAGAGATCTGGAGGAATACCGGTGGCGAAGGCGGCCCCCTGGACAAAGACTGACGCTCAGGTGCGAAAGCGTGGGGAGCAAACAGG
+
IIIIIIIIIIIIIIIIIIIIIIHHHIIIIIIIIIIIGIIIIIHIIIIIIIGHIIIIHIIIHHIIIGIIHIIIIFHIIIIEHIGHHIIIIIIGIHDHGFHDHCHEHHDHHHFGH.AHHHEHHIHIHIHHHHCHGFEHHHDEHE@BGH?-DHDHHIHECH@AEGHEH?-AG?+3>:>34@@?G@E>DH@@@EHH?EH-E@?@EHC?F?@-F-@F@+3>EDE@ADC+>:HCH>4-666----:C-@F@6--6?FG@+C>56A66---GHA8--GA6---6--HEE6EGIIIIIGGGGFCEHHGHFAEG-GIHHIIIHHIHIIIHHEIHHIIIHHHHEHHAHIHIIIIIIIHHIIIIIIIHHIIIIIIIIIHIIIIIIIIHIGIHGHHHHHHIIIIHIIIIIIIHHHIIIIIIIIIIIIIIIIIIIIIIIIIII
@HWI-D00621:625:HMJNFBCX2:2:1102:7432:12071
GTGGGGAATATTGCACAATGGGCGCAAGCCTGATGCAGCCATGCCGCGTGTATGAAGAAGGCCTTCGGGTTGTAAAGTACTTTCAGCGGGGAGGAAGGTGTTGAGGTTAATAACCTCAGCAATTGACGTTACCCGCAGAAGAAGCACCGGCTAACTCCGTGCCAGCAGCCGCGGTAATACGGAGGGTGCAAGCGTTAATCGGAATTACTGGGCGTAAAGCGCACGAAGGCGGTCTGGCAAGTCAGATGTGAAATCCCCGGGCTCAACCTGGGAACTGCATTCGAAACTGGCAGGCTAGAGTCTTGTAGAGGGGGGTAGAATTCCAGGTGTAGCGGTGAAATGCGTAGAGATCTGGAGGAATACCGGTGGCGAAGGCGGCCCCCTGGACAAAGACTGACGCTCAGGTGCGAAAGCGTGGGGAGCAAACAGG
+
IIIIIIIIIIIIIGIIIIIIIIIIIIIIHIIIIIHIIIIIIIIIIIIIHHHIIII?HIHIIIIIIIIIIIIHIIIIHEEHIIHEGHHHHHH>;HIIIHHIIIECGHHHHA?EHI7DFEH@HHIFEH?EEHEHIHDHC366AH?A6GHID;CCGGECE-GEHHHHF4@E@FHCDDC:@@E?-56CD:-@=H-@@EGGHHH?@5EGHEGF6GC@E>HHE@F5;6>D:--@CCCHE@66---G@66-E@@EHEHEHC;:HHHHFHHEFA-F-HH@G8--?HHB-@-HIHFHHEFHHEFHG@HHA7HA?AHFHHDIHFHHD7HIHHHHD.HGHDD:@FHA.HHIIIIIHH@D<<HEHHHIIHHHDHDIIHFGIIIIIIIIIHIIIGIIIIIIIIIHHIHIIIIHHHIIIIIIIIIIIIIIIIIIIIIIIIIIII
@HWI-D00621:625:HMJNFBCX2:2:1102:17747:13015
GTGGGGAATATTGCACAATGGGCGCAAGCCTGATGCAGCCATGCCGCGTGTATGAAGAAGGCCTTCGGGTTGTAAAGTACTTTCAGCGAGGAGGAAGGCGTTAAGGTTAATAACCTTGGCGATTGACGTTACTCGCAGAAGAAGCACCGGCTAACTCCGTGCCAGCAGCCGCGGTAATACGGAGGGTGCAAGCGTTAATCGGAATTACTGGGCGTAAAGCGCACGCAGGCGGTCTGTCAAGTCGGATGTGAAATCCCCGGGCTCAACCTGGGAACTGCATTCGAAACTGGCAGGCTAGAGTCTTGTAGAGGGGGGTAGAATTCCAGGTGTAGCGGTGAAATGCGTAGAGATCTGGAGGAATACCGGTGGCGAAGGCGGCCCCCTGGACAAAGACTGACGCTCAGGTGCGAAAGCGTGGGGAGCAAACAGG
+
IIIIIIIIIIIIIIIIIIIIIIIIIIIIIIIIIIIIIIIIIIIIIIHIIIIIIIIIIIIIHIIIIHIIIHHIIHHECEHHIIFHIIIIIIIDHGHIIIIHHIDHIGEHFHGEHFCFHHHIIGHHHEHHAHHIIHHIHHDGHCHHFHIIGGIHFHHIFGEFHHIHHIICH-5:DH:H@H-@EEHIIHDEDHEHCHHEHHHHHH?FEE536@E@6>HHII?6>)5DHC=HD>56---666ECHHE6---EG?F6-H:CC>EA??IHIHA8-?HFCHEAEHCCCDGHHHHFHEIHH?EHHF-A?@@7A-HHDC>:AEEHGGEIIGGHHHHFHDIIHHIIHHHHIHHHEIHG<DHHHGIIIIIIHHDHIIIIHIIIIIIIIIIIIHIIIIIIIHHIIHIIIIHIHHIIIIIIIIIIIIIIIIIIIIIIIIIIII
@HWI-D00621:625:HMJNFBCX2:2:1102:14158:13309
GTGGGGAATATTGCACAATGGGCGCAAGCCTGATGCAGCCATGCCGCGTGTATGAAGAAGGCCTTCGGGTTGTAAAGTACTTTCAGCGAGGAGGAAGGCGTTGAGGTTAATAACCTTGGCGATTGACGTTACTCGCAGAAGAAGCACCGGCTAACTCCGTGCCAGCAGCCGCGGTAATACGGAGGGTGCAAGCGTTAATCGGAATTACTGGGCGTAAAGCGCACGCAGGCGGTCTGTCAAGTCGGATGTGAAATCCCCGGGCTCAACCTGGGAACTGCATTCGAAACTGGCAGGCTAGAGTCTTGTAGAGGGGGGTAGAATTCCAGGTGTAGCGGTGAAATGCGTAGAGATCTGGAGGAATACCGGTGGCGAAGGCGGCCCCCTGGACAAAGACTGACGCTCAGGTGCGAAAGCGTGGGGAGCAAACAGG
+
IIIIIIIIIIIIIIIIIIIIIIIIIIIIIIIIIIIIIIIIIIIIIHIIIIHIHIIIHHIEHIIIIGIIIIIIIIIIIIIIFHHFHIIIHHIIIGIIIIHDHI.DGHHHHIHHBEGEHIDHHHIIIIIIE?GEHCHHCH:HHHIHIIFH+:CHCH-6--6AEEC?8EHCH@++>C>HHIC@H=4;HHHG=F?EEHGGEHC?EHE@@FE@E:DHCEFGHCFEDD4+@4CIIHF@-6G@6-@HHE=@HF@?G@?HGCD:>5EEF@CEEHEF-HEHECHEE@EE?GGEF6G@EHHIGHGHHEGHGHIGHEGHIHIIHHHHHHHEHHGHIHHIHDIIIIIHDHHIIGIHHHFFDGIIHHIHHIIIIIIIIGGIIIIIIIIIIIHIIHHHIIIIHIHHHHEHDIIIIHIIIIIIIIIHIIIHIIIIIIIIIIIIII
@HWI-D00621:625:HMJNFBCX2:2:1102:17602:13486
GTGGGGAATATTGCACAATGGGCGCAAGCCTGATGCAGCCATGCCGCGTGTATGAAGAAGGCCTTCGGGTTGTAAAGTACTTTCAGCGAGGAGGAAGGCGTTAAGGTTAATAACCTTGGCGATTGACGTTACTCGCAGAAGAAGCACCGGCTAACTCCGTGCCAGCAGCCGCGGTAATACGGAGGGTGCAAGCGTTAATCGGAATTACTGGGCGTAAAGCGCACGCAGGCGGTCTGTCAAGTCGGATGTGAAATCCCCGGGCTCAACCTGGGAACTGCATTCGAAACTGGCAGGCTAGAGTCTTGTAGAGGGGGGTAGAATTCCAGGTGTAGCGGTGAAATGCGTAGAGATCTGGAGGAATACCGGTGGCGAAGGCGGCCCCCTGGACAAAGACTGACGCTCAGGTGCGAAAGCGTGGGGAGCAAACAGG
+
IIIIIIIIIIIIIIIIIGIIIIIIHIIIIIIIHIIIIIIIHHIIHIIIGHEHHIHIIIIIHIHIIIIIIIIII?GHIIGGIGDGFHEDHIGDHHHHIHIHEDGHHGI.GH@@GAGHGHEHIIIHFHIHHEHHI@GC:H:GHCGH@G?FHICHGA-A@EHIEHIEH?FHEFDHHDDH-FCE-5@:CC@-5GGF-@E=E4-6HGF@GGH?-EF@6'>IHHHD@C@HC-4:HC@----@---:>-EG@F?G@-CH@DC>;CEA-E6-F-C@A?HGHHEACIIHE=HHIHFIIHHEE@7EHIIIIIHIHHIIHHHEGGEHIIIHEIHFIHIIHHIIIIIHHIIIIIIIIIHHDHIIIIHHFHHIIGIHHHIHIIIHIIIIIIIIHEIIHIIIIIIIIIIIIIIIHGIIIHIIIIIIIIHIIIIHIIIIIIIIII
@HWI-D00621:625:HMJNFBCX2:2:1102:16696:13699
GTGGGGAATATTGCACAATGGGCGCAAGCCTGATGCAGCCATGCCGCGTGTATGAAGAAGGCCTTCGGGTTGTAAAGTACTTTCAGCGAGGAGGAAGGCATTAAGGTTAATAACCTTGGTGATTGACGTTACTCGCAGAAGAAGCACCGGCTAACTCCGTGCCAGCAGCCGCGGTAATACGGAGGGTGCAAGCGTTAATCGGAATTACTGGGCGTAAAGCGCACGCAGGCGGTCTGTCAAGTCGGATGTGAAATCCCCGGGCTCAACCTGGGAACTGCATTCGAAACTGGCAGGCTAGAGTCTTGTAGAGGGGGGTAGAATTCCAGGTGTAGCGGTGAAATGCGTAGAGATCTGGAGGAATACCGGTGGCGAAGGCGGCCCCCTGGACAAAGACTGACGCTCAGGTGCGAAAGCGTGGGGAGCAAACAGG
+
IIIIIIHIIHIIIIIIIIIIHIIIIIIIIIIIIIIIHIIIIIIIIGIIIIHGHHIGIIIIIGIIIGIIIHIHIGHHHIHIIIGHIIIIHHIHHIIIIIIIIIIGHHIIHHHEH@H?FECDEGHFCE?@A-A@AAED+7>@-D@GEHEHHCDHIHHHEHHHHC?@H?-AHH>>DD6+4-?-EHHGDHE?E??@-@E5E---@G?H@@-@@DIIHFHHE@F.EHIHGHHI:5-@---6-663C4HGE-EIHHHE@IHHH:EHA??HHHHHCEHFHHEHHFHGEHHHFHFHEIIIHHIHHHGCGHHEHHFHHHIIHGHHHHHHIIIHIHIHHHIHHEIHHGGIIIIIIIHF<HGIIIIIIHIIIIIIIIIIIIIIIIIIIIHHFEHIIIIIHGIIIIIHIIIIHHIIIIIIIIIIHIIIIIIIIIIIIIIIII
@HWI-D00621:625:HMJNFBCX2:2:1102:17655:13789
GTGGGGAATATTGCACAATGGGCGCAAGCCTGATGCAGCCATGCCGCGTGTATGAAGAAGGCCTTCGGGTTGTAAAGTACTTTCAGCGAGGAGGAAGGCGTTAAGGTTAATAACCTTGGCGATTGACGTTACTCGCAGAAGAAGCACCGGCTAACTCCGTGCCAGCAGCCGCGGTAATACGGAGGGTGCAAGCGTTAATCGGAATTACTGGGCGTAAAGCGCACGCAGGCGGTCTGTCAAGTCGGATGTGAAATCCCCGGGCTCAACCTGGGAACTGCATTCGAAACTGGCAGGCTAGAGTCTTGTAGAGGGGGGTAGAATTCCAGGTGTAGCGGTGAAATGCGTAGAGATCTGGAGGAATACCGGTGGCGAAGGCGGCCCCCTGGACAAAGACTGACGCTCAGGTGCGAAAGCGTGGGGAGCAAACAGG
+
IIIIIIIIIIIIIIIIIIIIIIIIIIHIIIIIHIIIIIIIIIIIIIIIHHHIIIIIIIIHIIIIIFHIHHIIIIIIIIIHIIBHHIIIDHHCHIHHHGIHDCGEHHD?AHFFCCGHHIEGHIIIIFFHHCHHH@HHHIDFHGFFHHHE:CDDFC-FCHHHEG?EA@GHHG5:;:6D@66FEGHHI+@@5EGEHH6GHE?GG@6@E@6G6<>@FD-@@G@-6@G>C-GHHHEF--6?GHIIHDE@@@-6--@CIIHDHCHGIHEHHAA8--EHHHHHGIHHEHHCEFCHHH@HHEAHIIHHEF-CIHFHHHDGCHHHHIIIHEFHHHHIIIIIIIIIHHHIHDHIIHGFFIHHIGIIIIIIIIIIHHIIIIIIIHHHGHHHHFHHHHIIIIHHHGIIIIIIIIIIIIIIIIIIIIIIIIIHIIIIIIIIII
@HWI-D00621:625:HMJNFBCX2:2:1102:12510:14771
GTAGGGAATCTTCCGCAATGGGCGAAAGCCTGACGGAGCAACGCCGCGTGAGTGATGAAGGGTTTCGGCTCGTAAAACTCTGTTATTAGGGAAGAACAAATGTGTAAGTAACTGTGCACATCTTGACGGTACCTAATCAGAAAGCCACGGCTAACTACGTGCCAGAAGCCGCGGCAATACGTAGGTGCCAAGCGGTATCCGGAATTATTGGGCGTAAAGCGGGCGTAGGCGGTTTCTTAAGTGTGATGTGAAAGCCCAGGGCTCAACCGTGGAGGGTCATTGGAAACTGGGAAACTTGAGTGCAGAAGAGGAAAGTGGAATTCCATGTGTAGCGGTGAAATGCGCAGAGATATGGAGGAACACCAGTGGCGAAGGCGACTTTCTGGTCTGTAACTGACGCTGATGTGCGAAAGCGTGGGGATCAAACAGG
+
IIGIIIIIIIIIHIEHIIIIIIIIIIIIIIIIIGICHIIIIIIIGIIIIIIIHHIIIIIIIDDHHIIIIIIIHIIIFHIIIGFFEHHHIIIIIIIIIIHIEB.GHI?HHHHHB?GG.FAA--8D@-8-;EF-7AB-7DHHHE@-6--->C;+@EHE?-@4AF?AA---@A+>:D+++-6---6@=@G--6---5+4+@@-@EH>@@--CDD4@@EE@:516)DFHHE+6+-F-FA6@GAA66----?HHIIHF?AA8---A@7+-G+D8--HHF7D8-FF@A@GA@IHHD:D.7HE?IIIHHGIIEHFEHHGDD<.GIIIHHHF:.IIIHDGIIIHIIIIIIHF@IHGFHH@DIHGDIHIHIIIIIIHGIIIIIHHHGGF@IIIIHHGIIIIIIIIIIIIHEIHHGGHIIIHIIIIIIHGD1IIIIIIII
@HWI-D00621:625:HMJNFBCX2:2:1102:17079:15216
GTGGGGAATATTGCACAATGGGCGCAAGCCTGATGCAGCCATGCCGCGTGTGTGAAGAAGGCCTTCGGGTTGTAAAGCACTTTCAGCGAGGAGGAAGGTGGTGAGCTTAATACGCTCATCAATTGACGTTACTCGCAGAAGAAGCACCGGCTAACTCCGTGGCAGCAGCCGCGGTAATACGGAGGGTGCAAGGGTTAATCGGAATTACTGGGCGTAAAGCGCACGCAGGCGGTTTGTTAAGTCAGATGTGAAATCCCCGGGCTCAACCTGGGAACTGCATTTGAAACTGGCAAGCTAGAGTCTCGTAGAGGGGGGTAGAATTCCAGGTGTAGCGGTGAAATGCGTAGAGATCTGGAGGAATACCGGTGGCGAAGGCGGCCCCCTGGACGAAGACTGACGCTCAGGTGCGAAAGCGTGGGGAGCAAACAGG
+
IHIIIIIIIIIIIIIIIIIIIIIIIIIIIIIHIIIIIIIIIIHHIIIIHIHIIIHIIHIIIGIIGHIIIIIIIIIIIIHIHHDHHHII:HHICH=EHHHHHIIIHIIEFHIHHHCHHHGHHHHF?7-EHHHCH@EH>=7DEEEE?A5G:CDHEH@AAHHII;HHHH-4AH6;DH+>GHGHH@4>:DEE@HG@--6@G@-6CH@@6-@-6;>@63>-@G+<-E5362-+>3-F?@--EHG@6---6---HHH@=IHGGDHF@A?HHHH?HGEHHF-?CGHHHIHIHEIIIHCHHF-HGAHC-=GGHEHEHIIIHHDHHHHFIIIIIIIIIIHIIIIIIIIIIIIIIIHGDGHHIIIIIIIIIHIIIIIHHIIIIIIIIIIIIIIIIIIIIIIIIIIIHIIIHIIIIIIIIIIIIIIIIIHIIIIIIIIIII
@HWI-D00621:625:HMJNFBCX2:2:1102:17468:15685
GTGGGGAATATTGCACAATGGGCGCAAGCCTGATGCAGCCATGCCGCGTGTATGAAGAAGGCCTTCGGGTTGTAAAGTACTTTCAGCGAGGAGGAAGGCGTTAAGGTTAATAACCTTGGCGATTGACGTTACTCGCAGAAGAAGCACCGGCTAACTCCGTGCCAGCAGCCGCGGTAATACGGAGGGTGCAAGCGTTAATCGGAATTAATGGGCGTAAAGCCAACGCAGGCGGTCTGTCATGTCGGATGTGAAATCCCCGGGCTCAACCTGGGAACTGCATTCGAAACTGGCAGGCTAGAGTCTTGTAGAGGGGGGTAGAATTCCAGGTGTAGCGGTGAAATGCGTAGAGATCTGGAGGAATACCGGTGGCGAAGGCGGCCCCCTGGACAAAGACTGACGCTCAGGTGCGAAAGCGTGGGGAGCAAACAGG
+
IIIIIIIIIIIIIIIIIIHIIIIIIIGIHIIIIIHIIIIIIIIIIIIIHIIHIIHIHIHHIIIIG?GHHHHIIHIHIIIIIC<DF.GHHICCH=HGGDGHEH@HHID@EHCEHEGHII.D:CHICHII@G?HHE=C:E+--6FEHHCGDDHII?A@GHHHIHGCG?H?AA+66DCD-@E@?5@>+>HHDCF?@--6--66@@HEE@@#-D>)-EHHHF--)+@6--@>>3-@@6-6-66+H@HHCF@-GG@-@+C>5+??A--?G-CF?HEEEA66-?A-G@6-BA-B-B8--F66EHIIHF@-9-IIIHHGIIFHHHFHHGA.GIIIIIIIIIIHIHIIIIIIHHHF<EG?HHHIIIIIIIHIIIHHIHIIIIIIHHDEIHIIIIHIHFHEHHIIIIIHEEIIIHIIIIIIIIIHIIIIIIIIIIIIHI
@HWI-D00621:625:HMJNFBCX2:2:1102:14419:17476
GTGGGGAATATTGCACAATGGGCGCAAGCCTGATGCAGCCATGCCGCGTGTATGAAGAAGGCCTTCGGGTTGTAAAGTACTTTCAGCGAGGAGGAAGGCGTTAAGGTTAATAACCTTAGCGATTGACGTTACTCGCAGAAGAAGCACCGGCTAACTCCGTGCCAGCAGCCGCGGTAATACGGAGGGTGCAAGCGTTAATCGGAATTACTGGGCGTAAAGCGCACGCAGGCGGTCTGTCAAGTCGGATGTGAAATCCCCGGGCTCAACCTGGGAACTGCATTCGAAACTGGCAGGCTAGAGTCTTGTAGAGGGGGGTAGAATTCCAGGTGTAGCGGTGAAATGCGTAGAGATCTGGAGGAATACCGGTGGCGAAGGCGGCCCCCTGGACAAAGACTGACGCTCAGGTGCGAAAGCGTGGGGAGCAAACAGG
+
IIIIIIIIIIIIIIIIIIIIIIIIIIIHIIIIIIIIIHIHIIIIIIIIHHHIIIIIIIIIIIIIIIIIIIIIIIIIIHIIIIDHHIHIIIIIIIIIGIHIIIHHIIGIHIHGHHHIIHHIIIIHIFEHHCHCHC=D>E+ACHEH?GEHIDHHEHHFHHIIFGHCHIH@HH+5CDCHIGIFIEIGGC4GDHHG@45@-GHHHCF@EE9G9DCE6;CHHG@@:HH>6-=:+:HHF??HE@GIIHHEC@---@F@5+:>++@F?@?GHHEA8-HAFFB6--?AC@ECHIHHHH@CG@FF7-?ECA-FHEHGCIIIIHIHHHFIIIHIIIIIIHIIIHIIIIHHIIHHGHHD<CIIIIIIHIIIIHGIIIIIIIIIIIIIIIIGIIIIIIIIIIIHHIIIIIIIIIIIIIIIIIIIIIIIIIIIIIIIIIIIII
@HWI-D00621:625:HMJNFBCX2:2:1102:16765:17578
GTGGGGAATATTGCACAATGGGCGCAAGCCTGATGCAGCCATGCCGCGTGTATGAAGAAGGCCTTCGGGTTGTAAAGTACTTTCAGCGAGGAGGAAGGCATTAAGGTTAATAACCTTAGTGATTGACGTTACTCGCAGAAGAAGCACCGGCTAACTCCGTGCCAGCAGCCGCGGTAATACGGAGGGTGCAAGCGTTAATCGGAATTACTGGGCGTAAAGCGCACGCAGGCGGTCTGTCAAGTCGGATGTGAAATCCCCGGGCTCAACCTGGGAACTGCATTCGAAACTGGCAGGCTAGAGTCTTGTAGAGGGGGGTAGAATTCCAGGTGTAGCGGTGAAATGCGTAGAGATCTGGAGGAATACCGGTGGCGAAGGCGGCCCCCTGGACAAAGACTGACGCTCAGGTGCGAAAGCGTGGGGAGCAAACAGG
+
IIIIIIIIIIIIIIIIIIIIIGIIHIIIIIIIIHHIIIIIIIIIIIIIHIHIIIGHIIIHIIIHIGIIIIIIIHIIIHIIIIDHHHIIHIIIIIIIGIGHIEEHHGIHFHEEHHCHIIIIIIIIIIIGGHIGF8-+77DFEGFH-DGEHD+CG?FH-FH?GHECEGH-AA5:>:++56@@-@GHHHEH----4@@GG?@@4E-@?##>-H>-46-HG>6)-@@9@@GCHHHG@6EF-HGD>-H@HHG@--GIIHIIGHHEHCGCHHFHIIHIGHEIIHHHGEAHHEHIFHEFEHEEIHF?CEA-HFD7DHIIIHHGEHHIHIIIIIIHIIIIIIIIIIIIIIHIHHED<FIIIIHGFDDEHHHIIIIIIHIIIIIIIIIIHEIIHEHEIHIIHIIIIIIIIIIIIGIIIIIIIIIIIIIIIIIIIIIIII
@HWI-D00621:625:HMJNFBCX2:2:1102:17900:17929
GTGGGGAATATTGCACAATGGGCGCAAGCCTGATGCAGCCATGCCGCGTGTGTGAAGAAGGCCTTCGGGTTGTAAAGCACTTTCAGCGGGGAGGAAGGCGTTAAGGTTAATAACCTTGGCGATTGACGTTACCCGCAGAAGAAGCACCGGCTAACTCCGTGCCAGCAGCCGCGGTAATACGGAGGGTGCAAGCGTTAATCGGAATTACTGGGCCTAAAGCGCACGCAGGCGGTCTGTCAAGTCGGATGTGAAATCCCCGGGCTCAACCTGGGAACTGCATTCGAAACTGGCAGGCTAGAGTCTTGTAGAGGGGGGTAGAATTCCAGGTGTAGCGGTGAAATGCGTAGAGATCTGGAGGAATACCGGTGGCGAAGGCGGCCCCCTGGACAAAGACTGACGCTCAGGTGCGAAAGCGTGGGGAGCAAACAGG
+
IIIIIIHHHIIIIIIIIIHIHIIHHIIIIIIGIIIIIIIIHIIIIIIGIIHHHIHIIIIIIIIIIIIIIHHIIHIIIIIGHIFHHIHIHIHIIIIIHII:GH@CACGHHEG7AD@GHHHEHCDGHHHIE?@@G?EH:D:A@GHI?@GFCHHHEGGHFHH?-@@GHH?@-F::C++64--@-446C:4@---@@-6@-6@?-F@@6-6@FG@@H#??C>>6>-@:-CDHD+-HHHG@?HE::G@666--G?CHGIHHHDE@HA8-?IHHE?CHHG@?EEIIHIHHBCA?CHHIIIHEIHIIHHHHHEG7HHHHGHHHCHIIHIIHHGHHHHIIHHHHFHIIHHGHHHEF<HGIIHIIHHIIHIHIIIIHIIIIIIIHIIIIHHIIHIIIIIIIHIIIIIIFGHIIIIIIIIIIIIIIIIHIIIIIIIIIII
@HWI-D00621:625:HMJNFBCX2:2:1102:20265:17798
GTGGGGAATATTGCACAATGGGCGCAAGCCTGATGCAGCCATGCCGCGTGTGTGAAGAAGGCCTTCGGGTTGTAAAGCACTTTCAGCGAGGAGGAAGGTGGTGAGCTTAATACGCTCATCAATTGACGTTACTCGCAGAAGAAGCACCGGCTAACTCCGTGCCAGCAGCCGCGGTAATACGGAGGGTGCAAGCGGTAATCGGAATTACTGGGCGTAAAGCGCAAGCAGGCGGTTTGTTAAGTCAGATGTAAAATCCCCGGGCTCAACCTGGGAACTGCATTTGAAACTGGCAAGCTAGAGTCTCGTAGAGGGGGGTAGAATTCCAGGTGTAGCGGTGAAATGCGTAGAGATCTGGAGGAATACCGGTGGCGAAGGCGGCCCCCTGGACGAAGACTGACGCTCAGGTGCGAAAGCGTGGGGAGCAAACAGG
+
IIIIIIIIIIIIIIIIIIIIIIHHIIIIIIIIIIIIHIHIHIHIIIIIIDEHHGIGIHIHGI0FHHEHIFCHHIIHIHIHHHDGHIHIHIIGHHGEHHIFGHHIHEHC.DHHHF.DEDHHHEHIHHHHEHHHH?GHHGDHIHH?F@FE533:@HEGCE=GH@EHHHH?-A+3>H::@HE6--@++>@?-FF6CE+-56@GEH-@EHH@F<HF-@HE56+66--+@4C:HC5?F-E@@FEFEE@@F6F6--@@-+56+>EHHHCGIGA@-?A-G6--?AEGA-EF?CHHHHHGACEHEE->5E@CGGIHHDGHEIHHIHHHHEEIHIIIHDGIHHIHF?HEIIIIIIHHDFIIIHIIHGFHCCHHIHFHHIIIIHIHHIIIIHIIIIIIHIIIIIIIIIIIIHHGIIIIIIIIIIIIIIIIIIIIIIIIII
@HWI-D00621:625:HMJNFBCX2:2:1102:16902:18277
GTGGGGAATATTGCACAATGGGCGCAAGCCTGATGCAGCCATGCCGCGTGTATGAAGAAGGCCTTCGGGTTGTAAAGTACTTTCAGCGAGGAGGAAGGCATTAAGGTTAATAACCTTAGTGATTGACGTTACTCGCAGAAGAAGCACCGGCTAACTCCGTGCCAGCAGCCGCGGTAATACGGAGGGTGCAAGCGTTAATCGGAATTACTGGGCGTAAAGCGCACGCAGGCGGTCTGTCAAGTCGGATGTGAAATCCCCGGGCTCAACCTGGGAACTGCATTCGAAACTGGCAGGCTAGAGTCTTGTAGAGGGGGGTAGAATTCCAGGTGTAGCGGTGAAATGCGTAGAGATCTGGAGGAATACCGGTGGCGAAGGCGGCCCCCTGGACAAAGACTGACGCTCAGGTGCGAAAGCGTGGGGAGCAAACAGG
+
IHHHIIIIIIIHIIIIIIIICGHHHHIGHIIIHIHIHIIIGHHHIIIIDHIH@HGEHHEEHHCGHIGGHHIHHHHHIHHIHIBFHHHGHHHHHHIHHHHHFHGH??FEEEHAHGCHC@HGE@AA@..@.-FHGGHDHECHEH?CFFHH:DHHHC-EFGCHIEHIFH-@EF;HH::C@@-66@@+>HHEE-6--64-@C?-EHCCGHH-@6@--+)>@@@##HG+@GDHHGIHHG@@6--+:FG@66-6--6--3:;C:6--EHFF@H@F8--A66@-GE-@@686ECHHHGEEGHG77?HFHAHF?GGD;.E:.HE@FCGEA.FHHHHD;IIHG7HHCCEIHHEEG7F<D/G@EGAF:9/.HH<HEHHHIIHIIIGIIHHGE?IHHHHCHHHHHHGHEG11?HC?HHIFHEIHIIHEHFIHGHHHD1<?H
@HWI-D00621:625:HMJNFBCX2:2:1102:17943:19153
GTGGGGAATATTGCACAATGGGCGCAAGCCTGATGCAGCCATGCCGCGTGTATGAAGAAGGCCTTCGGGTTGTAAAGTACTTTCAGCGGGGAGGAAGGTGTTGAGGTTAATAACCTCAGCAATTGACGTTACCCGCAGAAGAAGCACCGGCTAACTCCGTGCCAGCAGCCGCGGTAATACGGAGGGTGCAAGCGTTAATCGGAATTACTGGGCGTAAAGGGCACGCAGGCGGTCTGTAAAGTCGGATGTGAAATCCCCGGGCTCAACCTGGGAACTGCATTCGAAACTGGCAGGCTAGAGTCTTGTAGAGGGGGGTAGAATTCCAGGTGTAGCGGTGAAATGCGTAGAGATCTGGAGGAATACCGGTGGCGAAGGCGGCCCCCTGGACAAAGACTGACGCTCAGGTGCGAAAGCGTGGGGAGCAAACAGG
+
IIIIIIIIIIIIIIIIHIIIIIIIDHIIEHIIIIIIIIIIIIIIHIHIIHGHHIHIIIHHHIIIIIEHIHHII0F@GHIGIHDCHHHDHDHIGHIHHIICHFHHIIHCHHFHHHEH--8D?DFHHHHIHHE@BEDH:+;AAHA6-A@C:+++@?-66F@@@@@F--6-EG++;CD+5F--44@>HD-------5@--4-@@-@@@-6@6C:@G@F5@@-#4--4@DHD>5-GHGG66-DHD@@-6@@-@?F@HCDD:IIHEHEFG@GAAGA-AEEACFIHHDHHGHIIHGAGC6-HHHEB7-D@--HHDDDG.GHFHIIHE@HEGIIHIIHIHIIIHHHIIIHIIIHGDGHHFHHGHHHHDHIIHHHEIIIIIIIIHHDC@1EIIIHHHHHHGIIIIIIIIHIIIHGIIIIIIIIIIIIIIIIIIIIIII
@HWI-D00621:625:HMJNFBCX2:2:1102:21063:19904
GTGGGGAATATTGGACAATGGGCGAAAGCCTGATCCAGCAACGCCGCGTGAGGGATGACGGCCTTCGGGTTGTAAACCTCTTTCAGCGGGGACGAAGCGAAAGTGACGGTACCCGCAGAAGAAGGACCGGCCAACTACGTGCCAGCAGCCGCGGTAATACGTAGGGTCCGAGCGTTGTCCGGAATTAGTGGGCGTAAAGGGCTCGTAGGCGGTTTGGCGCGTCGGGAGTGAAAACCCAGGGCTCAACCCTGAGCGTGCTTCCGATACGGGCAGACTAGAGGTATGCAGGGGAGAACGGAATTCCTGGTGTAGCGGTGGAATGCGCAGATATCAGGAGGAACACCGGTGGCGAAGGCGGTTCTCTGGGCATTACCTGACGCTGAGGAGCGAAAGCATGGGGAGCGAACAGG
+
IDHIIIIHHHHHIIGHIIIIGIHHHIIIIHHIHHEGHIGFHHHIIIIIIIHHIIHHHEHIHHHDEHHIIEGHHHHEHHHIFE<FHII>DHIIIHHIIIH-7CHGEECEH@-@-BHDHD+A?AEHH-F@HDCC>FHHHHIIC@4GCEHH@EDDCD+>-@GEH?G@EE-F@:DDHD353@6@HG-@@+-2=C5-EG@@6--63-4-@@G;>5@EE>66)6+534346--@?-?@5-A-A@A6-HECCGB@BCIHCHEE@7-@+@EHC8-7-HHHFEIIHHGHEGFGCEHHFGFIHHDCGAEEGIIIIIIHHC:IHIIIHEIHHHHIIHEF<HIIIIHHEHIIIIHHHHEGIIIIIIHIHGCHHHGIHHEHHHHIIIIIHIIIHHHHG=HIIHHIHIHIIIHHHHHFIIIIHH
@HWI-D00621:625:HMJNFBCX2:2:1102:16846:20659
GTGGGGAATATTGCACAATGGGCGCAAGCCTGATGCAGCCATGCCGCGTGTATGAAGAAGGCCTTCGGGTTGTAAAGTACTTTCAGCGAGGAGGAAGGCATTAAGGTTAATAACCTTGGTGATTGACGTTACTCGCAGAAGAAGCACCGGCTAACTCCGTGCCAGCAGCCGCGGTAATACGGAGGGTGCAAGCGTTAATCGGAATTACTGGGCCGAAAGCGCACGCAGGCGGTCTGTCAAGTCGGATGTGAAATCCCCGGGCTCAACCTGGGAACTGCATTCGAAACTGGCAGGCTAGAGTCTTGTAGAGGGGGGTAGAATTCCAGGTGTAGCGGTGAAATGCGTAGAGATCTGGAGGAATACCGGTGGCGAAGGCGGCCCCCTGGACAAAGACTGACGCTCAGGTGCGAAAGCGTGGGGAGCAAACAGG
+
IIIIIIIIIIIIIIIIIIIIIIIIIIIIIIIIIIIIHHIIIIIIIIIIEHEHHIHIHIHIIIHIIIIIIHIIIEHIIIHIIIHIIIIHGIDHHHEHIHHGHICHHGIIHHIHGGEHHIHHHHHHHHFFDGHHI87>CEHCGHHIIHGIIHHHHEHIIGHFHCH?FGEEG?CHHHHD@G?@@@=+>:5?HH?@?G@EE---5@@6ECC-@C?F@##?G3+>-@@+@-ECC>5-6-@6-HHHHE=EFHGGIHHIHCCHCC6--EA-HIIIHHFG?HHEHIHHHH@?HHHHHHHHHCB@HIIIHE@?HEH@HIHGIHHFDCEIIIIHHIIIHHIHHHIIIIIIIIIHFIHF<CIIIIIIHGIHGIIIIHIIGHIIIIGHHIHHG1HIIHIHIIGHHIGIIIIIIHIIIIIIIIIIIIIIIIIHIIIIIIIIII
@HWI-D00621:625:HMJNFBCX2:2:1102:18937:20584
GTGGGGAATATTGCACAATGGGCGCAAGCCTGATGCAGCCATGCCGCGTGTATGAAGAAGGCCTTCGGGTTGTAAAGTACTTTCAGCGAGGAGGAAGGCGTTAAGGTTAATAACCTTGGCGATTGACGTTACTCGCAGAAGAAGCACCGGCTAACTCCGTGCCAGCAGCCGCGGTAATACGGAGGGTGCAAGCGTTAATCGGAATTACTGGGCGTAAAGCGCACGCAGGCGGTCTGTCAAGTCGGATGTGAAATCCCCGGGCTCAACCTGGGAACTGCATTCGAAACTGGCAGGCTAGAGTCTTGTAGAGGGGGGTAGAATTCCAGGTGTAGCGGTGAAATGCGTAGAGATCTGGAGGAATACCGGTGGCGAAGGCGGCCCCCTGGACAAAGACTGACGCTCAGGTGCGAAAGCGTGGGGAGCAAACAGG
+
IIIIHIHIIIIIIIIIIIHHHIIIIIIIIIHHIHFIIIIIIIIIIIIIHHECHHIIIIIHIIHHIIIIHIIIIIIHIGIIHE<GHHHHIIIHICDEEHIGHHEEHHHEEHHD@GCHHHHGHIHIIHHHH?HHBGHHDH:CAGEH--5A>HHHGIHIFEHH?HHHIIE?FHDHHGCH?FH-@E->DH@?@6@@?E=EEGEEHGCGHE<EEIIH@>HHHHH@HHG<HD@HD;65--6--EHHHCHHHCIHHHEHGDD:HDCHHCHHGA6@GEHHHIHF6-CHH@@@HIHHHC-EHHAGFBFACGHIIHCE;HCHHBDHHHFIHIIIHHGGHDHGIIIIIHIHHIIHFCHF<FIIIIHIIHIHIIIIIIHIIIIIIIIIIIIIIHIIIIIIIIIIHIIIIIIIIIIIIIIIIIIIHIIHIIIIIIIIIIIIII
@HWI-D00621:625:HMJNFBCX2:2:1102:14751:20911
[truncated: 47,870,284 more chars]
