# Supplementary material for: Diversity of the gut microbiome in three grasshopper species using 16S rRNA and determination of cellulose digestibility
Source: PeerJ. 2020 Nov 5;8:e10194. doi: 10.7717/peerj.10194 (PMC7649011; doi:10.7717/peerj.10194)
Supplement: Supplemental Information 16 [file peerj-08-10194-s016.zip › Ss3.fastq]

@HWI-D00621:625:HMJNFBCX2:2:1101:18306:43649
GTGGGGAATATTGCACAATGGGCGCAAGCCTGATGCAGCCATGCCGCGTGTATGAAGAAGGCCTTCGGGTTGTAAAGTACTTTCAGCGGGGAGGAAGGCGATAAGGTTAATAACCTTGTCGATTGACGTTACCCGCAGAAGAAGCACCGGCTAACTCCGTGCCAGCAGCCGCGGTAATACGGAGGGTGCAAGCGGTAATCGGAATTACTGGGCGTAAAGCGCACGCAGGCGGTCTGTCAAGTCGGATGTGAAATCCCCGGGCTCAACCTGGGAACTGCATTCGAAACTGGCAGGCTAGAGTCTTGTAGAGGGGGGTAGAATTCCAGGTGTAGCGGTGAAATGCGTAGAGATCTGGAGGAATACCGGTGGCGAAGGCGGCCCCCTGGACAAAGACTGACGCTCAGGTGCGAAAGCGTGGGGAGCAAACAGG
+
IIIIIIHIIIIIIIIIIIIIIIGIIIIIIIHIHHHHHHIIIIHIIIIIEHDHHHIIIIHIIIIHIIIIIIIII@FHHHHIHHGHHFH:HHHCHIIEHIIHHHHHIEBH?GHHGIHIIIHHHHHHHHFHGHGHFE-DHIHHGCEHFHHIGDCHHHHIEEH@GHE?@EECH-CHID+66-@CH-4CDDHHGEE@-@+65?C-EE-@H?@@5:CG@?HG@GE@4-4##5HHHHI@6----EECH=5?EHE@-@EG@+D;3+?H@ACEHGCHFHAAA6---FHEGHECEGHFHHFHHCHEIHEEFHF-H?HHGIIHHGCHG@FEIHHHIIHECCHIIHIIHFEHGIIFHHGD<<FH?HHHHHIIHIIHIIIIIHIIIIHCHE<GIHCGIHIHGDDHGIIHHHHEHHIIIIIIIIIIIIIIIIIIIIIIIIIIII
@HWI-D00621:625:HMJNFBCX2:2:1101:14049:44301
GTGGGGAATATTGCACAATGGGCGCAAGCCTGATGCAGCCATGCCGCGTGTATGAAGAAGGCCTTCGGGTTGTAAAGTACTTTCAGCGGGGAGGAAGGCGGTGAGGTTAATAACCTCATCGATTGACGTTACCCGCAGAAGAAGCACCGGCTAACTCCGTGCCAGCAGCCGCGGTAATACGGAGGGTGCAAGCGTTAATCGGAATTACTGGGCGTAAAGCGCACGCAGGCGGTTTGGTAAGTCGGATGTGAAATCCCCGGGCTCAACCTGGGAACTGCATTCGAAACTGGCAGGCTAGAGTCTTGTAGAGGGGGATAGAATTCCAGGTGTAGCGGTGAAATGCGTAGAGATCTGGAGGAATACCGGTGGCGAAGGCGGCCCCCTGGACAAAGACTGACGCTCAGGTGCGAAAGCGTGGGGAGCAAACAGG
+
IIIIIIIIIIIIIIIIIIIIIIIIHIIIIHIIIIIIIIIIIIIIIIIIII@EHIHIIIIIIGIIIIIIIHIHHHIIIIGIIIFHIIGIHIIDDHHIIIIIIIHEHIEEHIIIIHHH@HHHFHFE?E?EEAFHHHCD:DCFHHCEHHHGHICHICFGHGHECHFE6@HHIIIDDC:CH@-6@@-CC:--4FC?-64@-4-@EH>@EHA?>CEH-356@FHHHICD:FDHH+C############@G66--@@@4+GHHHHEHG-HHAA6-IIHB8-6CHB-446-AF?HIHEHHEA?EG@FGCFCF7HHHHFHD:.IIIGGIHGHIIHIIIIIGHIHHHFHDIIIIIHHDEIGIIIIIHHHDHGIIIHIIIIIIIIIHGIIIHIHIHIIIHHHHIIHIIHHHHIIIIIIIHHIIHHIIIIIIIGIIIIIII
@HWI-D00621:625:HMJNFBCX2:2:1101:14136:44430
GTGGGGAATATTGCACAATGGGCGCAAGCCTGATGCAGCCATGCCGCGTGTATGAAGAAGGCCTTCGGGTTGTAAAGTACTTTCAGCGGGGAGGAAGGTGTTGAGGTTAATAACCTCAGCAATTGACGTTACCCGCAGAAGAAGCACCGGCTAACTCCGTGCCAGCAGCCGCGGTAATACGGAGGGTGCAAGCGTTAATCGGAATTACTGGGCGTAAAGCGCACGCAGGCGGTCTGTCAAGTCGGATGTGAAATCCCCGGGCTCAACCTGGGAACTGCATTCGAAACTGGCAGGCTAGAGTCTTGTAGAGGGGGGTAGAATTCCAGGTGTAGCGGTGAAATGCGTAGAGATCTGGAGGAATACCGGTGGCGAAGGCGGCCCCCTGGACAAAGACTGACGCTCAGGTGCGAAAGCGTGGGGAGCAAACAGG
+
IIIIIIHIIIIIIIIIIIIHHIIIIIIIIIIIIIHIIIIIHHIIHIIIIICHHHIIGIIIIHIHIHIIIIHIIIIIHIHIIIHIIIIIIIIGHIHHIG:GHH@CHIHHGHHIHIHHHIIII?A-7DGHIEHIII=H+++BG?GH@GHFHHHCHH--AFHHEHIIG@-@GEHC>:>DH--@GHEDHH-6E?6@----6--6FGHH@6@-HHHHE66CGFHEH:6>CDCC>+-@6-6--64:+466@@@6-?G@4+::CDEGA66-?A-8-@FGA8-?886-A@EHIHBCHIIHF8-FIIIHH@FHF-HHIIHHH@HFFEHIIIHHDEGIHDHD@CHIHHGIIHHG@.@GDGGIIGIIIHIIIHGGIIIHIIIIIIIHIIIHGHHIHIIHHIHIIIHIIIGHGCIIIIIIIIIIIIIIGIIIIIIIIIIIII
@HWI-D00621:625:HMJNFBCX2:2:1101:17643:44867
GTGGGGAATATTGCACAATGGGCGCAAGCCTGATGCAGCCATGCCGCGTGTATGAAGAAGGCCTTCGGGTTGTAAAGTACTTTCAGCGGGGAGGAAGGCGGTGAGGTTAATAACCTCATCGATTGACGTTACCCGCAGAAGAAGCACCGGCTAACTCCGTGCCAGCAGCCGCGGTAATACGGAGGGTGCAAGCGTTAATCGGAATTACTGGGCGTAAAGCGCACGCAGGCGGTCTGTCAAGTCGGATGTGAAATCCCCGGGCTCAACCTGGGAACTGCATTCGAAACTGGCAGGCTAGAGTCTTGTAGAGGGGGGTAGAATTCCAGGTGTAGCGGTGAAATGCGTAGAGATCTGGAGGAATACCGGTGGCGAAGGCGGCCCCCTGGACAAAGACTGACGCTCAGGTGCGAAAGCGTGGGGAGCAAACAGG
+
IIIIIIIIIIIIIIIIIIIIIIIIIIIIIIIIHIHIIIIIIIIIIIGHHIIIIIIGHHIIIIIIIIIHIHHIIIIHIIIIIIDHIIIIIIIIIIIIIIHIGIIIIGIHIIHHIGIIEHHIIIIHHIGIHHHH?AGD:CHGHIHG?HFHIIDGHIGICH@4EEE@6EEHIE+>DIIH?HHCEHCHHHHI@GH?FH@CHHIIHF?F5@?@F?@CG:3DHF-(*-@45-DH>)?@@@@@--6+:HHGHC@EGIGIIIIH:CHHCF-AG@CG?HIHHFEIHEIHHCG@AFIHIIIHHGEHIIGIIHHHHHIHIHGHGHHHHGGHGIIIIIIIIIIHHHIIIHIIHIIIIHHG<GHIIIIIIHHIIHHIIIHIIHIIIHIIHIIIEEHEIIIIHIIHGIIIIIIHIHIIIIIIIIIIIIIHIIIIIIIIHIIIII
@HWI-D00621:625:HMJNFBCX2:2:1101:18768:45102
GTAGGGAATCTTCGGCAATGGACGAAAGTCTGACCGAGCAACGCCGCGTGAGTGAAGAAGGTTTTCGGATCGTAAAACTCTGTTGTTAGAGAAGAACAAGGATGAGAGGAAAATGTTCATCCCTTGACGGTATCTAACCAGAAAGCCACGGCTAACTACGTGCCAGCAGCCGCGGTAATACGTAGGTGGCAAGCGTTGTCCGGATTTATTGGGCGTAAAGCGAGCGCAGGCGGTTTCTTAAGTCTGATGTGAAAGCCCCCGGCTCAACCGGGGAGGGTCATTGGAAACTGGGGAACTTGAGTGCAGAAGAGGAGAGTGGAATTCCATGTGTAGCGGTGAAATGCGTAGATATATGGAGGAACACCAGTGGCGAAGGCGGCTCTCTGGTCTGTAACTGACGCTGAGGCTCGAAAGCGTGGGGAGCGAACAGG
+
IIIIIHIIIGIII1EHHIHHIIIHIIIHIIHHIIHHIIIIIIGIIIHIHIIIIIHEHIIHIFFHHIIIIIIIIIIHCEHIGGDGHIHIIEHHHIIGIIIHCH7::FF?.:FGH@BB.7.A-7FHHFHIHC@H?EHHHI-7DHHH@-GE?::CCHHHIIHEH?EGEHHEAGHCDH:;+@?G?G@GH@FGHGHIHGH@-:@HHIIG@@-6EGC5F@C>:@GH;H-3>D:HHH:@--F?@GE@HGH@6--@6-@-@+HCDHD;HGA83C>+HIIIEF?HHEHHIIIHF-EHHED:..HIIHHHHEGGHGDEHGFHHHEIHHFIIIIHHF?IIIIIHIHIIIIIIHHIIIIHD:FD.HIIIHHHFGCGIIIHIIIIIIIIHHCIHHIIIIIGIIHIHGHHIHIIIIIIHG@HIIIHIIIIIIIIIIIIIIIIIII
@HWI-D00621:625:HMJNFBCX2:2:1101:17434:45357
GTGGGGAATATTGCACAATGGGCGCAAGCCTGATGCAGCCATGCCGCGTGTATGAAGAAGGCCTTCGGGTTGTAAAGTACTTTCAGCGGGGAGGAAGGTGTTGAGGTTAATAACCTCAGCAATTGACGTTACCCGCAGAAGAAGCACCGGCTAACTCCGTGCCAGCAGCCGCGGTAATACGGAGGGTGAAAGCGTTAATCGGAATTACTGGGCGTAAAGCCCACGCAGGCGGTCTGTCAAGTCGGATGTGAAATCCCCGGGCTCAACCTGGGAACTGCATTCGAAACTGGCAGGCTAGAGTCTTGTAGAGGGGGGTAGAATTCCAGGTGTAGCGGTGAAATGCGTAGAGATCTGGAGGAATACCGGTGGCGAAGGCGGCCCCCTGGACAAAGACTGACGCTCAGGTGCGAAAGCGTGGGGAGCAAACAGG
+
IIIIIGHHHIIIIIIIIIIIHHIIIIIIIIIIHHHIIIIHGHIHIIIIHIHIIIGGHIIIIHCGHHHHIIIIIIGHIHHHIIGHIIIIIIIIHC@EGHFHHHIGHIHHCHHHH?GHCHHHGHHIIIHHHEHDEFCDCD+68F@@HHE@+CCHIIII?--46E@?--6@EF:CC:+3---@G-->>D---666-5@5@E-6F@GE@@@?6+D=G@FGEF6))--+--@HD<4---6@?6ED>--@@@----@@HGH:C>EF8-A48--6--@?HIHHHHFF-5-6F@HIIHEEHGGEHEECHHHGFHIIIIHEFBFHIIIIHIIIIHHGDHHIIIIHDB@HIIIIHHHHFIIIIHHHFGIIIHHHEIIIIIIIHHHHIHIHHHIHHFHHIIIHGGGIIHIHIIIIIIIIIIIIHIIIIIIIIIIIIIIIII
@HWI-D00621:625:HMJNFBCX2:2:1101:13142:46002
GTGGGGAATATTGCATAATGGGCGCAAGCCTGATGCAGCCATGCCGCGTGTATGAAGAAGGCCTTCGGGTTGTAAAGTACTTTCAGCGAGGAGGAAGGCATTAAGGTTAATAACCTTGGTGATTGACGTTACTCGCAGAAGAAGCACCGGCTAACTCCGTGCCAGCAGCCGCGGTAATACGGAGGGTGCAAGCGTTAATCGGAATTACTGGGCGTAAAGCGCAAGGAGGCGGTCTGTCAAGTCGGATGTGAAATCCCCGGGCTCAACCTGGGAACTGCATTCGAAACTGGCAGGCTAGAGTCTTGTAGAGGGGGGTAGAATTCCAGGTGTAGCGGTGAAATGCGTAGAGATCTGGAGGAATACCGGTGGCGAAGGCGGCCCCCTGGACAAAGACTGACGCTCAGGTGCGAAAGCGTGGGGAGCAAACAGG
+
IIHIIIIIIIIIIII?HIIIIIIIIIIIIIIHIIIIIHIIIIIIIHHIHHHIIIIIIIIHIIIIHHIIHHIIIIIIIFHHIIGEHHHIIIGHIIHHHHHIHHHIHHHIHHIIIIHHIIIIHHIIHIIIIIICHD@CHHHIIIFHCHCCHHIIIIE@HI@ECG-FG?-A?E:+>+CH?-6@?-6;D:-@6@H--5@EH@-6@HHHHFHG?EEE?CFEE@53---+-+ED>3?@--@EEHHD;@DEFF@6-??HHGHD>:HFHF8-AF-F@HHFAA6-6---5-6-FGA6HG-EFB8EEA@EGEFEB-?EHIIIHHHHEGHIHHEIIHIIIIIGHIIHHGHIIIIIHHFGD<IGHGHIIIIHDHCIHHEHGCHIIIIIIIIIHHIIHIIIIIIHHHHIIIIHHFIIIIIIIIIIIIIIIIIIIIIIIIIIII
@HWI-D00621:625:HMJNFBCX2:2:1101:18955:46334
GTGGGGAATATTGCACAATGGGCGCAAGCCTGATGCAGCCATGCCGCGTGTATGAAGAAGGCCTTCGGGTTGTAAAGTACTTTCAGCGGGGAGGAAGGTGTTGAGGTTAATAACCTCAGCAATTGACGTTACCCGCAGCAGAAGCACCGGCTAACTCCGTGCCAGCAGCCGCGGTAATACGGAGGGGGCAAGCGTTAATCGGAATTACTGGGCGTAAAGCGCACGCAGGCGGTCTGTCAAGTCGGATGTGAAATCCCCGGGCTCAACCTGGGAACTGCATTCGAAACTGGCAGGCTAGAGTCTTGTAGAGGGGGGTAGAATTCCAGGTGTAGCGGTGAAATGCGTAGAGATCTGGAGGAATACCGGTGGCGAAGGCGGCCCCCTGGACAAAGACTGACGCTCAGGTGCGAAAGCGTGGGGAGCAAACAGG
+
IIIIIIIIIIIIIIIIIIIIIIIIHIIIIIIIIIIIIIIHIIIIIIIIIIIIIIIIIIIIHIGIIIIIGDGH@HHIIIIGHFCGHHIHIHIIIDIEHHIHIIIHIHHGECFGEHEEHIIH-AGA?GEHHEHGHHHCHH+44A6A66EEHGIGHHE?EHGAEHE?EEEHCHCD:;CHHG6GH@-+++++5+@-@EG@-@@@EHG@4-@@=HC45-?HHC>6>CH;4-EHC6-5--G66-4+>4-@-6-6-?HHE+C+HDEA6-6-@A?CHFHECH@F--?AHHIHFC?HHHHHHHHHIHHHFGE@HHHHIHHEEDHGHGEIHFGEIIHGIHHDHIIIIHIHIIHGHFGF<FHIGHCHHIIHHHIHIHIIIIIIIIIIHHHHHEHIIIHHHHHHCIHIIIHIHCIIIHIHHIHGIIIIIIIIIIIIIIIIII
@HWI-D00621:625:HMJNFBCX2:2:1101:18838:46430
GTGGGGAATATTGCACAATGGGCGCAAGCCTGATGCAGCCATGCCGCGTGTATGAAGAAGGCCTTCGGGTTGTAAAGTACTTTCAGCGAGGAGGAAGGCGTTAAGGTTAATAACCTTAGCGATTGACGTTACTCGCAGAAGAAGCACCGGCTAACTCCGTGCCAGCAGCCGCGGTAATACGGAGGGTGCAAGCGTTAATCGGAATTACTGGGCGTAAAGCGCACGCAGGCGGTCTGTCAAGTCGGATGTGAAATCCCCGGGCTCAACCTGGGAACTGCATTCGAAACTGGCAGGCTAGAGTCTTGTAGAGGGGGGTAGAATTCCAGGTGTAGCGGTGAAATGCGTAGAGATCTGGAGGAATACCGGTGGCGAAGGCGGCCCCCTGGACAAAGACTGACGCTCAGGTGCGAAAGCGTGGGGAGCAAACAGG
+
IIIIIIGIHIIIIIIIIHHIIIHHIIIIIIIIGHHIIIIIIIIIIIIIIIIGHEHHHIIIHHHHHIIIGIIIHHIIIIIHFHDHGHHGGHIHCHHCHGHGDHEHGHD@7BEFEHHEHHCGHIIIGHIIAE?DFDEDC@DGEHH?GHEHIHHIEGAAAAHHCHIHCHI-?FCH66+34@@E@H-;DH--6@HFHE@EGHG@FG@@GEEFHHHH=IIIHH>-6>HCHH=HC:@66---@--++4-@HEF6@-@@4+D:3+E-HGHEIHE@FHHFHHAEA-AEEHIHFGHHHF@IHG@@IIHHGIHHHAIIIHIHGDHIHHHIHHG?IHIIIHIHIIIIIIIIIIIHHHH@<CHGHIHCIIIIHHHIIIIIIIIIIIIIIIIHDCIIIIIHIIHIHHHIIIIHIIIIIHEHIIIIGIIHIIIIIIIIIIIIII
@HWI-D00621:625:HMJNFBCX2:2:1101:17021:47419
GTGGGGAATATTGCACAATGGGCGCAAGCCTGATGCAGCCATGCCGCGTGTATGAAGAAGGCCTTCGGGTTGTAAAGTACTTTCAGCGGGGAGGAAGGCGATAAGGTTAATAACCTTGTCGATTGACGTTACCCGCAGAAGAAGCACCGGCTAACTCCGTGCCAGCAGCCGCGGTAATACGGAGGGTGCAAGCGTTAATCGGAATTACTGGGCGTAAAGCGCACGCAGGCGGTCTGTCAAGTCGGATGTGAAATCCCCGGGCTCAACCTGGGAACTGCATTCGAAACTGGCAGGCTAGAGTCTTGTAGAGGGGGGTAGAATTCCAGGTGTAGCGGTGAAATGCGTAGAGATCTGGAGGAATACCGGTGGCGAAGGCGGCCCCCTGGACAAAGACTGACGCTCAGGTGCGAAAGCGTGGGGAGCAAACAGG
+
IIIIIIIIIIIIIIIIHIHHGHIIHIIIIIIIIIIIIIIIIIIIIIIIIIEHHIIGHIIIIIIIIGIIIIIIIHIIIIIIGHFHHHGHGHIGHHHHIG@:DCHHIGHHEHHEHHGHHIIHGHIHHIIIHFFEHHHIDHHEHHFC?HH->HDHIEHHCHIH?E?6GHH?GGHHHCCDE---@-6>HI--6FHH?EHC@4-@GH66@@EGEHE@562EHE++--534--HHHF-CG6G@@4++-G@@-F@@CHHG:HHHCHEGF?@EA-FHHCHHHHCHHGHHHGEBCHHHHHHHCGHIIIHH@@@HEIIIHIHHEIHHIIIHHIIIIIHHIIIIIIIIIIIHIIIIHHGDDGHHIHEHFIIHIIIIIGIHIIIIIIIIIIIIHIGIIHIHIHIFIIIIIIIIHIIIIIIIIIHIIIIIIIIIIIIIIIIII
@HWI-D00621:625:HMJNFBCX2:2:1101:12287:48517
GTGGGGAATATTGCACAATGGGCGCAAGCCTGATGCAGCCATGCCGCGTGTATGAAGAAGGCCTTCGGGTTGTAAAGTACTTTCAGCGGGGAGGAAGGCGATAAGGTTAATAACCTTGTCGATTGACGTTACCCGCAGAAGAAGCACCGGCTAATTCCGTGCCAGCAGCCGCGGTAATACGGAGGGTGCAAGCGTTAATCGGAATTACTGGGCGGAAAGCGCACGGAGGCGGTCTGTCAAGGCGGATGTGAAATCCCCGGGCTCAACCTGGGAACTGCATTCGAAACTGGCAGGCTAGAGTCTTGTAGAGGGGGGTAGAATTCCAGGTGTAGCGGTGAAATGCGTAGAGATCTGGAGGAATACCGGTGGCGAAGGCGGCCCCCTGGACAAAGACTGACGCTCAGGTGCGAAAGCGTGGGGAGCAAACAGG
+
IIIIIIIIIHIIIIIIIIHHIIIHHIIIIIIIIIIIIIIIIIIIIIIIHHEHHIIIHHEHHHIHHHHIIIIHHIIHIIHIIHHHHH@CDHH:DDHHIHA;HHIIIGG?GHHHHHGHIGH@EHHHGHIIAEGHHHH:+>>--86A-6G-3++36A--A@-65E?-6-66@@>+3+6>-@G?G@-6C:-4---6@@--@5--4EH@@--6>HEE@@-FHC>+--6-52-:D;55-----645--G@C@66-?HG@3DGGHIHG6FCHG@A-@FH?GHECHEECHGHEHHEHF?HF?EFHHHHEHGGGGIHDDGHHIIHHHHIIIHEIHIIIIHHIHIIHHCHDDHH@HHHGFIIIIIIIIIIIIIIIIIIIIIIIHIIHHGIIHHFIIIHIIIIHHIIIIIHHHIIIIIIIIIIIIIIIIIIIIIIIIIIII
@HWI-D00621:625:HMJNFBCX2:2:1101:15565:48786
GTGGGGAATATTGCACAATGGGCGCAAGCCTGATGCAGCCATGCCGCGTGTATGAAGAAGGCCTTCGGGTTGTAAAGTACTTTCAGCGGGGAGGAAGGTGTTGAGGTTAATAACCTCAGCAATTGACGTTACCCGCAGAAGAAGCACCGGCTAACTCCGTGCCAGCAGCCGCGGTAATACGGAGGGTGCAAGCGTTAATCGGAATTACTGGGCGTAAAGCGAACGCAGGCGGTCTGTCAAGTCGGATGGGAAATCCCCGGGCTCAACCTGGGAACTGCATTCGAAACTGGCAGGCTAGAGTCTTGTAGAGGGGGGTAGAATTCCAGGTGTAGCGGTGAAATGCGTAGAGATCTGGAGGAATACCGGTGGCGAAGGCGGCCCCCTGGACAAAGACTGACGCTCAGGTGCGAAAGCGTGGGGAGCAAACAGG
+
IIIIIIIIIIIIIIIIIIIIIIIIIIIIIHIIIIIIIIIIGIIIIIHIIIIIIIHIIIIIIIIIIIIHHIHHHIIIIIIHIIHIHIIIIIIHIIIIIIIIIIEHIHIIIIIIHIHIIHGIIIHGEHIHHE@@FC-DDHHHHHFHEHGFHG:CHIIIH--5AGE@EE-5@HHIIIHHGE@GEC@CHDE-6FECHHE@H-@EGF@F@E@HHEG@-:6GE@3+-+-+IHED3+H@6HG6-@@:3--46-@6--E@6+H>>>E@HEHCHA-@-EHEFH?@@?@HE-@6EE@IHGEHH?FHIHHGIIHCF7-HIHIIHCGIHIIIHHHIIIIIHD>CIIIHEGIHIIIHHHGD7<GIHHHCHHIIIHHIHIIHDIHIIIIIHIHE=HIIHIHHHIIIIIIIIIIHHHIIIIHHIIIIHIIIHHHIIIIIIIIIII
@HWI-D00621:625:HMJNFBCX2:2:1101:19092:48946
GTGGGGAATATTGCACAATGGGCGCAAGCCTGATGCAGCCATGCCGCGTGTATGAAGAAGGCCTTCGGGTTGTAAAGTACTTTCAGCGGGGAGGAAGGTGTTGAGGTTAATAACCTCAGCAATTGACGTTACCCGCAGAAGAAGCACCGGCTAACTCCGTGCCAGCAGCCGCGGTAATACGGAGGGTGCAAGCGTTAATCGGAATTACTGGGCGTAAAGCGCACGCAGGCGGTCTGTCAAGTCGGATGTGAAATCCCCGGGCTCAACCTGGGAACTGCATTCGAAACTGGCAGGCTAGAGTCTTGTAGAGGGGGGTAGAATTCCAGGTGTAGCGGTGAAATGCGTAGAGATCTGGAGGAATACCGGTGGCGAAGGCGGCCCCCTGGACAAAGACTGACGCTCAGGTGCGAAAGCGTGGGGAGCAAACAGG
+
IIIIHIGIHGIIIIIIIIIIHIIIGIIIIIHIIHHHIIIIIIIIIIIICEHHIIIIGIIHHIGHIIIIGIIIFHHHIEHI9CCGHHHHHIHDHIIHHHHEHIHHIGIGHHEGHDHHHHHEEHH--GHGH?CGHHIICDHHIIHFEHFH:HDCHE@EHHHHEH?@ECF-FH:D:++>@HECH-@CDHGHHCH6-@6-4E?FH=HG@GH?#FHHID-5E@D;456+4-HDD:G@@---66@3:@@6-?HCEG?F@CDGHD@F--A-A65-6EE?CA8EEEAAA-GEHBHHHHIIHE?IIIHED-AGFGIIIHHEG?HFHHEHEG?IHIIHH::H=HIIIHHHIHHHGDAG<GHIIIHGHFCIHHDHGIIIIIIIIIIIHHDIIIIHIIHGIIIIHIIIIIHHHFHIIIIIIIIIIIIIIIIIIIIIIHIIII
@HWI-D00621:625:HMJNFBCX2:2:1101:19549:49264
GTGGGGAATATTGCACAATGGGCGCAAGCCTGATGCAGCCATGCCGCGTGTATGAAGAAGGCCTTCGGGTTGTAAAGTACTTTCAGCGGGGAGGAAGGCGGTGAGGTTAATAACCTCATCGATTGACGTTACCCGCAGAAGAAGCACCGGCTAACTCCGTGCCAGCAGCCGCGGTAATACGGAGGGTGCAAGCGTTAATCGGAATTACTGGGCGTAAAGCGCAAGCAGGCGGTCTGTCAAGTCGGATGGGAAATCCCCGGGCTCAACCTGGGAACTGCATTCGAAACTGGCAGGCTAGAGTCTTGTAGAGGGGGGTAGAATTCCAGGTGTAGCGGTGAAATGCGTAGAGATCTGGAGGAATACCGGTGGCGAAGGCGGCCCCCTGGACAAAGACTGACGCTCAGGTGCGAAAGCGTGGGGAGCAAACAGG
+
IIIIIIIIIIIIIIIIIIIIIIIIGIIGIIIHIHHHIIIIHIIIIIIIIICHIIIIIIHHHIIIIIIIGHIH@HHIHHIGID<FHGHICHIIGGIIHHFCHHIEHGECHHHHGEEHHIHHIGHIIIE@AE-5GEGDHGHHHH@GHHHHCD+CEHHHCE6G?@EHFC@-@@+DH:+6-@G?@EGDHDEHHF@--@E--@FECE@HG@H@-HDHHG>@DDDHF+64-E4+>+-@-@--66-6;4--@6---?HGIH>C6+?HFFHCGA-HEIIHGEHCFHHHE-IGIG@?GIIIHGFHHG@FCH?HHCHGHDC7D-HCHG@HEHEHHIIIIIIIHHHIHEIIIGHIIIHGDDIIIIIHHGCIGHGHIIIIHGIIIIIIIIIIHIIIIIIIIIHIIIIIHIIIIHIIIIIIIIIIIGIIIIHIIIIIIIIIII
@HWI-D00621:625:HMJNFBCX2:2:1101:19480:49578
GTGGGGAATATTGCACAATGGGCGCAAGCCTGATGCAGCCATGCCGCGTGTATGAAGAAGGCCTTCGGGTTGTAAAGTACTTTCAGCGGGGAGGAAGGCGATAAGGTTAATAACCTTGTCGATTGACGTTACCCTCCCAAGAAGCACCGGCTAACTCCGTGCCAGCAGCCGCGGTAATACGGAGGGGGCAAGCGTTAAGCGGAATTACTGGGCGTAAAGCGCACGCAGGCGGTATGTCAAGTCGGATGTGAAAGCCCCGGGCTCAACCTGGGAACTGCATCCGAAACTGGCAGGCTAGAGTCTTGTAGAGGGGGGTAGAATTCCAGGTGTAGCGGTGAAATGCGTAGAGATCTGGAGGAATACCGGTGGCGAAGGCGGCCCCCTGGACAAAGACTGACGCTCAGGTGCGAAAGCGTGGGGAGCAAACAGG
+
IIHHIGHHIHHIIHHIIHIII@GHIHIIIIFHIHGIIIIIIHIIIHIIHI<<FGHEHHHIHIIHHHII<HHIHIHEHFEGCFC@G.CHI.7DDHHHIIIH:;HEHIG?GF?H?EEGH-7@EEHH?EHEEEE--C-5--8-5-8@?EC?DGCCGA66FEHIEHHEHHH?-65DIIHCH6@-@-@>5++6C:GEHH4-4--6HG@5EE@@HCFHHCGGGH5-D.EDG>;:H@D6-----?HDHG@6@CH@@@@6++D::+CHGA65HA--6-A8-HFF534-+-IIHAE@HGA-6HEGEEHHA-A7D-EHH:D:A.HEHHGA.HHGHCHHHDCIHHHHF@IHIIGIGHGD.<G.IHIIIIHE.HGIFHDHIIIIIIIIIGIHHHHGHHEGC<11CIIIHIHHEGIIIHIIIIIIHECIIHHEIIIIIIIIII
@HWI-D00621:625:HMJNFBCX2:2:1101:16098:50140
GTGGGGAATATTGCACAATGGGCGCAAGCCTGATGCAGCCATGCCGCGTGTATGAAGAAGGCCTTCGGGTTGTAAAGTACTTTCAGCGGGGAGGAAGGCGATAAGGTTAATAACCTTGTCGATTGACGTTACCCGCAGAAGAAGCACCGGCTAACTCCGTGCCAGCAGCCGCGGTAATACGGAGGGTGCAAGCGTTAATCGGAATTACTGGGCGTAAAGCGCACGGAGGCGGTTCGTCAAGTCGGATGTGAAATCCCCGGGCTCAACCTGGGAACTGCATTCGAAACTGGCAGGCTAGAGTCTTGGAGAGGGGGGTAGAATTCCAGGTGTAGCGGTGAAATGCGTAGAGATCTGGAGGAATACCGGTGGCGAAGGCGGCCCCCTGGACAAAGACTGACGCTCAGGTGCGAAAGCGTGGGGAGCAAACAGG
+
IIIIIIIHCFHHIHHHIHGEHIHIHDDHGIHHHIHIIIIHIIIIHIIIHEE?EHHHHI0GHGCHHIEHGEHCGHIGHIHECDCGHEHHCHIG..DEHHID>CEHEH8-GEHHHIHIHEEHHGAA@EEHHE?4B64CDH+AHHFF--FH:D:>G@---@-5@C@GHHHI?G+>CD:DEHC@G=@:D:-6ECEFHIF@@?-@?H?G@--4EHD@-?>45,+5---4-+++:5+C6----HHHC4--@@-6--?@@+:>3HCHF-6-AG-86-@GE86-GAF--@A-?F6EGB-GHIIHHHFHHD7@7-CE+C:G@@EHGCHGIHIIHCFCC:IIIHHHHHHHIHHGEHEF<DFHEHE7.HHHCHHIIHHHGHIIIIIIIIHHCHHHHIIFHEIIIHIIHIHG?HIIIIIIIGIHIIHEHHEIIHHEIIHHHH
@HWI-D00621:625:HMJNFBCX2:2:1101:16868:51244
GTGGGGAATATTGCACAATGGGCGCAAGCCTGATGCAGCCATGCCGCGTGTATGAAGAAGGCCTTCGGGTTGTAAAGTACTTTCAGCGGGGAGGAAGGCGATAAGGTTAATAACCTTGTCGATTGACGTTACCCGCAGAAGAAGCACCGGCTAACTCCGTGCCAGCAGCCGCGGTAATACGGAGGGTGCAAGCGTTAATCGGAATTACTGGGCGTAAAGCGCACGCAGGCGGTCTGTCAAGTCGGATGTGAAATCCCCGGGCTCAACCTGGGAACTGCATTCGAAACTGGCAGGCTAGAGTCTTGTAGAGGGGGGTAGAATTCCAGGTGTAGCGGTGAAATGCGTAGAGATCTGGAGGAATACCGGTGGCGAAGGCGGCCCCCTGGACAAAGACTGACGCTCAGGTGCGAAAGCGTGGGGAGCAAACAGG
+
IIIIIIIIIIIIIIIIIIIIIIIIHIIIIIIIIHIIHIIIIHIIIIIIHIHFHIIHIIHIFHIHIHEHI0DDC0CHHEEE@DC@FHIDHCHDHIEHGHHHGHEEFEH?FEGHHHGHHHHFHHIIHHIHA?AE-AGHHDD-8GHHIHI-+>:;@HF@F?GFHHGE@C--64+>>+3+@@--E--5:DE---66-@4-@EE6EF@@G@66@F3@4C-6HH:C@-GH@?H;:>@4--GFEEGC6--@6HHH@IIHE6633+HHHG?GHG-A-AGFEHA?6-?EHIHAHFHHIHA6-HFHHGED-G7-A-?IHC>ADEFHHHHHD.G@IHIHHHHHHHIHHHHEHDEEHHHF<FGD.GHF?IIHDDGIIIHGFIIIIIIIHHHCHCIGIHHHHEHIHHHIHHGHEHIIIIHIIIIIIIIIIIIIIFIIIIIIII
@HWI-D00621:625:HMJNFBCX2:2:1101:19744:51537
GTGGGGAATATTGCACAATGGGCGCAAGCCTGATGCAGCCATGCCGCGTGTATGAAGAAGGCCTTCGGGTTGTAAAGTACTTTCAGCGGGGAGGAAGGTGTTGAGGTTAATAACCTCAGCAATTGACGTTACCCGCAGAAGAAGCACCGGCTAACTCCGTGCCAGCAGCCGCGGTAATACGGAGGGGGCAAGCGTTAATCGGAATTACTGGGCGTAAAGCGCACGCAGGCGGTCTGTCAAGTCGGATGTGAAATCCCCGGGCTCAACCTGGGAACTGCATTCGAAACTGGCAGGCTAGAGTCTTGTAGAGGGGGGTAGAATTCCAGGTGTAGCGGTGAAATGCGTAGAGATCTGGAGGAATACCGGTGGCGAAGGCGGCCCCCTGGACAAAGACTGACGCTCAGGTGCGAAAGCGTGGGGAGCAAACAGG
+
IIIIIIIIIIIIIIIIIHIIIIIIIIIIHIIHIIGIIHHIHHIIHHIIIIIIIIIIGIIIGIFIIIHIGIIIHIHHIIIIFHDGCEHHHHIDHHHIHDHHIHHHIGHH?EH?HCEHHEEHIEHHEHGHAECGE?@D+>+@GEHE-A-A>>HHIIHHHE-AHEGH@EH--@+5::>+-@E@HEE+6+++36G??E-6@?6@----5F>C+-6F@;+:@F>EA:HHF5-H>+@@--FHEHHCD-@HE?EHFHHIHC:>+CAA-8--IHEA-CHHHHEEA-FG-HEFIH?HHHHEA?AHIHCHEGIEGHIIGHIHHHHHHHHGIIHHIGIGIIHDHHIIHH=IHHHIIIHD<1HGIHHIIIIIHHIHEHHHIHHGHIHIHDIIHHEIIIIIIIHIHHHIIIHFHHIIIIIIHIIIIIIIIIIIIHIIIIIIII
@HWI-D00621:625:HMJNFBCX2:2:1101:16929:52630
GTGGGGAATATTGCACAATGGGCGCAAGCCTGATGCAGCCATGCCGCGTGTATGAAGAAGGCCTTCGGGTTGTAAAGTACTTTCAGCGGGGAGGAAGGCGGTGAGGTTAATAACCTCATCGATTGACGTTACCCGCAGAAGAAGCACCGGCTAACTCCGTGCCAGCAGCCGCGGTAATACGGAGGGTGCAAGCGTTAATCGGAATTACTGGGCGTAAAGCGCACGCAGGCGGTCTGTCAAGTCGGATGTGAAATCCCCGGGCTCAACCTGGGAACTGCATTCGAAACTGGCAGGCTAGAGTCTTGTAGAGGGGGGTAGAATTCCAGGTGTAGCGGTGAAATGCGTAGAGATCTGGAGGAATACCGGTGGCGAAGGCGGCCCCCTGGACAAAGACTGACGCTCAGGTGCGAAAGCGTGGGGAGCAAACAGG
+
IIIIIIHIHIIIIIIIIIIHIIIIIIIIIIIIHIIIIIIIIIIIGIIIIIEFHIIIGIIHHGIIHHIIIHHIIIIIIGHHHF<GHGHIIIIIIIIIHIIHIIICGHAEH-DDHGEHIIIIIGHIIFHHHHIHC@@HHDHHIIHIHHHH:DHHDHHEHHFH?EEHIGHCH@DHHH+;@-@-5E@:DHEHHHH--@@G--66@G@4EEHI3@HGG?HHG>@6-@@+@@@;DCHG6-66-FIHHCG@GF6-@FCHH>CD:HGEA-C?IHHGGFIIIHA66-@B--@AHIHEHHHEHEG?IIHIIHG?HCIIIIIHHHIHIIIIGIHIIIIIHGIIIIIIIIIIIHIIHGHFD@HIIIIIIIIIIIIIIIIIIIIIIIIIIIIHHIHIHIHGIIIIHHEIIIIHHHIIIIIIIIIIIIIHIIIIIIIIIIIIII
@HWI-D00621:625:HMJNFBCX2:2:1101:19957:55148
GTGGGGAATATTGCACAATGGGCGCAAGCCTGATGCAGCCATGCCGCGTGTATGAAGAAGGCCTTCGGGTTGTAAAGTACTTTCAGCGGGGAGGAAGGTGTTGAGGTTAATAACCTCAGCAATTGACGTTACCCGCAGAAGAAGCACCGGCTAACTCCGTGCCAGCAGCCGCGGTAATACGGAGGGTGCAAGCGTTAATCGGAATTACTGGGCGTAAAGCGCACGCAGGCGGTCTGTCAAGTCGGATGTGAAATCCCCGGGCTCAACCGGGGAACTGCATTCGAAACTGGCAGGCTAGAGTCTTGTAGAGGGGGGTAGAATTCCAGGTGTAGCGGTGAAATGCGTAGAGATCTGGAGGAATACCGGTGGCGAAGGCGGCCCCCTGGACAAAGACTGACGCTCAGGTGCGAAAGCGTGGGGAGCAAACAGG
+
GIHIIIHIIIIIIIIIFHIHGHHIIIIIGIIHHHIIIIIHIIIIIIIHHHICHIIHIIGHIGHHIGCHIFEHHIICHH?GDD<FHGHHHHCD::HHHIHEHIGF@HGC-AFH?DFHHHHH?E@HGIHIDG?@@GHC+>+-6FEHFH-A>CHHDHFHGC5A?G@@@GHCHHHGD+;>@GHG--6+6C@E=--@G@5@4E---5-@46-@FFC@@H@C@@6FC84:HEEC>+@-6-?GEE@:CE@HEE-@-@@6-HC55+HF6-?C>6++-F?HGIHGFCHGHDFA6AIIIIHHEIGHHHAH-FHFHGFHDHHEAHBCG?HEEAFIHIHEHDDDIIIHFEHHGIIIHEGD<<EEHFHFHHHGH<IHHIHIHEHFHHHIIIIHHGCIHIIIGIIIIIIHHCIIHIIIIIIIIHEEC/IIIIIIIIIIIIIHII
@HWI-D00621:625:HMJNFBCX2:2:1104:20048:32762
GTAGGGAATCTTCGGCAATGGGGGCAACCCTGACCGAGCAACGCCGCGTGAGTGAAGAAGGTTTTCGGATCGTAAAACTCTGTTGTTAGAGAAGAACGTTAAGTAGAGTGGAAAATTACTTAAGTGACGGTATCTAACCAGAAAGGGACGGCTAACTACGTGCCAGCAGCCGCGGTAATACGTAGGTCCCAAGCGTTGTCCGGATCTATTGGGCGTAAAGCGAGCGCAGGTGGTTTCTTAAGTCTGATGTAAAAGGAAGTGGATCAACCATTGTGTGCATTGGAAACTGGGAGACTTGAGTGCAGGAGAGGAGAGTGGAATTCCATGTGTAGCGGTGAAATGCGTAGATATATGGAGGAACACCGGAGGCGAAAGCGGCTCTCTGGCCTGTAACTGACACTGAGGCTCGAAAGCGTGGGGAGCAAACAGG
+
IIIIIHIIIHHGHIIIHIIIIHDHIIIIIEHIIIIHIIHIIIIIIIIIHH=GFHHHIHHIGHHCGEHHGIIIIHIIHH@FHHFHIIIIHHHIHHIIIIGCG?HHHHGEFFH@FHEEHIGHICHHHHHEEH-DHHIFHIHH?A-BGE=AE+63D@G-GGHCHIHHH@EA--->DH:6>GE--EGEGE--@-FE5@-@G;@-6E1E-)6--6-6@E+63@@GEH-6++)6DDH#A66-@@F--66-CGF-8-6----6-HEHGB-E-F8--7--D-FE@7A@CH@GE:..E7D..7:F..HHHGFHHHCEHIHGHHHHHIIIHHGHHHG.<CHCCG?EFHD/IGIHIHE9<G0@CHD0HHHHCCIHCEHHCHCGHC<HIHHEH?EHHEEGHIIIIHHHCEHEGHHIIHEHHIIHIHHIEIIIIHGHHF?HHH
@HWI-D00621:625:HMJNFBCX2:2:1104:17963:33351
GTGGGGAATATTGCACAATGGGCGCAAGCCTGATGCAGCCATGCCGCGTGTATGAAGAAGGCCTTCGGGTTGTAAAGTACTTTCAGCGGGGAGGAAGGCGATAAGGTTAATAACCTTGTCGATTGACGTTACCCGCAGAAGAAGCACCGGCTAACTCCGTGCCAGCAGCCGCGGTAATACGGAGGGTGCAAGCGTTAATCGGAATTACTGGGCGTAAGGCGCAAGCAGGCGGTCTGTCAAGTCGGATGTGAAATCCACGGGCTCAACCTGGGAACTGCATTCGAAACTGGCAGGCTAGAGTCTTGTAGAGGGGGGTAGAATTCCAGGTGTAGCGGTGAAATGCGTAGAGATCTGGAGGAATACCGGTGGCGAAGGCGGCCCCCTGGACAAAGACTGACGCTCAGGTGCGAAAGCGTGGGGAGCAAACAGG
+
IIIIIIIIIIIIIIIIIIIIIIIIHIIIIIIIIIIIIIIIIIIIIIIIIIIIHIIIIIIIIIIIIIHIIHHIIIIGIIIGIIGHIIIIIHHHIIHHIIIIIIEEHHDGHIGFHHEHIIHIIIHHHHHIHHHFIIIIIIDEHHIIIIIHDDHDHHIIHH@@GCHHGIHHFEHGHD63@@@HHH-CDHEHH?GE?G-@5@-@HHFHHHFHEDIHHHE@@#65;CD#?HHHHC@H@@-G?EHIIHG@GIIIHHF@-@>@+DHHHEHHHG@?CHIIHIHGHEIIHGIIIHHHGB?HHG?HIHHEHGEAHHIIGIHEGAIHIIHHHHHHHHIIIIIIIIIIIHIIIHIIIIHGDHIHHIHFIIIIHHHIIIIIIIIIIIIIIIIHHCIIIIIIIIIIIIIIIIIHG?IIIIIIIIIIIIIIIIIIIIIIIIIIII
@HWI-D00621:625:HMJNFBCX2:2:1104:1046:33638
GTAGGGAATCTTCGGCAATGGGGGCAACCCTGACCGAGCAACGCCGCGTGAGTGAAGAAGGTTTTCGGATCGTAAAACTCTGTTGTTAGAGAAGAACGTTAAGTAGAGTGGAAAATTACTTAAGTGACGGTATCTAACCAGAAAGGGACGGCTAACTACGTGCCAGCAGCCGCGGTAATACGTAGGTCCCAAGCGTTGTCCGGATTTATTGGGCGTAAAGCGAGCGCAGGTTGTTTCTTAAGTCTGATGTAAAAGGCAGTGGCTCAACCATTGTGTGCATTGGAAACTGGGAGACTTGAGTGCAGGAGAGGAGAGTGGAATTCCATGTGTAGCGGTGAAATGCGTAGATATATGGAGGAACACCGGAGGCGAAAGCGGCTCTCTGGCCTGTAACTGACACTGAGGCTCGAAAGCGTGGGGAGCAAACAGG
+
IIHIIIIIIIIIIIIIIIIIIHHIIIIIIIIIIIIIIIIIIIIIIIIIHIIIHIIIIIIIIIIHIHHHIIHIIIIIIIIIIIDCEHIIIIIHIHHIEHGHIIIGGECEGFEHHIGHHIIIHHGAGCHFHC@?AAEHHH@HCHHHFF@HGDD:CEG@@-8-A6@-66-FHH@::CDCC@@-E-6@FHH@E@F?HEH@=>-@FCDEHHEGFHHFHF6-?G?@:@6+HGAA4---G?A@A8FFHEHA@-@CHFGB6HHHEE?EHEHH=CH?HGA@D-AEH?G?EEHHHGGFF.FF7:.HIHGG7G?GHGAEHHIIIHHFIIIIIHHHHHIHHDCDDHHC0IIIIIIIIIHGDIIIIHHIHIIIIIIIIIHHHHIIIHIIIIIIIHHHIIIHIIIIIIIIIIIIIIIIIIIIIIIIIIIIIIIIIIIIIIIIII
@HWI-D00621:625:HMJNFBCX2:2:1104:1233:33740
GTGGGGAATATTGCACAATGGGCGCAAGCCTGATGCAGCCATGCCGCGTGTATGAAGAAGGCCTTCGGGTTGTAAAGTACTTTCAGCGGGGAGGAAGGCGATAAGGTTAATAACCTTGTCGATTGACGTTACCCGCAGAAGAAGCACCGGCTAACCCCGTGCCAGCAGCCGCGGGAATACGCAGGGTGCAAGCGTGAATCGGAATTACTGGGCGTAAAGCGCACGCAGGCGGTCTGTCAAGTCGGATGTGAAATCCCCGGGCTCAACCTGGGAACTGCATTCGAAACTGGCAGGCTAAAGTCTTGTAGAGGGGGGTAGAATTCCAGGTGTAGCGGTGAAATGCGTAGAGATCTGGAGGAATACCGGTGGCGAAGGCGGCCCCCTGGACAAAGACTGACGCTCAGGTGCGAAAGCGTGGGGAGCAAACAGG
+
IIIIIIIIIIIIGIIIIIIIIGIIIIGIIGHFHHIIIHIIIIHIIIIIDEEHHHHIIIIIHHIGHHIIIIIIIHHHI?EHIHHHHIFHIIGDDHIIIIIHHIIIIHHEHHCGHIIIEC-B-FH@-D-GH?FDH@@HDHD?-@A6--8-++>DEEA-6@;@@-----6-@H+>CD+6:--6@-45+C6@E@E--5--6-664@E@@C@##HDHE@G-G+C;@-=C+@=D:>4G@@@@666++-@-HHEF@6@6-++3+CE--@8--HGFACHHHA??HHHHHGEHHF-A-EFCG@FG8-EHGHHB8-?EHIIHHDHHHHEEHEHHG@HFIHDHHGIHGCE/IIHG?EHD<1HIIIIGIHIIHHIIHHGHIHIIHIIIHHCHIHIIIIIIHFIHGHGHEHFFIHGIIIIIIIIIHHDIIIIIHHHEHIIIHI
@HWI-D00621:625:HMJNFBCX2:2:1104:11931:33783
GTGGGGAATATTGCACAATGGGCGCAAGCCTGATGCAGCCATGCCGCGTGTATGAAGAAGGCCTTCGGGTTGTAAAGTACTTTCAGCGGGGAGGAAGGCGATAAGGTTAATAACCTTGTCGATTGACGTTACCCGCAGAAGAAGCACCGGCTAACTCCGTGCCAGCAGCCGCGGTAATACGGAGGGTGCAAGCGTTAATCGGAATTACTGGGCGTAAAGCGCACGCAGGCGGTCTGTCAAGTCGGATGTGAAATCCCCGGGCTCAACCTGGGAACTGCATTCGAAACTGGCAGGCTAGAGTCTTGTAGAGGGGGGTAGAATTCCAGGTGTAGCGGTGAAATGCGTAGAGATCTGGAGGAATACCGGTGGCGAAGGCGGCCCCCTGGACAAAGACTGACGCTCAGGTGCGAAAGCGTGGGGAGCAAACAGG
+
IIIIIIIIIHHIIIIGEHIIHHIHIIIIIIHIIIIIHHIIIIIIIIIIHHCFHHHIIIIIGIIIIIGIHIHIIIIIIIIIHIGHIIHHIIIDHHHGIIHIGDHGHIGHECGHIHIIIEEHHIHIIIGGEEHHHIHHIICHHHGHHHIGHGHHHHHHE?@GHHHHH?FHHECH:D+CE?-6-@C;>>EHFHC@@GHDE-66ED--@CEHFE@G-553-@@6>DHGIH>D+>F56-6--?EHD-G@EG-6@HHH=IHHDDHHEFHHEF@G?EEA-6-EGIGIIHGGIHIGIIIIGIGIIHHHEG878-IHHIHCHGIIIHIIHFIIIIIHD>IIIIIHHFC/HIHGHHHEDGHHHIIGIIHH<IHHIHHGIIIHIIIIIIIIIGIIIIIIHHHGGHGIIIHCCHHIHIIIIIIIIIIIIGIIIGIIIIIIII
@HWI-D00621:625:HMJNFBCX2:2:1104:4098:34593
GTGGGGAATATTGCACAATGGGCGCAAGCCTGATGCAGCCATGCCGCGTGTATGAAGAAGGCCTTCGGGTTGTAAAGTACTTTCAGCGAGGAGGAAGGCATTAAGGTTAATAACCTTAGTGATTGACGTTACTCGCAGAAGAAGCACCGGCTAACTCCGTGCCAGCAGCCGCGGTAATACGGAGGGTGCAAGCGTTAATCGGAATTACTGGGCATAAAGCGCACGCAGGCGGTCTGTCAAGTCGGATGTGAAATCCCCGGGCTCAACCTGGGAACTGCATTCGAAACTGGCAGGCTAGAGTCTTGTAGAGGGGGGTAGAATTCCAGGTGTAGCGGTGAAATGCGTAGAGATCTGGAGGAATACCGGTGGCGAAGGCGGCCCCCTGGACAAAGACTGACGCTCAGGTGCGAAAGCGTGGGGAGCAAACAGG
+
IIIIIIIIIIIIIIIIIIIIIIIIIIIIIIIIIIHIIIIIIIIIIIHHIHIIIIIIIIIIHIIIIIIICHEHHHIIHHIIIIFCHHHHHHDDHHIIIIEGHIH@GGHIF/.FGHIICGHHH?GEFHC=HHIHH7-CHGHHHHHF-AGFH>CHHFGECF4FEH-66-EGEF:DDHHIHHGHH-->D+-@EHGHHHIGD-66@EH@-@6-6EHEH@64-HHC5@6+445C>5-----EC@@HC4CHF6-66-@64+:HHDHF?HHHIH?HG?HHHB-6-?HCHE?CIIHGEHEHHFGHHEIHFFIHG?IHIHHHHGHAA.HGHIIIIHIIHHIHGFIIIIIIIIIIHHGDDFIIHIIIIGIIHIHHIIIIGIIIIIIIIIIHIHHIIIIIIIIIHIIIIIIIIIIIIIIIIIIIIIIIIIIIIIIIIIIIII
@HWI-D00621:625:HMJNFBCX2:2:1104:4015:34714
GTGGGGAATATTGCACAATGGGCGCAAGCCTGATGCAGCCATGCCGCGTGTATGAAGAAGGCCTTCGGGTTGTAAAGTACTTTCAGCGGGGAGGAAGGCGGTGAGGTTAATAACCTCATCGATTGACGTTACCCGCAGAAGAAGCACCGGCTAACTCCGTGCCAGCAGCCGCGGTAATACGGAGGGGGCAAGCGTTAATCGGAATTACTGGGCGTAAAGCGCACGCAGGCGGTCTGGCAAGTCGGATGTGAAATCCCCGGGCTCAACCTGGGAACTGCATTCGAAACTGGCAGGCTAGAGTCTTGTAGAGGGGGGTAGAATTCCAGGTGTAGCGGTGAAATGCGTAGAGATCTGGAGGAATACCGGTGGCGAAGGCGGCCCCCTGGACAAAGACTGACGCTCAGGTGCGAAAGCGTGGGGAGCAAACAGG
+
IIIIIIIIIIIIIIIIIIIIIIIHIIIIIIIIIIIIIIIIIIIIIIIIIIHHIIIIIIIIIIIIIIIIIIIIIIIIIIHIIIFHIIGHIIGHHHIIHIIIHHDIIIIIHHIHHIHIIIGI?EHEEHIGHIIICEEHDHHH?GEG-AHHHDDHHGEHGHHHIIC?6GG@@@+>HH+>E?HHHHGIID+3>D??-EEEHHFHHHHEH?-6@DFHHHHIHHE6>DDHHDD;IHEG@6----@C5-@66----EG@@>+CDCHHGHHFHHH@FHHHIHFIHGIHIIIIIHIHHHEHHFCHGAH@?HGEG-HEHHHHHGD..?IIGIHEG@IIIHIIIIIIIHHEHIIIHIHGDIIIHIHHHHCIIHDIGIIIIIIIIIIIIIHCIIHHHIIIIHHIIIIIIIIIHCHHIIIIIIIIIIIIIHIHHHIIIIIHII
@HWI-D00621:625:HMJNFBCX2:2:1104:10367:34691
GTGGGGAATATTGCACAATGGGCGCAAGCCTGATGCAGCCATGCCGCGTGTATGAAGAAGGCCTTCGGGTTGTAAAGTACTTTCAGCGGGGAGGAAGGTGTTGTGGTTAATAACCACAGCAATTGACGTTACCCGCAGAAGAAGCACCGGCTAACTCCGTGCCAGCAGCCGCGGTAATACGGAGGGGGCAAGCGTTAATCGGAATTACTGGGCGTAAAGCGCACGCAGGCGGTCTGTCAAGTCGGATGTGAAATCCCCGGGCTCAACCTGGGAACTGCATTCGAAACTGGCAGGCTAGAGTCTTGTAGAGGGGGGTAGAATTCCAGGTGTAGCGGTGAAATGCGTAGAGATCTGGAGGAATACCGGTGGCGAAGGCGGCCCCCTGGACAAAGACTGACGCTCAGGTGCGAAAGCGTGGGGAGCAAACAGG
+
IIIIIIHIIIIIIIIIIIIHIIIIIIIIIIHIIIIIIIIIIIIIIIIIHHCHHHIIIIGHIIIIIIIIIEH<HHHEE?GHIH9FHHIIDHGHHHIIIHIHIIIIIIHHHIIHHH-DEEEFHIIGHHC@E-GHHB4+3>CH?E@EA@--655+EGHHIIF-4-46FC@6F@::5>3>E-@@G-4;>D+5+;@G-44@@GEE4@2@C@#@67HEHG@@GHI?64-++4=GHHFG@-@H?CH:;4--@-@@6?HIHDDD+6GECEEAEEHF?ECHGA?EHHIHIHEEHHHEIIIIIIGIHIHHHHHHIIIHIHHHD-IIHHHHFHGIIIIHHHIIIIIHEHIIIIIIHFCG<1HFHIHGHIIIIHIIIIHIIIIIIIIIIIIIIIIIIIIIHFHGHIIIIIIIHHIIIIIIIIIIIIIIIIIIIIIIIIIIIH
@HWI-D00621:625:HMJNFBCX2:2:1104:17342:34528
GTGGGGAATATTGCACAATGGGCGCAAGCCTGATGCAGCCATGCCGCGTGTATGAAGAAGGCCTTCGGGTTGTAAAGTACTTTCAGCGGGGAGGAAGGTGTTGAGGTTAATAACCTCAGCAATTGACGTTACCCGCAGAAGAAGCACCGGCTAACTCCGTGCCAGCAGCCGCGGTAATACGGAGGGTGCAAGCGTTAATCGGAATTACTGGGCGTAAAGCGCACGCAGGCGGTCTGGCAAGTCGGATTTGAAATCCCCGGGCTCAACCTGGGAACTGCATTCGAAACTGGCAGGCTAGAGTCTTGTAGAGGGGGGTAGAATTCCAGGTGTAGCGGTGAAATGCGTAGAGATCTGGAGGAATACCGGTGGCGAAGGCGGCCCCCTGGACAAAGACTGACGCTCAGGTGCGAAAGCGTGGGGAGCAAACAGG
+
IIIIIIIIIIIIIIIIIIIIIIIIIIIIIIIIIIHIIIIIHIIIIIIICFHHHIHIIIGHGIHIHIIIIGHHIIHIIIIIIHDGHIFHIIHGIIIEHIHHIHIIIIHIHIIHHHHIIGIIIHIG?@GHGHH@HHGHHHDHHIHGHHEHDHHIHIGCFHGHHCHIIHIIIHHHHHHHHHHGH@@;>DHHEHHHCEH6@@GFHG@@EF;EH76FED@8HCG?D9@53EGCCDD-4----CC;:@-HF@6--IHHE+D>++HFCG-F?6@EIHIHCGFAA--HHCGFEHFHF?HGHEFEED@-A7-DHHIHDIHEG@FHHH@EHHCIHGIHIHHHEFHHHGHHIIIHHGD<.HIIIIIIIIIIIIHHHIIIHHHHIHGIIIHHDIHIHFIIIIIIIIIIIGGHHEIIIIIIIIIIIIIIIIIIIHHIHHHIII
@HWI-D00621:625:HMJNFBCX2:2:1104:1208:34998
GTGGGGAATATTGCACAATGGGCGCAAGCCTGATGCAGCCATGCCGCGTGTATGAAGAAGGCCTTCGGGTTGTAAAGTACTTTCAGCGGGGAGGAAGGCGGTGAGGTTAATAACCTCATCGATTGACGTTACCCGCAGAAGAAGCACCGGCTAACTCCGTGCCAGCAGCCGCGGTAATACGGAGGGTGCAAGCGTTAATCGGAATTACTGGGCGTAAAGCGCACGCAGGCGGTCTGTCAAGTCGGATGTGAAATCCCCGGGCTCAACCTGGGAACTGCATTCGAAACTGGCAGGCTAGAGTCTTGTAGAGGGGGGTAGAATTCCAGGTGTAGCGGTGAAATGCGTAGAGATCTGGAGGAATACCGGTGGCGAAGGCGGCCCCCTGGACAAAGACTGACGCTCAGGTGCGAAAGCGTGGGGAGCAAACAGG
+
IIIIIIIIIIIIIIIIIIIIIIHIIIIIIIIIIIIIIIIIIIIIIIIIFHHHIIIIIIIIIIIIIIIIHIIHHIIIIIIIIEFEHIECHIIIHHIIIIIIIIIHHIHIEIHIIIHHIHHHHIIIIIIIFEF@HHHIHHHGHEHHEA-8CDHHIHH?@HC@EHIIIIGEECHHIC>>@-F?EE@+6>@--66@FH@=EH@@HH-@EF-6@GGHG-@DEHDBEG@+2455+>-56-6--GCCC@-@-HG@CIHGE5+5:HEHF?--IHE66-IGIIHEHIHHIHHHGHHIHCGF-GGGHHFHEIIGHEHHHIHHHGEFHGIIIIIHIIIIHDC<HIHCFIIIG<HIIHGFBHHIIGIHHIIIIIIIIIIIHIHIIIIIIIGHIIIHHHIIIHIHFHIGIIIIIIIIIIHIIIIIIIIIIIHIIIIIIIIIII
@HWI-D00621:625:HMJNFBCX2:2:1104:16504:34832
GTAGGGAATCTTCGGCAATGGGGGCAACCCTGACCGAGCAACGCCGCGTGAGTGAAGAAGGTTTTCGGATCGTAAAACTCTGTTGTTAGAGAAGAACGTTAAGTAGAGTGGAAAATTACTTAAGTGACGGTATCTAACCAGAAAGGGACGGCTAACTACGTGCCAGCAGCCGCGGTAATACGTAGGTCCCAAGCGTTGTCCGGATTTATTGGGCGTAAAGCGAGCGCAGGTGGTTTCTTAAGTCTGATGTAAAAGGCAGTGGCTCAACCATTGTGTGCATTGAAACTGGGAGACTTGAGTGCAGGAGAGGAGAGTGGAATTCCATGTGTAGCGGTGAAATGCGTAGATATATGGAGGAACACCGGAGGCGAAAGCGGCTCTCTGGCCTGTAACTGACACTGAGGCTCGAAAGCGTGGGGAGCAAACAGG
+
IIIIIIIIIIIIIIIIIIIIIIIIIIIIIIIIIIGIIIIIIIIIIIIIHEHIIIIIIIIIIHHIIHHIIIIIIIIIIIIHDH<CHIIIIGHGHIIIIHDGHIIIHIIIDGHFHHHIIFHHHHIHIIGHHHHHIIIIICHHGHHI?E=?@:DHHIG?EEEEEEHGHGEHIFHHHHIIIHEFHIIGGHHH@@G@-4@-@+@EHED=6F@@F@@EH@DC:EFGD@D:>5-2-E?-HF6F6-CHHA6--@GFB6?HHEGGB-4-EHA6-@EEAD-IIIIHEHEEHHHGDEHHEFF7HEIHHFHGIIHHEIHIIIEHIHIIIIIHEHHIIHEHHHIIIIIIGIHIIIHIHHGFIHIIIHIIHHHHHHIIHIIIHIIIIIIIIIIIIIIIHHHIIIIHGIHIIIIHIIIIIIHIHIIIIIIIIIIIIHIIIIIII
@HWI-D00621:625:HMJNFBCX2:2:1104:10300:35033
GTGGGGAATATTGCACAATGGGCGCAAGCCTGATGCAGCCATGCCGCGTGTATGAAGAAGGCCTTCGGGTTGTAAAGTACTTTCAGCGGGGAGGAAGGTGTTGAGGTTAATAACCTCAGCAATTGACGTTACCCGCAGAAGAAGCACCGGCTAACTCCGTGCCAGCAGCCGCGGTAATACGGAGGTGGCAAGCGTTAATCGGAATTACTGGGCGTAAAGCGCACGCAGGCGGTCTGTCAAGTCGGATGTGAAATCCCCGGGCTCAACCTGGGAACTGCATTCGAAACTGGCAGGCTAGAGTCTTGTAGAGGGGGGTAGAATTCCAGGTGTAGCGGTGAAATGCGTAGAGATCTGGAGGAATACCGGTGGCGAAGGCGGCCCCCTGGACAAAGACTGACGCTCAGGTGCGAAAGCGTGGGGAGCAAACAGG
+
IIIIIIIIIIIIIIIIIIIHIIIIIIIIIIIIIIIIIIIIIIIIIIIIIHHIIIIIIIIIIIIIIHIIGGHHHIIIIIIIIHFHHIIIIIIHHIIIIIIIIIHHIIHHIIHIIH@GEHIHHIIIIHGIIHHIGH=DHHHIIIEHHIHHDCHIII?@GHE4GHEG@EHHIHHHID+6@---6=EHH--6@H-G-@5@GH-@EEH@@-@EGEDEEEEHHGGGH-@C@>=HHCC---?CCHHHD==EHE@6-@GH@++>HDEHHHHEEG?EEHHHIHHHCEIIIIIIHHEIIIIHH@@IIIHHIIHEIHIHIIIIH@IIIIIIHHIIIIGHIIIIIIIIIIIIIIIIHFHF<IIIIIIIIIIHIIIIIIIIIIIIIIIIIIHGIHIIIIIIIIIHHIIIIIHHIHIIIIIIIIIIHIIIIIIIIIIIIIIIII
@HWI-D00621:625:HMJNFBCX2:2:1104:16886:35203
GTGGGGAATATTGCACAATGGGCGCAAGCCTGATGCAGCCATGCCGCGTGTATGAAGAAGGCCTTCGGGTTGTAAAGTACTTTCAGCGGGGAGGAAGGTGTTGAGGTTAATAACCTCAGCAATTGACGTTACCCGCAGAAGAAGCACCGGCTAACTCCGTGCCAGCAGCCGCGGTAATACGGAGGGTGCAAGCGTTAATCGGAATTACTGGGCGTAAAGCGCACGCAGGCGGGCTGTCAAGTCGGATGTGAAATCCCCGGGCTCAACGTGGGAACTGCATTCGAAACTGGCAGGCTAGAGTCTTGTAGAGGGGGGTAGAATTCCAGGTGTAGCGGTGAAATGCGTAGAGATCTGGAGGAATACCGGTGGCGAAGGCGGCCCCCTGGACAAAGACTGACGCTCAGGTGCGAAAGCGTGGGGAGCAAACAGG
+
IIIIIHHIHHHIIIIIIIIIIIHIHIIIHIHHIIIIIIIIIIHIHIGIIHHEFHIIIIIIIIHIFHIIIEHIHIHHIIIIIIGEHIGIIHICHDHEGEFHIIIEHHECHIHHHFEHCHIIGICEFHHHHHF7FE@DDHCHHHHI8FHE:C>+5AAH@HH@-EHHFFHFEGDHHH:CE?@-@E-+6CGIGH?--E4@45--5G+-E?+-+6F@@-HHDCG@D::7:DHCD+66---@@6-C>6-@-6-6--6@-D;6+C@FHA?A5A6-??EHEIHHCFA8-48AEHHHEF@G@G@AF68?GHDE@?HHD:DAF@HIHGF:/GCIHCGHHHHHEHHHFEGEIHHHHHHGAHGIHIIIHHHFHHDHIIHIIIHIGIIIIIHDHHIHIIIHEGHFHIIHHHIHG?IIIIHIIIIIIGIIHIHHIIIIIIIIIH
@HWI-D00621:625:HMJNFBCX2:2:1104:16019:35295
GTAGGGAATCTTCCGCAATGGGCGAAAGCCTGACGGAGCAACGCCGCGTGAGTGATGAAGGGTTTCGGCTCGTAAAACTCTGTTATTAGGGAAGAACAAATGTGTAAGTAACTGTGCACATCTTGACGGTACCTAATCAGAAAGCCACGGCTAACTACGTGCCAGCAGCCGCGGTAATACGTAGGTGGCAAGCGTTATCCGGAATTATTGGGCGTAAAGCGCGCGTAGGAGGTTTCTTAAGTCTGATGTGAAAGCCCAAGGCTCAACCGTAGAGGGTCATTGGAAGCTGGGAAACTTGAGTACAGAAGAGGAAAGTGGAATTCCATGTGTAGCGGTGAAATGCGCAGAGATATGGAGGAACACCAGTGGCGAAGGCGACTTTCTGGTCTGTAACTGACGCTGATGTGCGAAAGCGTGGGGATCAAACAGG
+
IIIIIIIIIIIIHIIIIIIIIIIIIIIIIIIIIIIIIIIIIIIIIIIIHHIIEHHIEHIIHHHHIIIIIIIIIHIIIIIIIGFHIIHIIGIHHGIEEHHHFHHHHIHIHHIIIHIIIIIIFHHHHHHHHHFHHHIIFHIIEHIH?@EHIHGIIIIGIIHIIICHHIIHHIDCCHH:EEHEEHHHE@GHHHHG?GHDHE?EECE>EHE@6-6GH)>:-@@@>>;CDCAA6+-E6-8--HEFHHEG-@-E@@A-B-4-77--7-7+CHGE8--FGD78--7...FA7.GDA@A7D:F<EGB7:.?IHFHHHFGFFGD7.?HHHGEIHHEGC;7<:/HIHFHHCCDIHHEEFHGHHIIIHGEDHG?HHHHD0HGEHHDHIIHHHF1GCGHH@GIHHHHEHHCHGIIIDIHIIIHHHDIHIHIIH?IIIIIHHH
@HWI-D00621:625:HMJNFBCX2:2:1104:8178:35736
GTGGGGAATATTGCACAATGGGCGCAAGCCTGATGCAGCCATGCCGCGTGTATGAAGAAGGCCTTCGGGTTGTAAAGTACTTTCAGCGGGGAGGAAGGTGTTGTGGTTAATAACCACAGCAATTGACGTTACCCGCAGAAGAAGCACCGGCTAACTCCGTGCCAGCAGCCGCGGTAATCCGGAGGGTGCAAGCGTTAATCGGAATTACTGGGCGTAAAGCGCACGCAGGCGGTCTTTCAAGTCGGATGGGAAATCCCCGGGCTCAACCTGGGAACTGCATTCGAAACTGGCAGGCTAGAGTCTTGTAGAGGGGGGTAGAATTCCAGGTGTAGCGGTGAAATGCGTAGAGATCTGGAGGAATACCGGTGGCGAAGGCGGCCCCCTGGACAAAGACTGACGCTCAGGTGCGAAAGCGTGGGGAGCAAACAGG
+
IEHFHCHIIHIIIIIIIIHIIHIIIIIIGIIHHECHHIIIIHIIIHHE<<CFHHHIIHHIGIIIHIIHGIIIIIHIE1<DHHCCEHIIHHDCCDHHG=CGHHF9G=FHHCE@GE-@-GGHHHHHEEEHH?-@H6-++6>--8-66@?CD++;-A-88-E@@-@-@-66EE:::DDCC---5+-+6+-6GFEH?GHED?@?-@E?HHE+6@CE@@--5+++-+@5--@:8:@-@@6----:H@@@-6-6-6E@@+DC>:HHG68--8-A8-A?HA-A6-B5-466FC86-B-FHFDD7--CHHIHHHHCDIHHGFHHHFFHEHCCHHEF<.:HGHHFHHHG:CGIHGD<7DGCEHGHFGD0DE?<CIHIGIHIHE.<HHCHGIHIHGC@IIFHHHHEHHIHGFHDIHFHGGHHDHF1CIIIHCHHHIHFGH
@HWI-D00621:625:HMJNFBCX2:2:1104:14257:35678
GTGGGGAATATTGCACAATGGGCGCAAGCCTGATGCAGCCATGCCGCGTGTATGAAGAAGGCCTTCGGGTTGTAAAGTACTTTCAGCGGGGAGGAAGGTGTTGAGGTTAATAACCTCAGCAATTGACGTTACCCGCAGAAGAAGCACCGGCTAACTCCGTGCCAGCAGCCGCGGTAATACGGAGGGTGCAAGCGTTAATCGGAATTACTGGGCGTAAAGCGCACGCAGGCGGTCTGTCAAGTCGGATGTGAAATCCCCGGGCTCAACCTGGGAACTGCATTCGAAACTGGCAGGCTAGAGTCTTGTAGAGGGGGGTAGAATTCCAGGTGTAGCGGTGAAATGCGTAGAGATCTGGAGGAATACCGGTGGCGAAGGCGGCCCCCTGGACAAAGACTGACGCTCAGGTGCGAAAGCGTGGGGAGCAAACAGG
+
IIIIIIIIIIIIIIIIIIIIIHHIIIIIIIIIIIIIIIIIIIIIIIIIEHHIIIIIIIIIIIIIIIIIGIIIIIIHHIIIHIGHIIIIIIIHHIIIIIHHHHIIIHIIHIHIIHIIHGIIIIIIIIIIHEHDHHIHIHHIIIIGIIIIHHGHHIHFHHHCEHIEGGHIGHHHHDHGHHHEHHIHIGHIIIECFH6EHHC6FEHG@CGIFHDHHHHEECDD@DHDHECHGHH-HHF@HIIHD=HEFHHHHEF@-:HHCHG?HF-IIHEHHG@HHH@HHEGIIHEFIHHHIIIIIIIHHHHIIIIHHHIIIIHIHHHHHIHIIIHHIHEIHIHIIIGIHIIIIIIIIIHHFHHIIHHGIIIIIIIIIIIIHGIIIIIIIHHGHG1IIIIIIIIIHIIIIIHHIIIIIIIIIIIIIIIIIIIIIIIIIIIIII
@HWI-D00621:625:HMJNFBCX2:2:1104:16433:35717
GTGGGGAATATTGGACAATGGGGGAAACCCTGATCCAGCGACGCCGCGTGAGTGAAGAAGTATTTCGGTATGTAAAGCTCTATCAGCAGGGAAGATAATGACGGTACCTGACTAAGAAGCCCCGGCTAACTACGTGCCAGCAGCCGCGGTAATACGTAGGGGGCAAGCGTTATCCGGATTTACTGGGAGTAAAGGGAGCGTAGACGGCGAAGCAAGTCTGATGTGAAAGGCAGGGGCCCAACACCTGGAATGCATTGGAAACTGTTTGGCTAGAGTGCAGGAGAGGTAAGTGGAATTCCTAGTGTAGCGGTGAAATGCGTAGAAATTAGGAGGAACACCGGTGGCGAAGGCGGCTTACTGGACTGTAACTGACGTTGAGGTTCGAAAGCGTGGGGAGCAAACAGG
+
IIHIIIIIIIIIIEHIIIIIIIIICHHIIIIIII@HIII<HIIIIIIIIIIIHHIFHIIICGEHHIIICHGHIIIIIIHIIEDHH9GD<FHIHHIIIIIIHHHIIICHIIIFEH@GFIEHH-DHHHIHIIIIIHHIIHIIIIIHHIIIIIIIIIHIHEH@-DHH+EHIIIF@GHGHIF-@EHIIIIH#?@GEHHIHG1IIHGHECE@53-HEIHEG@A?HHHF-AHHHB@G@C+GD+7EE8---7--8--GEIIHGCFHHGHHD:....?F.HF7.EHHEIHFHHG.HIIIIHHHCHHHH?HFIHHIHGIHIHHHIHHHHGD<.HF0IIIHHHHHCEHE?IIIIHIIIIIIIHFD1GHHHIIHG<1<1IIIIHGCIHHF<11IIIIIIIIIIIHGIIGIIIIIII
@HWI-D00621:625:HMJNFBCX2:2:1104:16774:35621
GTGGGGAATATTGCACAATGGGCGCAAGCCTGATGCAGCCATGCCGCGTGTATGAAGAAGGCCTTCGGGTTGTAAAGTACTTTCAGCGGGGAGGAAGGTGTTGAGGTTAATAACCTCAGCAATTGACGTTACCCGCAGAAGAAGCACCGGCTAACTCCGTGCCAGCAGCCGCGGTAATACGGAGGGTGCAAGCGTTAATCGGAATTACTGGGCGTAAAGCGCACGCAGGCGGTCTGTCAAGTCGGATGTGAAATCCCCGGGCTCAACCTGGGAACTGCATTCGAAACTGGCAGGCTAGAGTCTTGTAGAGGGGGGTAGAATTCCAGGTGTAGCGGTGAAATGCGTAGAGATCTGGAGGAATACCGGTGGCGAAGGCGGCCCCCTGGACAAAGACTGACGCTCAGGTGCGAAAGCGTGGGGAGCAAACAGG
+
IIIIIIIIIIIIIIIIIIIHHGIIIIIIIIIIIIIHIIIIGIIIFHIHIIHHHIGIHIIIIIIIGHHIHHIIIHIIIHHEFH:GHIIIIIICHHFHIIFFHHHIIHIIGHHHIIGGHGHEHIHIIEHE7DC@EFGHC::@HH@GCHCF:HC+-@AHGHIHH=@HHIH?EFHIIHH+-@GC?--3>D@-@ECGFF-4-@EHCHHGHHFGHHHGHHEEG@HEHFHCHGG:::HEH@@HG@DIHHHHHGIHG?HHECD>+IHEIHHGAA?FA?EHIIIHIIIHECCHHHHHIHHHEGEGIIIIHHAGHFIHDHIHHHIHIIIIIIIHIIIIHCHHHHIHHHHHIIIHECF@<DIHIHHHHHIIHHDDHIIHIIIHHIIIIIIHHHHIIIIIIIIHEIGIIIIHHFIIIHHIIIIIIIIIIIIIIIIIIIHHII
@HWI-D00621:625:HMJNFBCX2:2:1104:19672:36226
GTGGGGAATATTGCACAATGGGCGCAAGCCTGATGCAGCCATGCCGCGTGTATGAAGAAGGCCTTCGGGTTGTAAAGTACTTTCAGCGGGGAGGAAGGCGATAAGGTTAATAACCTTGTCGATTGACGTTACCCGCAGAAGAAGCACCGGCTAACTCCGTGCCAGCAGCCGCGGTAATACGGAGGGTGCAAGCGTTGATCGGAATTACTGGGCGTAAAGCGCACGCAGGCGGTCTGTCAAGTCGGATGTGAAATCCCCGGGCTCAACCTGGGAACTGCATTCGAAACTGGCAGGCTAGAGTCTTGTAGAGGGGGGTAGAATTCCAGGTGTAGCGGTGAAATGCGTAGAGATCTGGAGGAATACCGGTGGCGAAGGCGGCCCCCTGGACAAAGACTGACGCTCAGGTGCGAAAGCGTGGGGAGCAAACAGG
+
IIIIIGIHIIIIIIIIIIIIHIIIIIIIIIIIIIHIIIGIIIIIIIHIIIHHIFHIIGHIIIIHIIIHIFEHHEHIIIIIIHDGHIIIIIGDIIIIHIIIGGHHHHGEHHHHGHHIIIIHIEGHHIIIEHCGHHHDHH:AHIHIHFHHHHIGHHFHHIIF@@EHIIHHFFDC+35>HGHHIHHDHGE@HHIIHIE-+6?GEHF5GH</6:F@ED-6EFF@HCHCHHHCDDDEHF-CHHHHH@@EGG?@@6-H@;;+>:CFEGEA?HAHHEIIHHHEHHHIHFHHB8?GHHEFEHGHHGHG?7AHHCIHHIHHFHHHFEIHFHIIIIHIHDHIHHIHHHIIHIGHEGHE<IIIIIIIIHIHHHIIIIIHIIIHGHIIHIIIIHGEIIIHIIIIIIIIIIIIIHIHIIHHIIIIIIHIIIHIIIIIIIHIII
@HWI-D00621:625:HMJNFBCX2:2:1104:18396:36575
GTGGGGAATATTGCACAATGGGCGCAAGCCTGATGCAGCCATGCCGCGTGTATGAAGAAGGCCTTCGGGTTGTAAAGTACTTTCAGCGGGGAGGAAGGTGTTGTGGCTAATAACCACAGCAATTGACGTTACCCGCAGAAGAAGCACCGGCTAACTCCGTGCCAGCAGCCGCGGTAATACGGAGGGTGCAAGCGTTAATCGGAATTACTGGGCGTAAAGCGCACGCAGGCGGTCTGTCAAGTCGGATGTGAAATCCCCGGGCTCAACCTGGGAACTGCATTCGAAACTGGCAGGCTAGAGTCTTGTAGAGGGGGGTAGAATTCCAGGTGTAGCGGTGAAATGCGTAGAGATCTGGAGGAATACCGGTGGCGAAGGCGGCCCCCTGGACAAAGACTGACGCTCAGGTGCGAAAGCGTGGGGAGCAAACAGG
+
IIIHIIHHIIIIIHHHIIIIIIHIIIIIHIIIIFGHIHIIIEHEHIHICHCCFHHIIIHIG1G<F11<E<E.C1DHH@GFCH<CCH0<CHH<CH@G@//9:CH/@@/:-CE-7G@?7F-7D?7--AG77AG=-@@DHD+@ECHH@---36:3@A-FHEH?--4@@EC@-->+335+--664ECDC;@@---664--4EHCGGEG@H@@F?CC@D=@6+++-+3+-@EDH:6H@@-6-6-HC@56-6@HHEFF6+3++:HFA-EFE866--6-HHEEFG?AA-HHGHIIHC-EC@HHEEGHED7??GIHIDC.AGHEHIIHIHG?HIIIIIIIIHIIIIIHIIIIIIHG<HHIIIIHHGHHCHHHGHE0IIIIIHGH?HE<<1IGHGEEH@FHHIIIIIIIHIIHHHFHIIIIHCIIIHHGIIIIIIIIII
@HWI-D00621:625:HMJNFBCX2:2:1104:10947:36802
GTGGGGAATATTGCACAATGGGCGCAAGCCTGATGCAGCCATGCCGCGTGTATGAAGAAGGCCTTCGGGTTGTAAAGTACTTTCAGCGGGGAGGAAGGCGATAAGGTTAATAACCTTGTCGATTGACGTTACCCGCAGAAGAAGCACCGGCTAACTCCTTGCCAGCAGCCGCGGTAATACGGAGGGTGCAAGCGGTAATCGGAATTACTGGGCGTAAAGCGCACGCAGGCGGTCTGTCAAGTCGGATGTGAAATCCCCGGGCTCAACCTGGGAACTGCATTCGAAACTGGCAGGCTAGAGTCTTGTAGAGGGGGGTAGAATTCCAGGTGTAGCGGTGAAATGCGTAGAGATCTGGAGGAATACCGGTGGCGAAGGCGGCCCCCTGGACAAAGACTGACGCTCAGGTGCGAAAGCGTGGGGAGCAAACAGG
+
IIIHIIGHHIIIIIIIIIIIIIEHIIIIIIGHGHHIIIIHIHIIIIIIHHHGIHIIIHIIIIIIIIIGIIIIIIIIGIHIIHDGHIIIIIIIDHIHIIHHIIIIIIIIHHIIIEHHFGFHIIEHHIEEEHIIIHDH++5GHHIIGEFFCD:DEHIFHG--@C@FGEFEHHHHDDHH--6GH-@HDHH@--66--+5546-GE@C@E?-@HDHHDGHHHHHHIIIHHHHH>F@6@CCHGDH>@@-HHHHHE@F@:HD:CIIHHHHHG?HAEEHHHEHHCGAHGHIIIIIHF?HHIHFGIHG7HFHHGIIIIIHHHIIHIIIHHHHIIIHIGIIIHIIHHIIIIIIIHHF<HIGIIIIIHHHHHIIIIIIIIIIIIIIIIHCIHHIIIIIIIIIHIHIIIIIFFIIIIIHIIIIIIIGIIIIIIIIIIIIII
@HWI-D00621:625:HMJNFBCX2:2:1104:12896:36986
GTGGGGAATATTGCACAATGGGCGCAAGCCTGATGCAGCCATGCCGCGTGTATAAAGAAGGCCTTCGGGTTGTAAAGTACTTTCAGCGGGGAGGAAGGCGGTGAGGTTAATAACCTCAGCAATTGACGTTACCCGCAGAAGAAGCACCGGCTAACTCCGTGCCAGCAGCCGCGGTAATACGGAGGGTGCAAGCGTTAATCGGAATTACTGGGCGTAAAGCGCACGCAGGCGGTCTGTCAAGTCGGATGTGAAATCCCCGGGCTCAACCTGGGAACTGCATTCGAAACTGGCAGGCTAGAGTCTTGTAGAGGGGGGTAGAATTCCAGGTGTAGCGGTGAAATGCGTAGAGATCTGGAGGAATACCGGTGGCGAAGGCGGCCCCCTGGACAAAGACTGACGCTCAGGTGCGAAAGCGTGGGGAGCAAACAGG
+
IIIIIIIIIIIIIIIIIIIIIIIIIDHIIIIIIIIIIIIIIIIIIIIIIHDGHHHIIGHHIHIHIIIIIIIDIIIIHIIGHIDCHHHHIGHIHIIIIEEHDHHGIIHHHIIEHHEHHHHIIHGEFHHI@?GFHAGDHHGH-AGHCAEFHC::EH@HHE-@4@EHICEHE@3CD++>-6--5--6;:4--666--6EHE?6--6-@-6-4CGE@>HHGCD:@@5+5-EC;656---6--CDHEDHHHCFEHIIHHD:CHE@A-ACFHGCIHHHGCHFHFFIHHIHIIIHHIHHHECIIHEEFF?HEHHIIIIIHFGIIIIHHHHGIIHIHHHDEGIIIIIHIIGIIIHGGIIIIHIIGHIIGIIIIIIIIIIIIHIHCC<HFIIIIIIHIEIHHIIIIIIHHEIIIIGIIIIIIIIIIIIHIIIIIIIHII
@HWI-D00621:625:HMJNFBCX2:2:1104:4998:37137
GTGGGGAATATTGCACAATGGGCGCAAGCCTGATGCAGCCATGCCGCGTGTATGAAGAAGGCCTTCGGGTTGTAAAGTACTTTCAGCGGGGAGGAAGGTGTTGAGGTTAATAACCTCAGCAATTGACGTTACCCGCAGAAGAAGCACCGGCTAACTCCGTGCCAGCAGCCGCGGTAATACGGGGGGGGCAAGCGTTAATCGGAATTACTGGGCGTAAAGCGCACGCAGGCGGTCTGTCAAGTCGGATGTGAAATCCCCGGGCTCAACCTGGGAACTGCATTCGAAACTGGCAGGCTAGAGTCTTGTAGAGGGGGGTAGAATTCCAGGTGTAGCGGTGAAATGCGTAGAGATCTGGAGGAATACCGGTGGCGAAGGCGGCCCCCTGGACAAAGACTGACGCTCAGGTGCGAAAGCGTGGGGAGCAAACAGG
+
IIIIIIHIIIIIIIIIIIIIIIIHHIIHIIIIIIIIIIIIIIIHIIIIFHHHIIIIIIIHIIIIHIIIDHHIIIIIHHIIIGFEHIIIIIIDDHIHHGEHHGIHIHHFHEHEHFHHCHIGHIIIGIFH?GHHG?GDCHDF-668AHEFD:+>CGEHH?--6E?FEEHHEHD+5++>@---@-+5++++++45@@GHIE6@E=-4@@?@@C+@--?E-:616+4)=?FH>+HE@6EE@@EHH@-@F?HG66EHGDCHHHGA6-EHHH@E6CIGIHCGHEH@?GHIHHHHHHB@?HHIHAAHHGFFGCIIIIHIHFGIHHHIIIIHHIIIIIHIIHIIIHIIIIHIIHHF<EIHHHHGHHHGDHIIIIHIIGIHIIIIIHGIHGIIHHGIIHHHHIIIIIIIGGIIIIIIIIIIIIIHHIIIIIIIIIIIII
@HWI-D00621:625:HMJNFBCX2:2:1104:5742:37364
GTGGGGAATATTGCACAATGGGCGCAAGCCTGATGCAGCCATGCCGCGTGTATGAAGAAGGCCTTCGGGTTGTAAAGTACTTTCAGCGGGGAGGAAGGCGATAAGGTTAATAACCTTGTCGATTGACGTTACCCGCAGAAGAAGCACCGGCTAACTCCGTGCCAGCAGCCGCGGAAATACGGAGGGTGCAAGCGTTAACCGGAATTACTGGGCGTAAAGCGCACGCAGGCGGTCTGTCAAGTCGGATGTGAAATCCCCGGGCTCAACCTGGGAACTGCATTCGAAACTGGCAGGCTAGAGTCTTGTAGAGGGGGGTAGAATTCCAGGTGTAGCGGTGAAATGCGTAGAGATCTGGAGGAATACCGGTGGCGAAGGCGGCCCCCTGGACAAAGACTGACGCTCAGGTGCGAAAGCGTGGGGAGCAAACAGG
+
IIIIIIIIIIIIIIIIIHIIIIIIIIIIIIIIIIIIIIIIIIIIIIIIIIIIIIIIIIIIIIIIIIIICHHIHHIHHHIIIIHHIIIHCHHCHHHGIIHIIHIIHEHHHHEHIIFIIFHHHCEHHE-EHHEHHB4:;CH@8A6--8GGHD:CGH?EGG=@GH-66---54+3>:+6+-66@-@5>:4@--6--4@--5-6HHCGE:-HHDGE-6@ECGHDHE@CFE=HDHHE@@GHHEEIHHE@?GEIHHFHH::HCIHHEIHFA6AHHHHECFHHECHHGHF@EHHIHHEHEHAHHHHG?AFHHCIIHHGHIHIHGEHHFHEHHEIIIHHIIIIIIGIIIIIIIIHG<C?HHIIIIIIIHIHIIIIIIIIGIIIIIHIHIIIIIIIIIIHFFIIIIIGHIIIIIHIIIIIIIIIIIIIIIIIIIIIIII
@HWI-D00621:625:HMJNFBCX2:2:1104:20667:37859
GTGGGGAATATTGCACAATGGGCGCAAGCCTGATGCAGCCATGCCGCGTGTATGAAGAAGGCCTTCGGGTTGTAAAGTACTTTCAGCGGGGAGGAAGGCGATAAGGTTAATAACCTTGTCGATTGACGTTACCCGCAGAAGAAGCACCGGCTAACTCCGTGCCAGCAGCCGCGGTAATACGGAGGGTGCAAGCGGTAATCGGAATTACTGGGCGTAAAGCGCACGCAGGCGGTCTGTCAAGTCGGATGTGAAATCCCCGGGCTCAACCTGGGAACTGCATTCGAAACTGGCAGGCTAGAGTCTTGTAGAGGGGGGTAGAATTCCAGGTGTAGCGGTGAAATGCGTAGAGATCTGGAGGAATACCGGTGGCGAAGGCGGCCCCCTGGACAAAGACTGACGCTCAGGTGCGAAAGCGTGGGGAGCAAACAGG
+
IIIGIIHIIIIIIIHIIIIIIHIIHIIIIIIIHIIHIHIIIIIIIIIIIIHIIIIIIIIIHHGHIHIIIHIIIIIIIIGIIICGEHIHIIIIIIEHHGIICDGHHI8@GFH878AFHIIHIGEHHHII@HH4FHHDCHC?HHHHEE-ACDHCEE@@FHHIH=?@?GHHHE:HDHDCEEH-@EHCDD-@-FHH?@+63@@6-4-@-6>-@-6--C:5-FH?CCHHF?FH>:66-----?GHHEG@EFCHEG@6-CC5+DGHFEE?HHHIHHAA6AHH@HCF6@-?HGEHFIIIIHHHHEFHGAEFHFFIGHIHFAHIHIHHEHFIGHHIIHIIIHIHGGIHIIHHECHHD@HHIHHHC@HIHIIIHHEHHGIIIIHIIHHHFG?IIIIIHGHGCIHIHIIIIIIIIGHIIHIIIIIHIIIIIIIIIIIIII
@HWI-D00621:625:HMJNFBCX2:2:1104:2773:38047
GTGGGGAATATTGCACAATGGGCGCAAGCCTGATGCAGCCATGCCGCGTGTATGAAGAAGGCCTTCGGGTTGTAAAGTACTTTCAGCGGGGAGGAAGGCGATAAGGTTAATAACCTTGTCGATTGACGTTACCCGCAGAAGAAGCACCGGCTAACTCCGTGCCAGCAGCCGCGGTAATACGGAGGGTGCAAGCGTTAATCGGAATTACTGGGCGTAAAGCGCACGCAGGCGGTCTTTCAAGTCGGATGGTAAATCCCCGGGCTTAACCTGGGAACTGCATTCGAAACTGGCAGGCTAGAGTCTTGTAGAGGGGGGTAGAATTCCAGGTGTAGCGGTGAAATGCGTAGAGATCTGGAGGAATACCGGTGGCGAAGGCGGCCCCCTGGACAAAGACTGACGCTCAGGTGCGAAAGCGTGGGGAGCAAACAGG
+
IIIGIIIIIIIIIIIIIIIGIIIIIIIIIIIIIIIIIIIIIIIIIHHGHH@GHGIIIIHIGIFIIIIHHHIHHEHIIHIIHHDFHHIIIIIDHIIIHIHIIHFHIIIIHEHCGF?HDFEEHHHHIHIIIE@GHCH:;D+6-A?H@GHHDCDDHHHHHH@-GH-6GC-@E->DD+3>5@FCH=-3C+6EHI66@@G-@E@EGHE-66F->E?-6+63@@G->+5++>HHH>@@--6--F@>3---F@6--66EE;DHCHHEA----A@F868-A8---6--A4--G8--GHFEFHAF@7-A7A7HH@HG:H>EFGFHH@?IHHGHGHGHH;HHECIIIHHHIHIIIIHGHEIIIHHGHIIIHHCIIHCHHHHEIIIHIIHIIHHGIIIIIIHHHHIIIIIIIIIIIIIIHHHEIIIIIIIIIIIIIIIIII
@HWI-D00621:625:HMJNFBCX2:2:1104:16912:38342
GTGGGGAATATTGCACAATGGGCGCAAGCCTGATGCAGCCATGCCGCGTGTATGAAGAAGGCCTTCGGGTTGTAAAGTACTTTCAGCGGGGAGGAAGGCGATAAGGTTAATAACCTTGTCGATTGACGTTACCCGCAGAAGAAGCACCGGCTAACTCCGTGCCAGCAGCCGCGGTAATACGGAGGGTGCAAGCGGTAATCGGAATTACTGGGCCTAAAGCGCACGCAGGCGGTCTGTCAAGTCGGTTGTGAAATCCCCGGGCTCAACCTGGGAACTGCATTCGAAACTGGCAGGCTAGAGTCTTGTAGAGGGGGGTAGAATTCCAGGTGTAGCGGTGAAATGCGTAGAGATCTGGAGGAATACCGGTGGCGAAGGCGGCCCCCTGGACAAAGACTGACGCTCAGGTGCGAAAGCGTGGGGAGCAAACAGG
+
IIHIIIHIIIIIIIIIIIIIIHIHDHIIIIIIIIIIIIHHHHIIIHIIFHIIIIHIIIIIIIIIIIIIGIIIIIIIHHIIIH<GHHCDHHIDHHIIC=EDDHEHHHCCEFHHHG?HHHHFHHHHIEHH@EBGGCH:D;CHIHIIIFE?DHCDHGHHE?GG@@GHIHIIIHIIHCH:@?G?HCHHHI=G-6F@E@+@D-6F@FE@@EEHCEG?++CH@C5+@-@>5-EC;3@6------CH>+35--IHIIIHHIHDD+EHCGA-FEA8-?IHH?HIHFF55--EFBA6-E?HF@HHGHHFH@7BD?IIIHC7A.IHIHIIHHHH??IIIIIIIIIIHHHIIIIIIHG<.GH?HIIIIIIHHIHIIIHHIIIIIIIIIHIHHEIIIIIHEGEEHIHIIHH@HGIIIIHIIIIHHCIIIIIIIIIIIIIIGI
@HWI-D00621:625:HMJNFBCX2:2:1104:15342:38698
GTGGGGAATATTGCACAATGGGCGCAAGCCTGATGCAGCCATGCCGCGTGTATGAAGAAGGCCTTCGGGTTGTAAAGTACTTTCAGCGGGGAGGAAGGCGATAAGGTTAATAACCTTGTCGATTGACGTTACCCGCAGAAGAAGCACCGGCTAACTCCGTGCCAGCAGCCGCGGTAATACGGAGGGTGCAAGCGTTAATCGGAATTACTGGGCGTAAAGCGCACGCAGGCGGTCTGTCAAGTCGGATGTGAAATCCCCGGGCTCAACCTGGGAACTGCATTCGAAACTGGCAGGCTAGAGTCTTGTAGAGGGGGGTAGAATTCCAGGTGTAGCGGTGAAATGCGTAGAGATCTGGAGGAATACCGGTGGCGAAGGCGGCCCCCTGGACAAAGACTGACGCTCAGGTGCGAAAGCGTGGGGAGCAAACAGG
+
IIIIIIIIIIIIHHHIIIIHHIIIIIIIHHIIIIIIIHIHHIIIIIIIIIHIIIIIIIIHIHHGHIIHHIIIIIIIIEHHHIDGHFHIIIIHHIHH?GHGHIIIHIHHEIIIIHIIHHIHHHGGHHHEEGH@FH-;DH:GHH666GEADCHDHFHGIEEGHFCC@EE@GFCDHC+;@66@G6@DCHEHHHIICHGC=HC-HHHFGCH-@EHGEHHIDDC66-@:HGHDDC?HE@?E@EHDDHH@@@66--EG@>DHCCEEF-E5GF@?GAEIHH?HHFEHHHHB6-E?8-HHH@HEHHHFHF-EHHHHIHHEF@IHHGHHHHHEIHHGIIIIHGCHGHDIHHGHHHHGBHIGGHHHGIHHHIIIHEHIIGIIIIIIHHHHCHIIIHHIIIHHGGHGIGIHHFIHHHGIIIIIHDGIIIHHIIIIIIIIII
@HWI-D00621:625:HMJNFBCX2:2:1104:2294:38813
GTAGGGAATCTTCGGCAATGGGGGCAACCCTGACCGAGCAACGCCGCGTGAGTGAAGAAGGTTTTCGGATCGTAAAACTCTGTTGTTAGAGAAGAACGTTAAGTAGAGGGGAAAATTACTTAAGTGACGGTATCTAACAAGAAAGGGACGGCTAACTACGTGCCAGCAGCCGCGGAAATACGTAGGTCCCAAGCTTTGTCCGGGTTTATTGGGCGTAAAGCGAGCGCAGGTGGTTTCTTAAGGCTGATGTAAAAGGCAGTTGCTCAACCATTGTGGGCATTGGAAACTGGGAGACTTGAGTGCAGGAGAGGAGAGTGGAATTCCATGTGTAGCGGTGAAATGCGTAGATATATGGAGGAACACCGGAGGCGAAAGCGGCTCTCTGGCCTGTAACTGACACTGAGGCTCGAAAGCGTGGGGAGCAAACAGG
+
IIHHHIIIIHHIII@HHHIIIIIHIIIIIHIIIIIHCHHIIHIIHHIIHHH=1DHEHHHHIDCHHIHGEECE1DHHH@C<019<@9D@//DC<9<F@@@EH?C/C7@G.:DHHIEH---D7@FEH--7@DEEEFA@6F---8AEEH---6>:;HI?AG-@AAEE-A?-6-FDHC++6:-66--6-EG-646@@--66@@G?@+)64F66EGHHDF@HEHDD=;>3A-A-2---AF66--6-8----?AHGEHHHGFB----DB--GD-EGA@87--D-HEHAHEGAD:.D7GA@HD:..@IHEH?HEHGEE@EFFFFHGEHFEIIHIHDDIIIIIIHHHGIIIIIIIHGIIHIIIIHHHEDC?IIIHIIIIIIIIIIIIGIHIIHHHHFIIIIIIIIIIIIIHIIHEHIIIIIIIIIIIIIHIIIIIIII
@HWI-D00621:625:HMJNFBCX2:2:1104:9230:38918
GTGGGGAATATTGCACAATGGGCGCAAGCCTGATGCAGCCATGCCGCGTGTATGAAGAAGGCCTTCGGGTTGTAAAGTACTTTCAGCGGGGAGGAAGGCGATAAGGTTAATAACCTTGTCGATTGACGTTACCCGCAGAAGAAGCACCGGCTAACTCCGTGCCAGCAGCCGCGGTAATACGGAGGGTGCAAGCGTTAATCGGAATTACTGGGCGTAAAGGGCACGCAGGCGGTCTGTCAAGTCGGATGTGAAATCCCCGGGCTCAAACTGGGAACTGCATTCGAAACTGGCAGGCTAGAGTCTTGTAGAGGGGGGTAGAATTCCAGGTGTAGCGGTGAAATGCGTAGAGATCTGGAGGAATACCGGTGGCGAAGGCGGCCCCCTGGACAAAGACTGACGCTCAGGTGCGAAAGCGTGGGGAGCAAACAGG
+
IIIIIIHIIIIIIIIIIIIIIIIIIIIIIIIIIIIIIIIIIIIIIIIIIIHIHIIIIIIIIIIIIIIIIIIHIIIIIEHHIHDGHIIHHIIHHIIIIIIIHIIIIIIIIIEHHHIH@-DEEHHIFHIIIEEHE-EH:DHHHHEHEHHAHH:CHHCFH?--6G?@E?EEHH>CC:33@@-@@55>H+65-6@--64-E?-@EECHG@-66CC@@@EHHHF#46EC?EHC;;F@6---HHHIHE4?EF@@6-HH@+DHCC-HA@EHF8-FF-IIHHHH?IHHHHEGFHIIIHHHHE8?GHGGCHHEE?IHDHDCEGGHAHIIIIIHH?HF<:HIIHIHG?IGIIIIIIHFDHIIIIGIIIIIIIIIIIIIIIIIIIIIIGIIHEIIIIIIIHHHGIIIIIIIHHIIIIIIIIIIIIIIIIIIIIIIIIIIII
@HWI-D00621:625:HMJNFBCX2:2:1104:11520:38925
GTGGGGAATATTGCACAATGGGCGCAAGCCTGATGCAGCCATGCCGCGTGTATGAAGAAGGCCTTCGGGTTGTAAAGTACTTTCAGCGGGGAGGAAGGTGTTGAGGTTAATAACCTCAGCAATTGACGTTACCCGCAGAAGAAGCACCGGCTAACTCCGTGCCAGCAGCCGCGGTAATACGGAGGGTGCAAGCGTTAATCGGAATTACTGGGCGTAAAGGGCACGCAGGCGGTCTGTCAAGTCGGATGTGAAATCCCCGGGCTCAACCTGGGAACTGCATTCGAAACTGGCAGGCTAGAGTCTTGTAGAGGGGGGTAGAATTCCAGGTGTAGCGGTGAAATGCGTAGAGATCTGGAGGAATACCGGTGGCGAAGGCGGCCCCCTGGACAAAGACTGACGCTCAGGTGCGAAAGCGTGGGGAGCAAACAGG
+
IIHIIGHIIIIIHIIIHHHHIHHHIHIIIIHHIIIIIIIGHIEHEDHIIIEHHCHFIIIIIIIIIIGIIHHIIIIIHHIIICD@GHGHIIH<HHHHIGGHIHHHIICGHHIHIE?F@AHIGHII@HHIIIEHIGHGHHCFGFCHEH?HHIGIHIE@@H@HHDH@@@F-4F+++>+6@@??EEH>>C@?-@-64=5-5--6F@@--@FHI<>G@@@@HGH#4GHHHIHDD>5-@-----@6+-@-F@-6--@@4:5D:D?HEHG?GHEFGGIIIHFEIIIHIIGHHHH?CIHHCIHIIHHGHIHHEEIHIHDHHF.HIIIIHIIHIIIHDCHHGIIHHHHCGIHHGHHHDIHIHIIHIHHIGIIIIIHHHHCHIIIIIIIIIIHFHHH@EHHIIHHHIIGIHGIIIHIIIIHHDIIHDHIHHCCGIHGHHE
@HWI-D00621:625:HMJNFBCX2:2:1104:9697:39284
GTGGGGAATATTGCACAATGGGCGCAAGCCTGATGCAGCCATGCCGCGTGTATGAAGAAGGCCTTCGGGTTGTAAAGTACTTTCAGCGGGGAGGAAGGTGTTGAGGTTAATAACCTCAGCAATTGACGTTACCCGCAGAAGAAGCACCGGCTAACTCCGTGCCAGCAGCCGCGGTAATACGGAGGGTGCAAGCGTTAATCGGAATTACCGGGCGTAAAGCGCACGCAGGCGGTCTGTCAAGTCGGATGTGAAATCCCCGGGCTCAACCTGGGAACTGCATTCGAAACTGGCAGGCTAGAGTCTTGTAGAGGGGGGTAGAATTCCAGGTGTAGCGGTGAAATGCGTAGAGATCTGGAGGAATACCGGTGGCGAAGGCGGCCCCCTGGACAAAGACTGACGCTCAGGTGCGAAAGCGTGGGGAGCAAACAGG
+
IIIIIIIIIIIIIIIIIIIIIIIIIIIIIIIIIIHIIIIIIIIIIIIIIIHIIIHIIIIIIIIHIIIIIHHGIIIIIHIIIIFHHIHHHGH<HIIIHIIHHIHFIHHHHIIIGIGHHIIIGGHC-BHHHHCHIHHIHIICHHIH?HIHIGHIHCFE?GH-EE@@@HC--436DHDDEFH?E-6>CD4EEH6G-@HHE--@GCH######DHH@@-C@>3+4@4+---:HD@@---6---C:@@@@6--6--GE3+;33-A-EEEHG?HAEHHHGA-?CE?GHHHHGEGIIIHH?HHIIIHHF?EIHIIIHHHIHFGHHHIIIHIIGIGHHHIHIHEGIIIIHIIIHHGDGHFIIIIIIHIIIIIIIIHHIIIIHIIIIIIHHIIIIIIIHHHGIIHHIIIHFIIIIIIIIIIIIIHIIIIIGIIIIIIII
@HWI-D00621:625:HMJNFBCX2:2:1104:12044:39522
GTGGGGAATATTGCACAATGGGCGCAAGCCTGATGCAGCCATGCCGCGTGTATGAAGAAGGCCTTCGGGTTGTAAAGTACTTTCAGCGGGGAGGAAGGTGTTGAGGTTAATAACCTCAGCAATTGACGTTACCCGCAGAAGAAGCACCGGCTAACTCCGTGCCAGCAGCCGCGGTAATACGGAGGGTGCAAGCGTTAATCGGAATTACTGGGCGTAAAGCGCACGCAGGCGGTCTGTCAAGTCGGATGTGAAATCCCCGGGCTCAACCTGGGAACTGCATTCGAAACTGGCAGGCTAGAGTCTTGTAGAGGGGGGTAGAATTCCAGGTGTAGCGGTGAAATGCGTAGAGATCTGGAGGAATACCGGTGGCGAAGGCGGCCCCCTGGACAAAGACTGACGCTCAGGTGCGAAAGCGTGGGGAGCAAACAGG
+
IIIIIHHIIIIIIIIIIIIIIIIIIIIIIIIIIIIIIHHIGIIIHIIIHHHGIIEHIIIIIIIHHHHIIHIGHIIIIIIIGHCHIIGIIHICHIIIHIEHHHHIIIIEGGHIIHGEHHHHIIIIIIIIGHIIGICCHHHEHHHH-AHH:CDHHGGHHIHHHHE@?-@@HFCDHI;CHEF-@54>:CHHHF?6-5-45-66@G@EECF@E>3EHHEHHEH5DHHHHEGD>+-G@6-6-HHHIHHHHG@HEGHG@+HD:HEF-G?GIIHFHFHAHFHIHIIHHIHHHEEIIIHHCHFIIHIIGHG@D-IIIIHGF:FHHHHHIIHIIIIIIHIIHEHHHHHHHIIIIIHC:HHIIHHFHFHIIIHHHIIIIIHHIIIIIIIHIIHIHIIIIHIHGIHIHIIIIIIIIIIIIIIIIIIHIIIIHIIIIIIIII
@HWI-D00621:625:HMJNFBCX2:2:1104:19808:39981
GTGGGGAATATTGCACAATGGGCGCAAGCCTGATGCAGCCATGCCGCGTGTATGAAGAAGGCCTTCGGGTTGTAAAGTACTTTCAGCGGGGAGGAAGGCGATAAGGTTAATAACCTTGTCGATTGACGTTACCCGCAGAAGAAGCACCGGCTAACTCCGTGCCAGCAGCCGCGGTAATACGGAGGGTGCAAGCGTTAATCGGAATTACTGGGCGTAAAGCGCACGCAGGCGGTCTGTCAAGTCGGATGTGAAATCCCCGGGCTCAACCTGGGAACTGCATTCGAAACTGGCAGGCTAGAGTCTTGTAGAGGGGGGTAGAATTCCAGGTGTAGCGGTGAAATGCGTAGAGATCTGGAGGAATACCGGTGGCGAAGGCGGCCCCCTGGACAAAGACTGACGCTCAGGTGCGAAAGCGTGGGGAGCAAACAGG
+
IIIIIIHIIIIIIIHIIGIHIIIIHIIHIIHIIIIIIIIIHIIIIIIIIHIHIIIIIIIIHIIHIHHHH<GHIIIHIIIIGC<DGHIIGIGIGHFHIIIIHHEHIIDFHHHEH?-ADEHHIHHIIIIHEHH@AFEIDH+FEHIIFHG?::HHCHEEHHHHFFCFHG--@?DDHGDH@@@?E=@CHC-@4@ECHI4-4@@GE@GE@@--6>C@-@GHE@@-;.C>CD-D>+@4-6---GHD;45-@--@@@@6-+33+;-6?EG?6FGHEIHHHHEECEHHHDIHBFCHHFGA-HAFHEG@F7G?F-IIIHHCEAHHHHGIHIHHEHHHHHHHHIIIHHHHIHFHGFD<.?IHEHHCHHHHCHECHIIIIHHECIGIHHE<ECIIHIHEHGHHGIIIIIHCFEIIHIGIIIIIGIIHIIIIIIIIIIHIII
@HWI-D00621:625:HMJNFBCX2:2:1104:11978:40020
GTGGGGAATATTGCACAATGGGCGCAAGCCTGATGCAGCCATGCCGCGTGTATGAAGAAGGCCTTCGGGTTGTAAAGTACTTTCAGCGGGGAGGAAGGCGGTGAGGTTAATAACCTCATCGATTGACGTTACCCGCAGAAGAAGCACCGGCTAACTCCGTGCCAGCAGCCGCGGTAATACGGAGGGTGCAAGCGTTAATCGGAATTACTGGGCGTAAAGGGCACGCAGGCGGTCTGTCAAGTCGGATGTGAAATCCCCGGGCTCAACCTGGGAACTGCATTCGAAACTGGCAGGCTAGAGTCTTGTAGAGGGGGGTAGAATTCCAGGTGTAGCGGTGAAATGCGTAGAGATCTGGAGGAATACCGGTGGCGAAGGCGGCCCCCTGGACAAAGACTGACGCTCAGGTGCGAAAGCGTGGGGAGCAAACAGG
+
IIIIIIIIIIIIIIIIIIIIIIIIIIIIIIIIIIIIIIIIIIIIIIIIIIIIIIIHIIIIIIIIIIIIIIIIIIIIIIIIIIHHFIIHHHIHHIIIIIIIIIIHHHHIIIHIIIIIIIIGHHIIIIHIHHHHHFHHCHD@FEHHC@EGH:DHIHHIIIC@@HCGHEEHE-++DD:+@6-@@GHHD+---@---65@EE?HHHHF-F64@DHI@6-@@3-#5?GEE@HCDDEGF666--=>+-H@EFEEFIHHGDIIIHGCEHF8HHCEHHHIIIHHHIIGIIIGIIIIHHHCEE@HIHHHEHIGIIIIIIHGD-FHEHHIIIIIIIGIHHIIIIHHFHIIIHGIIIHHGIIIIIIIGIIIIIHIIIIIIIIIIIIHIHHHGGIIHIIIHHIHHIIIIIIIIIIIHIIIIIIHEIIIIIIIIIIIIIIIII
@HWI-D00621:625:HMJNFBCX2:2:1104:13376:40052
GTGGGGAATATTGCACAATGGGCGCAAGCCTGATGCAGCCATGCCGCGTGTATGAAGAAGGCCTTCGGGTTGTAAAGTACTTTCAGCGGGGAGGAAGGCGATAAGGTTAATAACCTTGTCGATTGACGTTACCCGCAGAAGAAGCACCGGCTAACTCCGTGCCAGCAGCCGCGGTAATACGGAGGGTGCAAGCGTTAATCGGAATTACTGGGCGTAAAGCGCAAGCAGGCGGTCTGTCAAGTCGGATGTGAAATCCCCGGGCTCAACCTGGGAACTGCATTCGAAACTGGCAGGCTAGAGTCTTGTAGAGGGGGGTAGAATTCCAGGTGTAGCGGTGAAATGCGTAGAGATCTGGAGGAATACCGGTGGCGAAGGCGGCCCCCTGGACAAAGACTGACGCTCAGGTGCGAAAGCGTGGGGAGCAAACAGG
+
IIIIIIIIIIIIIIIIIIIIIIIIHIIIIIIIIIIIIIIIIIIIIIIIIIIIIIIGIIIIIIIIIIGIIIIIIIHIIIHHHHDHHEHIIIIIHIIIIHHIIIIHIHFHHIIIIIIIIIIHIIHIGIIGEHHHHIIIIIIHIIII?AH@CDHIIHAFHHEHHHH?@GHHI@+5:>6>E@GEHIIIIHII=@-@?H@EEE-@EHH@H@??F;6F-HHHEH?@DE@4+@DHHD-@---G--DDCGEEEHHGIIIIHH:>>+?EEHEIHEEIHHHHGHHIHHIIHHFIIIIIHIHH@D7IIIIHEHIIIHIIIHHGHGHHEEIIIHIIGIIHHDHHEHIHEEGIIIIIIHHGDEHIIIHHIIIIIHIIIIHHIGIIHIIIIIIHHCHIIIIIIIIIHIIIIIHHIGIIIIIIIIIIIIIIIIIIIIIIIIIIII
@HWI-D00621:625:HMJNFBCX2:2:1104:13998:40050
GTGGGGAATATTGCACAATGGGCGCAAGCCTGATGCAGCCATGCCGCGTGTATGAAGAAGGCCTTCGGGTTGTAAAGTACTTTCAGCGGGGAGGAAGGCGGTGAGGTTAATAACCTCATCGATTGACGTTACCCGCAGAAGAAGCACCGGCTAACTCCGTGCCAGCAGCCGCGGTAATACGGAGGGTGCAAGCGTTAATCGGAATTACTGGGCGTAAAGCGCACGCAGGCGGTCTGTCAAGTCGGATGTGAAATCCCCGGGCTCAACCTGGGAACTGCATTCGAAACTGGCAGGCTAGAGTCTTGTAGAGGGGGGTAGAATTCCAGGTGTAGCGGTGAAATGCGTAGAGATCTGGAGGAATACCGGTGGCGAAGGCGGCCCCCTGGACAAAGACTGACGCTCAGGTGCGAAAGCGTGGGGAGCAAACAGG
+
IIIIIIGIIIIIIIIHIIIIIHIIIIIIIIHIIIIIIIIIHIIIIHIIHIIE@HHHFHHGHGHIIHHHIIHIIIIIHIIHHIGHIGIHHIIIHIIIIGIIIHIEHHICGGGIIEHIIIIHFHGHIHHIGHHD?CHHD:D8FCEHHHICHIIG=FCEHIHC?E46FEFHHCHDH:+C@@GEG4-;C+4--6-6-4-6@E-FE=@G@GF-@6@@CFHEE?>+5@@3@-HD:DHF6-@@--53+--?HHHHG@@HEDHD:DAHGA-AHHEHGEG?IIIHHHHEIHGHE?GF?IHHGEHIIHHHEEEHGDE@:HHHHBHHF?HGIIIHH@IHHHHH@@IHHIIHIIIIIIHGDFIHHHIHIIHIHIHIHIIIIIIHIIIIIIIIIHEIGIIHIIHIIHHIHHIIHFHIIIIIIIIIIIIIIIIIIHIIIIIIHH
@HWI-D00621:625:HMJNFBCX2:2:1104:8993:40278
GTGGGGAATATTGCACAATGGGCGCAAGCCTGATGCAGCCATGCCGCGTGTATGAAGAAGGCCTTCGGGTTGTAAAGTACTTTCAGCGGGGAGGAAGGTGTTGAGGTTAATAACCTCAGCAATTGACGTTACCCGCAGAAGAAGCACCGGCTAACTCCGTGCCAGCAGCCGCGGTAATACGGAGGGTGCAAGCGTTAATCGGAATTACTGGGCGTAAAGCGCACGCAGGCGGTCTGTCAAGTCGGATGTGAAATCCCCGGGCTCAACCTGGGAACTGCATTCGAAACTGGCAGGCTAGAGTCTTGTAGAGGGGGGTAGAATTCCAGGTGTAGCGGTGAAATGCGTAGAGATCTGGAGGAATACCGGTGGCGAAGGCGGCCCCCTGGACAAAGACTGACGCTCAGGTGCGAAAGCGTGGGGAGCAAACAGG
+
IIIIIIIIIIIIIIIIIIIHEHHIIIIIHIIIIIIIIIIIIIIIIIIIIIHIIIIIIIIIIIIIIIIIIIIIIIIIIIIGIHFGHIIIIIIGHIIIIIIIIHHHIFCHHGHIGHBHGHHIIHIIHE@CHHC=EFHHHHCHHHAA?GHHH:;DHC?AHHHHHFHEHEHHH@DHCHD3@GGHH-GHHDE--@-6--54@EGH>G-@@@--6?HH@>CHHEHHIIE665@CHC4EEF-@@--D:@=?@6--HF-H=GHD:HHEG?@FG6-HHHHHEHA-HEHEG@-IIIIHG?EE@HFFHHIIHDA@F-EHIIIIFG@GBEHIIIIIIIIHIGIIIIIHFIIIHIGIIIIHHHIIIHGCHHIIHIHIIIIIIHHIIIIIIIIIIIIGIIIIIIIHHHIIIIIIIHIIHIIIIIIIIIIIIIIIIIIIIIIIII
@HWI-D00621:625:HMJNFBCX2:2:1104:13738:40351
GTGGGGAATATTGCACAATGGGCGAAAGCCTGATGCAGCGACGCCGCGTGAGGGATGACGGCCTTCGGGTTGTAAACCTCTTTCAGTAGGGAAGAAGCGAAAGTGACGGTACCTGCAGAAGAAGCGCCGGCTAACTACGTGCCAGCAGCCGCGGTAATACGTAGGGCGCAAGCGTTATCCGGATTGATTGGGCGTAAAGAGCTCGTAGGCGGTTTGTCGCGTCTGCCGTGAAAGTCCGAGGCTCAACCTCGGATCTGCGGTGGGTACGGGCAGACTAGAGTGATGTAGGGGAGACTGGAATTCCTGGTGTAGCGGTGAAATGCGCAGATATCAGGAGGAACACCGATGGCGAAGGCAGGTCTCTGGGCATTTACTGACGCTGAGGAGCGAAAGCATGGGGAGCGAACAGG
+
IHIHIIIHHHIIIIIIIIIIIIIIIIIIIIHIIIIIIIIIIIIIIIIIIIIIIIHIIIIIIGIHIIIHIIGHHHHHIGHHIE9CCHCHHHHHHIIIIIHIHHHFGHHHIHHIIHIIHIIIIFHHHHDDHIIIGHH?@HHIHHHIIICHHHHIIIHCCHHGI@HEEEHH>CDH?EH=EH?HE:@-@+6@GFH--6C?F@--@@EEF@@@G:5HHHHDHHCGEC:@@HHH=CHHHD>-EFEEHIHFG@+HE?HGHD:DGHDFHHCHDIHHFHFHA?IIIIGHHD..GHHHF.?HIHIFHHHFHFHIHIIHHIHHIIIIIIIIIIHIIHHF<CIIIIHIIHHHHEHIIHHHIIIIIIHGIIIHGIIIIGIHIIHFIIGIIIIIIIIIIHIIIIIIHIIIHHHHIIIHIIIIII
@HWI-D00621:625:HMJNFBCX2:2:1104:7086:40721
GTGGGGAATATTGCACAATGGGCGCAAGCCTGATGCAGCCATGCCGCGTGTATGAAGAAGGCCTTCGGGTTGTAAAGTACTTTCAGCGGGGAGGAAGGTGTTGAGGTTAATAACCTCAGCAATTGACGTTACCCGCAGAAGAAGCACCGGCTAACTCCGTGCCAGCAGCCGCGGTAATACGGAGGGTGCAAGCGTTAATCGGAATTACTGGGCGTAAAGCGCACGCAGGCGGTCTGTCAAGTCGGATGTGAAATCCCCGGGCTCAACCTGGGAACTGCATTCGAAACTGGCAGGCTAGAGTCTTGTAGAGGGGGGTAGAATTCCAGGTGTAGCGGTGAAATGCGTAGAGATCTGGAGGAATACCGGTGGCGAAGGCGGCCCCCTGGACAAAGACTGACGCTCAGGTGCGAAAGCGTGGGGAGCAAACAGG
+
IIIGIIIIIIIIIIIIIIIHIIIIIIHIIIIIIIIHIIIIIIHIHHIIHHHIIIIIIHHGIIIIIIHIIIIIIIIIIFHHIIHGIIHHIHH<HHIHIIHIIIHGIICHEHHHHIHHHHH?GEH?GHHIICHFEEGCDHIIEFHIGII-3+6;@GA-A8E-AHIIIGHHCHHHIDH:HEH?@@@CC+@HHFEH-4--5E--@@6EHDG-#CDE@@C@E5@5--@+-@HCC;F@6-66-GH>CE6-IHHEG@?@-+5>+D-A---4HF-A8?IIIIIHGHHGHE@AGHHIHH?HEIIIIHHIIIHEHHHHGHHHFIHHHHIHHIIIIHIIIIIIIIIHHHIIIIIIHIIHAGIIHHGFIHHIHIIIIIIIIIIIIIIIIIIHHIIIIHHIIIHIIIIIIIIIIHIIIIIIIIIIIIIIIIIIIIIIIIIIII
@HWI-D00621:625:HMJNFBCX2:2:1104:17046:40532
GTGGGGAATATTGCACAATGGGCGCAAGCCTGATGCAGCCATGCCGCGTGTATGAAGAAGGCCTTCGGGTTGTAAAGTACTTTCAGCGGGGAGGAAGGTGTTGAGGTTAATAACCTCAGCAATTGACGTTACCCGCAGAAGAAGCACCGGCTAACTCCGTGCCAGCAGCCGCGGTAATACGGAGGGTGCAAGCGTTAATCGGAATTACTGGGCGTAAAGCGCACGCAGGCGGTCTGTCAAGTCGGATGTGAAATCCCCGGGCTCAACCTGGGAACTGCATGCGAAACTGGCAGGCTAGAGTCTTGTAGAGGGGGGTAGAATTCCAGGTGTAGCGGTGAAATGCGTAGAGATCTGGAGGAATACCGGTGGCGAAGGCGGCGCCCTGGACAAAGACTGACGCTCAGGTGCGAAAGCGAGGGGAGCAAACAGG
+
HIIIHIHIIIIHHIIIIIIHHGIIII<HIHIGIHHIIIIHIHHIIIH/FHHIHHHIHFHHHIHIIIIHH@EHHHHFHIGIIIGHGHIIHIICDHGFHGIECEH/DFDGHHHHHI?GEHE?GEHIIIGH7EGEHCHDIIICHHIFFEHHCH;H@HHCCAGHH@@?HHIH@->HC++6@?@-@-@CHD-5@@G--@-5GC?EG-@-2-FF-DDE@F6@53:94-4+F-H>3+--@6@6---3:=E--HE@6@66-+35+:HGHEG-86FHGIHEHEAFHC@6-DHHGB--HF77-HGGHHA77@--CFEEHD>:7:HCGB7.<//@GED.<.DC9HHCFFD/DC?F/<9<<1CFEHGGHC<0HCHECEHHE?C0CEEECC<00@C1GC<<DDGCCE<0HHCCHG?HH@IHG<<1<<<1EIHIIHHEGCEHHH
@HWI-D00621:625:HMJNFBCX2:2:1104:12835:40876
GTGGGGAATATTGCACAATGGGCGCAAGCCTGATGCAGCCATGCCGCGTGTATGAAGAAGGCCTTCGGGTTGTAAAGTACTTTCAGCGGGGAGGAAGGCGATATGGTTAATAACCTTGTCGATTGACGTTACCCGCAGAAGAAGCACCGGCTAACTCCGTGCCAGCAGCCGCGGTAATACGGAGGGTGCAAGCGTTAATCGGAATTACTGGGCGTAAAGCGCACGCAGGCGGTCTGTCAAGTCGGATGTGAAATCCCCGGGCTCAACCTGGGAACTGCATTCGAAACTGGCAGGCTAGAGTCTTGTAGAGGGGGGTAGAATTCCAGGTGTAGCGGTGAAATGCGTAGAGATCTGGAGGAATACCGGTGGCGAAGGCGGCCCCCTGGACAAAGACTGACGCTCAGGTGCGAAAGCGTGGGGAGCAAACAGG
+
IIIHIIIIIIIIIIIIIIIIIIIIIIIIIIIIIIIIIIIIIIIIIIIIIHIHIIIIHIIIIIIIIIIIIIIHIIIIIIIIIHFHIIHIIGIIIIIHIIIIDHIIIIIIGIHIHAGHIGHGEHIIIGFHHEHHGFDHHHIGHIHI-EHEDCHHII@GEHIIFH@H@-@GHF;HD:3:ECHHE4@DHC@C-FG@-@--E@-@G@@@@F@-@CH@=FG?CDH@D5HHF:DHHHE@@-?E@--63=EF-F?FHHIHFHDIHHHHHCEHHHAA-FHHEHGIIIIHHDHEHHGIHHHHFFHIIIIIIHHHHFHGHIIHHHIIIIIIIIIHIIIIIHGHIIIIIHIIIIIIHIIHFIIIHHIIIIIIGIIIIIIHIIIIIIIIIHHCIHIGIIIIIIIIIIIIIIIHHEIIIIIIIIIIHIIIIIIIIIIIIIIIII
@HWI-D00621:625:HMJNFBCX2:2:1104:5060:41229
GTGGGGAATATTGCACAATGGGCGCAAGCCTGATGCAGCCATGCCGCGTGTAGGAAGAAGGCCTTCGGGTTGTAAAGTACTTTCAGCGGGGAGGAAGGCGGTGAGGTTAATAACCTCATCGATTTACGTTACCCGCAGAAGAAGCACCGGCTAACTCCGTGCCAGCAGCCGCGGTAATACGGAGGGTGCAAGCGTTAATCGGAATTACTGGGAGTAAAGGGAACGCAGGCGGTCTGTTAAGTCGGATGTGAAATCCACGGGCTCAACCGGGAAACTGCATTCGAAACTGGCAGGCTAGAGTATTGTAGAGGGGGGTAGAATTCCTGGTGTAGCGGTGAAATGCGTAGAGATCTGGAAGAATACCGATGGCGAAGGCGGCCCACTGGACAAAGACTGACGCTGAGGTGCGAAAGCGTGGGGAGCAAACAGG
+
IIIH?HGIIIIIIHCHIIHIIEHH//EHFHHII?1FHIIIIHIF1EHHHICH1<F1DHHHHIIED1CCHCG<<1<F?CF?CG<<000.<DH..9/////:7DH?ECF.D777A77G?EG-@GE--8FGAGF=--6+35:-6EFH-FE->>CHHH-6@GEHH--6-46@E-35>C>C@-6-4-5>HG-5EH-@-4-55--6FG@@E@6@@HF6#-?@E@G--+E4---+>+@6--@6---6+---F-EEEHCCA-+665-HA--+H>+---B-FB7F?F8---CHHE?HHAAD7-ED7E?F8-..CEHHHDHDA<..GCHFGC/0.IIHIHIHEFEEFIIIIIHFIHF<.<HEGEC<0FHG0EEHD0HHHCEHHHHE1ED1D1IIHHG<<1<CHFIIHH?GD1HCC0DIIIIHH<IIHHCFG?IIIIIIIH
@HWI-D00621:625:HMJNFBCX2:2:1104:2200:41275
GTGGGGAATATTGCACAATGGGCGCAAGCCTGATGCAGCCATGCCGCGTGTATGAAGAAGGCCTTCGGGTTGTAAAGTACTTTCAGCGGGGAGGAAGGTGTTGAGGTTAATAACCTCAGCAATTGACGTTACCCGCAGAAGAAGCACCGGCTAACTCCGTGCCAGCAGCCGCGGTAATACGGAGGGGGCAAGCGTTAATCGGAATTACTGGGCGTAAAGCGCACGCAAGCGGTCTGTCAAGTCGGATGTGAAATCCCCGGGCTCAACCTGGGAACTGCATTCGAAACTGGCAGGCTAGAGTCTTGTAGAGGGGGGTAGAATTCCAGGTGTAGCGGTGAAATGCGTAGAGATCTGGAGGAATACCGGTGGCGAAGGCGGCCCCCTGGACAAAGACTGACGCTCAGGTGCGAAAGCGTGGGGAGCAAACAGG
+
IIIIIIIGHIIIIIIIHIIIIIIHHHHIGIIIIIGIIHHIHHIIIIIIHHEHHHIIIIIIIIIIHHIIIIGIIIIH?GHIIIFEEHIIHCHCHHHHHHEHFH?/DEDFEHGE?@8GHHHHIHHHHIHGHIFHH-4D:DHCEHEC-AH?C+++4-8GHHI?AHCHIHF??46:DHID@--6-@->D++6:+4-6@@-4--6CH@64G@@@HHG@666->++-+>44-5):<-GHFHG?FHHD@@@F666-HHFEC>>DHGF@A?EGHIIIHA@@IIIIHHFE@86HA-HEH@EB-?HIIHHB-6?HHHEHIHFGFH?EHIIHHCHGIIGIHIIIHIHGHHEHIHIHIHGDHFIHHHEHHHHDCCHHHHIIHHGIIIHIIIHG1IIHIHGHIIIIIHIIIIHHCIIIDHGIIIIIIIHIIIIIIIIIIIIII
@HWI-D00621:625:HMJNFBCX2:2:1104:6987:41465
GTGGGGAATATTGCACAATGGGCGCAAGCCTGATGCAGCCATGCCGCGTGTATGAAGAAGGCCTTCGGGTTGTAAAGTACTTTCAGCGGGGAGGAAGGCGATAAGGTTAATAACCTTGTCGATTGACGTTACCCGCAGAAGAAGCACCGGCTAACTCCGTGCCAGCAGCCGCGGTAATACGGAGGGTGCAAGCGTTAATCGGAATTACTGGGCGTAAAGCGCAAGCAGGCGGTCTGTCAAGTCGGATGTGAAATCCCCGGGCTCAACCTGGGAACTGCATTCGAAACTGGCAGGCTAGAGTCTTGTAGAGGGGGGTAGAATTCCAGGTGTAGCGGTGAAATGCGTAGAGATCTGGAGGAATACCGGTGGCGAAGGCGGCCCCCTGGACAAAGACTGACGCTCAGGTGCGAAAGCGTGGGGAGCAAACAGG
+
IIIIIIHIHIIIIIIIIIIIIIIIIIIIIIIICHHIIHIIIIIIIIIIHHHIIIIIIIIIIIIIIIIIIIIIIIIIIHHIIHGHHIHHIIIHIIEHHIIIIIIIIIHHHIHIHHHHHFHHIHIHIIEHIEHHGCHG:CCGHHIIHIIEHGH+5AAEFH=@EH?FE-GHHE+5CC>CC@EHH=-CH###############@@-@F-6-->>C@EHHEHD;6-6+C@HIIHHF@@@6-G@C6---@@-6--@HCHCHD34FA-CHIHGA-CCIIHHGHF@F-IGGIIIIIIIIHHEHIIHHHGFEIHHIGHHEIIIIHHHH@HFGIHHHHHHIIIIIHGHHIIIIHHHF<EGIIHIGIHIIHIGIIIIIGHIIIIIIIIHGIIHHHIIIGHHIIIIIIIIIHIIIIHIIIIIIIIIIIIIIIIIIIIIIII
@HWI-D00621:625:HMJNFBCX2:2:1104:13391:41365
GTGGGGAATATTGCACAATGGGCGCAAGCCTGATGCAGCCATGCCGCGTGTATGAAGAAGGCCTTCGGGTTGTAAAGTACTTTCAGCGGGGAGGAAGGCGATAAGGTTAATAACCTTGTCGATTGACGTTACCCGCAGAAGAAGCACCGGCTAACTCCGTGCCAGCAGCCGCGGTAATACGGAGGGTGCAAGCGTTAATCGGAATTACTGGGCGTAAAGCGCACGCAGGCGGTCTGTCAAGTCGGATGTGAAATCCCCGGGCTCAACCTGGGAACTGCATTCGAAACTGGCAGGCTAGAGTCTTGTAGAGGGGGGTAGAATTCCAGGTGTAGCGGTGAAATGCGTAGAGATCTGGAGGAATACCGGTGGCGAAGGCGGCCCCCTGGACAAAGACTGACGCTCAGGTGCGAAAGCGTGGGGAGCAAACAGG
+
IIIIIIIIIIIIIIIIIIIIIIIIIIIIIIIIIIHIIIIIIIIIIIIIHIIIIIIIIIIFHIHHIIIIIIIIIIHHHHIIHHFHIIIIIIGHHHHIIIIIIIIIIIIIIIIIIHIIIHHHIHEHHIIIHHEHGHHIIIIGIIHIIHHIH:DHHIHIEHFHHIGFHGHGH@+>DDHHHIHEHEDCD+EHHHH--6@4@E6@HHHEGG9EHIHECDDDGE@F::H7-CECHIG6------=HC@@HHEEFHHHHHHHCDCGG?HIIHEHEHFIIHHHIGIIHHIHIHHGIHIIHHGAIIIHIIHEHHFIHIIIIIIIIIIHIIHEIIIIIIHIIIIIHCHIIIHIIIIHF<GGIHHIIIIIIIHIHIIIIIIIHIIIIIIIHECIIIIIHIGIIIIIIIIIIIHIIIIGIIIIIIIIIIIIIIIIIIIIIGI
@HWI-D00621:625:HMJNFBCX2:2:1104:9527:41977
GTGGGGAATATTGCACAATGGGCGCAAGCCTGATGCAGCCATGCCGCGTGTATGAAGAAGGCCTTCGGGTTGTAAAGTACTTTCAGCGGGGAGGAAGGCGGTGAGGTTAATAACCTCATCGATTGACGTTACCCGCAGAAGAAGCACCGGCTAACTCCGTGCCAGCAGCCGCGGTAATACGGGGGGTGCAAGCGTTAATCGGAATTACTGGGCGTAAAGCGCACGCAGGCGGTCTGTCAAGTCGGATGTGAAATCCCCGGGCTCAACCTGGGAACTGCATTCGAAACTGGCAGGCTAGAGTCTTGTAGAGGGGGGTAGAATTCCAGGTGTAGCGGTGAAATGCGTAGAGATCTGGAGGAATACCGGTGGCGAAGGCGGCCCCCTGGACAAAGACTGACGCTCAGGTGCGAAAGCGTGGGGAGCAAACAGG
+
IIIHIIIIIHIIIIIIIIHHIIIIHDIIIIIIIIIHIIIIIIIHHIIIIIGHHHHHIICHHGHHHIIEHCEHIHIIIIIIIIDFHHHIIHH<CDHHIIGHIIIHIIIIHHHIGHDGH@@EAGHIFHHHH@HIHCHHDHCHHH?GEEEA:D>CHH-@G@@HGG-@GCF-F-+>CD:D@@G?E-+56+6>-F-@-@-@E@H-5F@G@6-66DDE->@?G>)<-G@3>@46:C-?E6--@HH;+---IHHHCEHG@++:>+ECIHF-IHAF@CIIIIHHHHHGA5-?HHHFHHCF@EEIHFHIGIHEHHIHIIIIHIIIHGIGHHHHIIIIIIIHH@IIHHIHHHIIIIIHDHIHFIIIIHIIIIHIHIHEIIIIIIIIIGIIHHIIHIIIIIHHHIGIIIIIHFIIIIIIIIIIIIIIIIIIIIIIHIIIII
@HWI-D00621:625:HMJNFBCX2:2:1104:3592:42117
GTAGGGAATCTTCGGCAATGGGGGCAACCCTGACCGAGCAACGCCGCGTGAGTGAAGAAGGTTTTCGGATCGTAAAACTCTGTTGTTAGAGAAGAACGTTAAGTAGAGTGGAAAATTACTTAAGTGACGGTATCTAACCAGAAAGGGACGGCTAACTACGTTCCAGCAGCCGCGGTAATACGTAGGTCCCAAGCTTTGTCCGGATTTATTGGGCGTAAAGCGAGCGCAGGTGGTTTCTTAAGTCTGATGTAAAAGGCAGTGGCTCAACCATTGTGGGCATTGGAAACTGGGAGACTTGAGTGCAGGAGAGGAGAGTGGAATTCCATGTGTAGCGGTGAAATGCGTAGATATATGGAGGAACACCGGAGGCGAAAGCGGCTCTCTGGCCTGTAACTGACACTGAGGCTCGAAAGCGTGGGGAGCAAACAGG
+
IIIIIIIIIIIIIIIIIIIIIIIIIIIIIIIIIIIIHIIIIHIIIIGIHHHIHHIIIIIIHHHIHIIIHIGIHIIIHHIIHHDGHIHH?DGGHHGFGHIIIII/D.9@:DHHHIHIEGHH@HEE?-DGHC-7A-7D-B---4AE-C---6:+;GEA--6=A-86A--6-5533D+666-@@-66@-66@-@@------@G@HD@EF6#*HDDHE6-3@?D;5++5--A-4---?GA-AA-66----6-@FIHHGA6-HIHHGD?7FD-F8--8---7@A?HHIHIHFHGIHHHEHGIIIHHHGIHHHHECH@IHIHHHGHIIHIHIIGIHIIIIIHIIIIIIIIIIIHGIIIIIIIIIHHHEHIIIIIIIIIIIIIIIHIIGIIIIHIHIIIIIIIIIIIIIIIIIIHIIIIIIIIIIIIIIIIIIIIII
@HWI-D00621:625:HMJNFBCX2:2:1104:4175:42435
GTGGGGAATATTGCACAATGGGCGCAAGCCTGATGCAGCCATGCCGCGTGTATGAAGAAGGCCTTCGGGTTGTAAAGTACTTTCAGCGGGGAGGAAGGTGTTGAGGTTAATAACCTCAGCAATTGACGTTACCCGCAGAAGAAGCACCGGCTAACTCCGTGCCAGCAGCCCCGGTAATACGGAGGGTGCAAGCGTTAATCGGAATTACTGGGCGTAAAGCGCACGCAGGCGGTCTGTCAAGTCGGATGTGAAATCCCCGGGCTCAACCTGGGAACTGCATTCGAAACTGGCAGGCTAGAGTCTTGTAGAGGGGGGTAGAATTCCAGGTGTAGCGGTGAAATGCGTAGAGATCTGGAGGAATACCGGTGGCGAAGGCGGCCCCCTGGACAAAGACTGACGCTCAGGTGCGAAAGCGTGGGGAGCAAACAGG
+
IIIIIIHIIIIIIIIIIHIIIIHIIIIIIHGHFHIIIIIIIIIIIHHIEDGHIHIHIIEGHIIHIIIIIICEHHIHHHIIIHCEHHIHHIHHHHIFHHGHIIHFHHGHIGGE-D--AGHHHEHHHIHEGHHHHHHDDHH-6-AA-AEHICDDHHHII?EGHHGIHEC@C?-6>C>DEGF@E-@;HHHIIGG?E-6@C?--GF@@@6F@6@HHHDCHG-*FHHHCH@666+-CHG66-CE>5-4-IHHF@FEC@CHHGIHGHHFHFF?EHHCHAFHHGIIIIIIHHFFA5HIHIHHIIIIHHHHHA-F7+HIHGAHEHHHIHFGHHHIHDCDIHGHHHIHIIIIHGECG<HIIHIHHIIHHCIIHHHEDHHGCIIIIIIIGIIIGIIHHHHIIIIIIIIHGIIIHHHIIIIIIIIHIHIIIIIIIIIIIII
@HWI-D00621:625:HMJNFBCX2:2:1101:16212:28686
GTGGGGAATATTGCACAATGGGCGCAAGCCTGATGCAGCCATGCCGCGTGTATGAAGAAGGCCTTCGGGTTGTAAAGTACTTTCAGCGGGGAGGAAGGCGATAAGGTTAATAACCTTGTCGATTGACGTTACCCGCAGAAGAAGCACCGGCTAACTCCGTGCCAGCAGCCGCGGTAATACGGAGGGTGCAAGCGTTAATCGGAATTACTGGGCGTAAAGCGCACGCAGGCGGTCTGTCAAGTCGGATGTGAAATCCCCGGGCTCAACCTGGGAACTGCATTCGAAACTGGCAGGCTAGAGTCTTGTAGAGGGGGGTAGAATTCCAGGTGTAGCGGTGAAATGCGTAGAGATCTGGAGGAATACCGGTGGCGAAGGCGGCCCCCTGGACAAAGACTGACGCTCAGGTGCGAAAGCGTGGGGAGCAAACAGG
+
IIIIIHHIIHIIIIIIIIIIIIIIHHIIHIIIIHIIIIIIIIIGIHIIIHHHHIIIHIIIHIIIIGHHHIIHEHIGHHIHIIHHHEHHIIIIGH@H?GHIIIIIIIFHHIHHHHHHHHHHHEHHHIIIH-F@AHDH+DHIHIHGGFH@HHD:@GHHIG@-6--6--@?GF>:DHIIFEHCE-4>>+5@-EEHFE-EE@6-@EGGHGH?HGHH+-F@EC@+-E@+EEEHD>-@@-6-@EG+:@66@6----CHH:GHD>?HG6-4EFA8-AHHEG?HG?GAAGEFHHHEIIHIHG8HGCGG8-@IGHIIHHHHHFIIHHHEHGHIIIIHIGIIIIIHGIHHHIIIHGFGDHHHCHHFCHHIIIGGGIIIIIHHHCIIIIGHFIIIIGIHIIHHHIIHEIIIHHIIIHIIIIIIIIIIIIIIIIIIIIIIII
@HWI-D00621:625:HMJNFBCX2:2:1101:15300:28948
GTGGGGAATATTGCACAATGGGCGCAAGCCTGATGCAGCCATGCCGCGTGTGTGAAGAAGGCCTTCGGGTTGTAAAGTACTTTCAGCGGGGAGGAAGGGCATAAGGTTAATAACCTGCTGGATTGACGTTACCCGCAGAAGAAGCACCGGCTAACTCCGTGCCAGCAGCCGCGGTAATACGAAGGGTGCAAGCGTTAATCGGAATTACTGGGCGGAAAGCGCCAGCAGGCGGGCAGACAAGTTGGATGTGAAATCCCCGGGCTCAACCTGGGAACTGCATTCGAAACTGGCGGGCTAGAGTCTGGTAGAGGGTGGTAGAATTTCCGGTGTAGCGGTGAAATGCGTAGATATCTGAAGGAATACCGGTGGCGAAGGCGACCACCTGGACAGATACTGACACTGAGGTGCGAAAGCGTGGGGAGCAAACAGG
+
IIIIIIIIIIIII1DHHHIGIIII/CHHIIIIIICHHHIIIIIIIIIIIIH1DHHHHIIIICHHIHID.DHHIIIII0DGHIH/FH/<DHGCHHGIGI..:.:7-8FHHIIHCGHG--7---7A@G?GHFHIE8-5+5>E-8EC@EEGHHDDEA-A-AHE?HHEHHHHH?:>:;++4@E@G@H55-4@@GGC-644E@6@@-HG@6@)-;6@@--EG<-1+>->@6@+6+-6---6-GFAA686--A6--EEECH>+>A6-6--B?E--@@HGA7-EF@D-D-EGD8++++..CHHHEHHD7.7HA:.HHHA7HGD.CHG>>....IIH>GHECHHCHHEHIHG?GD<.D7.7D7HHEFD.HHD0EHIIIIIIIIHF<GD1FHIHHF<11D1HHIHGD1IH@HIHCHIIIIIIIIIIIIIIIHIIIIIHH
@HWI-D00621:625:HMJNFBCX2:2:1101:18262:30614
GTGGGGAATATTGCACAATGGGCGCAAGCCTGATGCAGCCATGCCGCGTGTATGAAGAAGGCCTTCGGGTTGTAAAGTACTTTCAGCGGGGAGGAAGGTGTTGAGGTTAATAACCTCAGCAATTGACGTTACCCGCAGAAGAAGCACCGGCTAACTCCGTGCCAGCAGCCGCGGTAATACGGAGGGTGCAAGCGTTAATCGGAATTACTGGGCGTAAAGCGAACGCAGGCGGTCTGTCAAGTCGGATGTGAAATCCCCGGGCTCAACCTGGGAACTGCATTCGAAACTGGCAGGCTAGAGTCTTGTAGAGGGGGGTAGAATTCCAGGTGTAGCGGTGAAATGCGTAGAGATCTGGAGGAATACCGGTGGCGAAGGCGGCCCCCTGGACAAAGACTGACGCTCAGGTGCGAAAGCGTGGGGAGCAAACAGG
+
IIIIHIHIIIIIIIIIIIIIIIIHHIIIIIIIIIIIIIIIIIIIIIIICHHHIHIHIIHIIIIIHIIHIHIHIHIIIFEHIH<DEHEDHHIIIIFHHH@GHIIIIHIFHI?GHCDFCGHHEHHFEDFHEDE-GEHC:CHHHHHHGH-GDCDDEFAGH?H?EHHHH?G@CHHIHHCHE?HHHH->C355@E@--66@E--64@-4-@@?HC>44--?@8+--+6+C@-DHHHCHF@6-@@6C64-HG@@-66CIIHHC6@FCHHAEA-A--EAGHHCHHFA-HHHEEHHIHGG??DAAEHHEHFFF-HDDHDCGHHHHFFHEIHHIIIIHDIHIIIIHHHHIIIIHHHD<GHIIHG?GHHHDHHCGHIHIIIIIIIIIIHHIHFEIIIIIIIIIIIIIIIIIHIIIIHIIIIIIIIIIHIIIGIIIIIIII
@HWI-D00621:625:HMJNFBCX2:2:1101:19364:30851
GTGGGGAATATTGCACAATGGGCGCAAGCCTGATGCAGCCATGCCGCGTGTATGAAGAAGGCCTTCGGGTTGTAAAGTACTTTCAGCGGGGAGGAAGGTGTTGAGGTTAATAACCTCAGCAATTGACGTTACCCGCAGAAGAAGCACCGGCTAACTCCGTGCCAGCAGCCGCGGTAATACGGAGGGTGCAAGCGTTAATCGGAATTACTGGGCGTAAAGCGCAAGCAGGCGGTCTGTCAAGTCGGATGTGAAATCCCCGGGCTCAACCTGGGAACTGCATTCGAAACTGGCAGGCTAGAGTCTTGTAGAGGGGGGTAGAATTCCAGGTGTAGCGGTGAAATGCGTAGAGATCTGGAGGAATACCGGTGGCGAAGGCGGCCCCCTGGACAAAGACTGACGCTCAGGTGCGAAAGCGTGGGGAGCAAACAGG
+
IIIIIHIIIIIIIIIIHIIIIIIHIIIIIIIIIIIIIIGIIIIIHEHICEEHHEHHHIIIIIIIHHIHIHIIIIIIIHHHIHFHHIIIIGIIHICHHIHGIHEHHI@A@HHHIHFGHEHIIGEHHHIF7GEHIHCHHC:@HFEAFGFHCDHH@GEHHG=AHIIGGHHIEF+>DD+>---65-@>:+6@HH@---@=H?##@@6@?F-EHHD@-@-G@,;3-66++--+D;@46--F-HE3+-5-F--@C@HG@+DD>6-A6-6-FA-?HHF?EHCHFEGA--FEHGAHHFHA66-GEHHE??CIHEHGHHHG@DEHFHGHGHEHIIIHHIGIIIIGIHG@IIIHIIHF<GIHFHHHHFHHCIGIGIIIIHIIHDIIIIIIHFHHGIIHIIIIHHIIIIIHHEIIIHHGIIIIIIIGIIIIHIIIIIIIII
@HWI-D00621:625:HMJNFBCX2:2:1101:18086:31528
GTGGGGAATATTGCACAATGGGCGCAAGCCTGATGCAGCCATGCCGCGTGTATGAAGAAGGCCTTCGGGTTGTAAAGTACTTTCAGCGGGGAGGAAGGTGTTGAGGTTAATAACCTCAGCAATTGACGTTACCCGCAGAAGAAGCACCGGCTAACTCCGTGCCAGCAGCCGCGGTAATACGGAGGGTGCAAGCGTTAATCGGAATTCCTGGGCGTAAAGCGAACGCAGGCGGTCTGTCAAGTCGGATGTTAAATCCCCGGGCTCAACCTGGGAACTGCATTCGAAACTGGCAGGCTAGAGTCTTGTAGAGGGGGGTAGAATTCCAGGTGTAGCGGTGAAATGCGTAGAGATCTGGAGGAATACCGGTGGCGAAGGCGGCCCCCTGGACAAAGACTGACGCTCAGGTGCGAAAGCGTGGGGAGCAAACAGG
+
IIIIGIHIIIIIIIIIHIHHIIIIHIIIIIIIIIHHIIIIIIIIIGHIHIH1FHHHHIIIIHIHIIIIHHIIIHIIHGHHIHGHHIHHHIHHHHGHIIIHIIIGII@FEEHHHDGHHGHHHHEHIIIHEHFEHFGH::HAEHHHHHIGHHHIGIGEHH@@E--@@4@EH@HIIH:H@66@G-->HCE@4@-@-6-6E@FHIHEGG@#F@IHEE@>?@8+----+2-ED>;4F66--6@@5+=E?E@66--@HE>:65+-AA8--AF4---HEHFCEHFHHEHHFHHIIHGAAEAEHGGAEFHE?HEIIIIIHHCGHHHIIIHHHIIIGIIIIEIIIIHHHG:GIHHEFBHIIHHHHHFIIIHHIIIGIIIHIIIIIIIHCH?HHHIIIIIHGCIGIIIIIHIIIIHGEGIIIIIIHIHIIIIHIIIIIII
@HWI-D00621:625:HMJNFBCX2:2:1101:18375:31579
GTGGGGAATATTGCACAATGGGCGCAAGCCTGATGCAGCCATGCCGCGTGTATGAAGAAGGCCTTCGGGTTGTAAAGTACTTTCAGCGGGGAGGAAGGTGTTGAGGTTAATAACCTCAGCAATTGACGTTACCCGCAGAAGAAGCACCGGCTAACTCCGTGCCAGCAGCCGCGGTAATACGGAGGGTGCAAGCGTTAATCGGAATTACTTGGCGTAAAGCCGACGCAGGCGGTCTGTCAAGTCGGATGGGAAATCCCCGGGCTCAACCTGGGAACTGCATTCGAAACTGGCAGGCTAGAGTCTTGTAGAGGGGGGTAGAATTCCAGGTGTAGCGGTGAAATGCGTAGAGATCTGGAGGAATACCGGTGGCGAAGGCGGCCCCCTGGACAAAGACTGACGCTCAGGTGCGAAAGCGTGGGGAGCAAACAGG
+
IIIIIIIIIIIIIIIIIIIHHIIIIIIIIIIIIIIGHIHIIIIIIIHHIIHIHIIIHIHHIEHIIHIIIIIHHIIIHHECHFDHHHICHHHDHDEHHHHIHIFCHIBAHIHIGIAHHEHHGHI@A-@GHFH@GHGC+C;-FHHI-AA?>::DHE-AHCHHEHGEH?6@E?CHDH+DH?@-@44>D+---6-6-6@@H?--6@@@;@?6@#:@65FEEF@63)-+6--DHA@E@6G@-@=>+--466--6-FHE>:+HHCHE?EGFF4A--HHHG@EEHHFAIIHHHHHEF4EFEF66666--@-F-IHHDDDACHHGEGHIIGIIHHHIHIIHIHHGHHHECIIIIHHGFGHGIIIIIIIHIIIGIIIIIIIIIIIIIIIHEIIIIIHHGIHHIIIIHIIHHIIIIHIIIIIIIIIIIIIIGIIIIIIII
@HWI-D00621:625:HMJNFBCX2:2:1101:12555:33201
GTGGGGAATATTACACAATGGGCGCAAGCCTGATGCAGCCATGCCGCGTGTATGAAGAAGGCCTTCGGGTTGTAAAGTACTTTCAGCGGGGAGGAAGGTGTTGTGGTTAATAACCACAGCAATTGACGTTACCCGCAGAAGAAGCACCGGCTAACTCCGTGCCAGCAGCCGCGGTAATACGGAGGGTGCAAGCGGTAATCGGAATTACGGGGCGTAAAGCGCACGCAGGCGGTCTGTCAAGTCGGATGTGAAATCCCCGGGCTCAACCTGGGAACTGCATTCGAAACTGGCAGGCTAGAGTCTTGTAGAGGGGGGTAGAATTCCAGGTGTAGCGGTGAAATGCGTAGAGATCTGGAGGAATACCGGTGGCGAAGGCGGCCCCCTGGACAAAGACTGACGCTCAGGTGCGAAAGCGTGGGGAGCAAACAGG
+
IIIIIIIIIIIIIIIIIIIIIIIIIHIIIIIIIIIIIHHHIIIIIIIIIIHHIIIIIIIIIIIIIIIIIGHIDHHIIIHIIHDCHHHHIGIHHHDHIIGGHHIIIIHCHIFHHHHEHHHGHIIGCC@EGHHGHF-3+5C@6AAF-A@->DDHHIGCHH=@HI-6----@G3>HD5>E-6@EG-5>3-4@HE-@@+43-6-@E-?HDE-<HHH=6-HHGG+4@@>4-@>3)-F6-6@-G@>+44-F6--?HIH@;CDIHHEFEHCHA-8-EIH@EHHEGIHEHHHEIGIIHEIHFHFEF?HHHGCEEHHDHHHG?IFHHEHHIHHIIHEHHHDECIIIIIIIGGIIIHF<DGHHIGIIIIIIIHIIIIIIIIIIIIIIIHHG@IHFIIIHHIIHIIIHIIHIHIIIIIIIIIIIIIHIIIIIHHIIIIIII
@HWI-D00621:625:HMJNFBCX2:2:1101:16028:34773
GTGGGGAATATTGCACAATGGGCGCAAGCCTGATGCAGCCATGCCGCGTGTATGAAGAAGGCCTTCGGGTTGTAAAGTACTTTCAGCGGGGAGGAAGGTGTTGAGGTTAATAACCTCAGCAATTGACGTTACCCGCAGAAGAAGCACCGGCTAACTCCGTGCCAGCAGCCGCGGTAATACGGAGGGGGCAAGCGTTAATCGGAATTACTGGGCGTAAAGCGCAAGGAGGCGGTCTGTCAAGTCGGATGTGAAATCCCCGGGCTCAACCTGGGAACTGCATTCGAAACTGGCAGGCTAGAGTCTTGTAGAGGGGGGTAGAATTCCAGGTGTAGCGGTGAAATGCGTAGAGATCTGGAGGAATACCGGTGGCGAAGGCGGCCCCCTGGACAAAGACTGACGCTCAGGTGCGAAAGCGTGGGGAGCAAACAGG
+
IIIIIIHIIIIIIIIIIIIHIIIIHIIHHIIIGIIIIIIIIIIIIIIIEH@HIIIGIHIIIIIIIIIIIIIIIHHIIIIHIE<<FGHIDHHIIGIHIIHHHHHIFIAGHHHIHHAHHHHIIIHIGEEHIIFHHA@DDHGCCA@G?HHIGDHDHE-8@AHEGECFHEHEHIHDD:>HE--6--5>DD++>DE@-444E@?-@H--@@@@HFE-@+5>H@#########HCH?@6-66--CH>-CGG@6-?@E@E+DC+CGHEEECFHGAGEHHEHHHFCH@HEA?HIHHHHHIHHHEIIHHH?G?H?IIIHHHHHHHD.IIIHEEHHHE>CIIHHIIHHIIIGHHHHHF<HIIIIIHIIIHDHIIHHFHIIHIIIHHIHHHIHHGIHIHIHIHGHHIIIIIHGIIIIIIIIIIIIIIIIIIIIIIIIIIII
@HWI-D00621:625:HMJNFBCX2:2:1101:17184:34914
GTGGGGAATATTGCACAATGGGCGCAAGCCTGATGCAGCCATGCCGCGTGTATGAAGAAGGCCTTCGGGTTGTAAAGTACTTTCAGCGGGGAGGAAGGTGTTGAGGTTAATAACCTCAGCAATTGACGTTACCCGCAGAAGAAGCACCGGCTAACTCCGTGCCAGCAGCCGCGGTAATACGGAGGGTGCAAGCGTTAATCGGAATTACTGGGCGTAAAGCACACGCAGGCGGTCTGTCAAGTCGGATGTGAAATCCCCGGGCTCAACCTGGGAACTGCATTCGAAACTGGCAGGCTAGAGTCTTGTAGAGGGGGGTAGAATTCCAGGTGTAGCGGTGAAATGCGTAGAGATCTGGAGGAATACCGGTGGCGAAGGCGGCCCCCTGGACAAAGACTGACGCTCAGGTGCGAAAGCGTGGGGAGCAAACAGG
+
IIIIIIIIIIIIIIIIIIIIIGHIGHIIIIIIIIIIIIIHIIIIIIIHHHEHIIIIIEHIIGIIIIHIIHIIHHHIIIIIIHDGHHGHHIHDDHHCHI:@H@HFHIEHGHHEHFGHHGHIGHEH?FHGDDEE-F@CCH:EEHHFEHHFHHGIHHHIIIIIEHHF@GH-@6++>:+6@6@@EEHHIC-54?E---5@C@-6@@@-G@>-4-@-?:++@@#######@-HD:F--?HHFHE66--G@--6-HH@-3D>+IHHF?A4EFAG@HG?IHF?F?FE5-B-HHHGIHFIHHCEIHHEEFH@HHEIIIIIIHHEHIGIIIIIIIIHHIIHHIIIIIIIIHIIHHHF<DIIIHHIIIIIIIIIIIIIIIIIIIHIIHIHHFHHIIHIIHHHHIIIIIIGIHIIIIIIIIIIIIIIIIIIIIIIIIIIII
@HWI-D00621:625:HMJNFBCX2:2:1101:18705:35483
GTGGGGAATATTGCACAATGGGCGCAAGCCTGATGCAGCCATGCCGCGTGTATGAAGAAGGCCTTCGGGTTGTAAAGTACTTTCAGCGGGGAGGAAGGTGTTGAGGTTAATAACCTCAGCAATTGACGTTACCCGCAGAAGAAGCACCGGCTAACTCCGTGCCAGCAGCCGCGGTAATACGGAGGGTGCAAGCGTTAATCGGAATTACTGGGCGTAAAGCGCACGCAGGCGGTCTGTCAAGTCGGATGTGAAATCCCCGGGCTCAACCTGGGAACTGCATTCGAAACTGGCAGGCTAGAGTCTTGTAGAGGGGGGTAGAATTCCAGGTGTAGCGGTGAAATGCGTAGAGATCTGGAGGAATACCGGTGGCGAAGGCGGCCCCCTGGACAAAGACTGACGCTCAGGTGCGAAAGCGTGGGGAGCAAACAGG
+
IIIIIHIIIIIIIIIIIIIHIIIIGIIIHHIHHIIIIIIIIHIIIIIIIHIHIIIIGGHIIIIIICHIIDDDCFHIIIHGHHHHHIIIGIIDIIHIIIIIIHHCHGDDEHH@G7FHHHGHHHCHHIIGAGE@GC@DHI:GHIIH?FH->DDHHHEFA@GHHEHHEHH?G@++53+>HHHHHD=CHIHHHIIF?@--@@6@HHDEHH<#EDHHCHGHHHH8@-E:@6>HHHHF@6HHF-HHHCGH@F-G@@HHE>+;+DHG6-HFHAE?EHAAHFFHGHEIHGHGHHEEHHEG@?@IIHEHHEA-EHIHHIHGG@HHIIIIIIHHIIIHHIGHIIIHHHHIIIIIIIHG:DIHHGHHGIIHCIIIIIIIIHIIIIIIIIIIGIIIIIHIHHHHHIIIIIIIIHIIIIIIIIIIIIIGIIIIIIIIIIIIII
@HWI-D00621:625:HMJNFBCX2:2:1101:17647:36381
GTGGGGAATATTGCACAATGGGCGCAAGCCTGATGCAGCCATGCCGCGTGTATGAAGAAGGCCTTCGGGTTGTAAAGTACTTTCAGCGGGGAGGAAGGCGATAAGGTTAATAACCTTGTCGATTGACGTTACCCGCAGAAGAAGCACCGGCTAACTCCGTGCCAGCAGCCGCGGTAATACGGAGGGTGCAAGCGTTAATCGGAATTCCTGGGCGTAAAGCGCACGCAGGCGGTCTGTCAAGTCGGATGTGAAATCCCCGGGCTCAACCTGGGAACTGCATTCGAAACTGGCAGGCTAGAGTCTTGTAGAGGGGGGTAGAATTCCAGGTGTAGCGGTGAAATGCGTAGAGATCTGGAGGAATACCGGTGGCGAAGGCGGCCCCCTGGACAAAGACTGACGCTCAGGTGCGAAAGCGTGGGGAGCAAACAGG
+
IIIIIIIIIIIIIIHIIHIIIIIIIIIIIIIIIIIIIIIIIIGIIIGGHHHHHIIIIIIFHEHHIIIIIHHGHIIHHIHIIHDGHIHHIIIIHIIGIIIIGIHIHIAGHHHFHHHHIEECEHHHHH?GHHHHI8-6>>HHCHHI?GHFH++;EE-FFE-FHHHFHEH?HHDDHHHG?G-@GGHHGC--4@GE?E-4@?FGHH@@G@#@@@G@#5?EHCH6-4HHHHEC+:@-@--6--@6+-G@6HHIHF@@6+;>+HEEHEFIIHHA-AA8F?G@F@A-E=?GFHEIFEIHCHECIHEEGCFA8-HGIIDED.@HHHHEHG?EIIHHDDHHEIHHFHHHHCHHHFHA<DHHHHIIHHIIIHGHHIFHIIIIIHGIIGHHHEFEEFIHIIHIHIIIIIHHHGIHHHFH@IIIIIIIHGIIIIIIIIIIIH
@HWI-D00621:625:HMJNFBCX2:2:1101:15190:37406
GTGGGGAATATTGCACAATGGGCGCAAGCCTGATGCAGCCATGCCGCGTGTATGAAGAAGGCCTTCGGGTTGTAAAGTACTTTCAGCGGGGAGGAAGGTGTTGAGGTTAATAACCTCAGCAATTGACGTTACCCGCAGAAGAAGCACCGGCTAACTCCGTGCCAGCAGCCGCGGTAATACGGAGGGTGCAAGCGTTAATCGGAATTACTGGGCGTAAAGCCCACGGAGGCGGTCTGTCAAGTCGGATGTGAAATCCCCGGGCTCAACCTGGGAACTGCATTCGAAACTGGCAGGCTAGAGTCTTGTAGAGGGGGGTAGAATTCCAGGTGTAGCGGTGAAATGCGTAGAGATCTGGAGGAATACCGGTGGCGAAGGCGGCCCCCTGGACAAAGACTGACGCTCAGGTGCGAAAGCGTGGGGAGCAAACAGG
+
IIIIIIIIIIIIIIIIIIIIIIIIIHIHIIIIIIIIIIIIIIIIIIIIHIIGHIIIIIHIHHIIIHIIIGHHIIIIIGHIIGDEHHIIIIHIHHIIGHEHIGHIHIHFHHHIGEHIGIIIEHHIIHGHHEHHHCHH;CD@FHGHEGHHHCCCHHIHHEHHHHGHC-66FEHHHC>CE@F-6-535:--46@@-@G@GHFF?@EEHE=6>E@H->>DGHE################E?CE:CE5-EE?HGGFH@:C+HHE6-ACFHHEHCHHCEF--A-?GGECCHGBFHHEIHH?HHG?F?BCHHHGHDCDFHAHIHIIHHHGIIIIIIHIIIHIIIHEEIIIIIIHF<DIIHIIIIIHIIIIHIIIIIIIIIIIIIIIIGIIIIIIHIIIIIIIIIIIIHHIIIIIIIIIIIIIIIIIIIIIIIIIIII
@HWI-D00621:625:HMJNFBCX2:2:1101:20169:39648
GTGGGGAATATTGCACAATGGGCGCAAGCCTGATGCAGCCATGCCGCGTGTATGAAGAAGGCCTTCGGGTTGTAAAGTACTTTCAGCGGGGAGGAAGGTGTTGAGGTTAATAACCTCAGCAATTGACGTTACCCGCAGAAGAAGCACCGGCTAACTCCGTGCCAGCAGCCGCGGTAATACGGAGGGTGCAAGCGTTAATCGGAATTACTGGGCGTAAAGCGCACGGAGGCGGGCTGTCAAGTCGGATGTGAAATCCCCGGGCTCAACCTGGGAACTGCATTCGAAACTGGCAGGCTAGAGTCTTGTAGAGGGGGGTAGAATTCCAGGTGTAGCGGTGAAATGCGTAGAGATCTGGAGGAATACCGGTGGCGAAGGCGGCCCCCTGGACAAAGACTGACGCTCAGGTGCGAAAGCGTGGGGAGCAAACAGG
+
IHHEHIHHIIGIIIIIHHHHHHIIGHHHIII?CCFHIIIHEFHIHHIHHH=FHHCC?GHIHFHHIFHHGHHHEHIHHGHHGD<GHHHDDHH..>=FEHHHHHH?HE--A?E-F-AHHH@EA@AECGHEHEH7FF=DCC:AGHFEGH-A+3:D=F?FGG@AG-5-@@HCH?+3+>+DHGFC@EG:;C-EG@---5@EEC-6@E=--E@FHD>4-@>-@DC3--++++4D:>5----@@-HH:ECHHH@@F@@66+::H>-GA8-?A-G?HF---IHHAAAA-HHE@B6CHHFE-A7EHHEFF@G7GA-EDHHEAD.HIIGACF.HCIHEHD::=HHG?HFGH>?HIGGA<DCCHIHCF@EHIHHDHHIIHIIHHIHIHHEEHHIIHEHEHHIIIHEHIIHHHEIHHIHIHHIHHIHEE@HIIIHIIHIIHH
@HWI-D00621:625:HMJNFBCX2:2:1101:18661:42604
GTGGGGAATATTGCACAATGGGCGCAAGCCTGATGCAGCCATGCCGCGTGTATGAAGAAGGCCTTCGGGTTGTAAAGTACTTTCAGCGGGGAGGAAGGCGATAAGGTTAATAACCTTGTCGATTGACGTTACCCGCAGAAGAAGCACCGGCTAACTCCATGCCAGCAGCCGCGGTAATACGGAGGGTGCAAGCGTTAATCGGAATTACTGGGCGTAAAGCGCACGCAGGCGGTCTGTCAAGTCGGATGTGAAATCCCCGGGCTCAACCTGGGAACTGCATTCGAAACTGGCAGGCTAGAGTCTTGTAGAGGGGGGTAGAATTCCAGGTGTAGCGGTGAAATGCGTAGAGATCTGGAGGAATACCGGTGGCGAAGGCGGCCCCCTGGACAAAGACTGACGCTCAGGTGCGAAAGCGTGGGGAGCAAACAGG
+
IIIIIIHIIIIIIIIEEHIHIIGHHIIIIIIIIHHIIIIIIHIHHIIIHIHIHIIFHIIHHIIIIIIIIIEHIIIIHHHIIHFHHHIHIGDHHCGHHHHDHHIHHFAEEHHHHF-AD-DGHHIHHIIIEGF4BHHIHHDAEHHGCHEHHCHI@A-AH?6FHE-6GEHG@EDDCH+3@?@@G-6CDC4@E?-6-@-@EHFC?H=E@@6@@CII>E@?H>>-EC67CHDHIIHHG@@-F@IIHHFHHHIIHFHE=D:H:>E?E-HFGA-F-GIIHIHEF-HHH=HFFCHHHEA8-?DEHHFHEEEHE-AHDGHHHHIHHHIIIHIHIIIIIIIHIIIIIIIGIIIHHCGD<HIIIFHIIIHIIIIHHIIIIHIIIIIIIIHIIHHIIIIIIIHHDIHHHHIIIIIIIIIIIIIIIHIIIIIIIGIIIIHIII
@HWI-D00621:625:HMJNFBCX2:2:1101:18608:43044
GTGGGGAATATTGCACAATGGGCGCAAGCCTGATGCAGCCATGCCGCGTGTATGAAGAAGGCCTTCGGGTTGTAAAGTACTTTCAGCGAGGAGGAAGGCGTTAAGGTTAATAACCTTGGCGATTGACGTTACTCGCAGAAGAAGCACCGGCTAACTCCGTGCCAGCAGCCGCGGTAATACGGAGGGTGCAAGCGTTAATCGGAATTACTGGGCGTAAAGCGCACGCAGGCGGTCTGTCAAGTCCGATGTGAAATCCCCGGGCTCAACCTGGGAACTGCATTCGAAACTGGCAGGCTAGAGTCTTGTAGAGGGGGGTAGAATTCCAGGTGTAGCGGTGAAATGCGTAGAGATCTGGAGGAATACCGGTGGCGAAGGCGGCCCCCTGGACAAAGACTGACGCTCAGGTGCGAAAGCGTGGGGAGCAAACAGG
+
IIIHHIHIIIIIIIIIIHIGIIIHIIIIIIIIHIHIIIIIIIIIIIIIEHEHIIIIIIIHHFEHHHIIHIIDEHHHHHFH?GCHHHHIHIHHIHHICHCDHHHHHEEHG.FGFEHGGHH.8:;-7DGH--DEG-7;D-3F-GA--FFA;>:>GFH?---46E-6--85@G+;DH:DC-6-@--+>D@--6@--45--6@@-@-@GFF##CC@4-EHFHD>--5+=HHHCDF@--CHF66:+-6-@6@--@IH@:DD>+HF6-6-CHHHGIHGFAA-8@?GA5-GHIHHIIHHHGHFIHHIHFG77-IIIHDAHHGHIIIHEG.7@EIHIIIIHIIHFHHIHIIHHHGD<GEEHFHHGHIIHDIHIHHHIHIIIIIHCHE<ECHHHHHIHIHIHIIIIIIHHCIIIHIIIIIIIIIIIIIIIIIHIIIIII
@HWI-D00621:625:HMJNFBCX2:2:1104:6164:20340
GTGGGGAATATTGGACAATGGGCGAAAGCCTGATCCAGCCATGCCGCGTGTGTGAAGAAGGTCTTCGGATTGTAAAGCACTTTAAGTTGGGAGGAAGGGCAGTAAGTTAATACCTTGCTGTTTTGACGTTACCGACAGAATAAGCACCGGCTAACTCTGTGCCAGCAGCCGCGGTAATACAGAGGGTGCAAGCGTTAATCGGAATTAGTGGGCGTAAAGCGCGCGTAGGTGGTTCGTTAAGTTGGATGTGAAAGCCCCGGGCTCAACCTGGGAACTGCATCCAAAACTGGCGAGCTAGAGTACGGTAGAGGGTGGTGGAATTTCCTGTGTAGCGGTGAAATGCGTAGATATAGGAAGGAACACCAGTGGCGAAGGCGACCACCTGGACTGATACTGACACTGAGGTGCGAAAGCGTGGGGAGCAAACAGG
+
IIIIIIIIIHIIIIIIIIIIIIIIIIIIIIIHIIIIIIIIIHIIIIIIIIIIIIIIIIHIHIIIIIIIIIIIIIIIICEHIIGHHHHHIIHHHHIIIIIHHHGHIIIHIIHIIEHHHHHHHIHIEHHEHEHI@EGHH;HF@HGGFIIFHH+CGHHG-B-GHHHII?@GG8>:CDDHCE----6@E@-@=@@?--4-4--6@G=@GH?###DHE@FHE+:6+++-@-@=G>5+-@-HEEHHAA--A-IHEFHHHHC+IIIHHFHCIHEBA-CCHF-CHHHECHHFHHDHHIHF7.?EEGA=HHCIIIHHIIIIIIIIIIIIHIHHEFFHH>DHIIIHGIIIIIHIIIHHGHHIIIHIGHHHHHHFHHCGFCIHIIIIIHIHIHIIIIIIIIIHHGIIHIHHIIIIIIIIIIIIIIIIIIIIIIIIIIIIII
@HWI-D00621:625:HMJNFBCX2:2:1104:13120:20410
GTGGGGAATATTGCACAATGGGCGCAAGCCTGATGCAGCCATGCCGCGTGTATGAAGAAGGCCTTCGGGTTGTAAAGTACTTTCAGCGGGGAGGAAGGCGGTGAGGTTAATAACCTCATCGATTGACGTTACCCGCAGAAGAAGCACCGGCTAACTCCGTGCCAGCAGCCGCGGTAATACGGAGGGTGCAAGCGTTAATCGGAATTACTGGGCGTAAAGCCCACGCAGGCGGTCTGTCAAGTCGGATGTGAAATCCCCGGGCTCAACCTGGGAACTGCATTCGAAACTGGCAGGCTAGAGTCTTGTAGAGGGGGGTAGAATTCCAGGTGTAGCGGTGAAATGCGTAGAGATCTGGAGGAATACCGGTGGCGAAGGCGGCCCCCTGGACAAAGACTGACGCTCAGGTGCGAAAGCGTGGGGAGCAAACAGG
+
IIIIIIIIIIIIIIIIIIIHHHIIIIHIIIIGHHHIIIIIIIHIIIIIHHIIIIIHHHIHHIHIIIICHHIIIIIIHHHIIIFEHHGHHIHDCDHHIIIIII<GHIHFHGGHGGEHHH?DEHH?AGHIHEHCG?=C>>CAAA@?-FEHHCHHEHHHEFEHHCFCE4@GHIIIIH:DHFC@@-56:+-4@H@--6@CHH?FC@@EEH@DFHD=5-@--6-+)-6+-+-+B+@F6-@66?@6+-HGG@EIHIHHG6:IIHCEHHHHIHGA6-HHHIHHHGGFHHEHHIIIHIIIHHHHHCHFFIHHH@IHGHIIIFIGIIHIHGIIIIIIHDDHIHIHHHIHIHHIIIHGDCHEHIIIFIIIIIIIIIIIIIIIIIIIIIIIIIIIIIIIHHHHHIIIIIIHHHIIIIIIIIIIIIIIIIIIIIIIIIIIII
@HWI-D00621:625:HMJNFBCX2:2:1104:12173:20619
GTGGGGAATATTGCACAATGGGCGCAAGCCTGATGCAGCCATGCCGCGTGTATGAAGAAGGCCTTCGGGTTGTAAAGTACTTTCAGCGGGGAGGAAGGTGGTGAGGTTAATAACCTCAGCAATTGACGTTACCCGCAGAAGAAGCACCGGCTAACTCCGTGCCAGCAGCCGCGGTAATACGGAGGGTGCAAGCGTTAATCGGAATTACTGGGCGTAAAGCACACGCAGGCGGTTTGTCAAGTCGGATGTGAAATCCCCGGGCTCAACCTGGGAACTGCATTCGAAACTGGCAGGCTAGAGTCTTGTAGAGGGGGGTAGAATTCCAGGTGTAGCGGTGAAATGCGTAGAGATCTGGAGGAATACCGGTGGCGAAGGCGGCCCCCTGGACAAAGACTGACGCTCAGGTGCGAAAGCGTGGGGAGCAAACAGG
+
IIHIIIIIIIIIIIIIIIIIIIIIIIIIIIIIIIIIIIIIIIIIIIIIIIIHIHIIIIIIIIIIIIIIIIHHHIIIIHIIIHFHHHGIIIIHIIIIHIHHIHHIIHIHGHHIHHHHHHHIIIG77FA=GHEEHHHHCCHHCH?AEHHIHD+CGFFHH?@FEH?--46@HHHIGHH:4@@GHHH;D+5@CF?@44@GF?-64-E4@@@GHDHDE@@CG-@4+E@;>E@:H;55---@?CGD>--GIHGHIIH@@6+5+CGIHHEFGA-A-6GAAB-?GHG?HG6EAG?F@HHFHGHHG@HHHHIIHGIIIHHEG@HHHHGIHIIHHAIIHHIIIHIIIIIIIHIIGIHFDCHHIIHHHGIIHIIIIIIIIIIIIIIIIIHIIIIGIHIIIIIHGIIIHIHHEHIIIIGIIIIIIIIIIIIIIIIIIIIIII
@HWI-D00621:625:HMJNFBCX2:2:1104:12041:20674
GTGGGGAATATTGCACAATGGGCGCAAGCCTGATGCAGCCATGCCGCGTGTATGAAGAAGGCCTTCGGGTTGTAAAGTACTTTCAGCGGGGAGGAAGGCGATAAGGTTAATAACCTTGTCGATTGACGTTACCCGCAGAAGAAGCACCGGCTAACTCCGTGCCAGCAGCCGCGGTAATACGGAGGGTGCAAGCGTTAATCGGAATTACTGGGCGTAAAGCGCACGCAGGCGGTCTGTCAAGTCGGATGTGAAATCCCCGGGCTCAACCTGGGAACTGCATTCGAAACTGGCAGGCTAGAGTCTTGTAGAGGGGGGTAGAATTCCAGGTGTAGCGGTGAAATGCGTAGAGATCTGGAGGAATACCGGTGGCGAAGGCGGCCCCCTGGACAAAGACTGACGCTCAGGTGCGAAAGCGTGGGGAGCAAACAGG
+
IIIIEHHIIIIIIIIIIIIIIIIIIIIIIIIIIIIIIIIIIIIIIIIIIIIIIHIIIIIIIIIIIIIIIIIHIICGIIIIHHDGHIGHHIHD<H@HIHIIIIIHHIIHIIIIIIHIIFHIGIIIIIHHHHHHHHCHHHHGHFAHHIFHIGICHIHHHHIIHH@GHGHIHHHGCCCHGHHIIHEHII--@E-6-5@4-4@FHH=@E36FGCE@@C.@@5+3--5>@-CHHDCG----@E@>>-E-@6-?GIHHHHHDHHHH?F@?EG?H@@E@HHFHHHGHEHFA---A@CGIHEEBHGIHEEHHHCIIIHHGGHIIHEHHHIHIHEIIHHHHIHIIHHIIHHHH?GFDDFHIHIHIHHIIHIIIIIHIIIHGHHGHIIIIIIIHHFIIHHHIHIHHIIIIHHGIIIIIIIIIIIIIIIIHIIIIHIIHGI
@HWI-D00621:625:HMJNFBCX2:2:1104:13776:20524
GTGGGGAATATTGCACAATGGGCGCAAGCCTGATGCAGCCATGCCGCGTGTATGAAGAAGGCCTTCGGGTTGTAAAGTACTTTCAGCGGGGAGGAAGGTGGTGAGGTTAATAACCTCAGCAATTGACGTTACCCGCAGAAGAAGCACCGGCTAACTCCGTGCCAGCAGCCGCGGTAATACGGAGGGTGCAAGCGTTAATCGGAATTACTGGGCGTAAAGCGCACGCAGGCGGTCTGTCAAGTCGGATGTGAAATCCCCGGGCTAAACCTGGGAACTGCATTCGAAACTGGCAGGCTAGAGTCTTGTAGAGGGGGGTAGAATTCCAGGTGTAGCGGTGAAATGCGTAGAGATCTGGAGGAATACCGGTGGCGAAGGCGGCCCCCTGGACAAAGACTGACGCTCAGGTGCGAAAGCGTGGGGAGCAAACAGG
+
IIIIIIIIIHHIIIIIHIHHIHIHIIIHHHIIIIHIIIIIIIIHIIIIDDHHHHIIIIIIIIIIIIIIIHHIIIIHHIIIIHFHHIIIIIICHHEHHIHHIIIGI?:7-:DHFEGHIIIEG-FGIIHIIHIHHIGHHHHIIIIHFHCHHICHHHGHEHHEHHG?HCHHHIH:DHHHHE@--@-;HH5E@@F?@G-@HC--HF=@@@666EHC653EGCE3@-5)44DHH:HHECGF?FHD>4CIGHHHHH@6-DH;>+CF?F8-ACIHEHHEA-AF??FEGHECIIIHEIHHEEHIIIIIHIHIHIIIDIHEHEIIGIIIHHIIHIIIIIIHEFIHGHIHIIIIHHHF<DGIIIIIIIHGIIGIIIIIIIIIIIIIIIIGIIHHIIIIIIIIIIIIIIIGIHHIIIIIIIIIIIIHIIIIIIIIIIIIII
@HWI-D00621:625:HMJNFBCX2:2:1104:3139:20986
GTGGGGAATATTGCACAATGGGCGCAAGCCTGATGCAGCCATGCCGCGTGTATGAAGAAGGCCTTCGGGTTGTAAAGTACTTTCAGCGGGGAGGAAGGCGATAAGGTTAATAACCTTGTCGATTGACGTTACCCGCAGAAGAAGCACCGGCTAACTCCGTGCCAGCAGCCGCGGTAATACGGAGGGTGCAAGGGTTAATCGGAATTACTGGGCGTAAAGCGCACGCAGGCGGTCTGTCAAGTCGGATGTGAAGTCCCCGGTCTCAACCTGGGAACTGCATTCGAAACTGGCAGGCTAGAGTCTTGTAGAGGGGGGTAGAATTCCAGGTGTAGCGGTGAAATGCGTAGAGATCTGGAGGAATACCGGTGGCGAAGGCGGCCCCCTGGACAAAGACTGACGCTCAGGTGCGAAAGCGTGGGGAGCAAACAGG
+
IIIIIIIIIHIIIICHIIIIIHIIIIIHHIIIIIIIIIIIIHHIIHCEHHHHIIIIIIIIHIHIHIHIDHHIIIIHCFEHI@<<FHCHHIIHHIII?EHD<CHEHIHIHFGFHHIIHCF@GHC@GH@GAH@HFA@:DDH@6AE?-FH?DCHDH-GHHF@F?EECG?EHHICDD+63@---EEEHG+--@-@@########@F-E@G@CDHH@@@?@@>3+-+6+---+HDGF@6-6--CHHG66@-HHG@6-+33++3-85-E@F@AG6?CHHHFHB-EG--G@AFFA-IIHG-EHFHHEA?HHF?HCIHHHHHHFEGHHEHEHCHHGHDIHDEIHHIIIIGIIHHHGDEHHEHHEEHHG.HHDIIIHHIIIIIHIIIIGIHIIHIIHG?IIHIHIIHHGC1HEC0IIIIIIIIIIIIIIIIHIIIIHHI
@HWI-D00621:625:HMJNFBCX2:2:1104:16993:21103
GTGGGGAATATTGCACAATGGGCGCAAGCCTGATGCAGCCATGCCGCGTGTATGAAGAAGGCCTTCGGGTTGTAAAGTACTTTCAGCGGGGAGGAAGGCGGTGAGGTTAATAACCTCATCGATTGACGTTACCCGCAGAAGAAGCACCGGCTAACTCCGTGCCAGCAGCCGCGGTAATACGGAGGGTGCAAGCGTTAATCGGAATTACTGGGCGTAAAGCGCACCGAGGCGGTCTGTCAAGTCGGATGTGAAATCCCCGGGCTCAACCTGGGAACTGCATTCGAAACTGTCAGGCTAGAGTCTTGTAGAGGGGGGTAGAATTCCAGGTGTAGCGGTGAAATGCGTAGAGATCTGGAGGAATACCGGTGGCGAAGGCGGCCCCCTGGACAAAGACTGACGCTCAGGTGCGAAAGCGTGGGGAGCAAACAGG
+
IIHIIIIIHIIIHIIIIIIIIHIHIIIIIIIIIIIIIIIIIIIIIIGIHIIIIIIIIHIHIIHHIIH=HHIIIIHECHIGHD<FHHIIHGH<CHHHHIHCHHHHII.FAFHHHIIGHGIGIHHIIHGCHHEHHHHHCCHHIIIGEHIGHGHGHE?GHEHIEHHHIIIEHGD+6CDDH--6GEEHHGHEH@---@4@EE@FHGCGHHH4F>55--?HE6+3+54+++=>6)FCFF-@-@@33@G66-CH@-6@5+D:>+AFCHHIHF-F--CIHG-FFHG?EHGEHHGA8-CIHHCHHCEHH@FE@?IIHHHIIIHEF.HIHHE/EIIHD>DHEEF/0HIIHDHEF0@97@HHGHHFEEFEDHCHEIHEHHHIIHHDDHHHG?HHCHHEHHHHEHHHHDEHGCIIIIIGIIIIHHHIHIIHIIIIIIIIII
@HWI-D00621:625:HMJNFBCX2:2:1104:17854:21197
GTGGGGAATATTGCACAATGGGCGCAAGCCTGATGCAGCCATGCCGCGTGTATGAAGAAGGCCTTCGGGTTGTAAAGTACTTTCAGCGGGGAGGAAGGCGGTGAGGTTAATAACCTCATCGATTGACGTTACCCGCAGAAGAAGCACCGGCTAACTCCGTGCCAGCAGCCGCGGTAATACGGAGGGTGCAAGCGTTAATCGGAATTACTGGGCGTAAAGCGCACGCAGGCGGTCTGTCAAGTCGGATGTGAAATCCCCGGGCTCAACCTGGGAACTGCATTCGAACTGGCAGGCTAGAGTCTTGTAGAGGGGGGTAGAATTCCAGGTGTAGCGGTGAAATGCGTAGAGATCTGGAGGAATACCGGTGGCGAAGGCGGCCCCCTGGACAAAGACTGACGCTCAGGTGCGAAAGCGTGGGGAGCAAACAGG
+
IIIIIIIIIIIIIIIIIIIIIIIIIIIIIIIIIIIIIIIIIIIIIIIIIHHIIIIHIIIIHIIIIIIIIIIHIHIIHIIIIIFHEHHIGIIHHIIIH/CHIIIIIIHHHHHHIH?HHIHEHHIIIIHIHHGIHHHIIHHHHE?HFHH?DDHHHGEHIGHIHGHHIHEEH@DDHHHHGGEHECHCC:-@G?-6-5@@-@6@6E@@E@EFGCFHGC3?H+H:@EHHG-43::HG@@-@?EIHHFDHHG?G@6FGE>:D:IHEHH@-HIHHEGFAHG@@?GHG@?GIIIIIHHFB7EHFIHEGAHCHEIHHIHHF?IGHIIIIIHGHIIHHDIHGIIIHIIIIIIIIIHHDHIIHIIHIIIHHIHIHHIIIIIIIIIIIIHHG?IHGIIIIHGIHIIIIIIIIIIGIIIIIIIIIIIIIIIIIHIIIIIIII
@HWI-D00621:625:HMJNFBCX2:2:1104:18992:21097
GTGGGGAATATTGCACAATGGGCGCAAGCCTGATGCAGCCATGCCGCGTGTATGAAGAAGGCCTTCGGGTTGTAAAGTACTTTCAGCGGGGAGGAAGGCGGTGAGGTTAATAACCTCATCGATTGACGTTACCCGCAGAAGAAGCACCGGCTAACTCCGTGCCAGCAGCCGCGGTAATACGGAGGGTGCAAGCGTTAATCGGAATTACTGGGCGTAAAGCGCACGCAGGCGGTCTGTCAAGTCGGATGTGAAATCCCCGGGCTCAACCTGGGAACTGCATTCGAAACTGGCAGGCTAGAGTCTTGTAGAGGGGGGTAGAATTCCAGGTGTAGCGGTGAAATGCGTAGAGATCTGGAGGAATACCGGTGGCGAAGGCGGCCCCCTGGACAAAGACTGACGCTCAGGTGCGAAAGCGTGGGGAGCAAACAGG
+
IIIIIIIIIIIIIIIIIHHIIIHHHIIIIIGHIIHIFIIIGHIIIIIHHHCEGHHCHHIIIIIIHEHHHDGDHHIII1GHIEDFCHHHHHHHHIIIGHIC,:CHEEH@EFEHHHHIIIGHIGIEHIIIGHHHFF-C:HH?HHIIHCEHDHIHHC6FGHHFE=EGEFFFHH>DCC+3@GHG@-6+3:G@EHHF@H--5@6@EHHG@?#-,:CEECGE@FECCH@+@HD:DHHF-66-6-HDCEGCEGHHEEE@4CDDIHFHG?HHEEEHHIHHFHC?HHHHHHHHHHEFGGHHHGEIHHGFIHHEHAHH>CHE?CIIHIIIIGHIHHIIHIIIGIHHHGHHIIIIIHHF<DIIIHIFIHIHHHHHHIIIIIIIIHIIIIIIHHIIIIIIHHHGIIIHDHHCHHIIHHHIIIIIIIIIIIGIIIIIIIIIII
@HWI-D00621:625:HMJNFBCX2:2:1104:3718:21337
GTGGGGAATATTGGACAATGGGCGAAAGCCTGATCCAGCCATGCCGCGTGTGTGAAGAAGGTCTTCGGATTGTAAAGCACTTTAAGTTGGGAGGAAGGGCAGTAAGCTAATACCTTGCTGTTTTGACGTTACCGACAGAATAAGCACCGGCTAACTCTGTGCCAGCAGCCGCGGTAATACAGAGGGTGCAAGCGTTAATCGGAATTACTGGGCGTAAAGCGCGCGTAGGTGGTTCGTTAAGTTGGATGTGAAAGCCCCGGGCTCAACCTGGGAACTGCATCCAAAACTGGCGAGCTAGAGTACGGTAGAGGGTGGTGGAATTTCCTGTGTAGCGGTGAAATGCGTAGATATAGGAAGGAACACCAGTGGCGAAGGCGACCACCTGGACTGATACTGACACTGAGGTGCGAAAGCGTGGGGAGCAAACAGG
+
IIIIIIIIIHIIIIIIIIHHIHIIIIIIIIIHIIIIIIIIIIIIIHHIHIIIIIIIIIIIIHIIIIHIHHHHHIHHHEHIIHFHHHIIIGIHHIIIHIHGHHIHEHIEHHHIICE@HHCFFHGHHHAHIIIIH=77+;FHEH?D?GHHIICHH?HH?@-BFECE-@G?FF:CHC+C--6@FFGHHE4EE@-@@GGHHH@-@GHHGHHEG=HE4-6HHH@3+>DDEHEHGEDC@@-CEEF@8?EA-6CEHEEHC::GIIHEC664CEHHHHEHIIHHHE@-HIIIHIIIHHHHEHHIHFIIHHCH?EGHIIGHIIIIFHHIHHHGHHHHIIIIIHIHHHIIHIIIIIIHHIIIHHHHEHHHHGFFHIIHIGIIHIIIIIIIH?HFIIIIIHIIHIIIIIIIIIIIIIIIIIIIIIIIIIIIIIIIIIIIII
@HWI-D00621:625:HMJNFBCX2:2:1104:13888:21853
GTGGGGAATATTGCACAATGGGCGCAAGCCTGATGCAGCCATGCCGCGTGTATGAAGAAGGCCTTCGGGTTGTAAAGTACTTTCAGCGGGGAGGAAGGCGGTGAGGTTAATAACCTCATCGATTGACGTTACCCGCAGAAGAAGCACCGGCTAACTCCGTGTCAGCAGCCGCGGTAATACGGAGGGTGCAAGCGTTAATCGGAATTACTGGGCGGAAAGAGCACGCAGGCGGTCTGTCAAGTCGGATGTGAAATCCCCGGGCTCAACCTGGGAACTGCATTCGAAACTGGCAGGCTAGAGTCTTGTAGAGGGGGGTAGAATTCCAGGTGTAGCGGTGAAATGCGTAGAGATCTGGAGGAATACCGGTGGCGAAGGCGGCCCCCTGGACAAAGACTGACGCTCAGGTGCGAAAGCGTGGGGAGCAAACAGG
+
IIIIIIHIIIIIIIHIIIIIIIHIIIIIIIIIIIIIIIIIIIHIIIGIHHEHHIIIGIIIHHHIIHIIIHHIIGIHHEHIGIDHHIHIHIHHIGIIHHHHHIHHIIH?GEHGHFHIIGHGGHIIGEEDH-AEHG-36>HHHHGIAHHHDDHC@FEGHFH-@-6-66@FCE+:CH+3-@@-@--+6DHH-FGH-6E6@@@-@GB@@?F@@HEE@:#6@?@#>@HDFE4:>:C-@-G@--EC5--CH?CF6-@6@C;:CHGFF-HIHG@6EIGIHEEEA?H@GHFACHCHGHEHFH?HH@?IIIHGHCHHDIGIHFIIHAHHGG@CHIIIHDHHCHHG@GGEHDHIHHCD<<FHHIIHIIIIHHGIIIIHHGHGHHHHIIGHHEHIIHHHIHHGCGIHHIHHHHHGIIIIIIIIIHIIIIIIIIIIIIHHII
@HWI-D00621:625:HMJNFBCX2:2:1104:12509:22145
GTGGGGAATATTGCACAATGGGCGCAAGCCTGATGCAGCCATGCCGCGTGTATGAAGAAGGCCTTCGGGTTGTAAAGTACTTTCAGCGGGGAGGAAGGTGTTGAGGTTAATAACCTCAGCAATTGACGTTACCCGCAGAAGAAGCACCGGCTAACTCCGTGCCAGCAGCCGCGGTAATACGGAGGGTGCAAGCGTTAATCGGAATTACTGGGCGTAAAGCGCACGCAGGCGGTCTGTCAAGTCGGATGTGAAATCCCCGGGCTCAACCTGGGAACTGCATTCGAAACTGGCAGGCTAGAGTCTTGTAGAGGGGGGTAGAATTCCAGGTGTAGCGGTGAAATGCGTAGAGATCTGGAGGAATACCGGTGGCGAAGGCGGCCCCCTGGACAAAGACTGACGCTCAGGTGCGAAAGCGTGGGGAGCAAACAGG
+
IIIIIHIIIIIIIIIIGIIIIHHIIIIIHIHHHIHIIIIIIIIIIIIGCHHIIIIHIIIIGIIIIIHHHHHHIIHIHHFHIHHEHFHHIIIIIHGHIHECHHGHIIHGEEEEGHFEHHH??EHGE@FHH-GG?GHHGHGHHHHIFHH-CC:CHHCEHEHEGH-@@G?@G@>CD:>+@CHEGEH::+445@6-6@G4E?-6@EEHIHHF=CG-HHHH@6;:CHHC@6-+HHHEHIHIHIHHIHHFH@EFCHIHEHDDHHEA6A--@8-8-GIIIHHIIFGA-GA@IHEIIHIIHHHFHIHIHGHHHCIIIIIIHHIHGHIIHHHHIIGIIIHIHGHFGHDHIIIIHHHF<<CHEIIHFGHIHIHEFCIIHIIIHIIIIIHIIIIHIIIIIIHHGIIIIIIIHIIIIIIIIIIIIIIIIIIIIIIIIIIIII
@HWI-D00621:625:HMJNFBCX2:2:1104:12471:22737
GTGGGGAATATTGCACAATGGGCGCAAGCCTGATGCAGCCATGCCGCGTGTATGAAGAAGGCCTTCGGGTTGTAAAGTACTTTCAGCGGGGAGGAAGGCGATAAGGTTAATAACCTTGTCGATTGACGTTACCCGCAGAAGAAGCACCGGCTAACTCCGTGCCAGCAGCCGCGGTAATACGGAGGGTGCAAGCGTTAATCGGAATTACTGGGCGTAAAGCGCCCGCAGGCGGTCTGTCAAGTCGGATGTGAAATCCCCGGGCTCAACCTGGGAACTGCATTCGAAACTGGCAGGCTAGAGTCTTGTAGAGGGGGGTAGAATTCCAGGTGTAGCGGTGAAATGCGTAGAGATCTGGAGGAATACCGGTGGCGAAGGCGGCCCCCTGGACAAAGACTGACGCTCAGGTGCGAAAGCGTGGGGAGCAAACAGG
+
IIGHIIIIIIIHIIIIIIHHHHIIIIIIIIHGHIIIIIIIIIIIIIIIFHGHIIIIIIIIIIIIIIIIIHIIIIIIIEHGIIDCHIIIHIHHHGIIHHEDHHHIII7GHHHIHIIIIIIHHIIIIIGIIHHIIHII:DDHHIHGHFE-6CHHII-AAH@FHCEHHCCHHHHIDHH+66--@@5>D;-E=EEC?GG-@@@EHECHEEHFGHCH@65>HH@'66#4F->HHC@46-@----CC@@??6--?GHGIIHHIHHFEEECEHGHGAEHHHGEIHHHHGIIIIHIIIHHGHGIHEIIHHHHG@HGGIIIIGIHHEHIGIIIIIIIHIIIIIIHGFEEIIIIIIHHFHIIFHIIHIHHGIHIIIIGIIIHIIHIIIIIHEIGHIIIIIHGDIIIHIGIFHIIIIIIIIIIIIIIIIHIIIIIIIIIII
@HWI-D00621:625:HMJNFBCX2:2:1104:13102:22588
GTGGGGAATATTGCACAATGGGCGCAAGCCTGATGCAGCCATGCCGCGTGTATGAAGAAGGCCTTCGGGTTGTAAAGTACTTTCAGCGGGGAGGAAGGCGATAAGGTTAATAACCTTGTCGATTGACGTTACCCGCAGAAGAAGCACCGGCTAACTCCGTGCCAGCAGCCGCGGTAATACGGAGGGTGCAAGCGTTAATCGGAATTACTGGGCGTAAAGCGCACGCAGGCGGTCTGGCAAGTCGGATGTGAAATCACCGGGCTCAACCTGGGAACTGCATTCGAAACTGGCAGGCTAGAGTCTTGTAGAGGGGGGTAGAATTCCAGGTGTAGCGGTGAAATGCGTAGAGATCTGGAGGAATACCGGTGGCGAAGGCGGCCCCCTGGACAAAGACTGACGCTCAGGTGCGAAAGCGTGGGGAGCAAACAGG
+
IIIIIHIIIIIIHIHIIIIGIIIIHIIIIIHHIIIIIIIIIIIIGHDHHIIIIIIIIIIHHHIIIIIIHIIIIIEFHIIHIIDGHIIIIIHIIHIIHHHIIIIIHEFHHHHIIIIIIIIFHFI?HEHHHHC@-A->;DHHIICEEEHHHHGHHHEHIEH@4GHFHCGFCEHHGHD+-FF@E=-36;-@GFHFGHH-E-66E-@-@EEHHHE--66D@@@62:@>4>;C3+--H@@6--ED>-E666@6F@EH@@533+-G?6-@FG?EA-A86--HEHHHEE@EGG---B-@8-8@D-@FEBA-D-HGDC>EAFHIIHFEEF?HEHHHC.D.HIHEG@=EHDHHGC/<.1?FEG?FGEHHGIIIIHGGHHHGHCEDE?<HHEFFC<<<1HHEHIIHHDHCHCFHHEIIIIHHHGHG=HHFHHHFHHEEGC
@HWI-D00621:625:HMJNFBCX2:2:1104:14274:22975
GTGGGGAATATTGCACAATGGGCGCAAGCCTGATGCAGCCATGCCGCGTGTATGAAGAAGGCCTTCGGGTTGTAAAGTACTTTCAGCGGGGAGGAAGGTGTTGAGGTTAATAACCTCAGCAATTGACGTTACCCGCAGAAGAAGCACCGGCTAACTCCGTGCCAGCAGCCGCGGTAATACGGAGGGTGCAAGCGTTAATCGGAATTACTGGGCGTAAAGCGCACGCAGGCGGTCTGTCAAGTCGGATGTGAAATCCCCGGGCTAAACCTGGGAACTGCATTCGAAACTGGCAGGCTAGAGTCTTGTAGAGGGGGGTAGAATTCCAGGTGTAGCGGTGAAATGCGTAGAGATCTGGAGGAATACCGGTGGCGAAGGCGGCCCCCTGGACAAAGACTGACGCTCAGGTGCGAAAGCGTGGGGAGCAAACAGG
+
IIIIIIIIIIIIIIIIIIIIIIIIIIIIIIIIGIIIIIIIIIIIIIIIIIGHIIIIIIIIIIIIIIIIIIIIIHIIIIIGIIFHHIIIIDHDIIIGHIHHIIIHIIHEHIHIHGHHIHIIIIIIIHIHHHHHHHIIHIGHHHIIIIHIHHCHGHHHIHIHIIIIIIHHGIIIHIIHHHE@HEHHHGEHHIHE?HHHGHIIHIIEGFIEFEHHFCDHIFG6-6-+--E;CH@@-6-6---65---6---E@?F-DHDD>??HF6-@EEHA?IHHHHF?GIHHHB6HFE?EIHH?E?IIIIIGIIGHHHHIIIIHGHIIIHHHIGIIIIIIHIIIHIIIHIIHIIHHHHHDHIHIHHHHIIHIIIIIIIIIIIIIIIIIIIIIIIIHIIIHIGIIIIIIIIIIHIIIIIIIIIIIIIIIIIIIIIIIIIIII
@HWI-D00621:625:HMJNFBCX2:2:1104:3028:23014
GTAGGGAATCTTCCGCAATGGGCGAAAGCCTGACGGAGCAACGCCGCGTGAGTGATGAAGGTTTTCGGATCGTAAAACTCTGTTATTAGGGAAGAACAAATGCGTAAGTAACTGTGCGCATCTTGACGGTACCTAATCAGAAAGCCACGGCTAACTACGTGCCAGCAGCCGCGGTAATACGTAGGTGGCAAGCGTTATCCGGAATTATTGGGCGTAAAGCGCGTGTGGGCGGTTTCTTGAGTCTTATGTGAAAGCCCACGGCTCAACCGTGGAGGGTCATTGGAAACTGGGAAACTTGAGTGCAGAAGAGGAAAGTGGAATTCCATGTGTAGCGGTGAAATGCGCAGAGATATGGAGGAACACCAGTGGCGAAGGCGACTTTCTGGTCTGTAACTGACGCTGATGTGCGAAAGCGTGGGGATCAAACAG
+
IIIIIIIIIIIIIIIIIIIIIIIIIIGIIIIIHIHIIIIIIHHIHIIIHHHHGGHHIIIIIHHIIHHIDHGIFHEHHHGHHH<CFEFGHIHHEHHGCEHF/C@=EDDGGHCF?@..:E:;GHHA-77@D@HHGHH@6@F?HH?B?AHHIC:+@H@-AGEEHH-66----56+>>>D?-66--6@--6-6GG?--6--46FGC-3@--6E?GEE6,56CG>+56+55)+>+-GA-68-A-A8-----GB-@8EHC;>+7+7@ADCHD+78--8--HGB:B7G?AHHHFAAHHHHFFEA@AB7F.GIHHA?EIIIIHH@HGHCG?CH?HHH;DHDIIIIHEE<:DHHEGEG9EHHIIHHHHF1EHEGE=IIIIIIIHHIIHIIHHIIHEHHHCH@GHECIIHHHIIIHIIIIIHIIIHHIIIIIHIHHHII
@HWI-D00621:625:HMJNFBCX2:2:1104:7816:23303
GTGGGGAATATTGCACAATGGGCGCAAGCCTGATGCAGCCATGCCGCGTGTATGAAGAAGGCCTTCGGGTTGTAAAGTACTTTCAGCGGGGAGGAAGGCGATAAGGTTAATAACCTTGTCGATTGACGTTACCCGCAGAAGAAGAACCGGCTAACTCCGTGCCAGCAGCCGCGGTAATACGGAGGGTGCAAGCGTTAATCGGAATTTCTGGGCGTAAAGCGCACGCAGGCCGTCTGGCCAGTCGGATGTGAAATCCCCGGGCTCAACCTGGGAACTGCATTCGAAACTGGCAGGCTAGAGTCTTGTAGAGGGGGGTAGAATTCCAGGTGTAGCGGTGAAATGCGTAGAGATCTGGAGGAATACCGGTGGCGAAGGCGGCCCCCTGGACAAAGACTGACGCTCAGGTGCGAAAGCGTGGGGAGCAAACAGG
+
IIIIIIIIIIIIIIIIIIIIIIIIIIIIIIIIIIHHIIIIIGIIIIGDHHIIIIIIGHIHIGHIIIIIGIIGIIIHCEHHIIHCHIIHHIC<DDHIHIIIIIIIHHECGHIIIHHIH?GHH?HHHIIGHHHHHE@:HHIHFFEH-64GD+:DHH?-6GHHHH-6-EHF-@+>HDDH---64=->:+6EE@HF-@5-44-6EHE@@6+4-++5+@-@DHC>5>6+@--63-)@H@@4--+HC-4@F@-HHHHCEDHHD;GHEEHHHF-IIIHHHHA6-?HIH@HIHIIHHIHHHF-G8-?HEBEHG?HEHHIHEHHG@@HGIHHFHEIIIIIIIIIIIIIIIIIHHFHF<FHIIIIHIFIIIIHGIIIIIIIIIHIHHIIGHIIIIIHIIHHIHIHIIIHHHHHIIIIIIIIIIIIIIIIIIIIIIIIIII
@HWI-D00621:625:HMJNFBCX2:2:1104:10281:23305
GTGGGGAATATTGCACAATGGGCGCAAGCCTGATGCAGCCATGCCGCGTGTATGAAGAAGGCCTTCGGGTTGTAAAGTACTTTCAGCGGGGAGGAAGGTGTTGAGGTTAATAACCTCAGCAATTGACGTTACCCGCAGAAGAAGCACCGACTAACTCCGTGCCAGCAGCCGCGGTAATACGGAGGGTGCAAGGGTTAATCGGAATTACTGGGCGTAAAGCGCACGCAGGCGGTCTGGCAAGTCGGATGTGAAATCCCCGGGCTCAACCTGGGAACTGCATTCGAAACTGGCAGGCTAGAGTCTTGTAGAGGGGGGTAGAATTCCAGGTGTAGCGGTGAAATGCGTAGAGATCTGGAGGAATACCGGTGGCGAAGGCGGCCCCCTGGACAAAGACTGACGCTCAGGTGCGAAAGCGTGGGGAGCAAACAGG
+
HIIIHIHIIIGHIIIIIIIHHHHHIIIIIIIHIIIIIIIIIIIIIIIIIIHHIHGEHHIIIIIIIFHIIIHIHHIIHCHHIIH@ECDDHIIDDDGHHCHHIIGEEC8GHIHIC-D@GHHHIIHEEGHDHIGDCAHGDCHHHH?6FHHIIIIHHIHEH@EH?HFHHIGHGH+;DD+:-6-6@@-5>;54@FH--6-4FE?FHGHFG?6E@HHG6#-EE@E@-+5+E>@+F>6---6---@>>--?HHEGG-?HGHC+D:HEHAA-?HA?HCGHH@?HGFEHCEEF?HIHHGC?HHHIHHHGA@?IIHHIIIIIHIIHHGCIIHEIIIIIHHIIHHIIIHIHIIHH?HHGDHIIIIIIIIIHIIIIIIHGIHIIGIIIIIHHIIIHHIHHHHIHHIHIIIHHIHIIIIGIIIIIIIIIIIIIIIIIIIIIII
@HWI-D00621:625:HMJNFBCX2:2:1104:12280:23918
GTGGGGAATATTGCACAATGGGCGCAAGCCTGATGCAGCCATGCCGCGTGTATGAAGAAGGCCTTCGGGTTGTAAAGTACTTTCAGCGGGGAGGAAGGCGGTGAGGTTAATAACCTCATCGATTGACGTTACCCGCAGAAGAAGCACCGGCTAACTCCGTGCCAGCAGCCGCGGTAATACGGAGGGTGCAAGCGTTAATCGGAATTACTGGGCGTAAAGCGCACGCAGGCGGTCTGGCAAGTCGGATGTGAAATCCCCGGGCTCAACCTGGGAACTGCATTCGAAACTGGCAGGCTAGAGTCTTGTAGAGGGGGGTAGAATTCCAGGTGTAGCGGTGAAATGCGTAGAGATCTGGAGGAATACCGGTGGCGAAGGCGGCCCCCTGGACAAAGACTGACGCTCAGGTGCGAAAGCGTGGGGAGCAAACAGG
+
I1GHFHCHHIGGHIIIIIIFH?FHIIIIIIIIICHIHHHHHHHHCHHHCEHHIIIHIHEEHHHHFHIGCHHIIH@@H?FHCHD?@CFHHHIHIGGHIIHHHIHHIHE8FHFEHF@CA-GHFHIC-6FH@GHGHACCCDHHEFHHEEHG::>:EGEHG-@-@@GH@@GECHHDHHHIE6FHH-@::HHHH?FEHD6GHFF?4@GE-FG-6@GFEB:D=@#########CC+@@6--6-@4535G@FEHG@@-IIGIIHDCFA--AGECIHFHHHH?EG@F-HHHGAHAB8IGHHEHHA-IIHHIHH@HHH>>E?CEFHHHEHEC?HHIHIHDCGCDHHFE/G<HHEIHF<FIHCHHEHHEIIIIIIHHGHIHHEC<.CEC.HFEGHIHEFHHIHHHIIIIHIHHHHIIIHHIIHIHEEHEEE?HCGHHGII
@HWI-D00621:625:HMJNFBCX2:2:1104:10593:24737
GTGGGGAATATTGCACAATGGGCGCAAGCCTGATGCAGCCATGCCGCGTGTATGAAGAAGGCCTTCGGGTTGTAAAGTACTTTCAGCGGGGAGGAAGGTGTTGTGGTTAATAACCACAGCAATTGACGTTACCCGCAGAAGAAGCACCGGCTAACTCCGTGCCAGCAGCCGCGGTAATACGGAGGGTGCAAGCGTTAATCGGAATTACTGGGCGTAAAGCGCACGCAGGCGGTCTGTCAAGTCGGATGTGAAATCCCCGGGCTCAACCTGGGAACTGCATTCGAAACTGGCAGGCTAGAGTCTTGTAGAGGGGGGTAGAATTCCAGGTGTAGCGGTGAAATGCGTAGAGATCTGGAGGAATACCGGTGGCGAAGGCGGCCCCCTGGACAAAGACTGACGCTCAGGTGCGAAAGCGTGGGGAGCAAACAGG
+
IIIHIIIIIIIIIIIIIIIIIIIIIHIIIIIIHHIIIIIIIFHIIIIIIIIIIIHIIGIIIIIIIIIIIHHHIIHHIHHIHIHHEHHHIIIIIIIIIHHHIIIEHCEEHEHHIHIIIIHIIGHHIIHIIIIEHHIGGHCEHHIIFHCHHCH:HHHHIII?HHIEHE--4@>HH:CHEHE@EH=5CD4@HH?--@GH@E?-CHHH@66CF<@@5-@DE65+@@5+6-=C;+-@6--6-?@3>CHHHHHHG@?IIHH:HHHFHF?HGGEEIIHHGGECCEEIGHB6E@CHHHIHHB7GHHED@@HHCHHHHHDHHGFEFF@HC//D7CIHHDIGGHHECHHHIIIIHEEHDEIIIGIHC?HIIIGIIIIIIIIIIIHCHE<IHFIIHHGHIHIHIIIHHHGIIHIIIIIIIHHIHHIIIIIIIIIIIIIIII
@HWI-D00621:625:HMJNFBCX2:2:1104:21045:25176
GTGGGGAATATTGCACAATGGGCGCAAGCCTGATGCAGCCATGCCGCGTGTATGAAGAAGGCCTTCGGGTTGTAAAGTACTTTCAGCGGGGAGGAAGGTGTTGTGGTTAATAACCACAGCAATTGACGTTACCCGCAGAAGAAGCACCGGCTAACTCCGTGCCAGCAGCCGCGGTAATACGGAGGGTGCAAGCGGTAATCGGAATTACTGGGCGTAAAGCGCACGCAGGCGGTCTGTCAAGTCGGATGTGAAATCCCCGGGCTCAACCTGGGAACTGCATTCGAAACTGGCAGGCTAGAGTCTTGTAGAGGGGGGTAGAATTCCAGGTGTAGCGGTGAAATGCGTAGAGATCTGGAGGAATACCGGTGGCGAAGGCGGCCCCCTGGACAAAGACTGACGCTCAGGTGCGAAAGCGTGGGGAGCAAACAGG
+
IHIIIIGHEHHHHHGIHHHHGHHHCDHIEHHIHIIHHIGEGFHFHHDHCECEHHHFHHHHHCCCCHHHDFHHHFCHHF00DE9CEHHIIIIIIHHHIIF@GEHIIICEAGHD-777AGEG-DFHHHHH7A-6B@GD+>;GHGHI6A-4>H+;@@@-AGHHH4@G??FH@FHH>>>:-@?@GCE+>CEE--6@-@3@####@@@@H@@@5+3--6@@@3+<-@66---DC>64---6@?EHD@=@6F6F6CE@-IIIHDCA--8GA84A-AHIHHHACCHF@@A8FFHIIHIHGE?FHIHEHHGHGA-CHD:AA.EHHHHEEHHIIHHHH>DDHCHHEFG/IIIIGCHF<CHHHG<0HHEEHIIIIHHHGIIHIHGIIGGHHGHHEHHIHHHFC<CGDHIHHHHHDFGIIIIIHIHGIHHIHHIIHIIHIH
@HWI-D00621:625:HMJNFBCX2:2:1104:19768:25459
GTGGGGAATATTGCACAATGGGCGCAAGCCTGATGCAGCCATGCCGCGTGTATGAAGAAGGCCTTCGGGTTGTAAAGTACTTTCAGCGGGGAGGAAGGCGGTGAGGTTAATAACCTCATCGATTGACGTTACCCGCAGAAGAAGCACCGGCTAACTCCGTGCCAGCAGCCGCGGTAATACGGAGGGTGCAAGCGTTAATCGGAATTACTGGGCGTAAAGCGCACGCAGGCGGTCTGTCAAGTCGGATGTGAAATCCCCGGGCTCAACCTGGGAACTGCATTCGAAACTGGCAGGCTAGAGTCTTGTAGAGGGGGGTAGAATTCCAGGTGTAGCGGTGAAATGCGTAGAGATCTGGAGGAATACCGGTGGCGAAGGCGGCCCCCTGGACAAAGACTGACGCTCAGGTGCGAAAGCGTGGGGAGCAAACAGG
+
IIIIIIIIIIIIIIHIIIIHHIIIIIIIHIIIIIIIIHIIIHIIHHHIHIIIIIIIIIIHHIGHIHHIICHHHIIIEEHEHH<DHHHDHCHHHIIIEDHCHDHFIE.CGHH@-F7FEHIGEHGH?HHHHHHHHFE+>DDFHHIIEEA-++>+-@@FHI-@E@@@@@HHI-65>H3CE@ECG4@3::E4E@?@E-6--5--HGFHEF@@F:CG@E@DFDCC@-HDHG-61+5?@6-?GHG:GGCFH?FHEHG@->+C35-EEFHGAGFHHHHHIHHHHHHEIIHHABFIIIHFHEHHHHHF?EEEHEFHGHHHG.IHIIIHCHHHEGIHHCIIHHIIIHHHIIHHHFFDAHIHGIHEIIIIIIIIIIIHIIHIIIIIHHHHIGIIIIIIGHIHGHIIIIIIIIIIIIIIHIIIIIIIIIIIIIIIIIIIII
@HWI-D00621:625:HMJNFBCX2:2:1104:3763:25639
GTGGGGAATATTGCACAATGGGCGCAAGCCTGATGCAGCCATGCCGCGTGTATGAAGAAGGCCTTCGGGTTGTAAAGTACTTTCAGCGGGGAGGAAGGTGTTGAGGTTAATAACCTCAGCAATTGACGTTACCCGCAGAAGAAGCACCGGCTAACTCCGTGCCAGCAGCCGCGGTAATACGGAGGGTGCAAGCGTTAATAGGAATTACTGGGCGTAAAGCGCACGCAGGCGGTCTGTCAAGTCGGATGTGAAATCCCCGGGCTCAACCTGGGAACTGCATTCGAAACTGGCAGGCTAGAGTCTTGTAGAGGGGGGTAGAATTCCAGGTGTAGCGGTGAAATGCGTAGAGATCTGGAGGAATACCGGTGGCGAAGGCGGCCCCCTGGACAAAGACTGACGCTCAGGTGCGAAAGCGTGGGGAGCAAACAGG
+
IIIIIIHIIIIIIIIIIIIIIIIIIIIIIIIIIIIIIHIIIIIIIIIIEHHIIIIIIIHIIIIIIIIIIIIIIIIIIHIIIIHIIHIIHIIDHIHCGHCHIIIIIIHHHEEHGGAAFHHEHIHEE-7DD-7@HGHH::H-AGECHH?->C+:HH@?GH=8-G46G-6@EHD+5C>HE@GCH-@>CC=EHH-@?EG--6--6?-6-6E@EHEHEHEHHHH8GHIHEGCHCCHHHEG@-6-CDEHEFCHHGG@@H::+HHEHF6-HHHGIIHHHHHGHIHHGIGHIIIIHHFHD-A@HHIHGA-A?F@IHHIHIIGHHHHIHIIHIHHHHH>CHEHHHHHIIIIIIIHHG<HIIIIHIIIIIIHIIIIIIIIHCIHIIIIHEIIHIIGIIIHIHFHIIHIIIHHIIIIIIIIIIIIIIIIIIIIIIIIIIII
@HWI-D00621:625:HMJNFBCX2:2:1104:12756:25627
GTGGGGAATATTGCACAATGGGCGCAAGCCTGATGCAGCCATGCCGCGTGTATGAAGAAGGCCTTCGGGTTGTAAAGTACTTTCAGCGGGGAGGAAGGCGGTGAGGTTAATAACCTCATCGATTGACGTTACCCGCAGAAGAAGCACCGGCTAACTCCGTGCCAGCAGCCGCGGTAATACGGAGGGGGCAAGCGTTAATCGGAATTACTGGGCGTAAAGCGCACGCAGGCGGTCTGTCAAGTCGGATGTGAAATCCCCGGGCTCAACCTGGGAACTGCATTCGAAACTGGCAGGCTAGAGTCTTGTAGAGGGGGGTAGAATTCCAGGTGTAGCGGTGAAATGCGTAGAGATCTGGAGGAATACCGGTGGCGAAGGCGGCCCCCTGGACAAAGACTGACGCTCAGGTGCGAAAGCGTGGGGAGCAAACAGG
+
IIIIIHIIIIIIIIIIIIIIIIIIIIIIHIIIIIIIIIHIIIIIIIIICDEHIIIIIHHIIGHIIIIIIHIIIIIIIIIIFHFHHIIIIIIGIIIIIHIIIIIHHG7F-FFHHGEIFHIHHHIIGHIHHIHEHHEHHHHEEH@AEHHHHHIGHIEHEFHHIHEHIHIIIICDHDHHHHHHG4@+63++6DGEHHGHHGEFHFFHCHE+=HHHHECIHC:5--6+-?HDGHHHG@@EHFHHHCCHHHHG?EGFH:C>::HFA-A?GGIHHGIFHHHIIHEEHHEHHGHEEHHGIHHIIIIIHHHGFAIIIGIIIIIIIHHIHHHIIHIHIIIIIHHHGHHIIIIIIIHHDIIIIIIIIIIHIIIIIIIIHEGIIIIIIIHIIFHIIIIIIIIIHIIIIIIIHHIIIIIIIIIIHIIIIIIIIIIIIIIIII
@HWI-D00621:625:HMJNFBCX2:2:1104:17424:25521
GTGGGGAATATTGCACAATGGGCGCAAGCCTGATGCAGCCATGCCGCGTGTATGAAGAAGGCCTTCGGGTTGTAAAGTACTTTCAGCGGGGAGGAAGGTGTTGAGGTTAATAACCTCAGCAATTGACGTTACCCGCAGAAGAAGCACCGGCTAACTCCGTGCCAGCAGCCGCGGTAATACGGAGGCTGCAAGCGTTAATCGGAATTACTGGGCGTAAAGCGCACGCCGGCGGTCTGTCAAGTCGGATGTGAAATCCCCGGGCTCAACCTGGGAACTGCATTCGAAACTGGCAGGCTAGAGTCTTGTAGAGGGGGGTAGAATTCCAGGTGTAGCGGTGAAATGCGTAGAGATCTGGAGGAATACCGGTGGCGAAGGCGGCCCCCTGGACAAAGACTGACGCTCAGGTGCGAAAGCGTGGGGAGCAAACAGG
+
IIIIIIIIIIIIIIIIIIIIHIIIIIIIIIIIIIHIIIIIIIIIIIIIHIHHHIIIIIIGHHHIIIIIIIIIIHIIIIIIIIGHIIIIIIIIIIHHHIIHIIHHHH@EHHHHEHHIHIIIHHFHFIHHEEH-GHIIGIH?F@GG?EHEIIHHHIIHH?@GHHIH?GHHG?>CHD+C?-@HH6@CH----6FFHHGHHC@G@E-GE-@@EG-GEH+6E@@F+6:CDC###########EG:>4=FG@-66@@@IHHC5+ECE@68---F-EGAGEHHHGH@E=CEEHFIIIIIHIHHHHEE@?AHHGHD+DC7A7FEEHFF?HCIIHG.HHICHHHHHD9/HGHHGCHC<IHIHIHHHEC0<CCIIHIIIIHHEDIGIIHDEHCHHHHHFGEHHGEHE<H@?CHIIIHIIIHHHDF1GIIIHEIHIHIHIH
@HWI-D00621:625:HMJNFBCX2:2:1104:8075:26049
GTGGGGAATATTGCACAATGGGCGCAAGCCTGATGCAGCCATGCCGCGTGTATGAAGAAGGCCTTCGGGTTGTAAAGTACTTTCAGCGAGGAGGAAGGCGTTAAGGTTAATAACCTTGGCGATTGACGTTACTCGCAGAAGAAGCACCGGCTAACTCCGTGCCAGCAGCCGCGGTAATACGGAGGGTGCAAGGTTTAATCGGAATTACTGGGCGTAAAGCGCACGGAGGCGGTCTGTCAAGTCGGATGTGAAATCCCCGGGCTCAACCTGGGAACTGCATTCGAAACTGGCAGGCTAGAGTCTTGTAGAGGGGGGTAGAATTCCAGGTGTAGCGGTGAAATGCGTAGAGATCTGGAGGAATACCGGTGGCGAAGGCGGCCCCCTGGACAAAGACTGACGCTCAGGTGCGAAAGCGTGGGGAGCAAACAGG
+
IIIIIIIIIIIIIIIIIIIIIIIIIIIIIIIIIIIHIIIIIIHIIIIIHIGHHHHIIIIIHHIIEIIIHII<CHIIIGHHIIFEHIHIIHIDGEHEHIGHHHEHHHIHFEHIIHHHGHHHCHIHIIHFEEGHHIID+-C--A-G-6B5CHHGE?-AHF--5GA--5-8AE+C>+66-6@?G563CC@--6------666--F6@6@F-FHHG*5@EG@F5--66-+-C>+@@6---EIHHD@=CH@@IHHH@6+CHHIIHAA-4IHG8--HHAA-?HHGEHGHHBGIIIIGHHHFCHIHHHHHHG-HEGGIHCHHEGHIIIGGIIHIIIIIIHIIIIIHIIIHIIHHG<<IIGIIIIIIHDHIIIIIIGHIIIIIIHE<HIHIIIIIIIIHHHIIIIIIIHGIIIHIIIIIIIIIIIIIIIIIIIIIIII
@HWI-D00621:625:HMJNFBCX2:2:1104:12781:26114
GTGGGGAATATTGCACAATGGGCGCAAGCCTGATGCAGCCATGCCGCGTGTATGAAGAAGGCCTTCGGGTTGTAAAGTACTTTCAGCGGGGAGGAAGGCGGTGAGGTTAATAACCTCATCGATTGACGTTACCCGCAGAAGAAGCACCGGCTAACTCCGTGCCAGCAGCCGCGGTAATACGGAGGGTGCAAGCGTTAATCGGAATTACTGGGCGTAAAGCGAACGCAGGCGGTCTGTCAAGTCGGATGTGAAATCCCCGGGCTCAACCTGGGAACTGCATTCGAAACTGGCAGGCTAGAGTCTTGTAGAGGGGGGTAGAATTCCAGGTGTAGCGGTGAAATGCGTAGAGATCTGGAGGAATACCGGTGGCGAAGGCGGCCCCCTGGACAAAGACTGACGCTCAGGTGCGAAAGCGTGGGGAGCAAACAGG
+
IIIIIIHIIIIIIIIIIIIIIIIIIICHIIIIIIHGIIIIIIIIIIICHHIIIIIIIIIIGIIIIIIIIIIIIGIIIIIHIH<FHHIIIIIIIIIIIHHIIIIIIIHHHIHIHHGHHIIIIIIIHIIIIEHFHG=HHHIIIIGG?HHHIIGHII--@GHF-E@GEHEFHI+CDHDCEE?G@6-6DHHHHF@-6@H6---6@@=-44-?E@HHEDDG@@6@C#@H=EEDCCDG@EHEF?HHHC@?EGHF6-@HE+CCC+?F--A-HIHF?HHGEEHHECHFECHIIIHIIIIIHFBHGCHHHFIIIHIIIHHIIHEIHEGHFGHIIIHGIHHCFHHH@HHIHGHG@DFD<CHGHGIIIHIIIHDDHHHIIIIIIHHIIIIHFHHGIIIIIHGEGIIHIHIIIHHHIIIIIIIIIIIHIHHIIIIIIIIIHI
@HWI-D00621:625:HMJNFBCX2:2:1104:16139:26056
GTAGGGAATCTTCCACAATGGACGAAAGTCTGATGGAGCAACGCCGCGTGAGTGAAGAAGGATTTCGGTTCGTAAAACTCTGTTGCAAGGGAAGAACAAGTAGCGTAGTAACTGGCGCTACCTTGACGGTACCTTGTTAGAAAGCCACGGCTAACTACGTGCCAGCAGCCGCGGTAATACGTAGGTGGCAAGCGTTGTCCGGAATTATTGGGCGTAAAGCGGGCGCAGGTGGTTCCTTAAGTCTGATGTGAAAGCCCCCGGCTCAACCGGGGAGGGTCATTGGAAACTGGGGAACTTGAGTGCAGAAGAGGATAGTGGAATTCCAAGTGTAGCGGTGAAATGCGTAGAGATTTGGAGGAACACCAGTGGCGAAGGCGACTGTCTGGTCTGTAACTGACACTGAGGCGCGAAAGCGTGGGGAGCAAACAGG
+
IIHIIIIIIIII@GIIIIIIIEHIIIIIGHIIIIIFHIIIIIIIIIIIIIIIIIIHHIHII<DHHFIIHIHIIIIIGHIIIIG@<FEHIIIIIHHIGIHIHIHGHE@DHFH?GAGGHGCHHFHIGHIHHIIGIEHHHFHHIIIIIIIIIHIHHHIHEHHIEH6FHEHHIHDHHCHH@GCHGHHHIHHHIIHHCHH=;@EEEHG?GF@@FHHFHGFGIH>33+6+F-HHG?CG@@-?IIHHHH@?EHHHEHHHHHHHHD:HG@IHHHDHEA-IHGIIHHIHHHGIHHHHEHDBIIHHFIIIHGHHGIIGIIIIIIIIIIIIIIHHHIIIHIIIIIIIIIIIIHIIIIIHFIIHIIIIHIIIIIIIIIIIIIIIIIIIIHHIIIIIIIHIIIIIIIHIIIHIIIIIIGIHIIIIHHIHIIIHH?IIIIIIII
@HWI-D00621:625:HMJNFBCX2:2:1104:17383:26071
GTGGGGAATATTGCACAATGGGCGCAAGCCTAATGCAGCCATGCCGCGTGTATGAAGAAGGCCTTCGGGTTGTAAAGTACTTTCAGCGGGGAGGAAGGCGATAAGGTTAATAACCTTGTCGATTGACGTTACCCGCAGAAGAAGCACCGGCTAACTCCGTGCCAGCAGCCGCGGTAATACGGAGGGTGCAAGCGTTAATCGGAATTACTGGGCGTAAAGCGCACGCAGGCGGTCTGGCAAGTCGGATGTGAAATCCCCGGGCTCAACCTGGGAACTGCATTCGAAACTGGCAGGCTAGAGTCTTGTAGAGGGGGGTAGAATTCCAGGTGTAGCGGTGAAATGCGTAGAGATCTGGAGGAATACCGGTGGCGAAGGCGGCGCCCTGGACAAAGACTGACGCTCAGGTGCGAAAGCGTGGGGAGCAAACAGG
+
IIIIIIIHIHHHHIIIIIIIHIIIIIIIIIIIGHIIIIIIHIIIIIIIIIHEHIIIIHHHIIGHHHIHIIHIIIIIIHHEHHDHH@FHIDCDHHCHEGHHIIH/FGHGHFHHHEEHF@FHHHHCCE?-A4GHFHE:3>:A6-6F--48:3+;@-6-AG54@HFFE?GHH?DC:+33--66@@-+:+55-6@@-454G?--FEHCFFHF@FE@CHGDHIIHG@HCHGHHCCGE66---EEHC@@HHHGHFHIHHD>+;>-6@-6-A6A-A-FCFA--G?HGGIIHHFGIHFFEF?FGHHIHHEFFIHHIHDHHHFFHBFIIHIHHHIHIIIIIHHHIIHIIIIIHHHEF.HIIIIIHEHGHHDIHHGGIIHIHIIIHHIIHIGIIIIHIHG@FGIIIIIIHGHIIIIGIIIIIIIHHIIIIIIIIIIIIII
@HWI-D00621:625:HMJNFBCX2:2:1104:19732:26042
GTGGGGAATATTGCACAATGGGCGCAAGCCTGATGCAGCCATGCCGCGTGTATGAAGAAGGCCTTCGGGTTGTAAAGTACTTTCAGCGGGGAGGAAGGTGTTGAGGTTAATAACCTCAGCAATTGACGTTACCCGCAGAAGAAGCACCGGCTAACTCCGTGCCAGCAGCCGCGGTAATACGGAGGGTGCAAGCGTTAACCGGAATTACTGGGCGTAAAGCGAACGCAGGCGGTCTGTCAAGTCGGATGTGAAATCCCCGGGCTCAACCTGGGAACTGCATTCGAAACTGGCAGGCTAGAGTCTTGTAGAGGGGGGTAGAATTCCAGGTGTAGCGGTGAAATGCGTAGAGATCTGGAGGAATACCGGTGGCGAAGGCGGCCCCCTGGACAAAGACTGACGCTCAGGTGCGAAAGCGTGGGGAGCAAACAGG
+
IIIIIIIIIHIIHHIIICEHIHCHHHHIIHHEC@@GGHIIHEHHID/C<C<C<FHHHIIIIHIIHHIICFHHHIIC<DCGHICCEGCHHHH.CDFHH@9DGCHCHCEHHHFGHHE--DFHHHI?--7DHIHHH@->3>DEHGCHH-FHD::DHHHHIH=AEH?@E@HHIE++6++56-6-@4-5>>GHHG?E@GH#####@--@@66+@;>=EGEG55+56--:E@HDC>6F@6FG6-DHC@46F@GG@@FIH>3+3+-HHFGHFF56GF6-GFGHFCEEE@EFAFEIIHHHCCHHHHEC6--6@?EIIIIHD7-IHHGHEHEHHIIHIHIHIHIHHHHGGDIHHGED:?HGGHHHHHIH<CIHGCECIIIIIIIHECCE=HEHIHG@GHEIHHIIIHHECGIIHEHIIIGIHDHGIIIIHEIIIIIIII
@HWI-D00621:625:HMJNFBCX2:2:1104:19767:26153
GTGGGGAATATTGCACAATGGGCGCAAGCCTGATGCAGCCATGCCGCGTGTATGAAGAAGGCCTTCGGGTTGTAAAGTACTTTCAGCGGGGAGGAAGGTGTTGAGGTTAATAACCTCAGCAATTGACGTTACCCGCAGAAGAAGCACCGGCTAACTCCGTGCCAGCAGCCGCGGTAATACGGAGGGTGCAAGCGTTAATTGGAATTACTGGGCGTAAAGCGCACGCAGGCGGTCTGTCAAGTCGGATGTGAAATCCCCGGGCTCAACCTGGGAACTGCATTCGAAACTGGCAGGCTAGAGTCTTGTAGAGGGGGGTAGAATTCCAGGTGTAGCGGTGAAATGCGTAGAGATCTGGAGGAATACCGGTGGCGAAGGCGGCCCCCTGGACAAAGACTGACGCTCAGGTGCGAAAGCGTGGGGAGCAAACAGG
+
IIIHHIIIIIIIHIHIIIIIIHHIIHHHGHIIIHHHIIIIICHHIIIIHIHHIHIIIIGHHIIDHFHHH<ECCGHIHEHEFF<<C@HHIIHHHIHHFH9:GEHC@A7D7@F7-F-DE@@@EGAGEGHH7A-76@G+DCDHFCHH--8A++>D-66@HH@FHIHI?5GHHEDDDHCD-6F?H@-566----@6?=-@-56-G@@HF@@@ECH@--?H@C:55-5+--=C>:@GC@@F?HH;D-=EF6-@CIHG@GH:HDE@8-CHHG?8-6?EGHFCCEFACHHGB8CHHHHHE-6EHHHHEFGHHHHG::HHHHHFHHGG/HHFHIIHHHIIIIIIHHIIIIIHHFGD<EIIIHHHHHIIGIIIHHIGIIIIIIIIIIHHHG?GIIIHIIIHIIIIIIIIHFIIIIIIIIIIIIIHIIIHIIIIIIIIII
@HWI-D00621:625:HMJNFBCX2:2:1104:19268:26366
GTGGGGAATATTGCACAATGGGCGCAAGCCTGATGCAGCCATGCCGCGTGTATGAAGAAGGCCTTCGGGTTGTAAAGTACTTTCAGCGGGGAGGAAGGTGTTGAGGTTAATAACCTCAGCAATTGACGTTACCCGCAGAAGAAGCACCGGCTAACTCCGTGCCAGCAGCCGCGGTAATACGGAGGGTGCAAGCATTAATCGGAATTACTGGGCGTAAAGCGCACGCAGGCGGTCTGTCAAGTCGGATGTGAAATCCCCGGGCTCAACCTGGGAACTGCATTCGAAACTGGCAGGCTAGAGTCTTGTAGAGGGGGGTAGAATTCCAGGTGTAGCGGTGAAATGCGTAGAGATCTGGAGGAATACCGGTGGCGAAGGCGGCCCCCTGGACAAAGACTGACGCTCAGGTGCGAAAGCGTGGGGAGCAAACAGG
+
IIIIIIIIIIIIIIIIIIIIIIIIIIIIIIIIIIIIIIIIIIIIIIIIIIIIIIIIIIIIIHIIIHIIIGHIIIIIIIIIIH<FHHIIIHHHIIIGHIHHHHIIIIGHHIHFAFEHHHHHGGHHIIHHHHHHGFIGHHHCHHIIHIHHDHDHHHFHIHIIGHIFHIHHHFHHIIDHGIHC5@@CHG@GGGHHHH@GHGEHHIGFCFEH@DHCHDDHGHHIDHICDDCCH;HGHGIIIHHGHFHHH@G@?HHHEDDDH>?H@?GAHHE-GIHHIIHF?EHH?HFBBFACIHIIIIHIIHFHEGEHHFIIIIIIHEHIIIIHEIIIGHIIIIIIIHIIIHHIHIIIHHHHDIIIIIIIIIHIIIIIIIIIIIIIIIIIIIIHIHHIIIIIIIIIHIIIIIHHFHIIIIIIIIIIIIIIIIIIIIIIIIIIII
@HWI-D00621:625:HMJNFBCX2:2:1104:14628:27166
GTGGGGAATATTGCACAATGGGCGCAAGCCTGATGCAGCCATGCCGCGTGTATGAAGAAGGCCTTCGGGTTGTAAAGTACTTTCAGCGGGGAGGAAGGCGGTGAGGTTAATAACCTCATCGATTGACGTTACCCGCAGAAGAAGCACCGGCTAACTCCGTGCCAGCAGCCGCGGTAATACGGAGGGTGCAAGCGTTAATCGGAATTACTGGGCGTAAAGCGCACGCAGGCGGTCTGTCAAGTCGGATGTGAAATCCCCGGGCTCAACCTGGGAACTGCATTCGAAACTGGCAGGCTAGAGTCTTGTAGAGGGGGGTAGAATTCCAGGTGTAGCGGTGAAATGCGTAGAGATCTGGAGGAATACCGGTGGCGAAGGCGGCCCCCTGGACAAAGACTGACGCTCAGGTGCGAAAGCGTGGGGAGCAAACAGG
+
IIIIIGIIHIIIIIIIHHHHHIIIIIIIIIIIIIIIGIIHIHIIIIIIIHHHCHFIIHHIIIIIIIHECFHHHHHIHIIGHIHHCHHGIHHCHHEHIIIIIIIIIIICEHIIIIHHCHFEEEHHHCGHIIHIIHHIGHHFCHHIHIIFHHDDHHH@@EHHHHIIFHIHGIH+3+3>EHEHGC-3CHEE=HI@-6@@@EC-@@EHHHFHDHD@@C-6CHDD=HDIHHECCHH@6--@6--C>---66---@-F@+DHDCHF??FIHHHHFFAFA-A-FHCE?IIHHGHFEHGGC@H@HEHEGIHGHAIIHIHHHHHHIIHGCHGCIHEHD:HHHIG@<IHIFIIIHEHF<GHHIIHFIFIIHHIHGGIIIHHIIHHHHHE?GHHEGHHHHHIHIHIIHHIHEDIIIIIIIIIGIIIHHIIGIIIIIIIIII
@HWI-D00621:625:HMJNFBCX2:2:1104:19679:27617
GTGGGGAATATTGCACAATGGGCGCAAGCCTGATGCAGCCATGCCGCGTGTATGAAGAAGGCCTTCGGGTTGTAAAGTACTTTCAGCGGGGAGGAAGGCGATAAGGTTAATAACCTTGTCGATTGACGTTACCCGCAGAAGAAGCACCGGCTAACTCCGTGCCAGCAGCCGCGGTAATACGGAGGGTGCAAGCGTTAATCGGAATTACTGGGCGTAAAGCGCACGCAGGCGGTCTGTCAAGTCGGATGTGAAATCCCCGGGCTCAACCTGGGAACTGCATTCGAAACTGGCAGGCTAGAGTCTTGTAGAGGGGGGTAGAATTCCAGGTGTAGCGGTGAAATGCGTAGAGATCTGGAGGAATACCGGTGGCGAAGGCGGCCCCCTGGACAAAGACTGACGCTCAGGTGCGAAAGCGTGGGGAGCAAACAGG
+
IIIIIIIIIIIIIIIIIIIIIIIIHHIIIIIIIIIIIIIIIIIIIIIIIIIIHIIIIIIIIIIIHIIIIHHIIIHIIIHGIHGHIHGIHIIHDHIHGHIIHGHHHHHHHHHIHICGHGHHIIHHHEEHE-AG?GDHIDHHIHHC-GHFHDDHHHICCEEHFHHIIGI-FG:CDH:CG---@-@DHDEHIHHE?E54EH--@@FG@@FHE.@@FHHCHIHDCHHDHHHHHCH--C@IIIHHDDHG@IHH@EHHIGHD:+A8-?CGIHIIIHHAAAHHGEHHEHEHHGHIHIIHHEAHHHEFHHHCIHIIIIHHIHHIIIIIIIHEIHIHHDIHIIIIHGHDHIIIHGHG<HIHHHHIIHIIIHHIHIIHIHIIIHIHIIIHHHEIIIIIIGIIIIIIHIIIIHIIIIGHIIIIIIIIIIIIIIIIIIIIII
@HWI-D00621:625:HMJNFBCX2:2:1104:11090:27818
GTGGGGAATATTGCACAATGGGCGCAAGCCTGATGCAGCCATGCCGCGTGTATGAAGAAGGCCTTCGGGTTGTAAAGTACTTTCAGCGGGGAGGAAGGTGTTGAGGTTAATAACCTCAGCAATTGACGTTACCCGCAGAAGAAGCACCGGCTAACTCCGTGCCAGCAGCCGCGGTAATACGGAGGGTGCAAGCGTTAATCGGAATTACTGGGCGTAAAGCGCACGCAGGCGGTCTGTCAAGTCGGATGTGAAATCCCCGGGCTCAACCTGGGAACTGCATTCGAAACTGGCAGGCTAGAGTCTTGTAGAGGGGGGTAGAATTCCAGGTGTAGCGGTGAAATGCGTAGAGATCTGGAGGAATACCGGTGGCGAAGGCGGCCCCCTGGACAAAGACTGACGCTCAGGTGCGAAAGCGTGGGGAGCAAACAGG
+
IIIIIHIIIIIIIIIIIIIIIIIIIIIIIIIIIIIIIIIIIIIIHIIIIIIIIIIHGIIIHIIIIIIHHIIIIIGIIIIGIIGHIIIGIIIHIIIIIIHIIHHIHIIGHIGHHHHCHIHIGEHIIHIIHGIGHGHIHHDE-AE-AGFEHHIIIHHHCHHHCHHGFHHGHFHDHHDCGHHHHC4>CHHHHHE@@E@EHFH-@G=@HHHHEEHHE:HC@HHCEDH+HEDHHCH@-@GHEEHDC-E-HF@C?HHHE>DCHIIGIFHEIHFEHIIIIIHHHIIIGIHEHHIHHGCHHHHIHHGHIHHHIHHIIIIIHEGEHIIIIIIHIIIGIHHIIIIIHHIIIHFIIHHGDHEHFHHHIIIIIIIIIIIGHIIIHIIIIIHDIHIIIIIIIIIIHIIIIIIIIHIIIIIIIIIIIIIIIIIIIIIIIIIIII
@HWI-D00621:625:HMJNFBCX2:2:1104:17288:27900
GTGGGGAATATTGCACAATGGGCGCAAGCCTGATGCAGCCATGCCGCGTGTATGAAGAAGGCCTTCGGGTTGTAAAGTACTTTCAGCGAGGAGGAAGGCATTAAGGTTAATAACCTTGATGATTGACGTTACTCGCAGAAGAAGCACCGGCTAACTCCGTGCCAGCAGCCGCGGTAATACGGAGGGTGCAAGCGTTAATCGGAATTACTGGGCGTAAAGCGCACGCAGGCGGTCTGTCAAGTCGGATGTGAAATCCCCGGGCTCAACCTGGGAACTGCATTCGAAACTGGCAGGCTAGAGTCTTGTAGAGGGGGGTAGAATTCCAGGTGTAGCGGTGAAATGCGTAGAGATCTGGAGGAATACCGGTGGCGAAGGCGGTCCCCTGGACAAAGACTGACGCTCAGGTGCGAAAGCGTGGGGAGCAAACAGG
+
IIIIIIHIIIIIIIIIHIIIIHIIIIIIIIIIIIIIIIIIIIIIIIIIIIIHIIIIIIIGIIIIIGIIIIIIIIIIIIGIHHDCGHIHIIIIGIHHHIIGGHFHHIHIHIHHHHIIIIIIIHHIGHIIIIIIIEHIIHGHHIIIHIIIHGHHIHHIIGHIGIHHGHHIGIHHDDCHHE?HHEECDHHHHEC@EH=HHEHHHIIIHHHIIHI=@CHHGHGHHHICHGHCHHEHCFHHF?HH;@E-IIIIHHGIHDCCHIHHIHHHHHEFA@GHIIIHGHHEFHIIHIHFFIIIIHIIIIIIIIIHHCIIIIHHF:GCHIIIIHHHIIHIIHIIIIIIHHIHIIIIHIHGDHIIIIHGIIIIIIIIIIHIIIIIIIIIIIHGIIHIIIIIIIIIHIIIIIHHHFIIIIIIIIIIIIIIIIIIIIIIIIIIII
@HWI-D00621:625:HMJNFBCX2:2:1104:18329:27923
GTGGGGAATATTGCACAATGGGCGCAAGCCTGATGCAGCCATGCCGCGTGTATGAAGAAGGCCTTCGGGTTGTAAAGTACTTTCAGCGGGGAGGAAGGCGATAAGGTTAATAACCTTGTCGATTGACGTTACCCGCAGAAGAAGCACCGGCTAACTCCGTGCCAGCAGCCGCGGTAATACGGAGGGTGCAAGCGTTAATCGGAATTACTGGGCGTAAAGCGCACGCAGGCGGTCTGTCAAGTCGGATGTGAAATCCCCGGGCTCAACCTGGGAACTGCATTCGAAACTGGCAGGCTAGAGTCTTGTAGAGGGGGGTAGAATTCCAGGTGTAGCGGTGAAATGCGTAGAGATCTGGAGGAATACCGGTGGCGAAGGCGGCCCCCTGGACAAAGACTGACGCTCAGGTGCGAAAGCGTGGGGAGCAAACAGG
+
IIIIIIIIIIIIIGHIIIIIIIIHIIIIHIIIGIIIIIIIIIIIIIHIIIIGIIIEHIIIIGIHIIHHHHHHIFGHHIHII<<CGHHCHIGIIICHHHIHGHCEEGFHIGHHHGIIHIIICEHIIIIFGHHGHFHHHIIHIIIIHHHGDIICHH?FHHHI@-E-GHHHIIHHICDH@HIF?@@:DDHE=HC@GH65-5@HEHGCHHHE?HGHHCHE@HH6>;HHHC:DHIFHEF@--HEHD@CIIHIIHHG@HD6+CHHHEA-@HG@G@?GHIHHEH@A??GIIIHIHEIIIIHHGHHFHHHED--IIHDCGHHFEGIIIHIGIHIIHHCIIHIIIGIIIHGHHEEHGDGIIIIIGIHHIHHDIIIIIIIIIIHIIIIIIIHHGIIIIIIIIHIIIIIIHHHIIIIIHIIIIIIIIIIIIIIIIIIIIII
@HWI-D00621:625:HMJNFBCX2:2:1104:19679:27993
GTGGGGAATATTGCACAATGGGCGCAAGCCTGATGCAGCCATGCCGCGTGTATGAAGAAGGCCTTCGGGTTGTAAAGTACTTTCAGCGGGGAGGAAGGCGGTGAGGTTAATAACCTCATCGATTGACGTTACCCGCAGAAGAAGCACCGGCTAACTCCGTGCCAGCAGCCGCGGTAATACGGAGGGTGCAAGCGTTAATCGGAATTACTGGGCGCAAAGCGCACGCAGGCGGTCTGTCAAGTCGGATGTGAAATCCCCGGGCTCAACCTGGGAACTGCATTCGAAACTGGCAGGCTAGAGTCTTGTAGAGGGGGGTAGAATTCCAGGTGTAGCGGTGAAATGCGTAGAGATCTGGAGGAATACCGGTGGCGAAGGCGGCCCCCTGGACAAAGACTGACGCTCAGGTGCGAAAGCGTGGGGAGCAAACAGG
+
IIIIIIIIIIIIIIIIIIIIIIIIHIIGIIIIGHIIHIIIHIIIIIIIIIIIIIHIHIHHHIIHIGIIHHIIHIIIIIHHIEDGHHHIHHIDHIHHHIHHIIIHHI@@EFHHFHHIIIIIIGHHIHCGHCHHHHDHIIHFHIHHEHHHHHDHHIEEHHHHHDHHHHGI-E>:DH:DE--6@G@+>:GGCGEECGECH?--HEHGECEHH>6C@6#@5@@@-HGDFHDHHH:6--?HEHEDC4-CF@@@6@?@@+53+C?F8---FAGF?IIGIHE?FIHHEEE-IHGFHIGHHHHHHIHF@@H?IIIIIIHHGHHFHHHHHHHIIIIIHDIIHHIHHEIHHGIIIHHF<F?IIHHGFFHIHCEHGIIIIIIIIIIIIIHGHIHIIIIHIIIIIHIIHIIIIIIIIIHIIIIIIIIIIIIIIIIIIIIIII
@HWI-D00621:625:HMJNFBCX2:2:1104:18147:28126
GTAGGGAATCTTCGGCAATGGGGGCAACCCTGACCGAGCAACGCCGCGTGAGTGAAGAAGGTTTTCGGATCGTAAAACTCTGTTGTTAGAGAAGAACGTTAAGTAGAGTGGAAAATTACTTAAGTGACGGTATCTAACCAGAAAGGGACGGCTAACTACGTGCCAGCAGCCGCGGTAATACGTAGGTCCCAAGCGTTGTCCGGATTTATTGGGCGTAAAGCGAGCGCAGGTGGTTTCTTAAGTCTGATGTAAAAGGCAGTGGCTCAACCATTGTGTGCATTGGAAACTGGGAGACTTGAGTGCAGGAGAGGAGAGTGGAATTCCATGTGTAGCGGTGAAATGCGTAGATATATGGAGGAACACCGGAGGCGAAAGCGGCTCTCTGGCCTGTAACTGACACTGAGGCTCGAAAGCGTGGGGAGCAAACAGG
+
IIIIIIIIIIIIHIIIIIIIIIGIHIIIIIHIIIGHGHHIIIIIIIHIHHIIHIIIIGIIIHHHIIIIDHHHHIHHIIIIIIFGHFHHIHHHHHIHIGGHHHGF/F?EAGHHHIFHIIHHHIIHHEHIIICFHHIIHHFEEEHH@GCFE;53;EHEHIEDGEHHHIHHH?HHDHIDHECEHGEHCE-6@EEG?EHG-+6-@ED-@4-@6@@@@-;BHEE@@@:+>-5ACH@-EEA-6@HF68----6-6-HFHGHHHHHHED7--IHEA@CHF--AD?C@?HHEHHGHGHFHHEG?E?FFDEGIIIHHGEH?IHEHHIIHFIHHHHHHC.HHCHHEIHIHHCHHHHGD@HHGIHHIIIIHDCIIIIHHHIHIIIHDIIHHHEGEHHGHHHHHHHEGHHGHF@HHHHEDFHHIHHHHHIIHHIHFIHCCHI
@HWI-D00621:625:HMJNFBCX2:2:1104:14904:28501
GTGGGGAATATTGCACAATGGGCGCAAGCCTGATGCAGCCATGCCGCGTGTATGAAGAAGGCCTTCGGGTTGTAAAGTACTTTCAGCGGGGAGGAAGGCGATAAGGTTAATAACCTTGTCGATTGACGTTACCCGCAGAAGAAGCACCGGCTAACTCCGTGCCAGCAGCCGCGGTAATACGGAGGGTGCAAGCGTTAATCGGAATTACTGGGCGTAAAGCGCACGCAGGCGGTCTGTCAAGTCGGATGTGAAATCCCCGGGCTCAACCTGGGAACTGCATTCGAAACTGGCAGGCTAGAGTCTTGTAGAGGGGGGTAGAATTCCAGGTGTAGCGGTGAAATGCGTAGAGATCTGGAGGAATACCGGTGGCGAAGGCGGCCCCCTGGACAAAGACTGACGCTCAGGTGCGAAAGCGTGGGGAGCAAACAGG
+
IIIIIIIIIIIIIIIIIIIIHIIIIIIIIIHIIIHIHIIIIFGIHIIIIIHHHIIGIIIHHIIHIHICDHHIIIIIIHHIIHDEHHIHHIHIIIIGECGHCDHIIFIIECFGHHIHIEFD-D?GHEHHGHE-68GHICHH?GHEHEEHH+CC@H8AFF=FHIHFGE-@H@+3C::+466?GCE:33-6@GHI-@54@G-@-5@F@66@CCG6->/:GGH@>55CC--+9:GF@-@?HHIHDHHGFGHH@FEHE:D;+CA@H@EEIHHEGCGAHFEHG?FAEHHEB-?EHHCHEHCFHEHHFEHCHFHECHIIHGHHEEIIIIHHIHHHHDIIIIIIFHHHIIIIIHHF:DHGIIIHIIIHIIIHHHIIIIIIIIIIIGIIIIHIHIIIHHHEFIIIIIIHHHIIIIHIIIIIIHIIIIIHIIIIIIIIHI
@HWI-D00621:625:HMJNFBCX2:2:1104:10421:28770
GTGGGGAATATTGCACAATGGGCGCAAGCCTGATGCAGCCATGCCGCGTGTATGAAGAAGGCCTTCGGGTTGTAAAGTACTTTCAGCGGGGAGGAAGGCGATAAGGTTAATAACCTTGTCGATTGACGTTACCCGCAGAAGAAGCACCGGCTAACTCCGTGCCAGAAGCCGCGGTAATACGGAGGGTGCAAGCGTTAATCGGAATTACTGGGCGTAAAGCGCACGCAGCCGGTCTGTCAAGTCGGATGTGAAATCCCCGGGCTCAACCTGGGAACTGCATTCGAAACTGGCAGGCTAGAGTCTTGTAGAGGGGGGTAGAATTCCAGGTGTAGCGGTGAAATGCGTAGAGATCTGGAGGAATACCGGTGGCGAAGGCGGCCCCCTGGACAAAGACTGACGCTCAGGTGCGAAAGCGTGGGGAGCAAACAGG
+
IIIIIIIIIIIIIIIIIIIHHIIIIHIHIIIIIIHIIHIIIIIIIIIHHIHIIIIHIIIIGIIHIIIGIIHIIIIIIIIIIHHIHIIHCHHDHIIIIIHIIGHIIIGHHHHGHHHGICFHHIIGIIIIIIIIIGHIIGIHGAAFHHHIHHHCHHIEHF-@@G?H@-66G?+DH:5346H@@-6:>3@-466FHIH=GCGHHEEE@->+6@H@-++6@EH->++35>HHA#######@@@:CEHGIHEIHGEIHGH>+3-F8-HEG6A6--HECFA-?FFEEH@HHG@A-IHFCEGHIHHHHFEHHEIHGHHHF:..BEGIHGIHHHHFDCIHG?IIHHHHHIIHHGHGDEIIIIHHHEIHCHHIIIIHIHIHDIIHHD<IIFHHHFIIIHHGGHHIIIHG?FFIIIIIIIIIIIIHIIIIIIHIIIIIIH
@HWI-D00621:625:HMJNFBCX2:2:1104:15648:29032
GTGGGGAATATTGCACAATGGGCGCAAGCCTGATGCAGCCATGCCGCGTGTATGAAGAAGGCCTTCGGGTTGTAAAGTACTTTCAGCGGGGAGGAAGGCGGTGAGGTTAATAACCTCATCGATTGACGTTACCCGCAGAAGAAGCACCGGCTAACTCCGTGCCAGCAGCCGCGGTAATACGGAGGGTGCAAGCGTTAATCGGAATTACTGGGCGTAAAGCGCACGCAGGCGGTCGGTCAAGTCGGATGTGAAATCCCCGGGCTCAACCTGGGAACTGCATTCGAAACTGGCAGGCTAGAGTCTTGTAGAGGGGGGTAGAATTCCAGGTGTAGCGGTGAAATGCGTAGAGATCTGGAGGAATACCGGTGGCGAAGGCGGCCCCCTGGACAAAGACTGACGCTCAGGTGCGAAAGCGTGGGGAGCAAACAGG
+
IIIIIIHIIIIIIIIIHIIHHIHIIIIGIIIIHHIIIIIIIIIIIIHIIHHFHHIHIIIIHIIIIIIIIIIHIHIHIIIIIICGHIIIIIIGIIHIIIEHHIIIIGFCGHHHFHEHIIIHHIHHIIHIIHIIHH@H:DHECEHHE6GGCCHCHE@HF-5FEHHHHIHHHGCCH:CD--@GHHEHIGHIIHHHFH@G=46@GE----6->-FH?-@CH>3+=E5+--@+D>CH>5----@C3-@EHG@--66@GD:C+CEFF?GAHF-AGEIIIHHHGCECHIHHIIIIIIIIIIHHHEIIHHHEG@IIIHIHHFIIHHHHIGIIIHIIIIIIIIIIIIHHIIIIIIHHDHIIHHIIIIHHDIIIIIIIIIIIIIIIIIHGGIIIIIIIIIIHGIIIHIIHIHIIIIIIIIIIIIIIIIIIIIIIIIHIII
@HWI-D00621:625:HMJNFBCX2:2:1104:15347:29672
GTGGGGAATATTGCACAATGGGCGCAAGCCTGATGCAGCCATGCCGCGTGTATGAAGAAGGCCTTCGGGTTGTAAAGTACTTTCAGCGGGGAGGAAGGCGATAAGGTTAATAACCTTGTCGATTGACGTTACCCGCAGAAGAAGCACCGGCTAACTCCGTGCCAGCAGCCGCGGTAATACGGAGGGTGCAAGCGTTAATCGGAATTACTGGGCGTAAAGCGCACGCAGGCGGTCTGTCAAGTCGGATGTGAAATCCCCGGGCTCAACCTGGGAACTGCATTCGAAACTGGCAGGCTAGAGTCTTGTAGAGGGGGGTAGAATTCCAGGTGTAGCGGTGAAATGCGTAGAGATCTGGAGGAATACCGGTGGCGAAGGCGGCCCCCTGGACAAAGACTGACGCTCAGGTGCGAAAGCGTGGGGAGCAAACAGG
+
IIIIIIIIIIIIIIIIIIIIHIIIIIIIIIIIIHHIIHIIIIIIIIIIEHHIIHGIIIIGIIIIIIIIIIIHIIIIIIHIGHDGHIIIIIIHIIIHIIHIGHHCHHHHHIHHHIGIHIIIF?GHIHHIHHHEHHCDHIHCHHIIICEGHHIGHIIHGHEHHHH?GHIIHH:DHHHDHIIGHEECDD@?EHFHEHIEH?@@HIEHE-C>6.:66-6?E@GFHEGDHDHHD>?H@@66-6-3+-@@HHG@@F@HHCHD+D??HC@HHGE@6?F-FA-GHEHGAIIHIHIHHHGIGIHHHHIHIHFFG?IIIIIIIHFEGFAHHCIIHFCEDHHHHHIHIHHEIHEHHHHD<GIIIIHIIIIHDIIIIHDHIIIIIIIIIIIIIIHIIIIIIIIHCIIIIIHIIIIIIIIIIIIIIIIIIIIIIIIIIIHIII
@HWI-D00621:625:HMJNFBCX2:2:1104:10713:29895
GTGGGGAATATTGCACAATGGGCGCAAGCCTGATGCAGCCATGCCGCGTGTATGAAGAAGGCCTTCGGGTTGTAAAGTACTTTCAGCGGGGAGGAAGGCGGTGAGGTTAATAACCTCATCGATTGACGTTACCCGCAGAAGAAGCACCGGCTAACTCCGTGCCAGCAGCCGCGGTAATACGGAGGGTGCAAGCGTTAATCGGAATTACTGGGCGTAAAGCGCACGTAGGCGGTCTGTCAAGTCGGATGTGAAATCCCCGGGCTCAACCTGGGAACTGCATTCGAAACTGGCAGGCTAGAGTCTTGTAGAGGGGGGTAGAATTCCAGGTGTAGCGGTGAAATGCGTAGAGATCTGGAGGAATACCGGTGGCGAAGGCGGCCCCCTGGACAAAGACTGACGCTCAGGTGCGAAAGCGTGGGGAGCAAACAGG
+
IIIIIIIIIIIIIIGIIIIIIIIHIIICHIIIIIIIIIIHHHIIIIIIHIHHIIIIHIHIGHHIIIIHIIEHIIIIIHHHIIHEHHHHIIIIHHIIIGHHHHCCFEHGCHICH-7DGCE?AH@F?GEGECCGHHGHC;>AGHG@664GDDCHHIE-@EGH@HE?HGHG?HCH:>63@@G?GHDDH:-5-G-6--56@--6@GCHGEH-F#HE@-@?G53+-@6-6+EH<165---6--H>64-6---@66-@6+:DHHHHGCHHHHCA-@8FF@?FB-BBHHHFIHGHHGHHHHFHFIHFB8-IIIIIIHHEHCIIIIIIIIIIIIIIIIIHIIHHIHIIIHIIHHHHDEIIIIIHIIIIIIHIIIIIIGIIIIHHIIIIHIIIIIIIIIIIHIIIIIIIHHIHDHEHIIIIIIHHIIIIIIIIIIIIII
@HWI-D00621:625:HMJNFBCX2:2:1104:18827:29945
GTGGGGAATATTGCACAATGGGCGCAAGCCTGATGCAGCCATGCCGCGTGTATGAAGAAGGCCTTCGGGTTGTAAAGTACTTTCAGCGGGGAGGAAGGTGTTGTGGTTAATAACCACAGCAATTGACGTTACCCGCAGAAGAAGCACCGGCTAACTCCGTGCCAGCAGCCGCGGTAATACGGAGGGTGCAAGCGGTAATCGGAATTACTGGGCGTAAAGCGCACGCAGGCGGTCTGTCAAGTCGGATGTGAAATCCCCGGGCTCAACCTGGGAACTGCATTCGAAACTGGCAGGCTAGAGTCTTGTAGAGGGGGGTAGAATTCCAGGTGTAGCGGTGAAATGCGTAGAGATCTGGAGGAATACCGGTGGCGAAGGCGGCCCCCTGGACAAAGACTGACGCTCAGGTGCGAAAGCGTGGGGAGCAAACAGG
+
IHFHHIIHIIIIIIIIIIIIIIIHIIIIIIIIHIGHIIIIIIIIIGIHHIIIIHHHIIIHHIIIGIECHHIIIHIIIIIIIIGHIHHIHIGHHIDGEHIGIIIHGHIGHIIIEHEHHIIIIIHHFHHHHIGHICHHHHDEHHH@GH?-D:CC@HEEGHHHHHIHIIIII-CHHHIHHHGCEE@>CDHIDHE@GE+6+@?GGDDEHHI@6@7@@GEGG@F343>CDHHD:C:---@6-C@HHHIHH??E@-@HE3+3:CAA-AA-GA@66-F@F?FIHGHHCHIHEGG@IGIHCEGHIHHHCIIHHHIIIHIHHGDEEHIHHHCIIIIHH:HHIIIIIIIIHIIIHHHG<GHIIHHHIIHIHHHIIIIHIIIIHIIIIIHHIIHIIHIIIIIIHIIHIIHHIIIIIIIHIIIIIHIIIIIIIIIIIIHIII
@HWI-D00621:625:HMJNFBCX2:2:1104:6314:30351
GTGGGGAATATTGCACAATGGGCGCAAGCCTGATGCAGCCATGCCGCGTGTATGAAGAAGGCCTTCGGGTTGTAAAGTACTTTCAGCGGGGAGGAAGGTGTTGAGGTTAATAACCTCAGCAATTGACGTTACCCGCAGAAGAAGCACCGGCTAACTCCGTGCCAGCAGCCCCGGTAATACGGAGGGTGCAAGCGTTAATCGGAATTACTGGGCCTAAAGCGCACGCAGGCGGTCTGGCAAGTCGGATGTGAAATCCCCGGGCTCAACCTGGGAACTGCATTCGAAACTGGCAGGCTAGAGTCTTGTAGAGGGGGGTAGAATTCCAGGTGTAGCGGTGAAATGCGTAGAGATCTGGAGGAATACCGGTGGCGAAGGCGGCCCCCTGGACAAAGACTGACGCTCAGGTGCGAAAGCGTGGGGAGCAAACAGG
+
IIIIIIIIIIIIIIHIIIIHIIIIIIIIIIIIIIHIIIIIIIIIIIIIIIIIIGIGIIIIIIIIIIIIIIIIIIIIIIIIIIHIHIGDHHD.CHIIIIIIIGIIIIIIHHIGHIFHHFHIIHHHGHH=-7DEF6->>CHC?GHH-AHHH:6;@E-AGC@HIC?@F@FHHE--6+6>@H?EH@-C>+--5@@G-EEHH?-----5?6--4EHH@#?HE6@6>CC>@-5+63-HG6-----D>@-?HH@@@-EGDGIHDHHH@-@A@HEEECH@@H@EHEHIIHCHGHHHGHHEHHIIIFHHHFIGIIIIH;:HGBHHHHFHHHHHGHIIHHHIIIIHGHIIIIIIHHHF<?IIIIIIIIIIHIIIIIIHHHIIHIIIIIIHHHGIIIIHIHHHHIIIIIHIIHIIIIIIIIIIIIIIHIIIHIIIIIIIII
@HWI-D00621:625:HMJNFBCX2:2:1104:15524:30711
GTGGGGAATATTGCACAATGGGCGCAAGCCTGATGCAGCCATGCCGCGTGTATGAAGAAGGCCTTCGGGTTGTAAAGTACTTTCAGCGGGGAGGAAGGCGGTGAGGTTAATAACCTCATCGATTGACGTTACCCGCAGAAGAAGCACCGGCTAACTCCGTGCCAGCAGCCGCGGTAATACGGAGGGTGCAAGCGTTAATCGGAATTACTGGGCGTAAAGCGCACGCAGGCGGTCTGTCAAGTCGGATGTGAAATCCCCGGGCTCAACCTGGGAACTGCATTCGAAACTGGCAGGCTAGAGTCTTGTAGAGGGGGGTAGAATTCCAGGTGTAGCGGTGAAATGCGTAGAGATCTGGAGGAATACCGGTGGCGAAGGCGGCCCCCTGGACAAAGACTGACGCTCAGGTGCGAAAGCGTGGGGAGCAAACAGG
+
IIIIIIIIIHIIIIIIIIIIIIHIIIIIGIIGIHHIIIIIIIIIIIIIIIIIIIHIIIIIIIHIHIIIHIIGHHIHEHCHIIGHIIIIHHIIGHHIIHIIDCDHHIIHHEHHIIHH?7-DEEEHCEHHH@EHCB@:+CDFHHHE-A@GH+>CGH@?@FCHHHHECHHIH?++>:6>?@EHHEGHH>--5-6--6@4@---CH@EE6--@CCEC-FE@;;:@IHC>@@3>+-@@@EGCHHC6-=HHHHE?HHF-+GHHDEGG-AFFA-A-?E?HHFHA?HHE@-EHHIIIHGHIIHHIIIHFHG?HEG@:CDFG@HHHIIIHIIHIHE@DHIIIIHEGHHHHIIIHEGD7<EHHHG?IHIIHIGHIIIIHHIIIIHGIIIHIIIIIIIIIHHEFHFGDIIIIHIIIIIIIIIIIIIIIIIIIHIIIIHIII
@HWI-D00621:625:HMJNFBCX2:2:1104:12785:30986
GTGGGGAATATTGCACAATGGGCGCAAGCCTGATGCAGCCATGCCGCGTGTATGAAGAAGGCCTTCGGGTTGTAAAGTACTTTCAGCGAGGAGGAAGGCGTTAAGGTTAATAACCTTGGCGATTGACGTTACTCGCAGAAGAAGCACCGGCTAACTCCGTGCCAGCAGCCGCGGTAATACGGAGGGTGCAAGCGTTAATCGGAATTACTGGGCGTAAAGCGCACGCAGGCGGTCTGTCAAGTCGGATGTGAAATCCCCGGGCTCAACCTGGGAACTGCATTCGAAACTGGCAGGCTAGAGTCTTGTAGAGGGGGGTAGAATTCCAGGTGTAGCGGTGAAATGCGTAGAGATCTGGAGGAATACCGGTGGCGAAGGCGGCCCCCTGGACAAAGACTGACGCTCAGGTGCGAAAGCGTGGGGAGCAAACAGG
+
IIIGIIIIIIIIIIIIIIIIIIIIIIIHIIIIIIIIIIIIIIIIIIIIHHCHHIHIIIGHIIIHIIIIIIHHIIIIIIIIIHFHHHIIHIHDHIIIIGEHIIIIIHFHHIHIIHIHIHGIIIHIIGIIHHIHH?G:DH:HHHIIHIIIHGHHIHEGEEEHHEEHIIHIHHHDDHIIIIE?@GH:DHE@@G@--@EEGE-@EGF?@EC6=DFCE:6DHGD8-HE>--46++-F-@?HHGEHC@-@IHHHHFG@@CH::HHEHFHHHEIHCHIIHGHG@@?FAIIHIIHHFGHHEG@EHGIHIHEIIIGIIGHHHAIGIIIHHHEIHIIIHGIIIIIIIIHHIIIIIHHGDHEHHIIIIHIIHIIIIIIIIIIIIHIIHHCIIFIIIIIIIIIHGIIIIIIIIIIIIIIHIIIIIIIIIIIIIIIIIIIIII
@HWI-D00621:625:HMJNFBCX2:2:1104:13866:30807
GTGGGGAATATTGCACAATGGGCGCAAGCCTGATGCAGCCATGCCGCGTGTATGAAGAAGGCCTTCGGGTTGTAAAGTACTTTCAGCGGGGAGGAAGGCGATAAGGTTAATAACCTTGTCGATTGACGTTACCCGCAGAAGAAGCACCGGCTAACTCCGTGCCAGCAGCCGCGGTAATACGGAGGGTGCAAGCGTTAATCGGAATTACTGGGCGTAAAGCGCACGCAGGCGGTCTGTCAAGTCGGATGTGAAATCCCCGGGCTCAACCTGGGAACTGCATTCGAAACTGGCAGGCTAGAGTCTTGTAGAGGGGGGTAGAATTCCAGGTGTAGCGGTGAAATGCGTAGAGATCTGGAGGAATACCGGTGGCGAAGGCGGCCCCCTGGACAAAGACTGACGCTCAGGTGCGAAAGCGTGGGGAGCAAACAGG
+
IIIIIIIIIIIIIIIIIIIIIIIIIIIIIIIIHIIIIIIIIIIIIIIIIIHIIIIIIIIIGIIIIIIHIIIIIIIH@FHHIIDGHIIIIIIIIIGIIIIIHIIIIIIHIIHHIHIIIIIHHIIIIIIIIHIHIGIICHHHFHIIHIG?DHHGIIHGIIEH?HEFHHHHGHDIII:DGH?-@-EHDDGE=@EHHHEGEECHHIHCHIHH@HHGHH??H:D>;@>;GHHD::D-F@HHFEIIIHE?IHEHIHHHHCCH:HFIIHHGHGAF-HHHHHIIHHHGCIHHFFHIIIIHFHGEGGHHHHGIHHH=HHIIHHHHHHIHHIHHHIIIHHIIIIIIHHHIIGIIHFHDFHHHD?IHIIIIIIIIIIIIIIIIIIIIIIIIIGIIIIIIIHIHHHIIHIIHIHIHIIIIIIIIIIIIGIIIIIIIIIIIII
@HWI-D00621:625:HMJNFBCX2:2:1104:11137:31074
GTGGGGAATATTGGACAATGGGCGAAAGCCTGATCCAGCCATGCCGCGTGTGTGAAGAAGGTCTTCGGATTGTAAAGCACTTTAAGTTGGGAGGAAGGGCAGTAAGTTAATACCTTGCTGTTTTGACGTTACCGACAGAATAAGCACCGGCTAACTCTGTGCCAGCAGCCGCGGTAATACAGAGGGTGCAAGCGTTAATCGGAATTACTGGGCGTAAAGCGCGCGTAGGTGGTTCGTTAAGTTGGATGTGAAAGCCCCGGGCTCAACCTGGGAACTGCATCCAAAACTGGCGAGCTAGAGTACGGTAGAGGGTGGTGGAATTTCCTGTGTAGCGGTGAAATGCGTAGATATAGGAAGGAACACCAGTGGCGAAGGCGACCACCTGGACTGATACTGACACTGAGGTGCGAAAGCGTGGGGAGCAAACAGG
+
IIIHIIIIHIIIIIIIIIIHIIHIGIIIIIIHIHIIIGIIIIHIIHIIIIIIIIIHIIIHHEHIIIIIIIIIIIIIIIIIIHDGHIGEHIIIHIIIHIHGEHIIHHIIHHHHIIIIIIFEGHHHHIHIHHHIICGIDCHIEGHH@FHHIHDHIIHBFHEHEHEEHFFIH@3CH+55EHC@--6FH=E@=GE@GD@GEGHHHFH@@C66-F@?+83>GHHIICIHICHDG####@-A-6-HF-HFGAA88--A>HCDDDEGE-ACHHE-?EHCCEHHG?HHDGHHHFCHHD.HFHHHHFFEEE:HG?HHHHGHHEIIHIHHGHIHHHHHHHHHHIIHHEIHHIIIHEHHGIIHIHGH?HHHHHGCHIHIHIIIHIHIHHIIHHGIFHHHIHIIIIIHHIIIIIIIIGIIIIIIIIIIIIIIIIIIIIIIII
@HWI-D00621:625:HMJNFBCX2:2:1104:16453:31405
GTGGGGAATATTGCACAATGGGCGCAAGCCTGATGCAGCCATGCCGCGTGTATGAAGAAGGCCTTCGGGTTGTAAAGTACTTTCAGCGGGGAGGAAGGTGTTGAGGTTAATAACCTCAGCAATTGACGTTACCCGCAGAAGAAGCACCGGCTAACTCCGTGCCAGCAGCCGCGGTAATACGGAGGGTGCAAGCGTTAATCGGAATTACTGGGCGTAAAGCGCACGCAGGCGGTCTGTCAAGTCGGATGTGAAATCCCCGGGCTCAACCTGGGAACTGCATTCGAAACTGGCAGGCTAGAGTCTTGTAGAGGGGGGTAGAATTCCAGGTGTAGCGGTGAAATGCGTAGAGATCTGGAGGAATACCGGTGGCGAAGGCGGCCCCCTGGACAAAGACTGACGCTCAGGTGCGAAAGCGTGGGGAGCAAACAGG
+
IIIIGIIIHIHIIIIIEHHIIIIHIIIGHIIIIIHIIIIIIIIIIIHIEHIHHIHHIEEGHIHIIIIHIIIIIHEHHIIIFH<GHIIIIIHHIIHIIGIHHHIHHIHIIEGHHIHHIHIHIIIHIIIIEGHHHIIIGHCHHHEHHIHCDDDDEH?HH?G@G@GHEHHGIHHIIGIHIIII@=@>HHIGHHH?@EE@EHHH-46@GHC@CEFHCC:C=@CEHGHD@CHD>>D---6G?F-5+5EHG@-G@-F@5+6+;CAA-A-HF8-6?HFIHIHHG6CE@@?EGGHAE@FCHHCHFFEHFHHIFFHDDDD@..IHFCHHHCFFFG@EH>DHCEEEFHHEHIHHHG@97HHEEC0GG<EEHHE<HCIIHFHEEHDCDHHDHFHFHHHIHHEG@IIHDIIIHGEHHGEHHIIIIGIHE@IHHEHIHGHIHF
@HWI-D00621:625:HMJNFBCX2:2:1104:18671:31316
GTGGGGAATATTGCACAATGGGCGCAAGCCTGATGCAGCCATGCCGCGTGTATGAAGAAGGCCTTCGGGTTGTAAAGTACTTTCAGCGGGGAGGAAGGCGGTGAGGTTAATAACCTCATCGATTGACGTTACCCGCAGAAGAAGCACCGGCTAACTCCGTGCCAGCAGCCGCGGTAATACGGAGGGTGCAAGCGTTAATCGGAATTACTGGGCGTAAAGCGCACGCAGGCGGTCTGTCAAGTCGGATGTGAAATCCCCGGGCTCAACCTGGGAACTGCATTCGAAACTGGCAGGCTAGAGTCTTGTAGAGGGGGGTAGAATTCCAGGTGTAGCGGTGAAATGCGTAGAGATCTGGAGGAATACCGGTGGCGAAGGCGGCCCCCTGGACAAAGACTGACGCTCAGGTGCGAAAGCGTGGGGAGCAAACAGG
+
IIIIIIIIIIIIIIIIIIIHIIIIIIIIIIIIIIIIIIIIIIIIHIIIIIIIIHIHIIIHIHIIIIHIIIHIIIIHIIIIIGDGHHIIIIIIHIGIGHHIHIIHIIHHHHGHHFHIHIHFHIGHHIIIHHHEHGHGIDHIIIHHIHIGIIIIHIIGIICG@HEHHGHHG@C:DDHH@EGHHG-CHHIIIIHHEHEE@?@@@FEHHHHGHHHEHIHHEHD66>E65-6DDDHG?F?HGEFIHDHEHCFHEGE@-:H;+DHEHHGIGIHEEGIHHF?HHEHG@HHHBBHIIHG@GEHGHFHHIIHGIFIIIHHEG@IHFIIIIHHCIIIIIIIIIIIIIIFHEHFIIIHGDHHIIIIIIIIIIIIIIIIIIIIIIIHDHHDHG?IIIIIIIIIIIIIGIIIIIHIIIIIIIIIIIIIIIIIIIIIIIIIIII
@HWI-D00621:625:HMJNFBCX2:2:1104:16902:31546
GTGGGGAATATTGCACAATGGGCGCAAGCCTGATGCAGCCATGCCGCGTGTATGAAGAAGGCCTTCGGGTTGTAAAGTACTTTCAGCGGGGAGGAAGGCGATAAGGTTAATAACCTTGTCGATTGACGTTACCCGCAGAAGAAGCACCGGCTAACTCCGTGCCAGCAGCCGCGGTAATACGGAGGGTGCGAGCGTTAATCGGAATTACTGGGCGTAAAGCGCACGCAGGCGGTCTGTCAAGTCGGATGTGAAATCCCCGGGCTCAACCTGGGAACTGCATTCGAAACTGGCAGGCTAGAGTCTTGTAGAGGGGGGTAGAATTCCAGGTGTAGCGGTGAAATGCGTAGAGATCTGGAGGAATACCGGTGGCGAAGGCGGCCCCCTGGACAAAGACTGACGCTCAGGTGCGAAAGCGTGGGGAGCAAACAGG
+
II1FHD0<FHIIIIHIIIIIHIIHHHHIIIIIGIGHHIIGIIIHIIIIHHDCFCHEHHIIIGIH@HHGHHHII?CGHHHIIF<DGHHIIIGHII=FHEHCH,EHHI/CFHFHH?HHHHH-7A@FHHI=4EEHEAHHIDDEHEHHHHIHHGHIEGH--F@GEGE@GH?EHHIIHHDC@E-G-65C53@@GDGHID:E-566-6-5CEHHFCF@-><+4-@6BHH+++;C:;H####E@G@+3-EHHHHF@6@-@;C::DHHF??HHF-G@?EAA8-FGHFG?GB@FB@8--4EEHHHHEF7-7-EE@HHHHCHHAHCHHF:/CIHHHHEDCHGHCFC0FCEHIIIHEFGDEHH?HHEEHGC<HDHF=HGHHHEIHIHIHIIIHGIIIIHHEHHDHEHHHCGHGHHIIHIIIIHIHDHFHIHHGHGIHHEIH
@HWI-D00621:625:HMJNFBCX2:2:1104:18944:31516
GTGGGGAATATTGCACAATGGGCGCAAGCCTGATGCAGCCATGCCGCGTGTATGAAGAAGGCCTTCGGGTTGTAAAGTACTTTCAGCGGGGAGGAAGGCGATAAGGTTAATAACCTTGTCGATTGACGTTACCCGCAGAAGAAGCACCGGCTAACTCCGTGCCAGCAGCCGCGGTAATACGGAGGGTGCAAGCGTTAATCGGAATTACTGGGCGTAAAGCGCACGCAGGCGGTCTGTCAAGTCGGATGTGAAATCCCCGGGCTCAACCTGGGAACTGCATTCGAAACTGGCAGGCTAGAGTCTTGTAGAGGGGGGTAGAATTCCAGGTGTAGCGGTGAAATGCGTAGAGATCTGGCGGAATACCGGTGGCGAAGGCGGCCCCCTGGACAAAGACTGACGCTCAGGTGCGAAAGCGTGGGGAGCAAACAGG
+
HHIGHIHHHIHIIHHHH@?CGHHHH<E<HEEHHHEHHHIEHEHFHIHICH0<GHIHIH?HHI?HEC@@EGEHEE<DHFHIHHEEHHHHCCHH<CH9//FHGI=@G@//8FHHII?GHHFHI778@AA@EEEHGEEHCH+8AHA@GEHGHD++E?AGH?GHGGHFIGICEH:CD:+>-6-6-EE::C--56@-6-@-@H6-@@-EEFEG@CF@HH;:EG:FDHHHHC4+>:H@6@@G?E@:+@@@@HG@F@6-G::+:>AGA?HHHA--@@G6-6-EG8-CE4--A6-HHFAHGHFFHHHIHGF@HEA77;>--FGCF?AHF/C?G@?FC::C/HIHCCD//DIIHHC:<<0HCE<0<0HGC<CCEHGCHG?E<EC.?E?E0F1D1GD<?GIIHH@D<<HHH?EHHEEGGEHHHHDHIHFF?IIIHIHHHG
@HWI-D00621:625:HMJNFBCX2:2:1104:5603:31843
GTGGGGAATATTGCACAATGGGCGCAAGCCTGATGCAGCCATGCCGCGTGTATGAAGAAGGCCTTCGGGTTGTAAAGTACTTTCAGCGGGGAGGAAGGCGGTGAGGTTAATAACCTCATCGATTGACGTTACCCGCAGAAGAAGCACCGGCTAACTCCGTGCCAGCAGCCGCGGTAATACGGAGGGTGCAAGCGTTAATCGGAATTACTGGGCGTAAAGCGCTCGCAGGCGGTCTGTCAAGTCGGATGTGAAATCCCCGGGCTCAACCTGAAAACTGCATTCGAAACTGGCAGGCTAGAGTCTTGTAGAGGGGGGTAGAATTCCAGGTGTAGCGGTGAAATGCGTAGAGATCTGGAGGAATACCGGTGGCGAAGGCGGCCCCCTGGACAAAGACTGACGCTCAGGTGCGAAAGCGTGGGGAGCAAACAGG
+
IIHIIIIIIIIIGIIIIIIIIHII<HIIHIIIGHIIIIIHIHIIIIHIII@FHHHGIIIIIIHIIIIIHIIIIIIIGFHHHED<CH?CHHIHIIIIHDED<C<@H@H?FG@GHHFEHHH8@HFH@F@GAEEHIA-+>+5AGGHHE??-DHIDCH@6-@@EECEF@@--5@++3DDHI@6@EE-:DHHE@@G--4@---66IIHF66*-CIIHGD-?ECH7@+)3G6-:DD@6--?@-6@IHHGGHG@FGF@6-+DHC>-AA685-8-AAEAHEGAA-8-5@GCFHG@CG@-F-G?EA7HG??GHHHIIHHCDA:G@F@EHHEHIHHH?HDIIHHGIIIIHHIIHIHGD<GFHFHHHHHHIHIHIHHIIIIIIIIIIHIIHHEHHEIHHHHHEHHIIIIIIHFIIHGIIIIIIIIIIIIIIIIIIIIIIII
@HWI-D00621:625:HMJNFBCX2:2:1104:14320:31799
GTGGGGAATATTGCACAATGGGCGCAAGCCTGATGCAGCCATGCCGCGTGTATGAAGAAGGCCTTCGGGTTGTAAAGTACTTTCAGCGGGGAGGAAGGTGTTGAGGTTAATAACCTCAGCAATTGACGTTACCCGCAGAAGAAGCACCGGCTAACTCCGTGCCAGCAGCCGCGGTAATACGGAGGGTGCAAGCGTTAATCGGAATTACTTGGCGTAAAGCGCACGCAGGCGGTCTGTCAAGTCGGATGTGAAATCCCCGGGCTCAACCTGGGAACTGCATTCGAAACTGGCAGGCTAGAGTCTTGTAGAGGGGGGTAGAATTCCAGGTGTAGCGGTGAAATGCGTAGAGATCTGGAGGAATACCGGTGGCGAAGGCGGCCCCCTGGACAAAGACTGACGCTCAGGTGCGAAAGCGTGGGGAGCAAACAGG
+
IIIIIIHIIIIIIIIIIIIIIIIIIIIGIIIIIIIIIIIIIIIIHIIIIIHIIIIIIIIIIIIIIIIIIIIIIIIIIIIIIIDHIIIIHIHDHHHIIHIIHIIIIIHHIIHFHHIHHHHIHHIIIIIIIIIHECHG+DHGHHIIIIIHHHIIGFEHGHEHIGC?E-6FEFHIHH>D?GE-E@E+53EGEHHHGIH-EHEEFGEC@@GHE#6@@5@EHHHECDH>DD>HC>4-F?G@--@>5-GIHE@6-@-66+>+C:HECHHGA6-AAG?GHHIGIIHHAG86888-A4--EHGFHHF7-CGAA7EEDDHGE@@HF7HIHF?FAD/7HHGGIH@G0GC=HGG@HED<7DEHHGHIHG@HHHDCEGIHGHIHHCHHHHCHG@EIHEGHHGCEGIIIIHHIHHIIHIIIIIIIIIIHHHIIIHHEEHHHHI
@HWI-D00621:625:HMJNFBCX2:2:1104:16160:31895
GTAGGGAATCTTCGGCAATGGGGGCAACCCTGACCGAGCAACGCCGCGTGAGTGAAGAAGGTTTTCGGATCGTAAAACTCTGTTGTTAGAGAAGAACGTTAAGTAGAGTGGAAAATTACTTAAGTGACGGTATCTAACCAGAAAGGGACGGCTAACTACGTGCCAGCAGCCGCGGTAATACGCAGGTCCCAAGCGTTGGCCGGATTTATTGGGCGTAAGGGGAGCGCAGGTGGTTTCTTAAGTCTGATGTAAAAGGCAGTGGCTCAACCATTGTGTGCATTGGAAACTGGGAGACTTGAGTGCAGGAGAGGAGAGTGGAATTCCATGTGTAGCGGTGAAATGCGTAGATATATGGAGGAACACCGGAGGCGAAAGCGGCTCTCTGGCCTGTAACTGACACTGAGGCTCGAAAGCGTGGGGAGCAAACAGG
+
IIFHIIHIIIIIGIGIIHIHHHH?CHICHHHHIIHCHHHIFHHIIIIHIIII@GEHHHHICCG@HHECGHDIIIHE@FHIIIDGHH/DFGHHHIHE?@HCHHI?/7FH@GAGCHEH-EA?FHHI---8ED=77-DGEF-8F?HEGH--6>+3CH---866FF--6FG?@EGHHH+33@?--4--3+@@F-F-4-E46>4-65++@-?H@GDG@-?@@8+4)-+>+G-55--5-HGA-A-6-F6-68--G@EHCGA8-6--HHED-D-8-DA-F@-AG@-H@FHIHHFEH@EGAFEEIHHGIHIIIIHFHHHECHHHIIHH?IIHCEIHHHDHHIHHHIHFIIH@@HCGBGHHIIIIIHH@HHHE?G@FIIIHG<IIHHGIHHH?HHHGIIIHHHGIIIIIIIIIIIHIIIIIIIHEIIGIHGHIIIIIII
@HWI-D00621:625:HMJNFBCX2:2:1104:19508:31838
GTGGGGAATATTGCACAATGGGCGCAAGCCTGATGCAGCCATGCCGCGTGTATGAAGAAGGCCTTCGGGTTGTAAAGTACTTTCAGCGGGGAGGAAGGCGGTGAGGTTAATAACCTCATCGATTGACGTTACCCGCAGAAGAAGCACCGGCTAACTCCGTGCCAGCAGCCGCGGTAATACGGAGGGTGCAAGCGTTAATCGGAATTACTGGGCGTAAAGCGCACGCAGGCGGTCTGTCAAGTCGGATGTGAAATCCCCGGGCTCAACCTGGGAACTGCATTCGAAACTGGCAGGCTAGAGTCTTGTAGAGGGGGGTAGAATTCCAGGTGTAGCGGTGAAATGCGTAGAGATCTGGAGGAATACCGGTGGCGAAGGCGGCCCCCTGGACAAAGACTGACGCTCAGGTGCGAAAGCGTGGGGAGCAAACAGG
+
IIIIIIIIIIIIIIIIIIIHHGGHIIIIIIIHIIGIIIIIIIIIIIIHIIHHHIIIIHIHIIIIIIIICFHHHIIIHIIIIG<DHFHHGHHIIHIHHHHIIIIIIIHHIGHG@HFHHIGIIHIHIIIGGHIFHHIGHIH?GCHHHHHHDHC+-6@G@F@FHHH?FHHECH+>:>3DH66@G5@D::-@G?GCH=44EH-6-@HFHE@@-HEHHCE@EH@->CDHEHHDHC5EE-HHFHG:3--HHECIIIHHH++CDHEFF-IHHG6A-?HHHHEFHHHHHIHEGHIIIIIIHHIIIIIHHIIIHHIIIIIHFEHHHIIIHHHIHIIIHHIHHIHGHHHIIHHHD9HG<HIIIIHIIIHCDDHHIIHIIHHEIIIIIIDHHHEIIIIHHIIIIIIGIIIHIHIIIIIIIIIIIIIIIIIIIIIIIIHIII
@HWI-D00621:625:HMJNFBCX2:2:1101:15299:56140
GTGGGGAATATTGCACAATGGGCGCAAGCCTGATGCAGCCATGCCGCGTGTATGAAGAAGGCCTTCGGGTTGTAAAGTACTTTCAGCGGGGAGGAAGGTGTTGAGGTTAATAACCTCAGCAATTGACGTTACCCGCAGAAGAAGCACCGGCTAACTCCGTGCCAGCAGCCGCGGTAATACGGAGGGTGCAAGCGTTAATCGGAATTACGGGGCGTAAAGCCCACGCAGGCGGTCTGTCAAGTCGGATGTGAAATCCCCGGGCTAAACCTGGGAACTGCATTCGAAACTGGCAGGCTAGAGTCTTGTAGAGGGGGGTAGAATTCCAGGTGTAGCGGTGAAATGCGTAGAGATCTGGAGGAATACCGGTGGCGAAGGCGGCCCCCTGGACAAAGACTGACGCTCAGGTGCGAAAGCGTGGGGAGCAAACAGG
+
IIIHIIHIIGIIIIIIIIIIIIIIIIIIIIGIIHHHIIHIHHHIIIHIHHIIIIIIHIHEHFHIIIIIIIIHIHIGIIIEHHHIHEHIHIIGCHHIIIHIHIIIIH@EHEHIIHE?EHEEHFHH@FEHIHIFEE4C+>:@EGCH?6-A+++6@@-8666AGHHHG?--@@+5C:;+@EHHIC-+>+-4-66@-@E-@@##FH@--343)HHG@@6658+3)-->5--CDBG@6-6@--IIHDHHG@HF@@@@4+HD:5----6-6?E@@CHHEHEEFHCHGCIHHHFEIHEHFA@HHGA?GA-CEEHEHDC?ACFAG?HIHHFHIHEHHHHHH?GIHGHCIHHIHHFGDCCHEGHHEEGIHHHIHHIHHIHGGGIIHHCIHHEIHIHGHEHEHIIIIIIHHGIIHIIIGIIIIIIIIIIIIIIIIIIIHI
@HWI-D00621:625:HMJNFBCX2:2:1101:16233:56060
GTGGGGAATATTGCACAATGGGCGCAAGCCTGATGCAGCCATGCCGCGTGTATGAAGAAGGCCTTCGGGTTGTAAAGTACTTTCAGCGGGGAGGAAGGTGTTGAGGTTAATAACCTCAGCAATTGACGTTACCCGCAGAAGAAGCACCGGCTAACTCCGTGCCAGCAGCCGCGGTAATACGGAGGGTGCAAGCGTTAATCGGAATTACTGGGCGTAAAGCCAAAGCAGGCAGTTTGTCAAGTCGGATGTGAAATCCCCGGGCTCAACCTGGGAACTGCATTCGAAACTGGCAGGCTAGAGTCTTGTAGAGGGGGGTAGAATTCCAGGTGTAGCGGTGAAATGCGTAGAGATCTGGAGGAATACCGGTGGCGAAGGCGGCCCCCTGGACAAAGACTGACGCTCAGGTGCGAAAGCGTGGGGAGCAAACAGG
+
IIIIIHIIIIIIIIIIIIIIIIIIIIIHIIIIIIHIIIIIIIHIIIIIHHHHIIIIIIHIIGGHIIIIGIIHHFHHIIIIHHHIIGIIIIIGIIEHHHHIIGAHHHHCHIIIGHHIHIHIIIIICHGHHIEGHHEH+C+FHHHEGHGHDCHDHH-ACHHHEHIIFGHEFHHDHCDDC-@@4EHCCHHHFHHH-EHCH--@GH=G@?-->@GHE65EHHH6++-+-@@@6-+-6--6-6-C>-DHF---GCEHE:HHHC?FFAHCHHA6-?GA68---6@FA=GHHGEIHIHHEEEGHHCEHHG?HFHHHH;AAEHGIIIHCHCGFDGHDDIIHIIHHHEGHIHEEEGEDGIHHEHGHCHHDIGIIIIHHIIIIIIIIHDIHEEIIIIIIIHIIIIIHIHCCHIIIIHIIIIIIIIIIIIIIIIIIIIIII
@HWI-D00621:625:HMJNFBCX2:2:1101:14172:56618
GTGGGGAATATTGCACAATGGGCGCAAGCCTGATGCAGCCATGCCGCGTGTATGAAGAAGGCCTTCGGGTTGTAAAGTACTTTCAGCGGGGAGGAAGGTGTTGAGGTTAATAACCTCAGCAATTGACGTTACCCGCAGAAGAAGCACCGGCTAACTCCGTGCCAGCAGCCGCGGTAATACGGAGGGTGCAAGCGGTAATCGGAATTACGGGGCGTAAAGCGCACGCAGGCGGGCTGTCAAGTCGGATGTGAAATCCCCGGGCTAAACCTGGGAACTGCATTCGAAACTGGCAGGCTAGAGTCTTGTAGAGGGGGGTAGAATTCCAGGTGTAGCGGTGAAATGCGTAGAGATCTGGAGGAATACCGGTGGCGAAGGCGGCCCCCTGGACAAAGACTGACGCTCAGGTGCGAAAGCGTGGGGAGCAAACAGG
+
IIHFIIHIHHIIIIIIIIHHHHGHHHIHIIIHIIIIIIIIIIIIIHIHCHHHIIIHHIIEHCFHHIIHHHHIHIIIIIIII<DECHHIIIHIIGGHIG:BHHH?EH@GHHHHHCGHHHIIFHIIIHIIIECGEHIIDHDHH@HEHIHHIH+CGEAEHEHCEHHI?@--@-+>HH;+66@?E@-5>D@HGHHHEH+5>E-6@5+@EH?##HDE=-6-@5+4--5+4-EC>+54-6EG6-E+C@=HGF66--?HHHDCIHIGF66-AEAA-GEFGA-EA-@AA=EG@C6@?FHHHCCEEHGEG@@?HG@HHGHIHFFHGHFFHGCHHHHHHDHIHIIHCEEIGIIIHFHG<FHHIHFEHHHGGIIIIIIHIIIIIIIIIIGIIIIIHFIIIIIHHHIIIIIHHGIIIHIIIIHIIHIIIIIIIIIIIIIIII
@HWI-D00621:625:HMJNFBCX2:2:1101:18294:56804
GTGGGGAATATTGCACAATGGGCGCAAGCCTGATGCAGCCATGCCGCGTGTATGAAGAAGGCCTTCGGGTTGTAAAGTACTTTCAGCGGGGAGGAAGGCGATAAGGTTAATAACCTTGTCGATTGACGTTACCCGCAGAAGAAGCACCGGCTAACTCCGTGCCAGCAGCCGCGGTAATACGGAGGGTGCAAGCGTTAATCGGAATTACTGGGCGTAAAGCCCAAGCAGGCGGTCTGTCAAGTCGGATGTGAAATCCCCGGGCTCAACCTGGGAACTGCATTCGAAACTGGCAGGCTAGAGTCTTGTAGAGGGGGGTAGAATTCCAGGTGTAGCGGTGAAATGCGTAGAGATCTGGAGGAATACCGGTGGCGAAGGCGGCCCCCTGGACAAAGACTGACGCTCAGGTGCGAAAGCGTGGGGAGCAAACAGG
+
IIIIIIIIIHIIIIIIIIIIIIIIHIHIIIIIIIIIIIIIIIIIIIIIIIHHIIIIIIIHIIHIIIIIHIIIIIIIIIIIIHHIHHIIGHIIGHIIIHIIHIHGIIHHHCGEE@HIIHIHHIHHHHIHGFEHHHHHHI3A@GHH6FHHHDDDHC6HHHHHHEEHHIHEHIHHDHCHHIHICEEHIIIHE-@@-E-@@C?@HH@EGHCH<:CG@-@@EC-5+--+--@>+5--6--E@-@C>-@-F6--6HGF6+::IHHECA8-@AA8--HGA-?F@--F@@ECHHHIHIHCCHF-HB@HHGG?F-EHHHIFE?GHEHHHHHEHIIIIHCIIIIIHEFHEGIIIIFGFFFHIHIHIHHIHCIHHHIIHEIIIHIIIHEHHHEFIIIIIHHHHHIIIIIIHHHIIIIIIHHIHHIIHIIIIIIIIIIHEII
@HWI-D00621:625:HMJNFBCX2:2:1101:18738:57721
GTGGGGAATATTGCACAATGGGCGCAAGCCTGATGCAGCCATGCCGCGTGTATGAAGAAGGCCTTCGGGTTGTAAAGTACTTTCAGCGGGGAGGAAGGTGTTGAGGTTAATAACCTCAGCAATTGACGTTACCCGCAGAAGAAGCACCGGCTAACTCCGTGCCAGCAGCCGCGGTAATACGGAGGGTGCAAGCGTTAATCGGAATTACTGGGCGTAAAGCGCACGCAGGCGGTTTGTCAAGTCGGATGGGAAATCCCCGGGCTCAACCTGGGAACTGCATTCGAAACTGGCAGGCTAGAGTCTTGTAGAGGGGGGTAGAATTCCAGGTGTAGCGGTGAAATGCGTAGAGATCTGGAGGAATACCGGTGGCGAAGGCGGCCCCCTGGACAAAGACTGACGCTCAGGTGCGAAAGCGTGGGGAGCAAACAGG
+
IIGIIIIIHHIIIIIIIGGGHHIIHHIIIIIIGHHIIGFIHIIIIIIIIIGEHIIIIIIIIGIIIIHHIIIIHIECHIIGI<<GHHHHHIDH:DGEHHI?GHGHIIFHFHFGHHGHHHGAG@HIIIGIHHE-GFEH+>+A6A@@?@?ACHHDEGCHGIIIIIGFHH@FHHHC>CD+E@GH---6;+-6G@@@@HC=EGEGHH+6-G+->DH@4-6FG@6-'2CHC<:H>DH5-----6CHH@EF66----?@4>5+++E-6-A-HF4--88AHE?GA-AAA@--88HHHGGGA7-AGA---ECHH@IHDIIIIHHHHHHGHEHFFIIHHDIIIIIIHHHIHHIHHHHF<FEGGIIIGIHIGIHIIIIIIIIHIIHHHGIIHHGHHHGIIIIHHIIIIIHG@HIIIIHIIIIIIIIHIIIHIIIIIHIIII
@HWI-D00621:625:HMJNFBCX2:2:1101:17003:57864
GTGGGGAATATTGCACAATGGGCGCAAGCCTGATGCAGCCATGCCGCGTGTATGAAGAAGGCCTTCGGGTTGTAAAGTACTTTCAGCGAGGAGGAAGGCGTTAAGGTTAATAACCTTGGCGATTGACGTTACTCGCAGAAGAAGCACCGGCTAACTCCGTGCCAGCAGCCGCGGTAATACGGAGGGTGCAAGCGTTAATCGGAATTACTGGGCGTAAAGCGCACGCAGGCGGTCTGTCAAGTCGGATGTGAAATCCCCGGGCTCAACCTGGGAACTGCATTCGAAACTGGCAGGCTAGAGTCTTGTAGAGGGGGGTAGAATTCCAGGTGTAGCGGTGAAATGCGTAGAGATCTGGAGGAATACCGGTGGCGAAGGCGGCCCCCTGGACAAAGACTGACGCTCAGGTGCGAAAGCGTGGGGAGCAAACAGG
+
IIIIIIIIIHIIIIIIHIIHIIIIIIIIIIIIGIIIIHIIICHIIIIIDHHHIIIIIIHIIIIIIHIIIIIIIIIIIIIGIFDGHIIDIIIHIIIIEHIGHHCHIEHHHIIHIHHHIIGEHHDEHHIIHIIIICHDDHHHEHHIGHHIHGDHHE@CAEG@GHHHIHHIIIHDDC+CECHEH-GHIC-@GH---@HCHC-6@HCHF@6-6<DE5-6E4@@3C-4+---+CC@E@6-HFIHD>-@6@-GF@6EG=HHHDCE@?FFEHFIHFCG-AHHHHEHHE=A-?IIHHE?EHGGHFAHIHF8-EAIIIIHIHEIIH@HHHHEIGIIIIIIIHHIIIHHIHIHIIIHF<CIIIIIIIHIIHHGHHHGIIIIIIIIIIIIIIGIIIIIIIIIHHIIIIIIIIIIIIIIIIIIIIIIIIIIIIIIIIIIIHI
@HWI-D00621:625:HMJNFBCX2:2:1101:17818:58696
GTGGGGAATATTGCACAATGGGCGCAAGCCTGATGCAGCCATGCCGCGTGTATGAAGAAGGCCTTCGGGTTGTAAAGTACTTTCAGCGGGGAGGAAGGCGGTGAGGTTAATAACCTCATCGATTGACGTTACCCGCAGAAGAAGCACCGGCTAACTCCGTGCCAGCAGCCGCGGTAATACGAAGGGTGCAAGCGTTAATCGGAATTACTGGGCGTAAAGCGCACGGAGGCGGTCTGTCAAGGCGGATGTGAAATCCCCGGGCTCAACCTGGGAACTGCATTCGAAACTGGCAGGCTAGAGTCTTGTAGAGGGGGGTAGAATTCCAGGTGTAGCGGTGAAATGCGTAGAGATCTGGAGGAATACCGGTGGCGAAGGCGGCCCCCTGGACAAAGACTGACGCTCAGGTGCGAAAGCGTGGGGAGCAAACAGG
+
IIHIIIIIIIIIIIIIIHIIIIIIIIIIIIIIIIIIIIIIIIIIIIIIHIHIHIIIIHIIIIIIIIHIHIIIHIIIIIHIIHFHIHIHIHHIIHIIHHIHIIHIIGEHEEGFHHEHIIHIIGIHHIGIIFHEHCHDDHDHIHGIHHHIIIHIHH?HFHEGEEGHGEE?GHIHIGDHEEHEH-6@DHEHHE-6@GH=HGCHHDHII?@E-;@?6-HEGHC6;-DD-+@C>)-@--@@E@-@E44@@@@--@-G-CDHD:CEA-65AAA8-?FFA8-?HIHHFE??F@GIHHFIIHFHIHHE@CHEG?HECHHHG?HGA.GEEHHEFIHIHHIHIHIIHHHHHIIIIHHG<GHIIIIIIIIIIHIIIIIHIIIIIIIIIIDHIHIIIIIHIHIIHIIIIIHHGHIIIHHHIIIIIIIIIIIIIIIIIIIIII
@HWI-D00621:625:HMJNFBCX2:2:1101:19254:58697
GTGGGGAATATTGCACAATGGGCGCAAGCCTGATGCAGCCATGCCGCGTGTATGAAGAAGGCCTTCGGGTTGTAAAGTACTTTCAGCGGGGAGGAAGGTGTTGAGGTTAATAACCTCAGCAATTGACGTTACCCGCAGAAGAAGCACCGGCTAACTCCGTGCCAGCAGCCGCGGTAATACGGAGGGTGCAAGCGTTAATCGGAATTACTGGGCGTAAAGCGCACGCAGGCGGTCTGTCAAGTCGGATGTGAACTCCCCGGGCTCAACCTGGGAACTGCATTCGAAACTGGCAGGCTAGAGTCTTGTAGAGGGGGGTAGAATTCCAGGTGTAGCGGTGAAATGCGTAGAGATCTGGAGGAATACCGGTGGCGAAGGCGGCCCCCTGGACAAAGACTGACGCTCAGGTGCGAAAGCGTGGGGAGCAAACAGG
+
IIIIIIIHIIIIIIIIIIIIHIHIIIIDHIIIHHHIIIIIIIIIIIIIIIIGIIGGHIIIHIIIIIIHHHIIHHIIHHHHHCDGHHI:CDDHHHHHIIIHIH@HHI-F-GHHHCHHHHIGFEHEF@GEE-AG?FHDCHCHHHHIIHGGHHDCHHICEHG@GHHHHHHGH-CD::HHHHECC@@33+65-6@--6@-54-6EHG?HHII@:>-46@:EF@+--5+-6-C5364---6--4+D=@IIHF@-@@6+C>+D;-HG@8-6G?E?HEHHE@FCGIGHIHHHGHFHHGEAB-EGB?E?FIHHGCIIHDHIHDHEHHFEHHEIIIHIDHHGHF.?HIIIHGIHEFD<CHH@HFEIHGHGIIHHIHHIIIHHHIHIIIIHHHIIIIHIIIIHIIIHIIHIHIIIIHHIIHIIIIIIIIIIIIIIIIIII
@HWI-D00621:625:HMJNFBCX2:2:1101:13319:58800
GTGGGGAATATTGCACAATGGGCGCAAGCCTGATGCAGCCATGCCGCGTGTATGAAGAAGGCCTTCGGGTTGTAAAGTACTTTCAGCGGGGAGGAAGGCGATAAGGTTAATAACCTTGTCGATTGACGTTACCCGCAGAAGAAGCACCGGCTAACTCCGTGCCAGCAGCCGCGGTAATACGGAGGGTGCAAGCGTTAATCGGAATTACTGGGCGTAAAGCGCACGGAGGCGGTTTGTCAAGGGGGATGGGAAATCCCCGGGCTCAACCTGGGAACTGCATTCGAAACTGGCAGGCTAGAGTCTTGTAGAGGGGGGTAGAATTCCAGGTGTAGCGGTGAAATGCGTAGAGATCTGGAGGAATACCGGTGGCGAAGGCGGCCCCCTGGACAAAGACTGACGCTCAGGTGCGAAAGCGTGGGGAGCAAACAGG
+
IIIIIIGHIIIIIIIIHIHHIIIIIIIHHIIIIIHIHIIIIIIIIIIIHIGHIIII?@GHIIIHIIGHII=HIHIIIIIHIIHIHIIIHDHGIIFHIIIIGHHHHH7@FFHHGHHHIHGGHIHIEC@E@AG@GH=HHI;-FHEHHGGGDDDDHHHHEE6-@G@G@-@@@ECCHH+;EC--4@E33CHHHH-----@@---6--6EGGEHE6@-4<>EH=?DGH####DH:EF6---HF45+---6-6--FHGE+DC;:GEF-AAFHA-CHEA68-66-6--HGHHFF-EFAFFHEIIIHIHHHHHAHHD>DGEHHF?EHIHHHHHGIGHHIIIIIHIIGIIGIHHGCFDDHGEGIIIHHHHIIIIIHHGIIIHHHIIHGHECIIHGIFHHHEHIIIIIIHECIIIIIIIIIIIIIIIIIIIIHIIIIIII
@HWI-D00621:625:HMJNFBCX2:2:1101:17641:59002
GTGGGGAATATTGCACAATGGGCGCAAGCCTGATGCAGCCATGCCGCGTGTATGAAGAAGGCCTTCGGGTTGTAAAGTACTTTCAGCGGGGAGGAAGGCGATAAGGTTAATAACCTTGTCGATTGACGTTACCCGCAGAAGAAGCACCGGCTAACTCCGTGCCAGCAGCCGCGGTAATACGGAGGGTGCAAGCGTTAATCGGAATTTCTGGGCGTAAAGCGCACGCAGGCGGTCTGTCAAGTCGGATGTGAAATCCCCGGGCTCAACCTGGGAACTGCATTCGAAACTGGCAGGCTAGAGTCTTGTAGAGGGGGGTAGAATTCCAGGTGTAGCGGTGAAATGCGTAGAGATCTGGAGGAATACCGGTGGCGAAGGCGGCCCCCTGGACAAAGACTGACGCTCAGGTGCGAAAGCGTGGGGAGCAAACAGG
+
GIIIIIIIIIIIIIIIIIIIIGHIHIIHIHIHIIHHIIIIHIIIIIIIHHHIHIIIIIIGHIIIIIIIIIIIIIIIIIIIIF<CGGHHIIDDHHHGHGIIIHGIGHHEHFHIHGHIHIIHHHIIHIIIICEH@HHIIHIIIIIHEH?GHDDD@E6A@FE@-@@EE?GEGHDHC:DD?--64-4+66-E=E--6@ECH@-@FHC4@6+4-DHH@6-E-7++4-E3@@@+<3@4--6---->>---?HEHEHH@4::CHHHF-G@@HFCG?IIHHFHHHCEEHIHGHHEGHFHIIIHHIIHGHHIGIIIIIIIHHFHHEIIIIHHCIIHGHHIIHIIIIIHIIIIIHHHF<HIIIHIHIIIIHIIIIIIHIIIIIHGIIIIGHHHIIIIHIHIIIIHIIIIIIHIIIIIIIIIIIIIIIIHIIIIIIIIIII
@HWI-D00621:625:HMJNFBCX2:2:1101:18665:59077
GTGGGGAATATTGCACAATGGGCGCAAGCCTGATGCAGCCATGCCGCGTGTATGAAGAAGGCCTTCGGGTTGTAAAGTACTTTCAGCGGGGAGGAAGGCGGTGAGGTTAATAACCTCATCGATTGACGTTACCCGCAGAAGAAGCACCGGCTAACTCCGTGCCAGCAGCCGCGGTAATACGGAGGGTGCAAGCGTTAATCGGAATTACTGGGCGTAAAGCGCACGCAGGCGGTCTGTAAAGTCGGATGTGAAATCCCCGGGCTCAACCTGGGAACTGCATTCGAAACTGGCAGGCTAGAGTCTTGTAGAGGGGGGTAGAATTCCAGGTGTAGCGGTGAAATGCGTAGAGATCTGGAGGAATACCGGTGGCGAAGGCGGCCCCCTGGACAAAGACTGACGCTCAGGTGCGAAAGCGTGGGGAGCAAACAGG
+
IIHIIIIIIIIIIIHIIIIIIIIIIIIIIIIIIIIIIIIIIHIIIIIIIIHHHIIIHIIHHHHIIHIIHHHIIIIGIHHHHECGHHH:CHHHDDHIDGEDHH:DHHEGHHIEHC-DHHCEA?@HCEE=55@-FGHIH::C6-FHGHHGHI::=GEHH-5@--566@HEEC3:>H:CHHHH?EE+334@############F6-@@6-+-;D@EFFE@D:)E4>FD66HHIHIHHHG@-E3C@-GEHG@-GH@6+D>+CEA??HHIHA@6?EHAF?HEHGH?=EAHHHHIHFGA7FIGHIHEEH@HEIIIHHGF@HHGIIIHHCGHIIIHIIIIIIIHHHHIIIIIIHG<GIFIIIIIIIIGIIHGIIHHIIIIIIHHHDDEHHHHIHHEHFHHIIIIIH?GCHIIIIGIIIIIIIIIIIIIIIIIIIIII
@HWI-D00621:625:HMJNFBCX2:2:1101:17509:59619
GTGGGGAATATTGCACAATGGGCGCAAGCCTGATGCAGCCATGCCGCGTGTATGAAGAAGGCCTTCGGGTTGTAAAGTACTTTCAGCGGGGAGGAAGGTGGTGAGGTTAATAACCTCAGCAATTGACGTTACCCGCAGAAGAAGCACCGGCTAACTCCGTGCCAGCAGCCGCGGTAATACGGAGGGTGCAAGCGTTAATCGGAATTACTGGGCGGAAAGCCCACGCAGGCGGTCTGTCAAGTCGGATGTGAAATCCCCGGGCTCAACCTGGGAACTGCATTCGAAACTGGCAGGCTAGAGTCTTGTAGAGGGGGGTAGAATTCCAGGTGTAGCGGTGAAATGCGTAGAGATCTGGAGGAATACCGGTGGCGAAGGCGGCCCCCTGGACAAAGACTGACGCTCAGGTGCGAAAGCGTGGGGAGCAAACAGG
+
IIIIIHIIIIIIGIIIIIHIIIIIIIIHIIIIHIGHIIIIIHIHIIICHIHIHIIIIIIIHGIIIGIIIIIIIHIIIIHIIHFHHHIDHIHHHHDHIIHEHIEHIIIEHHIHHHIIIGGHGIHIE?GHH?GH?GCHCHIFHHHE-A?FCCCCHH-A@G=F?E?@H@HHIE:+CC+D---6E-@:D:EE6@-@-5@GCHH#F@@G66-6-HG>-6+6-8++)+5+EEGHC)-56--FCIIHC@4@EHEC@-CGE+C>+:@A66--HHGAEFIHA@?HHE@EHIHIHIHHHGHHHHEHIHFHG@G?D-IIIIGHD.HEFBFHHEFAHHIIIIIIIIHIHHHIIIHIIHHGDEGHGIIIIHIIHIIIIIIHIIIIIIIIIIIIGHGIIIIIIHHHHIIIIHHHH@IIIIHIIIIIIIHIIIIIIHHIIIHIII
@HWI-D00621:625:HMJNFBCX2:2:1101:14018:60142
GTGGGGAATATTGCACAATGGGCGCAAGCCTGATGCAGCCATGCCGCGTGTATGAAGAAGGCCTTCGGGTTGTAAAGTACTTTCAGCGGGGAGGAAGGTGTTGAGGTTAATAACCTCAGCAATTGACGTTACCCGCAGAAGAAGCACCGGCTAACTCCGTGCCAGCAGCCCCGGTAATACGGAGGGTGCAATCGTTAACCGGAATTACTGGGGGGAAAGCGCACGCAGGGGGTCTGGCAAGTCGGATGTGAAATCCCCGGGCTCAACCTGGGAACTGCATTCGAAACTGGCAGGCTAGAGTCTTGTAGAGGGGGGTAGAATTCCAGGTGTAGCGGTGAAATGCGTAGAGATCTGGAGGAATACCGGTGGCGAAGGCGGCCCCCTGGACAAAGACTGACGCTCAGGTGCGAAAGCGTGGGGAGCAAACAGG
+
IIIIIIIIIIIIIIHIIIHIIIIIIIIIHIIIHHHHHIIIIIIHIIIIIIIIHIIIIIIIHHIGHHIHHHHIHHHI?DGHHECGHHGIIIIHIHIIIIIIHHGHHHIIIIIHGHG@H?AGCC@D@F-D@GFHGEHH:CHHGHHI?AFFH:++EG--AHCE?@@@-4@FH--5>HCC---6@=6+65@GEE-6-665@-6-6;8DC?--66FEC##EHC6)+2CCEE>65+--5----HH>+6--6----IIHFH:D::A-A6--HF-EHHE686FHHCHHA@FECHEGHIHHD88HG?HFF?G?A-IHHHHHHEHG?GIHIGHGIIIIIIIHIHIIIIIIHHEIHEGD:GIIHHHF?HHHDIIIIHG@ECHIIIIIHHHHIHEIHIIIIIIIIIIIIIHHIIIIIHFHIIIHIIIIIIIIIIIIIIIHII
@HWI-D00621:625:HMJNFBCX2:2:1101:19644:60157
GTGGGGAATATTGCACAATGGGCGCAAGCCTGATGCAGCCATGCCGCGTGTATGAAGAAGGCCTTCGGGTTGTAAAGTACTTTCAGCGGGGAGGAAGGCGGTGAGGTTAATAACCTCATCGATTGACGTTACCCGCAGAAGAAGCACCGGCTAACTCCGTGCCAGCAGCCCCGGTAATACGGAGGGTGCAAGCGTTAATCGGAATTACTGGGCGTAAACCGCACGCAGGCGGTCTGTCAAGTCGGATGTGAAATCCCCGGGCTCAACCTGGGAACTGCATTCGAAACTGGCAGGCTAGAGTCTTGTAGAGGGGGGTAGAATTCCAGGTGTAGCGGTGAAATGCGTAGAGATCTGGAGGAATACCGGTGGCGAAGGCGGCCCCCTGGACAAAGACTGACGCTCAGGTGCGAAAGCGTGGGGAGCAAACAGG
+
IIIIIIIIIIIIIIIIIHIIIIIIHIHGIIIHGHHIIIIIIIIIIIIIIHIHIIIIIIIIHIIIHHHIIHHHHIIHIGHIGGDGECHDHDHDDHHIGIIHHHIGEHHE?FEEHHEHIIGIIFEGEHIHAG?EHIGD++CHHHCFHHHGHC:>HI-FFEEHED@@FEHHHE-4CCCDHHEEH-@>;CGHHF?6?@4-@G?@F@@F@6@567@F-6+465)+---+FCGC>+@EF?FF-F@+;=CG@@@@-?HH@+H>+6-A-A-4HHHCEHHGHEIHG-CG@=HEGFEHHGGGB-GEIIHHEHE?GEHFD:DHH?IHHCGIGIGHHHHIIHIIIHHHHHHHIIIIIIHFD<IHHHHHEHIHDDGHFGIHIIIIIIIIIHGIHHCIIIIHIIIHHHHHHIIIIHIIIIHIIIIIIIIHIIIIIIIIIIIIII
@HWI-D00621:625:HMJNFBCX2:2:1101:18587:60899
GTGGGGAATATTGCACAATGGGCGCAAGCCTGATGCAGCCATGCCGCGTGTATGAAGAAGGCCTTCGGGTTGTAAAGTACTTTCAGCGGGGAGGAAGGCGATAAGGTTAATAACCTTGTCGATTGACGTTACCCGCAGAAGAAGCACCGGCTAACTCCGTGCCAGCAGCCGCGGTAATACGGAGGGTGCAAGCGTTAATCGGAATTACTGGGCGTAAAGCGCACGCAGGCGGTCTGTCAAGTCGGATGTGAAATCCCCGGGCTCAACCTGGGAACTGCATTCGAAACTGGCAGGCTAGAGTCTTGTAGAGGGGGGTAGAATTCCAGGTGTAGCGGTGAAATGCGTAGAGATCTGGAGGAATACCGGTGGCGAAGGCGGCCCCCTGGACAAAGACTGACGCTCAGGTGCGAAAGCGTGGGGAGCAAACAGG
+
IIIIIIIIIIIHIIIIIIHHHIIIIIIIIIGHIIHIIIHIIHIIIIIIHIEHIIIIHIIEHHHFHIIIIIIIIIIGHHHIHGDHHFH:DHHDHIGIIIGDHHHGHHHGHEEHFEHIIIIHIEHIHHHHHG@EAEHHCDHEHFHHIHFAHIHHFEGHFHHHIIHIHHHHFHIIDD3:GH?@EH=CHHIIIEH-GE@@GGHHEHGEHH@@EHHHHH@EE>@3C4@CD@4IIIHF?EHG-?G>+-=@HGEFCHIHG::C::G??GFEFAGH@EHHGGGHG-@EAEIHHHHEIIIIHFHHHEIIHHG?HFIHIIIIHEHHHHHIHH?IIIIIIIIHIHHEEHHHHHHHE@HF<FFG@IHHF9FG:HDGHIIIIHIIIIIHIHHDDCIIIIIIGGIIHIHHHIHHHGIHIIIIIIIIIIIIIIIIIHEIIIIIII
@HWI-D00621:625:HMJNFBCX2:2:1101:15957:61205
GTGGGGAATATTGCACAATGGGCGCAAGCCTGATGCAGCCATGCCGCGTGTATGAAGAAGGCCTTCGGGTTGTAAAGTACTTTCAGCGGGGAGGAAGGTGTTGTGGTTAATAACCACAGCAATTGACGTTACCCGCAGAAGAAGCACCGGCTAACTCCGTGCCAGCAGCCGCGGTAATACGGAGGGTGCAAGCGTTAATCGGAATTACGGGGCGTAAAGCGCACGCAGGCGGTCTGTCAAGTCGGATGTGAAATCCCCGGGCTCAACCTGGGAACTGCATTCGAAACTGGCAGGCTAGAGTCTTGTAGAGGGGGGTAGAATTCCAGGTGTAGCGGTGAAATGCGTAGAGATCTGGAGGAATACCGGTGGCGAAGGCGGCCCCCTGGACAAAGACTGACGCTCAGGTGCGAAAGCGTGGGGAGCAAACAGG
+
IIIIIIIIIIIIIIIIIIIIIIIHHIIIIIIIIIIIIIIIHIIIIGHIEHHIIIIIIHIIGGIIIHIIHIIHHHHHFEHFHFCFHEHIIIGIGIHHIGGHHHIHIGICHHH?GH?GEHGIGIIHGICHEHH@?AGH+C:HFHA--AA@CHIIIG--AA@@@-@G@HHH@H++6>+5@@@6-54>CDEHH@HC-@@@-@###F644+E6)H>6-F4-E,+<4@@+@-DHHDG@-?@-@?EHHIHHHH@--6@@-6+D:>HFHEIIHHEG?HHEFHEHHFCFGE??IHGHHIHHCG@EGEEGFGIGIHGIHGHHG?IHGHEHFHHIIHHIHHHGGHIIIIIHIIHIHHHGDGIIIIIHHGHHCIIIIIHHIIIIIHIIIHGIIIHHIIIIIIIIIIIIIIHIIHIIHIIIIIIIIIIIIIIIIIIIIIIIII
@HWI-D00621:625:HMJNFBCX2:2:1101:16774:61284
GTGGGGAATATTGCACAATGGGCGCAAGCCTGATGCAGCCATGCCGCGTGTATGAAGAAGGCCTTCGGGTTGTAAAGTACTTTCAGCGGGGAGGAAGGCGATAAGGTTAATAACCTTGTCGATTGACGTTACCCGCAGAAGAAGCACCGGCTAACTCCGTGCCAGCAGCCGCGGTAATACGGAGGGTGCAAGCGTTAATCGGAATTTCTGGGCGTAAAGCGCACGCAGGCGGTCTGTCAAGTCGGATGTGAAATCCCCGGGCTCAACCTGGGAACTGCATTCGAAACTGGCAGGCTAGAGTCTTGTAGAGGGGGGTAGAATTCCAGGTGTAGCGGTGAAATGCGTAGAGATCTGGAGGAATACCGGTGGCGAAGGCGGCCCCCTGGACAAAGACTGACGCTCAGGTGCGAAAGCGTGGGGAGCAAACAGG
+
IIIIIIIIIIIIIIIIIIIIIIIHHIHHHIIIIIGIIIIIIIHIIIIIIHHFHHHIIGHIIIGIIIICHHHIIIIIIIIFHHFHHIGHIIIIGIHEHIIHIHEHIHIIHHHHHEHHHEHIHHIHIHII4AEH?FGH:C+8FHHH-A?FDDHIII-F?E=@GHEHHE?5G4>DH:D:@6@GHEHIIH-@@@-@-@G-@CHEHEFGF?#6@FHE66-@@533-=@CG@-D<54GEEHHHG@>+-HF66---HHHCHHH:D5-?E?@HHHAAAEHHG??E@EAHHEG?IHIIIGH?GHCGEA7--A?GEIHHHHHHHHFB@DHEHHIHEH?CIHHHIHFFHHIIIIIHHHBDCGHHHIIIIIIIIIIHIIIIIIIIIIIIIIIIIHIIHIIIIIIHIIIIIIIIHIIIHGIIIIIIIIHIIIIIIIIIIIIII
@HWI-D00621:625:HMJNFBCX2:2:1101:12073:61572
GTGGGGAATATTGCACAATGGGCGCAAGCCTGATGCAGCCATGCCGCGTGTATGAAGAAGGCCTTCGGGTTGTAAAGTACTTTCAGCGGGGAGGAAGGTGTTGAGGTTAATAACCTCAGCAATTGACGTTACCCGCAGAAGAAGCACCGGCTAACTCCGTTCCAGCAGCCGCGGTAATACGGAGGGTGCAAGCGTTAATCGGAATTACTGGGCGTAAAGCGCACGCAGGCGGTCTGTCAAGTCGGATGTGAAATCCCCGGGCTCAAACTGGGAACTGCATTCGAAACTGGCAGGCTAGAGTCTTGTAGAGGGGGGTAGAATTCCAGGTGTAGCGGTGAAATGCGTAGAGATCTGGAGGAATACCGGTGGCGAAGGCGGCCCCCTGGACAAAGACTGACGCTCAGGTGCGAAAGCGTGGGGAGCAAACAGG
+
IIIIIIIIIIIIIIIIIIIIIIIIIIIIIIIIIIIIIIIIIIIIIIIIIIIIIIIIIIIIIIIHIIIIHCGHIIGGCGHHIHFHHHIIIIIHGIHHIIHIIIGHII@FHHIIHIHHIIHHHIIIGIIIIIG@EGHHHCDG@HHHHIHIIHGHIIFEHEHHHH-6--@F@F+>>+365--6@-46;+45EF---6@=E4-6G@@F@66#6>CF6--G@C63-+-+?HHDHC@6-----?HHC4-EIHHFHIHHHC>>+3AG6--AGA-EAEHFA6-HHE@HHHAEIIIIHCEFHHHHHHHFHHE?HEHHDIHHHAD@77.HHHFIHEIHC;HHGHIIIIIHIGIIHHGB<1HHIHIIIIIIIHHHHHFHIIIIIIIIIIIIIIIIIIIIIIIIHIIIIGIIIHIIIIIIIIIIIIIIIIIIIIIIIIIIII
@HWI-D00621:625:HMJNFBCX2:2:1101:18423:61775
GTGGGGAATATTGCACAATGGGCGCAAGCCTGATGCAGCCATGCCGCGTGTATGAAGAAGGCCTTCGGGTTGTAAAGTACTTTCAGCGGGGAGGAAGGCGATAAGGTTAATAACCTTGTCGATTGACGTTACCCGCAGAAGAAGCACCGGCTAACTCCGTGCCAGCAGCCGCGGTAATACGGAGGGTGCAAGCGTTAATCGGAATTACTGGGCGTAAAGCGCACGCAGGCGGTCTGTCAAGTCGGATGTGAAATCCCCGGGCTCAACCTGGGAACTGCATTCGAAACTGGCAGGCTAGAGTCTTGTAGAGGGGGGTAGAATTCCAGGTGTAGCGGTGAAATGCGTAGAGATCTGGAGGAATACCGGTGGCGAAGGCGGCCCCCTGGACAAAGACTGACGCTCAGGTGCGAAAGCGTGGGGAGCAAACAGG
+
IIIHIIIIIIIIIIIIIIIIIIIIIIIIIIIIIIIIIIIIIIIIIIIIIIIGHIHHIIIIGIIIIIHIIIIIIIIIIIICHGFHHIIIIIIIGHHIEHHGHD=HHHHGHIHHHEHIIIIIHCHFGIIIIIGHHCHH+:CHHIII-8GHHI:DEHGHC--6-@@FHE@-EFHHHH:CGHHI@C-:CDEGHEFECHECHHFCHHEGIHHG@FCHE6@?HHH6C:HHHEG>:HF-6?FE?HEGHGHIIIHHGFHH@CHH::?H?A?@CFE6-CHHEA-HG?GFECHHHHBCGG??CEHHHHHG?EIIIHHIHGIIH?HHHIIIHIHHIIIIIIIIIIIHIHFIIIIIIHGB<DIHGIIIIHIIHHHHIIHHHGIIIIIIIIHDHCGIIIIIIIIIIIIIIIHIHHIIIIIIIIIIIIIIIIIIIIIIIIIIII
@HWI-D00621:625:HMJNFBCX2:2:1101:18620:63010
GTGGGGAATATTGCACAATGGGCGCAAGCCTGATGCAGCCATGCCGCGTGTATGAAGAAGGCCTTCGGGTTGTAAAGTACTTTCAGCGGGGAGGAAGGTGTTGAGGTTAATAACCTCAGCAATTGACGTTACCCGCAGAAGAAGCACCGGCTAACTCCGTGCCAGCAGCCGCGGTAATACGGAGGGTGCAAGCGTTAATCGGAATTACTGGGCGTAAAGCGCACGCAGGCGGTCTGTCAAGTCGGATGTGAAATCCCCGGGCTCAACCTGGGAACTGCATTCGAAACTGGCAGGCTAGAGTCTTGTAGAGGGGGGTAGAATTCCAGGTGTAGCGGTGAAATGCGTAGAGATCTGGAGGAATACCGGTGGCGAAGGCGGCCCCCTGGACAAAGACTGACGCTCAGGTGCGAAAGCGTGGGGAGCAAACAGG
+
IIIIIIIIIIIIIIIIIIIHIIIIHIIIIIIIHIIIIIIIIIHIIIIIHHHIIIIIIIIIHIHHIIIHIIIIIIHHIHIIIGFHHHHIIIIIHHHIIHIHIHFHHGHH-?GGCHGHHIIIIHIHHIIIHEE@F6@C>DHEHHHIGHEHHHIIII6A?FE@EEGFHGF@EH:D::CHC--6E@HHIG-@=G@@-EEHIC-@EHGGE?--6-C==F>EEFHCC6D7--CC;5-46---F?HIHDE-@@@6@6@@@;C>+:HFA-6-?F6--HHFF6-EHAGA---HHIHGIIIIIHGEHHGHHHIHG8IHDDHHFFFEIIIIIIIHIHFGHHIIIIIIHIHHIIHIIHHF<DIGIHHGIHHIHIIHHIIHHIIIIIIIIIDGHHEHHEHHHIIIIIIIIHHHIHIIIHIIIIIHIHIIIIIIIIIIIIIIII
@HWI-D00621:625:HMJNFBCX2:2:1101:11147:63261
GTGGGGAATATTGCACAATGGGCGCAAGCCTGATGCAGCCATGCCGCGTGTATGAAGAAGGCCTTCGGGTTGTAAAGTACTTTCAGCGGGGAGGAAGGCGGTGAGGTTAATAACCTCATCGATTGACGTTACCCGCAGAAGAAGCACCGGCTAACTCCGTGCCAGCAGCCGCGGTAATACGGAGGGTGCAAGCGTTAATCGGAATTACTGGGCGTAAAGCGCACCCAGGGGGTCTGTCAAGTCGGATGTGAAATCCCCGGGCTCAACCTGGGAACTGCATTCGAAACTGGCAGGCTAGAGTCTTGTAGAGGGGGGTAGAATTCCAGGTGTAGCGGTGAAATGCGTAGAGATCTGGAGGAATACCGGTGGCGAAGGCGGCCCCCTGGACAAAGACTGACGCTCAGGTGCGAAAGCGTGGGGAGCAAACAGG
+
IHIGIIIIIIIIIIIIIIIIIIIIIIIHIIIIGHHIIIIIIIIIIIIIIIIIIIIIIIIIIIHIIIIIGIHIIHIIIGHIIIIHIHIIIIGIDHIHGHIIIIGHI@HCFFHHGEEE-FEFHHEHGHC-AHHIHE=++3CGHGHIEHGADHD+EGHCHEEH@GC?G@G-@?5++>CDG-@EG=@;DHEH=G-6--46@-6-@@@->@-->HHF5-6@@7++-464+53>@+646--@--@++-@66-6-HHHG6+:C5+-HEG6AHG6--@AFA6-@-?HHCE-HHEH@IHEHHHDFFIIHHAD--7GHIHCDA@D?F?IHFGE7EHIIIIHIHIIIIIHIIIHH?AA<.DHHCHHHHIIHHHIIIIHIHEIIIIIIIHDGIIIHHIIIIHEIIIIIIIIHFEIIIIIIIIIIHIIIIIIIIIIIIIIIII
@HWI-D00621:625:HMJNFBCX2:2:1101:11521:63481
GTGGGGAATATTGCACAATGGGCGCAAGCCTGATGCAGCCATGCCGCGTGTATGAAGAAGGCCTTCGGGTTGTAAAGTACTTTCAGCGGGGAGGAAGGCGGTGAGGTTAATAACCTCATCGATTGACGTTACCCGCAGAAGAAGCACCGGCTAACTCCGTGCCAGCAGCCGCGGTAATACGGAGGGGGCAAGCGTTAATCGGAATTACTGGGCGTAAAGGCCAAGAAGGCGGTCTTTCAAGTCGGATGTGAAATCCCCGGGCTCAACCTGGGAACTGCATTCGAAACTGGCAGGCTAGAGTCTTGTAGAGGGGGGTAGAATTCCAGGTGTAGCGGTGAAATGCGTAGAGATCTGGAGGAATACCGGTGGCGAAGGCGGCCCCCTGGACAAAGACTGACGCTCAGGTGCGAAAGCGTGGGGAGCAAACAGG
+
IIIIIDIIIIIIIGIIIIIHHIIIIIIIIIIIGHHIIGIIIHIIHIIICEGHHEHIIIGIHHHIIIIIGFHHIIIIGHHHIHGFHHIDHIHC;CHIII@HHH:GHCDEHHHIHIH?-AHAGHEHFE-@AEGHHG@:;DCA-FCA-AFFHDDDHH-6FHHHIIIGGEEHEE+>D++5@-@EEC->D+++33--4@E4@4@-@@?@66+HE>DEG@+FG@6-+-@4-6-3F<6@6---6CCC+5-6---@@GE@-5+6+>EEF6-4GA5-86A688----F-HGE@-HCHHG86-B-GIHHFA68-6BHHC;;AD-9-8-FHHGD...CHHIIIIIIIIHHHIHHF.EGD7@HHCEHHHHHHCIHIHHHEG/IIHIHHIHED@@HECIIIHHHCIIIIIHIHCFIHHGGHHIIIIIIIIIIIIIIIHIIHHI
@HWI-D00621:625:HMJNFBCX2:2:1101:16215:65330
GTGGGGAATATTGCACAATGGGCGCAAGCCTGATGCAGCCATGCCGCGTGTATGAAGAAGGCCTTCGGGTTGTAAAGTACTTTCAGCGGGGAGGAAGGCGGTGAGGTTAATAACCTCATCGATTGACGTTACCCGCAGAAGAAGCACCGGCTAACTCCGTGCCAGCAGCCTCGGTAATACGAAGGGTGCAAGCGTTAATCGGAATTACTTGGCGTAAAGCGCACGCAGGCGGTCTGTCAAGTCGGATTTGAAATCCCCGGGCTCAACCTGGGAACTGCATTCGAAACTGGCAGGCTAGAGTCTTGTAGAGGGGGGTAGAATTCCAGGTGTAGCGGTGAAATGCGTAGAGATCTGGAGGAATACCGGTGGCGAAGGCGGCCCCCTGGACAAAGACTGACGCTCAGGTGCGAAAGCGTGGGGAGCAAACAGG
+
IIIIHIHIIIIIIIIIIIIIHGHHIIIIIIIHIIIIIIIIIIIIIIGIHIIIIIIHIIIIIHIIIIIIIIIIHIHIIIIIIIFHHIHIIHHIIIIIHGIIIIHHHIIEHHIHGIHII@GHHHHIE??HEH?HHH=>+>CE?F-8-AGHHD:DHHGHGF-46-4@F--44@--654G-@HEC--6>G@?4@@G--54@E-6EHH?@F>GF+-@-34>@EE->+>;>D+C#########@ED>-E@@@6-@HIHG+HIIHE-GA6--8-A-CHHGA-?F?B-A6-IGIHHFHHHG?CFF-IHG@@A--HEC:HDAIHHHCHH@HFHFAHGDGIHGGF7.EHIH:HHFB7GDCEECIIIIIGHIHIIIIIHIHGIIIIHHHDCDHGIHCHHHHHGD@GHDHHEF@IHIIIHIHHIH<HHHIIIHFGIIIHHFI
@HWI-D00621:625:HMJNFBCX2:2:1101:17254:65531
GTGGGGAATATTGCACAATGGGCGCAAGCCTGATGCAGCCATGCCGCGTGTATGAAGAAGGCCTTCGGGTTGTAAAGTACTTTCAGCGGGGAGGAAGGTGTTGAGGTTAATAACCTCAGCAATTGACGTTACCCGCAGAAGAAGCACCGGCTAACTCCGTGCCAGCAGCCGCGGTAATACGGAGGGTGCAAGCGTTAATCGGAATTACTGGGCGTAAAGCGCACGCAGGCGGTCTGTCAAGTCGGATGTGAAATCCCCGGGCTAAACCTGGGAACTGCATTCGAAACTGGCAGGCTAGAGTCTTGTAGAGGGGGGTAGAATTCCAGGTGTAGCGGTGAAATGCGTAGAGATCTGGAGGAATACCGGTGGCGAAGGCGGCCCCCTGGACAAAGACTGACGCTCAGGTGCGAAAGCGTGGGGAGCAAACAGG
+
IIIGIIHHIHIHIIIIIIIHGHHIIGIIFHHHHHEHHIGIHHIHHCHIEEEGHHHIGHGHFHHEHHIIIHIIIG?HHHHHHH<FHGCCHHIC:H.DAG@EGHIGGIF-@HE@HCHI@@GFHGHHIC--7DCG?GHCCCHFHHHHGHEHGCC:@HCH?A58AHHHHHIHI?:C3>+CHGIG@=6;+>@@-6@??G-4-4--@G-2@GH?4-6-->++-4@@++5+>DG6DDDG@6@H?HH:C@@@@ECHEF@6-+DC>:CFA---FF6--FGEAG@@A--@GIHGEGEHFC@ACFG?HA7--HG-HACIHIHHEFEHHHHHCHHHFHIHHHDIIIIHHB@@IIHHH?HF:HHGHIIIHIIHDCGHFIIIHIIIGIHIIIIIIHHGGIIHEHEHCIIHIHIHIHIIHEHIIIIIHIIIIIIIIIIIHIIIIH
@HWI-D00621:625:HMJNFBCX2:2:1101:13347:68442
GTGGGGAATATTGCACAATGGGCGCAAGCCTGATGCAGCCATGCCGCGTGTATGAAGAAGGCCTTCGGGTTGTAAAGTACTTTCAGCGGGGAGGAAGGCGATAAGGTTAATAACCTTGTCGATTGACGTTACCCGCAGAAGAAGCACCGGCTAACTCCGTGCCAGCAGCCGCGGTAATACGGAGGGTGCAAGCGTTAATCGGAATTACTGGGCGTAAAGCCCACGCAGGCGGTCTGGTAAGTCGGATGTGAAATCCCCGGGCACAACCTGGGAACTGCATTCGAAACTGGCAGGCTAGAGTCTTGTAGAGGGGGGTAGAATTCCAGGTGTAGCGGTGAAATGCGTAGAGATCTGGAGGAATACCGGTGGCGAAGGCGGCCCCCTGGACAAAGACTGACGCTCAGGTGCGAAAGCGTGGGGAGCAAACAGG
+
IIIIIIIIIIIIIIIIHIHIHHHIIIIIIIIIIIIIIIHIIIHIIIIGHIHHIIIHIIIIIIIIIIIIGIHGIIIIIIIHIIHHHHHHIIGHHIIIHHHIIHDIGHDGHHHHHIIIH?GFDHIIHHFHI?EEHH=++5>@HHEHAFHGHHGIIIGECC=5@@-@G-@?@F:DCHDHEEC6@E@CDHGC@F@F-4@EF?@EHHCFEH66@EGE65'@G?@3)-4+---+H:@45-66--4C>---H@EG?GCHG+:D:HHGA6--HGEA-?HEF8----8?G@CEHGA@HH-B@F7-?IHE@EE?A-IGIIHG?GFF:.HIIHHEHIHEDIIIIIIHHIHIIGIHHHGFFHIIIIHHHIHHGIHHHIFIIIIIIIHHHHDGIIHIHIIIIIIIIIIIIIIIIHIIIIIIIIIIIHHEHHHIIIIIIIIIII
@HWI-D00621:625:HMJNFBCX2:2:1101:14716:68284
GTGGGGAATATTGCACAATGGGCGCAAGCCTGATGCAGCCATGCCGCGTGTATGAAGAAGGCCTTCGGGTTGTAAAGTACTTTCAGCGGGGAGGAAGGTGTTGAGGTTAATAACCTCAGCAATTGACGTTACCCGCAGAAGAAGCACCGGCTAACTCCGTGCCAGCAGCCGCGGTAATACGGAGGGTGCAAGCGGTAATCGGAATTACTGGGCGTAAAGCGCACGCAGGCGGTTCGTCAAGTCGGATGTGAAATCCCCGGGCTCAACCTGGGAACTGCATTCGAAACTGGCAGGCTAGAGTCTTGTAGAGGGGGGTAGAATTCCAGGTGTAGCGGTGAAATGCGTAGAGATCTGGAGGAATACCGGTGGCGAAGGCGGCCCCCTGGACAAAGACTGACGCTCAGGTGCGAAAGCGTGGGGAGCAAACAGG
+
IIIIIIIIIIIIIHIIIIIIIIIIIIIIIIIIIIIIIIIIIIIIIIGIIIEHIIIIIIIIHIIIIIIHDHHIIIIIIIIIIIDGFHIHIIIIIIIIHHHIIIHHIIHGIHFCFHAGHHEHHHIHFFEHHHFHHHFHIIIHCHHIIIFIH:HIIG-66@HHHHHIHHHH?H5;HH:CCFHCHCEHHH@GCGHHCG+5+@@#EH@66-->4>+53@@?HD>)@E@+56-+6++>6---@-=C6--HHGF?GGFG@>DHHHEHCFA-HA46-6-AA6-EFAA-E4EGA?FIIHEE@-68---EHHHA8-D@+CCEHE@EB.GEHEEFD@IHHHIIIHIIIIIHIIIHHEF<.?IIIHHIHHIIIIIIIHHEIIIIIIIIHHIIHHIIHIIIIIHIIIIIIHEHHHIIIGIIIIIHIIIIIIIIIHHIIIIIII
@HWI-D00621:625:HMJNFBCX2:2:1104:6535:44311
GTGGGGAATATTGCACAATGGGCGCAAGCCTGATGCAGCCATGCCGCGTGTATGAAGAAGGCCTTCGGGTTGTAAAGTACTTTCAGCGGGGAGGAAGGCGGTGAGGTTAATAACCTTGTCGATTGACGTTACCCGCAGAAGAAGCACCGGCTAACTCCGTGCCAGCAGCCGCGGTAATACGGAGGGTGCAAGCGTTAATCGGAATTACTGGGCGTAAAGCGCACGCAGGCGGTTTGTCAAGGCGGATGTGAAATCCCCGGGCTCAACCTGGGAACTGCATTCGAAACTGGCAGGCTAGAGTCTTGTAGAGGGGGGTAGAATTCCAGGTGTAGCGGTGAAATGCGTAGAGATCTGGAGGAATACCGGTGGCGAAGGCGGCCCCCTGGACAAAGACTGACGCTCAGGTGCGAAAGCGTGGGGAGCAAACAGG
+
IHHIIIIIIIIIIHIIHIIIIIIIIIIIIIGIIIHIIIIIIHGHCHHIHHIHIIIHIHHIIIIIIIIIIIIDHHHIGEEHIIFEHHIIIII<CDHHIIECHCDGHIHIHHHHIGHGE-775AHHHIG@HHIHG64+6>>A-8AG?@CEH+3:EGC@@F--54566665@@+3>:+34-@GHF->D+-5@@-@--45----6-E4@@--+-6C6?EGGHH?:EE+@@536+-6---@-@@6---@F@@GHGEF45+CHIGHHHA5@A--6?HHF8-EHHEEA--@HHHHHHEG-HF@AAA-7AAFGEHHIHIIHHFAHIIHF@G?CIH@HHHGHIIIIHIHHIIHHG<:.1HIHIHHHHHHIIHHHHEHE1HEIIIIIIHDE?HIIIIHIIIIHIHCDIIIIHIIIIIIHEHIIIHIGIIIIIIIIIIIII
@HWI-D00621:625:HMJNFBCX2:2:1104:15024:44719
GTAGGGAATCTTCGGCAATGGGGGCAACCCTGACCGAGCAACGCCGCGTGAGTGAAGAAGGTTTTCGGATCGTAAAACTCTGTTGTTAGAGAAGAACGTTAAGTAGAGTGGAAAATTACTTAAGTGACGGTATCTAACCAGAAAGGGACGGCTAACTACGTGCCAGCAGCCGCGGTAATACGTAGGTCCCAACGGTTGTCCGGATTTATTGGGCGTAAAGGGAGCGCAGGTGGTTTCTTAAGTCTGATGTAAAAGGCAGTGGATCAACCATTGTGTGCATTGGAAACTGGGAGACTTGAGTGCAGGAGAGGAGAGTGGAATTCCATGTGTAGCGGTGAAATGCGTAGATATATGGAGGAACACCGGAGGCGAAAGCGGCTCTCTGGCCTGTAACTGACACTGAGGCTCGAAAGCGTGGGGAGCAAACAGG
+
IIIIIIIIIIIIIIIIIIIIIIIIIIIIIIIIIIIIIIIIIIIGIIIIHIIIIIIIIIIIIHIIIIIIHIIIIIIIGIIIIHFGHHIIIIIHIIIIII@DGHHEHIIIEGGHEGEHIIHHHIIIHHHGIIIEHIIIHEHHHHHFHGCHIIHIIHFHIIIC-6A-FHHHHHG>+C:>:-6GH@@GH--@GCG@--65-3@@FEDC@@--66@EE>EEE?@4)5+:1+8---4-HC@8--F??GB6?EFHHBEB6-@EAB--EA7--EHAFF-H@-CHEGCCG?HGBHF.HHFIIIHGIIIIIHCFHFHE?HGA?IIIIIIIHHGHHIHHIIIIIIHHHHHIIIIHIIHGGIHHEIIIIHHHDCIHHIIIIIIIEHIIIIIIIIIIIHIHIHIIIIIIIIIIIIIIIIIIIIIIIIIIIIIIIIHIIIIIII
@HWI-D00621:625:HMJNFBCX2:2:1104:18751:44979
GTGGGGAATATTGCACAATGGGCGCAAGCCTGATGCAGCCATGCCGCGTGTATGAAGAAGGCCTTCGGGTTGTAAAGTACTTTCAGCGGGGAGGAAGGTGTTGAGGTTAATAACCTCAGCAATTGACGTTACCCGCAGAAGAAGCACCGGCTAACTCCGTGCCAGCAGCCGCGGTAATACGGAGGGTGCAAGCGTTAATCGGAATTACTGGGCGTAAAGCGCACGCAGGCGGTCTGTCAAGTCGGATGTGAAATCCCCGGGCTCAACCTGGGAACTGCATTCGAAACTGGCAGGCTAGAGTCTTGTAGAGGGGGGTAGAATTCCAGGTGTAGCGGTGAAATGCGTAGAGATCTGGAGGAATACCGGTGGCGAAGGCGGCCCCCTGGACAAAGACTGACGCTCAGGTGCGAAAGCGTGGGGAGCAAACAGG
+
IIIIIIIIIIIIIIHIHHIHIIIHHHGIGIIIIIIIIHFHHHHHIIIIIIIIIHH@H@GHHIIIIGIHIIHIIGHEHHIGHCDGCHHHIIHIHIGHIIIHIHIHIHHHEHHGHF@H-@-FG@EHCFHHED@@HAE:DCCGEHHH-GHHH:CH=GHHHEHIEC-6@-6?-@;:>DC>-@GH-ECHHD@GHHE@-5EEH@?@FHD@EFF@-ACG46--@6++--E3@-@:CCF@6---6--HC-=GH@HHG@H@-HDCD:?CFACHGHIGIHGFF88-@-G?GHE@A8EAEHHHGHFHFHHHEIGHHGHIHHDEGAHFHIIIHHEG?HHIHIIIIIIIIIHFGIIIIHGF7GF00EG?IIIIIIHIHIHHIHIHIIIIIHDCIHEHHIIIIIIIHIIIIIIIHFGIIIHIFIIIHHHFFIHIIIHIIIIIII
@HWI-D00621:625:HMJNFBCX2:2:1104:6791:45151
GTGGGGAATATTGCACAATGGGCGCAAGCCTGATGCAGCCATGCCGCGTGTATGAAGAAGGCCTTCGGGTTGTAAAGTACTTTCAGCGGGGAGGAAGGCGATAAGGTTAATAACCTTGTCGATTGACGTTACCCGCAGAAGAAGCACCGGCTAACTCCGTGCCAGCAGCCGCGGTAATACGGAGGGTGCAAGCGTTAATCGGAATTACTGGGCGTAAAGCGCACGCAGGCGGTTTGTCAAGTCGGATGTGAAATCCCCGGGCTCAACCTGGGAACTGCATTCGAAACTGGCAGGCTAGAGTCTTGGAGAGGGGGGTAGAATTCCAGGTGTAGCGGTGAAATGCGTAGAGATCTGGAGGAATACCGGTGGCGAAGGCGGCCCCCTGGACAAAGACTGACGCTCAGGTGCGAAAGCGTGGGGAGCAAACAGG
+
IIIIIIIIIIIIIIHIIIIIIIHIGHIEHIIIIHIIIIIHHEHIIIIIIIG?CHHIIIIIIIIIIHIIIIGIIIIH?DHHIIHIIIEDHIIHHIHIIHIGHHHHCEG@E@GHHHHIHFH-EEHH??GH@--4FF-++5>EECHAEHHE:DC6@F-6@-@F-5-@65FHHC3:+:3;G-66?-4>5+-44@6@6-644-@-6EHGGF6-6DC@@-6@HC66C--2:):C>+>6----6-4D>5--E@-E@-66-6+:C>4-A6--?HG?FGHIHEHFEEH@?EG6GB-CGA---CHHFFGD-GAED-HHIIHHG7IHIIIIIIHIIIIIHDIIIHIIHIIIIIIIHHGD7IHHEGIIIIIHDIHHEIIHIIIIIHIIIIHE=?IIIIIHEHHGHIIIIIIIHGIIIIIIIIIIIIIIIIIHIIIIIIIIII
@HWI-D00621:625:HMJNFBCX2:2:1104:8713:45316
GTGGGGAATATTGCACAATGGGCGCAAGCCTGATGCAGCCATGCCGCGTGTATGAAGAAGGCCTTCGGGTTGTAAAGTACTTTCAGCGGGGAGGAAGGTGTTGAGGTTAATAACCTCAGCAATTGACGTTACCCGCAGAAGAAGCACCGGCTAACTCCGTGCCAGCAGCCTCGGTAATACGGAGGGTGCAAGCGTTAATCGGAATTACTGGGCGTAAAGGGCACGGAGGCGGTCGGTCAAGTCGGATGTGAAATCCCCGGGCTCAACCGGGGAACTGCATTCGAAACTGGCAGGCTAGAGTCCTGGAGGGGGGAGTAGAATTCCAGGTGTAGCGGTGAAATGCGTAGAGATCTGGAAGAATACCGGTGGCGAAGGCGGCCCCCTGGACAAAGACTGACGCTCAGGTGCGAAAGCGTGGGGAGCAAACAGG
+
IIIIIIIIIIIIIHHIIIIIIIIIHHHHIIIIHIIIIIIIIIIIIHIDFEHIIHIIIHHEHIHIFHIIIH0<GHIHIHHIIHDEHHHHHIIHHGHCHD/9DGHHIII?EEHHHE7FEHAFEHFH---7D?GFHHID+6>-6FFH-AF->::HEF-AAE-5AG-@---4EC-@E--5-@GEG-6>;>55-6-6-5@@@E##EHEHFF6--DHE6-6HH@6+---+-+E8D;3>+3--6643+--@6-HHHG@F6+C:6+-E8--++>+6--CIIHEIHGA-HEA6-F-HG5---B-FHGGE7---7-77+7HD7-HGHHHHEHCD..IIIIHDHIIIIIIHIHHIIHGD7C900HHC0HGD.HDECIIGIIIIIHIHHHC.=IIHHHF<1<11IIIIIIIHD1IIH=IIHIIHC</1IIIIIHF1HD1EII
@HWI-D00621:625:HMJNFBCX2:2:1104:12568:45669
GTGGGGAATATTGCACAATGGGCGCAAGCCTGATGCAGCCATGCCGCGTGTATGAAGAAGGCCTTCGGGTTGTAAAGTACTTTCAGCGGGGAGGAAGGCGGTGAGGTTAATAACCTCATCGATTGACGTTACCCGCAGAAGAAGCACCGGCTAACTCCGTGCCAGCAGCCGCGGTAATACGGAGGGTGCAAGCGTTAATCGGAATTACTGGGCGTAAAGCGCACGCAGGCGGTCTGTAAAGTCGGATGTGAAATCCCCGGGCTCAACCTGGGAACTGCATTCGAAACTGGCAGGCTAGAGTCTTGTAGAGGGGGGTAGAATTCCAGGTGTAGCGGTGAAATGCGTAGAGATCTGGAGGAATACCGGTGGCGAAGGCGGCCCCCTGGACAAAGACTGACGCTCAGGTGCGAAAGCGTGGGGAGCAAACAGG
+
IIIIIIIIIIIIIIIIGHHIIIIIIIIIIIIIIIIIIIIIIIIIIIIIIIIIIIIIIIIIIIIIIIIIIIIIIIIIIIHIHIHIIIIIIIIIIIIGIIIIIIIIIIIIHGHIIHHHIHIHIIIFEHHIIGIIIIIHDHIIHIIIIIIIHIHHHEEH-@EHIIHIIIHHHFD:D:>C@FHHIDHHG+-4@G?---65-@@@HDHEG@@6#:D==G?G@E6)6GHDHEHC:>-@---@@-@C;=HHHCHG@IHGHHHDHHAEF-?@HGGHCHHIHHEHE@AHCGIIIIIHIIGHHG@@HHHHHHHHGHIHHHIIHCHGFIIHHHEIIIHEHHIIIIHIIIIIIGHHHHHF<<IIIIIIIHIIIHIIIIIIIIIIIIIHHIIIHFIIIIIIIIIIHIHHHIIIIIIIIIIIIIIIIIIIIIIHIIIIIIIHII
@HWI-D00621:625:HMJNFBCX2:2:1104:12802:45573
GTGGGGAATATTGCACAATGGGCGCAAGCCTGATGCAGCCATGCCGCGTGTATGAAGAAGGCCTTCGGGTTGTAAAGTACTTTCAGCGGGGAGGAAGGTGTTGAGGTTAATAACCTCAGCAATTGACGTTACCCGCAGAAGAAGCACCGGCTAACTCCGTGCCAGCAGCCGCGGTAATACGGAGGGTGCAAGCGTTAATCGGAATTACTGGGCTTAAAGCGCACGCAGGCGGTCTGTCAAGTCGGATGTGAAATCCCCGGGCTCAACCTGGGAACTGCATTCGAAACTGGCAGGCTAGAGTCTTGTAGAGGGGGGTAGAATTCCAGGTGTAGCGGTGAAATGCGTAGAGATCTGGAGGAATACCGGTGGCGAAGGCGGCCCCCTGGACAAAGACTGACGCTCAGGTGCGAAAGCGTGGGGAGCAAACAGG
+
IIFHHIHIIIIIHGHIIIIIIIIIHIIHIIIIIHHHHHIHHIIHIIIIIIEEEGHHHIIIIIIIIIIII?GHHCFHEHGC<GDEECECHDC.CCHHHHFHHDHHIHCFAFEHHIEA7FCHIHHH-BHI?GH@FGH:DDC@--88---4;DH:EA?GHH---@EFH@--@?DHHIDHC@?@-@@:C+--5@66-5@-65--4@@EHE@@CHEG4+EG@:HA>FE:@-E:D6-6--HF@-@C:-@666-F?HE@-5+3+CCHGA-?HH?G--AAEFGECHIHHCHEHGHHHGAH@GFEFFGHF7--7-IIIIHHHHEIIIIHCHD/.HIHHDHIHHHG9HIIIIH?IIHFDHHHGIHH?FIHHDDHFHHHHHIGIIIHDHE<IHGIHEIHEG?GIIIHEF?EHCIIHEEIIIIIIGIIIIHGECIIIIIIII
@HWI-D00621:625:HMJNFBCX2:2:1104:16105:45845
GTGGGGAATATTGCACAATGGGCGCAAGCCTGATGCAGCCATGCCGCGTGTATGAAGAAGGCCTTCGGGTTGTAAAGTACTTTCAGCGGGGAGGAAGGCGATAAGGTTAATAACCTTGTCGATTGACGTTACCCGCAGAAGAAGCACCGGCTAACTCCGTGCCAGCAGCCGCGGTAATACGGAGGGTGCAAGCGTGAATCGGAATTACTGTGCGTAAAGCGCACGCAGGCGGTCTGTCAAGTCGGATGTGAAATCCCCGGGCTCAACCTGGGAACTGCATTCGAAACTGGCAGGCTAGAGTCTTGTAGAGGGGGGTAGAATTCCAGGTGTAGCGGTGAAATGCGTAGAGATCTGGAGGAATACCGGTGGCGAAGGCGGCCCCCTGGACAAAGACTGACGCTCAGGTGCGAAAGCGTGGGGAGCAAACAGG
+
HIHGHH@HIIIIIIHIEHIIHGIHIIHIIIHGHCCHHHHIHHIIIGDHDC<CF@GEEGHGH??GHIGHGFHDH?FHEFHHHFEGFHGHIIIIHIHIHIHCD<GEHGGHCFHHHHHEEHAH@E?-@G-=A@FCGFH:C:;AHHHICHIII:::EGHIG?66EH?--5@GHH++36C+------53++6EGC6-4E---4-6@@-@E6EG@C$-@HIHE3C@H@C+@6@>;>-@@@@@6-=D:GHE@--6-6@HG+::DCCHEEHEHIHHHHIHHHIHA-GFGCHGBAHGIIHHHHGHHHGHHC?HHFEHIHDHADHHHHHIHHFHIIIIIHIIIIIHFGGEIGIIIHHF<IHHCIIHCEHIIIHHIIIIGIIIIIIHHHDD<1HIIIIHGIIHHIIHHDHIHGIIIIGIIIIIIIIHIIIIIIIIIIHIII
@HWI-D00621:625:HMJNFBCX2:2:1104:10796:46146
GTGGGGAATTTTGCACAATGGGCGCAACCCTGATCCAGCCATGCCGCGTGAATGAAGAAGGCCTTCGGGTTGTAAAGCACTTTCAGAGGGGAGGAAGTTGTTGAGGTTAATATCGGCAGCAATTGACGGTACCGTCAGAAGAAGCACCGGCTAACTACGTGCCAGCAGCCGCGGTAATACGAAGGGTGCAAGGGTTAATCGGAATTACTGGGCGTAAAGCCGGAGCAGGCGGTTTGGTAAGTCGGGTGGTAAATCCCCGGGCTTAACCTGGGAACTGCATTCGAAACTGGCAGGCTAGAGTCTTGTAGAGGGGGGTAGAATTCCAGGTGTAGCGGTGAAATGCGTAGAGATCTGGAGGAATACCGGTGGCGAAGGCGGCCCCCTGGACAAAGACTGACGCTGAGGTGCGAAAGCGTGGGGAGCAAACAGG
+
IIIIIIIII1DEH1<CHIIIII1CHHH/FHIIII1DHHIHIIIIIIIIII01<FHHIIHIHGHIIHIIIIIIIIIII10DHHDH0D00<E<C<DHH0//<:/<//./<FH?F....7.7----7DGHD+7DGH---7@?G@FFF-6BHHHHHIHEG-A@5-4-FH?GHHH++3+5>EGGCH-46C@-5E--6---5@E@EHHHHF@@?6HHE655?G>5+++++---D;56F4-@6--HD>++---66---CE3DCIHG?HG6?GHHHFGIIIIHF6---A-B-FIHGA-HIGIIHHHFD7---F-IIIIIHHHIIEIHHHHHIIHIIIIIHH@IIIIHHEDIIIIHHDFD0IIHIIIHG.IIHHCIIIIIIIIIIIHHE@HHD1<1<11<11IIIHIHHD1IHF==HIIIIIIIIIIIIIHG1IIIIII
@HWI-D00621:625:HMJNFBCX2:2:1104:15339:46466
GTGGGGAATATTGCACAATGGGCGCAAGCCTGATGCAGCCATGCCGCGTGTATGAAGAAGGCCTTCGGGTTGTAAAGTACTTTCAGCGGGGAGGAAGGTGTTGAGGTTAATAACCTCAGCAATTGACGTTACCCGCAGAAGAAGCACCGGCTAACTCCGTGCCAGCAGCCGCGGTAATACGGAGGGTGCAAGCGTTAATCGGAATTACTGGGCGTAAAGCGCACGCAGGCGGTCTGTCAAGTCGGATGTGAAATCCCCGGGCTCAACCTGGGAACTGCATTCGAAACTGGCAGGCTAGAGTCTTGTAGAGGGGGGTAGAATTCCAGGTGTAGCGGTGAAATGCGTAGAGATCTGGAGGAATACCGGTGGCGAAGGCGGCCCCCTGGACAAAGACTGACGCTCAGGTGCGAAAGCGTGGGGAGCAAACAGG
+
GIIHHHHIIIIIIHGHHIHHGHHIIIIIHIHHIIIIIIGIIIIHIHIGCECGHHIIIGIHIIGIHHHIHHIIIHHHHHHIID<GHHIIIHHDHHEFFHHHHIIIII@GHECHHIHEHHEEHHHHHHHHEGHGHHHHGCHIIICCHEGEHHHHGICHCCH?@C5@@GEGHEDHIIHGH--FH-@+3+5@CHHGCE4--6-@HHG6@66@EIHCHFF6@:-6@CG;EDDDC94-@HHHHHEHD@---G?@-G@-@D:+HD48EEFACF-A-AHA6--IHHIHHIHIHHHHIHHFAC?FHHHHIIHHIHEHCIIHHEHIIIHGCIHHCHIHIIIIIHIHFGIHEDHHHHHD<HEIHIHCHFGHHHHIIIIHIHHGIIIHDH?C=EIGHIIHHHIIHIIIIIIIIIIIHHEHIIIIIHIIIIIIIHIHIIIIII
@HWI-D00621:625:HMJNFBCX2:2:1104:18750:46356
GTGGGGAATATTGCACAATGGGCGCAAGCCTGATGCAGCCATGCCGCGTGTATGAAGAAGGCCTTCGGGTTGTAAAGTACTTTCAGCGGGGAGGAAGGCGATAAGGTTAATAACCTTGTCGATTGACGTTACCCGCAGAAGAAGCACCGGCTAACTCCGTGCCAGCAGCCGCGGTAATACGGAGGGTGCAAGCGTTAATCGGAATTACTGGGCGTAAAGCGCACGCAGGCGGTCTGTCAAGTCGGATGTGAAATCCCCGGGCTCAACCTGGGAACTGCATTCGAAACTGGCAGGCTAGAGTCTTGTAGAGGGGGGTAGAATTCCAGGTGTAGCGGTGAAATGCGTAGAGATCTGGAGGAATACCGGTGGCGAAGGCGGCCCCCTGGACAAAGACTGACGCTCAGGTGCGAAAGCGTGGGGAGCAAACAGG
+
IIIIIIIIIIIIIIIIHIIHIHIIIIIIIIIIIIIIIIIIIIIIIHIIIIIIIIIGIIIHHIIIIIIIIIIDHHHIHIIIIE<DFHHIHIIIIGIHH=HHIHHIIICEGHHGHHCGAFHIHHHIHIHGHHFGCHHIIGHHHIHIFHHIGDDCHHEG@GHH?HHIHHC-@H:HHHDHI?G?GHG::DH@GHICGHGEEEGHHHH?HEE?IIHHEHHHGE36-'CH-CGCD>C@6--HG@@++IIHEGHFG?FHHGHCD+HIHEA?HHCIIHF-IHHHFIIHECIHGIHIIIIHGEHFEGIHHFGHHGGHIGHFHEIIHIIHIHHHIIIIIIIIIIIIIIIIHHHIFEHF<HIIHHHFIIIIIHHIIIIIIIIIIIIIHIIIIIIIIIIIIIIIIIIIIIIIHHIHHIIIIIIIIIIIIIIIIIIIIIIIII
@HWI-D00621:625:HMJNFBCX2:2:1104:15482:46516
GTGGGGAATCTTGCGCAATGCGCGAAAGCGTGACGCAGCAACGCCGCGTGGGGGAAGAAGGCCTTCGGGTTGTAAACCCCTTTCAGGAGGGACGAAGCCTTGGCGGTTAATAGCCGACCGAGGTGACGGTACCTCCAGAAGAAGCCCCGGCTAACTACGTGCCAGCAGCCGCGGTAATACGTAGGGGGCAAGCGTTGTCCGGAATCATTGGGCGTAAAGAGCGTGTAGGCGGTCCGGTAAGTCGGCTGTGAAAGTCCAGGGCTCAACCCTGGGATGCCGGTCGATACTGCCGGACTAGAGTTCGGAAGAGGCGAGTGGAATTCCCGGTGTAGCGGTGAAATGCGCAGATATCGGGAGGAACACCTATGGCGAAGGCAGCTCGCTGGGACGTTACTGACGCTGAGACGCGAAAGCGTGGGGAGCAAACAGG
+
IIIIIIIIIIIIIIIIIIIIIIIIIIIIHIIIIIGIIIIIIIIIIIIIIIIIIHIIIIIIIIIIIIIIIIIIIIIIIIIIIICGHIIIGHHHHIIIIIHHGHEHIHHIHAAFHHHHHIIIIIGHHHHIDHHDHHHHHFHGHHF?EGHIIDHIHEEHGIIIIIIIIIIEHHHHIG>DHHEHHEH-EHGIHDEC-EG@CGFHIH@:ECE@@HEE?HDHI?C;;4:6@456@?;3+:E@@-->::DFF---@@@FHHF@@?EHF@-:G@H@-@@@6+:HCCIHHEAA-8+:IHHFIHFAHIIHDEHEEIIIIIIHIIIIIIHEIHDIGIIIHDIIIIHHGFGGCIIIIHHC>IHIIIIIIIIHEHIIHIHHIIIIIIIIIIHHHIHIIHIHIIIIIHIIHHHIIIHIIIIIIIIIIIIIIIHHIHIIIIIIII
@HWI-D00621:625:HMJNFBCX2:2:1104:16790:46647
GTGGGGAATATTGCACAATGGGCGCAAGCCTGATGCAGCCATGCCGCGTGTATGAAGAAGGCCTTCGGGTTGTAAAGTACTTTCAGCGGGGAGGAAGGCGGTGAGGTTAATAACCTCATCGATTGACGTTACCCGCAGAAGAAGCACCGGCTAACTCCGTGCCAGCAGCCGCGGTAATACGGAGGGTGCAAGCGTTAATCGGAATTACTGGGCGTAAAGCGCACGCAGGCGGTCTGTCAAGTCGGATGTGAAATCCCCGGGCTCAACCTGGGAACTGCATTCGAAACTGGCAGGCTAGAGTCTTGTAGAGGGGGGTAGAATTCCAGGTGTAGCGGTGAAATGCGTAGAGATCTGGAGGAATACCGGTGGCGAAGGCGGCCCCCTGGACAAAGACTGACGCTCAGGTGCGAAAGCGTGGGGAGCAAACAGG
+
HIIHIIIIIHIIIIHIIIIGIIIIIHHIIIIIHIHIIIHIIIIHIICHHIIIIIHHIIHIHGIIIGIIGHHIIHIIIIIGIIDHHHIGHIIIIHCHIEHIIIIFIIHHHIHHIIIIIIHIIIHIGIIIHCFHHHIIIIIIIIIHEHCHHHHDHHIIGHHIEHIIIHEHEHIDDHHI?HCFHHIHG:HHDFHHHH@EDCFCHHEH@FEEFHD@HIHFFD66GHIHE@HHCDD@6---@FHHHE-6HFGHHHHIHIHD6+HHGHEHHIHEEHEIEHGGIHFEIHHHIIHHHIHIHG?IIIHHGIEIIIIHIIHHHEHIHHIIIHHIIHHHHCIHIHIIIIIIIIIIIIHGDIIIIIIIIIIIIIIIIIIHIIIIIIIIIIHHDIIGIIIIIIIHHIIIIIIIHHIIIIIIIIIIGIIIIIIIIIHIIIIIII
@HWI-D00621:625:HMJNFBCX2:2:1104:18450:46612
GTGGGGAATATTGCACAATGGGCGCAAGCCTGATGCAGCCATGCCGCGTGTATGAAGAAGGCCTTCGGGTTGTAAAGTACTTTCAGCGGGGAGGAAGGCGATAAGGTTAATAACCTTGTCGATTGACGTTACCCGCAGAAGAAGCACCGGCTAACTCCGTGCCAGCAGCCGCGGTAATACGGAGGGTGCAAGCGTTAATCGGAATTACTGGGCGTAAAGCGCACGCAGGCGGTCTGTCAAGTCGGATGTGAAATCCCCGGGCTCAACCTGGGAACTGCATTCGAAACTGGCAGGCTAGAGTCTTGTAGAGGGGGGTAGAATTCCAGGTGTAGCGGTGAAATGCGTAGAGATCTGGAGGAATACCGGTGGCGAAGGCGGCCCCCTGGACAAAGACTGACGCTCAGGTGCGAAAGCGTGGGGAGCAAACAGG
+
IIIIIICHHIIIIIIIIIIHIIIIIIIIIIIIIIIIIIIIHIIIIIIIIIHHIGIHIIIIIIIIHGHIIIIIIIIIIIIGIIDFHHIIIIIGDHHEHFHIGDHHHI8FHHIEFHCHF@HHGIIHHHIIIIHCC-@DH:C?FHHIGHHEHHHGHIEHIHHHHHEH@HHE?F3:DDH+@@E?@--;DHEHHIIIID@G@GEHHHFHHFH-GHCEHHG@EHC@CCEDH5EHD>HG@-6---=C3--HE@?F@66-5CC+HDHHIHEA68A-EIIHFHGHA-?IHEEHHIIIIIHGHHGEHIIHG?HEF?IHHDHHHAHIIIGIIIHHHIIHHHHDFIIIHHCIIHIHHHHHAHIFIIIHIIIIHHIGIIIIIIIIIHIIIIIIH?IIIIIIIIIHHHHHHDGHEIIIIIHHIIIIIIIIIIIIIIIIIIIIII
@HWI-D00621:625:HMJNFBCX2:2:1104:18535:46665
GTGGGGAATATTGCACAATGGGCGCAAGCCTGATGCAGCCATGCCGCGTGTATGAAGAAGGCCTTCGGGTTGTAAAGTACTTTCAGCGGGGAGGAAGGTGTTGAGGTTAATAACCTCAGCAATTGACGTTACCCGCAGAAGAAGCACCGGCTAACTCCGTGCCAGCAGCCGCGGTAATACGGAGGGTGCAAGCGTTAATCGGAATTACTGGGCGTAAAGCGCACGCAGGCGGTCTGTCAAGTCGGATGTGAAATCCCCGGGCTCAACCTGGGAACTGCATTCGAAACTGGCAGGCTAGAGTCTTGTAGAGGGGGGTAGAATTCCAGGTGTAGCGGTGAAATGCGTAGAGATCTGGAGGAATACCGGTGGCGAAGGCGGCCCCCTGGACAAAGACTGACGCTCAGGTGCGAAAGCGTGGGGAGCAAACAGG
+
IIIIIIIIIIIIIIIIIIIIIIIIIIIIIHIIIIIIIIIIIIIIIIIIIIHHIIIHEHIIIIIIIIHHIIIIIIIIIIIHIHDHHHIIIGIDHIHIIIIEHHHIIIHHGIGHHHHIIHIGIIHIIIIIIIGHEEHIIIIIIIIIIIHIICCHHIHIHHHHIHIIHII-GH:CHIGDGHHHIE=>HCGHEHHHHIH=HHHEHHHCHHIHEDHHGF;EE@H@HIIIHHI:HHEIHHG@-@ECC=EEGHHF@CHHHDD;3>EHGHHGIHGA-EEGEHHEIIIHE=IHHFIIHIIHEEFGHFHHIHHFEIIIIHIHHEIHHIIHIHEIIIIIHHGIIIIIIHHEGIIIIIHG<DIHIHIIIIIIIHIIIIIIIHIIIIIIIH?HFIIIIIIIIIIHHIIIIIIIIHIIIHGHIIIIIIIHIIIIIIIIIIIIII
@HWI-D00621:625:HMJNFBCX2:2:1104:4742:46989
GTGGGGAATATTGCACAATGGGCGCAAGCCTGATGCAGCCATGCCGCGTGTATGAAGAAGGCCTTCGGGTTGTAAAGTACTTTCAGCGGGGAGGAAGGCGGTGAGGTTAATAACCTCATCGATTGACGTTACCGGCAGAAGAAGCACCGGCTAACTCCGGGCCAGCAGCCGCGGTAATACGGAGGGTGCAAGCGTTAATCGGAATTACTGGGCGTAAAGAGCACGCAGGCGGTCTGTCAAGTCGGATGTGAAATCCCCGGGCTCAACCTGGGAACTGCATTCGAAACTGGCAGGCTAGAGTCTTGTAGAGGGGGGTAGAATTCCAGGTGTAGCGGTGAAATGCGTAGAGATCTGGAGGAATACCGGTGGCGAAGGCGGCCCCCTGGACAAAGACTGACGCTCAGGTGCGAAAGCGTGGGGAGCAAACAGG
+
IIIIIIIHIHIIIIIIIIIIIIHIHIIIIIIIIIIIIIIIIIIIIHIICECHHIIEHIIIIIIIIIIIIIIIIHIHHIHIIIDEEGHIIIIGIIIIHHEHC<CHIIIIHEHHHHEGEEF@8AG--66@H-FHG-3:;+@-6A-88AE->>:H=?GFCG@++>+46--5@4+6>+3+--664--65+444@@--@@-@-6-G@@@6@G-@IHHDIHHE@?+--6+5-ECC:?F6--@-HG:>6--FEIHEHHG@+HH>3A-A6A4EHHG@?HHGGEA?GHEHE?EIIHHEHEFCF?GHHGF@--EIEHGIIHHHFHEFCHIIIHIGIIHD:IIIIIIIIIIIIGIIIHD<CIIHHHHIIIHHHCIIIIHIHIIIIIIIIHHHFIIIIIIIIIHGIIIIIIIHGIIIIHIIIIIIIIIIIIIIIIIIIHIII
@HWI-D00621:625:HMJNFBCX2:2:1104:11264:46753
GTGGGGAATATTGCACAATGGGCGCAAGCCTGATGCAGCCATGCCGCGTGTATGAAGAAGGCCTTCGGGTTGTAAAGTACTTTCAGCGGGGAGGAAGGTGTTGAGGTTAATAACCTCAGCAATTGACGTTACCCGCAGAAGAAGCACCGGCTAACTCCGTGCCAGCAGCCGCGGTAATACGGAGGGTGCAATCGTTAATCGGAATTACTGGGCGTAAAGCGCACGCAGGCGGTCTGTCAAGTCGGATGTGAAATCCCCGGGCTCAACCTGGGAACTGCATTCGAAACTGGCAGGCTAGAGTCTTGTAGAGGGGGGTAGAATTCCAGGTGTAGCGGTGAAATGCGTAGAGATCTGGAGGAATACCGGTGGCGAAGGCGGCCCCCTGGACAAAGACTGACGCTCAGGTGCGAAAGCGTGGGGAGCAAACAGG
+
IIHIIIHGHIIIIIIIIIIIIFHHIHIHIIIHIGGHHIHIHIIIIIIGHHHFHIGHIIGHIIIHIIIHGGF<HHFHCHIHIIDFHHHCHHHHDHHGFIHFHF@HFHHFHEHIECFH-FHHIIHEHFHIIHFDH@GHHD:6-88A6GHHHCDHIGAAH--8AGE@?@@-@G+>DDDH---666@HHHHHHIE--6@-@--66G@4EHH?=ED@-6-EEF?@-=G+EEDHD65HH@6?G@HH>-4-E@-@6-E@=>CC>+HHHFEAGF-@F@A-HHIHEHHHGHEEIGCHCIIHFEGHHEFA@B-HEHIHGIIHHIIIHFIIIHHHHHHHIIIIHHIGHHHGIHHHIHHC<<GIIIIIIIHIHDGHIHHHIIIHHIIIIIHGIHIIIIIIIIIIHIIIIIIHHGGIIIIIHIIIIIIIHHHHHIIIIIIIII
@HWI-D00621:625:HMJNFBCX2:2:1104:12430:46928
GTGGGGAATATTGCACAATGGGCGCAAGCCTGATGCAGCCATGCCGCGTGTATGAAGAAGGCCTTCGGGTTGTAAAGTACTTTCAGCGGGGAGGAAGGCGGTGAGGTTAATAACCTCATCGATTGACGTTACCCGCAGAAGAAGCACCGGCTAACTCCGTGCCAGCAGCCGCGGTAATACGGAGGGTGCAAGCGTTAATCGGAATTACTGGGCGTAAAGCGCACGCAGGCGGTCTGTCAAGTCGGATGTGAAATCCCCGGGCTCAACCTGGGAACTGCATTCGAAACTGGCAGGCTAGAGTCTTGTAGAGGGGGGTAGAATTCCAGGTGTAGCGGTGAAATGCGTAGAGATCTGGAGGAATACCGGTGGCGAAGGCGGCCCCCTGGACAAAGACTGACGCTCAGGTGCGAAAGCGTGGGGAGCAAACAGG
+
IIIIHIIIIIIIIIIIIIIIIIIIIIIIIIIIEHIIIIIIIIIIIIIIEHHHIIIIIIIIIHIIIIIIIIIIIIIGHHHIIHDHIIHIIGIHHIHIHHHIIHDGHHHHHHIHIIHIIIIIII?HEF@HEEEHHHIHHHCHHHEHIEHICCHGDHEHHIIIGIIGHC?EEE:CC++6@@FHHHHHHH@@@G?@E@G@EH?EHE@@@HEHGHGGGHHHGF6;HHH>DHEHCHH@----6-@>5-=CH@6E@@HFHH:>CHIHFA?AAFA--?IIIHCIHHHH?CHEHIHHEHHHFIHHHHFHGHHGIHHHHIIHHGIHHHHIHF@HIIIIHHIIIIIIHHGIIHIIIIHGDIGIIIIIIIIIIIIIIIIIIIIIGIIHIIIHHHHHIIIIIIIIIIIIIIIHHEIIIIIIIIIIIIIIIIIIIIIIIIIIII
@HWI-D00621:625:HMJNFBCX2:2:1104:13521:46892
GTGGGGAATATTGCACAATGGGCGCAAGCCTGATGCAGCCATGCCGCGTGTATGAAGAAGGCCTTCGGGTTGTAAAGTACTTTCAGCGGGGAGGAAGGCGGTGAGGTTAATAACCTCATCGATTGACGTTACCCGCAGAAGAAGCACCGGCTAACTCCGTGCCAGCAGCCGCGGTAATACGGAGGGTGCAAGCGTTAATCGGAATTACTGGGCGTAAAGCGCACGCAGGCGGTCTGTCAAGTCGGATGTGAAATCCCCGGGCTCAACCTGGGAACTGCATTCGAAACTGGCAGGCTAGAGTCTTGTAGAGGGGGGTAGAATTCCAGGTGTAGCGGTGAAATGCGTAGAGATCTGGAGGAATACCGGTGGCGAAGGCGGCCCCCTGGACAAAGACTGACGCTCAGGTGCGAAAGCGTGGGGAGCAAACAGG
+
IIIIIIIIIIIIIIIIIIIIIIIIIIIIIIIIIIIIIIIIIIHIIIIIIIHIIIHIIIIHIIIIIIIIIIIIIHIIIIHIIHDGHHIIIIIHIIIGIIIIHIIIIIGHHIIIIHHIIIIIIIHIIIIHEGH6EHHIIIIIHHIIIIIGIIIIIIHHHHCHHE@HCHHHIGHGIH:DE-F?HEEHHH=G=FEHEH-@EHEEHHHIHHEEHHIHIHEGEHH?;:D+??EHHCEHGE?F?HH:C-4@EFIIHHHHEIGHDCHFHGHHGHGIIFHEAAHA?A-HHEEEHHHIHHHE?HHIIIIHIHIGIIIIIIIHHHIIIIIIIHHIIIIIIIIIIIIHHGHHIIIIIHHF<DIIIIHFIHHEIIIIIIIIIIIIIIIIIIIIIIIIIIIIIIHHHIIIIIIIGFIIIIIIIIIIIIIIIIIIIIIIIIIIII
@HWI-D00621:625:HMJNFBCX2:2:1104:16169:46927
GTGGGGAATATTGCACAATGGGCGCAAGCCTGATGCAGCCATGCCGCGTGTATGAAGAAGGCCTTCGGGTTGTAAAGTACTTTCAGCGGGGAGGAAGGCGATAAGGTTAATAACCTTGTCGATTGACGTTACCCGCAGAAGAAGCACCGGCTAACTCCGTGCCAGCAGCCGCGGTAATACGGAGGGTGCAAGCGTTAATCGGAATTACTGGGCGTAAAGCGCACGCAGGCGGTCTGTCAAGTCGGATGTGAAATCCCCGGGCTCAACCTGGGAACTGCATTCGAAACTGGCAGGCTAGAGTCTTGTAGAGGGGGGTAGAATTCCAGGTGTAGCGGTGAAATGCGTAGAGATCTGGAGGAATACCGGTGGCGAAGGCGGCCCCCTGGACAAAGACTGACGCTCAGGTGCGAAAGCGTGGGGAGCAAACAGG
+
IIIIIIIIIIIIIIHIIIIIHIIIIIIIIIIIIIIIIIIIIIHHIIIIIIHIIIIHIIIIHHIHIHIIIIIIIIIIIIIIIIFGHIIIDHHHDDHIIIIIIGHHHHHHHHGCFAFHIIIIHIHICHHIHEG=AEHIIGIGHHIIFIHHHGHHCGEEHIHHIIHI-GHIHHHDH:CCEHIIIH=CCDHHDGC--6@@EHHFIHHHH@GF6:@E-@E@@+DHE;@:GFHHC3-HEFHHHHECIGHEHEGIIIHHG:CCC:HHHEHHHIIIHGIHFHHIIIIHHIIIHIHIHIHIIGIIIIIIIIIHIHIIIIIIHGIIHIIIIHCFHIIIIIIIIIIHHHHIIIIIHHHF<IIIIIIHIIIIIIIIIIIIIHIIIIIIHIHHFHIIIIIIHHIHFIIIIIIIHHIIIIIHIIIIIIIIIIIIIIIIIIIIII
@HWI-D00621:625:HMJNFBCX2:2:1104:17941:46882
GTGGGGAATATTGCACAATGGGCGCAAGCCTGATGCAGCCATGCCGCGTGTATGAAGAAGGCCTTCGGGTTGTAAAGTACTTTCAGCGGGGAGGAAGGCGATAAGGTTAATAACCTTGTCGATTGACGTTACCCGCAGAAGAAGCACCGGCTAACTCCGTGCCAGCAGCCGCGGTAATACGGAGGGTGCAAGCGTTAATCGGAATTACTGGGCGTAAAGCGCACGCAGGCGGTCTGTCAAGTCGGATGTGAAATCCCCGGGCTCAACCTGGGAACTGCATTCGAAACTGGCAGGCTAGAGTCTTGTAGAGGGGGGTAGAATTCCAGGTGTAGCGGTGAAATGCGTAGAGATCTGGAGGAATACCGGTGGCGAAGGCGGCCCCCTGGACAAAGACTGACGCTCAGGTGCGAAAGCGTGGGGAGCAAACAGG
+
IIHIIIHIIIIIIIIIIIIIIIIHIIIIIIIHHGHHIIIIIIIIFHIIHHHIIIIIIIIGIGIHIIIIHIIIIGIHIIIGFHFHHIGDHHHDCHHEHIIIGDH@HHHHHIIHFFEHHIIHEFHIIIIHHHI@GHHDHIHHGIHGHHIGIIGIIIHHIIIIHHIGE@GHI?+>HDH:E-@-54-5:D@-@GIHCHHIIICFGH@F6-@GE<+G@@GHHHHD5+HHGGHDDC@CCEIGIHHC;@-FFHIIHEIHCD+>+DHF-EHGIHHHEGHIIIIIIIHEEHIIIHFIHBHHHGBIHIIHHHHEIHHFIHHHHEHIHHEHIIHEGIIHIHIIHHHIIHHGIIIIIIHGDHIIIIIIHIIIIIIIIIIIIIHIIIIIHIIIHIHIIIIIIIIIHHIIIIIHIHHIIIIIIIIIIIIIIIIIIIHIIIIIII
@HWI-D00621:625:HMJNFBCX2:2:1104:17318:47240
GTGGGGAATATTGCACAATGGGCGCAAGCCTGATGCAGCCATGCCGCGTGTATGAAGAAGGCCTTCGGGTTGTAAAGTACTTTCAGCGGGGAGGAAGGCGATAAGGTTAATAACCTTGTCGATTGACGTTACCCGCAGAAGAAGCACCGGCTAACTCCGTGCCAGCAGCCGCGGTAATACGGAGGGTGCAAGCGTTAATCGGAATTACTGGGCGTAAAGCGCACGCAGGCGGTCTGTCAAGTCGGATGTGAAATCCCCGGGCTCAACCTGGGAACTGCATTCGAAACTGGCAGGCTAGAGTCTTGTAGAGGGGGGTAGAATTCCAGGTGTAGCGGTGAAATGCGTAGAGATCTGGAGGAATACCGGTGGCGAAGGCGGCCCCCTGGACAAAGACTGACGCTCAGGTGCGAAAGCGTGGGGAGCAAACAGG
+
IIIIIIIIIIIIIIIIIIIIIIIIIIIHIIIIIIIIIIIIIIIIIIIIIIHIIIIHIIIIIIIIIIIIIIIIIIIIIIIIHIGHHIIIIIGHIIIIIHIIGHIIIGGHIIHIEHHIIHIIIIIIHIIIIIH=GHEHHIIFHHIGHHHHDHI+@FHHHIIIIIIIIIIGIIHHIHHHHFEGH@E+3+6EEGCG?G@EEFHHIIIGEGHHFHHGE@>?EF:>CDHCD8FHHHF@666-6-CD>-DGHHG@-HHEG:HHHDHEF-GFF@HAACAGFHEF?B--FHHHHGB-5HHIHHGHIHHHHIHEGAFHHHHHGAFHEIIIIIIHIIIIIIIIIHIIHHHDIIIIIIHHDIIIHIIGIIIHGIIHIIIIIHIIIIIIIIHIHHIIIIIIIIIIHIIIIIIIIIHIIIIIIIIIIIIIIIIIIIIIHIIIII
@HWI-D00621:625:HMJNFBCX2:2:1104:18673:47009
GTGGGGAATATTGCACAATGGGCGCAAGCCTGATGCAGCCATGCCGCGTGAATGAAGAAGGCCTTCGGGTTGTAAAGTACTTTCAGCGGGGAGGAAGGTGTTGAGGTTAATAACCTCAGCAATTGACGTTACCCGCAGAAGAAGCACCGGCTAACTCCGTGCCAGCAGCCGCGGTAATACGGAGGGTGCAAGCGTTAATCGGAATTACTGGGCGTAAAGCGCACGCAGGCGGTCTGTCAAGTCGGATGTGAAATCCCCGGGCTCAACCTGGGAACTGCATTCGAAACTGGCAGGCTAGAGTCTTGTAGAGGGGGGTAGAATTCCAGGTGTAGCGGTGAAATGCGTAGAGATCTGGAGGAATACCGGTGGCGAAGGCGGCCCCCTGGACAAAGACTGACGCTCAGGTGCGAAAGCGTGGGGAGCAAACAGG
+
IIIIIIIIIIIIIIIIHHIIIIIIIIIIIIIIGIIIIHIIIIHHIIIIIII?FHIHHIIIGIIIIGIIIHIIIHIIIHIHHIFHIIIIIIIDHHCHIHHEGGHIIH/DGHHIGF?GGHIGCHAFHHEH@EHHHEHHC:DHIGIHEHIIIHHIHHHHEHHHHCFHIGEHH?CDHH++-6@E@44CHH-@5-6@-4-554-F@@@EF6@-6>D54F-@E6@CH-6CHIIHHDF@6--6EHG;DE@HH?IIHIIIHCHHHDCHHEHEIIHF@?HFFGHCFIIHHHEHHIIIHHBGHEHEIIIIIIIGIHIIH:DE.@GHIHIHIIIIIIIIIIIIIIIIIIIIIIIIIIHG<HIHEIIGIIIHHIIIIIIIIIIIIIIIHDHHEGIHHIIIHFIHHIHIIIIIIIIIIHHCIIIIIIIIIIIIIIEIIIIIII
@HWI-D00621:625:HMJNFBCX2:2:1104:11606:47647
GTGGGGAATATTGCACAATGGGCGCAAGCCTGATGCAGCCATGCCGCGTGTATGAAGAAGGCCTTCGGGTTGTAAAGTACTTTCAGCGGGGAGGAAGGTGTTGTGGTTAATAACCACAGCAATTGACGTTACCCGCAGAAGAAGCACCGGCTAACTCCGTGCCAGCAGCCGCGGTAATACGGAGGGTGCAAGCGTTAATCGGAATTACTGGGCGTAAAGCGCACGCAGGCGGTCTGTCAAGTCGGATGTGAAATCCCCGGGCTCAACCTGGGAACTGCATTCGAAACTGGCAGGCTAGAGTCTTGTAGAGGGGGGTAGAATTCCAGGTGTAGCGGTGAAATGCGTAGAGATCTGGAGGAATACCGGTGGCGAAGGCGGCCCCCTGGACAAAGACTGACGCTCAGGTGCGAAAGCGTGGGGAGCAAACAGG
+
IIIIIIIIIIIIIIIIIIIIIIIIIIIIIIIIIIIIIIIIIIIIIIIIHHHIIIIIIIIIIIIIIIIIIIIIIIIIIIIGHGFHHIIIIIGDHIIIIIIIIIIIIIFHIIIIIIIIIIIIIIIIIIHIIHHIGHHDCCCHIIII?HHHGGHHHHEHHHHCHDE?-GGHGEDHHHDHHHIII==HHGHIFI?6-6@-@HHHHHFEHIICE@H@@EIHG:>6>CHDHEIH>+CIIHHHEHFHHIHHIHHGHIHEHDHHHHHEHGCFHHIHHHGIHIIGHHHHGHGFHIGIIHHG@HBEHHHHHFFIIIIHIHIIIHHHFHIHGIHIIIIIH:HIIHHHDGIIIHIIIIHG<HHIIIHHIHIIHIHIIIIIIIIIIIIIIIHIIIIIIIIIIIIHHIIIIIIIIHIIIIIIIIIIIIIIIIIIIIIIIIIIII
@HWI-D00621:625:HMJNFBCX2:2:1104:13247:47687
GTGGGGAATATTGCACAATGGGCGCAAGCCTGATGCAGCCATGCCGCGTGTATGAAGAAGGCCTTCGGGTTGTAAAGTACTTTCAGCGGGGAGGAAGGTGTTGAGGTTAATAACCTCAGCAATTGACGTTACCCGCAGAAGAAGCACCGGCTAACTCCGTGCCAGCAGCCGCGGTAATACGGAGGGTGCAAGCGTTAATCGGAATTACTGGGCGTAAAGCCCACGCAGGCGGTCTGTCAAGTCGGATGTGAAATCCCCGGGCTCAACCTGGGAACTGCATTCGAAACTGGCAGGCTAGAGTCTTGTAGAGGGGGGTAGAATTCCAGGTGTAGCGGTGAAATGCGTAGAGATCTGGAGGAATACCGGTGGCGAAGGCGGCCCCCTGGACAAAGACTGACGCTCAGGTGCGAAAGCGTGGGGAGCAAACAGG
+
IIIIIGIIIHIIIIIIIIIIIIIHHHIIIIIIIGIIIIIHIIIIIIIIIIIIIHIIIIHHHCHIIIIIHHHIHH@CFGHIIHGFHICCCDGIHIIIHIHHIGHIIIIIGFDFEEEHHHIHHGE7AAGHH@FEHIDD:>+BGHHHIF?GHD+;EHGHII=4EHCHHECHHE>C:CCHG-@GC=GDHI-@-@F6-54@GGEH@EFCH@-6@EH@566-@6-+)-4+--FDHC@E@@66-ECH:C@66---@@@@HDC+CDEAEE@HHHHEFFIHEHGA6-IHGGHHHHHHHHEHG@ECHIHG@HIIIHHG;:HHHHHHHHHIIGIIHIIIIIIIIHHFGGEIGIIIIHE:<DEIIHIIHHHHHHDIIIIIIIIIIHCCHHGHHFIHHIIIIIIHGIIHHDHIHHHHHHEHIIIIIIIHHIIIHIIIIIHFHG
@HWI-D00621:625:HMJNFBCX2:2:1104:13155:47728
TAGGGAATCTTCGGCAATGGGGGCAACCCTGACCGAGCAACGCCGCGTGAGTGAAGAAGGTTTTCGGATCGTAAAACTCTGTTGTTAGAGAAGAACGTTAAGTAGAGTGGAAAATTACTTAAGTGACGGTATCTAACCAGAAAGGGACGGCTAACTACGTGCCAGCAGCCGCGGTAATACGTAGGTCCCAAGCGTTGTCCGGATTTATTGGGCGTAAAGCGAGCGCAGGTGGTTTCTTAAGTCTGATGTAAAAGGCAGTGGCTCAACCATTGTGTGCATTGGAAACTGGGAGACTTGAGTGCAGGAGAGGAGAGTGGAATTCCATGTGTAGCGGTGAAATGCGTAGATATATGGAGGAACACCGGAGGCGAAAGCGGCTCTCTGGCCTGTAACTGACACTGAGGCTCGAAAGCGTGGGGAGCAAACAGG
+
IIIHHHIIIHIIIHIIIIIIIIIIHHHIIIIIIIIHIIIHIIIIIIIEHHIFHHIIHIIH<CGHEHHDEHHHIIHHHHIIIIEHIIIIHIHIIIIGIIIIIHHI@EHHHIHIHIHGHHHIFGGHH?HHH-FHIGHIH?@HHHHFCDHIHH:;EC---6@86FEHA?6AF-+>C+6>@FFEE66@-6@@4CE@@GE-+-@GHI--6@-@@GH--+6:@FHCC>6,-46@:4466A-@HG-@GAF8-?GIIIGIIIHEHC@EHG6-GF7G8-HGAA-8A?HHHG@DGIHHHHGE?HHHHGCHIIHEHFBACIHEIIIIHIHIIHHHCG?HIHGIIIIIIIIHIIIIHGHHIIGIIHCHEGHIIIIIIIIIIIHHDIHHG@GIIIIHIHFIIIIIIIIIHIIIIIIIHHIIIIIHIHHIIIIGIIIIIIIII
@HWI-D00621:625:HMJNFBCX2:2:1104:4345:47863
GTGGGGAATATTGCACAATGGGCGCAAGCCTGATGCAGCCATGCCGCGTGTATGAAGAAGGCCTTCGGGTTGTAAAGTACTTTCAGCGGGGAGGAAGGTGTTGAGGTTAATAACCTCAGCAATTGACGTTACCCGCAGAAGAAGCACCGGCTAACTCCGTGCCAGCAGCCGCGGTAATACGGAGGGTGCAACGGTTAATCGGAATTACTGGGCGTAAAGCGCACGCAGGCGGTCTGTCAAGTCGGATGTGAAATCCCCGGGCTCAACCTGGGAACTGCATTCGAAACTGGCAGGCTAGAGTCTTGTAGAGGGGGGTAGAATTCCAGGTGTAGCGGTGAAATGCGTAGAGATCTGGAGGAATACCGGTGGCGAAGGCGGCCCCCTGGACAAAGACTGACGCTCAGGTGCGAAAGCGTGGGGAGCAAACAGG
+
HIIGIIIIIIHIHIHIIIIHFHHIIIIIIHHIIIHIIIIIFHIHIGHICCEHHHHIGIIIIIIIIEHHHIIGIIHHCEEHHIFHHHIHIHCHIIGFHGGHHHEHHIIIH/GH-D-ACHIGHIH--@-@GEHCHEHC+>:-8AGHEC?GHDDHEH-----4@GC-6-@GHG>:C+6>E---6-55>C55@@--+566466@@EC@E6-@-5+44-+?E:HH@H@)AHH>+5-5------G:D@6-E@E6-6?GCD>>+HHEEHIHIHE-6-A-CHIHHHHHE@HFIIIHGEHH@EFEHEEHC?G?FG?IHHHGEFAF:@GIGIFGEEHEC:CHECHCFHIIIHHG@?GD7HEIIIHHG@HEHIIIIIIIIIHGIIIIIIHDIHEIIGHHHHIIIIHHIHHFHIIHIIHIIGIIIIIIGIHHHHHHHIHHII
@HWI-D00621:625:HMJNFBCX2:2:1104:13670:47879
GTGGGGAATATTGCACAATGGGCGCAAGCCTGATGCAGCCATGCCGCGTGTATGAAGAAGGCCTTCGGGTTGTAAAGTACTTTCAGCGGGGAGGAAGGCGGTGAGGTTAATAACCTCATCGATTGACGTTACCCGCAGAAGAAGCACCGGCTAACTCCGTGCCAGCAGCCGCGGTAATACGGAGGGTGCAAGCGGTAATCGGAATTACTGGGCGTAAAGCGCACGCAGGCGGTCTGTCAAGTCGGATGTGAAATCCCCGGGCTCAACCTGGGAACTGCATTCGAAACTGGCAGGCTAGAGTCTTGTAGAGGGGGGTAGAATTCCAGGTGTAGCGGTGAAATGCGTAGAGATCTGGAGGAATACCGGTGGCGAAGGCGGCCCCCTGGACAAAGACTGACGCTCAGGTGCGAAAGCATGGGGAGCAAACAGG
+
IIIIIIIIIHIIIIIIIIIIIIGIIIIIIIIIIIIIIIIGHHIIIIIIIIIIHIIIIGIIHIIIIIIIHIIIGHHIIIH?HHHHHIIIIIIIIIIIIIICCDDHIIIHIIIIHHHHEHHHHGGHIIHI?GGHI@ED+5CAFF?H?FHHHHDD=-6-6@EHEHHEHIGHFIH:D:>:EGHHHCHH++6@=----6+-5@EEHC@@#G@HED6-+6@E53+)5+-+EG@53+6-6---?@GH>@5-@E@--GHHHHHDCHEHF6G@HF4@?EHHFA-HF@6-HEEGIIH?EHEHHHHEF7B-GIIHHHHE:HGHEFGD.E7IIGHGIIIIIIIIIIIIHHHIHIHIIHEC<FCCGIIIHHHIIIIIIIHHIIIIIIHGIIIHG1HHGIIIGGIIHIIIIIIIIIIIIIIIIIIHGD1IIIIIIIHIIIIIII
@HWI-D00621:625:HMJNFBCX2:2:1104:17992:48095
GTGGGGAATATTGCACAATGGGCGCAAGCCTGATGCAGCCATGCCGCGTGTATGAAGAAGGCCTTCGGGTTGTAAAGTACTTTCAGCGGGGAGGAAGGTGTTGAGGTTAATAACCTCAGCAATTGACGTTACCCGCAGAAGAAGCACCGGCTAACTCCGTGCCAGCAGCCGCGGTAATACGGAGGGTGCAAGCGTTAATCGGAATTACTGGGCGTAAAGCGCACGCAGGCGGTCTGTCAAGTCGGATGTGAAATCCCCGGGCTCAACCTGGGAACTGCATTCGAAACTGGCAGGCTAGAGTCTTGTAGAGGGGGGTAGAATTCCAGGTGTAGCGGTGAAATGCGTAGAGATCTGGAGGAATACCGGTGGCGAAGGCGGCCCCCTGGACAAAGACTGACGCTCAGGTGCGAAAGCGTGGGGAGCAAACAGG
+
IIIIIIHIIIIIIIIIIIIIIIIIHIIIIIIIIIIIIIIIIIIIIIIIHHHIIIIHIIIIHIIHIHIIIHIHIHIIIHIIIIDFHHGIIIIGIIHHHIIIIIIIIIGGHHHHHFHIIHIIHHHIIIIIHHGGHEHIIIHHHIIIIGIIHHIDEHHIHHIIGIGIIII?EHGHIIIIIHIEEH@DHC-@CHHEHCGHHHEE-@@EGGHCHD@HHHCFHF?EHH@5?GHHHGI@--6--@CHC@4-H@--@FHH@3++H:CIFHEHHG@HGF?GIHFHGIIHEHEHHFEEHHHHHCFHHHHHHGEHH@IIHIHHGAIIHIIIIIHIIHEHHHHIIIIIIIIHIIIIGHHF<GIIIIIIIHIIIIIIIIIIIHIIIIIIHHHHGIHHHIHHIIIHHIIIIIHIIIIIIIIIIIIIIIIIIIIIIIIIIIIIII
@HWI-D00621:625:HMJNFBCX2:2:1104:12347:48294
GTGGGGAATATTGCACAATGGGCGCAAGCCTGATGCAGCCATGCCGCGTGTATGAAGAAGGCCTTCGGGTTGTAAAGTACTTTCAGCGGGGAGGAAGGCGATAAGGTTAATAACCTTGTCGATTGACGTTACCCGCAGAAGAAGCACCGGCTAACTCCGTGCCAGCAGCCGCGGTAATACGGAGGGTGCAAGCGTTAATCGGAATTACTGGGCGTAAAGCGCACGCAGGCGGTCTGTCAAGTCGGATGTGAAATCCCCGGGCTCAACCTGGGAACTGCATTCGAAACTGGCAGGCTAGAGTCTTGTAGAGGGGGGTAGAATTCCAGGTGTAGCGGTGAAATGCGTAGAGATCTGGAGGAATACCGGTGGCGAAGGCGGCCCCCTGGACAAAGACTGACGCTCAGGTGCGAAAGCGTGGGGAGCAAACAGG
+
IIIIIIHIHIIIIIIIIIIIIIHHIIIIIIIIHIIIIIIIHIIIIIIIHHHHIIIHHIIIIIIIIIIHHGHGHIIIIIIIIH<FHIIIIGICDDHICDFHHHIIHHIGHHIIIHCHIGHHHHIHFF?HHHHHIFHHDHHFHHEHHHH?DCDDHIEHHHDIHHHG?-@GG?C:HD+6@FEHIIIGHH@EGHEH?HEC--@-HHHHGEHGGEGG@@EE@C@@(DH:FCEDH>CF?CHF6--D>4-EHHEHHFH?E:CDHIHEEHE-IIIHHHIHHHIHEHHHHGEIHHGIIIIIIHFHIIHIHECIIIIIIHHIHGHGHHIIIIIIIIIIIIHIIIIIHHHHIHGIIHHD<DHIIIIIIHHIIIHHIIHHIIIIIIIIIIIGIIIIIIIIIIIIHIIIHIIIHIIIIIIIHIIIIIIIIIIIIIIIIIIIII
@HWI-D00621:625:HMJNFBCX2:2:1104:4687:48594
GTGGGGAATATTGCACAATGGGCGCAAGCCTGATGCAGCCATGCCGCGTGTATGAAGAAGGCCTTCGGGTTGTAAAGTACTTTCAGCGGGGAGGAAGGCGATAAGGTTAATAACCTTGTCGATTGACGTTACCCGCAGAAGAAGCACCGGCTAACTCCGTGCCAGCAGCCGCGGTAATACGGAGGGTGCAAGCGTTAATCGGAATTACTGGGCGTAAAGCGCACGGAGGCGGTCTGGCAAGTCGGATGTGAAATCCCCGGGCTCAACCTGGGAACTGCATTCGAAACTGGCAGGCTAGAGTCTTGTAGAGGGGGGTAGAATTCCAGGTGTAGCGGTGAAATGCGTAGAGATCTGGAGGAATACCGGTGGCGAAGGCGGCCCCCTGGACAAAGACTGACGCTCAGGTGCGAAAGCGTGGGGAGCAAACAGG
+
IIIIIIHIIIHIIIIIIIIIIIIIIIIIHIIIIHHHIIIIIGIIIHIIHIIIIIIIGHIHIGEHHIIHHGHIIHIICGHHIID@CGHHIIIHDHEHHHHHDHHHIGIIIFFIIIGHH?A7EHHFCF-@HIIIEGHHD+DGHHHI?GHADDHDIG-8@G=GHD46@-65-F>>H::CE--6@-4+>DCEEH---6@-----HFE?66@5,=HF-'@EGHCE444-++@+D6-44-66--CC6--EHHIHHIIHGIGIHHGHFHA-HHGCHCIHEHGGHHHHFHEGIHIIIHGIIHHIHGGHEHCHIIIHIIHGGAHIHIHIIHHIHHIED.GHEHIIIHIIIIIIIHHGDFIIIIIIIIHIIHCIIIIIIIIIIIIIIIIIIIIIIIIIIHIHHIIIIIIIIHIIIIIIIIIIIIIIIIIIIIIIIIIIII
@HWI-D00621:625:HMJNFBCX2:2:1104:8827:49177
GTGGGGAATATTGCACAATGGGCGCAAGCCTGATGCAGCCATGCCGCGTGTATGAAGAAGGCCTTCGGGTTGTAAAGTACTTTCAGCGGGGAGGAAGGTGTTGAGGTTAATAACCTCAGCAATTGACGTTACCCGCAGAAGAAGCACCGGCTAACTCCGTGCCAGCAGCCGCGGTAATACGGAGGGTGCAAGCGTTAATCGGAATTACTGGGCGTAAAGCCCAGGCAGGCGGTCTGGCAAGTCGGATGGGAAATCCCCGGGCTCAACCTGGGAACTGCATTCGAAACTGGCAGGCTAGAGTCTTGTAGAGGGGGGTAGAATTCCAGGTGTAGCGGTGAAATGCGTAGAGATCTGGAGGAATACCGGTGGCGAAGGCGGCCCCCTGGACAAAGACTGACGCTCAGGTGCGAAAGCGTGGGGAGCAAACAGG
+
IIIIIIHIIIIIIIIIIIIIIIIHDHIIGIIHIIHIIIIIIIIIIIIIIIHHIIIIIIIIIHIIIIIIIIIIIIIIIIIGIHFHHIIIGIHIHIIIIFCEGHHHIHHHHHIEHHHHGEH?GEHFEEFHE?GHHEHHHIHHHHIH?EEFHHH:HIEECA-8A=HEHIHIH@6+CC>CGHHHC=EHIH4@GE@E-E@EDE@HEEEEHHI-6?D@5--F@FF6++-+C@E:63-----@-GHDDE=E@6@6-?F-G:CHCDEHH@A@HEFHEEHIIIHA--?GIIIHHHHIHHIIHIHHGIIHHFFHIIIHHIHHGHIIIIHHHHEIIHHEIHIIIHIHHHIIIIIIIIHFDFGIGIIIIIIIIHDHIIIIIIIIIIIIHIIIFIIGHHIIIIIIHIIHIIIIIHIIIIHHHIIIIIIIIIIIIIIIIIIIII
@HWI-D00621:625:HMJNFBCX2:2:1104:17503:49172
GTGGGGAATATTGCACAATGGGCGCAAGCCTGATGCAGCCATGCCGCGTGTATGAAGAAGGCCTTCGGGTTGTAAAGTACTTTCAGCGGGGAGGAAGGTGTTGAGGTTAATAACCTCATCGATTGACGTTACCCGCAGAAGAAGCACCGGCTAACTCCGTGCCAGCAGCCGCGGTAATACGGAGGGTGCAAGCGTTAACTGGAATTACTGGGCGTAAAGCGCCAGCAGGCAGTCTGTCAAGTCGGATGTGAAATCCCCGGGCTCAACCTGGGAACTGCATTCGAAACTGGCAGGCTAGAGTCTTGTAGAGGGGGGTAGAATTCCAGGTGTAGCGGTGAAATGCGTAGAGATCTGGAGGAATACCGGTGGCGAAGGCGGCCCCCTGGACAAAGACTGACGCTCAGGTGCGAAAGCGTGGGGAGCAAACAGG
+
IIIIIIIIIIIIIIIIHIIIHHHIIHHIIIIHIHHHIHIIIIIIIGIIHHHHHEHHIHHIIHHIIHHIIIIHHFHHHHHICH<GHHEIIIIDHIHHHDHGHIH?CFFCCHG?GCHHIIFHHHH?EHHIIC7-BHEHDCDHFHHH?G??+>DHHIHHFG444@ECECHFEGHIHH+CHH-@GE@++>6@GH-@-6-4@G--6@----6-@-@G@566@DE65-++@-6-@6+@6-6--H@:;-CHHHHEEH@@6D:>>+E6?FF-A656-6EA-?HIHHHHE666?IIHIHHHE@-HEG@-CG?HHFHGIGHEHCGF::.@HHHGEIIHHCHIIGHGHEE/HIHEHGGC<<E@HHHEHHIIHDHHHDHHEHEDIIIIIIHIIHHIIIHHHIIHEIHHEFHGF?IIIIIIIHHHIHIIIIIHIIIIHHGIII
@HWI-D00621:625:HMJNFBCX2:2:1104:18766:49221
GTGGGGAATATTGCACAATGGGCGCAAGCCTGATGCAGCCATGCCGCGTGTATGAAGAAGGCCTTCGGGTTGTAAAGTACTTTCAGCGGGGAGGAAGGTGTTGTGGTTAATAACCACAGCAATTGACGTTACCCGCAGAAGAAGCACCGGCTAACTCCGTGCCAGCAGCCGCGGTAATACGGAGGGTGCAAGCGTTAATCGGAATTACTGGGCGTAAAGCGCACGCAGGCGGTCTGTCAAGTCGGATGTGAAATCCCCGGGCTCAACCTGGGAACTGCATTCGAAACTGGCAGGCTAGAGTCTTGTAGAGGGGGGTAGAATTCCAGGTGTAGCGGTGAAATGCGTAGAGATCTGGAGGAATACCGGTGGCGAAGGCGGCCCCCTGGACAAAGACTGACGCTCAGGTGCGAAAGCGTGGGGAGCAAACAGG
+
IIIIIIHIIIIIIIIIIIIIIIIIIIIGIIIIIIHIIIIIIIIIIIIIIIIHHIHHHIIHIIHIIIIHIHIIIHIIIIIIHIFGHHGHIIGHHHHHHIIGIHHHIIGEHFHHCHEEHHHHHIHHGIIIFHHEHIHIHHGHIHHFFHEHHIGIHHGHHHHHEEHHIIIIIIDHHGCCGHHHHI-:>CHICHGIFH@H-@--@E@HG@EHHCFHIDHH@HHCDHE>>D:DH:D@-66@@GE:HGE?F@FHEEFEE:CCH>AFEHHFAFGA-HIIHHHFEHFHHGIHHGCGIIIIIIFHHEFHIIHIHHHHDHHIIHHIHGFIHIGIIIHIIHIHIIIHFIIIIIIHHEHGDEIGHHHHIIGHIIIIIIHIIIIIIIIIIIIHGIIIIIIIIIIIHIIIIIIIIIIIIIHIIIIIIIIIIIIIIIIIIIIIII
@HWI-D00621:625:HMJNFBCX2:2:1104:13589:49736
GTGGGGAATATTGCACAATGGGCGCAAGCCTGATGCAGCCATGCCGCGTGTATGAAGAAGGCCTTCGGGTTGTAAAGTACTTTCAGCGGGGAGGAAGGTGTTGAGGTTAATAACCTCAGCAATTGACGTTACCCGCAGAAGAAGCACCGGCTAACTCCGTGCCAGCAGCCGCGGTAATACGGAGGGTGCAAGCGTTAATCGGAATTACGGGGCGTAAAGCGCACGCAGGCGGTCTGTCAAGTCGGATGTGAAATCCCCGGGCTCAACCTGGGAACTGCATTCGAAACTGGCAGGCTAGAGTCTTGTAGAGGGGGGTAGAATTCCAGGTGTAGCGGTGAAATGCGTAGAGATCTGGAGGAATACCGGTGGCGAAGGCGGCCCCCTGGACAAAGACTGACGCTCAGGTGCGAAAGCGTGGGGAGCAAACAGG
+
IHIIIIIIIHHIIIIIHIIIHIIIIIIIIIIIIIGIIIIIIIIHFCHIIHHHIIIIHIIHIIHHHGIIIHIIHIIHEHIIIIFHHIIHIIIGHHIHIIHGHIHHIIIGHIIIIIIHHHIIFFHHIIGIH?HHHEHIDDCHHHHG?-AFDC:>EE6E@GGHFDEE?@-EF@+>DCH:@--@--4CD:4--6F?@E4-@@-FHHE@@@?6)HD@+6EHE>++-@6+?@-:CCF5-6-6---DC4@F@6-EHEGEE:GHIIIGGCH?HHGIHHIIIHHIIGHEEGB-IHIIHGHGB8?IIIIIHHCIHIHIIIHHIHHHGHFA9ECHHGIIIHIIIIIIHHHIIHIHIIHF<DIIHHHIIHIIIIHIIIIIIIIIIIIIIIIIHIIIIIIIIIIIIIIIIIIIIIIIIIIIIIIIIIIIIIIIGIIIIIIIII
@HWI-D00621:625:HMJNFBCX2:2:1104:9906:49988
GTGGGGAATATTGCACAATGGGCGCAAGCCTGATGCAGCCATGCCGCGTGTATGAAGAAGGCCTTCGGGTTGTAAAGTACTTTCAGCGGGGAGGAAGGTGTTGAGGTTAATAACCTCAGCAATTGACGTTACCCGCAGAAGAAGCACCGGCTAACTCCGTGCCAGCAGCCGCGGTAATACGGAGGGTGCAAGCGTTAATCGGAATTACTGGGCGTAAAGCGCACGCAGGCGCGTTGTCAAGGCGGATGTGAAATCCCCGGGCTCAACCTGGGAACTGCATTCGAAACTGGCAGGCTAGAGTCTTGTAGAGGGGGGTAGAATTCCAGGTGTAGCGGTGAAATGCGTAGAGATCTGGAGGAATACCGGTGGCGAAGGCGGCCCCCTGGACAAAGACTGACGCTCAGGTGCGAAAGCGTGGGGAGCAAACAGG
+
IIIHIIIIIIIIIIIIIIIIIIIIIIIIIIIIIIIIIIIIIIIIIIIIFHGHIIIIHHIIHCHHIIIIIIHIFEHHIGIIIIHHIIIIIIIHHIHIIIHHHIIIIHIHIIIIIGHHHIHHFHIHDHHIIHIIHHHIHHHHHCHIIIFGCHGIHIHAEEHEHGEEHHHIIIDCHD>CEE@FHIIIGH@@GF?6---@EHGFHG-@EGC?@CCE-+36@FE6>++4>DBH#######F-@@6--46@-66--F?HCDHDHIIHF?EF6-HFEHGA--@A-HG5-ECIIIHFHECIIIIIHHFIHIIIHHIIIIHIHHIHHHHHGHHIIHIIIIHHHG@?GEIIIHGHHHF<GIIHIIHHGIIIIIIIIIIIIIIHIHHHIHHDFIIIIIIIIIIHIIIHIIIIHIIIIIIIIIIIIIIIIIIIIIIIIIIII
@HWI-D00621:625:HMJNFBCX2:2:1104:8990:50030
GTGGGGAATATTGCACAATGGGCGCAAGCCTGATGCAGCCATGCCGCGTGTATGAAGAAGGCCTTCGGGTTGTAAAGTACTTTCAGCGGGGAGGAAGGCGATAAGGTTAATAACCTTGTCGATTGACGTTACCCGCAGAAGAAGCACCGGCTAACTCCGTGCCAGCAGCCGCGGTAATACGGAGGGTGCAAGGGTTAATCGGAATTGCTGGGCGTAAAGCCCACGCAGGCGGTCGGTCAAGTCGGATGTGAAATCCCCGGGCTCAACCCGGGAACTGCATTCGAAACTGGCAGGCTAGAGTCTTGTAGAGGGGGGTAGAATTCCAGGTGTAGCGGTGAAATGCGTAGAGATCTGGAGGAATACCGGTGGCGAAGGCGGCCCCCTGGACAAAGACTGACGCTCAGGTGCGAAAGCGTGGGGAGCAAACAGG
+
IIIIIIIIIIIIIIIIGHIIIHIIIIIIIIIHIHIIIIIIGEHHIHIIHIIIIIFHHIHHIGGHIHIIIIIDHHHIIHHEHICEFGHIIIIDHHIHIIHGGHIIIFHFHHGIFHIHIHHEHIIHHE-@GCF=FGGH;>HGEHEHFHHCDH:+@GHHF?-6ECCE-@6@FG3+;C3>6--6665>CCHE-----66FE---EG-@EF###CHE@-CCHFE+15GD@@-+3++56+-@?F@+3@6--@EGEGG@@:GHHDFHEEGC=E+6--FGHHCH@GA-E@EFHHHHG@HIHIHIIHFEHIIHE@AEIHC@F.HIHHHIHIHGIHH@CHHHIIHIIHHEEIIGHHFF<EIIHIIIIIHHHIIIIIHHIIIIHDIIIIIIGIHHIIIHIIHECHHEHHHIGIIIIIIIIIIIIIIIIIGIHHIIIIIIHH
@HWI-D00621:625:HMJNFBCX2:2:1104:13600:50144
GTGGGGAATATTGCACAATGGGCGCAAGCCTGATGCAGCCATGCCGCGTGTATGAAGAAGGCCTTCGGGTTGTAAAGTACTTTCAGCGGGGAGGAAGGTGTTGTGGTTAATAACCACAGCAATTGACGTTACCCGCAGAAGAAGCACCGGCTAACTCCGTGCCAGCAGCCGCGGTAATACGGAGGGTGCAAGCGTTAATCGGAATTACTGGGCGTAAAGCGCACGCAGGCGGTCTGTCAAGTCGGATGTGAAATCCCCGGGCTCAACCTGGGAACTGCATTCGAAACTGGCAGGCTAGAGTCTTGTAGAGGGGGGTAGAATTCCAGGTGTAGCGGTGAAATGCGTAGAGATCTGGAGGAATACCGGTGGCGAAGGCGGCCCCCTGGACAAAGACTGACGCTCAGGTGCGAAAGCGTGGGGAGCAAACAGG
+
IIIIIIIIIIIIIIIIIIIIIIIIHIIIIIIIHIHIIIIHIIIIIIIIIIIIIIIIIIIIIIIIHIIIIIIIIIIHIIIIIHDGHIIIIIIHHHHIIIIIIIIIIIHIHIIIIIHHIHIIIIIIIIIIEGEEHHHHIHHIHIHEF@FEHIHIHHHHEH=@@HIIEHHHHH:HHD:HGFHEHDHHDC@EHIHHIHHHIE--@HCGEGFHE@FE?-E?EGHHHIIIHE=>HHHIIHHEF@HDC-46-IIHHHHE@DDC+HHEHEA-HHEH??G?CHHHFHGIHHGHIHHIIIHIIHEHIIHIIHGHIHIHIGIIIIHHHHIIGIHIIIIIIHIIIIIIGHHHHIIIIIHF<HHIIIIHIIHIIIHIIIIHHIIIIIIIIIIHIGIIIIIIHIIIHIIIIIIIHHIIIIHIIIIIIIIIIIIIIIIIIIIIII
@HWI-D00621:625:HMJNFBCX2:2:1104:2857:50313
GTGGGGAATATTGCACAATGGGCGCAAGCCTGATGCAGCCATGCCGCGTGTATGAAGAAGGCCTTCGGGTTGTAAAGTACTTTCAGCGGGGAGGAAGGCGGTGAGGTTAATAACCTCATCGATTGACGTTACCCGCAGAAGAAGCACCGGCTAAATCCGTGCCAGCAGCCGCGGTAATACGGAGGGTGCAAGCGTTAATCGGAATTACTGGGCGTAAAGCGCACGCAGGCGGTCTGTCAAGTCGGATGTGAAATCCCCGGGCTCAACCTGGGAACTGCATTCGAAACTGGCAGGCTAGAGTCTTGTAGAGGGGGGTAGAATTCCAGGTGTAGCGGTGAAATGCGTAGAGATCTGGAGGAATACCGGTGGCGAAGGCGGCCCCCTGGACAAAGACTGACGCTCAGGTGCGAAAGCGTGGGGAGCAAACAGG
+
IIIIIIIIIIIIIIIIIIHHHHIIIIIHIIIIIIIIIGIHIIIIIIIHIIHIIHHIIIHHHHIIIIGHDHHHHHHHEFHHHHD0DEEHDIH<HHHFHHHI<C,EEHHIHHHGHH7-FHE-AAHHGC-4A?FHE--+6>C-8A-F-@G@CCH:H-6-6-E@@@E---6@@@:C>+6>-66@---+3:--@@---6EHI-6F4@F@-666,CDF@>?EE:@5--@:??=H>+HH@HHEC@@DH@@FE?CG@@HG@H:::DEG?@HHGA@CIHHFHHFEECHGGHHHEFCACHB?B-HHHIGHGA@?IIIIIIHIIHIHG.IIIGIIIIIHHIIHEHIGIHHHEHHGHGCC<<G?EHHHED<GHHIIIIIGHHIIIIIIIIGGIGIIIIIHHGHHFGIHHIIHHIIIIIIIIIHGIIIIIIIIIIIIHHHHII
@HWI-D00621:625:HMJNFBCX2:2:1104:14687:50278
GTGGGGAATATTGCACAATGGGCGCAAGCCTGATGCAGCCATGCCGCGTGTATGAAGAAGGCCTTCGGGTTGTAAAGTACTTTCAGCGGGGAGGAAGGTGTTGAGGTTAATAACCTCAGCAATTGACGTTACCCGCAGAAGAAGCACCGGCTAACTCCGTGCCAGCAGCCGCGGTAATACGGAGGGTGCAAGCGTTAATCGGAATTACTGGGCGTAAAGCGCACGCAGGCGGTCTGTCAAGTCGGATGTGAAATCCCCGGGCTCAACCTGGGAACTGCATTCGAAACTGGCAGGCTAGAGTCTTGTAGAGGGGGGTAGAATTCCAGGTGTAGCGGTGAAATGCGTAGAGATCTGGAGGAATACCGGTGGCGAAGGCGGCCCCCTGGACAAAGACTGACGCTCAGGTGCGAAAGCGTGGGGAGCAAACAGG
+
IIIIIIIIIIIIIIIIIIIIIIIIIIIIIIIIIIIIIIIIIIIIIIIIHHIIIIIIIIIGHHIIIIIIIIIHIIIIHCHIHIGHIGIHIIIIIIIIIIIIIIIHHIEFHHIIHHHHGHEHHIIIHIHIHHHIIIHHHHIIHIHHGIHIIIIIGIHHHIGHHHC@--@@CHDHIC>DEEHHI--;>+--46-@?GE--E-@@EDHH-6@F>CF@@@@@C>6--4+--HC5+65---ECFHD>4-@F6-HG@@GIIHHDIIHGHHAHHGHHHFIHHEIHIIHHFIHIHEIHHIHHGFIIHIHFEHHIHIIIIIIIHHHGEHIHIHIIIIIHHIIIIIIGHGHIIIIIHHF<HIIIIIHIHHIIIIIIIIIIIIIIIIIIIIHIGIIIIIIIIHHHIIIIIIIHHIIIIIIIIIIIIIIIIIIIIIIIIIIII
@HWI-D00621:625:HMJNFBCX2:2:1104:6762:50568
GTGGGGAATATTGCACAATGGGCGCAAGCCTGATGCAGCCATGCCGCGTGTATGAAGAAGGCCTTCGGGTTGTAAAGTACTTTCAGCGGGGAGGAAGGCGATAAGGTTAATAACCTTGTCGATTGACGTTACCCGCAGAAGAAGCACAGGCTAACTCCGTGCCAGCAGCCGCGGTAATATGGAGGGTGCAAGGGTTAATCGGAATTACTGGGCGTAAAGCGCACGCAGGCGGTCTGTCAAGTCGGATGTGAAATCCCCGGGCTCAAGCTGGGAACTGCATTCGAAACTGGCAGGCTAGAGTCTTGTAGAGGGGGGTAGAATTCCAGGTGTAGCGGTGAAATGCGTAGAGATCTGGAGGAATACCGGTGGCGAAGGCGGCCCCCTGGACAAAGACTGACGCTCAGGTGCGAAAGCGTGGGGAGCAAACAG
+
HIIIICHIIHHIIIII@@GHHIIIHHHHHIIGHIHEHIIIHHHIHHHHHD@DHFEEECFCDFGHHGHDGHIIHHHIHEHEHHCCFHFHIHHCHHHCHEHD<CHHHFC/DEHEH?-D-EH-7-DG-G?@5-4-AFH:DD:F@F-6AEA-84A4FGHH---AG@CF6-6@F@C++35+--6-66@HH:@E@G----6--6--4@-@@C66=E6@E-G@@CG+-+HFD+3+3C@-F66@6-@6+E5---666-HFCCC;33@FFA--GA4F6HEHGAA6@FBB-48FFAGA?B4-687@D-7F-HG@?FHDHCCA.EFAD7CG?HEIHGIHIHHHE?IHGCHH@HE<@GC<.1GHFCGCH?HG<E<HEE@@CC<@D.DECE?C<1FGHHHCHF1EFC0E?GIIIIHDIIHG1HHG?C/EGCEIGF?HHFG?F
@HWI-D00621:625:HMJNFBCX2:2:1104:3066:50858
GTGGGGAATATTGCACAATGGGCGCAAGCCTGATGCAGCCATGCCGCGTGTATGAAGAAGGCCTTCGGGTTGTAAAGTACTTTCAGCGAGGAGGAAGGCATTAAGGTTAATAACCTTGATGATTGACGTTACTCGCAGAAGAAGCACCGGCTAACTCCGTGCCAGCAGCCGCGGTAATACGGAGGGTGCAAGCGTTAATCGGAATTACTGGGCGTAAAGCGCACGCAGGCGGTCTGTCAAGTCGGATGTGAAATCCCCGGGCTCAACCTGGGAACTGCATTCGAAACTGGCAGGCTAGAGTCTTGTAGAGGGGGGTAGAATTCCAGGTGTAGCGGTGAAATGCGTAGAGATCTGGAGGAATACCGGTGGCGAAGGCGGCCACCTGGACAAAGACTGACGCTCAGGTGCGAAAGCGTGGGGAGCAAACAGG
+
IIIIIIIIIIIIIIIIIIIIIIIIHIIIIIIIIIIIIIIIIIIHIIIIHDDHHIIIIIHIHHIHIIIIIIIIIIIIIHHIIHDHFEFHHIIHIIIIIICHHHHIIIIHIIIIIIFHEC..BFHCEHCHIIGEHEEC+@>@DH-AEHHCHHHDHICGGH@-AHHCGEGHHG;CHDCDG@HHI--CD:E@-@-F?G@@EH?@HIGFHHGIGDF@=FHHGCE-6GCD@-FC3+@46---6HHCDFG@HHHIIHHA6+:>+CHHFCHEE@A6--IHIIIIIHF4-@7@EHIIHHFEHHEGHHEHHFEHIIHIIIIHG@EIIIIHHHEHIIIIIHIIHIIIHHIIHHIIHGHHDIHIHIIIHIHHHIIIGIIIIIIIHIIIIHEHIIIIIIIIHHHHDIIIIIIIHEIIIIIIIIIIIIIIIIIIIIIIIIIIII
@HWI-D00621:625:HMJNFBCX2:2:1104:7935:51162
GTGGGGAATATTGCACAATGGGCGCAAGCCTGATGCAGCCATGCCGCGTGTATGAAGAAGGCCTTCGGGTTGTAAAGTACTTTCAGCGGGGAGGAAGGTGTTGAGGTTAATAACCTCAGCAATTGACGTTACCCGCAGAAGAAGCACCGGCTAACTCCGTGCCAGCAGCCGCGGTAATACGGAGGGTGCAAGCGTTAATCGGAATTTCTGGGCGTAAAGCGCACGGAGGCGGTCTGTCAAGTCGGATGTGAAATCCCCGGGCTCAACCTGGGAACTGCATTCGAAACTGGCAGGCTAGAGTCTTGTAGAGGGGGGTAGAATTCCAGGTGTAGCGGTGAAATGCGTAGAGATCTGGAGGAATACCGGTGGCGAAGGCGGCCCCCTGGACAAAGACTGACGCTCAGGTGCGAAAGCGTGGGGAGCAAACAGG
+
IIIIIIIIIIIIIIHIIIIIIIIIIIIIIGIIIIHIIIHIIIIIIIIIIHIIIIIHGHIIHIIIGHIIGIIIIIHHIEHIIHCFHIIIIIG<DHHFEE@?FHHEHHIHHHHIIIHIFAGEHHH@CHGHHHHHH8@CD++F-FHH-6@4+:5DHH?AF?-AEHF--5-@-G:CDI:>G---@--63C@@-6-@--5--5--@HE@E6+-=HD@6-CEE6++55--5+-CC>4@6-66-?HHDHE?@66--?FF@6+>++IFG?EEHHHIIIIHHA--A-?EHEH@AAIIHEEHCIGHHHFD-@HIHHIIHDDHHHHHEHIIHHHHGIIIIHHIGIIHIHIIIHIIHHGF<@IIIIIHHGIIIIIIIIHHIIIIIIIIIIIIIIHIIIIIIIIGHIIIIIIIHHIIIHIIIIIIIIIIIIHIIIIHIIIIII
@HWI-D00621:625:HMJNFBCX2:2:1104:10927:51146
GTGGGGAATATTGCACAATGGGCGCAAGCCTGATGCAGCCATGCCGCGTGTATGAAGAAGGCCTTCGGGTTGTAAAGTACTTTCAGCGGGGAGGAAGGCGATAAGGTTAATAACCTTGTCGATTGACGTTACCCGCAGAAGAAGCACCGGCTAACTCCGTGCCAGCAGCCGCGGTAATACGGAGGGTGCAAGCGTTAATCGGAATTACTGGGCGTAAAGCGGAAGCAGGCGGTCTGGCAAGTCGGATGTGAAATCCCCGGGCTCAACCGGGGAACTGCATTCGAAACTGGCAGGCTAGAGTCTTGTAGAGGGGGGTAGAATTCCAGGTGTAGCGGTGAAATGCGTAGAGATCTGGAGGAATACCGGTGGCGAAGGCGGCCCCCTGGACAAAGACTGACGCTCAGGTGCGAAAGCGTGGGGAGCAAACAGG
+
IIIIIIIIIIIIIIIHIIIIIIIHIIIIHIHGIIIIIIIIIIHIIIHIIHIIIIIIIIIIIIIIIIIIHIIHIGHHIGHHHCDGHHHGIGHGIHIIIIIIIIIIIHHHIIHIHFHIIGHHHHHHHIIIHIHHGHHGHHIGIIIIEHIFDHI:HIEHIHHHEHEH@CGGH@65:>3>@-6@E@@CDCGHFHCFF=6-@?66@E6@@H5-6@DGCEHHE@FE-+6+5--56+F@-6-6--@+:@@-6-CHHHHFED;>+HGHGA?CH>+5-CFHGG?HGHHHA@EHHHGHHG-EHHFHHHHG-@?GIHIIIIIHHGIIHHHHGHHCGEIIIIIIIIIIIHIIIIIIIHHF<GIIIIIIHIIIGIHIHIIIIIIIIIIIIIHDHEHIIIIHHHHF<HIIIIIIHHIIIIIIIIIIIIIIIIIIIIIIIIIIII
@HWI-D00621:625:HMJNFBCX2:2:1104:11842:51105
GTGGGGAATATTGCACAATGGGCGCAAGCCTGATGCAGCCATGCCGCGTGTATGAAGAAGGCCTTCGGGTTGTAAAGTACTTTCAGCGGGGAGGAAGGCGATAAGGTTAATAACCTTGTCGATTGACGTTACCCGCAGAAGAAGCACCGGCTAACTCCGTGCCAGCAGCCGCGGTAATACGGAGGGTGCAAGCGTTAATCGGAATTACTGGGCGTAAAGCGCACGCAGGCGGTCTGTCAAGTCGGATGTGAAATCCCCGGGCTCAACCTGGGAACTGCATTCGAAACTGGCAGGCTAGAGTCTTGTAGAGGGGGGTAGAATTCCAGGTGTAGCGGTGAAATGCGTAGAGATCTGGAGGAATACCGGTGGCGAAGGCGGCCCCCTGGACAAAGACTGACGCTCAGGTGCGAAAGCGTGGGGAGCAAACAGG
+
IIHIIIIIIIIIIIIIIIIIIIIIIIIIGHIIHIIIIIIIHIIIIHIIIHHHIIIIIIIIIIHIHCEHIHFHIIIHHHIHIIFCEHIIIHHDHIIHHHHGIHIHHIIIIIHIIIHHGHIEEHH@GHGIHHIIGHHGCHHA6AGFHIHHHHIHHIHHFHHIHHIF@HFHCH3:DHDHHC@FEE@CDD@E=EF@-@@GE--6FE@-?EHHHIHH@:5D@36@@HGH@-G:HCGHF?EE@?HHD=EHGF-GH?@6->6::HIGHG@5FHHHHHHIHHHGHHIHHIIIIIHHHGHEEHCIIIHHEHFHGEIIIIIHG?HIHHHEHHCHIHIGIHIHIHGFHIIGIIIIIIHD<<GIIHIHIIIIIIIIIIHHHIIHIIIIIHDDHEIIIIIIIIIIIHEE/HIIIIIIIIIIIIIIIIIIIIIIIIIIIIIIII
@HWI-D00621:625:HMJNFBCX2:2:1104:12189:51487
GTGGGGAATATTGCACAATGGGCGCAAGCCTGATGCAGCCATGCCGCGTGTATGAAGAAGGCCTTCGGGTTGTAAAGTACTTTCAGCGGGGAGGAAGGTGTTGAGGTTAATAACCTCAGCAATTGACGTTACCCGCAGAAGAAGCACCGGCTAACTCCGTGCCAGCAGCCGCGGTAATACGGAGGGTGCAAGCGTTAATCGGAATTACTGGGCGTAAAGCGCACGCAGGCGGTCTGGCAAGTCGGATGTGAAATCCCCGGGCTCAACCTGGGAACTGCATTCGAAACTGGCAGGCTAGAGTCTTGTAGAGGGGGGTAGAATTCCAGGTGTAGCGGTGAAATGCGTAGAGATCTGGAGGAATACCGGTGGCGAAGGCGGCCCCCTGGACAAAGACTGACGCTCAGGTGCGAAAGCGTGGGGAGCAAACAGG
+
IIIIIIIIIIIGIIHHEHIIIIIIIIIIEHIIIIHIIIIIIIIIIIIHIIHIHIIHHIIIHIIHHHEE.FEHIHIIEHIIIHDFHHHHHHIHD<GHHF/GHHIHIIFHIHFHHH-78GCHHIGGHHIHHHEHHHE:+>HFAEAF-AGHD+3368-68--44GE?C@E??HH+:HH:EH??@-5C+5@H-FF@@E@@GE@E?@-@@@@@G?HE,635FH@@>HH##6ED@5-4-66---=H>---F6-@66-HG:DHCC?HE-F?HHFFHHH@EA-CCCHHHHHHIIIHIHHIHH?HIIHHHHHEHIGIIGIHG7IHHHEHIHEIIIIIIIIIIGIHHIIGIHIIHIIHDHHIHIIIIIIIIIIIIIIIHGIIIIIHIIIHGHIIIIIIIIHHGIHG/HIHEIIHIIHIIIIIIHIHIIHIIIIIIIIIII
@HWI-D00621:625:HMJNFBCX2:2:1104:3654:51628
GTGGGGAATATTGCACAATGGGCGCAAGCCTGATGCAGCCATGCCGCGTGTATGAAGAAGGCCTTCGGGTTGTAAAGTACTTTCAGCGGGGAGGAAGGTGTTGAGGTTAATAACCTCAGCAATTGACGTTACCCGCAGAAGAAGCACCGGCTAACTCCGTGCCAGCAGCCGCGGTAATACGGAGGTTGCAAGCGTTAATCGGAATTACTGGGCGTAAAGCGAAAGGAGGCGGTCTGTCAAGTCGGATGTGAAATCCCCGGGCTCAACCTGGGAACTGCATTCGAAACTGGCAGGCTAGAGTCTTGTAGAGGGGGGTAGAATTCCAGGTGTAGCGGTGAAATGCGTAGAGATCTGGAGGAATACCGGTGGCGAAGGCGGCCCCCTGGACAAAGACTGACGCTCAGGTGCGAAAGCGTGGGGAGCAAACAGG
+
IIIIIIIIIIIIIIIIIIIIIIIIIHIIIIIIIIIIIIIIIIHIHIIIIIHHHHIIHIIGHIIIIIIIIIIIIIIIIIHIIICCHHIIIIIIIIIIIIIHIIHIGIHIIIHHIHFHIH?EHHIHHHGGHIIIIIIC;D:@-F-AGGHIGDDDHH?-AGCAEH?---6-@-++>+6:-6@@GCHHC445-6-6@GH=@6@FHFH@E@@-@GHE@@?EH@FHD+-+5+E+A)@@66-6-HHD:=@6@66-6-CHECC:CHFHEFFEHHEGEEHHHIHGIIHGE@-?HHF??IIIIHIIIHGIIHIIHHHHHDHHHIHHHFFIIIIIIIIIIIIIHIIIHHIIIIIIIHHHDIIIIIIIIIIHCIHIGIIIIHIIIIIIIIIHHHIIIIHHIIIIIIIIIIIHHEIIIIIIIIIIIIIIIIIIIIIIIIIIII
@HWI-D00621:625:HMJNFBCX2:2:1104:19817:51913
GTGGGGAATATTGCACAATGGGCGCAAGCCTGATGCAGCCATGCCGCGTGTATGAAGAAGGCCTTCGGGTTGTAAAGTACTTTCAGCGGGGAGGAAGGCGATAAGGTTAATAACCTTGTCGATTGACGTTACCCGCAGAAGAAGCACCGGCTAACTCCGTGCCAGCAGCCGCGGTAATAGGGAGGGTGCAAGCGTGAATCGGAATTACTGGGCGTAAAGCGCACGCAGGCGGTCTGTCAAGTCGGATGTGAAATCCCCGGGCTCAACCTGGGAACTGCATTCGAAACTGGCAGGCTAGAGTCTTGTAGAGGGGGGTAGAATTCCAGGTGTAGCGGTGAAATGCGTAGAGATCTGGAGGAATACCGGTGGCGAAGGCGGCCCCCTGGACAAAGACTGACGCTCAGGTGCGAAAGCGTGGGGAGCAAACAGG
+
IIIIIIHIIIIGHIIIIIIIFHED<EHIIIHIIHFHCHHIFGH?HIHIIIEHIIIICHGFH?EHHFHHGHIHEHEHIHHEHC<GHHIHDID.CDEFHHIGIHGDHGHHIECEC-GAFGEH-AEHEEHH-5--68@CDCCGEEEHHGHH:HDHH-@@GHC--64-66@@GEHHHHD:4---6-@=::@-----66@@=E-6@H@@@?G@-B>5--F3-++544-1@HDHHHHG@-HF-F@:HHECF6EG@-HF43>6+3A-?HHGF6-EHHHFHEHHHFE?HCHHHGCHEEGHGEHHHHAIGHHCGHHH:HHGHHEHHHHHEEFHHHHHHDGIIIIHHF=HIIIIHHFF<<IGHIIHHEHFIHIGIHEEIIIIIIHHIIIIHEEIIIIIHHGHGIIHHCIHG@IIIIHIHIIHIIIIIIHIIIHHGCEEII
@HWI-D00621:625:HMJNFBCX2:2:1104:11520:52435
GTGGGGAATATTGCACAATGGGCGCAAGCCTGATGCAGCCATGCCGCGTGTATGAAGAAGGCCTTCGGGTTGTAAAGTACTTTCAGCGGGGAGGAAGGCGATAAGGTTAATAACCTTGTCGATTGACGTTACCCGCAGAAGAAGCACCGGCTAACTCCGTGCCAGCAGCCGCGGTAATACGGAGGGTGCAAGCGTTAATCGGAATTACTGGGCGTAAAGCGCACGCAGGCGGTCTGTCAAGTCGGATGTGAAATCCCCGGGCTCAACCTGGGAACTGCATTCGAAACTGGCAGGCTAGAGTCTTGTAGAGGGGGGTAGAATTCCAGGTGTAGCGGTGAAATGCGTAGAGATCTGGAGGAATACCGGTGGCGAAGGCGGCCCCCTGGACAAAGACTGACGCTCAGGTGCGAAAGCGTGGGGAGCAAACAGG
+
IIIHIIIIIIIIIHIIIIIIIIIIIIHIIIIIHIIIHIIGIHIIIIIIIIHHHIHHIIIIIIIIIIIIGHHHIIIHCHHHII<FHEHIIHIHHDHIIIIIIHHFHCCGHHHIIGHHHHHIIIIIIHII@GCEHG-;DC:AGHHIHH?EH;CHHFHIIIH@@EEGH?HIII+3CHHHGHHEE6@HDD-EEF@@-5G-@@-6GHHGHGH?FDH@@--6-C++4-6+?@H>>H@5-HG@@FCC>-CEH@@66-FE-++;DHEAH@IHHIHHEHCEEHCGIHECHIIHHG?IIIIHHFHIHHFG@7-?C?IHHD:EFGHHGCHHCCHIIHIIHDHIIIHIHHHCEHGFC@@F<HIIHHEHHHIIHHIGHEHHHHIIHHIGIIIHG?IHHHHHCFHEHIIIIHEHHEIIHHDIHIIIIIIGHHHIIIIIHIIHII
@HWI-D00621:625:HMJNFBCX2:2:1104:14178:52486
GTGGGGAATATTGCACAATGGGCGCAAGCCTGATGCAGCCATGCCGCGTGTATGAAGAAGGCCTTCGGGTTGTAAAGTACTTTCAGCGGGGAGGAAGGTGTTGAGGTTAATAACCTCAGCAATTGACGTTACCCGCAGAAGAAGCACCGGCTAACTCCGTGCCAGCAGCCGCGGTAATACGGAGGGTGCAAGCGTTAATCGGAATTACTTGGCGTAAAGCGCACGCAGGCGGTCTGTCAAGTCGGATGTGAAATCCCCGGGCTCAACCTGGGAACTGCATTCGAAACTGGCAGGCTAGAGTCTTGTAGAGGGGGGTAGAATTCCAGGTGTAGCGGTGAAATGCGTAGAGATCTGGAGGAATACCGGTGGCGAAGGCGGCCCCCTGGACAAAGACTGACGCTCAGGTGCGAAAGCGTGGGGAGCAAACAGG
+
IIIIIIIIIIIIIIIIIIIIIIIIIIIIIIIIIIIIIIIIIIIIIIIIHIIIIIIIIIIIHIIIIIIIIIIIIHHIIIIIIIDGHHHIIIIHIIHHHIHHIIIIIIIIHIHIIHHIIIHHIIIIHHIIHHHHIIIHHIGFEHHHHHIGHIIHIHIIIICHHHHHFEHGEF>>HDHDGC-@@G=C3CEH=G@?---6@@--FCHHHHHE9#@4@5--@D:C@IHHG?HIHHCHH@@F@-IHH@@6?HF@-6CF@:HHHHIHEAA-HGIIHHFIIHIHEGHFHHEEIHEIHHHHHEFGHGIIHFIHHHHIIIHIHGIIIIIIHIHHHIIIIIIIIIIIHHIIIIIIIHHGFHIIHHHHIHHHIIGIIIIIIIIIIIIIIIIIHCIIIIIIIIIIIIIIIIIIHHIIIIIIIIIIIIIIIIIIIIHIIIIIII
@HWI-D00621:625:HMJNFBCX2:2:1104:16551:52472
GTGGGGAATATTGCACAATGGGCGCAAGCCTGATGCAGCCATGCCGCGTGTATGAAGAAGGCCTTCGGGTTGTAAAGTACTTTCAGCGGGGAGGAAGGTGTTGAGGTTAATAACCTCATCAATTGACGTTACCCGCAGAAGAAGCACCGGCTAACTCCGTGCCAGCAGCCGCGGTAATACGGAGGGGGCAAGCGTTAATCGGAATTACTGGGCGTAAAGGGCGCGGAGGCGGTCTGTCAAGTCGGATGTGAAAGCGTGGGGCTCAACCTGGGAACTGCATTCGAAACTGGCAGGCTAGAGTCTTGTAGAGGGGGGTAGAATTCCAGGTGTAGCGGTGAAATGCGTAGATATCTGGAGGAATACCGGTGGCGAAGGCGGCCCCCTGGACAAAGACTGACGCTCAGGTGCGAAAGCGTGGGGAGCAAACAGG
+
IIHIIIGIIIIIH@<GHIHIHIIIGDHHIIIII?1CGHIHIEHHHIIIHICDEHICHHIIG1FGHHFHDGCHIHIIE@EGGH<<<:FDHHIHH<@GHIE?:9:CC@//8C?G?-GHH--8-DH@GH-@GHG@FC@:++C--8FH?G-F:+++6EHEEH@A@CHEHGFHI@+>CHC>EG--E=4>C++>C:G@-4@@C--@-@-?F66--+>44-GHHC;36)+>5+HC>+E@6-6---@>+4566-@66-45-+3+--EHH@FGGA-A-86-8---EFB4A-HHGA-EHEEGB-@HEHGD--8-A-GHIHDE@IIHIIHHFCCCHEIIIHHGIIIHFHDHIHIEHHF<.HHHECHD0HF<.?HE@CGCIIIIHIIHHDDC0HHFIHGC1C1@DIIIIIHHD1HDF0CIIHIHHHIIIIIHIHIIIIIIII
@HWI-D00621:625:HMJNFBCX2:2:1104:9679:52621
GTGGGGAATATTGCACAATGGGCGCAAGCCTGATGCAGCCATGCCGCGTGTATGAAGAAGGCCTTCGGGTTGTAAAGTACTTTCAGCGGGGAGGAAGGCGATAAGGTTAATAACCTTGTCGATTGACGTTACCCGCAGAAGAAGCACCGGCTAACTCCGTGCCAGCAGCCGCGGTAATACGGAGGGTGCAAGCGTTAATCGGAATTACTGGGCGTAAAGCGCACGGAGGCGGTTTGTCAAGTCGGATGTGAAATCCCCGGGCTCAACCTGGGAAATGCATTCGAAACTGGCAGGCTAGAGTCTTGTAGAGGGGGGTAGAATTCCAGGTGTAGCGGTGAAATGCGTAGAGATCTGGAGGAATACCGGTGGCGAAGGCGGCCCCCTGGACAAAGACTGACGCTCAGGTGCGAAAGCGTGGGGAGCAAACAGG
+
IIIIIIHIIIIIIIHIIIIIIIIIIIIIIIIIGHIIGIIHIIIIHIIIIGHGIHHIIIIHIHIIHIIHIII?HIIHH?GHIIG?EHIIIHHDHHFHHIHIIIIHHIHHH@?GHIHHH?A?HHI--GC-6AGHHC@C+CC6-6EHIIIE:+::-A-66F--64@-6@FFHEDD;+6>6-6FE=-6C+444@@@-@H@GEEHH=G6-@E@463@@66HGC5)----6+-:HD@4--HH@@@>6--?H@F@F@HF@+>CHD@A8IHIIHEEAA888--FIHIGGIIIIHCIHHGHIHIIIHHEEAB-7-IIIIIIHG@HHHIIIHIIIIIIIIIIIIHIIHIIIIIIIIHGDGIHEFHIHHHHIIIIIIIIIIIIIIIIIIHHHCIIIIIHHGHHHHIIHIIHIHIIIIIIIIIIIIIIIIIIIIIIIIHIII
@HWI-D00621:625:HMJNFBCX2:2:1104:10287:52670
GTGGGGAATATTGCACAATGGGCGCAAGCCTGATGCAGCCATGCCGCGTGTATGAAGAAGGCCTTCGGGTTGTAAAGTACTTTCAGCGGGGAGGAAGGTGTTGAGGTTAATAACCTCAGCAATTGACGTTACCCGCAGAAGAAGCACCGGCTAACTCCGTGCCAGCAGCCGCGGTAATACGGAGGGTGCAAGCGTTAATCGGAATTACTGGGCGTAAAGCGCACGCAGGCGGTCTGTCAAGTCGGATGTGAAATCCCCGGGCTCAACCTGGGAACTGCATTCGAAACTGGCAGGCTAGAGTCTTGTAGAGGGGGGTAGAATTCCAGGTGTAGCGGTGAAATGCGTAGAGATCTGGAGGAATACCGGTGGCGAAGGCGGCCCCCTGGACAAAGACTGACGCTCAGGTGCGAAAGCGTGGGGAGCAAACAGG
+
IIIIIIIIIIIIIIGIIIIIIIGHIIIIIICHHGGHHIIIIIIGIIIIHHHIIIIHIIIIHGIIIHIIIIIIIIIGIFIIIHDHHIIIIIIHIIGIIICEHH@GHHIIFCEHIHHHH?@HHFHGHFCHIIHDHHFHCCHHIFHIGIIHH::CHHFHGIEEGH?FHHHIGF6+CHHHHHEHH-->>+-@@HHH-@@G=EHIHECGHEHFHCGC?DHH@>:@DD5+FHIIIHH@@F@6--C:HHHEHEHHHHCHG:CHD:EIHCAAHG?G@FHIIHEEHEHH?HHECEHIIIHIIHGHIHFHFFHGIIIIIIIIIGIIIHIHHHGCCHHCDDIIIIIIIIIHHGIIHFHG<FGHEIIIIIHIIIIIIIIIIIIIIIGIIHHCHEIIGIIHHIHHHHIIIIGHHGHIIIIIIIIIIIIIIIIIIIIIIIIIII
@HWI-D00621:625:HMJNFBCX2:2:1104:11295:52555
GTAGGGAATCTTCGGCAATGGACGAAAGTCTGACCGAGCAACGCCGCGTGAGTGAAGAAGGTTTTCGGATCGTAAAACTCTGTTGTTAGAGAAGAACAAGGATGAGAGTAAAATGTTCATCCCTTGACGGTATCTAACCAGAAAGCCACGGCTAACTACGTGCCAGCAGCCGCGGTAATACGTAGGTGGCAAGCGTTGTCCGGATTTATTGGGCGTAAAGCGAGACGAGGGGGTTTCTTAAGTCTGAGGTGAACGCCCCCGGCTCAACCGGGGAGGGTCATTGGAAACTGGGAGACTTGAGTGCAGAAGAGGAGAGTGGAATTCCATGTGTAGCGGTGAAATGCGTAGATATATGGAGGAACACCAGTGGCGAAGGCGGCTCTCTGGTCTGTAACTGACGCTGAGGCTCGAAAGCGTGGGGAGCGAACAGG
+
IIIIIIIHIIIIIIIIIIHIIIIIHIIHGHIIIIIIIIIIIIIIIIIIIIIIIHIIIIIIIHHHIIIIIIGHHIIIIHIHIH<DGHIIIIGIIIHIIIHIHFG/CFHIIIIIHHHHH?.FHHFHIEHHFHIEE@FGHIFIIIHIIIHIIG:+CHHC@-6@ACC-8AHEHH->DC:>C?--65-@E--6GF@@---5-+566@@4H@ECFHHF@4-CCHC6?-5-+)++;@+GGHG@6-F6----6@6-@EH>6+++D3+CG6-B+:>>>D-7F-@AD--GIFHHEHA?@HDD?EFD7HHIHHA.G?HEHG@D.HHHHCHHIHG?GAFHIIIIIHHHHCIHIIIIIIIHFDIHHIHHIHHHFF<FIHHG@HIHHDCHHHG0GF1CHIHFIHGHHHHFHIIGHHHHHHHIIHIIIIIIHHHDHFIHHIIIIII
@HWI-D00621:625:HMJNFBCX2:2:1104:13014:52693
GTGGGGAATATTGCACAATGGGCGCAAGCCTGATGCAGCCATGCCGCGTGTATGAAGAAGGCCTTCGGGTTGTAAAGTACTTTCAGCGAGGAGGAAGGCGTTAAGGTTAATAACCTTGGCGATTGACGTTACTCGCAGAAGAAGCACCGGCTAACTCCGTGCCAGCAGCCGCGGTAATACGGAGGGTGCAAGCGTTAATCGGAATTACTGGGCGTAAAGCGCACGCAGGCGGTCTGTCAAGTCGGATGTGAAATCCCCGGGCTCAACCTGGGAACTGCATTCGAAACTGGCAGGCTAGAGTCTTGTAGAGGGGGGTAGAATTCCAGGTGTAGCGGTGAAATGCGTAGAGATCTGGAGGAATACCGGTGGCGAAGGCGGCCCCCTGGACAAAGACTGACGCTCAGGTGCGAAAGCGTGGGGAGCAAACAGG
+
IIIIIIIIIIIIHHIIIIIIIIIIIIIIIIHIIIIIIIIIIIIHHIIIIHHHIIIIHIIIIIIIIIIHIIIIIIIIIIIIIHDHHIIIIIIIIGHHIIEHHHHHIGFHIIIIIIIHIIIIHIIIIHHIIHIGIH=DHGHHEHIHIIFIIDHHIHHHHIHIHHHIIIIHGIIIIC3DHHHHIE=HH+-5=HFH@@4EHHGEHHGEGGEEHHHIECHEGHHGICHHDHGCHHHHHC@EE?HHIIIHHHFGFCFCIHHGHIHHFIIIIIHHGEHIIIIHHHHGIHIHGIHIIIIIHIHHIHDEIHHIIHIHIHHIIHHGIHIIIIHIIIIIHIIIIIIIHIIIIIIHIIHF<GIIIIIIIIIIIIIIIIIIIIIIIIIGIIIHIGHIIIIIIIIIHIIHIIHFIHIIIIIIIIIIIIIIIIIIIIIIIIIIII
@HWI-D00621:625:HMJNFBCX2:2:1104:18605:52646
GTGGGGAATATTGCACAATGGGCGCAAGCCTGATGCAGCCATGCCGCGTGTATGAAGAAGGCCTTCGGGTTGTAAAGTACTTTCAGCGGGGAGGAAGGTGTTGAGGTTAATAACCTCAGCAATTGACGTTACCCGCAGAAGAAGCACCGGCTAACTCCGTGCCAGCAGCCGCGGTAATACGGAGGGGGCAAGCGTTAATCGGAATTACTGGGCGTAAAGCGCACGCAGGCGGTCTGTCAAGTCGGATGTGAAATCCCCGGGCTCAACCTGGGAACTGCATTCGAAACTGGCAGGCTAGAGTCTTGTAGAGGGGGGTAGAATTCCAGGTGTAGCGGTGAAATGCGTAGAGATCTGGAGGAATACCGGTGGCGAAGGCGGCCCCCTGGACAAAGACTGACGCTCAGGTGCGAAAGCGTGGGGAGCAAACAGG
+
IIIIHIIIIIIIIIIIIIIIIIIIIIIIIIIIIIIIIIIIIIHIIHIIHIIIHIIIIIIIIGIIIIIIIIIIIIIGIIHHHGDHIIIIIIIHIIIHHIHFHIHIHIHHHIHIGHHFEHHGGHIIHIIIHIHDGHHIHIHIIIIGIIHHDHHIHHHGHIIHCE?HHIIEFHHHDH:DHIIGHGHIGC++>DE-@G-@EGC?EHCEHHH?HH>F@@@5HHHECHG<4-->:6----@@-?IIGIIIHHHG@@HIHIHC:DHEHEHIIHHE?HHHIHHIIIIIHCHIIHHHHIHIIHGHIHFHHECHHIIIIIIIIHHIHIIIIIGHIIIIHDHHIIIHHIIIIIIHIIHGDFIIGIHIIIIIHHIIIIIHGIIIIIIIIIIIIHHHIHIHHIIIHIIIHIHFIHIIIIHHIIIIIIIIIIIIIIIIIIIIII
@HWI-D00621:625:HMJNFBCX2:2:1104:8557:52797
GTGGGGAATATTGCACAATGGGCGCAAGCCTGATGCAGCCATGCCGCGTGTATGAAGAAGGCCTTCGGGTTGTAAAGTACTTTCAGCGGGGAGGAAGGCGTTGAGGTTAATAACCTCAGCAATTGACGTTACCCGCAGAAGAAGCACCGGCTAACTCCGTGCCAGCAGCCGCGGCAATACGGAGGGTGCAAGCGTTAATCGGAATTACTGGGCGTAAAGCCCACGCAGGCGGTCTGTCAAGTCGGATGTGAAATCCCCGGGCTCAACCTGGGAACTGCATTCGAAACTGGCAGGCTAGAGTCTTGTAGAGGGGGGTAGAATTCCAGGTGTAGCGGTGAAATGCGTAGAGATCTGGAGGAATACCGGTGGCGAAGGCGGCCCCCTGGACAAAGACTGACGCTCAGGTGCGAAAGCGTGGGGAGCAAACAGG
+
IIIIIIIIIIIIIIIIIIIIIIIIIIIIIIIIIIHIIIIHIIIIIIIIEHHFHHIIHIIIIIIIIIIIIIIIIIHIIIHIIIFHGHHIIIIIIIIIII?DHHHIIIIFCGHHHIHIIICHHHIIIGHIIGHIIA@CDHHH?FGHHHCAD;CCHHECHFHHIGEE-@@-?FDHID+636@FH6@HHDEC=F---6@4@-6@-@E46-+-6FHC6-66@@4+3=E32+ECA5-HFH@@---DC@E@F6-6--@-HCC+C:GCHEHAHH@A668-HA?EGIIHEIHHHGB--HHIIHHHGCHH@EHIH@IIIIIHHFBEEEHHF/IIIGIIIHIIIIIIIHIHIIIIHHHF<DEIIGIIIIIIIHIIIIIIIHIIIIIGIHGHGIIHIHHIIHIHHHIIIIIIIIIIIIIIIIIIIIIIIIIIIIIIIIIIII
@HWI-D00621:625:HMJNFBCX2:2:1104:9859:52755
GTGGGGAATATTGCACAATGGGCGCAAGCCTGATGCAGCCATGCCGCGTGTATGAAGAAGGCCTTCGGGTTGTAAAGTACTTTCAGCGGGGAGGAAGGTGTTGAGGTTAATAACCTCAGCAATTGACGTTACCCGCAGAAGAAGCACCGGCTAACTCCGTGCCAGCAGCCCCGGTAATACGGAGGTGGCAAGCGTTAATCGGAATTACTGGGCGTAAAGCGCACGCAGGCGGTCTGTCAAGTCGGATGTGAAATCCCCGGGCTCAACCTGGGAACTGCATTCGAAACTGGCAGGCTAGAGTCTTGTAGAGGGGGGTAGAATTCCAGGTGTAGCGGTGAAATGCGTAGAGATCTGGAGGAATACCGGTGGCGAAGGCGGCCCCCTGGACAAAGACTGACGCTCAGGTGCGAAAGCGTGGGGAGCAAACAGG
+
IIIIIIIIIIIIIIIIIIIHIIIIIIIIIIIIIHHIIIHIIIIIIIIIIIIIIHIIGIIGIIIIIIHIIIIIIIIHIIHIIHGHGIIIGIHDHHIIIIIGIIHHIGHHHGEHIIHHIIIIHIIIII?GHHEHGG=DDHH@GHHHEHH?DHHHHH-68FHCGHE?--64@G-45+3>--@FH--3>4--6FF?-@5@GH-@GHC@HFF66DE@,36GF@:6--@>5-HDC+-G6---?HE;6-@@HF?@---HEHC:DDCCCGHFFHEHHHHEFA-6@-HHHIHEHGG?FIHHHHEIIGHH@HHEGEIHIIIIHEHHGHHHFGCIIIIIIHIHHIIIHIIIIIIHEEHF<HIIIHIHHGIHHIIIIIHIIIIIIIIIIHDHGHIHIIIHHHHIHIIIIIHHHHHIIIIIIIIIIIIIIIIIIIIIIIIIII
@HWI-D00621:625:HMJNFBCX2:2:1104:18877:52892
GTGGGGAATATTGCACAATGGGCGCAAGCCTGATGCAGCCATGCCGCGTGTATGAAGAAGGCCTTCGGGTTGTAAAGTACTTTCAGCGGGGAGGAAGGTGTTGTGGTTAATAACCACAGCAATTGACGTTACCCGCAGAAGAAGCACCGGCTAACTCCGTGCCAGCAGCCGCGGTAATACGGAGGGTGCAAGCGTTAATCGGAATTACTGGGCGTAAAGCGCACGCAGGCGGTCTGTCAAGTCGGATGTGAAATCCCCGGGCTCAACCTGGGAACTGCATTCGAAACTGGCAGGCTAGAGTCTTGTAGAGGGGGGTAGAATTCCAGGTGTAGCGGTGAAATGCGTAGAGATCTGGAGGAATACCGGTGGCGAAGGCGGCCCCCTGGACAAAGACTGACGCTCAGGTGCGAAAGCGTGGGGAGCAAACAGG
+
IIIIIIIIIIIIIIHIIIIIIIHHHIIIIIIIIIIIIIIIIIIIIIIIHIHCHHHCGGHIHHIIIHIIHHIIHIIHIIIHIHCGHHHHDIHHGHIIIID@HHIIIII/ACEECHFCHHIHIEHH@GHHECGGHHIH:CHHIIIHIIIIIHHIHHIGHHH-@EHIHIHCH?+>C:::G@HEHHHHCH-@=HHIII@@456?GGGIECH?@E?GG:6>GHE-6:;+@6?DD'H@6666-6-+DE-E@-FIHHH@@::>66-G?HEAHF--CHHFF8-6-@HHHFHHGHCEHFB-HHHHHHHD@8G?HGIHHHHHD.IIHHHIIHEEHIIIIHHD=IIIHIIHIIIIIIHFDGIH?HIIHHIIHIIIIIIIIIIIIHIIIHHDGIIIIIHIIHFF@IIIIIHEF1IIIHIIIIIIIIIIIIIIIIIIIIIIII
@HWI-D00621:625:HMJNFBCX2:2:1104:12738:53192
GTGGGGAATATTGCACAATGGGCGCAAGCCTGATGCAGCCATGCCGCGTGTATGAAGAAGGCCTTCGGGTTGTAAAGTACTTTCAGCGGGGAGGAAGGCGATAAGGTTAATAACCTTGTCGATTGACGTTACCCGCAGAAGAAGCACCGGCTAACTCCGTGCCAGCAGCCGCGGTAATACGGAGGGTGCAAGCGTTAATCGGAATTACTGGGCGTAAAGCGCACGCAGGCGGTCTGTCAAGTCGGATGTGAAATCCCCGGGCTCAACCTGGGAACTGCATTCGAAACTGGCAGGCTAGAGTCTTGTAGAGGGGGGTAGAATTCCAGGTGTAGCGGTGAAATGCGTAGAGATCTGGAGGAATACCGGTGGCGAAGGCGGCCCCCTGGACAAAGACTGACGCTCAGGTGCGAAAGCGTGGGGAGCAAACAGG
+
IIHHIIIIIFHHCFCHHIIHCHHHHDHHIIICFH@@GHIEHEHIIIIHIH<GEHIFEHHIIEFIIIII<GCHHHEEHIHIHED@E0<CHIHGHCHHE/:.<CCEE?C@7CGHE?GHHCFE=H?FHHHIEHHHHC4>+6586AGGEGIIIHIIGHHH-F@GCHHIIHIIIG+>DH6DE-@GH-@+>;-64FEC-E4GH--6EFHHE?@@EHHHG>-?EFHCD>@:@-@CC;FIHF6F?F->3--6-66666-FE+++DH@EAA?EHA?@6-FEA8--F-B8--?HHHIHHG?HEG8CFHFD-D-?EAEG>+HG:.?HH@IHH??IHEE?IIIIHCCG:HIIIIHIHHGD.GHEGFHIIHFHHIIIIHHHIIIIIIIIIHE<G@HH@GCF<C@?HIIIIIHHEFIHHE=HIHIIIIIIIIIIIHIIIIHIII
@HWI-D00621:625:HMJNFBCX2:2:1104:12787:53055
GTAGGGAATCTTCGGCAATGGACGAAAGTCTGACCGAGCAACGCCGCGTGAGTGAAGAAGGTTTTCGGATCGTAAAACTCTGTTGTTAGAGAAGAACAAGGATGAGAGTAAAATGTTCATCCCTTGACGGTATCTAACCAGAAAGCCACGGCTAACTACGTGCCAGCAGCCGCGGTAATACGTAGGTGGCAAGCGTTGTCCGGATTTATTGGGCGTAAAGCGAGCGCAGGCGGTTTCTTAAGTCTGATGTGAAAGCCCCCGGCTCAACCGGGGAGGGTCATTGGAAACTGGGAGACTTGAGTGCAGAAGAGGAGAGTGGAATTCCATGTGTAGCGGTGAAATGCGTAGATATATGGAGGAACACCAGTGGCGAAGGCGGCTCTCTGGTCTGTAACTGACGCTGAGGCTCGAAAGCGTGGGGAGCGAACAGG
+
IIIIIIIIIIIIIIIIIIIIIIIIIHIIHIIIIIIIIHIIIIIGHHIIHIIHHIIIIIIHGHHIHHHIIIIIIIIIIIIIIH<DGGHIIIIIIIIIIHHIHHHH@F?HHIIIHHHHHIHHHIIIGCHHICEF?EHHIHIIIIIHIGIHGDGIIHEGHHIIHEHIIIIIIIIIHHHH:GH@EHIH-@FHH@FGHHF-@DHHHGG?EHHG@FHFEHHHHHHEE@:3+---;B:@CG@@6-E@-EEF?CHHHHIHHD::HHDCFB-B+HHGHHHHHHFHHGECFHEHGE?HEHIHIIHHHIHHGHGCHGGIHHHHHGIIIIIIHHIHHIFIGHHIHIIIIHIIHIIGHIIHGDIIIIIIIIHHHIIIIIIIIIIIIIIIIIIIIIGIIIIHIIIIIIIIIIIHIIIIIIIIHIIIIIIIIIIIIIIIIIIIIII
@HWI-D00621:625:HMJNFBCX2:2:1101:17962:68432
GTGGGGAATATTGCACAATGGGCGCAAGCCTGATGCAGCCATGCCGCGTGTATGAAGAAGGCCTTCGGGTTGTAAAGTACTTTCAGCGGGGAGGAAGGCGGTGAGGTTAATAACCTCATCGATTGACGTTACCCGCAGAAGAAGCACCGGCTAACTCCGTGCCAGCAGCCGCGGTAATACGGAGGGTGCAAGCGTTAATCGGAATTACTGGGCGTAAAGCGAACGCAGGCGGTCTGTCAAGTCGGATGTGAAATCCCCGGGCTCAACCTGGGAACTGCATTCGAAACTGGCAGGCTAGAGTCTTGTAGAGGGGGGTAGAATTCCAGGTGTAGCGGTGAAATGCGTAGAGATCTGGAGGAATACCGGTGGCGAAGGCGGCCCCCTGGACAAAGACTGACGCTCAGGTGCGAAAGCGTGGGGAGCAAACAGG
+
IIIIIIIIIIIIIIIIIIIIHHIIGIIIIIIIIIIIIIIIIIIIIIIIIIHIIIIGHIIIIIIIIGIIIIIIIHHIIIIIIHDGHIGHIIICHHHHHHECDHIIIIFH?GGHHHHIIIIIHIIIHIIIIIG@EGHHCDDFCHHHGHCHHGCDEH?HIG@E?GHH?HHHE?:>HHCDGH---@-3C:-64-@-6@-G@E@@CG=@-GG?F@-6-3+5@GEE##GC6-ECC;F66-66--E>+-@6-66--6@G@:C;>+-A--HHIH@GCHCGGB6-IGHIHHHIHIGIHIIIHEE?H?HHHHHAB?GHD>.GA.IIHIIIHE?HIIHIIIIGHIIHHHIGIIIIHHHGGHIIIHIHIHHECIIIIHHIIIIIIGIIIIHHIHIHIIIHHHIIHIIIIIIIIHIIIIIHIIIIIIIIIIHIIIIIIIIIII
@HWI-D00621:625:HMJNFBCX2:2:1101:18426:69684
GTGGGGAATATTGCACAATGGGCGCAAGCCTGATGCAGCCATGCCGCGTGTATGAAGAAGGCCTTCGGGTTGTAAAGTACTTTCAGCGGGGAGGAAGGCGATAAGGTTAATAACCTTGTCGATTGACGTTACCCGCAGAAGAAGCACCGGCTAACTCCGTGCCAGCAGCCGCGGTAATACGGAGGGTGCAAGCGGTAATCGGAATTCCGGGGCGTAAAGCGCACGCAGGCGGTCTGTCAAGTCGGATGTGAAATCCCCGGGCTCAACCTGGGAACTGCATTCGAAACTGGCAGGCTAGAGTCTTGTAGAGGGGGGTAGAATTCCAGGTGTAGCGGTGAAATGCGTAGAGATCTGGAGGAATACCGGTGGCGAAGGCGGCCCCCTGGACAAAGACTGACGCTCAGGTGCGAAAGCGTGGGGAGCAAACAGG
+
IHEHHIIIIIIIIIIIIIIIIIHIIIIIIIHIIIHIIIIIIIIHIIIIIIHIIIIIIIIIIIGIIHHHIHHCHHGHIHHGIGD@GHHIIIIIII=FHHIIIIGHHHHHGHFHIHIGIIIHGHHHEHIHCH?-AGHIDHDHHHHI?FECH:CCHFE--@65-4-@@G@@H@+>:H:HEFH?HEC:C+-5@@H?-@+6+@@@EC########DEE-?HG>++@@4+F-CCC:@H@--H@6E>>-@@@-6--?FF6+CC:DHEEFHHHAAA-CHHF-B--?CCEE@AFFHHHHHHGE?HIHFD--G?EEHHDIHEHFGIHHHHHF?IIHIIIIIIHIIIHCIHHIHIIIHB<<HHIHFFHHIIIIHHHHHIHIIIIIIHGHHCEHHIIIIHHHHGFIIHDIIIIIIIIIHHIIIIIIIHIIIIIIIIIIIIII
@HWI-D00621:625:HMJNFBCX2:2:1101:11997:70062
GTGGGGAATATTGCACAATGGGCGCAAGCCTGATGCAGCCATGCCGCGTGTATGAAGAAGGCCTTCGGGTTGTAAAGTACTTTCAGCGGGGAGGAAGGTGGTGAGGTTAATAACCTCAGCAATTGACGTTACCCGCAGAAGAAGCACCGGCTAACTCCGTGCCAGCAGCCGCGGTAATACGGAGGGTGCAAGCGTTAATCGGAATTACTGGGCGTAAAGCGCACGCAGGCGGTCTGTCAAGTCGGATGTGAAATCCCCGGGCTCAACCTGGGAACTGCATTCGAAACTGGCAGGCTAGAGTCTTGTAGAGGGGGGTAGAATTCCAGGTGTAGCGGTGAAATGCGCAGAGATCTGGAGGAATACCGGTGGCGAAGGCGGCCCCCTGGACAAAGACTGACGCTCAGGTGCGAAAGCGTGGGGAGCAAACAGG
+
IIIIIIIIIIHIIIHIHIIIIIIIIIIIIIHIIHIIIIIIIIIIIGIHHHHHIIIHGIHIHHIIHIIIIIHHIIHCCHHIGIGHHIGIIIIHHHHGH@DHHHHIEH7BGHHIIHHHHHHHIIIIEEEE?-AEHHEHIIHG?FGH?@AHHC:DEHC?H?@AEEC@E-@GH-3;CH3;E-@FH@@+>D4-4F6---54EE?@H@66-F@@EHHE,-#IHC?)-@@+4@-D:C46-@HG@-53+@C@6-@HHFEHG:DHHIHEHF?GA6-H?GHHHHFHHIHHGHIHHIIHHHHHHHIIIHHHHHG?EAIIHHIIHEHIHIIIIHIIIIIIHHIIIHHHHGHDHDHHIHHD<1IIIIIHIIHHGHHDHIIIIIIIIIIIIIIIHFIIIIIIIIIHHIIIIIIIHHIIIIIIIIIIIIIIIIIIIIIIIIIHII
@HWI-D00621:625:HMJNFBCX2:2:1101:17048:70256
GTGGGGAATATTGCACAATGGGCGCAAGCCTGATGCAGCCATGCCGCGTGTATGAAGAAGGCCTTCGGGTTGTAAAGTACTTTCAGCGGGGAGGAAGGCGGTGAGGTTAATAACCTCATCGATTGACGTTACCCGCAGAAGAAGCACCGGCTAACTCCGTGCCAGCAGCCGCGGTAATACGGAGGGTGCAAGCGTTAATCGGAATTACTGGGCGTAAAGCGCACGCAGGCGGTCTGTCAAGTCGGATGTGAAATCCCCGGGCTCAACCTGGGAACTGCATTCGAAACTGGCAGGCTAGAGTCTTGTAGAGGGGGGTAGAATTCCAGGTGTAGCGGTGAAATGCGTAGAGATCTGGAGGAATACCGGTGGCGAAGGCGGCCCCCTGGACAAAGACTGACGCTCAGGTGCGAAAGCGTGGGGAGCAAACAGG
+
IIIIIIIIIIIIIIIIIIIHIIHIHIIIIIIIIIIHIIIIIIIIIGIIIIHIIIIFHHIHIHHIIIIIHHHDHHHIIIIGHHFHHHIIHIIDDDHHHGHIIIIIIIH??FFGHIHHIFEBEHHHIHEHHEHEE-@CHH:AEEHHHIE?DD:CHIHHIH--@GHEC?GHE-+CD>+;@--@G-@;H+-6666--65GGHECGGG?EE@4@F@G@C-3EGH>>-366>CHHC@@--6--HEHD5-@-EHF?@EEHH>3+:@HHEFFHGG8--HEIHCIH@A-46?HHF?EHHIHFC?HHHIGHHGGHHHDIHH?IHHHHHHIHG??HIIIIHIIIIIIIIIIIIIIHHGF<GIHHHIHFHHIIHHIHCHHHIIIIIIIIIIIHHHHHIIHFIHCHHHIHHFFH?IIIIIIIIIIIIIIIIIIIIIIIIIIII
@HWI-D00621:625:HMJNFBCX2:2:1101:17783:70810
GTGGGGAATATTGCACAATGGGCGCAAGCCTGATGCAGCCATGCCGCGTGTATGAAGAAGGCCTTCGGGTTGTAAAGTACTTTCAGCGGGGAGGAAGGCGGTGAGGTTAATAACCTCATCGATTGACGTTACCCGCAGAAGAAGCACCGGCTAACTCCGTGCCAGCAGCCGCGGTAATACGGAGGGTGCAAGCGTTAATCGGAATTACTGGGCGTAAAGCGGACGCAGGCGGTCTGGCAAGTCGGATGTGAAATCCCCGGGCTCAACCTGGGAACTGCATTCGAAACTGGCAGGCTAGAGTCTTGTAGAGGGGGGTAGAATTCCAGGTGTAGCGGTGAAATGCGTAGAGATCTGGAGGAATACCGGTGGCGAAGGCGGCACCCTGGACAAAGACTGACGCTCAGGTGCGAAAGCGTGGGGAGCAAACAGG
+
IIIHIIIIIIIIIHHIIIHIIIIHDECDHIIIIIHIIIIIIHI@HHIIEHH?EHHIHIC?HIHHIHHIIDEHHEHIIHHHHHD?GH?CCHH>DCDHHH?CD>HEEH7A78FFFA-F?FHIIH??GEHHCHE--6@CD>HGHHHHAGC-::HDHE@GE--@@E?GF?@---+5>>++--@@@=@C:C44@G-@-5@-4@--HF5@@@E--C:HHHHEG@H@+)@+-4@+HC56---@-GHHD@6---EHFEC@4++C35-EG?EEHHHEGHGG@8AF?---4-IIIIHHIHEHEEACEHHG@-G?GFHHHC7:7EHE@GIIHHEHGFIIIIIIIHIIIIIHIHGEIIHHAFHHEHGB<HGE:IIIHGHEIIIIIIIIHE<0<1IIHIIIHEHGIHEIIHIHF1IIIHFHIIIIIIIHIIIIIIIIIIIIIH
@HWI-D00621:625:HMJNFBCX2:2:1101:20225:70852
GTGGGGAATATTGCACAATGGGCGCAAGCCTGATGCAGCCATGCCGCGTGTATGAAGAAGGCCTTCGGGTTGTAAAGTACTTTCAGCGGGGAGGAAGGTGTTGTGGTTAATAACCACAGCAATTGACGTTACCCGCAGAAGAAGCACCGGCTAACTCCGTGCCAGCAGCCGCGGTAATACGGAGGGTGCAAGCGTTAATCGGAATTACTGGGCGTAAAGCGCACGCAGGCGGTCTGTCAAGTCGGATGTGAAATCCCCGGGCTAAACCTGGGAACTGCATTCGAAACTGGCAGGCTAGAGTCTTGTAGAGGGGGGTAGAATTCCAGGTGTAGCGGTGAAATGCGTAGAGATCTGGAGGAATACCGGTGGCGAAGGCGGCCCCCTGGACAAAGACTGACGCTCAGGTGCGAAAGCGTGGGGAGCAAACAGG
+
IIIIIHIIIIIIIIIIIIIHIIIIIIIIIIIIIIHIIIHIIIHIIIIIIHGHIIIIGIIIGIFHIHIIGIHHIIIIIIIIHHFHHIGIIIGIIHHHHIHEHIIHIIEEHIGEH-FEHHGHHH?GHIIH7A-6B?@;CHDECCHHHEHHHHGDE-AGHHCHICEHGHIH?G6;DG>:GGH?C@GHIH-@EEEG@@5-@--@EGCE@@@G@C@HGG9E@C+3E@4+@-=DC>-@6-CHHF@++-HH@@E@EF@F-CCDH>FG8---HHE-AA8-F-AEHHFEE=HHFB?AEIIHHF-HHHHGHHCHG?HEIHHEFAHEHHGHEIHHIHGIGIIIIIGHHEHIIIIIIIHD<<IIIIIGIIIIDHHHHGEHHIIIHHCHHIGIIHCHHIIIIHIIHIIIIIHHHHIIIIIIHIIIIIIIIIIIHIIIIIIHII
@HWI-D00621:625:HMJNFBCX2:2:1101:18827:71144
GTGGGGAATATTGCACAATGGGCGCAAGCCTGATGCAGCCATGCCGCGTGTATGAAGAAGGCCTTCGGGTTGTAAAGTACTTTCAGCGGGGAGGAAGGCGATAAGGTTAATAACCTTGTCGATTGACGTTACCCGCAGAAGAAGCACCGGCTAACTCCGTGCCAGCAGCCGCGGTAATACGGAGGGTGCAAGCGTTAATCGGAATTACTGGGCGTAAAGCGCACGCAGGCGGTCTGTCAAGTCGGATGTGAAATCCCCGGGCTCAACCTGGGAACTGCATTCGAAACTGGCAGGCTAGAGTCTTGTAGAGGGGGGTAGAATTCCAGGTGTAGCGGTGAAATGCGTAGAGATCTGGAGGAATACCGGTGGCGAAGGCGGCCCCCTGGACAAAGACTGACGCTCAGGTGCGAAAGCGTGGGGAGCAAACAGG
+
IIHIIIIIIIIIIIIIIIIIHIIIIHHGHIIIIIIIIIGIIHIGIHIIHIEHIIHIGIIHIIIHIGIIHIHCHDGHHHIHHI:FGHHDHHGHHHHHEHIHHDEHGHCFHFGHH-@FGEHHIEGH?GHIHHC6@FHGDHHIIIEHCHHECCHHHE-EGE-@HHIIFHFHIHIHIC3>GHHFE@EHH:@HE@@@-@@@ECCHHH?CCGG?ECF@-F@@@7++CEFCIIHHD>@5-?H?FFDD:G=G@FHEEHHGE:GH:DHHHHHIIHH@CIHHHEFFE-EHFIHHHHIHIIHHHFHHHHHHCF8-GACHIHHEHEHIIIHHEH?HGIIHHHHHIHIHGIIHIIIIHEG:7DGHIIGIHEIHDDIIHIIIIHIIIIIIIIHH@@?IGHHHFFHEGIHHEIHHF?IIIIIIHIIIIIIIIIIIIIIIIIGIII
@HWI-D00621:625:HMJNFBCX2:2:1101:17358:71251
GTGGGGAATATTGCACAATGGGCGCAAGCCTGATGCAGCCATGCCGCGTGTATGAAGAAGGCCTTCGGGTTGTAAAGTACTTTCAGCGAGGAGGAAGGCGTTAAGGTTAATAACCTTAGCGATTGACGTTACTCGCAGAAGAAGCACCGGCTAACTCCGTGCCAGCAGCCGCGGTAATACGGAGGGTGCAAGCGTTAATCGGAATTACTGGGGGTAAAGCGCACGCAGGCGGTCTGTCAAGTCGGATGTGAAATCCCCGGGCTCAACCTGGGAACTGCATTCGAAACTGGCAGGCTAGAGTCTTGCAGAGGGGGGTAGAATTCCAGGTGTAGCGGTGAAATGCGTAGAGATCTGGAGGAATACCGGTGGCGAAGGCGGCCCCCTGGACAAAGACTGACGCTCAGGTGCGAAAGCGTGGGGAGCAAACAGG
+
IIIIIIHIIIIIIIIIIIIIIIIIIIIIIIIIHIIIIIIIIIIIIIIIHIHIIHIIIIIHHIHIIGHHGHIIIHIIIHGHHHGCGHIHIIIIIICGHIICCHHFHIGGHHHEHHHHIHHHI:EHHIIGHGIFH7@DCHIIF?FEAG-GDHH:@A86AHEHH@E@HHHH-A:C;>+56@E-@-5>HG---@HE-@@@-4-F@H=CGHG??6FC)++66---CCDACCECD>@HF?HF?HGC>---@6-E@6-F@HGIIIHGHE@4A8-HEHHHIHEHGIHEHHF?IIIIIH?HHHGEEEHG?HHHF-E@DIHIHHHHD.DIIIIGIIIHIIIIIIIIIIIIIIIIHEEHFHIIIIIIIHHHHHIIIIIIIHIIIIIIIHIIIHIIIIIIIHIIIIIIIIIIIHIIIIIIIIIIIIIIIIIIIIIIIIIIII
@HWI-D00621:625:HMJNFBCX2:2:1101:14263:72402
GTGGGGAATATTGCACAATGGGCGCAAGCCTGATGCAGCCATGCCGCGTGTATGAAGAAGGCCTTCGGGTTGTAAAGTACTTTCAGCGGGGAGGAAGGTGTTGAGGTTAATAACCTCAGCAATTGACGTTACCCGCAGAAGAAGCACCGGCTAACTCCGTGCCAGCAGCCGCGGTAATACGGAGGGTGCAAGCGTTAATCGGAATTACCGGGCGTAAAGCGCACGCAGGCGGTCTGTCAAGTCGGATGTGAAATCCCCGGGCTCAACCTGGGAACTGCATTCGAAACTGGCAGGCTAGAGTCTTGTAGAGGGGGGTAGAATTCCAGGTGTAGCGGTGAAATGCGTAGAGATCTGGAGGAATACCGGTGGCGAAGGCGGCCCCCTGGACAAAGACTGACGCTCAGGTGCGAAAGCGTGGGGAGCAAACAGG
+
HIIHIIIIIIIIHIIIIIIIEHIIIIIIIIIIIIIIIIIIIIIIIHIIH?<GHHIIIIIIIHHIGIHIIHIHIIIIIIIFHHGHIIGIHHHHHGHEHEHHHHHIIGHHIIHHHI@GEHHGHHHHECCEHH?EGFGH:>:GHHE?E?A4CCDHHH6F-A64AEHH@@@GEEDHH+6>G@G@E--6>C--@GH--6@GHC-->HG@@5++)HD@6--@5,+)4--3D4@HDDG@6----EE6+--6@----HHHG>C>:DA-GA--EAE?EHF6-FECHHEHE-GEIHHA?HIHHHEHGDCF-@8-@?HHHHD@GG:.:..HHHEEEHHFHHIHHCHHEHHHEGIHEEEGDFIIHIIIIIIIHIIIIIIHGIIIIIIIIIIIIIIGIIIIHIIIHIIIIIIHG@HIIIIIIIIIIIIIIIIHIIIIIIIIII
@HWI-D00621:625:HMJNFBCX2:2:1101:15628:72844
GTGGGGAATATTGCACAATGGGCGCAAGCCTGATGCAGCCATGCCGCGTGTATGAAGAAGGCCTTCGGGTTGTAAAGTACTTTCAGCGGGGAGGAAGGCGATAAGGTTAATAACCTTGTCGATTGACGTTACCCGCAGAAGAAGCACCGGCTAACTCCGTGCCAGCAGCCGCGGTAATACGGAGGGTGCAAGCGTTAATCGGAATTACTGGGCGTAAAGCGCACGCAGGCGGTCTGTCAAGTCGGATGTGAAATCCCCGGGCTCAACCTGGGAACTGCATTCGAAACTGGCAGGCTAGAGTCTTGTAGAGGGGGGTAGAATTCCAGGTGTAGCGGTGAAATGCGTAGAGATCTGGAGGAATACCGGTGGCGAAGGCGGCCCCCTGGACAAAGACTGACGCTCAGGTGCGAAAGCGTGGGGAGCAAACAGG
+
IIIIIIIIIIIIIIIIIIIIIIIIIIIHIIIIIIIIIIIIIIIIIIIIIIIIIIIHIIIIHHIIIIIIIHHHHHIIIIGIHI<FHHFHIIIIIIGIIHHHHHHHIIHHHHHHHHGHGHIIGIIIIIHIIGIIHHIIHCHHECGCHIGIGHHHFHAFHHIHHCE@HHHCHH3CHHCD@@HEECEHHH@HE?@@-6@GHHFHEH---6F@C6HE@FCHHEDA=@@+?@=DCDCHH@EE?GHCD@@FG6-6-EIHG::3++E?A8-5-8-G?EHHHHHHGGHGA-EHFHCHGHEF--AAEHEHEA7-7-IHIHHHHHFHGIIIIIGIIIIIIIIHIHIHHIIHHDGIIIHFDGIIHHHGHHIHIIHIIIIIIGIIIIIIIIHDG?HCIIIIIIIIHIIIIIIIHHIIIIIIIIIIIIIIIIIIIIIIIIIIII
@HWI-D00621:625:HMJNFBCX2:2:1101:18479:73437
GTGGGGAATATTGCACAATGGGCGCAAGCCTGATGCAGCCATGCCGCGTGTATGAAGAAGGCCTTCGGGTTGTAAAGTACTTTCAGCGGGGAGGAAGGTGTTGAGGTTAATAACCTCAGCAATTGACGTTACCCGCAGAAGAAGCACCGGCTAACTCCGTGCCAGCAGCCGCGGTAATACGGAGGGGGCAAGCGTTAATCGGAATTACTGGGGGTAAAGCGCACGCAGGCGGTCTGTCAAGTCGGATGTGAAATCCCCGGGCTCAACCTGGGAACTGCATTCGAAACTGGCAGGCTAGAGTCTTGTAGAGGGGGGTAGAATTCCAGGTGTAGCGGTGAAATGCGTAGAGATCTGGAGGAATACCGGTGGCGAAGGCGGCCCCCTGGACAAAGACTGACGCTCAGGTGCGAAAGCGTGGGGAGCAAACAGG
+
IIIIIIIIIIIIIIIIIIIIIIIIIIIIHIIIIHIIIIIIGIHGIHIIIIIIIIIIIGHIHHEHIIIIIIGHIIIGHHCEDGGHIIIIHIIHIIIIIIHEHH@HHIHHIIHIHIHIIIIIGEHIIIGHICHDGBCD:C:FEE?AFC?HHHHDHGHHEHE@A-EFHHHGIGHDHC+>EFH?EH@+5+++++@@EHH-5@-64@ECE@@?D@@?)+4@@6-4)+DH3+>CHDHHF@6-?HE:CH@CEFG@-HHHHIHHHHHGHG?AHHE6@FHF@AH?F?EE@-GCHHFHHFIHHGCHH@HF?EECF-HHIIDHHF?EHHHIIIHCEHIGD:GIHIIIIIIHHIIIHHHF<EIGHIHHIIIIGIHIIHIIHIIIIIIIIHGIGIIIIIIIIIIHFHHIIIIIHEIIIIIIIIIIIIIIIIIIIIIIIIIIII
@HWI-D00621:625:HMJNFBCX2:2:1101:20722:73577
GTGGGGAATATTGCACAATGGGCGCAAGCCTGATGCAGCCATGCCGCGTGTATGAAGAAGGCCTTCGGGTTGTAAAGTACTTTCAGCGGGGAGGAAGGCGATAAGGTTAATAACCTTGTCGATTGACGTTACCCGCAGAAGAAGCACCGGCTAACTCCGGGCCAGCAGCCGCGGTAATACGGAGGGTGCAAGCGTTAATCGGAATTACTGGGCGTAAAGCGCACGCAGGCGGTCTGTCAAGTCGGATGTGAAATCCCCGGGCTCAACCTGGGAACTGCATTCGAAACTGGCAGGCTAGAGTCTTGTAGAGGGGGGTAGAATTCCAGGTGTAGCGGTGAAATGCGTAGAGATCTGGAGGAATACCGGTGGCGAAGGCGGCCCCCTGGACAAAGACTGACGCTCAGGTGCGAAAGCGTGGGGAGCAAACAGG
+
IIIIIIIIIIIIIIIIIIIIHHHHGHIHIIIIIIIIHHIIIIHIEHIIHICHHHHIIGHIFHIEHH?GHHHIHHHHIFHHF@<FEHGIIIHIIHGHHHIIIHHHHHFECHHE?FCGHIIHHHEHHIIHAG--B6ED:DHCAHE?FE-ACHIHHGGHC-6+33CEF-@-@E::CC++-@GH?-@HH;@E-@F@-65--@-@GH6@66@@@>5-G@4--7+94-5+-@5:+:EF?HF6---+H@-@@FHE@-@@-CHHHDHGFCE?CIHHHHF8--HHC?BA?=H?EAIHGHIIHF?GIGIHHEDECHEHHIIHHGHHHEGCEHHEGCGGD>:IHEHEE@EHHHCHFHF7<1IIHEF?GC@HCIIIHHHHHIIGIIIIHHGIIHFIGIHIHHGHEIIGIIIIIHIIHGHHHGHHGIIHIIIIIIIIIIIIII
@HWI-D00621:625:HMJNFBCX2:2:1101:15604:74329
GTGGGGAATATTGCACAATGGGCGCAAGCCTGATGCAGCCATGCCGCGTGTATGAAGAAGGCCTTCGGGTTGTAAAGTACTTTCAGCGGGGAGGAAGGTGGTGAGGTTAATAACCTCAGCAATTGACGTTACCCGCAGAAGAAGCACCGGCTAACTCCGTGCCAGCAGCCGCGGTAATACGGAGGGTGCAAGCGTTAATCGGAATTACTGGGCGTAAAGCGCACGCAGGCGGTCTGTCAAGTCGGATGTGAAATCCCCGGGCTCAACCTGGGAACTGCATTCGAAACTGGCAGGCTAGAGTCTTGTAGAGGGGGGTAGAATTCCAGGTGTAGCGGTGAAATGCGTAGAGATCTGGAGGAATACCGGTGGCGAAGGCGGCCCCCTGGACAAAGACTGACGCTCAGGTGCGAAAGCGTGGGGAGCAAACAGG
+
IIHHIIHIIIIIIIIIHHGFHIIIIHIIIIIHIIHHIIIIIIIIIHHIIIIGHIIHIIIHIHIIIIHIHIIIIIIHIIFHGHGHIIIIIHIHHHHIHHHHIHHHIGHCGHHIIGFHIIIIGHHGHHIIHFEHCHFH::DHCEGHEHHEDHGHHI-@AE=FGC?@@-64FFHHHHCHHGG-@@HHGHHH4@-6-@E@CE@@-@@-4FF@@HHG@>-FGHG@1DH554CCDH@@@6-@-GE3+45-F??HG?HF6+>3:>HIHHHGHFIFGIHGHA-@?HHF@@6686HIIHHHF?ECHCHGF7@?EHIIIIGIHGEGGBD.HA.IHIIGHHHIIIIIIIIHIHHIHIHHBHGIIHGIIHHHGGIIIIIIIIIIIIIGIIHHH@HIIIIIIHIIHIHIIIIIHCIIIIIHIIHIIIIIIIHIIIIIIIIIII
@HWI-D00621:625:HMJNFBCX2:2:1101:17161:75359
GTGGGGAATATTGCACAATGGGCGCAAGCCTGATGCAGCCATGCCGCGTGTATGAAGAAGGCCTTCGGGTTGTAAAGTACTTTCAGCGGGGAGGAAGGCGATAAGGTTAATAACCTTGTCGATTGACGTTACCCGCAGAAGAAGCACCGGCTAACTCCGTGCCAGCAGCCGCGGTAATACGGAGGGTGCAAGCGTTAATCGGAATTACCGGGCGTAAAGCGCACGCAGGCGGTCTGTCAAGTCGGATGTGAAATCCCCGGGCTCAACCTGGGAACTGCATTCGAAACTGGCAGGCTAGAGTCTTGTAGAGGGGGGTAGAATTCCAGGTGTAGCGGTGAAATGCGTAGAGATCTGGAGGAATACCGGTGGCGAAGGCGGCCCCCTGGACAAAGACTGACGCTCAGGTGCGAAAGCGTGGGAGCAAACAGG
+
IIIIIIIIIIIIIIIIIIIIIIIIIIIIIIIIIIIIGIEHEHIIIIIIIIHIHIIIGIIHIIGIIIIIIIHIIFHIIIIGHIFHIGHCCHIDHHHICHHHHDHHFE@GHHHHIHEHEHIIHIIHIIHIHHIHFH=D+CDAHHHHHHHGIIHIIIIIHICGHDHC@HFEEHCD:+++@@E--653>+--6@?@?EH####@46-@@6++)DD->6-E@+;3-HH:G6-6))6--6@66-@C>--@6-?@--CHH;GHHD?GA66-A8-F-EHFE@F-@AHHHEEEHGCCF?GHIHEIIHHF-?E?HF@HD:DHHGIIHHGHG?F.HIHED:DH@777<H@@DHHHEF7<C<@@F?HHHIIHDCDHHIHHHIHHIIIHHHHE0IGIIIIIIIIIIIHHIIIIHHIIHHHHEHIIIIIIIHIHIGIIIIIII
@HWI-D00621:625:HMJNFBCX2:2:1101:18785:76059
GTGGGGAATATTGCACAATGGGCGCAAGCCTGATGCAGCCATGCCGCGTGTATGAAGAAGGCCTTCGGGTTGTAAAGTACTTTCAGCGGGGAGGAAGGCGGTGAGGTTAATAACCTCATCGATTGACGTTACCCGCAGAAGAAGCACCGGCTAACTCCGTGCCAGCAGCCGCGGTAATACGGAGGGTGCAAGCGGTAATCGGAATAACTGGGCGTAAAGCGCACGCAGGCGGTCTGTCAAGTCGGATGTGAAATCCCCGGGCTCAACCTGGGAACTGCATTCGAAACTGGCAGGCTAGAGTCTTGTAGAGGGGGGTAGAATTCCAGGTGTAGCGGTGAAATGCGTAGAGATCTGGAGGAATACCGGTGGCGAAGGCGGCCCCCTGGACAAAGACTGACGCTCAGGTGCGAAAGCGTGGGGAGCAAACAGG
+
HHIIGIHIHIIIIIIIIIHGHIGIIIIIIIIIIIIIIIIIHHIHHIIIIIC?FHFGHHHHHHHIIHI@DHIHH@GHHIIIIHDHHHHHHHH:DHHHIHCCHHHHII-8-FEEHCGHGIIHE?EHHIHG@GE=GEDH:C:@FHHIHHHHG>DH=E-@FEE@@E@EGHEEHG:;3C:DE@-@5@@CDC--@-E--5+6>H@H@6-GEEEE=FDFCH>HHCF?5-++HEHGHCEGH?F@HEHHHH@?IHHHIHEF@+HC+;A6--HFIHEFEIIIHHEHFAHGECGEHHHGHEHHIHHHHHHHHHH@F@IHIHHHEDIIIIIHEHEIIHIIHHHIHHIHEHH=IIHHHHHF<1EHEHIIHEHHDIGIHIIIIIIIIIIIIIIIIHFIIHIIIIHHHIIIIIIHH@IIIIIIIIIIIIIIIIIIIIIIIIIIII
@HWI-D00621:625:HMJNFBCX2:2:1101:19531:76196
GTGGGGAATATTGCACAATGGGCGCAAGCCTGATGCAGCCATGCCGCGTGTATGAAGAAGGCCTTCGGGTTGTAAAGTACTTTCAGCGAGGAGGAAGGCGTTAAGGTTAATAACCTTGGCGATTGACGTTACTCGCAGAAGAAGCACCGGCTAACTCCGTGCCAGCAGCCGCGGTAATACGGAGGGTGCAAGCGTTAATCGGAATTACTGGGCGTAAAGCGCACGCAGGCGGTCTGTCAAGTCGGATGTGAAATCCCCGGGCTCAACCTGGGAACTGCATTCGAAACTGGCAGGCTAGAGTCTTGTAGAGGGGGGTAGAATTCCAGGTGTAGCGGTGAAATGCGTAGAGATCTGGAGGAATACCGGTGGCGAAGGCGGCCCCCTGGACAAAGACTGACGCTCAGGTGCGAAAGCGTGGGGAGCAAACAGG
+
IIIIIIIIIIIIIIIIIIIIIIIIGIIIIIIIIIIIIIIHIIIIIIIIIIIIIIHIIIIHIIGIIHIIGHIIIIIIIHIGHHDHHHIIHIII=CHIIFHIIDECHGHHIHFFCG?HHGHHHGIIIICHHIIIIHHGHHDHGIEHIIIEHICHFHFHEFHHHH?-8AFE?@>HCHDH---64-@+>DHGH?-@-5-6EHGGHHHFEFF-@>5--66EH>8;5-=F@5GC:6-5-----6@>:E=@@6@@HEHH@C>:HDGCF-?EGAA6-HHCH@EHEFHF5-EHHHHGIIHIIHA?HEHFIH?HIHIIIIIHEFDFHHEIGIHHHIGHHDHDHHHHEHIIIIGIHFHGBGHH?IIHHEHHHIHHHIIGIGIIIIHHHHIGIHEFHIIIIIIHFHIIIIIIHIIIIHGHHIIIIIIIIIHIIIIIIIIIII
@HWI-D00621:625:HMJNFBCX2:2:1101:20326:76655
GTGGGGAATATTGCACAATGGGCGCAAGCCTGATGCAGCCATGCCGCGTGTATGAAGAAGGCCTTCGGGTTGTAAAGTACTTTCAGCGGGGAGGAAGGTGTTGAGGTTAATAACCTCAGCAATTGACGTTACCCGCAGAAGAAGCACCGGCTAACTCCGTGCCAGCAGCCGCGGTAATACGGAGGGTGCAAGCGTTAATCGGAATTACTGGGCGTAAAGCGCACGCAGGCGGTCTGTCAAGTCGGATGTGAAATCCCCGGGCTCAACCTGGGAACTGCATTCGAAACTGGCAGGCTAGAGTCTTGTAGAGGGGGGTAGAATTCCAGGTGTAGCGGTGAAATGCGTAGAGATCTGGAGGAATACCGGTGGCGAAGGCGGCCCCCTGGACAAAGACTGACGCTCAGGTGCGAAAGCGTGGGGAGCAAACAGG
+
IIIIIIIIIIIIIHIIIIIIIIIIIIIIIIIIIIIIHIHIIIHHGIIIIIHGHHIHIHHHIHIHIHIIHIIIIIIHIIIIIID9FCCHHHDHGHHIEFHEH@FCHHIEHHHFG8FGGEHHFCHHIIIGEHEDC6EHHI+AGHHIEHHCHHDHEFGH-FHHIHEEEEHEHH+CHIH;EHHEEE=CHD=E-@F--6-5@EC@HGH@@@---:CHCF@@@5++@EED>-ED:5-6---6--CC:@@@6@-@G@EG@:C::6HIHGA-AA4@HHHGA-AGGEEF45A6-H?FIHHHB-FFIIIHHE?EFEIIIIIHEHHFHHHHEE?HFIIIIHIGIIIIIIHHHHHIIHHF<DIHEGA@IIHHDHHHHIIIIHIIIIIHDHHHHIIHIIIIHHEHHIIIIIIHGGIIIIHIHIIIIIIIIIIIHIIIIIIIII
@HWI-D00621:625:HMJNFBCX2:2:1101:16296:77724
GTGGGGAATATTGCACAATGGGCGCAAGCCTGATGCAGCCATGCCGCGTGTATGAAGAAGGCCTTCGGGTTGTAAAGTACTTTCAGCGGGGAGGAAGGTGTTGAGGTTAATAACCTCAGCAATTGACGTTACCCGCAGAAGAAGCACCGGCTAACTCCGTGCCAGCAGCCGCGGTAATACGGAGGGTGCAAGCGTTAATCGGAATTACTGGGCGTAAAGCGCACGCAGGCGGTCTGTCAAGTCGGATGTGAAATCCCCGGGCTCAACCTGGGAACTGCATTCGAAACTGGCAGGCTAGAGTCTTGTAGAGGGGGGTAGAATTCCAGGTGTAGCGGTGAAATGCGTAGAGATCTGGAGGAATACCGGTGGCGAAGGCGGCCCCCTGGACAAAGACTGACGCTCAGGTGCGAAAGCGTGGGGAGCAAACAGG
+
IIIIIIIIIIIIIIIHHIIHIGIIIIIHIIIIIHEHIHIIIIIIIHIIEHGHIHIHIIGIEHHIIIIIIHHHIGIII?GHGE<DHCHHIIHHIGHIIGHHIIIHIGIHHHHHHHGHIIHIHGHHCEFIEHCD?@EHHIDFHIHIHH-A:CDHIHEH?@-AGHEHHEE?C-:+6:>DHC?GH-55CHCEHHE--6@EH@-@HGGGEFH6-+CE6--?@7+)---+-@HHD>-@@66?6@-C;54-EHF-EHHHCHH>+DHFEHAHHHAF8-GGFIHHEGHIIIIHIIHGAGCEHHEIIHEIHHF-HEGHDHIHG@HHHIHHEHEHGHEHIHHHIIIIHHHHIIIIHHHF<GIIIIIIIHIIHIGIGIIIIHIGIIIIIIHCHEIIIHIIIIIIIIIIIIHIHGIIIIIIIIIIIIIIIIIIIIIIIIIIII
@HWI-D00621:625:HMJNFBCX2:2:1101:16378:78598
GTGGGGAATATTGGACAATGGGCGAAAGCCTGATCCAGCCATGCCGCGTGTGTGAAGAAGGTCTTCGGATTGTAAAGCACTTTAAGTTGGGAGGAAGGGCAGTAAGTTAATACCTTGCTGTTTTGACGTTACCGACAGAATAAGCACCGGCTAACTCTGTGCCAGCAGCCGCGGGAATACAGAGGGTGCAAGCGTTAATCGGAATTACTGGGCGTAAAGCGCGCGTAGGGTGTTCGTTAAGTTGGATGTGAAAGCCCCGGGCTCAACCTGGGAACTGCATCAAAAACTGGCGAGCTAGAGTACGGTAGAGGGTGGTGGAATTTCCTGTGTAGCGGTGAAATGCGTAGATATAGGAAGGAACACCAGTGGCGAAGGCGACCACCTGGACTGATACTGACACTGAGGTGCGAAAGCGTGGGGAGCAAACAGG
+
IIIIIIIIHHIIIIHIIIIIIIIIIHIIIIIIIIHIIIIIIIIIIGIIIIEHHIIHIHIIIGHIIIIGHIHIHIIIIIGHHHFHHHCE@HIHHHICGHHIIIIIIHIIHHHHEHIHI?7AGD:GC@FHIIG=FHEC>:FF@-@7@E-8;DH:EC6-AF-BGEHHHHHH-@>DHH+>3-6--6@FGE@GE@FF-@@-@EF@GF@G@?--6-64-+6:GEH-+13BC######HDHEEAA?IIHHG-F66-AA-++:D>+E6--6--7-F?FHECIHEHFF77-7EHFDFHCEHECHEHHIHHG;HIIHHF@GHEEHF?HIIHHGEHFHHIHGHEHIGIIIIIIIIHHHHDIHGIHIIIHHHHDGEFHHHIHEIFIIIIHGIIIHEHHHHIIIIIIIIIHHIIIIIIIIIIIIIGIIIIIIIIIIIIIIIII
@HWI-D00621:625:HMJNFBCX2:2:1101:18332:78515
GTGGGGAATATTGCACAATGGGCGCAAGCCTGATGCAGCCATGCCGCGTGTATGAAGAAGGCCTTCGGGTTGTAAAGTACTTTCAGCGGGGAGGAAGGCGATAAGGTTAATAACCTTGTCGATTGACGTTACCCGCAGAAGAAGCACCGGCTAACTCCGTGCCAGCAGCCGCGGTAATACGGAGGGTGCAAGCGTTAATCGGAATTACTGGGCGTAAAGGGCACGCAGGCGGTCGGTCAAGTCGGATGTGAAATCCCCGGGCTCAACCTGGGAACTGCATTCGAAACTGGCAGGCTAGAGTCTTGTAGAGGGGGGTAGAATTCCAGGTGTAGCGGTGAAATGCGTAGAGATCTGGAGGAATACCGGTGGCGAAGGCGGCCCCCTGGACAAAGACTGACGCTCAGGTGCGAAAGCGTGGGGAGCAAACAGG
+
IIGIIIHIIHHHIIIIIIIIIIHIIIIIIIIIIIHIHIIIIIGGGHIIIHGHIIIIIIIIIGGHHHIIIHHIIHHIGIIGHHGHHHEHIIIIIIHHGHGHHHEEFCHHHGEFE-DAA-77@HHHIIIIHFH=E-GCCH:HFIIEGHEHHH+CHF---@CE@EE?@GC@GE::>CHHE?@@GEDCCHGH@FF--6-@@HE?G@-@@@H@=3DEEC5>6@F+4-@<4-4>+5+56+---EGHD@46F@EIIHFC@+H>5+CGA---EHGA--A-AA-IIHGHC@HGFFA-8--@CIHIIIHEG77-G@IHHD8-..AHHIIIIIHG..HHC.GIHIIIIHHIIIIHHHHBEHGB.IGIGIHH:DDIHHIIIIIIIIHHHHE<<1IIIIHG?F@HHDIIIHF1F<IIDECIIIIIIIIIIIIIIHIIIIIIII
@HWI-D00621:625:HMJNFBCX2:2:1101:12941:78931
GTAGGGAATCTTCGGCAATGGGGGCAACCCTGACCGAGCAACGCCGCGTGAGTGAAGAAGGTTTTCGGATCGTAAAACTCTGTTGTTAGAGAAGAACGTTAAGTAGAGTGGAAAATTACTTAAGTGACGGTATCTAACCAGAAAGGGACGGCTAACTACGTGCCAGCAGCCGCGGTAATACGTAGGTCCCAAGCGTTGTCCGGATTTATTGGGGGTAAAGCGAGCGCAGGTGGTTTCTTAAGTCTGATGGAAAAGGCAGTGGCTCAACCATTGTGTGCATTGGAAACTGGGAGACTTGAGTGCAGGAGAGGAGAGTGGAATTCCATGTGTAGCGGTGAAATGCGTAGATATATGGAGGAACACCGGAGGCGAAAGCGGCTCTCTGGCCTGTAACTGACACTGAGGCTCGAAAGCGTGGGGAGCAAACAGG
+
IIIIIIIHIIIIIIIIIIIIIIIGIIIIIIIIHIIIIIIIIIIIIIIIHIIIFGHHIIIII<CHHIIHHHIIHHIIIHHE<C<DHIIIIIHIIIHIIHIIGHHHIHFF@DGEEFHFECGHHIHGGEHIIIDFH?7FFG--8FFH?E-4EDDCCE-FHIH=-FEHHH??EF-6>DC6C@-@@?6@H-66@-@-?@55@+6665:5-6-66GHHF+--HHG>5-++3--A-A-ACGAA-A68-------B--HHIHGB--5-@A87-D8-HA@E8-A7----HH@EHHFHFHG@EHGIIHGG@HCHEA<<FGIHCHHG.HCIIHGHIIHHHGIIIIIIIIIHHIIIIIHHFIIIHIIHIIIIIHIHIIIIIIIIIHIIIIIIIHIHIIIIIIIIIIIIIIHIIIIIIIIIIIIIIIIIIIIIIIIIIIIIII
@HWI-D00621:625:HMJNFBCX2:2:1101:19995:80197
GTGGGGAATATTGCACAATGGGCGCAAGCCTGATGCAGCCATGCCGCGTGTATGAAGAAGGCCTTCGGGTTGTAAAGTACTTTCAGCGAGGAGGAAGGCATTAAGGTTAATAACCTTGATGATTGACGTTACTCGCAGAAGAAGCACCGGCTAACTCCGTGCCAGCAGCCGCGGTAATACGGAGGGTGCAAGCGTTAATCCGAATTACTGGGCGTAAAGCCAAAGGAGGCGGTCGGTCAAGTCGGATGTGAAGTCCCCGGGATCAACCTGGGAACTGCATTCGAAACTGGCAGGCTAGAGTCTTGTAGAGGGGGGTAGAATTCCAGGTGTAGCGGTGAAATGCGTAGAGATCTGGAGGAATACCGGTGGCGAAGGCGGCCCCCTGGACAAAGACTGACGCTCAGGTGCGAAAGCGTGGGGAGCAAACAGG
+
HIIHIIIIIIIIHIIIIIIIHIHIIIIIIIIHHHIIIIIIIIIIIIIIEHHFFHHIIIGIHIGHDFCHHHHHEHGHHGHCFF<FHCHGHHGHEHFHHHH?BEH?FH7@FEEEEHFHHHGE?GEHIGHIHHIIH?ED+D>HEC@E@GEEHDDHG@HHIH-5EEHHGGHEECHC:>;HEHCHEG-+6C@@@-@--54-@E?H+5-6@-@G?DHDHEEE@-4-++-+6+4353+3++--E@@+:EHGE@EHF@-6++++C-EA8--8-6A--GA?HHHHH@EE@@--B6HIIHEHHHCGHF-D-A-EHF-GC:IHGGFHGF7CGHHAIHHEHDIGHCHHHHEDIHHHHHGD<<IHFIHHGFHGIIGIIHCHHHEEHHHCCHDHHFHHHF@GHHFHGG@=CDFEIIIIIIIIIHEIIIIIHIIIIHHHFHIIII
@HWI-D00621:625:HMJNFBCX2:2:1101:16115:81148
GTGGGGAATATTGCACAATGGGCGCAAGCCTGATGCAGCCATGCCGCGTGTATGAAGAAGGCCTTCGGGTTGTAAAGTACTTTCAGCGGGGAGGAAGGCGATAAGGTTAATAACCTTGTCGATTGACGTTACCCGCAGAAGAAGAACCGGCTAACTCCGTGCCAGCAGCCGCGGTAATACGAGGGGTGCAAGCGTTAATCGGAATTACTGGGCGTAAAGCGCACGCAGGCGGTCTGTCAAGTCGGATGTGAAATCCCGGGGCTCAACCTGGGAACTGCATTCGAAACTGGCAGGCTAGAGTCTTGTAGAGGGGGGTAGAATTCCAGGTGTAGCGGTGAAATGCGTAGAGATCTGGAGGAATACCGGTGGCGAAGGCGGCCCCCTGGACAAAGACTGACGCTCAGGTGCGAAAGCGTGGGGAGCAAACAGG
+
IIIIIIHHIIIIIIIIIIIIHIIIIIIIIIIIIIIIIIIIIIHIIIIIHIHGHIIFFHHIIIIIIGHHHHIIIIIIIGHHHHFHHIHHCHHCDHGHIHIHHHHHEEHGHGHEFCHHIIIIIIHIHGHHEE?6BEEC5DCHHEAF-6ACCDCHHFAH?@4-4-4@G4@@F@+6>CCD-66FH--566-3---6-@-5@E?@@@-@@6--66HGIGIHE>1)5-GDHGGHFB@4--HG@HHDHEHHGEHFGHF@>++:6-HHHGIHHHEF-FA8HHHHEIHGHIIIHHA-HIHHIIGEIHHFEGF-EEIIIHIHGHHIHIHHFHHHGCIIIIGIIHIHIHGHDHHIHHHG<<GHHIHIIIIIGIIIIIIHIIHIIIIIIHDE=HIIIIIIHHIIIIIIIIIIIHIIIIIIHIIIIHIIIIIIIHIIIHHIII
@HWI-D00621:625:HMJNFBCX2:2:1101:14823:81521
GTGGGGAATATTGCACAATGGGCGCAAGCCTGATGCAGCCATGCCGCGTGTATGAAGAAGGCCTTCGGGTTGTAAAGTACTTTCAGCGGGGAGGAAGGCGGTGAGGTTAATAACCTCATCGATTGACGTTACCCGCAGAAGAAGCACCGGCTAACTCCGTGCCAGCAGCCGCGGTAATACGGATGGTGCAAGCGTTAATCGGAATTACTGGGCGTAAAGCGCACGCAGGCGGTCTGTCAAGTCGGATGTGAAATCCCCGGGCTCAACCTGGGAACTGCATTCGAAACTGGCAGGCTAGAGTCTTGTAGAGGGGGGTAGAATTCCAGGTGTAGCGGTGAAATGCGTAGAGATCTGGAGGAATACCGGTGGCGAAGGCGGCCCCCTGGACAAAGACTGACGCTCAGGTGCGAAAGCGTGGGGAGCAAACAGG
+
IIIIIIIIIIIIIIIIIIIIIIIIIIIIIIIIIIIIIIIIIIIIIIIIIIHIIIIIHIHIIIIIIIIIGIIDEHIIIIIIIIGHHHIIIIIHHHIIIHIHIHHGEGEHHHIIGHG?EHIF?GE-A@GHHFF@HHCHDHIGCHHHHHHIHHGHHHHEHHE44EHHHCE?EG++;D+6EH?-@---6@--6----6@-=4-@4@4@G@E-@HHG+6-HHHCF@@5+HHFDH;5-?@F6--EHC5-6?HH@@HHGHDHC>;EGF8--86-IHGIIHG?EEEEHEHEGGC8-IHHHFIGHHHHHEFHCF-HHIIHHIHHED.HHD@:IIIIHD;IHHHIHHHDIIIHHEHFDDCIHEGHIHHHHHIIGIIIIHIIHIIIIIIIIIIIIIIIIIHIIHIIIIIIIHEIIIIIIIIIIIIIIIIIIIIIIIIIIII
@HWI-D00621:625:HMJNFBCX2:2:1101:18989:81988
GTGGGGAATAATGCACAATGGGCGCAAGCCTGATGCAGCCATGCCGCGTGTATGAAGAAGGCCTTCGGGTTGTAAAGTACTTTCAGCGGGGATGAAGGCGGTGAGGTTAATAACCTCATCGATTGACGTTACCCGCAGAAGAAGCACCGGCTAACTCCGTGCCAGCAGCCGCGGTAATACGGAGGGTGCAAGCGTTAATCGGAATTACTGGGCGTAAAGCGAACGCAGGCGGTCGTTCAAGTCGGATGTGAAATCCCCGGGCTCAACCTGGGAACTGCATTCGAAACTGGCAGGCTAGAGTCTTGTAGAGGGGGGTAGAATTCCAGGTGTAGCGGTGAAATGCGTAGAGATCTGGAGGAATACCGGTGGCGAAGGCGGCCCCCTGGACAAAGACTGACGCTCAGGTGCGAAAGCGTGGGGAGCAAACAGG
+
HIIHIIIIII<DCGHHIIIIGHHIHHHHIIIHIIIIHIIIIHIIIHIICHHHIIHGHGIHGFHDGHGIHGHHCGGHHFHIGD<DA.D:DDCD.<.FH?HCHHHEHHFHEIHHFHGCHCAC-?GHHHHDAH-@GEHIDHIHHGFGCHGH:;::G?@@G-@G-5G-FHHFE?CCH6+6E?-6@-EDHD@G=EHHHGE@E@F-@EH?@GHHHHD@@C-HE@F@6#-6@CDHH>+55---?CGCDHGHHFHF@GFEHDHHC6@A-88-?FAHEHFIHEHGHCHHA56-FHEHHHEE@HFHHGH?HDF-G8IHDDIIH@?HHGFG?HHHHGHHHCGHHFHEHGGCIIIIHHGD<FGHHIIHHEIHDHIHIIIIIIIIIIIHHECHCHHIIIIIIHHHHCEHHHHFHHIHIHHIHIIIIIIIIIIIIIHHIIEIHH
@HWI-D00621:625:HMJNFBCX2:2:1101:15429:82143
GTAGGGAATCTTCGGCAATGGACGAAAGTCTGACCGAGCAACGCCGCGTGAGTGAAGAAGGTTTTCGGATCGTAAAACTCTGTTGTTAGAGAAGAACAAGGATGAGAGTAAAATGTTCATCCCTTGACGGTATCTAACCAGAAAGCCACGGCTAACTACGTGCCAGCAGCCGCGGTAATACGTAGGTGGCAAGCTTTGTCCGGATTTATTGGGCGTAAAGCGAGGGCAGGCGGTTTCTTAAGTCTGATGTGAAAGCCACCGGCTCAACCGGGGAGGGTCATTGGAAACTGGGAGACTTGAGTGCAGAAGAGGAGAGTGGAATTCCATGTGTAGCGGTGAAATGCGTAGATATATGGAGGAACACCAGTGGCGAAGGCGGCTCTCTGGTCTGTAACTGACGCTGAGGCGCGAAAGCGTGGGGAGCAAACAGG
+
IIHIIIIIIIIIIIIIIIIIIIIIIIIIIIIIIIIIIIIIIIIIIDHIHIIIIIIIHIIIIHHGHIIIIIIIIIIIIIIIIG<<FGHHIHIFF@HHIIIIHHGHIGHHECHCCHEHH.DHHHH@EE@CE:8ADFHHIH-7FHBD-G5FEHHDH4-8FEA@@AF--6AGHH@+>>:3>@@G@EHFED6@GEE@---6--6@@@+-4E?=FF-@@-1+>E?-@:=:)+-@HH+@--F6--GFA86-@A-FA6@FA4-45+++AA-GHHD:HE?=EF-E?@?IHH@?@HIHFD-8-7-HEHHGB..@IIIHHHEGGFB.?IIHHHIHH?CIIIIIHHHHG?EHHHDFGEEEFD?H?IHGCHIHDHHGHHHE=IIIIIIHHIIHIHCIIIHHIHHIHGIIIHIIHGIIIIIIHHIIIIHHEIIHIGIIIIIIIII
@HWI-D00621:625:HMJNFBCX2:2:1101:10751:82640
GTGGGGAATATTGCACAATGGGCGCAAGCCTGATGCAGCCATGCCGCGTGTATGAAGAAGGCCTTCGGGTTGTAAAGTACTTTCAGCGGGGAGGAAGGCGATAAGGTTAATAACCTTGTCGATTGACGTTACCCGCAGAAGAAGCACCGGCTAACTCCGTGCCAGCAGCCGCGGTAATACGGAGGGTGCAAGCGTTAATCGGAATTACTGGGCGTAAAGCGCACGGAGGCGGTCTGTCAAGTCGGATGTGAAATCCCCGGGCTCAACCTGGGAACTGCATTCGAAACTGGCAGGCTAGAGTCTTGTAGAGGGGGGTAGAATTCCAGGTGTAGCGGTGAAATGCGTAGAGATCTGGAGGAATACCGGTGGCGAAGGCGGCCCCCTGGACAAAGACTGACGCTCAGGTGCGAAAGCGTGGGGAGCAAACAGG
+
IIIIIIIIIIIIIIIIIIIIHIIIIIIIIIIHIGFHHIIIIHIIIIIIEHHIIIIGGHIHIIIGHHHIHIIIIGHHE0DHHHHHHHECDHH:DHHGHIEHHCGGHHHGG@EHFHHHGHFFHFIIIIIDHCGEEH->+CDH@A@G-FH-CH:CDCA?@6E@-4@@G4-4@-+>DH>DH@@HHH66++-4@G?GGDH-@@664@G-6--+6HHE-FCHC?@@DD::3#@CD8HG6-----FHDE5-G@--6--@4+6+DHHG?A6-EHEFF?AAAA6---EFA46-HHGFGHACCHHHG?HIHEGD--GEHIIHH?HHEHHHIIGIGHGHDCHIIHIIIIHFIHHIHEEF<1HIIIIIIGIHGIHHIIIIIIHIHIIIIIIGIHHHIIIIIHHHDIIIHHIIHHIIIIIIIIIIIIIIIIIIIIIIIIIIII
@HWI-D00621:625:HMJNFBCX2:2:1101:18780:82541
GTGGGGAATATTGCACAATGGGCGCAAGCCTGATGCAGCCATGCCGCGTGTATGAAGAAGGCCTTCGGGTTGTAAAGTACTTTCAGCGGGGAGGAAGGCGATAAGGTTAATAACCTTGTCGATTGACGTTACCCGCAGAAGAAGCACCGGCTAACTCCGTGCCAGCAGCCGCGGTAATACGGAGGGTGCAAGCGTTAATCGGAATTACTGGGCGTAAAGCGCACGCAGGGGGTCTGTCAAGTCGGATGTGAAATCCCCGGGCTCAACCTGGGAACTGCATTCGAAACTGGCAGGCTAGAGTCTTGTAGAGGGGGGTAGAATTCCAGGTGTAGCGGTGAAATGCGTAGAGATCTGGAGGAATACCGGTGGCGAAGGCGGCCCCCTGGACAAAGACTGACGCTCAGGTGCGAAAGCGTGAGGAGCAAACAGG
+
GIIGIIIIIHHIHIIIIIIGIIIIIIHIGIIIHHIIIIIIIIGIIHIIHIHHIHIIIIIIGGHHIIIIIIIIIHIIGHIIIHDHHHIIHIGG:D.DF@HHCD=EGHAAHIEHGEHHHEGHIGHICHHHHHEG?GCDHG:HIHIIHICHD:DHGGAFGHHI?HHIGEIGEH3>D++>@--6@-@>:+4@=HF6--5@EH@CFG@@HH@-HHHHEF-@4>+:5-@;@-C>6+-FF66GHHH:C=HHEEE@F@?G@+HHHDGIHHHGHHEGEHHHHG?EIIIIHEFEGEEIIIHIHHEIIGHHHHGEG?HHCHCGFEHIHEHHIGHHHIIIIHIHIHIHIIIIIGIIIIHFDCIIHIIIIIIIIHHHEIIGIIIIHIIIIIIIIHHIHHHIIHHHFIIIIIHGIIIIIIIIIIIIIIIIIIIIIIIIIIIIHI
@HWI-D00621:625:HMJNFBCX2:2:1101:13302:82984
GTAGGGAATCTTCGGCAATGGGGGCAACCCTGACCGAGCAACGCCGCGTGAGTGAAGAAGGTTTTCGGATCGTAAAACTCTGTTGTTAGAGAAGAACGTTAAGTAGAGTGGAAAATTACTTAAGTGACGGTATCTAACCAGAAAGGGACGGCTAACTACGGGCCAGCAGCCGCGGTAATACGTAGGTCCCAAGCGTTGTCGGGATTTATTGGGCGTAAAGCGAGCGCAGGGGGTTTCTTAAGTCTGATGTAAAAGGCAGTGGCTCAACCATTGTGTGCATTGGAAACTGGGAAACTTGAGTGCAGGAGAGGAGAGTGGAATTCCATGTGTAGCGGTGAAATGCGTAGATATATGGAGGAACACCGGAGGCGAAAGCGGCTCTCTGGCCTGTAACTGACACTGAGGCTCGAAAGCGTGGGGAGCAAACAGG
+
IIGIHIIIIIIIIIIIIHHIGHIIGHIIIIIIIIIIHHIIIHIHIIIIIIIIHIHHHIIII<CGHIIIHIIIIIIIIIHHDF<DGHIIIHIIIIIIIIHIGHGGEEHIFBHH?DFHHHGHHHHIHCHHIHHHHEFHHHIHHIHEHE---6>DHHHHE@?G-5>+-@--5@-3+;>>:E@C@--6@=66@-@6---55+46+33+FCEF@@@G?-55@GG+)5+;+A-+6---HFHE-F-F66--6A--8-HH@FB6--7-HGA7-?A7F88-7---GIHEEEECHHGCEG:7.BEHCHIHGGIIHHEFIIIIHHHHHIHIIH@FIHHHDGIHHIIIIIHGIIHHGHIHFIHIIIIIHHHCDCDIGHHHIIIHHCHIIIIIHEIGIIIIIIHIIIIIIIHIIIIIIIHIHHGIIIIIIIIHIIIIIIIIII
@HWI-D00621:625:HMJNFBCX2:2:1101:14704:82763
GTGGGGAATATTGCACAATGGGCGCAAGCCTGATGCAGCCATGCCGCGTGTATGAAGAAGGCCTTCGGGTTGTAAAGTACTTTCAGCGGGGAGGAAGGTGTTGAGGTTAATAACCTCAGCAATTGACGTTACCCGCAGAAGAAGCACCGGCTAACTCCGTGCCAGCAGCCGCGGTAATACGGAGGGTGCAAGCGTTAATCGGAATTACTGGGCGTAAAGCGCACGCAGGCGGTCTGTCAAGTCGGATGTGAAATCCCCGGGCTCAACCTGGGAACTGCATTCGAAACTGGCAGGCTAGAGTCTTGTAGAGGGGGGTAGAATTCCAGGTGTAGCGGTGAAATGCGTAGAGATCTGGAGGAATACCGGTGGCGAAGGCGGCCCCCTGGACAAAGACTGACGCTCAGGTGCGAAAGCGTGGGGAGCAAACAGG
+
IIIIIIIIIIIIIIIIIIIIIIIIIIIIIIIIIIIIIIIIIIIIIIIIIIIIIIIIGIIIIHHIIIIIHHHIIIIIIIIIIGFGHHIIIHI>DDHIIHIHHIHFHHHGIIGHFH@GHIHC@AHEGHHHIHHHHEEH>:DHEGFH@EHHHGCHHHA@GH=-5EGEGGHHGH>>HH:CEHFGHC@HH:--@F@-6EHIH?H@CC---6--DDHE@->CG?@3-@HDFGDHHCEEG-@--F@65-4-G-F6---HG:HD;36AFA6?FHHHFCIHGA@-?CEFA5--GFC-EFFB6@-EHF?HECHHHHIHHHCGHEEHHHHIIHHFIHGIHHHIIIIHFHG@IIIIHHHG<<IHFHIHIIIIIIIIIIIIIIIIIIIIIIHHHHCIIIIIIIIHHIIIIIIIIFIIIIIIIIIIIIIIIIIIIIIIIIIIII
@HWI-D00621:625:HMJNFBCX2:2:1104:15677:68768
GTGGGGAATATTGCACAATGGGCGCAAGCCTGATGCAGCCATGCCGCGTGTACGAAGAAGGCCTTCGGGTTGTAAAGTACTTTCAGCGGGGAGGAAGGTGTTGAGGTTAATAACCTCAGCAATTGACGTTACCCGCAGAAGAAGCACCGGCTAACTCCGTGCCAGCAGCCGCGGTAATACGGAGGGTGCAAGCGTTAATCGGAATTACTGGGCGTAAAGCGCACGCAGGCGGTCTGTCAAGTCGGATGTGAAATCCCCGGGCTCAACCTGGGAACTGCATTCGAAACTGGCAGGCTAGAGTCTTGTAGAGGGGGGTAGAATTCCAGGTGTAGCGGTGAAATGCGTAGAGATCTGGAGGAATACCGGTGGCGAAGGCGGCCCCCTGGACAAAGACTGACGCTCAGGTGCGAAAGCGTGGGGAGCAAACAGG
+
IIHIIIIIIIHGIIIIIIIIIIIIHGIIIIHIIIIIGHIIIIIIIIHIHHIICHIHHHHHHIIIIHIGCHIIIIIHIIHGIG<DEGEHIHIIIIIIGHHHHICHHIIIFHHIG@HHFHHFHHHHHHCC7AHH?GHIICHCGHI-FHF-C:C:EEE-@GHIGIGIHIIHIGIGHIHHIIHFCHH::DEGHHEE-@@E-5-64ED-E---@GH--+@@@CHIEHHDHHGD>365-@@@-?HDHEG@-?EGHCCEH:DCHGHHE@F?CHHFHHA@@GE?G?HCAHGA?FECHHEEGGCIHHAEEHGAGHIIIIIHHAHFEIIIHEEHHIHHHHDHECIIHHHGHHIHEHHGDCEIIIIIIIIIIIGIHHHHIIIIIIIIIHHDFIHGHIHIHIIHHHHIIIIIIHIIIIHGHIIIHIHIIIIIIIIIIIHIIH
@HWI-D00621:625:HMJNFBCX2:2:1104:18892:69075
GTGGGGAATATTGCACAATGGGCGCAAGCCTGATGCAGCCATGCCGCGTGTATGAAGAAGGCCTTCGGGTTGTAAAGTACTTTCAGCGGGGAGGAAGGCGGTGAGGTTAATAACCTCATCGATTGACGTTACCCGCAGAAGAAGCACCGGCTAACTCCTCGCCAGCAGCCGCGGGAATACGGAGGGGGCAAGCGTTAATCGGAATTACTGGGCGTAAAGCGCACGCAGGCGGTCTGTCAAGTCGGATGTGAAATCCCCGGGCTCAACCTGGGAACTGCATTCGAAACTGGCAGGCTAGAGTCTTGTAGAGGGGGGTAGAATTCCAGGTGTAGCGGTGAAATGCGTAGAGATCTGGAGGAATACCGGTGGCGAAGGCGGCCCCCTGGACAAAGACTGACGCTCAGGTGCGAAAGCGTGGGGAGCAAACAGG
+
IIHHHIIIIIIIIIIIIIIIIIIIIIIIIHIGHIIIIIHHIIIHIIIIIIHGHHHHIIIHCCHIHIHIHIHHHCGHEFHHIHCFCHHIIIIIC.CFHGHDGHDHCG.D-DFEHEHEHHFIIGEHHFEHGHGFHHIIIDDCE?FGCEHG:CCCHEFHHF---6>EDHHF?F3+;C++34GC--@+>:+33>G4E=@-556-G=@HHFHIE8>6?HG3-:>>--5+?@=HD>5-6--HHGEHC@=H@6FHE@EEEC;+:DEHE?HEA6-EHGEHHEH@HIIHEGHHB6-GIHIIHEHHIIIIHHCEHEHHDDC@CEIIIIHHHHHGIIGHH>HHGGIIIHHGGHHHECG/<CHIIIIIIHHIIIIIIIIIIIIIGIIIHEEDIIIHHIHHFHGIIHIIIHHFHHIIIIIIIHHIHIIIIIIIIIIHIIIIII
@HWI-D00621:625:HMJNFBCX2:2:1104:2931:69440
GTGGGGAATATTGCACAATGGGCGCAAGCCTGATGCAGCCATGCCGCGTGTATGAAGAAGGCCTTCGGGTTGTAAAGTACTTTCAGCGGGGAGGAAGGCGGTGAGGTTAATAACCTCATCGATTGACGTTACCCGCAGAAGAAGCACCGGCTAACTCCGTGCCAGCAGCCGCGGTAATACGGAGGGTGCAAGCGTTAATCGGAATTGCTGGGCGTAAAGCGCACGCAGGCGGTCTGTCAAGTCGGATGTGAAATCCCCGGGCTCAACCTGGGAACTGCATTCGAAACTGGCAGGCTAGAGTCTTGTAGAGGGGGGTAGAATTCCAGGTGTAGCGGTGAAATGCGTAGAGATCTGGAGGAATACCGGTGGCGAAGGCGGCCCCCTGGACAAAGACTGACGCTCAGGTGCGAAAGCGTGGGGAGCAAACAGG
+
IIIIIIIIIIIIIIIIIIIIIIIIIIIHIIIIIIIIIIIIHIIIHIIIHIHIIIIHIIIHHIIIHIIHIIIIIIIIIEHHIIGHIIIIIIIHIIIIIIIIIIIHIIIIHIHHIGHGHIHGIHHHEHF=A?FEHIIIIIHE@AEEHHH?>CHCHHGEHHCHEGECHHFHICDDHC+>@6@CGEECHGEE@H?FFHGC@@F@HHHGEF#-EC:5@-66CCDCDCCHEEHCD;?EF6----@++-G?HFHHGEHHHDD:+DA-CA6-?F5FGFAFGA--AEHCHE?CHHFHHHEIHHEIHHHEEEHHHHIGHIIIIHHFFHHIIHGIIIHHDDIHIIIIHHHIHIIIIIHGDEIIIIHIIHHIIIIIGHIIHHIIIIIIIHIIIIHIIIIGIHHEFEDHHIHHIHIIIIHIIIIIIIIIIIHIIIIHIIIIII
@HWI-D00621:625:HMJNFBCX2:2:1104:7634:69914
GTGGGGAATATTGCACAATGGGCGCAAGCCTGATGCAGCCATGCCGCGTGTATGAAGAAGGCCTTCGGGTTGTAAAGTACTTTCAGCGGGGAGGAAGGCGATAAGGTTAATAACCTTGTCGATTGACGTTACCCGCAGAAGAAGAACCGGCTAACTCCGTGCCAGCAGCCGCGGTAATACGGAGGGGGCAATCGTTAATCGGAATTAATGGGCGTAAAGCGCACGCAGGCGGTCTGTCAAGTCGGATGTGAAATCCCCGGGCTCAACCTGGGAACTGCATTCGAAACTGGCAGGCTAGAGTCTTGTAGAGGGGGGTAGAATTCCAGGTGTAGCGGTGAAATGCGTAGAGATCTGGAGGAATACCGGTGGCGAAGGCGGCCCCCTGGACAAAGACTGACGCTCAGGTGCGAAAGCGTGGGGAGCAAACAGG
+
IIIIIIIIIIIHIIIIIIIIIIIIIIIIHIIIIIIIIIIIIIIIIIIICHHIIIIIIIIHIIIIIIIHIIGHIIHEEGGHIIFHIICCCHGDIIIIGIEIIHHIIIGHIIIIHIHIH-AGHHIIGHGHIIGHIIHC++>FHGGG---5C:CCGHF?FF@GHH@GEHE@@@++6>3>E@@@@C->+>++534--5-46@-6@@--?--+-HD@633>GFF3DCCDGDFH>+FIIHHEEEE:C@-CIIIIIHGCHIGIHDAHEE@A?HCEEHHHF8-HHHHFHHHGHIIIIIHIHEHHIHGA-@?HHHHIIIHHEAIIIGIIIIHHEEHIIHIIHIIIIHIIIIIIHHHF<<IHIIIHIIIIIIIIIIIHIIIIIIIIHIIHIIIIIHIIHHHHHIIIIIIIIIIIIIIIIIIIIIIIIIIIIIIIIIIIII
@HWI-D00621:625:HMJNFBCX2:2:1104:14780:69881
GTGGGGAATATTGCACAATGGGCGCAAGCCTGATGCAGCCATGCCGCGTGTATGAAGAAGGCCTTCGGGTTGTAAAGTACTTTCAGCGGGGAGGAAGGCGATAAGGTTAATAACCTTGTCGATTGACGTTACCCGCAGAAGAAGCACCGGCTAACTCCGTGCCAGCAGCCGCGGTGATACGGAGGGTGCAAGCGTTAATCGGAATTACTGGGCGTAAAGCGCACGCAGGCCGTCTGTCAAGTCGGATGTGAAATCCCCGGGCTCAACCTGGGAACTGCATTCGAAACTGGCAGGCTAGAGTCTTGTAGAGGGGGGTAGAATTCCAGGTGTAGCGGTGAAATGCGTAGAGATCTGGAGGAATACCGGTGGCGAAGGCGGCCCCCTGGACAAAGACTGACGCTCAGGTGCGAAAGCGTGGGGAGCAAACAGG
+
IIIIIIHHHHHIIIIIIIIIIHHHHHIIIIIIFHIIIIIIIIIHIIIIDHH?HHHHIHIIIIIIIIIIIGHHIIIIIIIHIHDGHIIGHIHGHHHHIGHIGHIHHIDEEEHHFHEHHIIIIGIIIIIIIHIHIIFHGDHHHFEGHHGHCHHGHIGHEEF@HIIIIIFIHIIIIGCHEHHI@HECH3-66-@--6-@=EHE-G@CHGGHHHHI63>CGHG>-EGC@-=C36)5@6-@?EHIIIHHIIHFFF?GCHHHHIIIIHCHEFHHHIIIHGF6-HIIIHFEEEHHFHEGE7AGHIHIHIHIIIHHIHHHHEHIHIIIHH?IGIIIIIHHHHGIIIHIHGHIHIIGDCIHGHFIGHFIHHHHHIIIHIHIIIIGHDDDGGIIIIIIIIHHDIIIHIIIHHIIHHCCHIIIIIIHIIHHIIIIIIIIII
@HWI-D00621:625:HMJNFBCX2:2:1104:11675:70414
GTAGGGAATCTTCCGCAATGGGCGAAAGCCTGACGGAGCAACGCCGCGTGAGTGATGAAGGGTTTCGGCTCGTAAAACTCTGTTATTAGGGAAGAACAAATGTGTAAGTAACTGTGCACATCTTGACGGTACCTAATCAGAAAGCCACGGCTAACTACGTGCCAGCAGCCGCGGTAATACGTAGGTGGCAAGCGTTATCCGGAATTATTGGGCGTAAAGCGCGCGTAGGCGGTTTCTTAAGTCTGATGTGAAAGCCCACGGCTCAACCGTGGAGGGTCATTGGAAACTGGGAAACTTGAGTGCAGGAGAGGAGAGTGGAATTCCATGTGTAGCGGTGAAATGCGTAGATATATGGAGGAACACCGGAGGCGAAAGCGGCTCTCTGGCCTGTAACTGACACTGAGGCTCGAAAGCGTGGGGAGCAAACAGG
+
IIIIIIIIIIIIIIIIIIIIIHIIIIIIIIIIIIIIIIIIHIIIIIIIFHIHHHIIIIIGHIIIIIIIIIIIIIHGHIIIIIDHHIIIHHIHHIIIHIIIHIHHHHHIIIIIHIIIHIIIIEHIIIIHIIIIIHIIHIEHGHHIHHHHGHHIIIIHHHCHHHHHIGEH?GDHHDDHHCHHHHEH-@GHIIFH?@@@EC@FHHHF@E?@GHHFHHEHGFG5DH<CHHHIIIGHHHH?FCA-8------GFAF-EHDIHG:EHAHHIHDCG@-F-HHEH?IIIIIHHDIIHGHIHHHFIHIIHHIIHIHHIHIHIIIIIHHHHHIHIIIIIIIHIIIIIIIIIIIIIHFGDIHHIIIIIIIIIIIIIIHHIIIIHHIIIIIIHEIIIIIIHIIIIIIIIGHHIIIHIIIIIIIIIIIIIIIIIIIIIIIIII
@HWI-D00621:625:HMJNFBCX2:2:1104:19907:70806
GTGGGGAATATTGCACAATGGGCGCAAGCCTGATGCAGCCATGCCGCGTGTATGAAGAAGGCCTTCGGGTTGTAAAGTACTGTCAGCGGGGAGGAAGGCGATAAGGTTAATAACCTTGTCGATTGACGTTACCCGCCGAAGAAGCACCGGCTAACTCCGTGCCAGCAGCCGCGGTAATACGGAGGGGGCAAGCGTTAATCGGAATTACTGGGCGTAAAGCGAACGCAGGCGGTTTGTTAAGTCGGATGTGAAATCCCCGGGCTCAACCGGGGAACTTCATTCGAAACTGGCAGGCTAGAGTCTTGTAGAGGGGGGTAGAATTCCAGGTGTAGCGGTGAAATGCGTAGATATCTGGAGGAATACCGGTGGCGAAGGCGGCTCCCTGGACAAAGACTGACGCTCAGGTTCGAAAGCGTGGGGAGCAAACAGG
+
II?GHIIII1GHE11FHIIII?GH/CHHCHHII@CCHIIEH@HHIIIIHIH1DHHIIIHIID@GHHIG<H0CGHII1CCGH1<0090.C.CH.<GH///C.:/D/D//7:B---787-8D@-7AHGEH-AG5F--+++5;DH@HHH-AHIGHIIHH@EGH?HEHHIIGIICHHDDHHIFHH-@;D3+6>DHFCG4@-5-6@CC--6@-C8C4-EHE6ECGC35C@?@:;+E56-@6--DIHG5-G@CHE@@@6+HHHDAGH?HCCCC6-HF-66---HG---HEFAHHEA-HGFGA-HHF----HAHHIHH@ECGIIIIIHIHGG.IIIHHHGIIIIIIHIIIIHGHF<HE@IIIIIHC<.HEC0IIIIIIIIIIIIHE1E1IIHG<D11<1GIIIHIHGD1HHD<1IIIIIIIIIIIIIIIIIHF1III
@HWI-D00621:625:HMJNFBCX2:2:1104:2967:71198
TGGGGAATATTGCACAATGGGCGCAAGCCTGATGCAGCCATGCCGCGTGTATGAAGAAGGCCTTCGGGTTGTAAAGTACTTTCAGCGGGGAGGAAGGCGGTGAGGTTAATAACCTCATCGATTGACGTTACCCGCAGAAGAAGCACCGGCTAACTCCGTGCCAGCAGCCGCGGTAATACGGAGGGTGCAAGCGTTAATCGGAATTACTGGGCGTAAAGCGCACGCAGGCGGTCTGTCAAGTCGGATGTGAAATCCCCGGGCTAAACCTGGGAACTGCATTCGAAACTGGCAGGCTAGAGTCTTGTAGAGGGGGGTAGAATTCCAGGTGTAGCGGTGAAATGCGTAGAGATCTGGAGGAATACCGGTGGCGAAGGCGGCCCCCTGGACAAAGACTGACGCTCAGGTGCGAAAGCGTGGGGAGCAAACAGG
+
IIIIIIIIIIIIIGIIIIIIIIIIIHIIIIIIIIIIHIIIHHIIHIIHHIIHIIIIHIHIIIIIIHIIIIHIIIHIIIIIIIEHIIHHIIHHDEHIIGIDH<EHIIIHEHHIIGHF?GGCEHIFE?HIICHHGG:>CH@HHHH?GHHHHHHHH-F?GG-5@GE?@GHHHH:CDD:@-664@@+:+-6@H@FFEG@@-6@EE#@@@6?DHCH@6@4E;6+--6+--HHHD4G@@HHCGHDHGHGH?EH@--IHDDD:HF?G?8-?HHF8-IFHHHHE@?HEHFAIHGEFHFCCHGFHHHHFFCHHIHE:HIHHHIHHHHHHHDEHIIIIHIHEHIIHHGIIHHIIIHD:FFIIIIHHHHHIIIIIIHHIHHHIIIIIIHIGIIIIIIIIHHHHIIIIIIIIIIIIIIIIIIIIIIIIIHIIGIIIIIIII
@HWI-D00621:625:HMJNFBCX2:2:1104:17687:71742
GTGGGGAATATTGCACAATGGGCGCAAGCCTGATGCAGCCATGCCGCGTGTATGAAGAAGGCCTTCGGGTTGTAAAGTACTTTCAGCGGGGAGGAAGGTGGTGAGGTTAATAACCTCAGCAATTGACGTTACCCGCAGAAGAAGCACCGGCTAACTCCGTGCCAGCAGCCGCGGTAATACGGAGGGTGGAAGCGTTAATCGGAATTACTGGGCGTAAAGCGCACGCAGGCGGTCTGTCAAGTCGGATGTGAAATCCCCGGGCTCAACCTTGGAACTGCATTCGAAACTGGCAGGCTAGAGTCTTGTAGAGGGGGGTAGAATTCCAGGTGTAGCGGTGAAATGCGTAGAGATCTGGAGGAATACCGGTGGCGAAGGCGGCCCCCTGGACAAAGACTGACGCTCAGGTGCGAAAGCGTGGGGAGCAAACAGG
+
IIIIIIIIIIIIIFFHIIHIHHHIIIIIHIIIICGHIIIIIEHHIIIHFHHEHGHHII?EHIIIIGIIIFHHHEHIHEHHGHFFHHCDHHHIIHHICGCEFE//CG:FGHHD-7-@AGHHIH@GGHIGHHH-86@>>D:AEEHH@@AA+>HIHI-AAAE-54@?HEHH-@++>:;C-66@GFI::+-5+-66@C@--@--@?C@@@66@@54@>GE@6:@CHDHFCG:DCCF6--?G?HHD@6--E@6--6@4+>6+C@HH?FHGA5---A-A6-EHHHG@EFA-B-@?HGAA@-HHHGA?D-?IHHE::;-FAHEEFHEG/C/HHHHD;>./CD/HHD:HHE?CFC<.<@G?EGD0IHHCCDDHE=HGIHGHHHHHDECHIIHFFF<GF<1EDDHDHGHF1CCED00CHG=H<DIIIHHHHFGIHIIIH
@HWI-D00621:625:HMJNFBCX2:2:1104:5268:72107
GTGGGGAATATTGCACAATGGGCGCAAGCCTGATGCAGCCATGCCGCGTGTATGAAGAAGGCCTTCGGGTTGTAAAGTACTTTCAGCGGGGAGGAAGGTGTTGAGGTTAATAACCTCATCGATTGACGTTACCCGCAGAAGAAGCACCGGCTAACTCCGTGCCAGCAGCCGCGGTAATACGGAGGGTGCAAGCGTTAATCGGAATTACTGGGCGTAAAGCGCACGCAGGCGGTCTGTCAAGTCGGATGTGAAATCCCCGGGCTCAACCTGGGAACTGCATTCGAAACTGGCAGGCTAGAGTCTTGTAGAGGGGGGTAGAATTCCAGGTGTAGCGGTGAAATGCGTAGAGATCTGGAGGAATACCGGTGGCGAAGGCGGCCCCCTGGACAAAGACTGACGCTCAGGTGCGAAAGCGTGGGGAGCAAACAGG
+
IIIIIIIIIIIIIIIIIIIIIIIHHIIIIIIIIIIIIHIHIFIIIIIIIIHHIIIIIIHIIIIIIIIIIIIIIIHIIIIIHIDHIIIIIHHIIIHHHHIIIIIIIIHIIIIGHHHHIIG?GHHHHIIGH?HHGHGHCC>GHHIIIHHGHIGIHHHEFFHHEIIIIIHIHIG:HHDHCGFHHIHHIIHHIGH@@EC@EHFHHH5@-@@@D-@E?C:3E@GE:+1<D##############C5-@-@@@6-HHGIHDCDHE?CCHEHHEAFA@IHHHHHGHHEGBAHIIHHFAHEGIHHHCHHH?IHHHG:HDG@AHIIIIIIHGIHHIIHGIIIIIIIIIHGIHIHIHG<HGIIIIIIHHIIIIIIIIIIIIIIIIHIHHDHEIHIIIHHIIHEHHIIIIIIHIIIIIIIIIIIIIIIIIIHGIIHHIIII
@HWI-D00621:625:HMJNFBCX2:2:1104:10914:72277
GTGGGGAATATTGCACAATGGGCGCAAGCCTGATGCAGCCATGCCGCGTGTATGAAGAAGGCCTTCGGGTTGTAAAGTACTTTCAGCGAGGAGGAAGGCATTAAGGTTAATAACCTTGGTGATTGACGTTACTCGCAGAAGAAGCACCGGCTAACTCCGTGCCAGCAGCCGCGGTAATACGGAGGGTGCAAGCGTTAATCGGAATTACTGGGCGTAAAGCGCACCCAGGCGGTCTGTCAAGTCGGATGTGAAATCCCCGGGCTCAACCTGGGAAATGCATTCGAAACTGGCAGGCTAGAGTCTTGTAGAGGGGGGTAGAATTCCAGGTGGAGCGGTGAAATGCGTAGAGATCTGGAGGAATACCGGTGGCGAAGGCGGCCCCCTGGACAAAGACTGACGCTCAGGTGCGAAAGCGTGGGGAGCAAACAGG
+
IIIIIIHIIIIIIIIIIIIIHGIIGHIFHHHIHIIIIIIIIIIIIIIIHHEHHHHIHIIIIHHHIIIHIHHIIIIH1<FHHHFHHGHIHIHHIIIIHGEEGHIIIIIIIGIHE?GHIH?.7FHE.A?@EGH-FAEDDHHIEHGH-7AGHHHIEH--FHIEHHGHHEHHEGDHDHIICHH-@EHIGH@GHIF@-@EE@EFHHE-@CHF5-=F-6/?EHHH6--6-+-4+:D@5---66--D:4E@F-@H@@-@GHHCIIHGGA-@GA4A?A@AF8-66-A?HEC@HG@CEGBA@F@66HHHG6-HG@IHHIIIIHIHGHHG?GIIIHHF:.CDDEHHHIIIHIHHIIHGDCIIIIIIIGIIHHGIIIHIIIIHIHHHHH<HG?IIIIIHHHHFFIIIIIIHFCIIIIIIIIIHIIIIIIIIIIHIHIIIII
@HWI-D00621:625:HMJNFBCX2:2:1104:6280:72617
GTGGGGAATATTGCACAATGGGCGCAAGCCTGATGCAGCCATGCCGCGTGTATGAAGAAGGCCTTCGGGTTGTAAAGTACTTTCAGCGGGGAGGAAGGTGTTGAGGTTAATAACCTCAGCAATTGACGTTACCCGCAGAAGAAGCACCGGCTAACTCCGTGCCAGCAGCCGCGGTAATACGGAGGGTGCAAGGGTTAATCGGAATTACCGGGCGTAAAGCGCACGCAGGCGGTCTGTCAAGTCGGATGGGAAATCCCCGGGCTCAACCTGGGAACTGCATTCGAAACTGGCAGGCTAGAGTCTTGTAGAGGGGGGTAGAATTCCAGGTGTAGCGGTGAAATGCGTAGAGATCTGGAGGAATACCGGTGGCGAAGGCGGCCCCCTGGACAAAGACTGACGCTCAGGTGCGAAAGCGTGGGGAGCAAACAGG
+
IIIIIIHIIIIIIIIIIIIIHIIIIIIIIIIIIIHHIIIIIIIIIIIH<CDEHIIIIIIIIHIIFHIIIIIIIIIGIIIIIIGFHIGHHIICHHHIHHDHHHIIIFFHHIHHIHIIIGHHIIIFHIHGHIHHHF=;CHHH@GHIICCFH:DHHHGHEHEHIHE@@@@-@H:D356C-6--@@@;;:4-@GC--6F@F@-65ED?#####CC4+-CCE5+A-@@+-@@CCCEGF66-CHEHH@5-F@6---EHH;GHDHHEGAA-AHHGACHIHHHGA?HHHHEHGIIIIIHCEEGAHFFEEHHEGEIIIIIHGIHIHIIHHIIIIIIIGIIIIIIIIHIIIIIIIIHGDHHHHIHHFHIIIIIIIIIIIIIIIIIIIGIIIHIIIIIIIHIIHIIIIIHIIIIIIIIIIIIIIIIIIIIIIIIIIIIIII
@HWI-D00621:625:HMJNFBCX2:2:1104:8244:72588
GTGGGGAATATTGCACAATGGGCGCAAGCCTGATGCAGCCATGCCGCGTGTATGAAGAAGGCCTTCGGGTTGTAAAGTACTTTCAGCGAGGAGGAAGGCGTTAAGGTTAATAACCTTAGTGATTGACGTTACTCGCAGAAGAAGCACCGGCTAACTCCGTGCCAGCAGCCGCGGTAATACGGAGGGTGCAAGCGTTAATCGGAATTACTGGGCGTAAAGCGCACGCAGGCGGTCTGTCAAGTCGGATGTGAAATCCCCGGGCTCAACCTGGGAACTGCATTCGAAACTGGCAGGCTAGAGTCTTGTAGAGGGGGGTAGAATTCCAGGTGTAGCGGTGAAATGCGTAGAGATCTGGAGGAATACCGGTGGCGAAGGCGGCCCCCTGGACAAAGACTGACGCTCAGGTGCGAAAGCGTGGGGAGCAAACAGG
+
IIIIIIIIIIIIIIIIIIIIIIIIIIIIIIIIIIIIIIIIIIIIIIIIHHEHIIIIIIIIIIII1DGHIHHHIIIIIEHIIHGHHIIIIIHIHHHHGHGHHGIIIIIIICEHHIIIIGFFGHI?HHCHHGGCHHHHDE:ECHFEHHICHHIIHHHHHI-AGHEEHCC?F8>C>+5>GHIIH=GHICEHH?@FCEH---6-@EFG@@E@FHE@4@CHHD>6--6+-5-:DC5-@-@E@-G:C@E@E@@@GHIHHHHIHHHHCF65-EIHEHHIIHIHIHGCHIHHIHG@EIHHHHHHHHHHGCHIIIIHHIHIHHIIHFHIIHHHIIHHHDIHHIIIIIHGIIIIIIHF<@IIIIIIIHHHCE<IIIIIIHIIHIIIIIIIIFIIIIIHIIIIIIIIIIIIIIIIIIIIIIIIIIIIIIIIIIIIIIIIII
@HWI-D00621:625:HMJNFBCX2:2:1104:15680:72904
GTGGGGAATATTGCACAATGGGCGCAAGCCTGATGCAGCCATGCCGCGTGTATGAAGAAGGCCTTCGGGTTGTAAAGTACTTTCAGCGGGGAGGAAGGTGTTGAGGTTAATAACCTCAGCAATTGACGTTACCCGCAGAAGAAGCACCGGCTAACTCCGTGCCAGCAGCCGCGGTAATACGGAGGGTGCAAGCGTTAATCGGAATTACTGGGCGTAAAGCGCACGCAGGCGGTCTGTCAAGTCGGATGTGAAATCCCCGGGCTCAACCTGGGAACTGCATTCGAAACTGGCAGGCTAGAGTCTTGTAGAGGGGGGTAGAATTCCAGGTGTAGCGGTGAAATGCGTAGAGATCTGGAGGAATACCGGTGGCGAAGGCGGCCCCCTGGACAAAGACTGACGCTCAGGTGCGAAAGCGTGGGGAGCAAACAGG
+
IIIIIIHIIIIIIIIIIIIIIIHIIIIIIIIIIIIIIIIIIIIIIIIIIIHHIIIHHIIHIIIIHIIIHHIIIHHHHIHIIHDGHHGIIHIDHIIEEDHHIHFFCH/FG/FHGAGHHHHHHIHIHIIIIIH@EBEHCCHHHFGHFH?G:3:CHHHCHH-4GH5@?-6@E-CCHH;C?-66E-->++4@GE@--@E=@@66HH@CH?F?DHDH@DFD@666>DH+F@=H>+@F-6HEF-GHDDHGIHEHEHHHG5+:;CCFHH?EHHHH@CHAA@@CEIIHHHHGHECEEHHIIHHHHHIHHEHHHHHHHHC.IIIHHHHIIHIHGIIIHDIIIIIIIGIIIIHHIIHF7HHHEIIIIIIIGIHIHGIHIIIIIIIIHIIHHGIIHIIIEHIIIIIIIIHHG?IIIHEIIIIIIIIIIIIIIIIIIIIIII
@HWI-D00621:625:HMJNFBCX2:2:1104:14408:73490
GTGGGGAATATTGCACAATGGGCGCAAGCCTGATGCAGCCATGCCGCGTGTATGAAGAAGGCCTTCGGGTTGTAAAGTACTTTCAGCGAGGAGGAAGGCGTTAAGGTTAATAACCTTGGCGATTGACGTTACTCGCAGAAGAAGCACCGGCTAACTCCGTGCCAGCAGCCGCGGTAATACGGAGGGTGCAAGCGTTAATCGGAATTACTGGGCGTAAAGCGCACGCAGGCGGTCTGTCAAGTCGGATGTGAAATCCCCGGGCTCAACCTGGGAACTGCATTCGAAACTGGCAGGCTAGAGTCTTGTAGAGGGGGGTAGAATTCCAGGTGTAGCGGTGAAATGCGTAGAGATCTGGAGGAATACCGGTGGCGAAGGCGGCCCCCTGGACAAAGACTGACGCTCAGGTGCGAAAGCGTGGGGAGCAAACAGG
+
IIIIIIIIIIIIIIIIIIIIIIIIIIIIIIIIIIIIIIIIIIIIIIIIIIIIIIIGIIIIIIIIIIIIHIIIHIIIIIIIIIDHHIIIIIIIIIIIIIHHIIHIIHIHIIIFHHHIIIGHHHIHHHIIHHHEHGHDDHDFHHIIIHIHCHHIIIIIIIHHEHIIIFCHHEHHIHHHIIICG6@DHHHHHHHIGH@GHHHEHFE@FHHHC@HG@EHHGHH-66>2DHGC66>-6-@H?IIHHH@6G@EIHEE?EDHC>3IHHIHGHGE@EIIIHFEFEEHA?HHFIIIIHHHEEG@IHHCFIHEEIIGIIHHHCEIIIIHIIHGHIIIIIIIIIIIIHG@HIIIIHEHF<HIIIIIHIIIGHHIIHHHIIIIIIIIIIIHIIIIIIIIHIIIIIIIIIIIIGCIIIIIHIIIHIIIIIIIIIIIIIIIIII
@HWI-D00621:625:HMJNFBCX2:2:1104:19265:73366
GTGGGGAATATTGCACAATGGGCGCAAGCCTGATGCAGCCATGCCGCGTGTATGAAGAAGGCCTTCGGGTTGTAAAGTACTTTCAGCGGGGAGGAAGGCGATAAGGTTAATAACCTTGTCGATTGACGTTACCCGCAGAAGAAGCACCGGCTAACTCCGTGCCAGCAGCCGCGGTAATACGGAGGGTGCAAGCGTTAATCGGAATTACTGGGCGTAAAGCGCACGCAGGCGGTCTGTCAAGGCGGATGTGAAATCCCCGGGCTCAACCTGGGAACTGCATTCGAAACTGGCAGGCTAGAGTCTTGTAGAGGGGGGTAGAATTCCAGGTGTAGCGGTGAAATGCGTAGAGATCTGGAGGAATACCGGTGGCGAAGGCGGCCCCCTGGACAAAGACTGACGCTCAGGTGCGAAAGCGTGGGGAGCAAACAGG
+
HHIIIIIIIIIIIIIIIIHIIFHIIHHI?HIIIIIIIIIIHHHEHIIIHDHHIIHIIHIIIIIIIIIIIH<EGHHIHHIFI<<CFHHDHICHDC@FECEHIGHD@?HIGICFH?GCEEB?GHHHHIIIHEH4B@HHHIH-FGHHEHHH;:DHIIHH?@@@HFEHIHI-@H:D++6;-@C@GHHH+:4@-6@66EH=HEHCGHEEEHHHH---@CF+@E-@DHHEHFI>CCH########@55-C@-E@--HG4++HH:HIFHHA66-EA??FAA-EEHCF?HHHHF?FIHHHGA7C?HCHHGAEG@BEHHHEAHF7?GDA/HHHIIIHH::DGHHHGEHGEDEEG9FD<@HHFHHIHD0HHCHEIIIHCIIIIIHHHIHIHGHIIHGEIIIHHHHIIHHFHFIIIIHIIIIIIIIHIHHIIIHIIIHEIH
@HWI-D00621:625:HMJNFBCX2:2:1104:19875:73286
GTGGGGAATATTGCACAATGGGCGCAAGCCTGATGCAGCCATGCCGCGTGTATGAAGAAGGCCTTCGGGTTGTAAAGTACTTTCAGCGGGGAGGAAGGCGATAAGGTTAATAACCTTGTCGATTGACGTTACCCGCAGAAGAAGCACCGGCTAACTCCGTGCCAGCAGCCGCGGTAATACGGAGGGTGCAAGCGTTAATCGGAATTACTGGGCGTAAAGCGCACGCAGGCGGTCTGTCAAGTCGGATGTGAAATCCCCGGGCTCAACCTGGGAACTGCATTCGAAACTGGCAGGCTAGAGTCTTGTAGAGGGGGGTAGAATTCCAGGTGTAGCGGTGAAATGCGTAGAGATCTGGAGGAATACCGGTGGCGAAGGCGGCCCCCTGGACAAAGACTGACGCTCAGGTGCGAAAGCGTGGGGAGCAAACAGG
+
IIIIIHIIIIIIIIIIIIIIIIIIIIHIIIIIGIIIIIIIIHIIIIIIHHHIIIIHIIHIHGIIIIIHHIIIIHIGIIIIHH<GHHHIIIIHHIHGIDHIIH@HEHHIIIIIHHHIHIHIIIIIHIIIAGHHEFHHHGDEHHIGCGH?>DDDHHGHGHDGHHI@HHFHHHC:>DDHHH@@?EG>D5@EHHEHGH5-@@@E?G--@H=FC-@?@D+;@@@GHHG>66GHGHGIIHGE?E@CD@4-6-E@@6-HHHH:>CAEA6CHHHHHHHHHHG-EHFHH?EHHGAEIIHHHFCHIIIHHHGCHGIGHHHHHF@GHGGIIHG?GHIIIIIIHHHIIIHHCIIIIIIHD<FIIIIIHIIIIHDIHIIIIIIIIIIIIIIIIIIHIIIIIIIIIIIIIHHHIHHIIIIIHIIIIHGIIIIIIIIIIIIIIII
@HWI-D00621:625:HMJNFBCX2:2:1104:12655:73627
GTGGGGAATATTGCACAATGGGCGCAAGCCTGATGCAGCCATGCCGCGTGTATGAAGAAGGCCTTCGGGTTGTAAAGTACTTTCAGCGGGGAGGAAGGTGTTGAGGTTAATAACCTCAGCAATTGACGTTACCCGCAGAAGAAGCACCGGCTAACTCCGTGCCAGCAGCCGCGGTAATACGAAGGGTGCAAGCGTTAATCGGAATTACTGGGCGTAAAGCGCACGCAGGCGGTCTGTCAAGTCGGATGTGAAATCCCCGGGCTCAACCTGGGAACTGCATTCGAAACTGGCAGGCTAGAGTCTTGTAGAGGGGGGTAGAATTCCAGGTGTAGCGGTGAAATGCGTAGAGATCTGGAGGAATACCGGTGGCGAAGGCGGCCCCCTGGACAAAGACTGACGCTCAGGTGCGAAAGCGTGGGGAGCAAACAGG
+
IIIIIIIIIHHIIIIIIIIIIHHIIIIIIIIHHHHIIIIIIIIIIIIIFDGHHIIIIIIIGIIIIIIHIIIIIIHIGEIIIHDG?HHIIGIIIIIIIGH?GHIIIIIEHIHHEH@GH@EEFGEHHFEHHIIIFEHD>D+66GEH?EHAH+>:GE-AG@-8GH-6--644-+6++6>--GHE--65----66--@EH@-6-EIHGF66-HHFG4-@>EHHCDHE3E4CDHD@EG@--CGIHIHEEHHGHIHGG@IIH;+IHEEIEIIIHHGEHGHIIIIIIHHGHHHCHGIGIHFFHHHEHC@@IIIIIIIIHG@GIHIIIIIIIIHIHD:CIIIHGHIIIIIIIGHHF<HIIIIHIIHIIHIIIIIIIIIIIIIIIIIHHHGIIIIIIIIIIIIIIIIIIHHIIIIIIIIIIIIIIIIIIIIIIIIIIII
@HWI-D00621:625:HMJNFBCX2:2:1104:14603:73565
GTAGGGAATCTTCGGCAATGGGGGCAACCCTGACCGAGCAACGCCGCGTGAGTGAAGAAGGTTTTCGGATCGTAAAACTCTGTTGTTAGAGAAGAACGTTAAGTAGAGTGGAAAATTACTTAAGTGACGGTATCTAACCAGAAAGGGACGGCTAACTACGTGCCAGCAGCCGCGGTAATACGTAGGTCCCAAGCGTTGTCCGGATTTATTGGGCGTAAAGCGAGCGCAGGTGGTTTCTTAAGTCTGATGTAAAAGGCAGTGGCTCAACCATTGTGTGCATTGGAAACTGGGAGACTTGAGTGCAGGAGAGGAGAGTGGAATTCCATGTGTAGCGGTGAAATGCGTAGATATATGGAGGAACACCGGAGGCGAAAGCGGCTCTCTGGCCTGTAACTGACACTGAGGCTCGAAAGCGTGGGGAGCAAACAGG
+
IIIIIHIIIIIIIIIIHIIIIIIIIIIIIIIIIIIIIIIHHHIIIIIICHHHHHIIIIIIIFGHHIIIIIIIIIIIIIIIIHCEFHHGHHHIIIIIIIHHIIGHHHIIFHHIGGHIIGIHHHIHHIIIIIIHCHHHHHIGEHH?GHIHHHGHHHIGIIIGHGIHIIIIHHFDDHHHHHE?GHHHHH@GHHHFGFIG=:GEHIG-@CGHIEHHHE-GAHHHFH=>CHEADD+EHEF8-6-CHF-EHHAAB-EHHAGHHGIIIHHFFIHEEHE@F-BHFIIIHFIIIIHIIIIIHHIIIIIIIHIHEGHGE@HIIIIHHIIIGIIIIIIIIIHIIIIIIIIIIIIIIHHHFIIIIIIIIIIIIIIIHIIIIIIIIIIIIHIIIIIIIIHHIIIIIIIIIIIIIIIIIIIIIIIIIIIIIIIIIIIIIIIIII
@HWI-D00621:625:HMJNFBCX2:2:1104:15515:73805
GTGGGGAATATTGCACAATGGGCGCAAGCCTGATGCAGCCATGCCGCGTGTATGAAGAAGGCCTTCGGGTTGTAAAGTACTTTCAGCGGGGAGGAAGGCGGTGAGGTTAATAACCTCATCGATTGACGTTACCCGCAGAAGAAGCACCGGCTAACTCCGTGCCAGCAGCCGCGGTAATACGGAGGGTGCAAGCGTTAATCGGAATTACTGGGCGTAAAGCGCACGCAGGCGGTCTGTCAAGTCGGATGTGAAATCCCCGGGCTCAACCTGGGAACTGCATTCGAAACTGGCAGGCTAGAGTCTTGTAGAGGGGGGTAGAATTCCAGGTGTAGCGGTGAAATGCGTAGAGATCTGGAGGAATACCGGTGGCGAAGGCGGCCCCCTGGACAAAGACTGACGCTCAGGTGCGAAAGCGTGGGGAGCAAACAGG
+
IIIIHIIIIIIIIIIIIIIIIIIIIIIIIIIIHIIIIIIIIIIIIIIIIIEHHHHIIIHHIIIIIIIHIHHIIIIIIIHIIIDHHIIIIIIIHHHHIIIIHIIIIIFHIIHHHIGHIIFEGHIGIIIGIHFGHF=HHIHIIIIIIIIIIHIIIIHHEHHH@HEHGHIIIHHIIIH;GHHIE=-CHHHIH?@FHH@GCE-6EHEGEE@GHHFE@DDHIE?EDH<<HHHCH+?@@IHH@GEHC-EF@6?G?HFHE:HDHDGAHF88A-IHFAA-A@FHF6-B-E??F8-?-B@7-F-F@CHHG@FEHIIHIIIIIGIHIHHIHIIHHGIHC:HDHHEFEFHFIHHHHIHGDGCHGIIIIIIIIIIIIIIIIIIIIIHIIIIIHIIIHGIIIIIIIIIIHHGIIHIIIIIIIIIIIIHCIIIIIIIIHHIIII
@HWI-D00621:625:HMJNFBCX2:2:1104:16889:74194
GTGGGGAATATTGCACAATGGGCGCAAGCCTGATGCAGCCATGCCGCGTGTATGAAGAAGGCCTTCGGGTTGTAAAGTACTTTCAGCGGGGAGGAAGGTGTTGAGGTTAATAACCTCAGCAATTGACGTTACCCGCAGAAGAAGCACCGGCTAACTCCGTGCCAGCAGCCGCGGTAATACGGAGGGTGCAAGCGTTAATCGGAATTACTGGGCGTAAAGCGCACGCAGGCGGTCTGTCAAGTCGGATGTGAAATCCCCGGGCTCAACCTGGGAACTGCATTCGAAACTGGCAGGCTAGAGTCTTGTAGAGGGGGGTAGAATTCCAGGTGTAGCGGTGAAATGCGTAGAGATCTGGAGGAATACCGGTGGCGAAGGCGGCCCCCTGGACAAAGACTGACGCTCAGGTGCGAAAGCGTGGGGAGCAAACAGG
+
IIIIHIHIIIIIIIIIIIHHHIIIIIGIIIIIHIIIIIGIIIIIIIIGEHGHHIHHHHIIHIIIHIIGIHIIIHHIIHIIHHDGHHHGHIIGIGHHGIIHIIIEHGHHGIHHIIEHIEHIGHHIGHIIIIEEHHHGHHIIHHGHHH?HDHIIIHHG?GEHHDHFHHEH?@3>DDDDHHHEGC=;>;@E=G-@-@H4EECEIHHF@FGHH@GF@66@4@F>66@DHHGCHDHIHHF@@66HHHHHHFHHIHHF@+>>>:?IGIHEHHEHEIHHIHGIHFIHEHIIHGEGIHHHHHEHIHEHHHH?HAIHIHIHF?HHHIIIHHFHIIIIIHIIIGIIIIIHIIIHGGHGDHIIIIIIIIIIIHIIIIHHIIIIIIIIIIHHIIIIIIIIIIIIIIIIIIIIIIIIIIHIHIIIIIIIIIIIIIIIIIIIII
@HWI-D00621:625:HMJNFBCX2:2:1104:10737:74293
TGGGGAATATTGCACAATGGGCGCAAGCCTGATGCAGCCATGCCGCGTGTATGAAGAAGGCCTTCGGGTTGTAAAGTACTTTCAGCGGGGAGGAAGGTGTTGTGGTTAATAACCACAGCAATTGACGTTACCCGCAGAAGAAGCACCGGCTAACTCCGTGCCAGCAGCCGCGGTAATACGGAGGGTGCAAGCGTTAATCGGAATTACTGGGCGTAAAGCGCACGCAGGCGGTCTGTCAAGTCGGATGTGAAATCCCCGGGCTCAACCTGGGAACTGCATTCGAAACTGGCAGGCTAGAGTCTTGTAGAGGGGGGTAGAATTCCAGGTGTAGCGGTGAAATGCGTAGAGATCTGGAGGAATACCGGTGGCGAAGGCGGCCCCCTGGACAAAGACTGACGCTCAGGTGCGAAAGCGTGGGGAGCAAACAGG
+
IIIIIIIIIIIIHIIIIIIIIIIIIIIIIIIIHHHIGIIIHIIIIIIE?HHHIIIIIIIIIIIIIIIHIIIIIIIHHCHIIHHHIGCHIIHHDHHHHGEHIIHIIAHHIHHIGHHEEFHHFGEHHHII?GHHIFDHHHIIIHHHCHGHHCDHHHF@AHEEHIC-@6-@@>:DD>H@---6-6;3+-6@EHC--4-E-66F@@GHFHHHHHG>HEHEF;:@@ECHDHHHHHHGF?GEHEC>=HEHH?CHHHF@+CHHDHEGA@HFG@A--HFGA-HHCHHFHHHHHHFIIIIHIHIHHIHHHHHHCIIIIHGIIIIIHIIIIHHEEIIIIIIHIIIIIIHIIIIIHGGBHIIIIIIIIIIIIIIIIHIIIIIIIIIHHDHHHIIIIIHIHHHHIIIIIIIIHIIIIIIIIIIIIIIIIIIIIIIIIIIII
@HWI-D00621:625:HMJNFBCX2:2:1104:17912:74532
GTGGGGAATATTGCACAATGGGCGCAAGCCTGATGCAGCCATGCCGCGTGTATGAAGAAGGCCTTCGGGTTGTAAAGTACTTTCAGCGGGGAGGAAGGCGGTGAGGTTAATAACCTCATCGATTGACGTTACCCGCAGAAGAAGCACCGGCTAACTCCGTGCCAGCAGCCGCGGTAATACGGAGGGTGCAAGCGTTAATCGGAATTACTGGGCGTAAAGCGCACGCAGGCGGTCTGTCAAGTCGGATGTGAAATCCCCGGGCTCAACCTGGGAACTGCATTCGAAACTGGCAGGCTAGAGTCTTGTAGAGGGGGGTAGAATTCCAGGTGTAGCGGTGAAATGCGTAGAGATCTGGAGGAATACCGGTGGCGAAGGCGGCCCCCTGGACAAAGACTGACGCTCAGGTGCGAAAGCGTGGGGAGCAAACAGG
+
HIHHIIHHIIHI@HIFGHDHIEHGHHDHHHGGHIIHHHHIIIIIIIGHCHHEHIH?GHHHHHHIEHIIGFHIHEHHHHHF@G<GHIIIIIIIIGH@HHHHHHHHHH:7@GHGHHIIHEHIIIIIHEHHAEH@HFEHDHHHIIIIGCHA:DHHHIFI?E@@EHEHCGHHEGHDDHD:-@-@EH->C+5-@EG--@-@--66EC-@-6@-@-G@@@@@@@+)-@@9>EHC>+-46--E?CHD;@5--E@FCC@6-6+:HHHF6HGF@A?F?FA6A-FA@HHHEEHIIHHFAH@GFIHIHE@@F-@7-AHHD>+:::7HEAGAC?CE@@:.C;HHE?EEHIIIIHHFHHFF<GCIHHHGCHIHHHECF=HHFHHHHDDHDCDE@<1GCGHEHGGIHEHGE<HF@<F?DG=HHHHHDE?EHC<DGEHGEHGH@H
@HWI-D00621:625:HMJNFBCX2:2:1104:5441:74978
GTGGGGAATATTGCACAATGGGCGCAAGCCTGATGCAGCCATGCCGCGTGTATGAAGAAGGCCTTCGGGTTGTAAAGTACTTTCAGCGGGGAGGAAGGTGTTGAGGTTAATAACCTCAGCAATTGACGTTACCCGCAGAAGAAGCACCGGCTAACTCCGTGCCAGCAGCCGCGGTAATACGGAGGGTGCAAGCGTTAATCGGAATTACTGGGCGTAAAGCGCACGCAGGCGGTCTGTCAAGTCGGATGTGAAATCCCCGGGCTCAACCTGGGAACTGCATTCGAAACTGGCAGGCTAGAGTCTTGTAGAGGGGGGTAGAATTCCAGGTGTAGCGGTGAAATGCGTAGAGATCTGGAGGAATACCGGTGGCGAAGGCGGCCCCCTGGACAAAGACTGACGCTCAGGTGCGAAAGCGTGGGGAGCAAACAGG
+
IIIIIIHHHIIIIGHIIIIIIGIIIIIIIIHIGHIIIIHIIIIIIIIIHIGHIIIIHHIIIHIIIGIIGEGHHHIHHEFHIHCCHHIIIIICHHIIIHHFHHHEEEHHFEEHIHHIIHGH?AGFHHIIIIIIIIIIDHHHHIGIGHGACHHHEHEGCHHHIHIIICC?G@CHGDCHG@E6GH->HHEE@?---66@E-@6--4-6@HEFCHEGEEG@++>6+4+@-@+DC@E@666-66++-E-HHF@@CF@4+HHHHEHEA8--6-G?EHHHEEA8-6CG@--HGIIIIIIHF-FIIIHHF@?HEIIIHDHD.?HGHIIIGIHHIHEHDIIHIIIHHGIIIHIIHHFDEIIHHIHIGIIGIGIIIIGIIIIIIIHIHDIHIIGIIIIIIIIHIIIIIIIHFIIIIGIIIIIIIIIIIIIIIIIHIIIII
@HWI-D00621:625:HMJNFBCX2:2:1104:18905:74940
GTGGGGAATATTGCACAATGGGCGCAAGCCTGATGCAGCCATGCCGCGTGTATGAAGAAGGCCTTCGGGTTGTAAAGTACTTTCAGCGGGGAGGAAGGCGGTGAGGTTAATAACCTCATCGATTGACGTTACCCGCAGAAGAAGCACCGGCTAACTCCGTGCCAGCAGCCGCGGTAATACGGAGGGTGCAAGCGTTAATCGGAATTACTGGGCGTAAAGCGCACGCAGGCGGTCTGTCAAGTCGGATGTGAAATCCCCGGGCTCAACCTGGGAACTGCATTCGAAACTGGCAGGCTAGAGTCTTGTAGAGGGGGGTAGAATTCCAGGTGTAGCGGTGAAATGCGTAGAGATCTGGAGGAATACCGGTGGCGAAGGCGGCCCCCTGGACAAAGACTGACGCTCAGGTGCGAAAGCGTGGGGAGCAAACAGG
+
IIHIIHHIIIIIIIIIHGIHHHIIIIIIHIIIIIIIIIIIIIIIIIIIFHHGHHHIIIIIIHIIIIIIIFHHHHIHIHHIHG<FHHHIHHHHIIGHHGIIGHIIHGEFHCGEHEHIIIIIIGHIIIIDHIH-FEHHIHCHEHHIIIHHHH:DHH?GFHHHHIHIIGIHGHHHHH+DC?--554+++-5@EH--655@@@?FH=GHG@GHHHHHEHFCG@E>9HHIIGDDHCF@-CE-F=HHIHG?HHGEHH@@5++HC?GA--AGAEF-HHIHG?HEIHIHGAHIHHIIIIHHHFHEIHIIHHGIGIIHHC??FIIHGHHHHHHIHGHIIHHEHHHHIHHHIGIHHHFBHIHHIHHHIHHCHCIHGIHHHHIHCIIHH?DGHIIHIHFHHGIIHIIIIIHG?IIHIIIIIIIIHIHIIIIIIIIIIIIII
@HWI-D00621:625:HMJNFBCX2:2:1104:13101:75340
GTGGGGAATATTGCACAATGGGCGCAAGCCTGATGCAGCCATGCCGCGTGTATGAAGAAGGCCTTCGGGTTGTAAAGTACTTTCAGCGGGGAGGAAGGCGATAAGGTTAATAACCTTGTCGATTGACGTTACCCGCAGAAGAAGCACCGGCTAACTCCGTGCCAGCAGCCGCGGTAATACGGAGGGTGCAAGCGTTAATCGGAATTACTGGGCGTAAAGCGCACGCAGGCGGTCTGTCAAGTCGGATGTGAAATCCCCGGGCTCAACCTGGGAACTGCATTCGAAACTGGCAGGCTAGAGTCTTGTAGAGGGGGGTAGAATTCCAGGTGTAGCGGTGAAATGCGTAGAGATCTGGAGGAATACCGGTGGCGAAGGCGGCCCCCTGAACAAAGACTGACGCTCAGGTGCGAAAGCGTGGGGAGCAAACAGG
+
IIIIIIHIIIIIIHHHIIIHIIIIHHIDHIIIIIIIIIIGHFHIHIIIIIG@HIIIIIIIICHHIIEG?F@CGHIIIIHIH?DGHHIIHIIIIIIIHEHHIII=CCGHHHIIE-@ABDFHHHIHGGHHHHFHH-4CHDH6FFAACGEHIGDHCHHIH?@@HEH---?GH46;D:>D-6FGC@4CCHEG=?@-@E@EHE-6HH@G-@6-@CDDE66CGHC>66;:DCCHIIHHH@@6-HIHHHIHHF-HHIIHHC+;:HIHECHHHHEG?HHFAA-IHECEHEECHIIGHHEHEFEIIHEGGDAEG@IHIIHE7:EEIIIIIHHHHGIIHIIIIIIIGIIGIIHIIIHHFHIHEIIIHGIGIIHIIIIIIIIHEIIIHHDEC?IIHHHD1C@HHIIIHHG@D1IIIHGIIIHGIIIIIIIIIIIIIIIIII
@HWI-D00621:625:HMJNFBCX2:2:1104:16329:75261
GTAGGGAATCTTCGGCAATGGGGGCAACCCTGACCGAGCAACGCCGCGTGAGTGAAGAAGGTTTTCGGATCGTAAAACTCTGTTGTTAGAGAAGAACGTTAAGTAGAGTGGAAAATTACTTAAGTGACGGTATCTAACCAGAAAGGGACGGCTAACTACGTGCCAGCAGCCGCGGTAATACGTAGGTCCCAAGCGTTGTCCGGATTTAATGGGCGTAAAGCGAGCGCAGGTTGTTTCTTAAGTCTGATGTAAAAGGCAGTGGCTCAACCATTGTGTGCATTGGAAACTGGGAGACTTGAGTGCAGGAGAGGAGAGTGGAATTCCATGTGTAGCGGTGAAATGCGTAGATATATGGAGGAACACCGGAGGCGAAAGCGGCTCTCTGGCCTGTAACTGACACTGAGGCTCGAAAGCGTGGGGAGCAAACAGG
+
IIIIIIIIIIIIIIIIIIIIIIHIIIIIIIIIIIIIGIIIIIIIIIHIIIIIIHHIIIHIIHHHIIIHIIIIIIIIIIIIIG<DHIIIIGHIHIIIIIIHIIIIGIIIHEHIHIHIGHHHIGHIIHHHHI7AEHHGEHEAHGHEGH=AG++::HIIIEEHHGIIEGEEHFH:DHG+>-6-6-@6F@@@HHEH-@GEHC-6645-@G@@#HCC54---GEC5->+>5-8-4--HCEF-8GAG666--6-A-GGGFF6----7D--EHGAF8-GD--FEAHGIHHIHHEHHHIIHHHHHEEHIIHIHIIHHF.EHIIIIHHIIIIHHGHCIIIHHIIHHHHIIIIIIIHGDIHIIIIIIHHHHEHIHIIIHIIIIIIIIIIIIIIIIIIIIIIIIIIIIIIIIIIIIIIIIIIIIIIIIIIIIIIIIIIIII
@HWI-D00621:625:HMJNFBCX2:2:1104:17114:75427
GTGGGGAATATTGCACAATGGGCGCAAGCCTGATGCAGCCATGCCGCGTGTATGAAGAAGGCCTTCGGGTTGTAAAGTACTTTCAGCGGGGAGGAAGGTGTTGAGGTTAATAACCTCAGCAATTGACGTTACCCGCAGAAGAAGCACCGGCTAACTCCGTGCCAGCAGCCGCGGTAATACGGAGGGTGCAAGCGTTAATCGGAATTACTGGGCGTAAAGCGCACGCAGGCGGTCTGTCAAGTCGGATGTGAAATCCCCGGGCTCAACCTGGGAACTGCATTCGAAACTGGCAGGCTAGAGTCTTGTAGAGGGGGGTAGAATTCCAGGTGTAGCGGTGAAATGCGTAGAGATCTGGAGGAATACCGGTGGCGAAGGCGGCCCCCTGGACAAAGACTGACGCTCAGGTGCGAAAGCGTGGGGAGCAAACAGG
+
IHIIIIIIIHIIIIIIIIIHIHIHHIIIIIIIIIIIIIIIIHIIIIIIHIHHIHHHIIHIIGIIHIIGIHIIIHIIIIIIIHDFHHIIIIIHHHHGHIHHHIHIIIIGHIHIHGHHIIIHIIEHHIIH7DEHHEHIIICHH?GHFHIIHIII@HEHEFHHHGHGH?@@?HH:CH:CHIIE-@@>D:-@H@H@--6@-46@@G@6-HF@6-C@5>;CGC>+-4536-;DDC@@-@???HFHDEG@@-EFF@@CE3:3CHHHEA6-68-FIIIIHEIIIIHG@@HGFCIHB-FHFHIHIIIIHCHHHHHIIHHFGAIIIIIGHGHIIIIIIHHIIIIIIHHHIIIIIHHGDGIIIIIHIIIIGIIIIIIIHIIIIIIIIIIHHGIIIIIIIHHHGIIIIIGIH@IIIIIIIIIIIIHHIIIIIIIHIIIIII
@HWI-D00621:625:HMJNFBCX2:2:1104:9382:75516
GTGGGGAATATTGCACAATGGGCGCAAGCCTGATGCAGCCATGCCGCGTGTATGAAGAAGGCCTTCGGGTTGTAAAGTACTTTCAGCGGGGAGGAAGGTGTTGAGGTTAATAACCTCAGCAATTGACGTTACCCGCAGAAGAAGCACCGGCTAACTCCGTGCCACCAGCCGCGGTAATACGGAGGGGGCAAGCGTTAATCGGAATTACTGGGCGTAAAGCGCACGGAGGCGGTCTGTCAAGTCGGATGTGAAATCCCCGGGCTCAACCTGGGAACTGCATTCGAAACTGGCAGGCTAGAGTCTTGTAGAGGGGGGTAGAATTCCAGGTGTAGCGGTGAAATGCGTAGAGATCTGGAGGAATACCGGTGGCGAAGGCGGCCCCCTGGACAAAGACTGACGCTCAGGTGCGAAAGCGTGGGGAGCAAACAGG
+
IIIIIIHIIIIIIIIIIIIIIHIIIIIIFIIIIHIIIIIIIIIIIIIHIIEEHIIIIIIIIIIIIHIIGGHHHIIIIIIIIHD0FCGHGHHIHHIHHHFHHHFCEHDFHGEHECFGFHEFIFIHHIGHGHEHHH=DHDH@8AFE-AG@CHHHHHHHFHHCHCH?--6@HC+:>D>:EEHF?-4D:++5:;EH-@E-6--6@GG@;EHEHHIHG6-HDDC)63---+HHHC-FG@IGHFIHHCE@6?HG@E@@E:IHDDEEEH@HHF?E@HHIIHFG?EGA@@HHHHHIHF-HHFHIHEHEHF8CHFGIHHIHGGIIGIIIHHEHHEIIIHIIIHGIHIIIIIIHCHHDAHIHEGIIHIIIGIIIHIIIIIIIHIIIHDHHIHIHIIIIHEEHHIIIIIGIHGIIIIIIIIIIIIIIIIIIIHIIIIIIII
@HWI-D00621:625:HMJNFBCX2:2:1104:14073:76110
GTGGGGAATATTGCACAATGGGCGCAAGCCTGATGCAGCCATGCCGCGTGTATGAAGAAGGCCTTCGGGTTGTAAAGTACTTTCAGCGGGGAGGAAGGTGTTGAGGTTAATAACCTCAGCAATTGACGTTACCCGCAGAAGAAGCACCGGCTAACTCCGTGCCAGCAGCCGCGGTAATACGGAGGGTGCAAGCGTTAATCGGAATTACTGGGCGTAAAGCGCACGCAGGCGGGCTGTCAAGTCGGATGTGAAATCCCCGGGCTCAACCTGGGAACTGCATTCGAAACTGGCAGGCTAGAGTCTTGTAGAGGGGGGTAGAATTCCAGGTGTAGCGGTGAAATGCGTAGAGATCTGGAGGAATACCGGTGGCGAAGGCGGCCCCCTGGACAAAGACTGACGCTCAGGTGCGAAAGCGTGGGGAGCAAACAGG
+
IIIIIIHIIIIIIIIIIIIIIHIIHIIGIIIIIIIIIIIIIIIIIIHIHHHHIIHHGIIIIIHIIIIIHHHHIIIIIHHIHIFHIHIHHIIDHIIHIIIIIGIIIGICHEHHHIEHHIHIIHHHHIIHHHHHGHGIHHDHHHEHHEHHHGIDDHEHHI@HIIGGHC?HHF>DH+5;?GHEH@E:CHEG=?HHIIHHHHHHIIG@@@HHHHECHCEEHH>E-@46-6-D>>4------@EDC-E@HE@6--E@-CCD:DA8-GFF66-A-?EFA6-6-6--CDCEIHHHHEHG?HEIIIHHGHIHHIHH:CIHHHHF@HCHHIIGIHIIH>DDIHHCHFC/HDAGF@EGDHFHHHF0C?IHIIIIIIIIIIIIIIIHIIGIGIIIIIHIIHHFCGIIIIIHHCHHIFIIIIHIHDIIIIIIIIIIHIIIII
@HWI-D00621:625:HMJNFBCX2:2:1104:4180:76302
GTGGGGAATATTGCACAATGGGCGCAAGCCTGATGCAGCCATGCCGCGTGTATGAAGAAGGCCTTCGGGTTGTAAAGTACTTTCAGCGGGGAGGAAGGCGATAAGGTTAATAACCTTGTCGATTGACGTTACCCGCAGAAGAAGCACCGGCTAACTCCGTGCCAGCAGCCGCGGTAATACGGAGGGTGCAAGCGTTAATCGGAATTACTGGGCGTAAAGCGCACGCAGGCGGTCTGTCAAGTCGGATGTGAAATCCCCGGGCTCAACCTGGGAACTGCATTCGAAACTGGCAGGCTAGAGTCTTGTAGAGGGGGGTAGAATTCCAGGTGTAGCGGTGAAATGCGTAGAGATCTGGAGGAATACCGGTGGCGAAGGCGGCCCCCTGGACAAAGACTGACGCTCAGGTGCGAAAGCGTGGGGAGCAAACAGG
+
IIIIIIIIIIIIIIIIIIIIIIIIIIIIIIIIIIHIIIIIIIIIIGIDDHIIIIIIIIIIIIIIIHIIIIHCHHIIIHHIIIFHIIIIIIIIIIGIHHIIIIHIHGHHHIIHIIIHHEGEGHIIIG?EGHHIG--33CDGHHHGFEHHHD>HCAFE?@-4@GCHH-@4@E+3>DDD--6-@6->DD4@EHFF?@EE-@@-HGGGHFHGCHC@5--6->35-HGHHHIHHC@4---?HCGHH=GIIIIHHHHIHIIHD:EF?IHHHIIHCGIHHGF-6-CHAEHHGHHEFHGHIHHEHHF?EHHHIHIIIIHHHGIIHIIHIHFEIFIIIHHIIHIIIHIHIIIHIHHF<HHIFGHHFHIIIHIIIIIIIIIIHIHIIIIIGHIIIIIIIIIHHIIIIIIIIIIIIIGIIIIIIIIIIIHIIIIIIIIIII
@HWI-D00621:625:HMJNFBCX2:2:1104:6377:76424
GTGGGGAATATTGCACAATGGGCGCAAGCCTGATGCAGCCATGCCGCGTGTATGAAGAAGGCCTTCGGGTTGTAAAGTACTTTCAGCGGGGAGGAAGGTGTTGAGGTTAATAACCTCAGCAATTGACGTTACCCGCAGAAGAAGCACCGGCTAACTCCGTGCCAGCAGCCCCGGTAATACGGAGGGTGCAAGCGTTAATCGGAATTACTGGGCGTAAAGCGCACGCAGGCGGTCTGTCAAGTCGGATGTGAAATCCCCGGGCTCAACCTGGGAACTGCATTCGAAACTGGCAGGCTAGAGTCTTGTAGAGGGGGGTAGAATTCCAGGTGTAGCGGTGAAATGCGTAGAGATCTGGAGGAATACCGGTGGCGAAGGCGGCCCCCTGGACAAAGACTGACGCTCAGGTGCGAAAGCGTGGGGAGCAAACAGG
+
IIIIHIIIIGIIIIIIIIIIIIIIIIIIIIIIIHHHIIIIIIIIIIHGHHGHHIIFHHIIIIIIIIIGIIIHIGHHEHIIIID@CHHIIIICDHIHHHF/GHFHHEGFHHHGFE-8BE-7G@HHHE?GHCHIGEHH:CHI?GHI?GHHHHCD@GCHHI@@-@@G?HHI?---6+3>@ECGHC@>D>4@@@-6-5E-G?-@-@@-@G=-@HHE=HG@G53)-+6++@E>5+5F-@E@@-6+6--CIIHGIHHHGDDHCCG@?A?EHF-A8-HHIHGF@EEHHDHIGHHHCHCF?@HHHHHHHHHF7-IIHHD@D:F7BHCIH?GIIIIIHIIIIIIHIHH=IHIHHHFHDHIHHHHEIHFEIIIHEIH=IHHIIIIIHGHHHF?IIIHHGIIIIIIIIIIIHHIIIHHIIIGIIIIIIIIGIIIIIHIIHI
@HWI-D00621:625:HMJNFBCX2:2:1104:8579:76437
GTGGGGAATATTGCACAATGGGCGCAAGCCTGATGCAGCCATGCCGCGTGTATGAAGAAGGCCTTCGGGTTGTAAAGTACTTTCAGCGGGGAGGAAGGTGTTGTGGTTAATAACCACAGCAATTGACGTTACCCGCAGAAGAAGCACCGGCTAACTCCGTGCCAGCAGCCGCGGTAATACGGAGGGTGCAAGCGTTAATCGGAATTTCTGGGCGTAAAGCGAACGCAGGCAGTCTGTCAAGTCGGATGTGAAATCCCCGGGCTCAACCTGGGAACTGCATTCGAAACTGGCAGGCTAGAGTCTTGTAGAGGGGGGTAGAATTCCAGGTGTAGCGGTGAAATGCGTAGAGATCTGGAGGAATACCGGTGGCGAAGGCGGCCCCCTGGACAAAGACTGACGCTCAGGTGCGAAAGCGTGGGGAGCAAACAGG
+
IIIIIIIIIIIIIIIIIIIIIIIHIIIIIIIIIIIIIIIIIIIIIIIIHIHIIIIIHIHIIHIIIIIIIIIIIIIIIIIIIIDFHHHIIIIHHIIIIIHHIIIIIIHIH?FGHHCFHHC-DHIIIIHHEEHHHHHIDHIGEF@AGHHIICDDEHEHIGIFHIGC@GFHHIH:C:CDHHCHE=@HH:-@HIGCHHH@EEC-@##############GEE>4-+55-6FEG6+HHF@HCIGIIHHEHG@GCHHIIGHGHHHG@EHCGF-GACIIIGHFEG@B-@BFIIHHEIHHHFHIIHEHHCGHHEIHIIIIIHIIIHIIIIIIIIIIIHIIHD0IIHIIIHIIIIHF<HIIIIIIIGIIIIGIIIIIIHIIIIIIIIHHHEIIIIIIIIIIHIIIIIHIHHIIIIIHIIIIIIIHIIIIIIIIIIIIII
@HWI-D00621:625:HMJNFBCX2:2:1104:16285:76384
GTGGGGAATATTGCACAATGGGCGCAAGCCTGATGCAGCCATGCCGCGTGTATGAAGAAGGCCTTCGGGTTGTAAAGTACTTTCAGCGGGGAGGAAGGTGTTGAGGTTAATAACCTCAGCAATTGACGTTACCCGCAGAAGAAGCACCGGCTAACTCCGTGCCAGCAGCCGCGGTAATACGGAGGGTGCAAGCGTTAATCGGAATTACTGGGCGTAAAGCGCACGCAGGCGGTCTGTCAAGTCGGATGTGAAATCCCCGGGCTCAACCTGGGAACTGCATTCGAAACTGGCAGGCTAGAGTCTTGTAGAGGGGGGTAGAATTCCAGGTGTAGCGGTGAAATGCGTAGAGATCTGGAGGAATACCGGTGGCGAAGGCGGCCCCCTGGACAAAGACTGACGCTCAGGTGCGAAAGCGTGGGGAGCAAACAGG
+
IIIIIIIIIHHIHGHHIIIIIIHIIIIIIIIHIIGHHIHHIIHIIIIIHIHHHIHHIIIIIIIHIHIIIIIIIIIIIHHIIIHIIIHDHHHHDHIIEDHFHIHFHIIHFHHHGHHIFCGCH@HHGIIHIGHHI-@HHCCHHIEHHEHGHGHHGHEHIIHHEGGHGEHHIFHHHIC>HHHHH-EHHHHHC-@@?G-64@EHGHFHHF??@HGHGHHHHE)-@E@:FHH:D>6---6?C@HHHIHFHHEF-GGIHCGHC+CCIHHCEHEHA?IHHA--CIIHEEIIIIIHHGEGHEHHG-?F-?EHHEIIIIIIIHHHHIHHHHGHHFHHDHHHDGHHFGIIIHGIIHEFDCFHHFIIIIIIIIIIIIIGIIIIIIHIIIIIFGIIIIIIIIIHGIIIIIHEG1IIIIIIIIIHIIIIIIIIIIIIIIIIII
@HWI-D00621:625:HMJNFBCX2:2:1104:20286:76370
GTGGGGAATATTGCACAATGGGCGCAAGCCTGATGCAGCCATGCCGCGTGTATGAAGAAGGCCTTCGGGTTGTAAAGTACTTTCAGCGGGGAGGAAGGTGTTGAGGTTAATAACCTCAGCAATTGACGTTACCCGCAGAAGAAGCACCGGCTAACTCCGTGCCAGCAGCCGCGGTAATACGGAGGGTGCAAGCGTTAATCGGAATTACTGGGCGTAAAGCGCACGCAGGCGGTCTGTCAAGTCGGATGTGAAATCCCCGGGCTCAACCTGGGAACTGCATTCGAAACTGGCAGGCTAGAGTCTTGTAGAGGGGGGTAGAATTCCAGGTGTAGCGGTGAAATGCGTAGAGATCTGGAGGAATACCGGTGGCGAAGGCGGCCCCCTGGACAAAGACTGACGCTCAGGTGCGAAAGCGTGGGGAGCAAACAGG
+
IIIIIIIIIIIIIIIIIIIIIIHIIIIIIIIIIIIIIIIIIIIIIIIIHIIIIIIIIIIIHHHIIGICE<GHHIIIIIIIIIDGHIGIHIIGIIHIIIHHHHHHIHHFHIHHHD@FGHIHHHHGHIFEDHHGH-EH:H;EHEGHHHHHDDHGHHHFEH@G@EHIHIICH?DHDDCHEHI?EHFHHH@-@FHEHH5EEEEHC--@4@@CDEFGCD+>@F--8AH8DH#############CDE@-F--6@HF@5DDDD:HCE-6-A8-?FAEIIHHG-?FHHHAFHHFIHGIIIHIIIHIIHGEHIHGIIIHHHEIIHHHHEHEIHIHHDDIIIIIIIIIIIIIIHHGG<FIHGIIHIGGIIIIIHIIIIIIIIIIIIIIIHHHHIIIIIIIIHIHIIIIIHGIIIIIIIIIIIIIIIIIIIIIIIIIIII
@HWI-D00621:625:HMJNFBCX2:2:1104:17968:76652
GTAGGGAATCTTCGGCAATGGGGGCAACCCTGACCGAGCAACGCCGCGTGAGTGAAGAAGGTTTTCGGATCGTAAAACTCTGTTGTTAGAGAAGAACGTTAAGTAGAGTGGAAAATTACTTAAGTGACGGTATCTAACCAGAAAGGGACGGCTAACTACGTGGCAGCAGCCGCGGTAATACGTAGGTCCCAAGCGTTGTCCGGATTTATTGGGCGTAAAGCGAGCGCAGGTGGTTTCTTAAGTCTGATGTAAAAGGCAGTGGCTCAACCATTGTGTGCATTGGAAACTGGGAGACTTGAGTGCAGGAGAGGAGAGTGGAATTCCATGTGTAGCGGTGAAATGCGTAGATATATGGAGGAACACCGGAGGCGAAAGCGGCTCTCTGGCCTGTAACTGACACTGAGGCTCGAAAGCGTGGGGAGCAAACAGG
+
IIGHIIGHIHIGHHIIDHHHCHHHIIIIIIHIGHHIGHIHIHIIIIIHCHHHHIIHHIIIG<C?CGHIHFIIIIIFFHFIIFDDECGHH/FHIIIEHHG?G?C@9GHIIHIH@GHIFEHGHCFHH@H-@C@-EGHHHHGHIEHE-FG-AC:DDHHIHG-EAF4>GEGHEFED::HDHHHHEHGF-@G6@--@--4EG>@EHCCEF6F6HHCC5FG@-55@HD:DHFCA@>F?IIHHFA-B6@EHHGC@HEHG8HGHEB@-HEHG-CF@HHH=ACHF-H@CHIIHIIIHIIHGCHIIHFHHHIGHFHIIHHEEIIIHGHIIIIIHHFIHIHHGIIIIHIIHIIIHIIHGHIIIIIIIIIIHIHIIIHIIIIIIIIIIIIIIIIIIIIIIIHIIHIIIIIIIIIIIIIIIIIIIIIIIIHIIIIIIIIIIII
@HWI-D00621:625:HMJNFBCX2:2:1104:3090:76849
GTAGGGAATCTTCCGCAATGGGCGAAAGCCTGACGGAGCAACGCCGCGTGAGTGATGAAGGGTTTCGGCTCGTAAAACTCTGTTATTAGGGAAGAACAAATGTGTAAGTAACTGTGCACATCTTGACGGTACCTAATCAGAAAGCCACGGCTAACTACGTGCCAGCAGCCGCGGTAATACGTAGGTGGCAAGCGTTATCCGGAATTATTGGGCGTAAAGCGCGCGTAGGGGGTTTCTTAAGTCTGATGTGAAAGCCCACGGCTCAACCGTGGAGGGTCATTGGAAACTGGGAAACTTGAGTGCAGAAGAGGAAAGTGGAATTCCATGTGTAGCGGTGAAATGCGCAGAGATATGGAGGAACACCAGTGGCGAAGGCGACTTTCTGGTCTGTAACTGACGCTGATGTGCGAAAGCGTGGGGATCAAACAGG
+
IIIIIIIIIIIIIIIIIHIIIIIIIIIIIIIIIIIIIIIIIIIIIIIIHIIIFHHFHHIIIIIIIIIIHIIIIIIIIIIGIF<FHIHIIIIIIIHHIHIHFHHFHFEHHHHHHIEHHIIHEHHI?HHIH=EHHIIE@?FHHIHGI@@-CDHH=EEGEEHE?HHHH-A?HEHHD:5C@-FHE66@E@-5-@-655G-5-6FHH@EH@-66C>H>@@5@3<5+5<44-56--5@EF6-FF8-666-AA--?HHHGA35+E77GEE:E@HHHHED-GF?GEIHIGHIHHHIIHHHIIIHIIIIGIHIIHIHHFHCHHG@HIIIHHCIHHE?HHDIIIIHHHIHDCCDFHGHGIIIIIIIIIIIHFIGIIHIIIIIIIGIIIIIHIHIIIHIIIIIHIIIIIIIIIIIIIIIIIIIIIIIIIIIIIIIIIIIII
@HWI-D00621:625:HMJNFBCX2:2:1104:18674:76992
GTAGGGAATCTTTGGCAATGGGGGCAACCCTGACCGAGCAACGCCGCGTGAGTGAAGAAGGTTTTCGGATCGTAAAACTCTGTTGTTAGAGAAGAACGTTAAGTAGAGTGGAAAATTACTTAAGTGACGGTATCTAACCAGAAAGGGACGGCTAACTACGTGCCAGCAGCCGCGGTAATACGTAGGTCCCAAGCGTTGTCCGGATTTATTGGGCGTAAAGCGAGCGCAGGTGTTTTCTTAAGTCTGATGTAAAAGGCAGTGGCTCAACCATTGTGTGCATTGGAAACTGGGAGACTTGAGTGCAGGAGAGGAGAGTGGAATTCCATGTGTAGCGGTGAAATGCGTAGATATATGGAGGAACACCGGAGGCGAAAGCGGCTCTCTGGCCTGTAACTGACACTGAGGCTCGAAAGCGTGGGGAGCAAACAGG
+
IIIIIIIIIIIIIIIIIIIIIIHIIIHIIIIIIIIIIIIHIIIIIIIIEHIIIHIIHHIIGFGHIIIIHHIIIIIEHIIIHICEHHIIIHHHIIIIIIFFHHIIHHIIHHIHGEEFGHIHIHHHIFE?ECEFEHEEHHHHIEHHHIFHEDDHDDHIEHHHHECGEHGICHHHDIIHICCHHCHHCDEHH?-@@EEH-+-6E@H=-6@@6G;FGCF@:HEHHE@>+AA6:-@6--A6-?HFHFA-HIHE@?F-EB@?FHIHF8-?HHEA7@A-G@EGCFFIHHG?@:ABB@E?EGA.?FHEGIHFHHFHGA.HHIHFHFHHE@@?GIIHHIIHHIHIHHGDHHEIHH@CFIIIHIHEFF<<HHHIHHHHE=FHEGHIIHDE?ECHHHFGGHIIIHGIIIIHIIHDGIIIHHHIHIIIHEHFGIHHHHHHHH
@HWI-D00621:625:HMJNFBCX2:2:1104:7151:77215
GTGGGGAATATTGCACAATGGGCGCAAGCCTGATGCAGCCATGCCGCGTGTATGAAGAAGGCCTTCGGGTTGTAAAGTACTTTCAGCGGGGAGGAAGGTGTTGAGGTTAATAACCTCAGCAATTGACGTTACCCGCAGAAGAAGCACCGGCTAACTCCGTGCCAGCAGCCGCGGTAATACGGAGGGTGCAAGCGTTAATCGGAATTACTGGGCGTAAAGCGCACGCAGGCGGTCTGTCAAGTCGGATGTGAAATCCCCGGGCTCAACCTGGGAACTGCATTCGAAACTGGCAGGCTAGAGTCTTGTAGAGGGGGGTAGAATTCCAGGTGTAGCGGTGAAATGCGTAGAGATCTGGAGGAATACCGGTGGCGAAGGCGGCCCCCTGGACAAAGACTGACGCTCAGGTGCGAAAGCGTGGGGAGCAAACAGG
+
HIIIHIIIIIIIIIIHIIIIHIIIHIHIIHHHIIHIIHIGHGIGHHHDEHCFHICEEHHHGEH1FEHIIHHHII?EGHEH?GFHEHHHGHCDHIHFHIIHHI?HHHEHHEGHGHA7-A@-FHHIEC-G7@HHHEHG;:HAFA68-AA@HC+:HH6A---AGH-6@-6-GED::+CDH?@@E=@CC+@@4@---@@-45-6F@CFFF6-=CHEGIIH@DDHEC@>@-HHD>5HEF@?HEHD35-?@6--EECHHDC:C56-GA@-HAGA@-FHHHHHE@A?EHIHHG@FHG?IHHGIIIGIIHHIHGIIIIHFHIIIHEHIHHEIIIIHIHHIHIIIHIIIIIIHEIHG<IHIIIIIIIIIIIIIIIIIHIIIIIIIIIIIIHIHHIHIIIIIIIIIIIHIIHIIIIIIIIIIIIIHIIIIIIIIIIIIII
@HWI-D00621:625:HMJNFBCX2:2:1104:13437:77217
GTGGGGAATATTGCACAATGGGCGCAAGCCTGATGCAGCCATGCCGCGTGTATGAAGAAGGCCTTCTGGTTGTAAAGTACTTTCAGCGGGGAGGAAGGTGTTGAGGTTAATAACCTCAGCAATTGACGTTACCCGCAGAAGAAGCACCGGCTAACTCCGTGCCAGCAGCCCCGGTAATACGGAGGGTGCAAGCGTTAATCGGAATTACTGGGCGTAAAGCGCACGCAGGCGGTCTGTCAAGTCGGATGTGAAATCCCCGGGCTCAACCTGGGAACTGCATTCGAAACTGGCAGGCTAGAGTCTTGTAGAGGGGGGTAGAATTCCAGGTGTAGCGGTGAAATGCGTAGAGATCTGGAGGAATACCGGTGGCGAAGGCGGCCCCCTGGACAAAGACTGACGCTCAGGTGCGAAAGCGTGGGGAGCAAACAGG
+
IIIIIIIIIIIIGIIIIIIIIIIIIIHIIIIIIIIIIIIIIHIIIIIIECCHHHHGHIGFHIIIIGIIIIIIIIIIHIIIIICGHIEDHIHIIHIIIIHHHHIIIHICHHHIHHCHHEEEHHHIHIHIE?GGEEHH:HHHAFFFEHFFHD+:@F--A-EGHH4FHH?FEF--6CHDE--@E@=:C:4GHIH---4@GG?@ECGHE@@#6DCH=HHG@?@-9-6+--4+D5@5--66--EDHG@?H@---F6-@:>DHCC@F-6-A84A@?AHHIIIHHHCHGHIHG@HHHHG?EHHIIGIHHHHHHHEHHDEA:IHIIIHEHGIHIIIHCIIIIIIIIIHIIIIIHHGFHIGIIIIIIIHDIIIIIHHHHHIIIIIIIIHECIIIIIIIIHHHHHIIHHHCGIIIIIIIHIIIIIIIIGIIIIIIIIHII
@HWI-D00621:625:HMJNFBCX2:2:1104:14773:77188
GTGGGGAATATTGCACAATGGGCGCAAGCCTGATGCAGCCATGCCGCGTGTATGAAGAAGGCCTTCGGGTTGTAAAGTACTTTCAGCGGGGAGGAAGGTGGTGAGGTTAATAACCTCAGCAATTGACGTTACCCGCAGAAGAAGCACCGGCTAACTCCGTGCCAGCAGCCGCGGTAATACGGAGGGTGCAAGGGTTAATCGGAATTACTGGGCGTAAAGCGCACGCAGGCGGTCTGTCAAGTCGGATGTGAAATCCCCGGGCTCAACCTGGGAACTGCATTCGAAACTGGCAGGCTAGAGTCTTGTAGAGGGGGGTAGAATTCCAGGTGTAGCGGTGAAATGCGTAGAGATCTGGAGGAATACCGGTGGCGAAGGCGGCCCCCTGGACAAAGACTGACGCTCAGGTGCGAAAGCGTGGGGAGCAAACAGG
+
IIIIIIIIIGIIIIIIIIIIIIIIHIIIIIIIHIIIIIHIIIIIHIIIHHHHIIIIIIIIIIIIIIIIGHHIIIIIIGHIIIGHIIHIIIIIIIIIIHIIGIIIIHHIEHHIHHIIIIIIIHIIIGIIHHHIHHIHCHHIIIIIIIGIHHGHHHEHHGGHHGGEHCH?G@5CDHDHHIGHCCCHCDHHHHH@-5@HE?-@GHE@E@;-=IH@G>FCCH<FDCE;?CEHIII5666----HD=@?@66--HFHHHDDHDHCH?HGA-?EECEIHAHCCIHHEDGGIIGIHIHIIGHIGIHHHHIHIIIIIIHHGDHGGHHIHHFIIIIIIIIGIIIIHIHHIIHIIIHGFIIIIHHHIHIIHIIIIIIIIIIIIIIIIHHIHGIIIIIIIIIIHIIIIIIIIHIIIIIIIIIIIIIIIIIIIIIIIIIIII
@HWI-D00621:625:HMJNFBCX2:2:1104:19911:77064
GTGGGGAATATTGCACAATGGGCGCAAGCCTGATGCAGCCATGCCGCGTGTATGAAGAAGGCCTTCGGGTTGTAAAGTACTTTCAGCGGGGAGGAAGGTGTTGAGGTTAATAACCTCAGCAATTGACGTTACCCGCAGAAGAAGCACCGGCTAACTCCGTGCCAGCAGCCGCGGTAATACGGAGGGTGCAAGCGTTAATCGGAATTACTGGGCTTAAAGCGCACGCAGGCGGTCTGTCAAGTCGGATGTGAAATCCCCGGGCTCAACCTGGGAACTGCATTCGAAACTGGCAGGCTAGAGTCTTGTAGAGGGGGGTAGAATTCCAGGTGTAGCGGTGAAATGCGTAGATATCTGGAGGAATACCGGTGGCGAAGGCGGCCCCCTGGACAAAGACTGACGCTCAGGTGCGAAAGCGTGGGGAGCAAACAGG
+
IIIHIIHIIIIIIHHHIIIIIIIIIHIIIIIIIHEHIIIIIEHF1FHIIIGHHIH1FH@FEHI1GC<GH1D.C1FGC1DE0G<C0:0CC9D.9</:C/:FGEHCC-/8-7A7-AFH-7A?--DEEHHI@HH---4+>DD6GC@AA--A+++55@66GHCGH@H?FH-F-@:+>C+6-FE-E@-6;>4@E@-6-@--6GF?HHHFHGGFCE<F##@@6H@@HCD53@CDDDHG@-E@F6@DC-@66-@CH@F@6++3+3-FHCHIIHA66-6-HA-ECHBFHEFBB-?IIIIIHFEHHHHED-8-HHHIIHDA7IIHIIIHE/C/?HGIIHIIIIIIHIIHHDA0IHF<.@HH@FHEEIHG<HHHF<E0HHIIIIIHEIDCE?EECCCHCCC@GIIIIHEHHEHHEC0IIIIIHDIIIHF1F1IIIIHIII
@HWI-D00621:625:HMJNFBCX2:2:1104:13080:77466
GTGGGGAATATTGCACAATGGGCGCAAGCCTGATGCAGCCATGCCGCGTGTATGAAGAAGGCCTTCGGGTTGTAAAGTACTTTCAGCGGGGAGGAAGGTGTTGAGGTTAATAACCTCATCGATTGACGTTACCCGCAGAAGAAGCACCGGCTAACTCCGTGCCAGCAGCCGCGGTAATACGGAGGGTGCAAGGGTTAATCGGAATTACTGGGCGTAAAGCGCACGCAGGCGGTCTGTCAAGTCGGATGTGAAATCCCCGGGCTCAACCTGGGAACTGCATTCGAAACTGGCAGGCTAGAGTCTTGTAGAGGGGGGTAGAATTCCAGGTGTAGCGGTGAAATGCGTAGAGATCTGGAGGAATACCGGTGGCGAAGGCGGCCCCCTGGACAAAGACTGACGCTCAGGTGCGAAAGCGTGGGGAGCAAACAGG
+
IIIIIIIIIIIIIIIIIIIIIIIIIIIIIIIIIIIIIIIIIIIIIIIIIHGHIIIIIIIIIIIHIIIIIHIIIIIIGIIIIG<CHHGHHIIIIIIIIIIIIIHEHI@HHIHHHHHIIIIHIIIIIIIIIIH@EGHHHCDHHHHHFGHIIIDIGHIHIHIEHHHHIGCHHH:+DCCHEE@HHIHDDD5@GHH@-66@E--6EHE@@@-6FHGHG@FGGFC@:HC+?@HDCHCH@@CFG?GHHHHEHIIIIHIIIHHDHHHCHEAGHA-F-HCHE@IHG@A-HHEHHGA?G@?EFG@C-HHHGHE?IIIHIIHHEHIIGIHHEHEIIIHIIHIIIIIIHIIIIIIIIIHGDEIIIIIIIIIHDIIIIIHHIIIHHIIIIIIIIIIIIIIIIHIHHIIIIIIIIHIIIIIIIIIIIIIIIIHIIGIIIIIIII
@HWI-D00621:625:HMJNFBCX2:2:1104:11437:77575
GTAGGGAATCTTCGGCAATGGGGGCAACCCTGACCGAGCAACGCCGCGTGAGTGAAGAAGGTTTTCGGATCGTAAAACTCTGTTGTTAGAGAAGAACGTTAAGTAGAGTGGAAAATTACTTAAGTGACGGTATCTAACCAGAAAGGGACGGCTAACTACGTGCCAGCAGCCGCGGTAATACGTAGGTCCCAAGCGTTGTCCGGATTTATTGGGCGTAAAGCGAGCGCAGGTGGTTTCTTAAGTCTGATGTAAAAGGCAGTGGCTCAACCATTGTGTGCATTGGAAACTGGGAGACTTGAGTGCAGGAGAGGAGAGTGGAATTCCATGTGTAGCGGTGAAATGCGTAGATATATGGAGGAACACCGGAGGCGAAAGCGGCTCTCTGGCCTGTAACTGACACTGAGGCTCGAAAGCGTGGGGAGCAAACAGG
+
IIIIIIIIIIIHIIIIIIIIIIIIIIIIIIIIIIIIIIIIIIIIIIIIIIIIIHIIIIIIIHGHIIIIIIIIIIIIIIIIIHDGHIHIHHIIIIIIIHDHHIIEHHHHHHHHHHFHHHHFHHHFEHHH@HHHIIHHCEFHHHHIIICC-CHHHC@6FHHGHII?6A-EHC-3>DDHDHEEFE6--46@GFG-4@-663@H-6+-@F-G@@GHE-35HE@:8CHCCGHG=A+-HAAF@A-F?FA-6-EIIHHGB--FGA?CHHEHHHH?HF?HHHEHGHHHIIHGIIIIIIHHEGHHGGIHIHGHIIHHHHHHHFFEEIIHHHEIIIIIIHIHIIIIHIHIIIIIHGHGFIHHIIHIHIIHIHIIIIIIIIIIHHIIIIIIIHHGIIIIIIIIIIIIIHFIIIIIIHHIIIIIIIIIIIIIIIIIIIIIII
@HWI-D00621:625:HMJNFBCX2:2:1104:17003:77719
GTGGGGAATATTGCACAATGGGCGCAAGCCTGATGCAGCCATGCCGCGTGTATGAAGAAGGCCTTCGGGTTGTAAAGTACTTTCAGCGGGGAGGAAGGCGGTGAGGTTAATAACTTCATCGATTGACGTTACCCGCAGAAGAAGCACCGGCTAACTCCGTGCCAGCAGCCGCGGTAATACGGAGGGTGCAAGCGTTAATCGGAATTACTGGGCGTAAAGCCAACGCAGGCGGTCTGTCAAGTCGGATGTGAAATCCCCGGGCTCAACCTGGGAACTGCATTCGAAACTGGCAGGCTAGAGTCTTGTAGAGGGGGGTAGAATTCCAGGTGTAGCGGTGAAATGCGTAGAGATCTGGAGGAATACCGGTGGCGAAGGCGGCCCCCTGGACAAAGACTGACGCTCAGGTGCGAAAGCGTGGGGAGCAAACAGG
+
IIIIIIIHIIIIIHIIIIIIIIIIHIIIIIIIGHHIIIIIIIIHGIIIIIIIHIIIIIIIIGHHIHIIHGHHHIIIIIIIIIFFECEHHCHHHIIIHCHIIHHCGIIEHEHHHG-DFGHHHHHIGHIIIGHEHIHHIH+AHHII--8@HDDDDHI-@G5@G-@FHGGGHE>D>++3@EECH-4+>+---6F@-@@E-@6GHH6@E66-6@@64-@-566-)2EHGE@DC+6---6--FECC@-CHEG@--GHE+5+C:4?8--@HHEA--H@IHGEFIHHEIHGBGHIIHGB6-AA-HHHFAAHHHHGIIIIHEIHIIIIIIIIHIIIIIIIIIHIIHHDIIIIIIHHFHGIIIIIHIIHDIIIIIIHIIIIIIIIHIHIHEHHHHIHECCHHIIIIIIHG@IIIIGIIIIIIHIIIIIIIIIIIIIIII
@HWI-D00621:625:HMJNFBCX2:2:1104:2215:77999
GTGGGGAATATTGCACAATGGGCGCAAGCCTGATGCAGCCATGCCGCGTGTATGAAGAAGGCCTTCGGGTTGTAAAGTACTTTCAGCGGGGAGGAAGGCGATAAGGTTAATAACCTTGTCGATTGACGTTACCCGCAGAAGAAGCACCGGCTAACTCCGTGCCAGCAGCCGCGGTAATACGGAGGGTGCAGGCGTTAATCGGAATTACTGGGCGTAAAGCGCACGCAGGCGGTCTGTCAAGTCGGATGTGAAATCCCCGGGCTCAACCTGGGAACTGCATTCGAAACTGGCAGGCTAGAGTCTTGTAGAGGGGGGTAGAATTCCAGGTGTAGCGGTGAAATGCGTAGAGATCTGGAGGAATACCGGTGGCGAAGGCGGCCCCCTGGACAAAGACTGACGCTCAGGTGCGAAAGCGTGGGGAGCAAACAGG
+
IIIFHIIIIIIIIGHIIIIIIIIIIIIIIIIIIIIIIIIGIFHIHIIHEC@CHHIHIIIIIGIIIIIHHIIIIIEGIHHHIIEEHIIHIIIDHHIHHIIIHHFEGHHIHIIFHHGHHHIHCGH?GGFEIEHEHHEDHHG--68G-AEH+>HHHGHG?H---@--6-6F?@::D+3>@@H@E--66+565--455G+@EF-FEH66@F4,HH@-G@C@4@60CC+--@DC+5F---@F-@3+-@6HF-6---F@+C:HHHCG-CEF6-H?EEHHHGF8---A@@HHHEIHG?HHA-HIHHHG?IHHGIHIHDIHHIIHHFHG?EGCCIIHHDGHGIHG9EHHCIIIIHD<EIIIIHGIH?GIIHHEIIIIIIIHHDGHIHHHF1EIIIHHHHHF@IIIIIIGHIIHIIIIIIIIIIHIIIIIIIIIHIIGI
@HWI-D00621:625:HMJNFBCX2:2:1104:7868:77890
GTGGGGAATATTGCACAATGGGCGCAAGCCTGATGCAGCCATGCCGCGTGTATGAAGAAGGCCTTCGGGTTGTAAAGTACTTTCAGCGGGGAGGAAGGCGGTGAGGTTAATAACCTCATCGATTGACGTTACCCGCAGAAGAAGCACCGGCTAACTCCGTGCCAGCAGCCGCGGTAATACGGAGGGTGCAAGCGTTAATCGGAATTACGGGGCGTAAAGCGCACGCAGGCGGGTTGTCAAGTCAGATGTGAAATCCCCGGGCTCAACCTGGGAACTGCATTCGAAACTGGCAGGCTAGAGTCTTGTAGAGGGGGGTAGAATTCCAGGTGTAGCGGTGAAATGCGTAGAGATCTGGAGGAATACCGGTGGCGAAGGCGGCCCCCTGGACAAAGACTGACGCTCAGGTGCGAAAGCGTGGGGAGCAAACAGG
+
IIIIIIHIIIIIIIEHIIIGHEHH/FH<HHHIIGIIIIIHHEHIIIIIIICEEHECHIHIIIIIIHHHHIIIIIIIIHHIIHFGE?0<CHIIIIGIGECC<H,DHH@.FHHHHE-GGFHHEA4BEHEEE?--BAH+3C;GFFHEGHHIIICHEGE@--5--64@-@@-5@3C::+3E-66@@@+3+-66-6--@@@@-66G@HE?@66#*@F-CCEE>+:=@->--E;>)4-4----@GG??@?HCE@6--@@5>5;DGHHHGGHHE--GHHEA-FHHHA--EEHHGA84---GHHEHD7-7--9-HHDDDEG@G?F7HHEHCHHIIIIIIIIIIIIIIHE9GHHHGDHEHGCHHHIIIH<HHEGHIIIHIIIIIHHCH?CEHHHHHF1FG?HIIIIIIHF1HIIIIIIIIIIIIIIIHCIGIIIIIIII
@HWI-D00621:625:HMJNFBCX2:2:1104:12575:77912
GTGGGGAATATTGCACAATGGGCGCAAGCCTGATGCAGCCATGCCGCGTGTATGAAGAAGGCCTTCGGGTTGTAAAGTACTTTCAGCGGGGAGGAAGGCGGTGAGGTTAATAACCTCATCGATTGACGTTACCCGCAGAAGAAGCACCGGCTAACTCCGTGCCAGCAGCCGCGGTAATACGGAGGGTGCAAGCGTTAATCGGAATTACTGGGCGTAAAGGGCACGCAGGCGGTCTGTCAAGTCGGATGTGAAATCCCCGGGCTCAACCTGGGAACTGCATTCGAAACTGGCAGGCTAGAGTCTTGTAGAGGGGGGTAGAATTCCAGGTGTAGCGGTGAAATGCGTAGAGATCTGGAGGAATACCGGTGGCGAAGGCGGCCCCCTGGACAAAGACTGACGCTCAGGTGCGAAAGCGTGGGGAGCAAACAGG
+
IIIIIIIIIIIIIIIIIIIIIIIIIIIIIIIIIIIIIIIIIIIIIIIIIICHHIHIIIIIIIHIIIIIIHIIIIIIIHHHIIFHHIHIIIIIIIIIIIIHIHHIIIHIIGIIIHHICHHIHIIIIGEFHHIIEEHIIGIHEEEHCACEC:CCHHHHHIC-EHGEE?-5F@5:;:CHFEHGHHEHC+---@-6-@G-6@6EHIIHHE-4-CIIHGHGE@>#6EF56*CH;DD------F@D6---E@6?GHG@6++:>+IHHCEIIHEHHHFIHHHHHIHGIHEHFAIHHHHIIIIHIHEHIGIGIGIIHIIIHHHHHIIHGIHHIGIIIHIIIIIIHHIHIIIIIIHGDEIIIIIIIIIHHIIIIIHGIIIIIIIIIIIIHGIIIIIIIIIIIIIIIIIIHEIIIIIIIIIIIIIIIIIIIIIIIIIIII
@HWI-D00621:625:HMJNFBCX2:2:1104:7516:78296
GTGGGGAATATTGCACAATGGGCGCAAGCCTGATGCAGCCATGCCGCGTGTATGAAGAAGGCCTTCGGGTTGTAAAGTACTTTCAGCGGGGAGGAAGGCGGTGAGGTTAATAACCTCATCGATTGACGTTACCCGCAGAAGAAGCACCGGCTAACTCCGTGCCAGCAGCCGCGGTAATACGGAGGGTGCAAGCGTTAATCGGAATTACTGGGCGTAAAGCGCACGCAGGCGGTCTGTCAAGTCGGATGTGAAATCCCCGGGCTCAACCTGGGAACTGCATTCGAAACTGGCAGGCTAGAGTCTTGTAGAGGGGGGTAGAATTCCAGGTGTAGCGGTGAAATGCGTAGAGATCTGGAGGAATACCGGTAGCGAAGGCGGCCCCCTGGACAAAGACTGACGCTCAGGTGCGAAAGCGTGGGGAGCAAACAGG
+
IIIHIIGIIIIIIIIIIHIIIIIIIHHIIIIIIIIIIIHIIIIIIIIIHIEHIHIHHIIIIIIIIIIIHHFHHIHIIIIIIE:FHHGIIIIIIIIIIIIIIIIIIIHIHIHHFEGHIHIHH-A?GHHIIHIDEGEHCDDH?GHH-AGHHIHHIIEHIEHF?GHIIHFHC@>HHIDHH?CECGEHC+-6@@@@4EG-5E@EHHHEE@666-HE@C+CE+DC--5)F@63H>@GECGHH@@C64--@6-@G@GF@6+D>DH?E864-A4A-@HFHHG?FHHIIHGCIHHHIIHHCEHHHHHHEHGGIHIIIIHGF.GCGFDHHHGGF?IIIGHIIHIHIHIIHHIIHHHC<CIIHIIIIIIIIIHHIIIIHIIIIIIIIIIIIIIIIGIIIIIIHIIIIIIIIHIHIIIIIIIIIIIIIIIIIIIIIIIIII
@HWI-D00621:625:HMJNFBCX2:2:1104:8289:78351
GTGGGGAATATTGCACAATGGGCGCAAGCCTGATGCAGCCATGCCGCGTGTATGAAGAAGGCCTTCGGGTTGTAAAGTACTTTCAGCGGGGAGGAAGGTGTTGTGGTTAATAACCACAGCAATTGACGTTACCCACAGAAGAAGAACCGGCTAACTCCGTGCCAGCAGCCGCGGTAATACGGAGGTTGCAAGCGGTAATCGGAATTACTGGGCGTAAAGCGCACGCAGGCGGTCTGTAAAGTCGGATGTGAAATCCCCGGGCTCAACCTGGGAACTGCATTCGAAACTGGCAGGCTAGAGTCTTGTAGAGGGGAGTAGAATTCCAGGTGTAGCGGTGAAATGCGTAGAGATCTGGAGGAATACCGGTGGCGAAGGCGGCCCCCTGGACAAAGACTGACGCTCAGGTGCGAAAGCGTGGGGAGCAAACAGG
+
IIIIIIIIIIIIIIIIIIIIIIIHHHHFHIIIIEIHIHIEHHHHIIIIII0DGHH<GHHHIICHIEE=HIHHHHIIIHIHIGDHHD@HDHIIIIIIIEC9DGE9EH7GECHHIHA@--7-7-7D7ADE@@@-B--64-B6-86--6AGC+++@E-A@--4A@4-AHH@FEDHHD>+@@GC--65+-5@E--@@@######@E@6-66--HD@6-GIHD6+ECHC--EH<)?@--?F@-IIHG@-@?EEHHHIHH>D>;?HE@GFBHHGAGIFG6EHIIHEA-9-GHEFD--GEHEHAHFAG78-D-HHCHD.:.HEHFHIIIIIHIHEIHIIIIIHGHIIIIIIIIHFDCGFFIIIIIHHHHEC0HHHIIIIIIIIHDC.C?IHIIIG11@?IIIIHD@FD1IHH@=IIIIIIIIIIIIIIHIIIIIIII
@HWI-D00621:625:HMJNFBCX2:2:1104:3238:78546
GTGGGGAATATTGCACAATGGGCGCAAGCCTGATGCAGCCATGCCGCGTGTATGAAGAAGGCCTTCGGGTTGTAAAGTACTTTCAGCGAGGAGGAAGGCGTTAAGGTTAATAACCTTGGCGATTGACGTTACTCGCAGAAGAAGCACCGGCTAACTCCGTGCCAGCAGCCGCGGTAATACGGAGGGTGCAAGCGTTAATCGGAATTACTGGGCGTAAAGCGCACGAAGGCGGTCTGTCAAGTCGGATGTGAAATCCCCGGGCTCAACCTGGGAACTGCATTCGAAACTGGCAGGCTAGAGTCTTGTAGAGGGGGGTAGAATTCCAGGTGTAGCGGTGAAATGCGTAGAGATCTGGAGGAATACCGGTGGCGAAGGCGGCCCCCTGGACAAAGACTGACGCTCAGGTGCGAAAGCGTGGGGAGCAAACAGG
+
IIIIIIIIIIIIIIIIIIIHIHIIIIIIIIIIHIIIIHIIIIIIIIIIHHDHHIIIHIIIIGIIIIIIIIIIIIIIGIHIIIDHHIH<CDH<GHIIIIIHIIHHHICEHEFHHHHHIIIIGDHIIIIIHIIII?ED;G:--?FF?-BEHHD:ECE-AHHHEH?@F-64@A:DHD>>H@C@@GH+>+-4EHC?@E@GHHEFHIIHHHE?4DD=EE@@6++DEEF56+CDIIHG?@CFH@-C;-@-EEEHIHG@-56+DDA8--AF6@A-@H?HHHGIHHHFIHAHHHCIHH@HHHHFHHHHFCG@F@IIHDHEHFIHHEEIHHFCGEHHIHHHECIHIIIIIIIHF9CHFGFIIIIIIGIGHDIIHHIIIIIIIIHIHHC.GEIIHIIHHEHIIHIIIHGECEIHHIHGIHIHIIIHIIIIIIIIIIHEII
@HWI-D00621:625:HMJNFBCX2:2:1104:15393:78842
GTGGGGAATATTGCACAATGGGCGCAAGCCTGATGCAGCCATGCCGCGTGTATGAAGAAGGCCTTCGGGTTGTAAAGTACTTTCAGCGGGGAGGAAGGCGGTGAGGTTAATAACCTCATCGATTGACGTTACCCGCAGAAGAAGCACCGGCTAACTCCGTGCCAGCAGCCGCGGTAATACGGAGGGTGCAAGCGTTAATCGGAATTACTGGGCGTAAAGCGCACGCAGGCGGTCTGTCAAGTCGGATGTGAAATCCCCGGGCTCAACCTGGGAACTGCATTCGAAACTGGCAGGCTAGAGTCTTGTAGAGGGGGGTAGAATTCCAGGTGTAGCGGTGAAATGCGTAGAGATCTGGAGGAATACCGGTGGCGAAGGCGGCCCCCTGGACAAAGACTGACGCTCAGGTGCGAAAGCGTGGGGAGCAAACAGG
+
IIIIIIHIIIIIIIIIIIHIIIIIIIIIIIHIHIIIIHIIIIIIIIIIIHHIIIIHIIIIHIHIIHIIGHEDHIIHIHHHIIFHHIGIIHHCHHHHIGHIHHGIIHHGHHHIHE@HHHIIHHHIEHIIIIHIHA@HHHH-6AAA-AHHHCH3@GFFH?EHEHC-F-65FFDCHIDCH?G-@@-DDHE@G?@@HHE4GHHIHHFHHEE?HGCFEG@GCFHDHDHHCD;C>CHHHE?HEEEDDCE?@@6-G@EE@CHCHDAA-HHHEFHEEIHHIHECHEG?GHHGIHHIIIIHHEIIIHGHGFEGIIIHHDDHEHIHG?@HHCCEIGIIIIIIIIIIIHHEIIIIHIHF<CIIHHIIIGIIIIHIHHIGIIIIIIIIIIHHHHIIIIIIIIIIIIHIIIHFHFHHCGHIIIIIIHIIIIIHIHIIHHIIHI
@HWI-D00621:625:HMJNFBCX2:2:1104:4045:79018
GTGGGGAATATTGCACAATGGGCGCAAGCCTGATGCAGCCATGCCGCGTGTATGAAGAAGGCCTTCGGGTTGTAAAGTACTTTCAGCGGGGAGGAAGGTGTTGAGGTTAATAACCTCAGCAATTGACGTTACCCGCAGAAGAAGCACCGGCTAACTCCGTGCCAGCAGCCGCGGTAATACGGAGGGTGCAACCGTTAATCGGAATTACTGGGCGTAAAGCGCACGCAGGCGGTCTGTCAAGTCGGATGGGAAATCCCCGGGCTCAACCTGGGAACTGCATTCGAAACTGGCAGGCTAGAGTCTTGTAGAGGGGGGTAGAATTCCAGGTGTAGCGGTGAAATGCGTAGAGATCTGGAGGAATACCGGTGGCGAAGGCGGCCCCCTGGACAAAGACTGACGCTCAGGTGCGAAAGCGTGGGGAGCAAACAGG
+
IIIIIIHIIIIIIIIIIIIIFIIIIIIIIIIIIIIIIIIIIIIIIIIIHIIIIIIIIIIIIIIIIIIIHIIGHIIIHHIIIIGHHHIIIIIIIIIIIIIIIIIHIIIIIIHIGHHIGGHGEHHHHIIIEHHIIHHHIGDGHH??GHC?DDHHIIHHII-FHH?GH?EGEGHHHHHHEF-6EE-;DD-56@---+64@@@-IFHG@E@-6FEH?;-CH@HGH:>;>EHDHF46-----HIIIIIHHE@6-HCHE:D>+HIIIHIHHFE8-?IIIIIHEGEHE@FHIIIIHHHIHHFIHEHHEFD?GIIIIIIIIHIIHIHHHIIHIIIIIDIIIIIIIIHHHIIIIIHF<CEHHIHFHIIIHIHIIIIIIIIIIIIHIIHIIIHIHHHHIIHHFIIIHIHHIHIIIIIIIIIIIIIIIIHIIIIIIIIIII
@HWI-D00621:625:HMJNFBCX2:2:1104:12679:79435
GTGGGGAATATTGCACAATGGGCGCAAGCCTGATGCAGCCATGCCGCGTGTATGAAGAAGGCCTTCGGGTTGTAAAGTACTTTCAGCGGGGAGGAAGGCGATAAGGTTAATAACCTTGTCGATTGACGTTACCCGCAGAAGAAGCACCGGCTAACTCCGTGCCAGCAGCCGCGTTAATACGTAGGGTGCAAGCGTTAATCGGAATTACTGGGCGTAAAGCGCACGCAGGCGGTCTGTCAAGTCGGATGTGAAATCCCCGGGCTCAACCTGGGAACTGCATTCGAAACTGGCAGGCTAGAGTCTTGTAGAGGGGGGTAGAATTCCAGGTGTAGCGGTGAAATGCGTAGAGATCTGGAGGAATACCGGTGGCGAAGGCGGCCCCCTGGACAAAGACTGACGCTCAGGTGCGAAAGCGTGGGGAGCAAACAGG
+
IIIIIIIIIIIIIGHIIIIHHIIIHHGIIIIIIIIIIIHIIIHHIIIIIIHHIIIIIIIHGIIIIGGIIEHHIHHIHIIIIH<CGHGHIHHCHGHIIIFHHHHHIHCFGHHHFHCFAGHGHIHFE-AGEHHHGEHDCHHHGHEFAAAGH:CHEE?HCFH-6E---@66-5C:3++66--FE-65EC@@GHE--E@@@--@EGC4GC@@6:HFE@-4-):C@+@:@EH>>54@@H@?CIHDD@-@6-G@-EEIIIIHHHEHGAEFA8--HHEHHH?HHHHEHG?CIHHHHG??EEGIIIHHCFIIIHIHHCGIHHHHHEEHF/EHGIIIIIIIHIIGIIIIHHHIHHHF<FGIHHHGFIIHIHHDIIIIIIIIIIIGIIIGIHEIIIIIHHIHHHIIHDIIIHIHIIIIIIIIIIHEIIIHIHIHHHIHHI
@HWI-D00621:625:HMJNFBCX2:2:1104:12761:79359
GTGGGGAATATTGCACAATGGGCGCAAGCCTGATGCAGCCATGCCGCGTGTATGAAGAAGGCCTTCGGGTTGTAAAGTACTTTCAGCGAGGAGGAAGGCGTTAAGGTTAATAACCTTGGCGATTGACGTTACTCGCAGAAGAAGCACCGGCTAACTCCGTGCCAGCAGCCGCGGTAATACGGAGGGTGCAAGCGTTAATCGGAATTACTGGGCGTAAAGCGCACGCAGGGGGTCTGTCAAGTCGGATGTGAAATCCCCGGGCTCAACCTGGGAACTGCATTCGAAACTGGCAGGCTAGAGTCTTGTAGAGGGGGGTAGAATTCCAGGTGTAGCGGTGAAATGCGTAGAGATCTGGAGGAATACCGGTGGCGAAGGCGGCCCCCTGGACAAAGACTGACGCTCAGGTGCGAAAGCGTGGGGAGCAAACAGG
+
IIIIHHIIGCHHIIIIIFHIHHHIIIIHIIHIIIIEHHIIIIGFHHHIII@CHI?EHIHHFHIIHIHIHHIIHIIIGHHHIE<<FGEHDHGDHHIHEEHHE.GHHGHHHCHHCEEHH.A.CHHICC@@8DGHHHFCDEHHHGFHGH?-36DHHIHHHC@-A-AGE@-GHF:CC;3+6@GCE443:+@@-666@GGHH?HHHF@@@?@@HH:4)-6G@E6)6;HCH?DH6--HF-CG-?G>>@G@@GHHEF@@-:CHIHH?EHF?GA-F6?F@G@E@@@A-HG@EHIIHG?B-67-EEHEG@7GAF77@DH>::FIIIHIHFHFHGIHHHDDHHHCHHHIIHHFIHHGDG@HHEFHEHEHE.HHHHCHFIIIHIHIHIHHCHFIHIIHHHFF?IIIIHDHHHCHHIHEHIIIIHHHIIHHGIIIIIIIIII
@HWI-D00621:625:HMJNFBCX2:2:1104:17316:79446
GTGGGGAATATTGCACAATGGGCGCAAGCCTGATGCAGCCATGCCGCGTGTATGAAGAAGGCCTTCGGGTTGTAAAGTACTTTCAGCGGGGAGGAAGGTGTTGTGGTTAATAACCACAGCAATTGACGTTACCCGCAGAAGAAGCACCGGCTAACTCCGTGCCAGCAGCCGCGGTAATACGGAGGGTGCAAGCGTTAATCGGAATTACTGGGCGTAAAGCGCACGCAGGCGGTCTGTCAAGTCGGATGTGAAATCCCCGGGCTCAACCTGGGAACTGCATTCGAAACTGGCAGGCTAGAGTCTTGTAGAGGGGGGTAGAATTCCAGGTGTAGCGGTGAAATGCGTAGAGATCTGGAGGAATACCGGTGGCGAAGGCGGCCCCCTGGACAAAGACTGACGCTCAGGTGCGAAAGCGTGGGGAGCAAACAGG
+
IIIIIIIIIIIIIIIIIIIHHIIHIIIIIIIHIIHIIIIIIIIIHIIIIIIIIIIIIIHHHIIIIIIIIIGIIIIIIHIIIIDHHHIIIIIIIIIIIHIIIIIIIIDHHIIIIHIIIIIHIHDHIIHIIIHIFIIIIIGHIIHHGHIICDHGGIHIIH@@HHHIIGHEHC:DDDHIHIHCEHHDDHHHIHHH?GEEHC6@-E@5EC@CF?@FCC?@@HE::EG3@6DDHH:HE@6E@@EHDHH@@66E@EHH@+GIHGIHG@EHHFFHECIGIIHHGGIHIHEIHIIIHHIHEFFEGHHHHECIIIIIIHIGHIIIHHEIIIIIIIIIIHIIIIIIIIIIIIIIIIIHDGIIIHIIHF0HGIIIIIIIIIIIIIIIIIIHHEIGIIIIIIIIHIIIIIIIIGIIIIHIIIIIIIIIIIIIIIIIIIIIII
@HWI-D00621:625:HMJNFBCX2:2:1104:2615:79658
GTGGGGAATATTGCACAATGGGCGCAAGCCTGATGCAGCCATGCCGCGTGTATGAAGAAGGCCTTCGGGTTGTAAAGTACTTTCAGCGGGGAGGAAGGCGGTGAGGTTAATAACCTCATCGATTGACGTTACCCGCAGAAGAAGAACCGGCTAACTCCGTGCCAGCAGCCGCGGTAATACGGAGGGTGCAAGCGTTAATCGGAATTACTGGGCGTAAAGCGCACGCAGGCGGTCTGTCAAGTCGGATGTGAAATCCCCGGGCTCAACCTGGGAACTGCATTCGAAACTGGCAGGCTAGAGTCTTGTAGAGGGGGGTAGAATTCCAGGTGTAGCGGTGAAATGCGTAGAGATCTGGAGGAATACCGGTGGCGAAGGCGGCCCCCTGGACAAAGACTGACGCTCAGGTGCGAAAGCGTGGGGAGCAAACAGG
+
IIIGIIIIIIIIIIIIIIIHIIGHHHIHIIHIIIIIIIIIIIIIIIGIHHHGIHHHIIIHIIIIIHHHIHIIIIIHIHHIHHDCGEHIIII<CHIIEHHIHHHHHIHGGHHHHFFE@?HHGHHIIGCHH?HHHFGHCHCH-AAG-8A@::CCGHHE@GD@HHFEH--@GF++>CDC?6-6@E@CH+-4EH---4E-6---@G@E@6--@@HG@>-?G@FC@@=HF6CCHDH-F?HE@?DD:4@-G?@66@FFIIHCGIHH?HEHEHEAAEG?HHFHHIIHEIIHFB6--HHHF?EGG?HHHHIHHFHHHHHHE@IHHEHHD/HHHHIGIIHIIIIIHEHEIIHHIHGD<GHHHC0FGIHGIIIIIIHHHHIIHIIHIIIIIIHFIIIIIIHIIIIIIIIIIHIIIIHIIIIIIGIHIIIIHIHIIHIIII
@HWI-D00621:625:HMJNFBCX2:2:1104:9501:79546
GTGGGGAATATTGCACAATGGGCGCAAGCCTGATGCAGCCATGCCGCGTGTATGAAGAAGGCCTTCGGGTTGTAAAGTACTTTCAGCGAGGAGGAAGGCGTTAAGGTTAATAACCTTGGCGATTGACGTTACTCGCAGAAGAAGCACCGGCTAACTCCGTGCCAGCAGCCGCGGTAATACGGAGGGGGCAAGCGTTAATCGGAATTACTGGGCGTAAAGCGCACGCCGGCGGTCTGTCAAGTCGGAAGTAAAATCCCCGGGCTCAACCTGGGAACTGCATTCGAAACTGGCAGGCTAGAGTCTTGTAGAGGGGGGTAGAATTCCAGGTGTAGCGGTGAAATGCGTAGAGATCTGGAGGAATACCGGTGGCGAAGGCGGCCCCCTGGACAAAGACTGACGCTCAGGTGCGAAAGCGTGGGGAGCAAACAGG
+
IIIIIIIIIHHIIIIIIIIIIIHHIIIIIIIIIIHIIIIIIIIIIIIIIIDCHHIHHIIIIIIHHHIIIIIIIHIHHIIIIICGGHIH<DHHCHIIGHIHHHHGIICGFHHH?F.FHCHHHCDEGHIIEHHHH-@DD@HGHHHIHHIEHDDHIHHH?FHHHGHGHCHHIIHHHH+CGC--5--+>C++3>-5-66@GHHHHHEHH@6-IHDCE--6-C;86)++++)CH>5@--HHHGHDDE@-@--@FEF6->++>3HH?A6-HFA?EGCHHH?EECCHE@GA?H@HG@?HIHEFHEAG@7B-HEHHCHHGEIIIHFCHGHF?HHHIHHIIH@IIIIHEHIIIHHE@<GHCIIIIIIIIDIIIIHIIIIIGIIIIIHIIIIIHHHEIHCHEIIIIIHG?G?IHHFIIIIIHIIIIIIIIIIIIIHIIHI
@HWI-D00621:625:HMJNFBCX2:2:1104:4755:79778
GTGGGGAATATTGCACAATGGGCGCAAGCCTGATGCAGCCATGCCGCGTGTATGAAGAAGGCCTTCGGGTTGTAAAGTACTTTCAGCGGGGAGGAAGGTGTTGTGGTTAATAACCACAGCAATTGACGTTACCCGCAGAAGAAGCACCGGCTAACTCCGTGCCAGCAGCCGCGGTAATACGGAGGGTGCAAGCGTTAATCGGAATTACTGGGCGTAAAGCGCACGCAGGCGGTCTGTCAAGTCGGATGTGAAATCCCCGGGCTCAACCTGGGAACTGCATTCGAAACTGGCAGGCTAGAGTCTTGTAGAGGGGGGTAGAATTCCAGGTGTAGCGGTGAAATGCGTAGAGATCTGGAGGAATACCGGTGGCGAAGGCGGCCCCCTGGACAAAGACTGACGCTCAGGTGCGAAAGCGTGGGGAGCAAACAGG
+
IIIIIIIIIIIIIIIIIIHIIIIIIIIIIIIIIIIIIIHIIIIIHIIIIIHHIIIIGIIIIIIIIIIIIGHIIHHIIE?GHHDFHIFHIIIHHIIHHIHIIIHFHHHIHEHHHH@-DGECHEHHHIHIHIIHFAEHHIIH6@GH-AGE:CC:@FAHHHHHECHC-?HHIGCHHHCH@6@@GE=5>+-6@FH?-@EHE-@@@6@-@F@6FFCHF>DH;IHHHHG:@@=>:+HG@66-?IHHDCHEHHG@-GHHECHCHHHHEEE?EA6--?IHHHIHGHHHHHEF8@EEHF-FHFHIIHHHHHHHHAHHIIHEHHHHA.IIGHHIHGIGIIHIIIIIHHHHHHHIIHGHDFHHEHHGIIIHHIIIIIIIIIIIIIIIIIIHHFHHHHIHIHIIIIIIIIIHHHHIIIIIIIIIIIIHIIIIIIIIIIIIII
@HWI-D00621:625:HMJNFBCX2:2:1104:16738:80239
GTGGGGAATATTGCACAATGGGCGCAAGCCTGATGCAGCCATGCCGCGTGTATGAAGAAGGCCTTCGGGTTGTAAAGTACTTTCAGCGGGGAGGAAGGTGTTGAGGTTAATAACCTCAGCAATTGACGTTACCCGCAGAAGAAGCACCGGCTAACTCCGTGCCAGCAGCCGCGGTAATACGGAGGGTGCAAGCGTTAATCGGAATTACTGGGCGTAAAGCGCACGCAGGCGGTCTGTCAAGTCGGATGTGAAATCCCCGGGCTCAACCTGGGAACTGCATTCGAAACTGGCAGGCTAGAGTCTTGTAGAGGGGGGTAGAATTCCAGGTGTAGCGGTGAAATGCGTAGAGATCTGGAGGAATACCGGTGGCGAAGGCGGCCCCCTGGACAAAGACTGACGCTCAGGTGCGAAAGCGTGGGGAGCAAACAGG
+
IIIIIIHGHHIIIIIIIIHHHIIHHHIIGHHIHIIIIIIIIIIIHIIIHHHHIIIIHIIIIIIIIIIIIIIIIIIEHIIIII<FFHHIIIIGIIICHIHIIIIIGEFHEHGHHFHHIHGHCEHFHIIHHHHHGHEHIDH?GCGHGHIFHIIGEEHI?E-@@HHHIIHIIHCDDDH:-6@@@EHHG+6EHC@EGEEHD?EHHH@@@@4GHDHHEHCCE6++4-@:HHCHD>-@-@?@-CFHC-HHH@@6--EHG:HHHHGHEG-?HIHH?EGHHEHH?HHHAHAGFBHEAHHGHIHEHHHHIHF?HHIIHHCIHGHHHIIIIIIIIIHIIHIIIIIIHIIIIHHIIIHHBFHIHIIHHDIHHIIIIIIIIIIGIIIHHIIIHFIIIHHIIIIIHHHIIIIIIHIHIIIIIIIIIIIIIIIIIIIIIHIIHI
@HWI-D00621:625:HMJNFBCX2:2:1104:8349:80257
GTGGGGAATCTTCGGCAATGGGGGCAACCCTGACCGAGCAACGCCGCGTGAGTGAAGAAGGTTTTCGGATCGTAAAACTCTGTTGTTAGAGAAGAACGTTAAGTAGAGTGGAAAATTACTTAAGTGACGGTATCTAACCAGAAAGGGACGGCTAACTACGTGCCAGCAGCCGCGGTAATACGAAGGTCCCAAGCGTTGTCCGGATTTATTGGGCGTAAAGCGAGCGCAGGTGGTTTCTTAAGTCTGATGTAAAAGGCAGTGGCTCAAACATTGTGTGCATTGGAAACTGGGAGACTTGAGTGCAGGAGAGGAGAGTGGAATTCCATGTGTAGCGGTGAAATGCGTAGATATATGGAGGAACACCGGAGGCGAAAGCGGCTCTCTGGCCTGTAACTGACACTGAGGCTCGAAAGCGTGGGGAGCAAACAGG
+
IIIIIIIIIIIIIIIIIIIIIIIIIIIIIIIIIIIIIIIIIIIIIIIIIHIIIIIIIIIIIFHIIIIIIIIIIIIIIIIIEH<<FHIHIIIHIIIHEHIHIHHCCEHEDDEHIIIIEE?@EGFEG--7E;-75A@GHEA@HHHHIG=-6>;:DGCAAE--58A-A----@6+>>+6>--6---6@+66@@H----6-+6@@E:-@F@F@FHC4-5)3EG@?@3+)2+C@5+-?A-HA?F66---66--8-6-B-?C----G@AGA7D-E@-EHGHHHEHG?HGAGEEIHHG@..GEHFCIIIIIHFHGIIIIHHIHIIIIHHHGG?IIIHIIIIHIIIIIIHIIHHHHFIHHIHIHHHHEDCDIIIIIIIIHHDIHIIIIIHHIIIIIIIIIIIIIHHHHIIIIIIIIIIIIIIIIIIHIIIIIHIIIIH
@HWI-D00621:625:HMJNFBCX2:2:1104:4408:80705
GTGGGGAATATTGCACAATGGGCGCAAGCCTGATGCAGCCATGCCGCGTGTATGAAGAAGGCCTTCGGGTTGTAAAGTACTTTCAGCGGGGAGGAAGGCGGTGAGGTTAATAACCTCATCGATTGACGTTACCCGCAGAAGAAGCACCGGCTAACTCCGTGCCAGCAGCCGCGGTAATACGGAGGGTGCAAGCGTTAATCGGAATTACTGGGCGTAAAGCGCACGCAGGCGGTCTGTCAAGTCGGATGTGAAATCCCCGGGCTCAACCTGGGAACTGCATTCGAAACTGGCAGGCTAGAGTCTTGTAGAGGGGGGTAGAATTCCAGGTGTAGCGGTGAAATGCGTAGAGATCTGGAGGAATACCGGTGGCGAAGGCGGCCCCCTGGACAAAGACTGACGCTCAGGTGCGAAAGCGTGGGGAGCAAACAGG
+
IIIIIIIIIIIIIIIIIIIIIIIIIIIIIIIIIIIIIIIIIIIIIIIIHHIIIIIIIIIIIIIIIIIIHIIIIIIIIIIIIIHIIIIIIIIIIIIIIIIIIHHIIIIHHIIIIIHEEGIIHIIIGHECHEHHGHIHDCHIHIIHCEHHHHGDDICHEHEHHH---@GHHEDHHD6;E@@GHC=D:C@@EEC?-@GEE@-@EGHHE@E?6EHHFHEHGF?C3CIHEECIHCH@-@E@-HIHHHGEGHFHG@EGIHIIHHHHEA@-IH@F@-IHHGFHHHHHGHFFHHHFHHHHHHFGGHHHHHECHHHIIIIHHEHHHHIIIIHIIIIIHHIIIIIIHHH@IIIIIIHGDHHIIIIIIIIGIIIIIIIIIIIIIIIIIIIIIFGIIIIIIIIHHIIIIIIIHHIIIIIIIIIIIIIIIIIIIIIIIIIIII
@HWI-D00621:625:HMJNFBCX2:2:1104:13177:80717
GTGGGGAATATTGCACAATGGGCGCAAGCCTGATGCAGCCATGCCGCGTGTATGAAGAAGGCCTTCGGGTTGTAAAGTACTTTCAGCGGGGAGGAAGGCGATAAGGTTAATAACCTTGTCGATTGACGTTACCCGCAGAGGAAGCACCGGCTAACTCCGTGCCAGCAGCCGCGGTAATACGGAGGGTGCAAGCGTTAATCGGAATTACTGGGCGTAAAGCGCACGCAGGGGGTCTGTCAAGTCGGATGTGAAATCCCCGGGCTCAACCTGGGAACTGCATTCGAAACTGGCAGGCTAGAGTCTTGTAGAGGGGGGTAGAATTCCAGGTGTAGCGGTGAAATGCGTAGAGATCTGGAGGAATACCGGTGGCGAAGGCGGCCCCCTGGACAAAGACTGACGCTCAGGTGCGAAAGCGTGGGGAGCAAACAGG
+
HIIIIIIIIIIIIIIIIIIIIIIIIIIIIIIIIIIIIIHIIIIIIIIICHGHHIIIHIIIIIIIIIIIIIIIIHIIHHIIIIDGHHIIIIIHHCHIIIEDHHGHIIHHHGFEGHHIGFHHIIIIIGCE4AE@-6EHHHH-AGFHHHH@>DHIHHE@HIFHHHHF@EEGFH:CHIDH@EHHIIIIHIHEHHIH-@EH@-@FEHGF@EHEHHIEH:>:656-9;66C::D-246--?@-EE:HE@@6G66-HEHG;H:C:FHGAEEHHGG-HHHEIHHFHFHEEEGHHHFGIHHEHGIIHHHEGFCHHIHHIHEHGIFHIGIHH?IIIIHD;IHEHHIIHIIIIIIHIHHDIIIIIIIHIIHDHHIIIHIIHIIHIIIIIIHHFIHHIIIIIHIIIHHHHHHGHIIIIHGIIIIIHIHHIHIIIIIIHHIII
@HWI-D00621:625:HMJNFBCX2:2:1104:8998:80859
GTGGGGAATATTGCACAATGGGCGCAAGCCTGATGCAGCCATGCCGCGTGTATGAAGAAGGCCTTCGGGTTGTAAAGTACTTTCAGCGGGGAGGAAGGCGATAAGGTTAATAACCTTGTCGATTGACGTTACCCGCAGAAGAAGCACCGGCTAACTCCGTGCCAGCAGCCGCGGTAATACGGAGGGTGCAAGCGTTAATCGGAATTACTGGGCGTAAAGGGCACGCAGGCGGTCTGTCAAGTCGGATGTGAAATCCCCGGGCTCAACCTGGGAACTGCATTCGAAACTGGCAGGCTAGAGTCTTGTAGAGGGGGGTAGAATTCCAGGTGTAGCGGTGAAATGCGTAGAGATCTGGAGGAATACCGGTGGCGAAGGCGGCCCCCTGGACAAAGACTGACGCTCAGGTGCGAAAGCGTGGGGAGCAAACAGG
+
IIIIIIHIIIIIIIIIIIIIIIIIIIIIIIIIIIIIIIIIIIIIGHIHHIEHIIIHIIIIHIIIIIIIIIIIIIIIHIGIIIDCHHIIIIIHHIIIIIHIGIHIIIIGIHHHHIGIHIIEHIIHCHIIHECGHHHHHHH?-AAHHIHHHHHCEH?FE?EEGHIIHG@5FHDCHH>H@?@@E-@DHH@--6-6-@@@=?-6-5@@GHC-66GFHC6CH?@+5@?44@EC8>--6-@G?CHIHEE?IHG@--@GG>CDDGIGHCFAAF?EECGCIHECIIHHGHFCHFA-GHHHFHEHG@IHF@FCHFIHIIHIHFIIHIIIIIHEHHHHIHIIIIIHGGIIIIIIIIHHGGHHHHIIHIIIIIHIIIIIIIIIIIIIIHHDHFHHIIIIIIIHHIIIIIIHHFIIIIGIIIIIIIIIHIIIIIHIIIIIII
@HWI-D00621:625:HMJNFBCX2:2:1101:16248:96643
GTGGGGAATATTGCACAATGGGCGCAAGCCTGATGCAGCCATGCCGCGTGTATGAAGAAGGCCTTCGGGTTGTAAAGTACTTTCAGCGGGGAGGAAGGCGATAAGGTTAATAACCTTGTCGATTGACGTTACCCGCAGAAGAAGCACCGGCTAACTCCGTGCCAGCAGCCGCGGTAATACGGAGGGTGCAAGCGTTAATCGGAATTACTGGGCGTAAAGCGCACGCAGGCGGTCTGTCAAGTCGGATGTGAAATCCCCGGGCTAAACCTGGGAACTGCATTCGAAACTGGCAGGCTAGAGTCTTGTAGAGGGGGGTAGAATTCCAGGTGTAGCGGTGAAATGCGTAGAGATCTGGAGGAATACCGGTGGCGAAGGCGGCCCCCTGGACAAAGACTGACGCTCAGGTGCGAAAGCGTGGGGAGCAAACAGG
+
IIIIIIIIIIIIIIIIIIIHIHIIIIIIIIIIIIIIIIIIIIIIIIIIIIIIIIGHIIIGIIIIIGIIIIIHHIIIIIIIIHDGEHHHIIICH:EHHIIIGIGHHIHHEHHHHHGIHHIIIIHIIGHH?G?HA?HHCHDHGFFEHIEIHHGIIAFHFFEEGHHHEFHIHECDC++5@GCHIIHH:D4@GHHF-@HHHIHCHHEGHHHGG-@HHD:5@@@->:DDH:HH######F@6-@H>---F6@6-HH@@:DC>+IHHA6-CH@8-?HHGHHG??CEG=EAHHGGIHIIHIIHIHEHIHHEHCGIHDIHHFIIHIIHHH@HIHIIIHIIIHIHFEHIGIIIHHHFFHIIIIIHIIIIGIIIIIIIIIIIIIIIIHHHIIHIIIIIIIIHFIIIIIIIHGIIIIIIIIIIIHIIIIIIIIIIIIIIII
@HWI-D00621:625:HMJNFBCX2:2:1101:15601:97013
GTGGGGAATATTGCACAATGGGCGCAAGCCTGATGCAGCCATGCCGCGTGTATGAAGAAGGCCTTCGGGTTGTAAAGTACTTTCAGCGGGGAGGAAGGTGTTGAGGTTAATAACCTCAGCAATTGACGTTACCCGCAGAAGAAGCACCGGCTAACTCCGTGCCAGCAGCCGCGGTAATACGGAGGGTGCAAGCGTTAATCGGAATTACTGGGCGTAAAACGCACGCAGGCGGTCTGTCAAGTCGGATGTGAAATCCCCGGGCTCAACCTGGGAACTGCATTCGAAACTGGCAGGCTAGAGTCTTGTAGAGGGGGGTAGAATTCCAGGTGTAGCGGTGAAATGCGTAGAGATCTGGAGGAATACCGGTGGCGAAGGCGGCCCCCTGGACAAAGACTGACGCTCAGGTGCGAAAGCGTGGGGAGCAAACAGG
+
IIIIIIIIIIIIIIIIIIIIHIIIIIIIIIIIIIIIIIIIIIIIIIIIIHCGHIIIIIIIIIIIIIIIIHIIIIIIIIIGIIFHIHIIIIIGHHHHHHHGIIIHIIHEHHHHHGHI?GHIIIHHEHICEHE@EEEHHDH@AHHHFGHEHIIIIICHFHHHHEGHHHHIII;:HDDCHF?-@-65CD--6@?F-@EHHEHHHE@-@@GFC-DE?D@GCC++-643?@4+>C@-6---@6@65-5---6?@-EHG:CCCHHFA6?EHG@8--A6FAA-?AEEG@-6HGAA?FAHHGD@F-C?EEGHEFHEHIHGF?HHF@HHHHIHIGHIIHIHHHIIIIHHIHIHHHHG<GIIIIHHIHIIHIHHHIIHHIHHIGIIIIIIIIIIIIIIIIIIHIIIHIHIIGIHIIIIIIIIIIIIIIIIIHIIIIIIII
@HWI-D00621:625:HMJNFBCX2:2:1101:16754:97301
GTGGGGAATATTGCACAATGGGCGCAAGCCTGATGCAGCCATGCCGCGTGTATGAAGAAGGCCTTCGGGTTGTAAAGTACTTTCAGCGGGGAGGAAGGCGGTGAGGTTAATAACCTCATCGATTGACGTTACCCGCAGAAGAAGCACCGGCTAACTCCGTGCCAGCAGCCGCGGCAATACGGAGGGTGCAAGCGTTAATCGGAATTACTGGGCGTAAAGCGCACGCAGGCGGTCTGTCAAGTCGGATGTGAAATCCCCGGGCTCAACCTGGGAACTGCATTCGAAACTGGCAGGCTAGAGTCTTGTAGAGGGGGGTAGAATTCCAGGTGTAGCGGTGAAATGCGTAGAGATCTGGAGGAATACCGGTGGCGAAGGCGGCCCCCTGGACAAAGACTGACGCTCAGGTGCGAAAGCGTGGGGAGCAAACAGG
+
IHHIIHHHHHIIIIIIIIGHIIHHIIIIGIHHFHHHIIGIHHHIHHHICE<CGHHHIIIHIIIIE@EHIFHHHIHHIGHFHFCGHHIIGDH>HGDHEHHGIHIHGH@?FFGHHHHIGHGEE?GF?AAE5AA@@HGDHHIFHHHHG-GHDDHG=F@GEHIFHHGCE@?-@@++5>+5>FGHE@->D:-@@G?--@E-EG-6HEHF6@F6-D:H>?D@47+)---:HEHDHHG@-6@-@6@H>-4@HG@@6HF@@:DC3HFEHG?IHGEA-EGFFHFHC?HIHHCEHHEGHHHAHHGEGAD7-AD-HHIHGIIGGCHIHFEIGGIFHIIIHHGIIIIIIHHHHCIHHGFG<<IGHIIIIIIIIIIHIIIIIIIIIIIIIIIIHGHIIIIIHIHHGHIIHDECH@IIIHCHGIHIIIIIIIIIIIIHIIIIHI
@HWI-D00621:625:HMJNFBCX2:2:1101:14050:97824
GTGGGGAATATTGCACAATGGGCGCAAGCCTGATGCAGCCATGCCGCGTGTATGAAGAAGGCCTTCGGGTTGTAAAGTACTTTCAGCGGGGAGGAAGGCGATAAGGTTAATAACCTTGTCGATTGACGTTACCCGCAGAAGAAGCACCGGCTAACTCCGTGCCAGCAGCCGCGGTAATACGGAGGGTGCAAGCGTTAATCGGAATTACTGGGCGTAAAGCGCACGCAGGCGGTCTGTCAAGTCGGATGTGAAATCCCCGGGCTCAACCTGGGAACTGCATTCGAAACTGGCAGGCTAGAGTCTTGTAGAGGGGGGTAGAATTCCAGGTGTAGCGGTGAAATGCGTAGAGATCTGGAGGAATACCGGTGGCGAAGGCGGCCCCCTGGACAAAGACTGACGCTCAGGTGCGAAAGCGTGGGGAGCAAACAGG
+
IIIIIIHIIIIIIIIIIIIIHIIIIIIIIIIIIIIIIIIIIIIIIIGIHIEHHIIIIIIIHIIIIIIIIIIGHIGHHHGHIHDHEHFHHIGHHHIIIHIDHIIIGGHHEHHIIFHHIHIIIHIHGHHHAGHFHHHHHHHIEHHI?AF?CDHDHIHHHCECGHGC?-@EHE:CHCDH----ECHHH:---66--5@-@4--HGEGEH6@FHHGEF-GHHFFEHH:G@CHCA4-6-HH@@@DIIIHFE@EHIHEDHIIHHHFHHE?IHGFCCIIIIIHIGIIHEHHEHGGIIIIHHIIIIIIHGHIIIHIIHHIHHIIHIHIHHGIGIIHIHIIIIIIIIIHIIHIHHHG<CHIIIIHIHIIIIHGIIIIIHIIIIIHIIIHIHIIIIIIIIIHGIIIIIIIHGIIIIIIIIIIIIIIIIIIIIIIIIIIII
@HWI-D00621:625:HMJNFBCX2:2:1101:13861:98801
GTGGGGAATATTGCACAATGGGCGCAAGCCTGATGCAGCCATGCCGCGTGTATGAAGAAGGCCTTCGGGTTGTAAAGTACTTTCAGCGGGGAGGAAGGCGATAAGGTTAATAACCTTGTCGATTGACGTTACCCGCAGAAGAAGCACCGGCTAACTCCGTGCCAGCAGCCGCGGTAATACGGAGGGTGCAAGCGTTAATCGGAATTACTGGGCGTAAAGCCAACGCGGGCGGTCTGTCAAGTCCGATGTGAAATCCCCGGGCTCAACCTGGGAACTGCATTCGAAACTGGCAGGCTAGAGTCTTGTAGAGGGGGGTAGAATTCCAGGTGTAGCGGTGAAATGCGTAGAGATCTGGAGGAATACCGGTGGCGAAGGCGGCCCCCTGGACAAAGACTGACGCTCAGGTGCGAAAGCGTGGGGAGCAAACAGG
+
IIIGIIIIIIIIIIIIIIIIHIIIIIIHIIIIIIIGIIIIIIIIIIIIHHEHIIIIIIIHHEHIIIIHIIIIIIHIIIIHHIDGHGHCHHHGHCHIHHIHHHIHIIHGHHIHIHIIHHIIHHHHIHIHI--@-8EHCHHIIFEH8FF4CDDHHAAECHG@HGHIIEHCHC+36+35G?---6-6C:-6EFFG-5---4-@E-EGEGHFCHDG@@@HF@F4)343++)D>)-6----@6->+-4-FEG@-F?G@+DH:C58-A--AA-A-CHEHHGA--B4?HEHGF?HHIHIHHGGEAHE@FAHG-IIIHHEGAGHFHIHHIIIIIIIIIIIHHHHHIHHIIIIIHHG<DHA.IHFHHIHIIIIHEHGIIIIIIIIIHIIIIIHIIIIIHHIHIIIIIIIHGIIIIIIIIIIIHIIIIIIIIIIIIIIII
@HWI-D00621:625:HMJNFBCX2:2:1101:19687:99169
GTGGGGAATATTGCACAATGGGCGCAAGCCTGATGCAGCCATGCCGCGTGTATGAAGAAGGCCTTCGGGTTGTAAAGTACTTTCAGCGGGGAGGAAGGCGATAAGGTTAATAACCTTGTCGATTGACGTTACCCGCAGAAGAAGCACCGGCTAACTCCGTGCCAGCAGCCGCGGTAATACGGAGGGTGCAAGCGTTAATCGGAATTACTGGGCGTAAAGCGCAAGCAGGCGGTCTGTCAAGTCGGATGTGAAATCCCCGGGCTCAACCTGGGAACTGCATTCGAAACTGGCAGGCTAGAGTCTTGTAGAGGGGGGTAGAATTCCAGGTGTAGCGGTGAAATGCGTAGAGATCTGGAGGAATACCGGTGGCGAAGGCGGCCCCCTGGACAAAGACTGACGCTCAGGTGCGAAAGCGTGGGGAGCAAACAGG
+
IIIIIIIIIIIIIIIIIHIIIIIIGIIHIIIIIIIIIIHHIIHIIIIIHEEHHIEHGIIHHIIIGHIIIIIIIIIIIIHIDHDGHHGIHIIIGHHIHIIIGCEHHHH?GHCCEF?GEHIHIIIIHHHHIE@4G?->C:DHH?GEFFEHHGIIG?-8-@6@@CHHGFH-@-5+:D;+E?ECHHHDDD@?--6--46=-4-66@E-4-6@E8C@?C6-@<@6CCH##@5CEHHH@@F@6--::5-GHHEHHHCH@+C>+DEF6@-AA8@EEIHEEA8--HIHEGIHHEFA?IIHHGDGH?HFHIIHIHHHIHHDH@IHGEDG?HCHHHIHIIHHHIIIIIHIIIIIHHHA<1FHHIIIHCIIIHHIHIHIHEIFIIIIIIHHIIHHIIHIIIIIHIHHDIIIHEIIIIIIIIIIIIIIIIIIIIIIIIIIII
@HWI-D00621:625:HMJNFBCX2:2:1101:17719:99731
GTAGGGAATCTTCGGCAATGGGGGCAACCCTGACCGAGCAACGCCGCGTGAGTGAAGAAGGTTTTCGGATCGTAAAACTCTGTTGTTAGAGAAGAACGTTAAGTAGAGTGGAAAATTACTTAAGTGACGGTATCTAACCAGAAAGGGACGGCTAACTACGGGCCAGCAGCCGCGGTAATACGTAGGTCCCAAGCGTGGTCCGGATTTATTGGGCGTAAAGCGAGCGCAGGTGGTTTCTTAAGTCTGATGGAAAAGGCAGTGGCTCAACCATTGTGTGCATTGGAAACTGGGAGACTTGAGTGCAGGAGAGGAGAGTGGAATTCCATGTGTAGCGGTGAAATGCGTAGATATATGGAGGAACACCGGAGGCGAAAGCGGCTCTCTGGCCTGTAACTGACACTGAGGCTCGAAAGCGTGGGGAGCAAACAGG
+
IIIIHHHHIIIIIIGIIIHHGHHIIHIHIIIIHIIIIIIHIIIIIIIIIIGIIIIIHIIHI<CHHIIGEHIIHEHHHHHHGG<GHHIHIGGHHHHIIIIIHHIAGHEHIGHEAEGHI?ACEHIAFC-ADHHHHEHHHH?EHIHH8@--4+:++@HHFE?5-65+5@@-@?5+;C>>CEGHEHEFFHE@F@-65-66-+56G@C?E@?G@FH?E-3-3HF6+-3+)2-A5EFHFE?HEF-F@F@E@@6B--HHHGHIHHA@D-GB-HF-@7-HHHHAEHHHHEHHIIHGIHHHFECIHHHGIHCIHIHIHHFAED<.DIIGHEHFHGIHHDHIIIIIIIIHIIIIIHHGDG@@IIIIIIHHDGIIIIIIIIHIIHIIIIHIHGIIIHHGIIIHHIIHIIHIIIIIIIIIIIIIHIIIIIIIIIIIIIIIII
@HWI-D00621:625:HMJNFBCX2:2:1101:15420:100616
GTGGGGAATATTGCACAATGGGCGCAAGCCTGATGCAGCCATGCCGCGTGTATGAAGAAGGCCTTCGGGTTGTAAAGTACTTTCAGCGGGGAGGAAGGTGTTGAGGTTAATAACCTCAGCAATTGACGTTACCCGCAGAAGAAGCACCGGCTAACTCCGTGCCAGCAGCCGCGGTAATACGGAGGGTGCAAGCGTTAATCGGAATTACAGGGCGTAAAGCGCACGCAGGCGGTCTGTCAAGTCGGATGTGAAATCCCCGGGCTCAACCTGGGAACTGCATTCGAAACTGGCAGGCTAGAGTCTTGTAGAGGGGGGTAGAATTCCAGGTGTAGCGGTGAAATGCGTAGAGATCTGGAGGAATACCGGTGGCGAAGGCGGCCCCCTGGACAAAGACTGACGTTCAGGTGCGAAAGCGTGGGGAGCAAACAGG
+
IIIIIIIIHHIIIIIIIIIICHHIHIIIIIIIIIIIIIIIIGIIIHIIIHCGHHIIIIIIIIIIIHHIIIHIIIIII?HHIHDGHHIIIIIDHHHIHI:7@GHHIHHIIGHEHHHH@GHIGIII-GFHEEEEHHHHCHDH?AFEFHHGIGCHHAFGCG-5?GH@6EHGHIC:CHHCHCEHGHIHHCH?-GHH-@@44GHHI6-F@@65)CIH@-@?-75+--@+@4E:HHHG6--G?E=D;4--HEHHEG@@G:;C:HHHH?EEHHGA-GHHFGHHHEHFIIHEIHEGIHCHHHAIIIIIHHF-HEIIIHIHEEHHEHHH?HHFHHHHHDHHGIHHHF@HIIHHHHHF<HIIHIIIHHIIIHIIIIHIIIIIIHIIHHCIIIIIIIIIIIIIHIIIIIHIIIIIIIIIIIIIHIIIIIIIIHIIIIIIII
@HWI-D00621:625:HMJNFBCX2:2:1101:17559:100614
GTGGGGAATATTGGACAATGGGCGAAAGCCTGATCCAGCCATGCCGCGTGTGTGAAGAAGGTCTTCGGATTGTAAAGCACTTTAAGTTGGGAGGAAGGGCAGTAAGTTAATACCTTGCTGTTTTGACGTTACCGACAGAATAAGCACCGGCTAACTCTGTGCCAGCAGCCGCGGTAATACAGAGGGTGCAAGCGTTAATCGGAATTACCGGGCGTAAAGCGCGCGTAGGTGGTTCGTTAAGTTGGATGTGAAAGGCCCGGGCTCAACCTGGGAACTGCATCCAAAACTGGCGAGCTAGAGTACGGTAGAGGGTGGTGGAATTTCCTGTGTAGCGGTGAAATGCGTAGATATAGGAAGGAACACCAGTGGCGAAGGCGACCACCTGGACTGATACTGACACTGAGGTGCGAAAGCGTGGGGAGCAAACAGG
+
IIGIIHHIHHIHHHCHHHHIGIIIIHHHIIIIII?GHIIIHIIIIHIIIHECHHHHIIIHIHIHIIIIGIIIIIIIIHGEH<<FED<.GHDEHHDHIGGHHHEEHHGHGFHIFHFHHIEH::<FFGHICGEEEHGHCD?BHECHEHEHHHC:GHHCHHEF-BH?G??FCGHIIIHHGHH-6-66@@HC=@GE?GEFHH?@HH-4@@######G@4-@73+++:@@-55E>:>=@-EAF6-A-HA66---HHA65+:>6CG?HFA68-@668--8--7-HGHHF?D7:@:C@8-A7..HEHGGD?G?FHEHIHHAHHHIHHHEHEH?HHH>HHIIIIIIIIGIHIHHHB<FG@HF?IIHHHHHECCHFHIGIIIHIIHHIHGEE?HHHHFIHHHIIIIIHHHHIHHHHIIIHIIIIIIIHIIHIIIIIIHH
@HWI-D00621:625:HMJNFBCX2:2:1101:17475:100829
GTGGGGAATATTGCACAATGGGCGCAAGCCTGATGCAGCCATGCCGCGTGTATGAAGAAGGCCTTCGGGTTGTAAAGTACTTTCAGCGGGGAGGAAGGTGTTGAGGTTAATAACCTCAGCAATTGACGTTACCCGCAGAAGAAGCACCGGCTAACTCCTGGCCAGCAGCCGCGGTAATACGGAGGGTGCAAGCGTTAATCGGAATTACTGGGCGTAAAGCGCACGCAGGCGGTCTGTCAAGACGGATGTGAAATCCCCGGGCTCAACCGGGGAACTGCATTCGAAACTGGCAGGCTAGAGTCTTGTAGAGGGGGGTAGAATTCCAGGTGTAGCGGTGAAATGCGTAGAGATCTGGAGGAATACCGGTGGCGAAGGCGGCCCCCTGGACAAAGACTGACGCTCAGGTGCGAAAGCGTGGGGAGCAAACAGG
+
IIIIIIIIGFHIHIIIIIIIHIHIHHIIIHIIIIIIHIIGIIIIIIIGHHCHHHGHHIIFHIIIIIIHGIIIIIHHIGHGIIGHHIGHHIHCCHGFHIIGHHHHIIEHHHIIEHHFHHHHHHHHIIHGHHGEHHHC;DHHFHIIGH?-::::@F6AEH--6--6@-@FGEDHDH:;H---@-46>C-4@G?--6E@@@FCG=EHC@F54:HG@-EEH>:>6DC:HEG>:CC@---@6-CF6-G-HCEEG6-HED>+>+?A6-->>63+-?G@F8---66-----B8A6?H@CF-@-F@AHEF?@GAEECHHE?EHHE@HHHHEEHHECH:IIHIH@..HD=C?HEHHGD@IIHFHGHGFG:<DIHH@FGHIIHIIHHHHHHGCIIIGGIHHHHIHHHIHHD<HIIIHHIIIIHHDCIIHIIHIIIHHHHH
@HWI-D00621:625:HMJNFBCX2:2:1101:16065:101032
GTGGGGAATATTGCACAATGGGCGCAAGCCTGATGCAGCCATGCCGCGTGTATGAAGAAGGCCTTCGGGTTGTAAAGTACTTTCAGCGAGGAGGAAGGCGTTAAGGTTAATAACCTTAGCGATTGACGTTACTCGCAGAAGAAGCACCGGCTAACTCCGTGCCAGCAGCCGCGGTAATACGGAGGGTGCAAGCGTTAATCGGAATTACTGGGCGTAAAGCGCACGCAGGCGGTCTGTCAAGTCGGATGTGAAATCCCCGGGCTCAACCTGGGAACTGCATTCGAAACTGGCAGGCTAGAGTCTTGTAGAGGGGGGTAGAATTCCAGGTGTAGCGGTGAAATGCGTAGAGATCTGGAGGAATACCGGTGGCGAAGGCGGCCCCCTGGACAAAGACTGACGCTCAGGTGCGAAAGCGTGGGGAGCAAACAGG
+
IIIIIIIIIIIIIIIIIIIHHIIIIIIIIIIIIIIIIIIIIIIIIIIIHICGHIIIHIHIIIIIIIIIIIIIIGIIIIGIIHDGHHIIIHIIIIHHICGGIIHHHH@FEHEHHEEHIIIHHIIIIHIIHHHHIHHIIIGIIHGH?EEHHHIHHFEHGIIIIGHIIHEHFH:DDCHHHHHEHHDHH:---@@--56EG@?@GHG64@43@6FHCHHGHG@),4@CC:HDHDHEG?EG6-@C>4=E@66@?FHG@+HHHDGGEIHHIHHA-HHE@HF@?EEAA4--HHEHIHEIHE@EHGAFEHFGFAIHIIIHH?HIHIIIGHFEHGHIIIIIIHIHHIIIIIIIHHHGDDIIHIIGIIHIIIIIIIIIHIIIIIIIIIIHHHHHHHHHIIIIHIIIIIIIHDIIIIHHIIIIIIIIIIIIIIIIIIIIHI
@HWI-D00621:625:HMJNFBCX2:2:1101:13102:101374
GTGGGGAATATTGCACAATGGGCGCAAGCCTGATGCAGCCATGCCGCGTGTATGAAGAAGGCCTTCGGGTTGTAAAGTACTTTCAGCGGGGAGGAAGGCGGTGAGGTTAATAACCTCATCGATTGACGTTACCCGCAGAAGAAGCACCGGCTAACTCCGTGCCAGCAGCCGCGGTAATACGGAGGGGGCAAGCGTTAATCGGAATTACAGGGCGTAAAGCGCACGCAGGCGGTCTGTCAAGTCGGATGTGAAATCCCCGGGCTCAACCTGGGAACTGCATTCGAAACTGGCAGGCTAGAGTCTTGTAGAGGGGGGTAGAATTCCAGGTGTAGCGGTGAAATGCGTAGAGATCTGGAGGAATACCGGTGGCGAAGGCGGCCCCCCTGACAAAGACTGACGCTCAGGTGCGAAAGCGTGGGGAGCAAACAGG
+
IIIIIIIIHIIIIIIIIIIIIIIIIIIIIIIIIIIIIHIIIIIIIIIIEHIIIHIIHIIIIIIIIIIIIIIIIIIIIIIIIIDGHHHIHIIHHHEEHHGHIIGHIIAHEHHEHHHIGIFHEFGHGHCE@G-4HGCDHIIIHIHI??@FH:CCHHE?@EC@HHHEH@HEEC+3:D::?@@@?@4>DH++6>-@-6@GD---?@G@66@6):H@56-EG>))-433-@-+3+4@---F6?@HD@4@6-6-CEEHHHCCHHHF@FE@-G?F--@666--HF@-G@-EHIGHEIHHEEFEE@?IHHHFFHHHHIHIHFHHFCFEHHEHIIIIIIHIIHIIIHHHIIIIIHHGCFHHHIIIHIHIHIHHIIGIIHIIIIIIIIHHHCG@IIHHHHHHCHIIIIIIHGIIIIIIIIIIIIIIIIIIIIIIIIIIII
@HWI-D00621:625:HMJNFBCX2:2:1102:12480:3491
GTGGGGAATATTGCACAATGGGCGCAAGCCTGATGCAGCCATGCCGCGTGTATGAAGAAGGCCTTCGGGTTGTAAAGTACTTTCAGCGGGGAGGAAGGCGATAAGGTTAATAACCTTGTCGATTGACGTTACCCGCAGAAGAAGCACCGGCTAACTCCGTGCCAGCAGCCGCGGTAATACGAAGGGTGCAAGGGTTAAACGGAATTACTGGGCGTAAAGCGCACGCAGGCGGTCTGTCAAGTCGGATGTGAAATCCCCGGGCTCAACCTGGGAACTGCATTCGAAACTGGCAGGCTAGAGTCTTGTAGAGGGGGGTAGAATTCCAGGTGTAGCGGTGAAATGCGTAGAGATCTGGAGGAATACCGGTGGCGAAGGCGGCCCCCTGGACAAAGACTGACGCTCAGGTGCGAAAGCGTGGGGAGCAAACAGG
+
IIIHIIIIIIIIIIIIIIIIIIHIIIIHIIIIIIIIIIIIIIIIIIIIIIIIIIIGIIIIIIIIIIIHIIIIIIIIIIIIHIHHHHHIIIHGDHIIIIIHCCHEHH-AEHIIIIIHHGEHHHH7AFGHI?H=?6-5+>C6-FEA-FF-DDDHHIC-@H=-@H-6---5GGCHHD:CC@-FE--65E@#############?@@G@GFF@GHG@6@@E:CF=E@:CIIHFB@@-66@-6=>6-@-G-HE@EEHGCDD:CGIIHG?@A-HAEHGHHEIGIHHGHHHIIHEHF?FFA@IHEHHGGFEHHHHHH:DGAHC?FIIIHEHIHGIIIIIIIIHHHHHIIIIIIHG<EIIHGIHIHCHIHIIIIIIIHIIHHIIIIGIIGIIIIIIIIIIIIIIIIIIHIIIIHIIHIIIIIIIIIIIIIIIIIIIII
@HWI-D00621:625:HMJNFBCX2:2:1102:13728:3907
GTGGGGAATATTGCACAATGGGCGCAAGCCTGATGCAGCCATGCCGCGTGTATGAAGAAGGCCTTCGGGTTGTAAAGTACTTTCAGCGGGGAGGAAGGTGTTGAGGTTAATAACCTCAGCAATTGACGTTACCCGCAGAAGAAGCACCGGCTAACTCCGTGCCAGCAGCCGCGGTAATACGGAGGGTGCAAGCGTTAATCGGAATTACTGGGCGTAAAGCGCACGCAGGCGGTCTGTCAAGTCGGATGTGAAATCCCCGGGCTCAACCTGGGAACTGCATTCGAAACTGGCAGGCTAGAGTCTTGTAGAGGGGGGTAGAATTCCAGGTGTAGCGGTGAAATGCGTAGAGATCTGGAGGAATACCGGTGGCGAAGGCGGCCCCCTGGACAAAGACTGACGCTCAGGTGCGAAAGCGTGGGGAGCAAACAGG
+
IHIIIIIIIIIIIIIIIIIIIIIIIIIIIIIIIHIIIIIIIIIIIIIIIIIIIIIIIIIIHIIIIIIHIIIIIIHIICHIIGDHGHHIHIIIIIIIGH@HHHIIIIEHHEHFHHEHIIIGIIIHEFHHHCHH-BHDHHHIEFHH6@GEHC:DHHEEHHHEEH?66--@H?+>DC:DHHIEH-4DDHIIHICFFH65GHHEHH=66@@-6IIHEC>@ECHF9-4+--=D>5--@-@-6--;;=EE@@6---HHH>DGHDHHH?A?IIHFCHHHFFEGHEFG?IHGFB-EIIHHEEAGGHIHFHIGHEHHHDIIHEHIHIIIHIIIIIIIIIIIIIIIHIIIHIIIIIHGDHIIIGIHIHIIHIGIIIHIIIIIIIIIIIIHHHIHIIIIIIIIIIIIIIIIHGHIIIHIIIIIIIIIIIIIIIIIIIIIII
@HWI-D00621:625:HMJNFBCX2:2:1102:15700:5241
GTGGGGAATATTGCACAATGGGCGCAAGCCTGATGCAGCCATGCCGCGTGTATGAAGAAGGCCTTCGGGTTGTAAAGTACTTTCAGCGGGGAGGAAGGTGTTGAGGTTAATAACCTCAGCAATTGACGTTACCCGCAGAAGAAGCACCGGCTAACTCCGTGCCAGCAGCCGCGGTAATACGGAGGGTGCAAGCGTTAATCGGAATTACGGGGCGGAAAGCGCACGCAGGCGGTCTGTCAAGTCGGATGTGAAATCCCCGGGCTCAACCTGGGAACTGCATTCGAAACTGGCAGGCTAGAGTCTTGTAGAGGGGGGTAGAATTCCAGGTGTAGCGGTGAAATGCGTAGAGATCTGGAGGAATACCGGTGGCGAAGGCGGCCCCCTGGACAAAGACTGACGCTCAGGTGCGAAAGCGTGGGGAGCAAACAGG
+
IHIIIIIIIIIIIIIIIIIIIIIIIIIIIIIIIHIIIIIIIHIIIHIGEHGHHIIIIIGCHHIIIIIIIHHIDHHIIIHIIIHHIIFHHIIHIIHHIGIIHHHHIIHEEHHEHHHE7GE-7GFF?GHHIHIHEHFCH:DCEHCHCFHFDHDDH--A@FGHHHHHHIIIGIH:DC;+@--65-4>>D@--@@@-G@64@HEEHD@=;@3):@646++HDDCHE6+--HC++HE@66---@++@@-@-EEGGEHE:+C3DHECFHHHHEG@EEEHHEB--@AEGHE@HHHHHAFG?FHEEHH@IIIIHIIHHHHCFG@BEIIHHGIIIIHH>HIIHHHHHFHIHIIHHG<:1HFFGIIIIGHHCHIGIIIGIIEIIIHHHIHIIIIIHIIIHHHFIIIIIIHIGIIIIIIIIIIIIIIIIIIIIIIHIIIII
@HWI-D00621:625:HMJNFBCX2:2:1102:16060:5223
GTGGGGAATATTGCACAATGGGCGCAAGCCTGATGCAGCCATGCCGCGTGTATGAAGAAGGCCTTCGGGTTGTAAAGTACTTTCAGCGGGGAGGAAGGCGATAAGGTTAATAACCTTGTCGATTGACGTTACCCGCAGAAGAAGCACCGGCTAACTCCGTGCCAGCAGCCGCGGTAATACGGAGGGTGCAAGCGTTAATCGGAATTACTGGGCCTAAAGCGCACGCAGGCCGTCTGTCAAGTCGGATGTGAAATCCCCGGGCTCAACCTGGGAACTGCATTCGAAACTGGCAGGCTAGAGTCTTGTAGAGGGGGGTAGAATTCCAGGTGTAGCGGTGAAATGCGTAGAGATCTGGAGGAATACCGGTGGCGAAGGCGGCCCCCTGGACAAAGACTGACGCTCAGGTGCGAAAGCGTGGGGAGCAAACAGG
+
HIIIIIIIHIIHIHIIIIIIIIIIIIIIIIIIIHHIIIIIIIIIIIIIIIHIIIIHIIIHHHIHIIIIHIIIIIIIIIIIIIDFHHHHHHIGIIHCHFIIDCHHHHA-GHIEHHIIIIHHIIFHEFHH5GC@E-ECC:HEHGHHA@GH:CHDCHEHHIH@EHGHHGHH@HDD>HHDE@?@?=H:DDEE=H?-@EE--@-6@=EE@66FEHGF6+GE4H;1=@HDF@>)6-)G6-@-6-@;3-=?HG?F@?EIHHC:++E88-@?EEHCHHHHHEFG-ECCG@?CIHHIIIHHEAD77-GF-EEGIIIIHHCCA?HF:.FHGCFHGCHIHDIIHHIHHHDIIIHIGHHF<FIIGHHIIIIIHIHHHGHIIIIIIHIIIHGIIIHIIIIIIIIIHIIIIHIIHIIIIIIIIIIIIIIHIIIIIIIIIIGIII
@HWI-D00621:625:HMJNFBCX2:2:1102:17748:5029
GTGGGGAATATTGCACAATGGGCGCAAGCCTGATGCAGCCATGCCGCGTGTATGAAGAAGGCCTTCGGGTTGTAAAGTACTTTCAGCGGGGAGGAAGGTGGTGAGGTTAATAACCTCAGCAATTGACGTTACCCGCAGAAGAAGCACCGGCTAACTCCGTGCCAGCAGCCGCGGTAATACGGAGGGTGCAAGCGTTAATCGGAATTACTGGGCGTAAAGCGCACGCAGGCGGTCTGTCAAGTCGGATGTGAAATCCCCGGGCTCAACCTGGGAACTGCATTCGAAACTGGCAGGCTAGAGTCTTGTAGAGGGGGGTAGAATTCCAGGTGTAGCGGTGAAATGCGTAGAGATCTGGAGGAATACCGGTGGCGAAGGCGGCCCCCTGGACAAAGACTGACGCTCAGGTGCGAAAGCGTGGGGAGCAAACAGG
+
IIIIIIIIIIIIIIIIIIIIIIIIIIIHIIIIIIIIIIIIHIIIIIIIHIGHIIHIIIIIIIIIIEHIGIIIIIIIIIHIIIH@HHIIIIIHIIHIIIIGIICHIIEHCFHEHGHHHHGIEHIIHIIHHHFHFCHDCHG?FHHHHHIHGDDH=CHHFGEGHHHHFFEHG?+C:;CHH@E-E@@C:+4-@GH@-@@ECH??GFCHCHECEHH--+HH@@3656@:HGEC;CCHE-CFF?HHC4=6HF6@@EHHG+HD+HHE-68-HHFG@HIHGHCHEEHF-IHHIIIHHIIHHHHIIHEIIHECHEFIHHHEF@EGGIHIHIIHIHIHC:HHEHIHHIIIIIIIIIHF<DHHEHIHHFIHIIIIIIIHIIIIIIIIIIIIIGIIIHIIIHHGGIIIIIIIHHIIIIIIIIIIIIIIIIIIIIIIIIIIII
@HWI-D00621:625:HMJNFBCX2:2:1102:18484:6133
GTAGGGAATCTTCGGCAATGGGGGCAACCCTGACCGAGCAACGCCGCGTGAGTGAAGAAGGTTTTCGGATCGTAAAACTCTGTTGTTAGAGAAGAACGTTAAGTAGAGTGGAAAATTACTTAAGTGACGGTATCTAACCAGAAAGGGACGGCTAACTACGTGCCAGCAGCCGCGGTAATACGTAGGTCCCAAGCGTTGTCCGGATTTATTGGGCGTAAAGCGAGCGCAGGTGGTTTCTTAAGTCTGATGTAAAAGGCAGTGGCTCAACCATTGTGTGCATTGGAAACTGGGAGACTTGAGTGCAGGAGAGGAGAGTGGAATTCCATGTGTAGCGGTGAAATGCGTAGATATATGGAGGAACACCGGAGGCGAAAGCGGCTCTCTGGCCTGTAACTGACACTGAGGCTCGAAAGCGTGGGGAGCAAACAGG
+
IIIIIIIIIIIIIIIIHHIIIIIIIIIIIIIIIIIGIIIIIIIIIIIIHHHIHIGIIIIIIDGEHHIIIIIIIIIGHHIII?<FEHIIIHIIIIIHHHDEF7FFHGIIHHHEHIHIFCCEHHHE@HIIII@GGHHHCEE-GEEHHEF@?HGGHEAHHEHGHHHGFHG?G?EHCHG:CEHH?CG@@GH-6F-655E5-65@@E@6-4@6@->>5@C@-HE:>F>+5-A8@EFF-A@GEA-A?CEHHHEFHIHFB6?HEHEE7FA8-@@AA-CHFD-EEIHEFHIHG7.CGIIHFFF:?AIHHHEHHIHHIHHIHIIIHHHHIHIHHHHCHIIHEHIIIIHHHCHIHHFF:GIIGIIIIIIHHDIIIIIIIIIIIIIIIIIIHHIGIHIIIIIIIIIIIIIIIIIIIIIIIIIIIIIIIIIIIIIIIIIIII
@HWI-D00621:625:HMJNFBCX2:2:1102:18720:6410
GTGGGGAATATTGCACAATGGGCGCAAGCCTGATGCAGCCATGCCGCGTGTATGAAGAAGGCCTTCGGGTTGTAAAGTACTTTCAGCGGGGAGGAAGGTGGTGAGGTTAATAACCTCAGCAATTGACGTTACCCGCAGAAGAAGCACCGGCTAACTCCGTGCCAGCAGCCGCGGTAATACGGAGGGGGCAAGCGTTAATCGGAATTACTGGGCGTAAAGCGCACGCAGGCGGTCTGACAAGTCGGATGTGAAATCCCCGGGCTCAACCTGGGAACTGCATTCGAAACTGGCAGGCTAGAGTCTTGTAGAGGGGGGTAGAATTCCAGGTGTAGCGGTGAAATGCGTAGAGATCTGGAGGAATACCGGTGGCGAAGGCGGCCCCCTGGACAAAGACTGACGCTCAGGTGCGAAAGCGTGGGGAGCAAACAGG
+
IIHGIIIIIIIIHIHIIIICHIIIIIIDHIIIGIIIIGIIIIGIIIIIHIIHHHHIIHHHHIIIIIEHHHHHIHHHIIIHEF<CGFCDHH:HHHHEHG@EEHCFDE8AGHHF?FAFHIII?EHGHHII7AE4A?GH+DC?HHCHEG@?>CDDGE?HHEHHEEHCHEHCFHHHDHCDHHIG-46CC+++63EGEH@EHH---6--5-@->6FE-++56FHAHDH#####A3-6@66--6=HD-5--?ECGIHG=>>::D?FA-@-68--GHFIHHHIIHIHHDHHIHCIIIIHHHHGIIIHFFF?G@IIHHHHHFBGHHHIIHHCIHHHHHIIIIIIIIHHHHHHF@AF<?HIIIHEHHIHHHGGIIIGIHHHDIIIHHDDE1IHIIIHHHFHFIIIIIHHGCIIIHGIIIIIIIIHIIIIIIIIIIIIGH
@HWI-D00621:625:HMJNFBCX2:2:1102:19665:7293
GTGGGGAATATTGCACAATGGGCGCAAGCCTGATGCAGCCATGCCGCGTGTATGAAGAAGGCCTTCGGGTTGTAAAGTACTTTCAGCGGGGAGGAAGGCGATAAGGTTAATAACCTTGTCGATTGACGTTACCCGCAGAAGAAGCACCGGCTAACTCCGTGCCAGCAGCCGCGGTAATACGGAGGGTGCAAGCGTTAACCGGAATTACTGGGCGTAAAGCGCACGCAGGCGGTCTGTCAAGTCGGATGTGAAATCCCCGGCCTCAACCTGGGAACTGCATTCGAAACTGGCAGGCTAGAGTCTTGTAGAGGGGGGTAGAATTCCAGGTGTAGCGGTGAAATGCGTAGAGATCTGGAGGAATACCGGTGGCGAAGGCGGCCCCCTGGACAAAGACTGACGCTCAGGTGCGAAAGCGTGGGGAGCAAACAGG
+
IIIIIIIIIIIIIIIIIIIIHIIIIIIIIIIIIIIIHIIIIIIIIIIIIHHHIIIHIIIIIIIHIIHIIHGHHCHHIIIIID<FHICHHIIHIIHHHIIHHCHHGIFEHIGFHHEHIIIIHHIIHIHH4E?@GHHGDHDHIG@--6-4>DHCHIHHIHCHHFGE-EEHHHHHHGH+---6@-@;:D@HC@---@@-@###GF?@@-FAIHDDEEHHEC:CHH@5?HE>>3--6--6-?HHGIHGHHE@HCHG@+IHC:A4-?CFIHG?EHHEH?HHGA--5-?EHHHF?HEGHEEEIHHHEHHCIHIHIIGHFAHHFDHHCHHIIIHIIHHIIIIHHIIIIIHHHHHA<1HIHIIIHIIHDHHIHHHIIHHHIIIIIHHIHHIHIIIIHHIIHIIIHIHIIHIIIIIIIIIIIIIIIIHIIIIIHIIIII
@HWI-D00621:625:HMJNFBCX2:2:1102:13393:7599
GTGGGGAATATTGCACAATGGGCGCAAGCCTGATGCAGCCATGCCGCGTGTATGAAGAAGGCCTTCGGGTTGTAAAGTACTTTCAGCGGGGAGGAAGGCGGTGAGGTTAATAACCTCATCGATTGACGTTACCCGCAGAAGAAGCACCGGCTAACTCCGTGCCAGCAGCCGCGGTAATACGGAGGGTGCAAGCGTTAATCGGAATTACTGGGCGTAAAGCGCACGCAGGCGGTTTGTCAAGTCGGATGTGAAATCCCCGGGCTCAACCTGGGAACTGCATTCGAAACTGGCAGGCTAGAGTCTTGTAGAGGGGGGTAGAATTCCAGGTGTAGCGGTGAAATGCGTAGAGGTCTGGAGGAATACCGGTGGCGAAGGCGGCCCCCTGGACAAAGACTGACGCTCAGGTGCGAAAGCGTGGGGAGCAAACAGG
+
IIIHIIIIIIIIIIIIIIIIIIIIIIIIIIIIIIIIIGIHIIIIIHIIIIIIIIIIIIIHIEHIIIIIIIDDHCHHIIIHIIHHIGHHCHIDHIIIIIIDHHHGHFHHHE@FHHHH?CGHIIIHEGCEHII@EHFHCDC@AE-AAGEHIC+>G@6@HHIHHCHHHHGHIH:HD+++-6--@ECH>:-@D@-6-4G-EE--@@@6-@F=@HHC?:<DC-F->CH#######@56-?FF-@;6-EFFG@6-GHG@+:3+HCHHEA-AH?G@?EHHFEGCH@@@4EB?HHB58-8-8---EHB@-EFA-HE+HHHHFHHE@CHDGEHB.AD.<..GHIHA?IIHD::..<<.1?HGGIIIIIIHHCHHHHIIIIHIIIIHH<HG1HHIIIIIIIHHIHIIIIIIHIIIIIIIIIHIHIIIIIIIIHIIIIHEI
@HWI-D00621:625:HMJNFBCX2:2:1102:14406:8333
GTGGGGAATATTGCACAATGGGCGCAAGCCTGATGCAGCCATGCCGCGTGTATGAAGAAGGCCTTCGGGTTGTAAAGTACTTTCAGCGGGGAGGAAGGCGGTGAGGTTAATAACCTCATCGATTGACGTTACCCGCAGAAGAAGCACCGGCTAAATCCGTGCCAGCAGCCCCGGTAATACGGAGGGGGCAAGCGTTAATCGGAATTACTGGGCGGAAAGCGCACGCAGGCGGTCTGTTAAGTCGGATGTGAAATCCCCGGGCTCAACCTGGGAACTGCATTCGAAACTGGCAGGCTAGAGTCTTGTAGAGGGGGGTAGAATTCCAGGTGTAGCGGTGAAATGCGTAGAGATCTGGAGGAATACCGGTGGCGAAGGCGGCCCCCTGGACAAAGACTGACGCTCAGGTGCGAAAGCGTGGGGAGCAAACAGG
+
IIIIIIIIIIIIIEHIIIIIIIIIDHIHIIIIIIHIIIIIIIIIIIIIIIIHIHIIIIIIIIIIIEHIIIIIIIHIIHIIIIB@GHIIHHIHIIIIIII:C++8FHHF@GHIGGHGHII?FHHH?AGE56@@G6-CDD+FH?G@-84A3C+54F--66-4-5-@GEHEGH--+6>5E--64-@6;+++++---4-6EE6-HF@E@G-EG<E66-5GHCHCD-63@-HHHC@HG@66--=DD-@-6-@@-IHIIHHHC+HE@@A-A6-??HEHEA-EGFGAG@-CHHH?F5-A-HEFD7-?D87-8-HHHHDDEHIIHHGHHHIHHEHIIGGIHIIIIIIIIHIIHHGF<<HHEEEIIIIIIIIHIIIIIIIIIIIHHIHE0GIHHHEIHHG@FIIIIIIHH@IIIIGIIIIIIIIIIIIIIIIIIIIIII
@HWI-D00621:625:HMJNFBCX2:2:1102:17617:8443
GTGGGGAATATTGCACAATGGGCGCAAGCCTGATGCAGCCACGCCGCGTGTATGAAGAAGGCCTTCGGGTTGTAAAGTACTTTCAGCGGGGAGGAAGGCGGTGAGGTTAATAACCTCATCGATTGACGTTACCCGCAGAAGAAGCACCGGCTAACTCCGTGCCAGCAGCCGCGGTAATACGGAGGGTGCAAGCGTGAATCGGAATTACTGGGCGTAAAGCGCACGCAGGCGGTCTGTCAAGTCGGATGTGAAATCCCCGGGCTCAACGTGGGAACTGCATTCGAAACTGGCAGGCTAGAGTCTTGTAGAGGGGGGTAGAATTCCAGGTGTAGCGGTGAAATGCGTAGAGATCTGGAGGAATACCGGTGGCGAAGGCGGCCCCCTGGACAAAGACTGACGCTCAGGTGCGAAAGCGTGGGGAGCAAACAGG
+
IIIIIIHIHCHIIFIIIIIIIIHIGIIIIIIIHIIIIIIII1EHIIIIIIDCFHHIHHIHIIHHGHIIIIIHIIIHIIIIHIFHHEHHGHHGHHHHHGHHHIIHCHFCHHHGHHGHGHIIIIIIHGHI-AE6FGED+CHEECAC-6@->:DHHIFHIGGHHIEHIHCF-@:D+:+>EHIHGGECHH@G@@EG?EE-4@@@HG>-@-6-@HEHE>?G@@36;>@3C-@+>56----@@-43+-4-HHF6--HIHCHDDDGAEA--@A6--?AGIIHE@?EB---?HHIGHGCIHEHHHEHHIHHEB-IHIIIHEHIIHGGIHFIIIHIHDHHIIIHHHHG@IIHIIIHGDFHHHIIIIHIIHIHIHHHHIIIIIHIIIIIIHIIIFIIIHIIHHIIIIIIIHHIIIGIIIIIIIIIIIIIIIIIIIIIIHI
@HWI-D00621:625:HMJNFBCX2:2:1102:17647:8796
GTGGGGAATATTGCACAATGGGCGCAAGCCTGATGCAGCCATGCCGCGTGTATGAAGAAGGCCTTCGGGTTGTAAAGTACTTTCAGCGGGGAGGAAGGCGGTGAGGTTAATAACCTCATCGATTGACGTTACCCGCAGAAGAAGCACCGGCTAACTCCGTGCCAGCAGCCGCGGTAATACGGAGGGTGCAAGCGTTAATCGGAATTACTGGGCGTAAAGCGCACGCAGGCGGTCTGTCAAGTCGGATGTGAAATCCCCGGGCTCAACCTGGGAACTGCATTCGAAACTGGCAGGCTAGAGTCTTGTAGAGGGGGGTAGAATTCCAGGTGTAGCGGTGAAATGCGTAGAGATCTGGAGGAATACCGGTGGCGAAGGCGGCCCCCTGGACAAAGACTGACGCTCAGGTGCGAAAGCGTGGGGAGCAAACAGG
+
IIIIIIIIIIIIIIIIIIIIIIIIIIIIIIIIIIFHIIIIIIIIIIIIHHHGHIHIFHHHIIIIHIIHIIIIIIIIH@HGIHDHHGIIIIIGIIIIGIIIHIIGGI@EHHGHGHHHIIIIHHHEHGHHGHEHHFHHHIGHIFHHEGHEHIGHDHHIHFIFHHFC@EEEHH>CHHHH@-6@G6-3:DHGG?@?-@EEH-66HGHGE@E?GEDE>66-@6++-+-+4-GC3:@@6--H@@@6+--EEE@6--?HECHC+HE-A-6--EIHHEIIHHGEEHF?HGFAEB-B-C@GGE@FFAAD---GF-HIHHDEHGFEHGEHIGHHHEIIIHHDEAHHCFHEHDFGIHHD<<EG?EHIIIHHCHHIGIIIHIIHIIIIHIHHEGHHIIHIHHGECHCC<CHHGEHDHHIHIIIIHIHEHIHHEEHHIHGIHI
@HWI-D00621:625:HMJNFBCX2:2:1104:6048:96864
GTAGGGAATCTTCGGCAATGGGGGCAACCCTGACCGAGCAACGCCGCGTGAGTGAAGAAGGTTTTCGGATCGTAAAACTCTGTTGTTAGAGAAGAACGTTAAGTAGAGTGGAAAATTACTTAAGTGACGGTATCTAACCAGAAAGGGACGGCTAACTACGTGCCAGCAGCCGCGGTAATACGTAGGTCCCAAGCGTTGTCCGGATTTATTGGGCGTAAAGCGAGCGCAGGTGGTGTCTTAAGTCTGATGTAAAAGGCAGTGGCTCAACCATTGTGTGCATTGGAAACTGGGAGACTTGAGTGCAGGAGAGGAGAGTGGAATTCCATGTGTAGCGGTGAAATGCGTAGATATATGGAGGAACACCGGAGGCGAAAGCGGCTCTCTGGCCTGTAACTGACACTGAGGCTCGAAAGCGTGGGGAGCAAACAGG
+
IIIIIIIIIIIHHHIIIIIIIIGIIHIHIIIIHHHHIIIIIIIIIIIICHHHGHIIIIGFHFHIIIIHHIIHIIHIIIIIGIDGHIHHHHHIIIIHIIIIIHHHIIHEFHIIIIIIHH@HHGIHICGHHHHIIIIIGIFEHHB6@GEGECHH:HAFEH-@AGFHHEGHHGHGHHIDHHIIE@GE-EHGHGH?G?-6-+@@E@@EHHG@@@E?G@-64-A<3-3+DAF@CE??F6-A6-EFGHB66--?HEHEIHCFCF-CFIHE@IHEHH?GIHHGIHHIHHHIHHIIHGB7.HIHGHGHHFFHEEFIIIIHIHHH?IHIIIIGIHHHHHHIIIIIHIIIIIIIIIHHDIIHIIHGIIHIIIIIIIIIIIIIIHIIIIIIHHHGIIHIHIIHGIIIIIIHIIIIIHIIIIIIIIIIIIIIIIIIIIIIII
@HWI-D00621:625:HMJNFBCX2:2:1104:7358:96759
GTGGGGAATATTGCACAATGGGCGCAAGCCTGATGCAGCCATGCCGCGTGTATGAAGAAGGCCTTCGGGTTGTAAAGTACTTTCAGCGGGGAGGAAGGCGATAAGGTTAATAACCTTGTCGATTGACGTTACCCGCAGAAGAAGCACCGGCTAACTCCGTGCCAGCAGCCGCGGTAATACGGAGGGTGCAAGCGTTAATCGGAATTACTGGGCGTAAAGCGCACGCAGGCGGTCTGTCAAGTCGGATGTGAAATCCCCGGGCTCAACCTGGGAACTGCATTCGAAACTGGCAGGCTAGAGTCTTGTAGAGGGGGGTAGAATTCCAGGTGTAGCGGTGAAATGCGTAGAGATCTGGAGGAATACCGGTGGCGAAGGCGGCCCCCTGGACAAAGACTGACGCTCAGGTGCGAAAGCGTGGGGAGCAAACAGG
+
GIIGIIGHIIIIIHIGHIIIIIHIIIIIIIIIHIHIIIIIIIIIIIGIHIHIIIIFIIIIGIEFHIIIIHHDEGGFHHCHHHDGHIICHHHCDHHEHHGIGHIIIGIEEHHHIIIHIIIIGHGHIHIGHIIGIGCDCHIF@EH??GEH:+>+5AFE?--@@HH?6EHHIFCHD:>:@@-@@--6+>5@--66---44--@EECG@@64@HCHG@?EHH@:65>:>CCHH;CHEFHIHHHDCCHGIHEHHF?@-+>5+DFHH@HA-A56-A8-F@EEF-CEIHGCIHA-HHFA@?EGCHHHEHHGF7@EIHDHHEFAAHHIHEIIIHIHHCHHECIIHIIHIIHHHEGD<1IHHIIIIIIIIIIIHIIIIIIIIIIIIIIIGIIIIIIIIIIIHIIIHIHIIIIIIIIIIIIIIIIIIIIIIIIIIIIIII
@HWI-D00621:625:HMJNFBCX2:2:1104:17052:96751
GTGGGGAATATTGCACAATGGGCGCAAGCCTGATGCAGCCATGCCGCGTGTATGAAGAAGGCCTTCGGGTTGTAAAGTACTTTCAGCGGGGAGGAAGGTGTTGAGGTTAATAACCTCAGCAATTGACGTTACCCGCAGAAGAAGCACCGGCTAACTCCGTGCCAGCAGCCGCGGTAATACGGAGGGGGCAAGCGTTAATCGGAATTAACGGGCGTAAAGCGCACGCAGGCGGTCTGTCAAGTCGGATGTGAAATCCCCGGGCTCAACCTGGGAACTGCATTCGAAACTGGCAGGCTAGAGTCTTGTAGAGGGGGGTAGAATTCCAGGTGTAGCGGTGAAATGCGTAGAGATCTGGAGGAATACCGGTGGCGAAGGCGGCCCCCTGGACAAAGACTGACGCTCAGGTGCGAAAGCGTGGGGAGCAAACAGG
+
IIIIIIIIIFHIIIIIIIIIIIIIHIIIIIIIHIIIHIIIIIIIIHIIIIHEHHEEHIFHIIIIIIIHGHIHIHIIIIIIIIFHHIIHIIIHIHHHHHIGIEHHHEHFHHHGHHCFHHHI@GGHIHHHEC?EHHHGHHHHHHEHIGIHHDHH=GHH-AEGHHHHHF-5@@DIIGI+5@---55:;++++;4-@E5@4EHH-@+@-@####D=HEFEE>6+-@HHH@->GDFG@6---GDHC-@-G@6E@C?HECC:DHEEHHHCHHIHHHHHHEHIHFHGE6-EHIIIHHFEHHHHHFHFF@D-H?IIIHIHGDHIHHEIHHGIIGIIIHHHIIIIIIIIIIIIHHHG<HIIHIIHIHHG<IIIIIHIIIIIIIIHHHDIHHIIIIIIIHIIIIIIIIIIHEIIIIIIIIIIIIIIIIIIIIIIIHIIII
@HWI-D00621:625:HMJNFBCX2:2:1104:20658:96972
GTGGGGAATATTGCACAATGGGCGCAAGCCTGATGCAGCCATGCCGCGTGTATGAAGAAGGCCTTCGGGTTGTAAAGTACTTTCAGCGGGGAGGAAGGTGTTGTGGTTAATAACCACAGCAATTGACGTTACCCGCAGAAGAAGCACCGGCTAACTCCGTGCCAGCAGCCGCGGTAATACGGAGGGTGCAAGCGTGAATCGGAATTACTGGGCGTAAAGCGCACGCAGGCGGTCTGTCAAGTCGGATGTGAAATCCCCGGGCTCAACCTGGAAACTGCATTCGAAACTGGCAGGCTAGAGTCTTGTAGAGGGGGGTAGAATTCCAGGTGTAGCGGTGAAATGCGTAGAGATCTGGAGGAATACCGGTGGCGAAGGCGGCCCCCTGGACAAAGACTGACGCTCAGGTGCGAAAGCGTGGGGAGCAAACAGG
+
IIIIIIHIIIHIIIIIIIIIHIIDHHHHIIIIGHHHHIHHIIIIIIGIHIFHHIIIIIIHHHEHHH@EHGHHHHFHIIEHHH<FHHHGHHIHHHIIIHIGHHIIIIHCHH?GEA@EHHHH@-DHHIIIHE?GCHHGICCEHHGHHCGE+5+;@FHH--EFH=@GFEHCHECHIH+>?F@-@@ECHHFH=@6--@@-@E--CHEF6@@F@>A@---@-6+54--DEEEDC>G6-@G6---63-6-6--@6-@-@+36+>68--EGHG-?AA8-FFG?FHEG--HE?HF-EHIIHCIHHHED-7--A-HH:>C8@7H?HD.G@HE@EIIIIIHIIHHHGHHGIIHHHEHF<@IIHHHHHCHE<HHHG=IHIIIFHDHHHIIHDIIHHIIIIEHHGHFHHIIHHFIIHDFIIHHIIIIIIIHHGIIIIIIIHI
@HWI-D00621:625:HMJNFBCX2:2:1104:17691:97227
GTGGGGAATATTGCACAATGGGCGCAAGCCTGATGCAGCCATGCCGCGTGTATGAAGAAGGCCTTCGGGTTGTAAAGTACTTTCAGCGGGGAGGAAGGTGGTGAGGTTAATAACCTCAGCAATTGACGTTACCCGCAGAAGAAGCACCGGCTAACTCCGTGCCAGCAGCCGCGGTAATACGGAGGGTGCAAGCGTTAATCGGAATTACTGGGCGTAAAGCGCACGCAGGCGGTCTGTCAAGTCGGATGTGAAATCCCCGGGCTCAACCTGGGAACTGCATTCGAAACTGGCAGGCTAGAGTCTTGTAGAGGGGGGTAGAATTCCAGGTGTAGCGGTGAAATGCGTAGAGATCTGGAGGAATACCGGTGGCGAAGGCGGCCCCCTGGACAAAGACTGACGCTCAGGTGCGAAAGCGTGGGGAGCAAACAGG
+
IIIIHIGIHHHIIIIIIIIIFIIIHIIIIIIIIIIIIIIIHIIIIIIIHHHHIIIIIIIIHHIIIIGIIIIIIHIIIIIIHIFGHHHIIIIGCHHHHHE@9EEHHICHHHHHHHHHHGIIGHIIEHIIHHH@HHHHIIHGHIHGHGHHDGIIHGHEEEHFHFHIGFHIEHHHGGHDEHHHGIIHCDHHHHEEHHE@HHIFHHHHEEF6@HH=HFFFHHEG>DH::DHC:HEF66-@6-GIHHE?GHF@HHEGHHDCDGHFIHE@HHHE?GG?IHEFCFHAHCHIIIIHIIHGIIIIIIHFIIHHEEIHDHIHHFIIHIIHHE?IHIIHGHIIIIHIHHIIIIHIIIIHDHHHHHHHEHIIIIHIHIIIIIIIIIIHIGIIIGIIIIIIIIIHIIIHHIIHGDHCIIIIHHIIGIHGIIIIHHIIIIIIII
@HWI-D00621:625:HMJNFBCX2:2:1104:16011:97411
GTGGGGAATATTGCACAATGGGCGCAAGCCTGATGCAGCCATGCCGCGTGTATGAAGAAGGCCTTCGGGTTGTAAAGTACTTTCAGCGGGGAGGAAGGCGGTGAGGTTAATAACCTCATCGATTGACGTTACCCGCAGAAGAAGCACCGGCTAACTCCGTGCCAGCAGCCGCGGTAATACGGAGGGTGCAAGCGTTAATCGGAATTACTGGGCGTAAAGGGCACGCAGGCGGTCTGTCAAGTCGGATGTGAAATCCCCGGGCTCAACCTGGGAACTGCATTCGAAACTGGCAGGCTAGAGTCTTGTAGAGGGGGGTAGAATTCCAGGTGTAGCGGTGAAATGCGTAGAGATCTGGAGGAATACCGGTGGCGAAGGCGGCCCCCTGGACAAAGACTGACGCTCAGGTGCGAAAGCGTGGGGAGCAAACAGG
+
IIIIIIGHHIIIIIIIIIIEHIHHHHIGIIHHIIIGIIIIIIIIIIIHII<GHHEHFIHIIIHIIIIHHIHIHIIHIIIGHIGHIIHIGGHCHIIIHIHGCHHHIGIEHHIHGGHIIIIHIIHHFEEHHHHHHIIIICDC@?GAHHF@DHHH@@?GGH-4-@E@E?EHEFDHHC>>GHIIH@@:HG@EEC-@-5@CGH@?@@>-ED--4-6F?5@EC@4#64GEHE=DDHH@6--??HE>+5@-G@@--HHCH>55+>6--66886?HCGA6GA@6-A@CH=?CHIHHHA?CF8-CHHHGGF7FG@HCDHHHHHHDF.HIIHHHEGHHD>HIIHIIHHHGIIHIHHCG<IHHHHIIHEHHHEDHIIIHIHIGIIIIIHHIIHHHFIHEIIIIHEGIHIHHHEIIHIGIIIIHH<HIIHHHIHIIIIIIII
@HWI-D00621:625:HMJNFBCX2:2:1104:16523:97322
GTGGGGAATATTGCACAATGGGCGCAAGCCTGATGCAGCCATGCCGCGTGTATGAAGAAGGCCTTCGGGTTGTAAAGTACTTTCAGCGGGGAGGAAGGCGATAAGGTTAATAACCTTGTCGATTGACGTTACCCGCAGAAGAAGCACCGGCTAACTCCGTGCCAGCAGCCGCGGTAATACGGAGGGTGCAAGCGTTAATCGGAATTACTGGGCGTAAAGCGCACGCAGGCGGTCTGTCAAGTCGGATGTGAAATCCCCGGGCTCAACCTGGGAACTGCATTCGAAACTGGCAGGCTAGAGTCTTGTAGAGGGGGGTAGAATTCCAGGTGTAGCGGTGAAATGCGTAGAGATCTGGAGGAATACCGGTGGCGAAGGCGGCCCCCTGGACAAAGACTGACGCTCAGGTGCGAAAGCGTGGGGAGCAAACAGG
+
IIIIIIHHHIHIGIIIIIIHIIHIHIIIIIIHIHIIIIIIIHIIIIIIIIHIIHIIGIHIIIFHIIEHIIIIIIIIIIIHIIDHIIHIIIIHIHHHHHIIGHHIIHDGHIIIHIIHHHHHIIIGEIIEHHH5AHHHIHGFFGHHIIICDHIIIHEHEEHHIHGHHEHIGHHHIC>D-66@H=@C:>5E@@66@G@4-5-@GEHEGHH?@CHE46C-6+:<6>@)>CGHDC6@6--EHCHHDC@-?FFHHHHHHC;5+HEH?HEG?A-EGCHHGAA?EFA-H=IHIIHGHHFEGF7EEHHG-HF-HCIIHIHEA.HIHHFHIIIHIIIHHHHIIIIIHGIHIIIIEEHFDHIHGHIIIIHHDIIIIIIHIIIIIIIIIIHIGIIHIIIIIIIIIIIIIIIHGEIIIIIIIIIIIIIHIHIIIIIIIIIIII
@HWI-D00621:625:HMJNFBCX2:2:1104:16692:97368
GTGGGGAATATTGCACAATGGGCGCAAGCCTGATGCAGCCATGCCGCGTGTATGAAGAAGGCCTTCGGGTTGTAAAGTACTTTCAGCGGGGAGGAAGGCGATAAGGTTAATAACCTTGTCGATTGACGTTACCCGCAGAAGAAGCACCGGCTAACTCCGTGCCAGCAGCCGCGGTAATACGGAGGGTGCAAGCGTTAATCGGAATTACTGGGCGTAAAGCGCACGCAGGCGGTCTGTCAAGTCGGATGTGAAATCCCCGGGCTCAACCTGGGAACTGCATTCGAAACTGGCAGGCTAGAGTCTTGTAGAGGGGGGTAGAATTCCAGGTGTAGCGGTGAAATGCGTAGAGATCTGGAGGAATACCGGTGGCGAAGGCGGCCCCCTGGACAAAGACTGACGCTCAGGTGCGAAAGCGTGGGGAGCAAACAGG
+
GIIIIIIIIIIIIIIIHIIIIIIIIIIIIIIIIIIIIIIIIIIIIIGIIIIIIIGIIIIHIIIIIHIIHHHHIIIIHFIIIIFHIHIIHHIIIIIIIHIGGHEHII?GHEHHHHEHIIHHHGHGIIGIHEHCHHIHHIIIHIIF?HHIHI:HEHHHCHGEEHEHIIIIHHHCHHCHHHHIC@G:DCHHHFHE-E@@HE-F@HFEEEHEEHHHGCHC@E?+-+@:H@DHGHHEG-6E?HHCHHECHFHF@6HGHIIHH:?GA-6AF846-CHGEFE@-AE?FHEEHIIIIHFHGCCHHIHHHHEFHEIHIIIHHIIIHIIIHHEIIIIIIIIIIIIHHHGIIIIIIHHG<HIIIIIIGIIIIIIIIIIHIHIIIIIIIIIIHEIIIIIIIIIIIIIIIIHHEHIIIIIHIIIIIIIIIIIIIGIIIIIIII
@HWI-D00621:625:HMJNFBCX2:2:1104:19536:97353
GTGGGGAATATTGCACAATGGGCGCAAGCCTGATGCAGCCATGCCGCGTGTATGAAGAAGGCCTTCGGGTTGTAAAGTACTTTCAGCGGGGAGGAAGGCGATAAGGTTAATAACCTTGTCGATTGACGTTACCCGCAGAAGAAGCACCGGCTAACTCCGTGCCAGCAGCCGCGGTAATACGGAGGGTGCAAGCGTTAATCGGAATTACTGGGCGTAAAGCGCACGCAGGCGGTCTGTCAAGTCGGATGTGAAATCCCCGGGCTCAACCTGGGAACTGCATTCGAAACTGGCAGGCTAGAGTCTTGTAGAGGGGGGTAGAATTCCAGGTGTAGCGGTGAAATGCGTAGAGATCTGGAGGAATACCGGTGGCGAAGGCGGCCCCCTGGACAAAGACTGACGCTCAGGTGCGAAAGCGTGGGGAGCAAACAGG
+
IIIIIIIIIIIIIIIIIIIIHIIIIIIIIIIIIIIIIIIIIIHIIIIIIIEHIIIHIIIIGIIIHIIHHIIIIIIIIIIIHIFHHIGIIIIHIIIIIGIIGHCHHHHHIIIHHEHHIIIHIGIHHIIIEHEGHHHHDCHHEHIIHHIHIGHHCGHHEH=FEHEHIIGFHIHDCHCD--FECHHHDDHHHIH?EH--@G--5G@HG@GIGHHF?CHCHH316-G>@4@CCDHE?@-EGCG>64-66?@@@-?F4++D:C-H@-@?EEEA-IHHHHGCHEEFEFHGIHGHIIHG@?AEFHFIHHHFHHIIHIHHGFIHHIIIIGIHGIHHIHIHIIIIHHHHIIIIHIHD<<IIIHIIIIIIIIIHIIIIIHIIIIIIIIHIIIIIIIIIHHIIIIIIIIIHHHIIIIIIIIIHIIIIIIIIIIIIIIIIHI
@HWI-D00621:625:HMJNFBCX2:2:1104:14194:97600
GTGGGGAATATTGCACAATGGGCGCAAGCCTGATGCAGCCATGCCGCGTGTATGAAGAAGGCCTTCGGGTTGTAAAGTACTTTCAGCGGGGAGGAAGGTGTTGAGGTTAATAACCTCAGCAATTGACGTTACCCGCAGAAGAAGCACCGGCTAACTCCGTGCCAGCAGCCGCGGTAATACGGAGGGTGCAAGCGTTAATCGGAATTACTGGGCGTAAAGCGCACGCAGGCGGTCTGTCAAGTCGGATGTGAAATCCCCGGGCTCAACCTGGGAACTGCATTCGAAACTGGCAGGCTAGAGTCTTGTAGAGGGGGGTAGAATTCCAGGTGTAGCGGTGAAATGCGTAGAGATCTGGAGGAATACCGGTGGCGAAGGCGGCCCCCTGGACAAAGACTGACGCTCAGGTGCGAAAGCGTGGGGAGCAAACAGG
+
IIIIIIIIIIIIIIIIIHIHIIIIIIIIIIHHGIIIIIIIIIIIIIIIIICHIIHIIIIIGGIIIIIIIIIIHIIIIIIHIHFHIIIIIGIHIIHIIHIIIGHHIGHIHHGHIFHIGHHIECGHHIIIIHFHHIIIIIGHHEHHIIGHIIIIHE?GHHHIIHGEHIIGIIIIIIDHHIHHIIIHGHIIHHIHHH-@GHGHE--2CHC?6FC@E>+>HH@-6;CD@:EDCHCG@666--->3-@66-GHG@--HD>6+IIIFHGGEA-F8-IHHIHHEAHCIHG@GA@FBHHHFFA6HED8-@-GIIIHHHDGDAIIHCGCIIIIHIIIIHIIIHIHHGEGIIIIHHHF<FHCHIIIHGHHDHHIGHHHGHIIIIIIIHCGGEIIIIIIIHHHHIHIIIIHIFIIIIIIIHIIIIIHIIIIIIIIIIIIII
@HWI-D00621:625:HMJNFBCX2:2:1104:15199:98084
GTGGGGAATATTGCACAATGGGCGCAAGCCTGATGCAGCCATGCCGCGTGTATGAAGAAGGCCTTCGGGTTGTAAAGTACTTTCAGCGGGGAGGAAGGTGTTGAGGTTAATAACCTCAGCAATTGACGTTACCCGCAGAAGAAGCACCGGCTAACTCCGTGCCAGCAGCCGCGGTAATACGGAGGGTGCAAGCGTTAATCGGAATTACTGGGCGTAAAGCCCAAGCAGGCGGTCTGTCAAGTCGGATGTGAAATCCCCGGGCTAAACCTGGGAACTGCATTCGAAACTGGCAGGCTAGAGTCTTGTAGAGGGGGGTAGAATTCCAGGTGTAGCGGTGAAATGCGTAGAGATCTGGAGGAATACCGGTGGCGAAGGCGGCCCCCTGGACAAAGACTGACGCTCAGGTGCGAAAGCGTGGGGAGCAAACAGG
+
IIIIIIIIIIIIIIIIIIIHIIIIIIIIIIHIGIIIIIIIIIIIGIIIHIHHIHHIHIIHIIIIIIIGIIGDHHIIIIHGIG<DHHHHIIGHHHHHHIDHHHIIIHHHHIFHHIHI?HEGHIIIIGIIIGIHHHH+;DDEHIIHFGHHH:::GHEHHICHEDGHHIHGECHHHDDH?FG@HFH+C:E?-@FEEE@-GG?FHGD@EEGH?CHGG--6@@--+--44ECDA:45--G6--GHHCHCHEGF@CFF53++C+HGA-66-EEHEF-?IHHF@6--G@-?HHFHHHFEGHHEFG?FEHHIIHGIIHIIIHIIIIHHFF/IIIIIHGHIIHIIHHHHECGIIHGD<DIIIIIIIIIHDHIIIIIIIIIIHIIIIIIHHEIIHIIIIHHIIIIHIIIIHFIIIHHHIIIIIIIHIIIIIIIIIIIIII
@HWI-D00621:625:HMJNFBCX2:2:1104:18555:98245
GTGGGGAATATTGCACAATGGGCGCAAGCCTGATGCAGCCATGCCGCGTGTATGAAGAAGGCCTTCGGGTTGTAAAGTACTTTCAGCGGGGAGGAAGGTGTTGAGGTTAATAACCTCAGCAATTGACGTTACCCGCAGAAGAAGCACCGGCTAACTCCGTGCCAGCAGCCGCGGTAATACGGAGGGTGCAAGCGTTAATCGGAATTACTGGGCGTAAAGCGCACGCAGGCGGTCTGTCAAGTCGGATGTGAAATCCCCGGGCTCAACCTGGGAACTGCATTCGAAACTGGCAGGCTAGAGTCTTGTAGAGGGGGGTAGAATTCCAGGTGTAGCGGTGAAATGCGTAGAGATCTGGAGGAATACCGGTGGCGAAGGCGGCCCCCTGGACAAAGACTGACGCTCAGGTGCGAAAGCGTGGGGAGCAAACAGG
+
IIIIIIIIIIIIIIIIIIIIIIIIGIHIHIIIIIIIIIIIIIIIIHIIIIHHIIIIGIIIHHHHIIIIIIIIIIIIIGHCHH<GHIIHIIHHHIIIIIIHHHFHHH7F?GHHHIIFHIIHIIIIIIIIEHFHIG=HHD:AHHIIHHIIIIIIIIHIEGHHC@-FHHIEHEDDCDDHEHHEHEHHHHHC--@EFFEEGHEHHGFCHI@HED>F?@@@6@@@DCHCC>GHHII@66-CHFG:;-CGHFHHEHFG@C:+D:?GCCHH@@?FEHHIHHFEHHF@@@HFB68HHHHHE-CHG?EHEDHHHEIIHD:?@AIIIHGIIH@?GIIIHHIIIIGIIIIHHIIHEFHF<FHGIHHEHEGHDEC.IIIIIIIIIIIHEHEC01HHIIIIHHHHIIIIIHHHHHIIIHHHIIIIIIIIIIIIIIIIIIIIII
@HWI-D00621:625:HMJNFBCX2:2:1104:14463:98392
GTGGGGAATATTGCACAATGGGCGCAAGCCTGATGCAGCCATGCCGCGTGTATGAAGAAGGCCTTCGGGTTGTAAAGTACTTTCAGCGGGGAGGAAGGCGATAAGGTTAATAACCTTGTCGATTGACGTTACCCGCAGAAGAAGCACCGGCTAACTCCGTGCCAGCAGCCGCGGTAATACGGAGGGTGCAAGCGTTAATCGGAATTACTGGGCGTAAAGCGCACGCAGGCGGTCTGTAAAGTCGGATGTGAAATCCCCGGGCTCAACCTGGGAACTGCATTCGAAACTGGCAGGCTAGAGTCTTGTAGAGGGGGGTAGAATTCCAGGTGTAGCGGTGAAATGCGTAGAGATCTGGAGGAATACCGGTGGCGAAGGCGGCCCCCTGGACAAAGACTGACGCTCAGGTGCGAAAGCGTGGGGAGCAAACAGG
+
IIIIIIHHIIIIIIHIIIIIIIIIIHIIIIIIIHHIGIIIIIGIIIIIHHHHIIHIIIIIIFHIIIIHIHIIIIIIIIIIIIDHHIGIIIIIIIIIIGHIHIIGHGHHHIIIGHHGHIHHHHECHHIIIIGHIHIIIGHHEEHE-FHIIHIGHHGHF-@GHHIIG@EHHEHHDD>CG--6EH->DHEHE@-66E@EHE-6@@@E@@@46CDFEDCHHD?6-+5+4--+CHG@6-6@6-->+@DG@6-FGHHEIHD;+IIHIIHHGAA6--EHG6-?IIHFE@H@GIEFGEGHHFGFGHHHHHEHIIIIIIHEF:@GHGCEHIIHIIIIIIHIGIIEGHIHHIIGHEGD<<EIHIHEIIIHCIIIIIIIIIIIIIIIIIGIHHIHIIHIHHF@HHHIHHHIHHIIIIIIIIIIIIIFIIIIIIIIIIIIII
@HWI-D00621:625:HMJNFBCX2:2:1104:17412:98590
GTGGGGAATATTGCACAATGGGCGCAAGCCTGATGCAGCCATGCCGCGTGTATGAAGAAGGCCTTCGGGTTGTAAAGTACTTTCAGCGGGGAGGAAGGCGATAAGGTTAATAACCTTGTCGATTGACGTTACCCGCAGAAGAAGCACCGGCTAACTCCGTGCCAGCAGCCGCGGTAATACGGAGGGTGCAAGCGTTAATCGGAATTACTGGGCGTAAAGCGCACGCAGGCGGTCTGTCAAGTCGGATGTGAAATCCCCGGGCTCAACCTGGGAACTGCATTCGAAACTGGCAGGCTAGAGTCTTGTAGAGGGGGGTAGAATTCCAGGTGTAGCGGTGAAATGCGTAGAGATCTGGAGGAATACCGGTGGCGAAGGCGGCCCCCTGGACAAAGACTGACGCTCAGGTGCGAAAGCGTGGGGAGCAAACAGG
+
IIIHIIIIIHIIIIIIIIIIHIIHHIIHIIIIIIIIIHIIGIIGIDDHDHHIHIHIIIIIIIIIIIIHIIIIIHIIIIIEHHCHHHHIIIGHIIHHIHGHGHEHIHIGIIHGHIEHHGHIIHHHHHIIEHIH-CGHHHIHIIIIHIICDDH+--6FEC@@@G?FHCHC-@DHHHI+@GEGEFCHI:@GEE@?EH-@EHIIH@=HGHHFHG@EC:CE@CE555>5:CGDC;@@66--@?HD>-CFIHHHHHHGHDIHD:HFGGIHHHGCEGHGHG?IHGC-HIGIGHHFCEGIHCHHHIIHIHFEFCHEIIHHG:HHHIIHIGIIIIIGIHIIIIIIHHGIHHIHGFEGBIGIIIIIIHIIGIIIIIHHIIIIIIIIHHHDHFIIIHIIIHIIIIIIIIIIIHIIIIIHIIIIIIIIIIHIIIIIIIIIII
@HWI-D00621:625:HMJNFBCX2:2:1104:18253:98692
GTGGGGAATATTGCACAATGGGCGCAAGCCTGATGCAGCCATGCCGCGTGTATGAAGAAGGCCTTCGGGTTGTAAAGTACTTTCAGCGGGGAGGAAGGTGTTGAGGTTAATAACCTCAGCAATTGACGTTACCCGCAGAAGAAGCACCGGCTAACTCCGTGCCAGCAGCCGCGGTAATACGGAGGGTGCAAGCGTTAATCGGAATTACTGGGCGTAAAGCGCACGCAGGCGGTCTGTCAAGTCGGATGTGAAATCCCCGGGCTCAACCTGGGAACTGCATTCGAAACTGGCAGGCTAGAGTCTTGTAGAGGGGGGTAGAATTCCAGGTGTAGCGGTGAAATGCGTAGAGATCTGGAGGAATACCGGTGGCGAAGGCGGCCCCCTGGACAAAGACTGACGCTCAGGTGCGAAAGCGTGGGGAGCAAACAGG
+
IIIIIIIIIHIIIIIIIIIHIIIIIIIIIIIIIIIIIIIHIIIHHHIIHHHHI?FHHHIIIIIIIIIIHHHIIIIGIIHIIIDGHHHIDHIHHHGFHHHIIHHIIIHHHHI@FGHHHIHFHIIIIIEEEHIHHHHIHIIIHIIIFHHICHDHHHHHHF=HHE?HHHIHG->+3:>3@@@FHD-CHDEHFEHHGHEHHHGCHE=@HHGHFHHHHHEIIHH>4-ECGIHHHDHH@--HFHG>:EEGHFF?EHEIHHCC:HCG-HGIIHHCHHHHHHHEEIHHHHFFBGHIIIHIHHHIHIIHIHGHHHIIIHHGD-IIIIIIIHIHIIIIIHIIIIIIIIIHHIHHIHHF<GIIIHHIIIIIIIIIIIIIIIIIIIIIIIIHIHHIIIIIIHIIIIIIIIIIHHIIIIIHIIIIIIIIIIIIIIIIIIIIII
@HWI-D00621:625:HMJNFBCX2:2:1104:20476:98936
GTGGGGAATATTGCACAATGGGCGCAAGCCTGATGCAGCCATGCCGCGTGTATGAAGAAGGCCTTCGGGTTGTAAAGTACTTTCAGCGGGGAGGAAGGTGTTGAGGTTAATAACCTCAGCAATTGACGTTACCCGCAGAAGAAGCACCGGCTAACTCCGTGCCAGCAGCCGCGGTAATACGGAGGGTGCAAGCGTTAATCGGAATTACTGGGCGTAAAGCGCACGCAGGCGGTCTGTCAAGTCGGATGTGAAATCCCCGGCCTCAACCTGGGAACTGCATTCGAAACTGGCAGGCTAGAGTCTTGTAGAGGGGGGTAGAATTCCAGGTGTAGCGGTGAAATGCGTAGAGATCTGGAGGAATACCGGTGGCGAAGGCGGCCCCCTGGACAAAGACTGACGCTCAGGTGCGAAAGCGTGGGGAGCAAACAGG
+
IIIIIIIIIIIIIIIIIIIIHIIIIIIIIIIIIIHIIIIIIHIIIIIIHHHHIHIIIIIIIIIIIIHIGHIIIHIIIHHHEHHHHGHIGIIIDHHHGHIEHIIGIGHGHIFF@AGHHHEHHEHIIIII7GEGH?EHIIG?HHIIICHFHGIDHHFIF@CG?EHHEGH?FHDHHGH+@@@@-@E;CCHIDHF--5@-@@-@-@@-E-@###C4G@DCHD+H=GEDHCFHHH@G?HHG@-ED3---6-@@HFF6-+H>;6A6--EHHHHHHHFHHCIIGHFEG@HBHFGIHIHHFHIIIIHHFCEFGIHIIHHHF.IHIIHIHHHHIIIIIHIHIIIIHEIIIIIIIHHG<CIIHHHIHEIIHHIIHGHGIHIHIIIIIIGHIIFHHIIIIIHIHIIHHIIHHCIIIIIIIIIIIIIIIIIIIIIIHHIIII
@HWI-D00621:625:HMJNFBCX2:2:1104:7421:99025
GTGGGGAATATTGCACAATGGGCGCAAGCCTGATGCAGCCATGCCGCGTGTATGAAGAAGGCCTTCGGGTTGTAAAGTACTTTCAGCGGGGAGGAAGGTGTTGAGGTTAATAACCTCAGCAATTGACGTTACCCGCAGAAGAAGCACCGGCTAACTCCGTGCCAGCAGCCGCGGTAATACGGAGGGTGCAAGCGTTAATCGGAATTACTGGGCGTAAAGCGCACGCAGGCGGTCTGGCAAGTCGGATGTGAAATCCCCGGGCTCAACCTGGGAACTGCATTCGAAACTGGCAGGCTAGAGTCTTGTAGAGGGGGGTAGAATTCCAGGTGTAGCGGTGAAATGCGTAGAGATCTGGAGGAATACCGGTGGCGAAGGCGGCCCCCTGGACAAAGACTGACGCTCAGGTGCGAAAGCGTGGGGAGCAAACAGG
+
IIIIHIIHIIIIIHIIIIIIIIIIIIIIIHIIIIGHIIIHIIGIHHGIHIGHHHIIIHIIIIIHIIEHIIGDEHHEHHFHHHFCHHHHHIHHHHHHHH@HHIC/:@/EHHHH-B@88FHHHIIEHCGHHFHHFEEHHHHHEH?E?GFFC++3@6AAHEHHHIEEE-@CH?:HHD654-6@@@GHHH---6-6-@@-45--6->=6-@@@HEH@HGH@56FH4HD@5-C5+-G?F6--?H:>-@@HHCGEHEEGC>+C:HCCEG?IIHG@EFAAHAAFAA-G@EGHIIHHGFIHAHIGHIHEHB-AEHFIIHHF@EHG?HHIHEEHIHIIIIIIIIHIHHHGIIIHHGD<CHGIHIIHHIIIHIGIIIIIIIIIHIHHIIIIIHHIIIHIHHIHIIIIIHHCEIIIIHHEIIIIIIIIIIIIIIIIIIIII
@HWI-D00621:625:HMJNFBCX2:2:1104:16023:99048
GTGGGGAATATTGCACAATGGGCGCAAGCCTGATGCAGCCATGCCGCGTGTATGAAGAAGGCCTTCGGGTTGTAAAGTACTTTCAGCGGGGAGGAAGGTGTTGAGGTTAATAACCTCAGCAATTGACGTTACCCGCAGAAGAAGCACCGGCTAACTCCGTGCCAGCAGCCGCGGTAATACGGAGGGTGCAAGCGTTAATCGGAATTACTGGGCGTAAAGCGCACGCAGGCGGTCGGTCAAGTCGGATGTGAAATCCCCGGGCTCAACCTGGGAACTGCATTCGAAACTGGCAGGCTAGAGTCTTGTAGAGGGGGGTAGAATTCCAGGTGTAGCGGTGAAATGCGTAGAGATCTGGAGGAATACCGGTGGCGAAGGCGGCCCCCTGGACAAAGACTGACGCTCAGGTGCGAAAGCGTGGGGAGCAAACAGG
+
IIIIIIHIIIIIIIIIIIIIIIIIIIIIIHIIIIIIIIIIIIIIIIIIHHHIIIIIIIIIGIIIIIIIIIIIIHIIIIIHIHFHIIIIIIIIIHIIIIIFHIIIIIHIIIEHH7FHHIIIHGGHHIIIEECGFIIIIIIIIIIGGHHGHIIIHGHGHIIHID-GHIGHG@DHH:DHHHHGHE=DD+4GHHIH-G@@-@6-@@-45@D@?FHHFH)6@@F@DHH+>33C::B#######E::=GF666@---HG>:+CDA8A-@AEAEA6-IIIHHHEHGB--HIHIHGIHFHHHDAHHEHGD?FHEEDHD>::.DHHGIIHEFHEIIIHHIIIIHHGHHEIHHHIHHD<<HHHHIIHHHEDIIIHIIHIIIIIIHHIIGIHGIHIHIHHHEIHIIIIIIIIHHHIHHHIIIIIIHGIIIIIGIIIIIIII
@HWI-D00621:625:HMJNFBCX2:2:1104:19945:99168
GTAGGGAATCTTCGGCAATGGGGGCAACCCTGACCGAGCAACGCCGCGTGAGTGAAGAAGGTTTTCGGATCGTAAAACTCTGTTGTTAGAGAAGAACGTTAAGTAGAGTGGAAAATTACTTAAGTGACGGTATCTAACCAGAAAGGGACGGCTAACTACGTGCCAGCAGCCGCGGTAATACGTAGGTCCCAAGCGTTGTCCGGATTTATTGGGCGTAAAGCGAGCGCAGGTGGTTTCTTAAGTCTGATGTAAAAGGCAGTGGCTCAACCATTGTGTGCATTGGAAACTGGGAGACTTGAGTGCAGGAGAGGAGAGTGGAATTCCATGTGTAGCGGTGAAATGCGTAGATATATGGAGGAACACCGGAGGCGAAAGCGGCTCTCTGGCCTGTAACTGACACTGAGGCTCGAAAGCGTGGGGAGCAAACAGG
+
IIIIGIHIIIIIIHHIIIIIIIIIIIIIHIIIIIIIIIIIHIIHHIIIDHIIHIIIGHHIIDGHIIGHIIIIIIIIEHEHHHFHFHHIHIGHHFIIIIHHCGHHIHHHEHE-7A@AHCCG?GCHAGHHHHE@@FHAEA@GEEE?@BHEE+>:H-F?HHFCHHE?FFHEFGHDC>;DHEHHFH-FFCE-6@HEGE@4@+6FH@-@G@6@CE5@EHC;D=F:FD@+>DEE@DF8A-6--8-A-CEEHHG@HHF6-6-IHGA66-78-?AF-HGD7AECIHHF?HCAB7GGCEGAEHFFHEEHHHHIIIHHHF?HIHIGIHEEEIGIHEE?HHHDHHHHEIIIIHHEEH?FBHIGIIHHHHCHDE<CHGIIHHHD<<HHGIHEIIIIIHGGCHIIIIIIIIIHIIHCIIIIIIIIIIIIIIHIIHHCIIIIII
@HWI-D00621:625:HMJNFBCX2:2:1104:15422:99492
GTGGGGAATATTGCACAATGGGCGCAAGCCTGATGCAGCCATGCCGCGTGTATGAAGAAGGCCTTCGGGTTGTAAAGTACTTTCAGCGGGGAGGAAGGCGGTGAGGTTAATAACCTCATCGATTGACGTTACCCGCAGAAGAAGCACCGGCTAACTCCGTGCCAGCAGCCGCGGTAATACGGAGGGTGCAAGCGTTAATCGGAATTACTGGGCGTAAAGCGCACGCAGGCGGTCTGTCAAGTCGGATGTGAAATCCCCGGGCTCAACCTGGGAACTGCATTCGAAACTGGCAGGCTAGAGTCTTGTAGAGGGGGGTAGAATTCCAGGTGTAGCGGTGAAATGCGTAGAGATCTGGAGGAATACCGGTGGCGAAGGCGGCCCCCTGGACAAAGACTGACGCTCAGGTGCGAAAGCGTGGGGAGCAAACAGG
+
IIIIIIHHIIIIIIIIIIIHIIHIIIIHIIIHHIHIIIIIIIIIIIIIIHHHHIIIIIIIIIIIIIIIIIHIIIIHIHHGIHDHHIHDHIHIIIIIICHIIIHFHGIGHHHIHIIHGIIHIIIHIIIIIIIHIGIIH:HHIIIIHIGHHCHHIGHIHHHIHIIIIHIHIIHHIHHC?@G?HHHIHHHIIIIIED@G=--@HHHEEHHEFFHE@3#@@6C:>C:8DDHHDDH@6----EHD:-CE@G@-GHHGIHH;33-HEHEIIHHEACHHIHHGEFIIHHIIIIHIHHHIH@FFHIHIIIHCIHIIIHHHHDHHHIHIIHHHIIIIHHIIHIIIHIIIIIIIIHHGDCIHIIIIHIIIIIIIIIIIIIIIIIIIIIHGHFHHIIIIIIIHHIIIIIIIIHIIIIIIIIIIIIIIIIIIIIIIIHIIII
@HWI-D00621:625:HMJNFBCX2:2:1104:2571:99511
GTGGGGAATATTGCACAATGGGCGCAAGCCTGATGCAGCCATGCCGCGTGTATGAAGAAGGCCTTCGGGTTGTAAAGTACTTTCAGCGGGGAGGAAGGCGATAAGGTTAATAACCTTGTCGATTGACGTTACCCGCAGAAGAAGCACCGGCTAACTCCGTGCCAGCAGCCGCGGTAATACGAAGGGTGCAAGCGTTAATCGGAATTACTGGGCGTAAAGCCCACGCAGGCGGTCTGTCAAGTCGGATGTGAAATCCCCGGGCTCAACCTGGGAACTGCATTCGAAACTGGCAGGCTAGAGTCTTGTAGAGGGGGGTAGAATTCCAGGTGTAGCGGTGAAATGCGTAGAGATCTGGAGGAATACCGGTGGCGAAGGCGGCCCCCTGGACAAAGACTGACGCTCAGGTGCGAAAGCGTGGGGAGCAAACAGG
+
IIIIIIIIHIIIIIIIFHHIHIIIIIHIIIIIIIIHIIIGIIIIIIGIEEGHHIIIIHHIFHHIIIGIIIIIIHHIIIIIIHGGHHEHIIICHHHIII/CCC/7D-:GHECEHEHHHEHI=G?G----5G@-FHEC+5CHHHCF?@?ECHDD=EAFEF-5EFHIEHIHIHHID+63@-@GF--5>HCHE@---6@5-4-6@G@GEH<HCHHE=G@EG@G6)4@C@4-5++?F666-F66+:@@@6---HFIIHDDC:HE@F-6-FHHF-?HHIHEIHHHHHEGFHIIHIIIIIIHHHEIHIHHFIIIIIHDGCAHHHIIIIHEHHIIHIIIIEIHGHHIHGIIIIHGGD<IIIIIIHIIIIHDIGIIIIIIIIIIIIHHDIIGIIHIIIIHFGIIIIIIHGHIIIIHIIIIIIIIIIIIIIIIIIIIIII
@HWI-D00621:625:HMJNFBCX2:2:1104:3929:99639
GTGGGGAATATTGCACAATGGGCGCAAGCCTGATGCAGCCATGCCGCGTGTATGAAGAAGGCCTTCGGGTTGTAAAGTACTTTCAGCGGGGAGGAAGGCGGTGAGGTTAATAACCTCATCGATTGACGTTACCCGCAGAAGAAGCACCGGCTAACTCCGTGCCAGCAGCCGCGGTAATACGGAGGGTGCAAGCGTTAATCGGAATTACTGGGCGTAAAGCGCACGCAGGCGGTCTGTCAAGTCGGATGTGAAATCCCCGGGCTCAACCTGGGAACTGCATTCGAAACTGGCAGGCTAGAGTCTTGTAGAGGGGGGTAGAATTCCAGGTGTAGCGGTGAAATGCGTAGAGATCTGGAGGAATACCGGTGGCGAAGGCGGCCCCCTGGACAAAGACTGACGCTCAGGTGCGAAAGCGTGGGGAGCAAACAGG
+
IIIIIIFIHGHIIIGIIIIIIIIIIIIIIIIIIIIIIIIIIIIIIIIIIIHHIIIIIIIIHIIIHHHHHIIIIHIGHIIIIIFEHHEDHHGDHHHIIIICHIIIIIIIGHFHHEHHIH?-FHEHEHIGE@HHHI=D::3E-AAEEHHCDCD:-@HHE@=FHIFE---@E?HHDCHH@-@@H@GHIIHE--FG?@@-@@6GG@5F;@<G@FHHCDHFHEE:=HHDHGH>D:F6---F-EHHD@4--@C@-@?IH;D3+:A-AA6-GG@CG@EA666A-?HCG@8AHEHEGF-IHHHHEGEHG@AEHHIHHHHGE?EHHHFIIIHHD@IHDCIIIHHD9/FIIHIIHGD<.<IIHIHHHIIIHDIHIIHCIIIIHGHIIHDIGIIIIIIHIIIHHIIIIIIIHFHIIIIIIIIIIHIHIIIIIIIIIIIIII
@HWI-D00621:625:HMJNFBCX2:2:1104:3857:99899
GTGGGGAATATTGCACAATGGGCGCAAGCCTGATGCAGCCATGCCGCGTGTATGAAGAAGGCCTTCGGGTTGTAAAGTACTTTCAGCGGGGAGGAAGGCGGTGAGGTTAATAACCTCATCGATTGACGTTACCCGCAGAAGAAGAACCGGCTAACTCCGTGCCAGCAGCCGCGGTAATACGGAGGGGTCAAGCGTTAATCGGAATTACTGGGCGTAAAGCGAAGGCAGGCGGTCTGTCAAGTCGGATGTGAAATCCCCGGGCTCAACCTGGGAACTGCATTCGAAACTGGCAGGCTAGAGTCTTGTAGAGGGGGGTAGAATTCCAGGTGTAGCGGTGAAATGCGTAGAGATCTGGAGGAATACCGGTGGCGAAGGCGGCCCCCTGGACAAAGACTGACGCTCAGGTGCGAAAGCGTGGGGAGCAAACAGG
+
IIIIIIIIIIIHHIIIIIHIIHIIIIIHIIIIIIIHIIIIIIHIIIIIIIEHHGIHHIHGIIHIIIHHHDEHHIEHIIIHIE:?CHHIIGIIICEHHIFCDCCC@EGHHIIGHFF@?AGHIIIIIGIG@EA@C-@C++>A-FAA-8FEHCC+4@EHHGHHHHE?FHHHIHGDHH>CG@GH@C@HH33-4--6-6-5--6@@E--@@@-=HHCHF@@4-6--+-+?@4::;@H@6?6-?GHD@E6@EHG@--F@+DC::G@-F@GAHHG?HHEGH?HGIIHE=HCBHHGGHEIHG?@AHHFA7HHHHIHHIIHEHH@D.GIHIHHHEHEDDHIHHHF<?FHHHHHC@EGDIHHEHIIHHEEHDIIHHECHIIIIIIHIHHHIGHEIHHHHHHEIIIIIHHHGCIIIIIIIIIIIIIIIIIIIIIIHGIIII
@HWI-D00621:625:HMJNFBCX2:2:1104:5422:99780
GTGGGGAATATTGCACAATGGGCGCAAGCCTGATGCAGCCATGCCGCGTGTATGAAGAAGGCCTTCGGGTTGTAAAGTACTTTCAGCGGGGAGGAAGGCGATAAGGTTAATAACCTTGTCGATTGACGTTACCCGCAGAAGAAGCACCGGCTAACTCCGTGCCAGCAGCCGCGGTAATACGGAGGGTGCAATCGTTAATCGGAATTACTGGGCGTAAAGCGCACGCAGGCGGTGTGTCAAGTCGGATGTGAAATCCCCGGGCTCAACCTGGGAACTGCATTCGAAACTGGCAGGCTAGAGTCTTGTAGAGGGGGGTAGAATTCCAGGTGTAGCGGTGAAATGCGTAGAGATCTGGAGGAATACCGGTGGCGAAGGCGGCCCCCTGGACAAAGACTGACGCTCAGGTGCGAAAGCGTGGGGAGCAAACAGG
+
IIIIIIHHHIIHHIIHIIIIIIIIDIIIIIHHIIIIIIIIIIIIGICHCH@GHHHHIIIHHIFIICHHIHEHIIHHHIIIIIHHIIIIIIGDHHIIIIIIIHHHHHCGHE@DHHHHH@GFHEHCHHHHIHHHHH-CDD:GEG8@?@--5>:CHECHIG@4GHEHH-F-456>5++>--6FHC@CD:4@CC@--445@@FEHG@GCHG@C>5---+-GD51--4+--6+C8-56--H@-CC;-@@HGG@6-ECG:HCHHHCHFFEHGCHHG?F8-66-EH@AHHG@HB-GG?HHFIIIHIHHGE@D-EHHHC@G.HHFFGEHC?IHFHHCHD<E/HGHFCECD?E@?C:71GIIHIIHIIHDCDIHHECHIIIIIHHIIHDHCHHEHHHEGIHGHCIHHC1HHHIHHIIIHIIHHIIIIIHHHIIHHFIII
@HWI-D00621:625:HMJNFBCX2:2:1104:11536:100008
GTGGGGAATATTGCACAATGGGCGCAAGCCTGATGCAGCCATGCCGCGTGTATGAAGAAGGCCTTCGGGTTGTAAAGTACTTTCAGCGGGGAGGAAGGCGATAAGGTTAATAACCTTGTCGATTGACGTTACCCGCAGAAGAAGCACCGGCTAACTCCGTGCCAGCAGCCGCGGTAATACGGAGGGTGCAAGCGTTAATCGGAATTACTGGGCGTAAAGCCCACTCAGGCGGTCTGTCAAGTCGGATGTGAAATCCCCGGGCTCAACCTGGGAACTGCATTCGAAACTGGCAGGCTAGAGTCTTGTAGAGGGGGGTAGAATTCCAGGTGTAGCGGTGAAATGCGTAGAGATCTGGAGGAATACCGGTGGCGAAGGCGGCCCCCTGGACAAAGACTGACGCTCAGGTGCGAAAGCGTGGGGAGCAAACAGG
+
IIIHHIIIIIIIIIHIIIIFHIHIIIIIIIIIIHIHIHIIIIIIIIIIHH@GHHIIIIIIIGIIIGIHIDHDHHIIIIIHIH<FHHIIIIIIIIIGIGHIHHHHHICEEHHIHHIIIIIHHFIIIIIICHIE?HHHHIIC@HFHHAHAHHIIHHIIIIG?HH?CHFHIHIHHIHDHHHHGIEGCDCHHCHGC?EH@G@@?@EE@@6@6@F@C?7F>H@65+66-+-4++>-------FH:HHHHHCCGGEHE@5DCHDECEFFCHGA?FF6F6-?HFHHE-IHHHEEHG@4HHIHHHHHGFHGIGIIIHDHE@EDHCEHIHG/HGHHHHHHHHECHHIGIIIIIHHHHFHIHHIIHHGEHGIHHGIIHGIIIIHHHHIIIHHHHGFHHHIIHIIIIIIIIHHHIGIIIIIIIIIIIIIIIHHHIIHHEII
@HWI-D00621:625:HMJNFBCX2:2:1104:11698:100130
GTGGGGAATATTGCACAATGGGCGCAAGCCTGATGCAGCCATGCCGCGTGTGTGAAGAAGGTCTTCGGATTGTAAAGCACTTTAAGTTGGGAGGAAGGGCAGTAAGTTAATACCTTGCTGTTTTGACGTTACCGACAGAAAAAGCACCGGCTAACTCTGTGCCAGCAGCCGCGGTAATACAGAGGGTGCAAGCGTTAATCGGAATTACTGGGCGTAAAGCGCGCGTAGGTGGGTCGTTAAGTTGGATGTGAAAGCCCCGGGCTCAACCTGGGAACTGCATCCAAAACTGGCGAGCTAGAGTACGGTAGAGGGTGGTGGAATTTCCTGTGTAGCGGTGAAATGCGTAGATATAGGAAGGAACACCAGTGGCGAAGGCGACCACCTGGACTGATACTGACACTGAGGTGCGAAAGCGTGGGGAGCAAACAGG
+
IIIIIIIHHHHIIIIIGHHFHIIHIIIIIIIHIIHIHEHIIIIIIIHHIIHIIIIIIIIIIHIIIIIIGIHIIHHIIIIHFHDCHHFHHIGHHIICGHHIEHCEHHEHHIIIIHIIHHIIHEHHIHIHIIICGC@DDCAG-FHHGFHHHHH;EEEEHHCAGAE?GEH?G-C>HH;:EGEE@-FHE=GHCHHFHIIGHIIIEFF@@G-GEHHGGH+>EF6-+3>:H>5CH##########A8-F6-FA6--HHCHIHHHE-6HE@B-EG7@D-7AFCE-7-CAA?HIIH>:7?D:....@HGHIIIIIHHCHHA.F<.IHHIIHIIIIIIIIIIGHHCIIIIIIHHIIHFIIHHHIHHCHHFC?HHHCFIGHIHHIIIIGIIFHEEHHECHHEIIHIIIIIIIIIIIIIHIIIGIIGIHEIIIIIIIIIIH
@HWI-D00621:625:HMJNFBCX2:2:1104:15709:100011
GTGGGGAATATTGCACAATGGGCGCAAGCCTGATGCAGCCATGCCGCGTGTATGAAGAAGGCCTTCGGGTTGTAAAGTACTTTCAGCGGGGAGGAAGGTGTTGAGGTTAATAACCTCAGCAATTGACGTTACCCGCAGAAGAAGCACCGGCTAACTCCGTGCCAGCAGCCGCGGTAATACGGAGGGTGCAAGCGTTAATCGGAATTACTGGGCGTAAAGCGCACGCAGGCGGTCTGTCAAGTCGGATGTGAAATCCCCGGGCTCAACCTGGGAACTGCATTCGAAACTGGCAGGCTAGAGTCTTGTAGAGGGGGGTAGAATTCCAGGTGTAGCGGTGAAATGCGTAGAGATCTGGAGGAATACCGGTGGCGAAGGCGGCCCCCTGGACAAAGACTGACGCCCAGGTGCGAAAGCGTGGGGAGCAAACAGG
+
IIIIIIIIHHIIIIIIIIIIIIHIHHIIIIIIIHHIIIIIIIIIIHIHHHGHHIIIIEHHGGFGHHIIGHHHIIIHIIHGHICHHIIGIIIIIHHHHIIIIIIHIGHC?HHHIGHIHHIIIHHHIIIHHHIHHHGHHHIHGIHHIE?H:CHHIIIHGIGHHDECCHHIE@HHIIGHHHHIH=GH:C@EFFH@-4@@GH?HGHH@6-@?GEEHGC?EEHHGHEHDDHHHHHD@---6---5+---HCG@-CEHHHHDH:E@@G8-@GACEGIIHHEE?EHE?GIIHG?EEIIHHG8EF@?CED@CHEIHIIIIHGGEHIIHHHHIIIIIIIIIIIIHHFHEIIHHHHHF<GHIGIIIIHIIGIIIIIIIIIIIIIIIIIHHECIIIIIHHHHH@IIIIIHG1CIIIIIHIIIIIIIIIIIIIIIIIIIIII
@HWI-D00621:625:HMJNFBCX2:2:1104:18688:100141
GTGGGGAATATTGCACAATGGGCGCAAGCCTGATGCAGCCATGCCGCGTGTATGAAGAAGGCCTTCGGGTTGTAAAGTACTTTCAGCGGGGAGGAAGGTGTTGAGGTTAATAACCTCAGCAATTGACGTTACCCGCAGAAGAAGCACCGGCTAACTCCGTGCCAGCAGCCGCGGTAATACGGAGGGTGCAAGCGTTAATCGGAATTACTGGGCGTAAAGCGCACGCAGGCGGTCTGTCAAGTCAGATGTGAAATCCCCGGGCTCAACCTGGGAACTGCATTCGAAACTGGCAGGCTAGAGTCTTGTAGAGGGGGGTAGAATTCCAGGTGTAGCGGTGAAATGCGTAGAGATCTGGAGGAATACCGGTGGCGAAGGCGGCCCCCTGGACAAAGACTGACGCTCAGGTGCGAAAGCGTGGGGAGCAAACAGG
+
IIIHIIIIIIIIIIIIIIIIIIHHIIIIGIIHGIIIIIIIIIIIIIIIIIIIIHIIIIIIIIIIIIIHHHIIIIIHIIIGHIGHHIHHHIIIIIHIIIICHHHIIIGCHHHD@DGHHFIIHHIIIIIIHHHHHFHHCHDHGEHIIIGEHHIHIIIIGGHIIEHHGFFEEGHHIDCDHIHEHGDHIGEH=-@F?G-@-EEHIHHHHHIHF>DGHHFGHGCC@-ECHHDDHCD5---HEHH@@-6--IHHF@HF@DHHDHEA6?A88-?HHHIHHHHHEIHHHIIHIHCHFHIHIHAEHHEIHF-HEC@HHHCHG.FHHIIHHEHHHIIHHHHGIIIIIIIHIIIIHHEFFHIIIHIHIHIIHHHIHIHHHIIIIHIIIIHHHEHIIHIIIIIHHIIIIIIHGFIIGIIIIIIIIIHGIIIIIIIHHIIIII
@HWI-D00621:625:HMJNFBCX2:2:1104:17091:100352
GTGGGGAATATTGCACAATGGGCGCAAGCCTGATGCAGCCATGCCGCGTGTATGAAGAAGGCCTTCGGGTTGTAAAGTACTTTCAGCGGGGAGGAAGGTGTTGAGGTTAATAACCTCAGCAATTGACGTTACCCGCAGAAGAAGCACCGGCTAACTCCGTGCCAGCAGCCGCGGTAATACGGAGGGTGCAAGCGTTAATCGGAATTACTGGGCGTAAAGCGCACGCAGGCGGTCTGTCAAGTCGGATGTGAAATCCCCGGGCTCAACCTGGGAACTGCATTCGAAACTGGCAGGCTAGAGTCTTGTAGATGGGGGTAGAATTCCAGGTGTAGCGGTGAAATGCGTAGAGATCTGGAGGAATACCGGTGGCGAAGGCGGCCCCCTGGACAAAGACTGACGCTCAGGTGCGAAAGCGTGGGGAGCAAACAGG
+
IIIIIIIIIGHIIIIIHIIIIIIIIIIIIIIIIIIIIIIIIIIIIIHIHIGIIHHIIIIIIIIIIIIIGIIIIIIIIIHIHHDHHIIIIIIHIIHHIIIIIHIIHHHHHHHHHHIIHIIIHGHIIIIIICHHHHHIHIGIIIIIIIIIHIIIHHHHIHIIIEH?@@GEHHHHHC5>E?--@@-CDHHHIHHECGEE@@GHFE66EEHC@DDHHHHGG?>@CDHCCCFHD>-G--6?FF@D>-DGHGEGHIHHHDHCHDHG?HFAFA-F?HFEHHHEEE?IHDHGIIHIHHHIIHHIIIHIHIHHEHIHIHHHF?IIIIIIHIIIGIIIIIIIIIIIIIIIIIIIHHHHDIIIIIIIIIIIIIIIIIIIIIIIIIIIIIIIGIHIIIIIHIIIIIIIIIIIHHIIIIHIIIIIIIIIIIIIIIIIIIIIII
@HWI-D00621:625:HMJNFBCX2:2:1104:2192:100586
GTGGGGAATATTGCACAATGGGCGCAAGCCTGATGCAGCCATGCCGCGTGTATGAAGAAGGCCTTCGGGTTGTAAAGTACTTTCAGCGGGGAGGAAGGTGTTGTGGTTAATAACCACAGCAATTGACGTTACCCGCAGAAGAAGCACCGGCTAACTCCGGGCCAGCAGCCGCGGTAATACGGAGGGTGCAAGCGTTAATCGGAATTACTGGGCGTAAAGCGCACGCAGGCGGTCTGTCAAGTCGGATGTGAAATCCCCGGGCTCAACCTGGGAACTGCATTCGAAACTGGCAGGCTAGAGTCTTGTAGAGGGGGGTAGAATTCCAGGTGTAGCGGTGAAATGCGTAGAGATCTGGAGGAATACCGGTGGCGAAGGCGGCCCCCTGGACAAAGACTGACGCTCAGGTGCGAAAGCGTGGGGAGCAAACAGG
+
IIHIIIGHIIHIIIIIIIIIIHIIHIIIIIIIIIIIIIIIIIIIIHHIIHIIHIIIIIIIIIIIIIIIIIIIIIIGIEHHHHFHHIHCCHGCHHGIHHHIIIIIIIIIC?AE@HA-@E?GHEHHHC-@GCEHHE=H:DC?GHIIICFHHHHHIIIHIIG++>DCFFHEGIHGHHC:E@HFG--6;D-?EH-@CGH-@E-@EHHGGEH-@HCF@D-@=>+C6@5+C@@>+:@6--66EE@+C@@EEHHF-?CHH>+:C;EGA-F4-IGGHGIHHFHECEA4HHHGCHEEHFEF?EFHEHCHF@-HG?HHHDHGHF:.HHHGD/GIIHIIHDHD/E@?@EDGDHIIIHE@71HHGHFHEHHHHHIHIIIIHIIHHCGIHHGIIHHHHFHHCGGHCG=HDHHD11IHHIHHHGIHIHHCHEIHGIIIIIHIHE
@HWI-D00621:625:HMJNFBCX2:2:1104:15485:100962
GTGGGGAATATTGCACAATGGGCGCAAGCCTGATGCAGCCATGCCGCGTGTATGAAGAAGGCCTTCGGGTTGTAAAGTACTTTCAGCGGGGAGGAAGGCGATAAGGTTAATAACCTTGTCGATTGACGTTACCCGCAGAAGAAGCACCGGCTAACTCCGTGCCAGCAGCCGCGGTAATACGGAGGGTGCAAGCGTTAATCGGAATTACTGGGCGTAAAGCGCACGCAGGCGGTCTGTCAAGTCGGATGTGAAATCCCCGGGCTCAACCTGGGAACTGCATTCGAAACTGGCAGGCTAGAGTCTTGTAGAGGGGGGTAGAATTCCAGGTGTAGCGGTGAAATGCGTAGAGATCTGGAGGAATACCGGTGGCGAAGGCGGCCCCCTGGACAAAGACTGACGCTCAGGTGCGAAAGCGTGGGGAGCAAACAGG
+
IIIIGIHIIIIIIIIIIIIIIIIIIIIIIIIIHIIIIIIIIIIIHIIIIIIIIIIGIIIIIIIIIGHHIIIIIIIIIIIIHIGHHIIDHIIIIIIIIIIIGHGDEHHEHIIHICHHIIIHIGIHHHHIHHEGCHHIHIIGHIIIGIFGHDHIIHHHIIIIIIHIHHIII-CHDDHDG?HHIHHC>CHIF?HHHI@EEEEHHHHECHHGGHHHHHEEGHIIHHG:DHCHHHH@@66@6-=DC=@-6@?HFHIHHCH>3>-GG?A-GAE-A-A?IIIGIHFHA=IIIIGIHIIHH@?FIIHHGCFEHHIHHIHG@:HHHHGGIIIIGIIIIHIIIHIIHIIHIIIHEEHDDCHIGHHIIIIHIIIIIIHIIIHHIIIIIIIIIIIIIIIIIIHIHIIIHHIIIIIIIIIIIIHIIHIIIIIIIIIIIIIIII
@HWI-D00621:625:HMJNFBCX2:2:1104:2788:101186
GTGGGGAATATTGCACAATGGGCGCAAGCCTGATGCAGCCATGCCGCGTGTATGAAGAAGGCCTTCGGGTTGTAAAGTACTTTCAGCGAGGAGGAAGGCGTTAAGGTTAATAACCTTGGCGATGGACGTTACTCGCAGAAGAAGCACCGGCTAACTCCGTGCCAGCAGCCGCGGTAATACGGAGGTTGCAAGCGTGAACCGGAATTACTGGGCGTAAAGCGCACGCAGGCGGTCTGTCAAGTCGGATGTGAAATCCCCGGGCTCAACCTGGGAACTGCATTCGAAACTGGCAGGCTAGAGTCTTGTAGAGGGGGGTAGAATTCCAGGTGTGCCAGTGAAATGCGTAGAGATCTGGAGGAATACCGGTGGCGAAGGCGGCCCCCTGGACAAAGACTGACGCTCAGGTGCGAAAGCGTGGGGAGCAAACAGG
+
IHIIIIIIIHHHIIIIGIIIIIIDCHHIHIHIIIIIIIIIIIIGHIIHEHHIHHHH?FHIIIIIIIIIIIIIIII?EHGHHHD?GHHDHIIIHIGHHGGIFHHFIHCHHCFHHEFCHEH?HHH---->HFE@FEED+->6CEH-8-BAD+5+@GAAAGFAGFE-8AFHI-++6>+6@-GH--46:--6--@6-6@5E---56+6E-?-@GHHGCE@=>+5-@6+G@-56+4----6CHG:>4@@@--HHF@-6+:C>356--GFHH?HFCFF6GG@@ECGAHFAAA?GIIFH@HDHHHEHGD-HHHGIIIIIHEEIHHFECG@:@ED<9.7/:/FCD9/IHHHHF?H@D@HHHIIIIIHHIIIIIHHIHIHDHHIIIHCHDFIIIIIIHGHHEHHHEHHGIIHHDIIIIIIIHDIIIHEIIIIIIIIHII
@HWI-D00621:625:HMJNFBCX2:2:1104:10189:101039
GTGGGGAATATTGCACAATGGGCGCAAGCCTGATGCAGCCATGCCGCGTGTATGAAGAAGGCCTTCGGGTTGTAAAGTACTTTCAGCGGGGAGGAAGGCGATAAGGTTAATAACCTTGTCGATTGACGTTACCCGCAGAAGAAGCACCGGCTAACTCCGTGCCAGCAGCCGCGGTAATACGGAGGGTGCAAGCGTTAATCGGAATTACGGGGCCGAAAGCGCACGCAGGCGGTCTGTCAAGTCGGATGTGAAATCCCCGGGCTCAACCTGGGAACTGCATTCGAAACTGGCAGGCTAGAGTCTTGTAGAGGGGGGTAGAATTCCAGGTGTAGCGGTGAAATGCGTAGAGATCAGGAGGAATACCGGTGGCGAAGGCGGCCCCCTGGACAAAGACTGACGCTCAGGTGCGAAAGCGTGGGGAGCAAACAGG
+
IIIHIIIIIIIIIIHIIIIHIHIHIIIIIIIIIIHIIIIIIHIIIIIIHHHHIHHIIIIIIHIIIIIIIIIHIIIIIIGHIGD0GEHHIIICDCHHHIHHDHHIGIHEH?HHHCHHCHHHHHGHIGEHAEH-GHHI+CDHEECHEHIHHC:DHIHEHHIIHG?6@-FHC-+6DH6;@@@FG-4>::-44F-6-6@G@?@@HIH4GC5>+AE>5++-@+6+@@@:@@@+>+45----?@@5+--?EG@6---@4++>:>EHHHGAHFE6--IIHIHHIIHHHGIHHHHHHHHF-A-HHHHGHAHGHHIHIIIHAIHCGIIIGIGHIIIIIIIIIIIIIIIIIIIIIHHF<DEF9GIHHHHGCHHIHIIHIHIIIIIIIHHHHGIIIIIIIIHHHIIIIIIIIHIIIIHIIIIIIIHIIIIIIIIIIIIIII
@HWI-D00621:625:HMJNFBCX2:2:1104:14751:101126
GTGGGGAATATTGCACAATGGGCGCAAGCCTGATGCAGCCATGCCGCGTGTATGAAGAAGGCCTTCGGGTTGTAAAGTACTTTCAGCGGGGAGGAAGGTGTTGAGGTTAATAACCTCAGCAATTGACGTTACCCGCAGAAGAAGCACCGGCTAACTCCGTGCCAGCAGCCGCGGTAATACGGAGGGTGCAAGCGTTAATCGGAATTACTGGGCGTAAAGCGCACGCAGGCGGTCTGTCAAGTCGGATGTGAAATCCCCGGGCTCAACCTGGGAACTGCATTCGAAACTGGCAGGCTAGAGTCTTGTAGAGGGGGGTAGAATTCCAGGTGTAGCGGTGAAATGCGTAGAGATCTGGAGGAATACCGGTGGCGAAGGCGGCCCCCTGGACAAAGACTGACGCTCAGGTGCGAAAGCGTGGGGAGCAAACAGG
+
IIIIIIIIIIIIIIIIIIIIIIHIEHIIIIIIIIGIIIIIIIIIHHIHHIHHIIIIIIIIIIIIIIIIHHIIIIIIIIIIIHDGHIHIIIHCHHIIHHIIIIIHIIIIHIIHIFHGHIHHIIIIGHHHHHIIHHIHHHIIHIIIIGCHIHIHIHHHIIIIIIHHHEHHFHCHHDCHHHICHG-:DDHH@HHHFGHGH?EEEG@FGHH-@D@E@:GEGCHFH-CHHIHDHHH@--CGHHH;DDHHCHIGEIGIHHGIHIHIHGA-HHHHHCEGIIIHHGHHCEIIIIGIHIHHGF?IHIIIIHIIHHIIHIIIHEIIIIIIGIHIHIIIIHIIIIHHIIIHHIIHHHHF<IHIIIIIIIIIIIIIIIHIIIHIIIIIIIIIHHIIIIIIIIIIHIGIHIIIHHIIIIIIIIIIIIIIIIIIIIIIIIIIII
@HWI-D00621:625:HMJNFBCX2:2:1104:17684:101359
GTGGGGAATATTGCACAATGGGCGCAAGCCTGATGCAGCCATGCCGCGTGTATGAAGAAGGCCTTCGGGTTGTAAAGTACTTTCAGCGAGGAGGAAGGCATTAAGGTTAATAACCTTGGTGATTGACGTTACTCGCAGAAGAAGCACCGGCTAACTCCGTGCCAGCAGCCGCGGTAATACGGAGGGTGCAAGCGTTAATCGGAATTACTGGGCGTAAAGCGCACGCAGGCGGTCTGTCAAGTCGGATGTGAAATCCCCGGGCTCAACCTGGGAACTGCATTCGAAACTGGCAGGCTAGAGTCTTGTAGAGGGGGGTAGAATTCCAGGTGTAGCGGTGAAATGCGTAGAGATCTGGAGGAATACCGGTGGCGAAGGCGGCCCCCTGGACAAAGACTGACGCTCAGGTGCGAAAGCGTGGGGAGCAAACAGG
+
HIHFIIIIHHIIIIIIIIIIIIGIIIHI?GHIIIHHIIIHIIIIIIIIIHHHHIIIIIIIHGIIIIHIHDHHGHIIHIICHHDGHHHHHIIIHIHHHHHIGE/CHGIHFHIAHHHEHHHGCFGHIIIHH?@EH?EHHI+DHHII?A--+3>DHFHHFH=AGD-GHGHHI86;DHDHHCHGGHC:+>HE-@@GHHHHIECCEE-EHGHGHCC@F66-4F5+@-@1--=:C+-F666--?EHDC@-EFCF6@-FECCHD>-HAGHHHA4?CHA6AAEH@@-FGGGGFFEHHHHHIG?IHFEHED-FHFEIHH>A?HHIIIHEHHHIHIEFHHHCEHD@HHGHIIIIIHEEHIHIIHGIHCGHHHDIHHIHHCIIIIHIHHHDECGHFIIIHGGHGHIIIIIHHDGIGHIIIIIIIIIIHIIIIIIHIIIHFF
@HWI-D00621:625:HMJNFBCX2:2:1104:20251:101326
GTGGGGAATATTGCACAATGGGCGCAAGCCTGATGCAGCCATGCCGCGTGTATGAAGAAGGCCTTCGGGTTGTAAAGTACTTTCAGCGGGGAGGAAGGTGTTGTGGTTAATAACCACAGCAATTGACGTTACCCGCAGAAGAAGCACCGGCTAACTCCGTGCCAGCAGCCGCCGTAATACGGACGGTGCAAGCGTTAATCGGAATTACTGGGCGTAAAGCGCACGCAGGCGGTCTGTCAAGTCGGATGTGAAATCCCCGGGCTCAACCTGGGAACTGCATTCGAAACTGGCAGGCTAGAGTCTTGTAGAGGGGGGTAGAATTCCAGGTGTAGCGGTGAAATGCGTAGAGATCTGGAGGAATACCGGTGGCGAAGGCGGCCCCCTGGACAAAGACTGACGCTCAGGTGCGAAAGCGTGGGGAGCAAACAGG
+
?GHHIIIIIIIIIIIIIGIHHHGGHHIHGHHIIHIIIHIIHIIIIIHIHIIIHHIIGHIHEHHGHHGEEHHGHEHGHHHHIE<DFH?CHDHCCCCCHHDEHHFGHHF@EH-7AB-DECHHG-A?FGHHEHF-A-@H:CDFHHIC@GFFHDD:@FAGHFHH?EHFHGHC@@::+3+5EGHHHCG+3+66CEHIH-4--@-@4--6FCG-=CG@4@=@66@HHG:CFHGC>5-G@---H@@+>@-?@CHG@F-?CD:;+:EH@-6-A-E-HGA6@AF-C@@@A-B-66FG@F-?FA7FFHHHED-GF7-HHHDHHHGGFCIHG?HFGHIHHDHHHIIHFHHHE..EC@GF<CHHHHG?IIHHHE?HIIIIHHGIHCHEECC<HCEHIIHHHHGD<@IIIIHHIHHDHHHIHHIHHHGIIIIIIIIIIIHIGI
@HWI-D00621:625:HMJNFBCX2:2:1105:5185:2435
GTGGGGAATATTGCACAATGGGCGCAAGCCTGATGCAGCCATGCCGCGTGTATGAAGAAGGCCTTCGGGTTGTAAAGTACTTTCAGCGGGGAGGAAGGTGTTGAGGTTAATAACCTCAGCAATTGACGTTACCCGCAGAAGAAGCACCGGCTAACTCCGTGCCAGCAGCCGCGGTAATACGGAGGGTGCAAGCGTTAATCGGAATTACTGGGCGTAAAGCGCACGCAGGCGGTCTGTCAAGGCGGATGTGAAATCCCCGGGCTCAACCTGGGAACTGCATTCGAAACTGGCAGGCTAGAGTCTTGTAGAGGGGGGTAGAATTCCAGGTGTAGCGGTGAAATGCGTAGAGATCTGGAGGAATACCGGTGGCGAAGGCGGCCCCCTGGACAAAGACTGACGCTCAGGTGCGAAAGCGTGGGGAGCAAACAGG
+
IIIIIIIHHIIIIIIIIIIIIIIHHIIIIIIIGIIIIIHIIIIIIIIIHIHIIIIHIIIIIIGIIHHHIIHIIIHHHHHHIIDFHIIIIIIHHHGIIIIIIHEHIIIIIIHIIIAHHHHCHHIIHEEHIHIHIFIHHHHIIIHECHHFHD::GGHHIFH-6GHHH@@FHHDHHGHD@-@FEEEHIHHG@@@@4GH=-@@-@EG-@@-6@GHHHH3:@-6@####GHEHD>55-?@--HE54-6-@EE?HHHGG:HHH:A@A86-@G?HHHHIIIHH?EHH@-?AHG@FHF?F-8-FIHHD---HIHHIIIIIIIHIHHHIHIIIFGHIIHIIHHG?EHHFGHFIHEHF<EEHHHHHHHIHDHCIIIIIHGIIIHH<IIIIIGIIIIIHIHHFHIIIIIIIIHIIIHHIIIIIIIIHIHHIIIIIIIIIII
@HWI-D00621:625:HMJNFBCX2:2:1105:6299:2588
GTGGGGAATATTGCACAATGGGCGCAAGCCTGATGCAGCCATGCCGCGTGTATGAAGAAGGCCTTCGGGTTGTAAAGTACTTTCAGCGAGGAGGAAGGCGTTAAGGTTAATAACCTTGGCGATTGACGTTACTAGCAGAAGAAGCACAGGCTAACTCCGGGCCAGCAGCCGCGGTAATACGGAGGGTGCAAGCGTTAATCGGAATTACTGGGCGTAAAGCGCACGCAGGCGGTCTGTCAAGTCGGATGTGAAATCCCCGGGCTCAACCTGGGAACTGCATTCGAAACTGGCAGGCTAGAGTCTTGTAGAGGGGGGTAGAATTCCAGGTGTAGCGGTGAAATGCGTAGAGATCTGGAGGAATACCGGTGGCGAAGGCGGCCCCCTGGACAAAGACTGACGCTCAGGTGCGAAAGCGTGGGGAGCAAACAGG
+
IIIIIIIIIIIIIDFHIIIIIIIIIIIIIIIIIIIIIIIIIIIIEHIIHICH1<G@HIHIIIIIIGHIIIIHECGHHDEHHI<DGH?HIHIHIHII@EE9C.CEHHEHHEGCGHAHHH/7;HHICHFHIII-D-7--7F--7AF-8G-AEEHIH-6FE-+3>:-F?AEHF5+>C3C--6-6=5+>+-4-@66FHE-@E@F@@FC@--E=HHHEF6-@>)8@@@;D?HDC3E@6-@@--=GIIHHG@EGG-EHHDHC5DHIIGEFHHHF666-FA-@GHHIIIIIIHGIHHHHHAAHHHHGB-7CHHIIIHHHIHIGIIIIHHGHHIIIIHIIIIIIIHIIIIHHHHHF<GIHGIHHHIIIHIIGIIHIIIIIIIIIIIIHHGIIHIIIHIHHGIIIIIHHGFIIIIHIIIIIIIIIIIIIIIIIIIIIII
@HWI-D00621:625:HMJNFBCX2:2:1105:12345:2583
GTGGGGAATATTGCACAATGGGCGCAAGCCTGATGCAGCCATGCCGCGTGTATGAAGAAGGCCTTCGGGTTGTAAAGTACTTTCAGCGGGGAGGAAGGTGTTGAGGTTAATAACCTCAGCAATTGACGTTACCCGCAGAAGAAGCACCGGCTAACTCCGTGCCAGCAGCCGCGGTAATACGGAGGGTGCAAGCGTTAATCGGAATTACTGGGCGTAAAGCGCACGCCGGGGGTTGGTCAAGTCGGATGTGAAATCCCCGGGCTCAACCTGGGAACTGCATTCGAAACTGGCAGGCTAGAGTCTTGTAGAGGGGGGTAGAATTCCAGGTGTAGCGGTGAAATGCGTAGAGATCTGGAGGAATACCGGTGGCGAAGGCGGCCCCCTGGACAAAGACTGACGCTCAGGTGCGAAAGCGTGGGGAGCAAACAGG
+
IIIHHHHIIIIIHEHIIIIIIIIIIIIIIIIIIIHEHIIIIHHIIIIIII<<DGHIIIIIIHHIIHIIHIIIIHIII1DHHC<<GFEHHHIHDHHH@HHHEEH/@GDCFFEGC?7GFHF?@G@FEHHIGHHGHH->CHIC-A?F-@FCHHHIIHGHHGHHIHGHEH?HHHHIHI>;ECHHHHFCCC5@C?GH?E-6@E-@HHECEGHFGCC@4--?@GH3D)6+5+)+6+-@46--6-5::@@6E--GIGIHE36563@GF6-AFA?A-8CHCFEHIIHF6-HIHHHHHB-HIHHIIIHHFAAACEIIIHHHA@IIGIHHFCHHHHIIHHIIHHIHECIIHIIIHHHG:HHIHIIHHHHE<HHHHIIIIIIIIIHEDDCCCHHIIHHHD1HHHIIIIIIIHGIIHCGIIIIIIIIIIIIIIIIIGG?III
@HWI-D00621:625:HMJNFBCX2:2:1105:1075:2787
GTGGGGAATATTGCACAATGGGCGCAAGCCTGATGCAGCCATGCCGCGTGTATGAAGAAGGCCTTCGGGTTGTAAAGTACTTTCAGCGGGGAGGAAGGTGTTGAGGTTAATAACCTCAGCAATTGACGTTACCCGCAGAAGAAGCACCGGCTAACTCCGTGCCAGCAGCCGCGGTAATACGGAGGGTGCAAGCGTTAATCGGAATTACTGGGCGTAAAGCGCACGCAGGCGGTCTGTCAAGTCGGATGTGAAATCCCCGGGCTCAACCTGGGAAATGCATTAGAAACTGGCAGGCTAGAGTCTTGTAGAGGGGGGTAGAATTCCAGGTGTAGCGGTGAAATGCGTAGAGATCTGGAGGAATACCGGTGGCGAAGGCGGCCCCCTGGACAAAGACTGACGCTCAGGTGCGAAAGCGTGGGGAGCAAACAGG
+
HIIGGDIIHIIHHHIIIIIIHHIIIIHI1EHIIICGHIIH1@G?<FHHD<EEHH?EHIIIFHHHHII0CHHHIFHIHHCHCHEHEGHHHHCHHHIEHD//DHHEHHHCFGHH?C?/C-FHHHHIII-E--GHI-6CHHHH--AEHHHICCC:-AG6A--4-4@G-EHE?E:3CD>C@@HHHDHC+>H?---6FCEHC-FHHEFGHHE@EH-6@H@:HHD>--6C@-EHC+HF6-@@--G:>=GFF??EG?EHGHD:GHHHEAEHFA---?A-B8--AAA68-68----CHGCHHGHIHHH@D-GA-GD++:EHEHCGB.@C9:FGHHHD<HD<0IHGC</HHEIHHHD<?IGIIIIIIHHHIGIIIIIIIH@IHIHEE<E=IGIIHIHCIIIIHIIIHCIHDIHIIHIIIIIIIIIIIHIHHDG<<IIII
@HWI-D00621:625:HMJNFBCX2:2:1105:8038:2838
GTAGGGAATCTTCGGCAATGGGGGCAACCCTGACCGAGCAACGCCGCGTGAGTGAAGAAGGTTTTCGGATCGTAAAACTCTGTTGTTAGAGAAGAACGTTAAGTAGAGTGGAAAATTACTTAAGTGACGGTATCTAACCAGAAAGGGACGGCTAACTACGTGCCAGCAGCCGCGGTAATACGTAGGTCCCAAGCGTTGCCCGGGTTTATTGGGCGTAAAGCGAGCGCAGGTGGTTTCTTAAGTCTGATGTAAAAGGCAGGGGCTCAACCATTGTGTGCATGGGAAACTGGGAGACTTGAGTGCAGGAGAGGAGAGTGGAATTCCAGGTGTAGCGGTGAAATGCGTAGAGATCTGGAGGAATACCGGTGGCGAAGGCGGCCCCCTGGACAAAGACTGACGCTCAGGTGCGAAAGCGTGGGGAGCAAACAGG
+
HHIIHDHHIIIFHIFHDHGGIIGCHDHCCHHHIIIHHHHIHIIIIHIHIIHHHGHHHHIHIGGHHGHDFH<GHFHH?GHHG?DC@FE?FHHHHHGH@EFGHE@9/DHG/DEHHHCHHHHHHH--7F?EGC7@ADA?-6-6A-BCG44-EDC::EHIFHE--6AA@@--ACA++:+63-6F-@-6FHGGHEC-@?EE-+-6-4:)56@6----G-<9C@GEH:@HC@-4-HF@66---AF?@?CHAA-@HE?-66-FA45---6------8-@5------7-?HIIHHEHHEF87@ECFAD--?FGFCGIHHEHFHFGFGHGHIIIIIIIIIIHHHHEHCGHDIIIGC<DDCIIIHGEHHG?HDHHEEHDEIIIIIIIHIIHFIHHIHHEHHFHHCIHF<1<1HIIIIIHIIHHEEHIIIIGIHHHIIIII
@HWI-D00621:625:HMJNFBCX2:2:1105:12314:2795
GTGGGGAATATTGCACAATGGGCGCAAGCCTGATGCAGCCATGCCGCGTGTATGAAGAAGGCCTTCGGGTTGTAAAGTACTTTCAGCGGGGAGGAAGGCGGTGAGGTTAATAACCTCATCGATTGACGTTACCCGCAGAAGAAGCACCGGCTAACTCCGTGCCAGCAGCCGCGGTAATACGGAGGGTGCAAGCGTTAATCGGAATTACTGGGCGTAAAGCGCACGCAGGCGGTCTGTTAAGTCGGATGTGAAATCCCCGGGCTCAACCTGGGAACTGCATTCGAAACTGGCAGGCTAGAGTCTTGTAGAGGGGGGTAGAATTCCAGGTGTAGCGGTGAAATGCGTAGAGATCTGGAGGAATACCGGTGGCGAAGGCGGCCCCCTGGACAAAGACTGACGCTCAGGTGCGAAAGCGTGGGGAGCAAACAGG
+
IIIIIIIIIIIIIIIIIIIIIHIIIIIIIIIIHIHHIIIIIHIIIIIIIIHIIIIHIIIHHIIIIIIIIHIIIIIIIHIIIIDHHIHIIIIIIIGIIIHHHIHCGCDEHHHHGIDGHHHHHIIIHHIIIIHIIHHIIHIHCA8FGHGCDHHHII@HHHIIIIHHF?HIEHH:HDDDEEFHHE=DHHHC=HHI?@-4-@6FG=5-@G>+6--@@8:+5-66>+3>CAHHHGH########DGHG@G@6@HEHEGHHH>5-IHHA8-F-A-EHHHIHIIHHGE4@EIIHFIHEIIIIIIIIIHF?HHHHCIIIIHIIIHHHIIIIIHGIIIIIIIIIIHIIIIIIIIHHC.GHCHIIIIIIIHIIIHIIHIIHGIIIIIIIIIGIIIIHIHIIIHIIIIIIIIHIIIIIIIIIIIIIIIIIIIIIIIIIIII
@HWI-D00621:625:HMJNFBCX2:2:1105:17329:2751
GTGGGGAATATTGCACAATGGGCGCAAGCCTGATGCAGCCATGCCGCGTGTATGAAGAAGGCCTTCGGGTTGTAAAGTACTTTCAGCGGGGAGGAAGGCGATAAGGTTAATAACCTTGTCGATTGACGTTACCCGCAGAAGAAGCACCGGCTAACTCCGTGCCAGCAGCCGCGGTAATACGGAGGGTGCAAGCGTTAATCGGAATTACTGGGCGTAAAGCGCACGCAGGCGGTCTGTCAAGTCGGATGTGAAATCCCCGGGCTCAACCTGGGAACTGCATTCGAAACTGGCAGGCTAGAGTCTTGTAGAGGGGGGTAGAATTCCAGGTGTAGCGGTGAAATGCGTAGAGATCTGGAGGAATACCGGTGGCGAAGGCGGCCCCCTGGACAAAGACTGACGCTCAGGTGCGAAAGCGTGGGGAGCAAACAGG
+
IIIFIIIIIIIIIIIIHIHHHIHIIIIIIIIIIIIIIIIIIIIIIIGIIICHFEHHHIIIIIIIIIHIIIHIHHIHIHIIIHHFHIHIIIHCHIIIIIIIIHHIIIFGHHIIEHHIIHIIHIIIIIHIIII=GEHIHHICHHIHGHE?3:DHIH?FC-@@E4@EHEHGIH;HH:::@@ECE6@DHGGEG?EEHH@HFG-6EFHHG@@F6-HHEGG@@@@HHFHHHIIDD+5---CH@-ED:CGGHCHH?EHG@+;>3CAHFF?EEA-A8-GEIHGA-?FF6-E@HHHC?IHFCHHIHIIIIHGHHHIHIIIHFEGIFHHHHHGIHIIIIGHHIHIIIIIIHIIIIIHFGGFIHIHHIIIIHIHEIIIIIIIIIIIIIIHCIIIIIIIIIIIHGGIIIIHHHGIIIIHIIIIIIIIHIIIIIIIIIIIIII
@HWI-D00621:625:HMJNFBCX2:2:1105:18427:2850
GTGGGGAATATTGCACAATGGGCGCAAGCCTGATGCAGCCATGCCGCGTGTATGAAGAAGGCCTTCGGGTTGTAAAGTACTTTCAGCGGGGAGGAAGGCGATAAGGTTAATAACCTTGTCGATTGACGTTACCCGCAGAAGAAGCACCGGCTAACTCCGTGCCAGCAGCCGCGGTAATACGGAGGGTGCAAGCGTTAATCGGAATTACTGGGCGTAAAGCGCACGCAGGCGGTCTGTCAAGTCGGATGTGAAATCCCCGGGCTCAACCTGGGAACTGCATTCGAAACTGGCAGGCTAGAGTCTTGTAGAGGGGGGTAGAATTCCAGGTGTAGCGGTGAAATGCGTAGAGATCTGGAGGAATACCGGTGGCGAAGGCGGCCCCCTGGACAAAGACTGACGCTCAGGTGCGAAAGCGTGGGGAGCAAACAGG
+
IIIIIHIIIIIIIIIIIIIHHIIHIIIIIIIIIIIIIIIIIIIIIIIIIIIIIIIIIIIIGHIIIIHGIIIIHHIIIIIHHIFHHIIIIHIIIIIIIIIIIIDHHHHHIFHHHFHHIIIIIIEHHIIIHIIEHIIIIIGHHHIEHIHHHIHHIHIGIGIHHHIIHIIIIHHHIIHHHHHIIGIIHHIIH?HHHG=EHHIIHH6EEHIIGHHHFIHHHHF@D@HHHHHHCCHHG@EHGHIHIIHHHHFIIHHIH:D;+DIGIIIHHHIHF?IHHEEIIHFHHHGEHBFFFIFHHHHIIHIHHGCIIIIIIIIHHFHIIHIIIHEIIIIIIIIIIIIIHIIIIIHIIIHHEIIIIHIHHIHHIIHIIIIIIIIIIIIIIIIIHHIIIIIIIIHIHHIIIIIHIHIIIIHHIIIIIIIIIIIIIIIIIIIIII
@HWI-D00621:625:HMJNFBCX2:2:1105:6043:3115
GTGGGGAATATTGCACAATGGGCGCAAGCCTGATGCAGCCATGCCGCGTGTATGAAGAAGGCCTTCGGGTTGTAAAGTACTTTCAGCGGGGAGGAAGGCGATAAGGTTAATAACCTTGTCGATTGACGTTACCCGCAGCAGAAGCACCGGCTAACTCCGTGCCAGCAGCCGCGGCAATACGGAGGGTGCAAGCGTTAATCGGAATTACAGGGCGTAAAGCGCACGCAGGCGGTCTGTCAAGTCGGATGTGAAATCCCCGGGCTCAACCTGGGAACTGCATGCGAAACTGGCAGGCTAGAGTCTTGTAGAGGGGGGTAGAATTCCAGGTGTAGCGGTGAAATGCGTAGAGATCTGGAGGAATACCGGTGGCGAAGGCGGCCCCCTGGACAAAGACTGACGCTCAGGTGCGAAAGCGTGGGGAGCAAACAGG
+
IIIIIIIIIIIIIIHIIIIIIIIIGHIHHIIIIIIIHHIHHHHHIIIIHIGHHIIHHHHHIHHHIIIIDHHHGHIHIHIIIHGEHH?DEHI.C<HHFICHHCGE@EF?GEH?/8DEF-C@E@E--FE-@-5EC--+3++5AGEH--8->C:>EH?-6F=@-5-6----F6>HD++3+-66@-6>+>4@@@-6-46--@6@@H--3@6G$DIHHEHE4>@?E@46HEHHHHE@--6--F@DDG=@G-@@-GHG@+HHD>@-HF--@8-EEEEIIHG?G@@4--@6BA-GCEGF7E@FHFHIHAAEGCHIIHHHG.IHHFIHHHCIIIIHIIIIIIIIHIHHIIIHGHHF@CHHHHIIIIHIHIIHIHHHIIHHIHHCHFCCDIIHHHGCCHG?HIGIIIIHG?IHIIIIIIIIIIIIIIIIIHIHIHIIHI
@HWI-D00621:625:HMJNFBCX2:2:1105:12752:3089
GTGGGGAATATTGCACAATGGGCGCAAGCCTGATGCAGCCATGCCGCGTGTATGAAGAAGGCCTTCGGGTTGTAAAGTACTTTCAGCGGGGAGGAAGGTGTTGAGGTTAATAACCTCAGCAATTGACGTTACCCGCAGAAGAAGCACCGGCTAACTCCGTGCCAGCAGCCGCGGTAATACGGAGGGTGGAAGCGTTAATCGGAATTACTGGGCGTAAAGCGCACGCAGGCGGTCTGTCAAGTCGGATGGGAAATCCCCGGGCTCAACCTGGGAACTGCATTCGAAACTGGCAGGCTAGAGTCTTGTAGAGGGGGGTAGAATTCCAGGTGTAGCGGTGAAATGCGTAGAGATCTGGAGGAATACCGGTGGCGAAGGCGGCCCCCTGGACAAAGACTGACGCTCAGGTGCGAAAGCGTGGGGAGCAAACAGG
+
IIIIIIIIIIIIIIIIIIIIIIIH?HHHIIIIIHIIHIIIIEHHIIIIHIEGHHICHHCFHIIIICHHIIIDHHHIHHHHHIFGHHGHHIH<<HHIEHHH@CCEHIHEE?GFC8BG7FHFHEGCEEHHAHH=@-@:C:D-BHHIGEEHDHIGEEHI?@E@GGEHHHHHE->DH:+>EHIEHCH;DHHH+5-6-6544EH?HG@@@?-<6D>G>6-@@63+--@+@-G:HD@@--6---DHCG@-@--6--FHIHCD+HGGEHHHHHE8--CEIIHIHHEFA-GH@IIHHEHGABIHCIHFHEF87-IIIHC.HCCHHGHHIHHCEGIIIHIIIIIIIIHIIIIIIHGD.FGFCDIIIIIHGIIIHH=IIIHCIIIIHHCH=EIIIIHG1D1?IIIIIIIHG1IHHECIIIIIIIIIIIIIIIIIIIIIII
@HWI-D00621:625:HMJNFBCX2:2:1105:14521:3197
GTGGGGAATATTGCACAATGGGCGCAAGCCTGATGCAGCCATGCCGCGTGTATGAAGAAGGCCTTCGGGTTGTAAAGTACTTTCAGCGAGGAGGAAGGCGTTAAGGTTAATAACCTTGGCGATTGACGTTACTCGCAGAAGAAGCACCGGCTAACTCCGTGCCAGCAGCCGCGGTAATACGGAGGGTGCAAGCGTTAATCGGAATTACTGGGCGTAAAGCCCACGCAGGCGGTCTGTCAAGTCGGATGTGAAATCCCCGGGCTCAACCTGGGAACTGCATTCGAAACTGGCAGGCTAGAGTCTTGTAGAGGGGGGTAGAATTCCAGGTGTAGCGGTGAAATGCGTAGAGATCTGGAGGAATACCGGTGGCGAAGGCGGCCCCCTGGACAAAGACTGACGCTCAGGTGCGAAAGCGTGGGGAGCAAACAGG
+
IIIIIIIIIIIIIIIIIIIIIIIIIIIIIIIIIIIIIIIIIIIIIIIIIIGHIIIIIIIIGGIIHIIIIIIIIIIIIIIIIHDGHIIIIIIHIIIIEHHIIHIIIIHHIIIIIIGHIIGCHHIHIIIIIIIIIII:HHCHIFHHHHHHDHCDEHFH?GHIHIHIHII?HHHHHDCHG@@-E=5>DH=@GE@6-@G@HH?6@-@@EGH-6@HGHEEHF-6+)+@>-@HHH>-G?F6@F@CH>-56-??HEFG@=D>5+CGAF??AA64@@EG6A6-@E@EGA5--HECIFHHHGFEEHHEHGAG@F@HEDIHHHHHHGFHIHHCIGIIIHGIHFHHHHEHHIHHHCEFD<@IIIIHIIIIIIHDHIIIIGIIIHIIIIIHHDHIHIIHHIHHHHIHIHIIIHHIHIHFIIIIIIIIIIIIIIIIIIIIIII
@HWI-D00621:625:HMJNFBCX2:2:1105:17242:3188
GTGGGGAATATTGCACAATGGGCGCAAGCCTGATGCAGCCATGCCGCGTGTATGAAGAAGGCCTTCGGGTTGTAAAGTACTTTCAGCGGGGAGGAAGGTGTTGAGGTTAATAACCTCAGCAATTGACGTTACCCGCAGAAGAAGCACCGGCTAACTCCGTGCCAGCAGCCGCGGTAATACGGAGGGTGCAAGCGTTAATCGGAATTACTGGGCGTAAAGCGCACGCAGGCGGTCTGTCAAGTCGGATGTGAAATCCCCGGGCTCAACCTGGGAACTGCATTCGAAACTGGCAGGCTAGAGTCTTGTAGAGGGGGGTAGAATTCCAGGTGTAGCGGTGAAATGCGTAGAGATCTGGAGGAATACCGGTGGCGAAGGCGGCCCCCTGGACAAAGACTGACGCTCAGGTGCGAAAGCGTGGGGAGCAAACAGG
+
IHGHIIIIIIIIIIIIIIIIHIIIGGIIGIIIIIIIHIIHIIHHIIHIIIIIIIIIIIIIIHIIIIIIHIHIIIIIIIIIGIGHIIIIIHIIIHHIIIIIIIIGIIHHHIIHI?FHHHHHHHIHFHEHGEHIGHGHHHHIIHHHIIIHHGDDHHHHIIIGHIEHHHI@HCHHIC3;G?--@6G+;+-5@HHF?G-@GEEHG@G@@@HECFC@-63@GF-664@DFCHHHCHF@-?H@EHDIHGIHHHF-HHIHIIHHCIIGIFGIIHHEHIHFFFECHHEHFGHHIHGIIIIHFAHHCHHEHIIIIIIIIIIHGHHGGHH?G?HHHIIIHHHIHIHIHHIIIIIHFGD<GGIIHIIIIIIHHHHIIIHIGIIIIIIIIHIFGIHIIIIIIIIIIHIHIIIGHIIIIIIHIIIIIIIIIIIIIIIIIIIII
@HWI-D00621:625:HMJNFBCX2:2:1105:16169:3360
GTGGGGAATATTGCACAATGGGCGCAAGCCTGATGCAGCCATGCCGCGTGTATGAAGAAGGCCTTCGGGTTGTAAAGTACTTTCAGCGGGGAGGAAGGTGTTGAGGTTAATAACCTCAGCAATTGACGTTACCCGCAGAAGAAGCACCGGCTAACTCCGTGCCAGCAGCCGCGGTAATACGGAGGGTGCAAGCGTTAATCGGAATTACTGGGCGTAAAGCGCACGCAGGCGGTCTGTCAAGTCGGATGTGAAATCCCCGGGCTCAACCTGGGAACTGCATTCGAAACTGGCAGGCTAGAGTCTTGTAGAGGGGGGTAGAATTCCAGGTGTAGCGGTGAAATGCGTAGAGATCTGGAGGAATACCGGTGGCGAAGGCGGCCCCCTGGACAAAGACTGACGCTCAGGTGCGAAAGCGTGGGGAGCAAACAGG
+
IIIIIIIIIIIIIIIIIIIIIIGIIIIIIIIIIIHIIIIIIIIIHIIIIIHHIIGHIIIIIIIIIIIIIIIIIIIIIIIIIIHHIIIIIIIIIIIIIIHIIIIIIIIIHIIIIIHIIIIIIHIIIIHIH?E@HHIIGHDHEHGEHIHHIIHGHHHHIC@GHHFHHCHHIIHIHGDHHHGIIFEDDHCHHHC6?GECEH-@FHHHE@?@#:>GHDCEHCE3>CD:-3GHDCH@@6-?ECCIHHH?IIGHIIIIHHDGIIHHHF8-EG?HA?GGGA-A?EIH@CHFHHHGHIHG?C@HHEEHGHHIIFHIIIHIIHGHFHHIHHHIIHIHIHHIIIIIIIIHIIHIHHHGDGHIIIIIIHHHGIIIIIHIIIIIIIIIIIIIIIIIIIIIIIIIHIIIIIIIIIIIIIIIIIIIIIIIIIIIIIIIIIIIII
@HWI-D00621:625:HMJNFBCX2:2:1105:10381:3640
GTGGGGAATATTGCACAATGGGCGCAAGCCTGATGCAGCCATGCCGCGTGTATGAAGAAGGCCTTCGGGTTGTAAAGTACTTTCAGCGGGGAGGAAGGTGTTGAGGTTAATAACCTCAGCAATTGACGTTACCCGCAGAAGAAGCACCGGCTAACTCCGTGCCAGCAGCCGCGGTAATACGGAGGGTGCAAGCGTTAATCGGAATTACTGGCCGTAAAGCGCACGCAGGCGGTCTGTCAAGTCGGATGTGAAATCCCCGGGCTCAACCTGGGAACTGCATTCGAAACTGGCAGGCTAGAGTCTTGTAGAGGGGGGTAGAATTCCAGGTGTAGCGGTGAAATGCGTAGAGATCTGGAGGAATACCGGTGGCGAAGGCGGCCCCCTGGACAAAGACTGACGCTCAGGTGCGAAAGCGTGGGGAGCAAACAGG
+
IIIIIIIIIIIIIIHIIIIHIIIIIIIIIIIIIIIIIIIIIIIIIIIIIIHHIIIIHHHIIHHIIIIIGIIHIIIIIHHHIIGHHIIGHHIIIIHIGIIIIHHIIICEGGEHHIHIIIIHGIIIIIIIIIIHIHIIHHHAEEAHFIHIIIIHGFAEGC@HIHHEEGHHIHHD;:>DE-FHH=GCHD-@GHFHFHI-E?HHIII--6-6F-@+-++6@@F@D+>B>CDD###########HHHECHCHHGFHHED:HCIHHHGF?FCHHFEHHHHGA6-EHH=EEHH?B@HEHEHEGHHHHF@A77-EH:IIHHGFAEHHHHCIHIGIIHHGIHHIHHHHGHHHFHHHGDGHHEIIHHIIIHHHIIIIIIIIHIHDHIIHDDEIIIIIIIIIIIIIIIIIIIIIIIIIIIIIIIIIIHIIIIIIIIIIIII
@HWI-D00621:625:HMJNFBCX2:2:1105:11743:4152
GTGGGGAATATTGCACAATGGGCGCAAGCCTGATGCAGCCATGCCGCGTGTATGAAGAAGGCCTTCGGGTTGTAAAGTACTTTCAGCGAGGAGGAAGGCGTTAAGGTTAATAACCTTGGCGATTGACGTTACTCGCAGAAGAAGCACCGGCTAACTCCGTGCCAGCAGCCGCGGTAATACGGAGGGTGCAAGCGTTAATCGGAATTACTGGGCGTAAAGCGCACGCAGGCGGTCTGTCAAGTCGGATGTGAAATCCCCGGGCTCAACCTGGGAACTGCATTCGAAACTGGCAGGCTAGAGTCTTGTAGAGGGGGGTAGAATTCCAGGTGTAGCGGTGAAATGCGTAGAGATCTGGAGGAATACCGGTGGCGAAGGCGGCCCCCTGGACAAAGACTGACGCTCAGGTGCGAAAGCGTGGGGAGCAAACAGG
+
IIIHIIIIIIIIIIIIIHIIIIIIIIIIIIIIIIIIIIIIIIIIIIIIIIHIIIIIIIIIIIIIIIIIIHIIIIHHIIGHHIDHHIIHHHHDHIIIIHGHHHIIIIHIIIIIIIIHIIHIHHIIHIHIIIGHHHIIGIII?FAF@GHFDDHHHIFHHHIHIIHEGGGH?@5CHC+C4---6-6CHC-6E@--54-6EHFHEFEHGEF@@HHGEDGDHEC3>CGDHHHD::CHFHGIHHCH>-G@IIIIIIHGGIHDHHEHHHHEFHAGIIHHIIIIGIIIIIHHIHFHIIHHHHCHHHIHEHHHH?IIHGIIIIIIIIIIIIIIIGIGIIIIHHIIIIIHIIIHEFHD<CIIIIIIIIIIIIHIGIIIIIIIIIIIIIIIIIIIIIIIHHHIHIIIIIHIHHIIIIIIIIIIIIIIIIIIIHIIIIIIII
@HWI-D00621:625:HMJNFBCX2:2:1105:8860:4567
GTGGGGAATATTGCACAATGGGCGCAAGCCTGATGCAGCCATGCCGCGTGTATGAAGAAGGCCTTCGGGTTGTAAAGTACTTTCAGCGGGGAGGAAGGCGATAAGGTTAATAACCTTGTCGATTGACGTTACCCGCAGAAGAAGCACCGGCTAACTCCGTGCCAGCAGCCGCGGTAATACGGAGGGTGCAAGCGTTAATCGGAATTACTGGGCGTAAAGCGCACGCAGGCGGTCTGTCAAGTCGGATGTGAAATCCCCGGGCTCAACCTGGGAAATGCATTCGAAACTGGCAGGCTAGAGTCTTGTAGAGGGGGGTAGAATTCCAGGTGTAGCGGTGAAATGCGTAGAGATCTGGAGGAATACCGGTGGCGAAGGCGGCCCCCTGGACAAAGACTGACGCTCAGGTGCGAAAGCGTGGGGAGCAAACAGG
+
IIIIIIIIIIIIIIIIIHIIIIIIIIIIIIIIIIIIHIIIIHIIIIIIIIGHIIIGIIIIIIIIHIIHHIIIIIIIHHHIIIGEHIHIIIHEHHHIIIIIIIIIIIIIIFHHEHHHHFFHHIGEHIIHHHGICEHHIIIIII@FEHHIHHICGHHIHEHH?EHHH@EHHFD;CCH:@F?6--->C:4EHH--@HHHH??-FHDE4@EF65@G@3@DHHIHHHEHIGHCDCH46--@6-5:C@DGHHHHHHHHHIIHDHECAA-HHGEAA6A-8--HIIIIIHIIHGGACIGHHHHIHEIHGEGHG@HHGGIIHEHFFIIIIIIIHHHIGIIHHGIHHHIIIIIIIIIHDIIIIHHIHGIIIIIIIIHIIIIHIIIHIIIIHGIIIIIIIIIIHIIIIIIIIIIIIIIIIIIIIIIIIIIIIIIIIIIIII
@HWI-D00621:625:HMJNFBCX2:2:1105:10979:4533
GTGGGGAATATTGCACAATGGGCGCAAGCCTGATGCAGCCATGCCGCGTGTATGAAGAAGGCCTTCGGGTTGTAAAGTACTTTCAGCGGGGAGGAAGGCGATAAGGTTAATAACCTTGTCGATTGACGTTACCCGCAGAAGAAGCACCGGCTAACTCCGTGCCAGCAGCCGCGGGAATACGGAGGGTGCAAGCGGTAATCGGAATTACTGGGCGTAAAGCGCACGCAGGCGGTCTGTCAAGTCGGATGTGAAATCCCCGGGCTCAACCTGGGAACTGCATTCGAAACTGGCAGGCTAGAGTCTTGTAGAGGGGGGTAGAATTCCAGGTGTAGCGGTGAAATGCGTAGAGATCTGGAGGAATACCGGTGGCGAAGGCGGCCCCCTGGACAAAGACTGACGCTCAGGTGCGAAAGCGTGGGGAGCAAACAGG
+
IIIIIIIIHIIIIIIIIHHHIGGIIIIIIIIIIIIIHHIIIIIIHHHIHHCHIIHIHIIHGIHIIGIGDCECHHHCCHHIGHHGHGGHHHD.CHHIIIIIGIIHEHHHHIIIIHHHHIFHHIIIIIIIHEGHHHHHDHC-AHHHAHCFHCHHICAGE--6@--@?@G?GE:+3++3+-66-@ECHC=--66F?#######F6-GGG@E@+5--6-EEHDHEE@+@6@3::@46-GHG6GGHG=HHHIHEHEGHDCHDHHHA-EHFF?G-EIIIHIHHHIIIIIIIHHEHH?IHHFIIIIIIIHFHEHIIHDGHHIIHHGIIHGHIIIIIIIIHHIHGIIHIIIIIHHF<IIIIIIHIIIHCIIIIIIIIIIIIIIIHHHCIHIIIIIHHHGIHIIIIIHHIGIIIIIIIIIIIHIIIIIIIIIIIIHIHI
@HWI-D00621:625:HMJNFBCX2:2:1105:13771:4687
GTGGGGAATATTGCACAATGGGCGCAAGCCTGATGCAGCCATGCCGCGTGTATGAAGAAGGCCTTCGGGTTGTAAAGTACTTTCAGCGGGGAGGAAGGTGTTGAGGTTAATAACCTCAGCAATTGACGTTACCCGCAGAAGAAGCACCGGCTAACTCCGTGCCAGCAGCCGCGGTAATACGGAGGGTGCAAGCGTTAATCGGAATTACTGGGCGTAAAGCGCACGCAGGCGGTCTGTCAAGTCGGATGTGAAATCCCCGGGCTCAACCTGGGAACTGCATTCGAAACTGGCAGGCTAGAGTCTTGTAGAGGGGGGTAGAATTCCAGGTGTAGCGGTGAAATGCGTAGAGATCTGGAGGAATACCGGTGGCGAAGGCGGCCCCCTGGACAAAGACTGACGCTCAGGTGCGAAAGCGTGGGGAGCAAACAGG
+
IIIIIIIIIIIIIIIIIIIIIIIIIIIIIIIIIIIIIIGIIIIIIIIIIHHHIIIIIIIIIHHIIIIIIIIIIIIIIIIIIHDGHHIIIIIIIIIIIIHHIIIIIIIIIHHGHEHIIIIGIIHFHIIIEHHIIIHIIHHIHIGHHIIHIHHHHIIFHIIIIIGFHGIIHHHGIGHDE-@@E-@HHI@GGHFH-EH=HE@FHH@GHEE@EFHDHHDE@@6+-@@FE@6:D>@G@@@HGHEIIHHGG?G@EHHF=IHHCHFHGGEFIIHIHHIHFGGIIIIIHIHHHGA?HHGHHHGHHCHHGFEHF-EEHIHG?HIIHIIGIHEIIGIHHDHHHHIIIHHGIIIIIHHF<GIIIIIIHHIIIHGIIIIIIIIIIIIIIIIIIHIIIIIIIIHIIIIHHIHIIIIIIIIIIIIIIIIIIIIIIIIIIIIIII
@HWI-D00621:625:HMJNFBCX2:2:1105:14049:4734
GTGGGGAATATTGCACAATGGGCGCAAGCCTGATGCAGCCATGCCGCGTGTATGAAGAAGGCCTTCGGGTTGTAAAGTACTTTCAGCGGGGAGGAAGGCGGTGAGGTTAATAACCTCATCGATTGACGTTACCCGCAGAAGAAGCACCGGCTAACTCCGTGCCAGCAGCCGCGGTAATACGGAGGGTGCAAGCGTTAATCGGAATTACTGGGCGTAAAGCGCACGCAGGCGGTCTGTCAAGTCGGATGTGAAATCCCCGGGCTCAACCTGGGAACTGCATTCGAAACTGGCAGGCTAGAGTCTTGTAGAGGGGGGTAGAATTCCAGGTGTAGCGGTGAAATGCGTAGAGATCTGGAGGAATACCGGTGGCGAAGGCGGCCCCCTGGACAAAGACTGACGCTCAGGTGCGAAAGCGTGGGGAGCAAACAGG
+
IIIIIIHIIIIIIIIIIIIIIIIIIIHIGIIIIIIIIIIIIIIIIIIIHHHGHHHHIIIIIIIIIIIIIIIIIIIIIIIIIIDGHIFHIIIIIIIIIIIIHIHHIIHHIHIIIIIIHHGIIIIGHHHIHHHHHGIHIIIHHHFIGHHCHCHHIIHIGIIIHIHIGCHHEHIIIIIIIIIIF46CHIIGHHHCHE5@GECCEHAEE-@@HHHF->FEHHICGHG+@@;CD>-HC@@G?F=D>--------@EHGC:DCHHGHIHHHHCFEHIIHHIIHHGA4@HIHHHEHHHGHHHIIHIHHIHFIHIIHHD?IIIHIIHIIIIIIIIIIIIIIIIIIIHGHIIIIHHD<GGIIHF<IIIIIIIIHIIIIIIIHIIIIIIGIIIIIIIIHGIIHIIIIIIHHIIIIIIIIIIIIIIIIIIIHIIIIIHIII
@HWI-D00621:625:HMJNFBCX2:2:1105:15217:4605
GTGGGGAATATTGCACAATGGGCGCAAGCCTGATGCAGCCATGCCGCGTGTATGAAGAAGGCCTTCGGGTTGTAAAGTACTTTCAGCGGGGAGGAAGGCGGTGAGGTTAATAACCTCATCGATTGACGTTACCCGCAGAAGAAGCACCGGCTAACTCCGTGCCAGCAGCCGCGGTAATACGGAGGGTGCAAGCGTTAATCGGAATTACTGGGCGTAAAGCGCACGCAGGCGGTCTGTCAAGTCGGATGTGAAATCCCCGGGCTCAACCTGGGAACTGCATTCGAAACTGGCAGGCTAGAGTCTTGTAGAGGGGGGTAGAATTCCAGGTGTAGCGGTGAAATGCGTAGAGATCTGGAGGAATACCGGTGGCGAAGGCGGCCCCCTGGACAAAGACTGACGCTCAGGTGCGAAAGCGTGGGGAGCAAACAG
+
IIIIIIIIIIIIIIIIIIIIHIIIIIIIIIIIIIHIIIIIIIHIIIIIIIIIIIIIIHIHIHIIIIGHIIIIHHIIIIIGIIDFHHGHIIIIIIIIIIIHIIIIHIIIIIHIHIHIHIIIGIIIHHGEGHHHGHHGIID?GEEHHIICCHHHHIEHFEHHHHHHHIIFHGHGGIIIIG-@@=HCCCEHCEHICGECE@GGGHE?@HGCHHHHEHEEGHHHC>;6>?HDCDE@6-FGF-DIIIHHF6-CH@@FCHDHIIIIIHHHIHIHEHGFHEHEEGIHGHIHIIHGIIIHEHGIHHHHHHHEHGHIIIIHGEHGA.FHIGGHIIIIIHIIIIIIIIIIGGGIIHGDHEHIHHIIIIIIIIHIIIHIIIIIIIIIIIIIIIHHIIIIIHHGFHHHCHIGHIIIIIIIIIIIIIHIIIIIIIIIIHIII
@HWI-D00621:625:HMJNFBCX2:2:1105:11709:4810
GTGGGGAATATTGCACAATGGGCGCAAGCCTGATGCAGCCATGCCGCGTGTATGAAGAAGGCCTTCGGGTTGTAAAGTACTTTCAGCGGGGAGGAAGGTGTTGAGGTTAATAACCTCAGCAATTGACGTTACCCGCAGAAGAAGCACCGGCTAACTCCGTGCCAGCAGCCGCGGTAATACGGAGGGTGCAAGCGTTAATCGGAATTACTGGGCGTAAAGCCCACGCCGGCGGTCTGTCAAGTCGGATGTGAAATCCCCGGGCTCAACCTGGGAACTGCATTCGAAACTGGCAGGCTAGAGTCTTGTAGAGGGGGGTAGAATTCCAGGTGTAGCGGTGAAATGCGTAGAGATCTGGAGGAATACCGGTGGCGAAGGCGGCCCCCTGGACAAAGACTGACGCTCAGGTGCGAAAGCGTGGGGAGCAAACAGG
+
IIIIIIHIIIIIIIIIIIIIIIIIIIIIIIIIIIIHIHIIIIIIIIIIIIIIIIIIIIIIHIIIIIIIHHIIIIIIIIIIIIHHIHIIIHIIHIIIIHHHIIGHIIIIHHEHHHHHGHIHIIHHHHHIHEHHIIICDDHEHHEHEHIFHIID@@GEHH=AH=@@-@EHICHHGICDC@FHH@GHHHIIEEC@-@E-GC-@HHHHGFHGHIHHGHDHE@-+)+3+5+)+>6-4--66--GIHH@-G@--@@GG@+C>3:@G??CFIIHEAFHEHHA@G6B4-E@AEHGEHEFGHEEHEEHHHCGFIIIIIIIHHEHIIHHHIIGIIIIIHIIIHHIIIGIHGIHHGHGD.?GGIIIIIIIIHIHIGIIHHIIIIIIIIIGIIIIIIIIIIIHHHHGIIIIIHEIIIHIIHIIIIIIIIIHIIIIIHIHHIH
@HWI-D00621:625:HMJNFBCX2:2:1105:1518:5297
GTGGGGAATATTGCACAATGGGCGCAAGCCTGATGCAGCCATGCCGCGTGTATGAAGAAGGCCTTCGGGTTGTAAAGTACTTTCAGCGGGGAGGAAGGCGATAAGGTTAATAACCTTGTCGATTGACGTTACCCGCAGAAGAAGCACCGGCTAACTCCGTGCCAGCAGCCGCGGTAATACGGAGGGTGCAAGCGTTAATCGGAATTACTGGGCGTAAAGCGCACGCAGGCGGTCTGTCAAGTCGGATGTGAAATCCCCGGGCTCAACCTGGGAACTGCATTCGAAACTGGCAGGCTAGAGTCTTGTAGAGGGGGGTAGAATTCCAGGTGTAGCGGTGAAATGCGTAGAGATCTGGAGGAATACCGGTGGCGAAGGCGGCCCCCTGGACAAAGACTGACGCTCAGGTGCGAAAGCGTGGGGAGCAAACAGG
+
IIGCHIIIIIIIIIIIIIIHHIIIIHIIIIIIIIHIIIIIIIIIHIIIHDCGHIHIIIIHIHHIIIIIIIIDHIH@FGHCHHHHG@<EHHHCDHHGHHHICHIIIHF/CEHCEEHH?AF@-FHE-FAHH-FHH--3+5D6@F@AAHE-++++@AGCH6E4-EC@---6@F;DHC3;@@-6@-@DH:4@=@-@FEH-556@GEHE?EEF4@HGE>@CH?G?HDH)HHEDD:6FG-EG-HFHH=E@HHEECEG@ED:>+CA?E@F?EHHCHHHHGA-?H@EEE4AEEIHIFIHHHHHEEGIIHHEFAAHFIIIIHEIHECFIIHHIHCHIIIGHIGIIIHHHIHEHHGCF<HIHHIHHHD?HHHEIIIIHIIIHIIHIIIHDHIIHHHIHIIIHG=IIIIIHHIIIIIHHIIIIIHIIIIIIHIIHHGIIII
@HWI-D00621:625:HMJNFBCX2:2:1105:15155:5577
GTGGGGAATATTGCACAATGGGCGCAAGCCTGATGCAGCCATGCCGCGTGTATGAAGAAGGCCTTCGGGTTGTAAAGTACTTTCAGCGGGGAGGAAGGCGATAAGGTTAATAACCTTGTCGATTGACGTTACCCGCAGAAGAAGCACCGGCTAACTCCGTGCCAGCAGCCGCGGTAATACGGAGGGTGCAAGCGTTAATCGGAATTACTGGGCGTAAAGCGCACGCAGGCGGTCTGTCAAGTCGGATGTTAAATCCCCGGGCTCAACCTGGGAACTGCATTCGAAACTGGCAGGCTAGAGTCTTGTAGAGGGGGGTAGAATTCCAGGTGTAGCGGTGAAATGCGTAGAGATCTGGAGGAATACCGGTGGCGAAGGCGGCCCCCTGGACAAAGACTGACGCTCAGGTGCGAAAGCGTGGGGAGCAAACAGG
+
IIIIIIIIIIIIIIIIIIIIIIIIIIIIIIIIIIIHIIIIIIIIIIIIIIHHIIIIIIIIHIIIIIIHIHHIIIIIHHIIIHFHIIHHHIIIIIIIIIIIGCHIIGHGIHHHIHHHIHIIIIIHE?-@EHEHEGDHHHHHIHHIIHIIHHGHDHHHFGHHH@-@HEH--@;DHC;5GGHEHGHHIDIIIHF--EHF--6-4FF6666?GDFE@D:C@EG3CCH35-->3+-6--6GHHEH>5--@6-----EHCD;HDHHHG-EEHEECHHHHACHGIEGIIIIHHIHHIIIIHGHIIIIIIHHHHIGIIIIIIIIHIIIIHHHIIIHHCHIIIIIHHHHHHIIHHHF<FGIIHIHIHHIHIIIIIIHHEHIIIIIIIHIIHIIIIHIIIIIHIIHEIHIHHIIIIHIIIIIIIIIIIIIIIIIIIIIII
@HWI-D00621:625:HMJNFBCX2:2:1105:2866:5958
GTGGGGAATATTGCACAATGGGCGCAAGCCTGATGCAGCCATGCCGCGTGTATGAAGAAGGCCTTCGGGTTGTAAAGTACTTTCAGCGGGGAGGAAGGTGGTGAGGTTAATAACCTCAGCAATTGACGTTACCCGCAGAAGAAGCACCGGCTAATTCCGTGCCAGCAGCCGCGGTAATACGGAGGGTGCAAGGGTTAATCGGAATTACTGGGCGTAAAGCGCACGCAGGCGGTCTGTCAAGTCGTATGTGAAATCCCCGGGCTCAACCTGGGAACTGCATTCGAAACTGGCAGGCTAGAGTCTTGTAGAGGGGGGTAGAATTCCAGGTGTAGCGGTGAAATGCGTAGAGATCTGGAGGAATACCGGTGGCGAAGGCGGCCCCCTGGACAAAGACTGACGCTCAGGTGCGAAAGCGTGGGGAGCAAACAGG
+
HHIIHIIIHHIIIIGIIIIIIIHHCHIIIIGCGHIIIIIIGCFHHHHHEHHIIHIIGHHIIIHIIHHIIIIIIHGEHHCHHHHI@HH<EHHDIIGHHHIIHHFIGHIHECEHHH?HHEG?FH@AAHFHC-AECHHHHCHHEHHHHHHGH:+>HH-6FE---6-66--4G-63>;D:-6F?E-46:+54-6@@-------6@=--66F@--@@H?HEGHFHCGGC@-4+3)EF@@@EG-EC@5-6--EIHIHHFD:DCDGEH?CIHEHHHH?HHGA?GGHFGE@@C-?HH@-B-@AHIHGG7?GIHIIHHD>7DCHHGEHIIHIGIHHFCDHHHHIHHHGDHHCG0HHF7GHHGIIHIIIIIIHIIIIIIIHEHECGIIGHEHHGIIIIIIHFGEIIIIHIHEIIIIGIIIIIIIIIIIIIIIIHGFIIHI
@HWI-D00621:625:HMJNFBCX2:2:1105:10015:5974
GTGGGGAATATTGCACAATGGGCGCAAGCCTGATGCAGCCATGCCGCGTGTATGAAGAAGGCCTTCGGGTTGTAAAGTACTTTCAGCGGGGAGGAAGGCGGTGAGGTTAATAACCTCATCGATTGACGTTACCCGCAGAAGAAGCACCGGCTAACTCCGTGCCAGCAGCCGCGGTAATACGGAGGGTGCAAGCGTTAATCGGAATTACTAGGCGTAAAGCGCAAGCAGGCAGTCTGTCAAGTCGGATGTGAAATCCCCGGGCTCAACCTGGGAACTGCATTCGAAACTGGCAGGCTAGAGTCTTGTAGAGGGGGGTAGAATTCCAGGTGTAGCGGTGAAATGCGTAGAGATCTGGAGGAATACCGGTGGCGAAGGCGGCCCCCTGGACAAAGACTGACGCTCAGGTGCGAAAGCGTGGGGAGCAAACAGG
+
IIIIIIHIIIIIIIHIHIIIIIHHIIIHGIIIGHHIIHGIIIHIIHHHCHEHHHHIIIIHIIIIHIIIIIIIIIIIIIIIIIDHHIFHIGHHHIIIIIIHDHHFIIIHIIIIIIHIIHHH-FHHHCHIHFHHCAEHHHC?GHHI-6GAHGC;GHFHGHHHII@HHCCHHHHCHCDHE-6-EE-3C+-6@H@--6-@E--6@E6@G@664#@4--6@@>D<-+6+@?HG@-4HG6CF6-@HDEHG@-?HHHIHHDHDC+?GHHHA@A-A-GIIIHHHEFHHEIHIIIIHHHHGAF?HHHGHHFHIIHHIIIIHHFIIHFEHIHHIHFIHHGIIHIIIIHHEHHHHHHHGDHHHIIIHIIIHDIHHIIHIIIHIIIIIIIHIIIIGIIHHIIHEFIIIHHEEHHIHHHIIIHIIHIIIIIHHHHHHIHGIHI
@HWI-D00621:625:HMJNFBCX2:2:1105:8654:6041
GTGGGGAATATTGCACAATGGGCGCAAGCCTGATGCAGCCATGCCGCGTGTATGAAGAAGGCCTTCGGGTTGTAAAGTACTTTCAGCGGGGAGGAAGGCGGTGAGGTTAATAACCTCATCGATTGACGTTACCCGCAGAAGAAGCACCGGCTAACTCCGTGCCAGCAGCCGCGGTAATACGGAGGGTGCAAGCGTTAATCGGAATTACTGGGCGTAAAGCGCACGCAGGCGGTCTGTCAAGTCGGATGTGAAATCCCCGGGCTCAACCTGGGAACTGCATTCGAAACTGGCAGGCTAGAGTCTTGTAGAGGGGGGTAGAATTCCAGGTGTAGCGGTGAAATGCGTAGAGATCTGGAGGAATACCGGTGGCGAAGGCGGCCCCCTGGACAAAGACTGACGCTCAGGTGCGAAAGCGTGGGGAGCAAACAGG
+
HIIIIIIIIIIIIIIIIIIIIIIIIIIIIIIIIIIGIIIIIIIIIIIIIIHHIIHIIIGGHHGIHIIIHHDCHHHIIHHIIIDGHHHHCDHD<DEHHHHHIHHHIGHHIHHHIIGHHHIIIIIEEG@EGHH=GHHG::+F?G??EHF->:DHHE@GHI@FHH@GHHHHHI:HD+++4-@GG-6;DHHHEHHE-6@--EHFE@GEHHD?HHC-GCEC@HHC6+-+-?@++3-HFIHHE@=DDHE-HHHG@@6CH;H>+DE-6-8-@A-F?HEHIHEFE@F@HDFFA6-A-B46-EFFHIHHCGBEA-IIIHHCFCEEHGHHHHHFCFHED<HDHIHIHHIHHHGH?HHF<HD1CCIHEIIIHHHHFIHIIIHEIIHHDED?HCHHHIIIHHCEHHHHHHHHHHHHIIIIHHHHCHHHHHGGHFHIHIHHFI
@HWI-D00621:625:HMJNFBCX2:2:1102:10302:9997
GTGGGGAATATTGCACAATGGGCGCAAGCCTGATGCAGCCATGCCGCGTGTATGAAGAAGGCCTTCGGGTTGTAAAGTACTTTCAGCGGGGAGGAAGGTGTTGAGGTTAATAACCTCAGCAATTGACGTTACCCGCAGAAGAAGCACCGGCTAACTCCGTGCCAGCAGCCGCGGTAATACGGAGGGTGCAAGCGTTAATCGGAATTACTGGGCGTAAAGCGCACGCAGGCGGTCTGTCAAGTCGGATGTGAAATCCCCGGGCTCAACCTGGGAACTGCATTCGAAACTGGCAGGCTAGAGTCTTGTAGAGGGGGGTAGAATTCCAGGTGTAGCGGTGAAATGCGTAGAGATCTGGAGGAATACCGGTGGCGAAGGCGGCCCCCTGGACAAAGACTGACGCTCAGGTGCGAAAGCGTGGGGAGCAAACAGG
+
IIIIIIIIIIIIIIIIIIIIIHIIIIIIIIIIIIIHIIIIIIIIIIIICHGHIGIIEHIIIIIHIIIIDHIIIIIIIHFHHIGEHCHCHIHHHHHHHHHHID.@GEHHIHHHHH-A-7--D-D--77DG?GCH@4DCHHIHGHH-@@-53:+4A--8-5-5@-@@@-5@EH:D+33---66@@CD+-6@-@--664@GE-@-@----6>@DH=9H@6CHB-@6+--55+)-6---6@FE>354-G@?CHGFEGHDHGH?F-EA-?HE-HHF--6--?HIHIHEFHF-FB--F8A-HIHGHHEHIHHIIIIIIHHHHHHHGHHHIIIIIHHIGHIIIHHHCIIIIIIHF<CGIIHIIGHFIIIGHIIIHIIIIIIIIIIIIIIIHIIIIIIHIHIHIIIIIIHIIIIIIIIIIIIIIIIIIIIHIIIIIII
@HWI-D00621:625:HMJNFBCX2:2:1102:19167:9768
GTGGGGAATATTGCACAATGGGCGCAAGCCTGATGCAGCCATGCCGCGTGTATGAAGAAGGCCTTCGGGTTGTAAAGTACTTTCAGCGGGGAGGAAGGCGATAAGGTTAATAACCTTGTCGATTGACGTTACCCGCAGAAGAAGCACCGGCTAACTCCGTGCCAGCAGCCGCGGTAATACGGAGGGTGCAAGCGTTAATCGGAATTACTGGGCGTAAAGCGCACGCAGGCGGTCTGTCAAGTCGGATGTGAAATCCCCGGGCTCAACCTGGGAACTGCATTCGAAACTGGCAGGCTAGAGTCTTGTAGAGGGGGGTAGAATTCCAGGTGTAGCGGTGAAATGCGTAGAGATCTGGAGGAATACCGGTGGCGAAGGCGGCCCCCTGGACAAAGACTGACGCTCAGGTGCGAAAGCGTGGGGAGCAAACAGG
+
IIIIIIIIIIIIIIIIIIIIIIHEHHIIIIIIIIIIIIIIIIIIIIGIHIHIIIGIGIHHHIIIIIIIIHHHIIIIIIIIHIGHHIHIHIIGIGIIIIIIHCEHFHHHIGGEEA@HHIHHHGIHHHGH@?@5FEHDDHIIIIHAFC?CDH:DDHIH?HHFHHHFGHI?G@D+>C+5@GHEEEECCHHHE@@ECH4@GHGHGH@@@@H6#C@EC666@E?CEIHHHHHHCDCG@6@6--@:CHHHIHGF-CGF@+>>+DHFA-CGHA-GHHEIIH?CF6EHEHHHIHHHFIHHIHGHHHHIHHCCHGHHIIIHHEHHGGBG?G?HIIIIIIIHIHIHHHHGHIHHFEGA<DHHGHIHHGIIIIGIIIHHHHIIIIIIHDCIIHIGIIIIIIIHGIIIIIIIHHIIIIHIIIIIIIIHIIIIIIIIIIIIII
@HWI-D00621:625:HMJNFBCX2:2:1102:15619:10345
GTGGGGAATATTGCACAATGGGCGAAAGCCTGATGCAGCGACGCCGCGTGAGGGATGACGGCCTTCGGGTTGTAAACCTCTTTCAGTAGGGAAGAAGCGAAAGTGACGGTACCTGCAGAAGAAGCGCCGGCTAACTACGTGCCAGCAGCCGCGGTAATACGTAGGGCGCAAGCGTTATCCGGATTTATTGGGCGTAAAGGGCTCGTAGGCGGTTTTGCGCGTCTGCCGTGAAAGTCCGAGGCTCAACCTCGGATCTGCGGTGGGTACGGGCAGACTAGAGTGATGTAGGGGAGACTGGAATTCCTGGTGTAGCGGTGAAATGCGCAGATATCAGGAGGAACACCGATGGCGAAGGCAGGTCTCTGGGCATTTACTGACGCTGAGGAGCGAAAGCATGGGGAGCGAACAGG
+
IIIIIIHIHIIIIGHIIIGIIIIIIIIIIIIIIHHIIIHHHIIIIIGIIIIIHHGHHFHHDGIIIIIIHIIIIHIHIIIGIFFFHEEHHHHHIIIIIII=HHHHHHIIGHHHIHHHCF7-EHHHGHGHIGDDE@GHHHHHIGEFFHHHHECDHHCC4FEGHHH@-@GDDHH:EHHEEECHHH-6@?EHHHC64DH>EE@)4>@4--@C3:E@636))>5+GG+:C=IIHGHHHDGE=G?FHHGC-@+6-7GEH:>D7+-G@AGEHHEFG.EF.A@EGD.EHEHHHGHHFGHHHHHIIHHGG?GIIIIHD<>CHEEGHHHHCGHF@HFA<IIHHGIIGHFIGIIIH=IIIIIHIHIIHHHHGCIHHIGIHGIHHGIGIIIIIIIIHDGIIIIIIHHIIIIHHDIHHHHIHI
@HWI-D00621:625:HMJNFBCX2:2:1102:16865:10431
GTGGGGAATATTGCACAATGGGCGCAAGCCTGATGCAGCCATGCCGCGTGTATGAAGAAGGCCTTCGGGTTGTAAAGTACTTTCAGCGGGGAGGAAGGCGATAAGGTTAATAACCTTGTCGATTGACGTTACCCGCAGAAGAAGCACCGGCTAACTCCGTGCCAGCAGCCGCGGTAATACGGAGGGTGCAAGCGTTAATCGGAAATACTGGGCGTAAAGCGCACGCAGGCGGTCTGCCAAGTCGGATGTGAAATCCCCGGGCTCAACCTGGGAACTGCATTCGAAACTGGCAGGCTAGAGTCTTGTAGAGGGGGGTAGAATTCCAGGTGTAGCGGTGAAATGCGTAGAGATCTGGAGGAATACCGGTGGCGAAGGCGGCCCCCTGGACAAAGACTGACGCTCAGGTGCGAAAGCGTGGGGAGCAAACAGG
+
IIIIIIIIIIIIIIIIIHIHIIIIIIIIIIIIHIHIIIIIHIIIIIIIEDHHHIIHHIIIIIIIIIIIIHIIIHHHIIIIGIFHIIIIIIIIIIIGIIIIGHCHHIGHHHIIIGGH?HHHIIIIIIIHEHH@GAGHCDDHHIHH-FGHHGIHF?AHGHIIHHIIIHEEHCHIII+C-@HCHE-C:HII=F?GFI@GH--6HF=-#@-56:C6G@>DDHHD-@4+@EEC>5--5-6--@G:>-@@CG@-@CIHIHHC>+@-AHA-IIHHHHHHHHHCIIHGA4FEHGCIHB-@HHEEHHGE???IHGHIIIIHHFAIHHHHHIHHIIIIIIIIHHIIHECHIIIIHFHGDGIHIIIHFHHHHIGIIHHHIHIHIIIIIIIHHEHHIIIHHHHHGIIIIIIIIHIIIIIIIIIIIIIIIIIIIIIIIIIIII
@HWI-D00621:625:HMJNFBCX2:2:1102:19910:10260
GTGGGGAATATTGCACAATGGGCGCAAGCCTGATGCAGCCATGCCGCGTGTATGAAGAAGGCCTTCGGGTTGTAAAGTACTTTCAGCGGGGAGGAAGGTGTTGTGGTTAATAACCACAGCAATTGACGTTACCCGCAGAGGAAGCACCGGCTAACTCCGTGCCAGCAGCCGCGGTAATACGGAGGGTGCAACCGTTAATCGGAATTACTGGGCGTAAAGCGAATGCAGGCGGTCTGTAAAGTCGGATGTGAAATCCCCGGGCTCAACCTGGGAACTGCATTCGAAACTGGCAGGCTAGAGTCTTGTAGAGGGGGGTAGAATTCCAGGTGTAGCGGTGAAATGCGTAGAGATCTGGAGGAATACCGGTGGCGAAGGCGGCCCCCTGGACAAAGACTGACGCTCAGGTGCGAAAGCGTGGGGAGCAAACAGG
+
IIEHIIIII1GHEHIIIIIIICHHIIIIHHIIIII@HHIEF1FHIIIIHID1DFHIHIIHI0<GHHII<H/CGHIIIHHIHHD/AEC.>:DH<>GH@H7.7:.:EE---8D7---88AF?@GHHHHII-4A--6->5+6--A@@@EE?>C>CHHIIGE=GEIHHH?F-@?>DH;C>@FCH?-6>DH@@4----54@-@-6G-6F@664-'GHH%(5HH7>@#E+-?ECECF@6------>3-=FHHG@@?F@5+C>:HH@-G@HEHGA-F-HG@CGIHHA5=HHHFHEC@B@F-EHGHCHGD--F@GIHC>-G@HHGED:.IHGHEIHH:CHIHHHD.HHIIGIIHGF@HHIGIHHECHHCHHHEIIHIHIIIIIIIHDDH?HEIHHF<CHIIIIIHHFHF1IHHEHIGIIIHHHGIIIIGIIHIIIIIH
@HWI-D00621:625:HMJNFBCX2:2:1102:15609:11405
GTGGGGAATATTGCACAATGGGCGCAAGCCTGATGCAGCCATGCCGCGTGTATGAAGAAGGCCTTCGGGTTGTAAAGTACTTTCAGCGGGGAGGAAGGCGATAAGGTTAATAACCTTGTCGTTTGACGTTACCCGCAGAAGAAGCACCGGCTAACTCCGTGCCAGCAGCCGCGGTAATACGGAGGGTGCAAGCGTTAATCGGAATTACTGGGCGTAAAGCGCACGCAGGCGGTCTGTCAAGTCGGATGTGAAATCCCCGGGCTCAACCTGGGAACTGCATTCGAAACTGGCAGGCTAGAGTCTTGTAGAGGGGGGTAGAATTCCAGGTGTAGCGGTGAAATGCGTAGAGATCTGGAGGAATACCGGTGGCGAAGGCGGCCCCCTGGACAAAGACTGACGCTCAGGTGCGAAAGCGTGGGGAGCAAACAGG
+
IIIIHIIIIIIIIIIIIIIIIIIIIHIIIIIIGHGHIIIIHIIIIIHHHHGHIIIHIIIIIIHIIGIIGIIDHCHHHHHEHGDEHHIIHIIGHHIFHIIIIGHIHHHHHHHHICHHH-7AGDEHIHECGEGEHHHIDICHIIIHIIIEHHIIHH?GHHHH?E@G6GHHHEHHHDD;EE-@?-@CHGEGHGC--@GH@HH-@6G6@H9HEG:G--4E@+C5-56+--@+1+-EFF6-HGHDHHG?FFC@FEHFG;:CD:GAFG6-GA-HFEAHFA-6B-HCGHEHIIIHGA-A7EADEFCGA77-D-GCDHCEHHEHDBHIHIGHIHHED>>.@EIHEHEIHCHGIHEA<<@CCEIIHIHIIIIIHIHHIIIIIIHHHIHIHFIIHIIHHHIIHHFHHGHIIIIIIIIIIIIHIHIHHHIIIIIIIIIIII
@HWI-D00621:625:HMJNFBCX2:2:1102:17393:11783
GTGGGGAATATTGCACAATGGGCGCAAGCCTGATGCAGCCATGCCGCGTGTATGAAGAAGGCCTTCGGGTTGTAAAGTACTTTCAGCGGGGAGGAAGGTGTTGAGGTTAATAACCTCAGCAATTGACGTTACCCGCAGAAGAAGCACCGGCTAACTCCGTGCCAGCAGCCGCGGTAATACGGAGGGTGCAAGCGTTAATCGGAATTACTGGGCGTAAAGCGCACGCAGGCGGTCTGTCAAGTCGGATGTGAAATCCCCGGGCTCAACCTGGGAACTGCATTCGAAACTGGCAGGCTAGAGTCTTGTAGAGGGGGGTAGAATTCCAGGTGTAGCGGTGAAATGCGTAGAGATCTGGAGGAATACCGGTGGCGAAGGCGGCCCCCTGGACAAAGACTGACGCTCAGGTGCGAAAGCGTGGGGAGCAAACAGG
+
IIIIIHHHIIIIIHIIIIIIIHHIIIIHHIIHGHHHIIIHIIIIIIIIHIG?HHIIHHEHIIHHIIHDHHHIFHHIHHHHCFDGHIIDDDHHIIDHHHHCHHH?GH@CHIHIEFA?FHHHFHEHHHIIEEHECEHHHGHHEHHHHHH?C+>>EHAHEH=ECEHHECF@H?DDDD+3@-FG@GHHGHHII-@@-@@EHE--HG@?66-*-@HHHE?=@ED8-@@6-@DD;5@-6--6-HE>+--HHHHG@?HHEHD++;@-IHE?HHHEA?HHGFB-@E?@EEHEEFIIHIIHEF-EHHEF-GG?HHIIIGHHGF?IIIHHEHHHIIIIIHIIHHIIHIIHIIGIIIHF<CHIIIIIIHHIHHGHIGIIIIIIIIIIIIIHCHHGIIIIGIIIHGIHIIHHEHIIIIHGIIIIIIIIIIIIIHIIIIIIII
@HWI-D00621:625:HMJNFBCX2:2:1102:15969:12268
GTGGGGAATATTGCACAATGGGCGCAAGCCTGATGCAGCCATGCCGCGTGTATGAAGAAGGCCTTCGGGTTGTAAAGTACTTTCAGCGGGGAGGAAGGCGGTGAGGTTAATAACCTCATCGATTGACGTTACCCGCAGAAGAAGCACCGGCTAACTCCGTGCCAGCAGCCGCGGTAATACGGAGGGTGCAAGCGTTAATCGGAATTACTGGGCGTAAAGCGCACGCAGGCGGTCTGTCAAGTCGGATGTGAAATCCCCGGGCTCAACCTGGGAACTGCATTCGAAACTGGCAGGCTAGAGTCTTGTAGAGGGGGGTAGAATTCCAGGTGTAGCGGTGAAATGCGTAGAGATCTGGAGGAATACCGGTGGCGAAGGCGGCCCCCTGGACAAAGACTGACGCTCAGGTGCGAAAGCGTGGGGAGCAAACAGG
+
IIIIIIIIIIIIIIIIIIIIIIHIIIIIIIIHIIIIIGIIIIIIIIIIIIIIIIIIIIIGIIIIIIIIHIIIIIIIIIIIHHDGHHIIIIIIIIIIIHHHIIGIIIIIIGHIIGIIIIIHFHHHIHHI@EHEHHII+;>HHFHHHIIIIIHIHH-@-@5@EHHIF?E?HCC::C+CE-@FHE=+>C----@@455@GG@--@@@@64-4@E@@<3@@GDCCE4+G@HHD16----EHFHCHCH@F@-?C@-CEHHHCDEA--A-HHGF-HEHIH@HG?EE?HHHIHHHHIFHGG-EIIHHIHHEHG?HIIIHIHIIIIIHIIIHIIIIIIIIIIIIIIIIIIHIHHGD<<HIIIIIIIGIIIHIIIIIHIIHIIIIHHHDHGIIIIIIIIIHHIIIIIHIHGIIIGIIIIIIIIIIIIIIIIIIIIIIII
@HWI-D00621:625:HMJNFBCX2:2:1102:19848:12824
GTGGGGAATATTGCACAATGGGCGCAAGCCTGATGCAGCCATGCCGCGTGTATGAAGAAGGCCTTCGGGTTGTAAAGTACTTTCAGCGGGGAGGAAGGTGTTGAGGTTAATAACCTCAGCAATTGACGTTACCCGCAGAAGAAGCACCGGCTAACTCCGTGCCAGCAGCCGCGGTAATACGGAGGGTGCAAGCGTTAATCGGAATTACTGGGCGTAAAGCGCACGCAGGCGGTTTGTCAAGTCGGATGTGAAATCCCCGGGCTTAACCTGGGAACTGCATTCGAAACTGGCAGGCTAGAGTCTTGTAGAGGGGGGTAGAATTCCAGGTGTAGCGGTGAAATGCGTAGAGATCTGGAGGAATACCGGTGGCGAAGGCGGCCCCCTGGACAAAGACTGACGCTCAGGTGCGAAAGCGTGGGGAGCAAACAGG
+
IIIIIIGIIHIIGIIFHHIHHIIIIIGIFHIIIIIIHIHIHHIIIIHIDHEHHIEFHIIHGCHIIIIIHCGHIIIIIIIGH@<DAF?HIIIHIHGHIHHGHH?HIGGHHIECEDEHHHEEH-DHHIHI-A@7FFH:H:3-FHAA-AGF:CHDEHEEEHGE@HH-@E@CH?+6>>+5@-66E--+3;@HEHIHEH@-5@@?GHCH?EFDHC36--EECC++-@@:G-@C:+@56--66IHH;@=EG6-E@HH@-C:>+>-A8----HE@F66-A6-G@?AHGC@GIH@E?GEHHHGHFIIHGAA-F@HGIIIIIIIGIIIIHIHIIIIHDHH:.IHHIIIHIIIIHEHF<FFIHIIIHHFHCHIIHIGIIIIIIIIIIIHDHIIIIIIIHIHIIIIIHIIHF@IIIIIIIIIIIIIIIIIIIIIIIIIIII
@HWI-D00621:625:HMJNFBCX2:2:1102:15955:13311
GTGGGGAATATTGCACAATGGGCGCAAGCCTGATGCAGCCATGCCGCGTGTATGAAGAAGGCCTTCGGGTTGTAAAGTACTTTCAGCGGGGAGGAAGGTGTTGAGGTTAATAACCTCAGCAATTGACGTTACCCGCAGAAGAAGCACCGGCTAACTCCGTGCCAGCAGCCGCGGTAATACGGAGGGTGCAAGCGTTAATCGGAATTACTGGGCGTAAAGCGCACGCAGGCGGTCTGTCAAGTCGGATGTGAAATCCCCGGGCTCAACCTGGGAACTGCATTCGAAACTGGCAGGCTAGAGTCTTGTAGAGGGGGGTAGAATTCCAGGTGTAGCGGTGAAATGCGTAGAGATCTGGAGGAATACCGGTGGCGAAGGCGGCCCCCTGGACAAAGACTGACGCTCAGGTGCGAAAGCGTGGGGAGCAAACAGG
+
IIIIIG@EHHIIIHIIIIIIHIHIHIIIIIIIHIIIHIIIIIIIIHIIIHHGIIHGHIHIIGGIHHIIIHIHHHFGHFEF<EGHIHIIIIIDHIHHHHEHHHAFCCFGCEFHH?GIIFHE-FE@-@FH7AF7B8@D::DHIIIGCGHHHD;DEFEC?@-44EE@-@?@?-+53+6+46@@G-4+55-4@-FF?E-5@56FCH@--6-5-+D@66>?E6+5455>-CIHH9-G@6-@-FHCHC@@G@HHE@-@-+HC:HEEEE@4-EEEHHHGFFEHHHHEEEAABB-@EHHEEEBGD--HHHHHHHFGHD>ADGFCGHHHGGCIIHFIIIIIHGIIHEEHIIGIHFHG<@IHFHHGHIIIHHIIIIIIIIIIIIIIIIIGIHIIIIIIIIIIIIIIHIIIGIIIIIIHIIIIIIIIIIIIIIIIIIHIII
@HWI-D00621:625:HMJNFBCX2:2:1102:13637:14445
GTGGGGAATATTGCACAATGGGCGCAAGCCTGATGCAGCCATGCTGCGTGTATGAAGAAGGCCTTCGGGTTGTAAAGTACTTTCAGCGGGGAGGAAGGCGGTGAGGTTAATAACCTCATCGATTGACGTTACCCGCAGAAGAAGCACCGGCTAACTCCGTGCCAGCAGCCGCGGTAATACGGAGGGTGCAAGCGTTAATCGGAATTACTGGGCGTAAAGCGCACGCAGGCGGTCTGTCAAGTCGGATGTGAAATCCCCGGGCTCAACCTGGGAACTGCATTCGAAACTGGCAGGCTAGAGTCTTGTAGAGGGGGGTAGAATTCCAGGTGTAGCGGTGAAATGCGTAGAGATCTGGAGGAATACCGGTGGCGAAGGCGGCCCCCTGGACAAAGACTGACGCTCAGGTGCGAAAGCGTGGGGAGCAAACAGG
+
IIIHIIIIIIIIIIIIIIIIIIIIIIIIIIHIIHIIIIIIIIIIIHIIIHGHIIIIIIIHIHIHIIIIIHHIIGIIHHGHGEDHGHIHIDHDHIIHHIIIIIIIIIHHIHIGHIIIIGFHHHHEIIGHEHEH?HHIHIHGGHHH-AHHIIIGHH@AHFHHIIHIIH66-4:CHIIICEH@E=4>DH-EHHH@-@GCC46@EHHIHEHHI@G@-;3CE3@3--33C->CCH5@6--ECIDDHE@FEEEHHHHF=DDHHCEEF-?EGA-?HFF6---68--HHGC@EFGIIGGIIIHEGIHHHHH?HHCHHHHGHFHHHHHIIIIHGHIHD:IIHHIIHHIHHGIIHHFD<DHIHIIIIHGHIHHIIIIIIIIIIIIIIIHHHEIIIIIIIHHHFIHIHHIIIIIIIIHIIIIIIIIIIIIIIIIIIIIIII
@HWI-D00621:625:HMJNFBCX2:2:1102:11874:15345
GTGGGGAATATTGCACAATGGGCGCAAGCCTGATGCAGCCATGCCGCGTGTATGAAGAAGGCCTTCGGGTTGTAAAGTACTTTCAGCGGGGAGGAAGGCGATAAGGTTAATAACCTTGTCGATTGACGTTACCCGCAGAAGAAGCACCGGCTAACTCCGTGCCAGCAGCCGCGGGAATACGGAGGGTGCAAGCGTTAATCGGAATTACTGGGCGTAAAGCGCACGCAGGCGGTCTGTCAAGTCGGATGTGAAATCCCCGGGCTCAACCTGGGAACTGCATTCGAAACTGGCAGGCTAGAGTCTTGTAGAGGGGGGTAGAATTCCAGGTGTAGCGGTGAAATGCGTAGAGATCTGGAGGAATACCGGTGGCGAAGGCGGCCCCCTGGACAAAGACTGACGCTCAGGTGCGAAAGCGTGGGGAGCAAACAGG
+
IIIIIIIIIIIIIIIIIIIIIIIIIIIIGIIIIIIIIIIIIIIIIIIIIHHIIIIIIIIIGIIIIIIIHHHIIIIGHHIIIF<DHHIIIIIIIIIIIHGIHHIHIIGHIHHHHHIIIIIIIIIIIIHHHIHIIHEHHHHG@GHHHGHHIHHDHIHHGEC@4GHHEHHHIIIHC++6>4-FHCHHGHEEGHE--@55@GH?HH6@@--5@6@F--EHHH:C@@6+@--D::G@6-HHE@E6+-EE@@@66@F@6+:DIIIHHFIHFA-?EEF@EEHHG@HGHHGIHIHEIHFHHHIIIHEGC@GA8-F=GIIHEHIHIHHIIIIIIIIHDCIIIIIIIGIHIIIIHIHD<FIIIIIIIIIIGIIIIIIIGIIHHIIIIIHCIHGGIIIIIIIIHIIIHHIIIIIIIIHHIIIIIIIIIIIIIIIIIIIIII
@HWI-D00621:625:HMJNFBCX2:2:1102:16219:15759
GTGGGGAATATTGCACAATGGGCGCAAGCCTGATGCAGCCATGCCGCGTGTATGAAGAAGGCCTTCGGGTTGTAAAGTACTTTCAGCGGGGAGGAAGGCGGTGAGGTTAATAACCTCATCGATTGACGTTACCCGCAGAAGAAGCACCGGCTAACTCCGTGCCAGCAGCCGCGGTAATACGGAGGGTGCAAGCGTTAATCGGAATTACTGGGCGTAAAGCGCACGCAGGCGGTATTGCAAGTCGGATGTGAAATCCCCGGGCTCAACCTGGGAACTGCATTCGAAACTGGCAGGCTAGAGTCTTGTAGAGGGGGGTAGAATTCCAGGTGTAGCGGTGAAATGCGTAGAGATCTGGAGGAATACCGGTGGCGAAGGCGGCCCCCTGGACAAAGACTGACGCTCAGGTGCGAAAGCGTGGGGAGCAAACAGG
+
HHHIIIHIHIIGGHIHIIGHHHIGHHCHIIIIIHIIIHIHIHIIIHHIGDEHHHI?FHHIEHHHIIHIIIH.CHHICHHIHEDEH@CH.;H.<.:AHHGC:HHIHIEHHHH-FHGHEHIE@-A-EGHIIHIH?-4>+5>AGHHHHHHHHCCH5@--@-6@GDEEH@FG@HDIH:+>E@--@-->;:HEEEHE-46@GC?@G-@-@HG-6-6@@:+3-FE-63@DE55DC@6-6--6@-E+D45---6-666@@::D6+A?A?FAHHGEFA@8-6--B---5-HF6-A-?E@-D-HIFHECHHF-F-CHHD;EA.HEFHHFB7.GGHHGH:DC@CHIHHHHGIHIHEE@<HHHG@IHGCHEHDHHCIHEHEHECIIIHHE<FGCH@EHGEGF?F0GHHHHEHGH?CEDIIIIIGHHHHIIHHHH@FFHECI
@HWI-D00621:625:HMJNFBCX2:2:1102:20627:15878
GTGGGGAATATTGCACAATGGGCGCAAGCCTGATGCAGCCATGCCGCGTGTATGAAGAAGGCCTTCGGGTTGTAAAGTACTTTCAGCGGGGAGGAAGGTGTTGAGGTTAATAACCTCAGCAATTGACGTTACCCGCAGAAGAAGCACCGGCTAACTCCGTGCCAGCAGCCGCGGTAATACGGAGGGTGCAAGCGTTAATCGGAATTACTGGGCGTAAAGCGCACGCAGGCGGTCTGTCAAGTCGGATGAGAAATCCCCGGGCTCAACCTGGAAACTGCATTCGAAACTGGCAGGCTAGAGTCTTGTAGAGGGGGGTAGAATTCCAGGTGTAGCGGTGAAATGCGTAGAGATCTGGAGGAATACCGGTGGCGAAGGCGGCCCCCCGGACAAAGACTGACGCTCAGGTGCGAAAGCGTGGGGAGCAAACAGG
+
IIIIIIIIIIIIIIIIIIIIIIIIIHIIGIIIIIIHIIIHIIIIHIIIHIEEHIHIHHHGHHHHIHIIIHHIHGGHIHHHGH<CEHHHHHHIHIIIHII?GHHFHIHHCHHEFDEHHIEFHFCEHHIIEHCDFHIDHDCH--AEFEHHDD:CGHIGHIGH?@HHEEHHIF+:35+6@@E-E@ED:C@H=EHG?@@-656@G@F4GEIG18>46;-3E@G4++5>@--HD;@4---6--@5+-4--6----FF@+HD:C@@--FHHIH@HF6-6-6--HEHEEHIHEIHHCEG@-@F@6-E@E@@@-HHIIHHHHGIIIHHCHCIIIIHHHDIIIIHCEIFIHHHHHHA8FHIIHFHHF6E<HIIHIGHIIIIIIHIIIIIIHIIIIIHHCEGFIHIHIIIIHIIHIHIIIIIIIIIIIHIIIIHHIHEHI
@HWI-D00621:625:HMJNFBCX2:2:1102:13645:16633
GTGGGGAATATTGCACAATGGGCGCAAGCCTGATGCAGCCATGCCGCGTGTATGAAGAAGGCCTTCGGGTTGTAAAGTACTTTCAGCGGGGAGGAAGGTGTTGAGGTTAATAACCTCAGCAATTGACGTTACCCGCAGAAGAAGCACCGGCTAACTCCGTGCCAGCAGCCGCGGTAATACGGAGGGTGCAAGCGTTAATCGGAATTACTGGGCGTAAAGCGCACGCAGGCGGTCTGTAAAGTCGGCAGTTAAATCCCCGGGCTCAACCTGGGAACTGCATTCGAAACTGGCAGGCTAGAGTCTTGTAGAGGGGGGTAGAATTCCAGGTGTAGCGGTGAAATGCGTAGAGATCTGGAGGAATACCGGTGGCGAAGGCGGCCCCCTGGACAAAGACTGACGCTCAGGTGCGAAAGCGTGGGGAGCAAACAGG
+
IIIHIIIIIIIIIIIIIIIIIIIIIIIIIIIIIIHIHHIIIHHIGHIIHHHHHIIIIIIIIHIIIIIIIHIIIIIIIHIHEGDGHHIHHIHHIIIGHHHCHHHIII@FHFHGIIIIFHIGHHHHHHEC-@GGH?@H;>CEHICC-AEHH:++4A---6@EE@@?H-66-@+3>:+>@--64-@D:+--@@@EEE5-@E@6@E@HH6@5@IHHH@@E@53)-C@FC?DD;3-?HFF@66-D;+>-6--6--EHHDHDH:A-6?@-GHE8--GF6--6?HHBGE?GHHGIIHHE?HF?EHIIHFECD-H@DDCDD.IHF?HIIIIIHHIIHIIIHEIHHFHIIIIIIHCHHIGIIGIIIIIIHDHHCIIIIIIIIIIIIIGIFCHIIIIIHHHIHIIIIIIIHFHIIIIIIIIIIIIIIIIIIIIIIIIIII
@HWI-D00621:625:HMJNFBCX2:2:1102:16525:16946
GTGGGGAATATTGCACAATGGGCGCAAGCCTGATGCAGCCATGCCGCGTGTATGAAGAAGGCCTTCGGGTTGTAAAGTACTTTCAGCGGGGAGGAAGGCGGTGAGGTTAATAACCTCATCGATTGACGTTACCCGCAGAAGAAGCACCGGCTAACTCCGTGCCAGCAGCCGCGGTAATACGGAGGGTGCAAGCGTTAATTGGAATTACTGGGCGTAAAGCCCACGCAGGCGGTCTGTCAAGTCGGATGTGCAATCCCCGGGCTCAACCTGGGAACTGCATTCGAAACTGGCAGGCTAGAGTCTTGTAGAGGGGGGTAGAATTCCAGGTGTAGCGGTGAAATGCGTAGAGATCTGGAGGAATACCGGTGGCGAAGGCGGCCCCCTGGACAAAGACTGACGCTCAGGTGCGAAAGCGTGGGGAGCAAACAGG
+
DHHHHHDHHHIIHGIGGHFH??FDDEHIGIGGIIEHHIIIIIIHGHIHHIEHHC?0FGHHECHHIGGIDEECE:@HFHHFDHHHHFHHHG:DHHHCHC?DC;:EAGH?ACF8D8FEHCHGHH?AGCAE-A?GHEE:;+;-6AGEHCCFC:DD@F6FCGHI-EE?HHC-6@CCHHC+@-@F-@-++>EEECE-65-665--@@-@-66G@CEGHH6@@@-))54+-5->BDFEGFC@@-4+:5-6-6@@-6-?@+HD>>-@HHGA66----HFHF-FG-GHEHA@CGHHFGAEHGADEHHFGD7-FD?HHHDIHEHHHHHHEEFFIIHIHHDCGIHIHHHFHHFHHIHF<FHHHHHG?HHH<HGHHHHHH@GIIIIIHHHDD1IIHHIIIIIIIIIIIIHIIGIIHIGIIHIIIIIIIIIIIIIIIIIIHI
@HWI-D00621:625:HMJNFBCX2:2:1102:14130:17494
GTGGGGAATATTGCACAATGGGCGCAAGCCTGATGCAGCCATGCCGCGTGTATGAAGAAGGCCTTCGGGTTGTAAAGTACTTTCAGCGGGGAGGAAGGTGTTGAGGTTAATAACCTCAGCAATTGACGTTACCCGCAGAAGAAGCACCGGCTAACTCCGTGCCAGCAGCCGCGGTAATACGGAGGGTGCAAGCGTTAATCGGAATTACTGGGCGTAAAGCCCACGCAGGCGGTCTGTCAAGTCGGATGTGAAATCCCCGGGCTCAACCTGGGAACTGCATTCGAAACTGGCAGGCTAGAGTCTTGTAGAGGGGGGTAGAATTCCAGGTGTAGCGGTGAAATGCGTAGAGATCTGGAGGAATACCGGTGGCGAAGGCGGCCCCCTGGACAAAGACTGACGCTCAGGTGCGAAAGCGTGGGGAGCAAACAGG
+
IIIIIIIIIIIIIIIIIIIIIIIIIIIIIIIIIIIIIIIIIIIIIIIIIIIIIIIIIIIIHHIIIGIIIIIIIIIHIIIIIIHHIHIIIIIIIIIIIIIGIIHGIIIGHHHHHEHIIIIHIIIIIIIIIHHHIHHGDDHHIHC?AGHCH::HHH-@HE4-4@EEE?-@@@++>:DDCECEH-GCD;4-5@@-5GG-@@-6@@@GHCCHICGFH@CF@653)+6+-?@C53-G@@@66-CC+-FGHHG@C@@F4+:CHDCG?G?HHF-A66HEA-HA?FIGIHHHEHGAIIFIHHC@HEFIHIHEG-HHHIHHGFEHFHIHEG?EGIHIIHHCEIIHHFHIIIIIHHGD7@HFHHHFIIIIHHGHIIHIIIIIIIIHHEDDHGHHIIIIIHIHHIHIIHIIIIIIIIIIIIIIIIIIIIIIIIIIIIIIII
@HWI-D00621:625:HMJNFBCX2:2:1102:20354:17338
GTGGGGAATATTGCACAATGGGCGCAAGCCTGATGCAGCCATGCCGCGTGTATGAAGAAGGCCTTCGGGTTGTAAAGTACTTTCAGCGGGGAGGAAGGCGATAAGGTTAATAACCTTGTCGATTGACGTTACCCGCAGAAGAAGCACCGGCTAACTCCGTGCCAGCAGCCGCGGTAATACGGAGGGTGCAAGCGTTAATCGGAATTACTGGGCGTAAAGCGCACGCAGGCGGTCTGTCAAGTCGGATGTGAAATCCCCGGGCTCAACCTGGGAACTGCATTCGAAACTGGCAGGCTAGAGTCTTGTAGAGGGGGGTAGAATTCCAGGTGTAGCGGTGAAATGCGTAGAGATCTGGAGGAATACCGGTGGCGAAGGCGGCCCCCTGGACAAAGACTGACGCTCAGGTGCGAAAGCGTGGGGAGCAAACAGG
+
IIIIIIIIIIIIIIIIIIIIGIGIHIIIIIIHIIIIIIIIIIIIIIIIHHGHHHHIEHIFHFFHIGIHIHECHHHHIIHI?F<DGHIIGIGIGIHHHGHHHH=@-@F?FHH@@--A8GHEHFDF?FHH5EE@G-@CCHHH-AGHIIEHIHCDCHI-@?@F@@HHIHC@E@+;+>+5@6?E-E-35C-44FHH--4455-6@4@-5@@FD@##@-6@-D:6-->)--HD56-56--@--G6>-=F@-@-6--64+>+C3-G?EAEGA4A?FAF-HEHHHEE?ECGFB@A4?GCHFHHHCEED--EE?CIIHDEHFDHHHBD.HEFHEHEC>>CHGG@7HHIHHHFA?HFBF?IIIIHHHFCCIHIIGGIIIIHHIIHHIIHHCIIIIIIIIIIHIIIIIHGIHIIIHIIIIIIIIIHIIIIIIIIIIIIII
@HWI-D00621:625:HMJNFBCX2:2:1102:12508:17816
GTGGGGAATATTGCACAATGGGCGCAAGCCTGATGCAGCCATGCCGCGTGTATGAAGAAGGCCTTCGGGTTGTAAAGTACTTTCAGCGGGGAGGAAGGCGATAAGGTTAATAACCTTGTCGATTGACGTTACCCGCAGAAGAAGCACCGGCTAACTCCGTGCCAGCAGCCCCGGTAATACGGAGGGTGCAAGCGTTAATCGGAATTACGGGGCGTAAAGCGCACGGAGGCGGTCTGTCAAGTCGGATGTGAAACCCCCGGGCTCAACCTGGGAACTGCATTCGAAACTGGCAGGCTAGAGTCTTGTAGAGGGGGGTAGAATTCCAGGTGTAGCGGTGAAATGCGTAGAGATCTGGAGGAATACCGGTGGCGAAGGCGGCCCCCTGGACAAAGACTGACGCTCAGGTGCGAAAGCGTGGGGAGCAAACAGG
+
IIIIIIIIIIIIIIIIIIIIIIIIHEHIHHHHIHEHIHIIHIIHIIIIHHEHGHHHIIHIHHHHGICHHHHHHIHHIIIGIGDHHHIHHIDCCDHII=GHDHEHIIHHHHIIIGHIIHHHIHFHHE---AFH?--36>DEFH---6A->D++@---6@@EHHIGICHCH--6>:+5-66@?-@CCD5--GG--6E-@C--@@E#######C@-66-E;+H@@6-42-+C>6@F@@-G@@HH=DEFF@-H@-56++:DCHG?HA?AGGF-6--HG?A?EHHIHHHEFCHAFEFE87-BD---7--8-CGCD:?EF.HF@FHF:.CHHEHHHDD7<HHHHG@HHCHHEHFDCEF??IHHHHCIIIIIIHHIIIIHIHHIHHIIHHHHEEIIHHIHHHFIHHEHHHHHHIIIIHIIGIGIHHIHIHHHIIIIG
@HWI-D00621:625:HMJNFBCX2:2:1102:17627:18386
GTGGGGAATATTGCACAATGGGCGCAAGCCTGATGCAGCCATGCCGCGTGTATGAAGAAGGCCTTCGGGTTGTAAAGTACTTTCAGCGGGGAGGAAGGCGATAAGGTTAATAACCTTGTCGATTGACGTTACCCGCAGAAGAAGCACCGGCTAACTCCGTGCCAGCAGCCGCGGTAATACGGAGGGTGCAAGCGTTAATCGGAATTACTGGGCGTAAAGCGCACGCAGGCGGTCTGTCAAGTCGGATGTGAAATCCCCGGGCTCAACCTGGGAACTGCATTCGAAACTGGCAGGCTAGAGTCTTGTAGAGGGGGGTAGAATTCCAGGTGTAGCGGTGAAATGCGTAGAGATCTGGAGGAATACCGGTGGCGAAGGCGGCCCCCTGGACAAAGACTGACGCTCAGGTGCGAAAGCGTGGGGAGCAAACAGG
+
IIIGGIIIIGIIIGIIIIIIIIIIGIIGIIHIIIIIIIIHIIIHIGGHHHHHIIIHIIHIIIIIIGHHHHIGHIIIHHIFHDDFHHGHIIIIIHIIGIGIHH=EEHD@-@AEHHHHHHHHHIHIHHHI@H?5FHCH+:+---AHGHIIIICHEHHHIIIIGCHHIII?EG:CHCHDEHHHHCHHII@EE?F@EEE-@-6@@G-4E6>+FEEE@+E@@@@@0-GCCDE:>+HGEHHG?CIHH@5GGHHF-HHHC>DDC:CA?H?EFA56-A-EG@HCHEB4--HHHFHHIHHHHA?HHHEHCHHEHFHHHIIIHHAHFHHIIIHHHGIIHIHHHHIIHIHEEDGIIHHFDGCIIIIIIHIHDHIIHHHHHIIIIIIIIHIIHGHHHIIHGHHHHHIHHCCEFHIIHEHIHEIIIIIIIIIHHHHIIIIHII
@HWI-D00621:625:HMJNFBCX2:2:1102:19138:18513
GTGGGGAATATTGCACAATGGGCGCAAGCCTGATGCAGCCATGCCGCGTGTATGAAGAAGGCCTTCGGGTTGTAAAGTACTTTCAGCGGGGAGGAAGGTGTTGAGGTTAATAACCTCAGCAATTGACGGTACCCGCAGAAGAAGCACCGGCTAACTCCGTGCCAACAGCCGCGGTAATACGGAGGGTGCAAGCGTTAATCGGAATTACTGGGCGTAAAGCGCACGCAGGCGGTTTGTTAAGTCAGATGTGAAATCCCCGGGCTTAACCTGGGAACTGCATTTGAAACTGGCAGGCTTGAGTCTCGTAGAGGGGGGTAGAATTCCAGGTGTAGCGGTGAAATGCGTAGAGATCTGGAGGAATACCGGTGGCGAAGGCGGCCCCCTGGACAAAGACTAACGCTCAGGTGCGAAAGCGTGGGGAGCAAACAGG
+
IIIIIHHIIIIIIIIIIIIIHIIIIIIIIIIIHIIIIIIIIIIIIIIHHIHHHIIIIIIHIIIHII@HGHHIIIIHIIIHID<FFHHHHIHHIHHHHHHEHHHGHIG-GEGD@AFHHGHHIIHIHIII+7@6FCHHCHDEHIIGHHIHIIHDHFGHCEHHCGHH-@GHHHCDHHI+GHHC-E=3:C--66@6@E4GGH?6G@-EH?@@@F;HGIHHG@;6>DHD:7@>++6---6-?EHHG6--@---HF-?EC::D>-HFCIHHAA6?HGEHA?HG@G@6CIHFBFIIIIHHHHFIHIIHHCHIIIHHDDHHHHIIIIHEHHHHHFIIHIIIHIIIHHHHHHHEEHF<HIIIIIIIIIIIIIHGIHIIHIIHIIIIIIIHEHIIIIIHIIIHIH=IIIIGIIIIIIHHIIHIIIIIIIIIIIIIIIIII
@HWI-D00621:625:HMJNFBCX2:2:1102:16763:19928
GTGGGGAATATTGCACAATGGGCGCAAGCCTGATGCAGCCATGCCGCGTGTATGAAGAAGGCCTTCGGGTTGTAAAGTACTTTCAGCGGGGAGGAAGGTGTTGAGGTTAATAACCTCAGCAATTGACGTTACCCGCAGAAGAAGCACCGGCTAACTCCGTGCCAGCAGCCGCGGTAATACGGAGGGTGCAAGCGTTAATCGGAATTACTGGGCGTAAAGCGCACGCAGGCGGTCTGTCAAGTCGGATGTGAAATCCCCGGGCTCAACCTGGGAACTGCATTCGAAACTGGCAGGCTAGAGTCTTGTAGAGGGGGGTAGAATTCCAGGTGTAGCGGTGAAATGCGTAGAGATCTGGAGGAATACCGGTGGCGAAGGCGGCCCCCTGGACAAAGACTGACGCTCAGGTGCGAAAGCGTGGGGAGCAAACAGG
+
IIIIIHHIIIIIIIHIIIIHHIIIIIIIGIIIHIIIIIIIIIIIIIGIIIIIIIIIIIIIIIIIIIIIGIIGIIIIIIIGIFDHHHHGIIIIDDHHIIHEHHFHIHIGIIHHIEHIHHGIHHIHGIIIGHHHEHHHHHHHEHHI-8AEDHHHH@A@EHDFC-?-@EHFHH:HHDHC@--6---:D+@@6FE-FH@=CG--@@E-@@@F@=IHH@CHGHC3--43>--+>:C@HCEG?GE+:@=??F@6-6HEEC:DDH?HEHGHHHA-?EH@F@HGA-?E?@FHHF8-CEHIIIIIIHG@-A-GEGHDIIIIHHHEEIIHGIHHIIIGIIIIHIIHHHHIHGIIHHEB<DIHHHIIHHHFHIIIIIIHIIIIIIIIHHDHH?IGHIHHIIHHDGIIIIIIIHIIIIIIIIIIIIIIIIHIIIIIIIIIII
@HWI-D00621:625:HMJNFBCX2:2:1102:16041:20150
GTGGGGAATATTGCACAATGGGCGCAAGCCTGATGCAGCCATGCCGCGTGTATGAAGAAGGCCTTCGGGTTGTAAAGTACTTTCAGCGGGGAGGAAGGTGTTGTGGTTAATAACCACAGCAATTGACGTTACCCGCAGAAGAAGCACCGGCTAACTCCGTGCCAGCAGCCGCGGTAATACGGAGGGTGCAAGCGTTAATCGGAATTACTGGGCGTAAAGCGCAAGCAGGCGGTCTGTCAAGTCGGATGTGAAATCCCCGGGCTCAACCTGGGAACTGCATTCGAAACTGGCAGGCTAGAGTCTTGTAGAGGGGGGTAGAATTCCAGGTGTAGCGGTGAAATGCGTAGAGATCTGGAGGAATACCGGTGGCGAAGGCGGCCCCCTGGACAAAGACTGACGCTCAGGTGCGAAAGCGTGGGGAGCAAACAGG
+
IIHIIIIIHIIIIIIIIIIIHIHIIIIIIIIIIIIIIIIIIIIIHIHHHHHGHIHIIIIIIIGIIHIIIHIIIIIGHIIIHIHIIIIIIIIGDHHHIIIGIIIIEE7AGFHHIEHHGIIIIGGHIGEHIFHEFGHD>CDH?E@HHHEFHHHHHH-FHIDFCHE@@GHHCG::5+33@---E-@C;D@--@GE-E@@@G?HH=G?@6F@EFF-+)35@FF-DD6+CEHDCD?HE@6@EF@>>456666--?HE@:CC::HAAEA--G-G-HIGHHCIIIHHC@EIHFHGHHGHHHEEIHHG@HGHGHIIIIIHHEHHHHHEHE?HIIIIIHHIHHIIHHIGIIHIHHHFBHEIHIIIHGHIIIIIGIIIHIIIIIIIHGIHHEHHHHIHIIIHIIGIIIIIIIIIIIIIIIHIIIIIHHHIIIHIIIIIII
@HWI-D00621:625:HMJNFBCX2:2:1102:15557:20451
GTGGGGAATATTGCACAATGGGCGCAAGCCTGATGCAGCCATGCCGCGTGTATGAAGAAGGCCTTCGGGTTGTAAAGTACTTTCAGCGGGGAGGAAGGCGATAAGGTTAATAACCTTGTCGATTGACGTTACCCGCAGAAGAAGCACCGGCTAACTCCGTGCCAGCAGCCGCGGTAATACGGAGGGTGCAAGCGTTAATCGGAATTACTGGGCGTAAAGCGCACGCAGGCGGTCTGTCAAGTCGGATGTGAAATCCCCGGGCTCAACCTGGGAACTGCATTCGAAACTGGCAGGCTAGAGTCTTGTAGAGGGGGGTAGAATTCCAGGTGTAGCGGTGAAATGCGTAGAGATCTGGAGGAATACCGGTGGCGAAGGCGGCCCCCTGGACAAAGACTGACGCTCAGGTGCGAAAGCGTGGGGAGCAAACAGG
+
IIIIIIIIIIIIIIIIIIIIIIIIIIIHIIIIIIHIIIIIIIIIIIIIHHIIHIIHIHIIHIHIHIIHIHIIIIIIIIIIHHDHHHHIIIGIIIIIIIIIGHHIIIFHHHIHFHHHHHHHFII?EHHFIIHICECHHIC-FHHIHEHHCHHIDHEHHGHIHH---@C5F?CDHG+D@@EHHHCDHHHHIHCEEHI-@E--EFHHGD6-,6C6-635@@EGDC>:6GHD6+--6---@@DHHHHGHEHHIHHF@CHHC;ECE?HGHHEEA-FAGA-CCIHG?EHHHHCIIHGCFCFHHEIHHHF?G@HG:HCGEHGIHIIHIIIIIIIIHDHHIIIIIHIHIIIIHFGHFIIIIIHHEGHHHIIIIIIIIIIIIIIIIHHHFEFHIIIIIIIIIIIIIIIIIHIIIIIIIIIHIIIHIIIIIIIIIIIIII
@HWI-D00621:625:HMJNFBCX2:2:1102:16400:20524
GTGGGGAATATTGCACAATGGGCGCAAGCCTGATGCAGCCATGCCGCGTGTATGAAGAAGGCCTTCGGGTTGTAAAGTACTTTCAGCGGGGAGGAAGGTGTTGTGGTTAATAACCACAGCAATTGACGTTACCCGCAGAAGAAGCACCGGCTAACTCCGTGCCAGCAGCCGCGGTAATACGGAGGGTGCAAGCGTTAATCGGAATTACTGGGCGTAAAGCGCACGCAGGCGGTCTGTCAAGTCGGATGTGAAATCCCCGGGCTCAACCTGGGAACTGCATTCGAAACTGGCAGGCTAGAGTCTTGTAGAGGGGGGTAGAATTCCAGGTGTAGCGGTGAAATGCGTAGAGATCTGGAGGAATACCGGTGGCGAAGGCGGCCCCCTGGACAAAGACTGACGCTCAGGTGCGAAAGCGTGGGGAGCAAACAGG
+
IIIHIIGHHGHIIIIIIIIIHIIIIIIIIIIIIIHIIIIIIIIIHIIIHHHIIIIIIIHGGIIIIGHIIIIIIIHIIIIIIIGHHHHIGIHIIGIIIHIGIHHIIHEEHHC?GFHHIIHHGHIIHHHIIIFGEHHHHCHIIGHH-6@G:CDDHHAA@GHHGEEHFHHHEG>DC:+;GC-----:+CHHEEEF--@@E@ECGE;-6F@?@>+@46-=@>:;5-EA+-4CCCHG@@@HGFEHHIHHG6-CIIHIHCC:>+G?FHA-HA-@-HHCFAGHGHHFE=HEHHIGIHFHHCHHHIHHEHHCE-HIHHHG@8EIHIIIHHEIIIGIHDHIHGIIHHIIIGIIIIHHDIIHIIHHIHHHCDGIIHIHIIIIIIGIIIIIIHIHIIIIHHIHFIIIHIHHEHIIIIIIIIIIIIIHIIIIIIIIIIIIII
@HWI-D00621:625:HMJNFBCX2:2:1102:11814:21856
GTGGGGAATATTGCACAATGGGCGCAAGCCTGATGCAGCCATGCCGCGTGTATGAAGAAGGCCTTCGGGTTGTAAAGTACTTTCAGCGGGGAGGAAGGTGTTGAGGTTAATAACCTCAGCAATTGACGTTACCCGCGGAAGAAGCACCGGCTAACTCCGTGCCAGCAGCCGCGGTAATACGGAGGGTGCAAGCGTTAATCGGAATTACTGGGCGTAAAGCGCACGCAGGCGGTCTGTCAAGTCGGATGTGAAATCCCCGGGCTCAACCTGGGAACTGCATTCGAAACTGGCAGGCTAGAGTCTTGTAGAGGGGGGTAGAATTCCAGGTGTAGCGGTGAAATGCGTAGAGATCTGGAGGAATACCGGTGGCGAAGGCGGCCCCCTGGACAAAGACTGACGCTCAGGTGCGAAAGCGTGGGGAGCAAACAGG
+
IIIIIIHIIIIIIIIIIIIIIHIIHIIIHHIHIIIIIIIIIIIHIIIIIIHCFHHIIIIIIIIEF?HHIGHIIHIIIIHIHIHIHIFHIIHDHHIIHHGHHIIIIGI-FHHHHIIIGIHIIIHGHHCHECF-G-6+>++3DEFA-FFHIIGIHH-@HCG@E@@EHFEHH6>:>DDD@GE-@-->++---666-56-@-66@@F6@G@HHHHHHGEE@F>:@GECHH@CHFEH@-@6@?H:>-HG@@-@6-EFECGIHDHF6---?HEHFHA6F6FIHEIHGGB868?HHHEHHEGHHHHHF@GIHFIHDDDED-IIIIHHHHHEHEIHH>HHHEIHIHIIIGIIHFF@<DHHHAHEHEHHCIIHHIIIIIIHIHIIIIIHHGHHHIHIIIHGCHDIIHHHHHIIIIIHIIIIIHIIIIHIIIIIIIIIII
@HWI-D00621:625:HMJNFBCX2:2:1102:16875:21948
GTGGGGAATATTGCACAATGGGCGCAAGCCTGATGCAGCCATGCCGCGTGTATGAAGAAGGCCTTCGGGTTGTAAAGTACTTTCAGCGGGGAGGAAGGCGATAAGGTTAATAACCTTGTCGATTGACGTTACCCGCAGAAGAAGCACCGGCTAACTCCGTGCCAGCAGCCGCGGTAATACGGAGGGTGCAAGCGTTAATCGGAATTACTGGGCGTAAAGCGCACGCAGGCGGTCTGTCAAGTCGGATGTGAAATCCCCGGGCTCAACCTGGGAACTGCATTCGAAACTGGCAGGCTAGAGTCTTGTAGAGGGGGGTAGAATTCCAGGTGTAGCGGTGAAATGCGTAGAGATCTGGAGGAATACCGGTGGCGAAGGCGGCCCCCTGGACAAAGACTGACGCTCAGGTGCGAAAGCGTGGGGAGCAAACAGG
+
IIHIIIIIIIIIHIIIIIIIGIGIHIIIIIIIIIIIIIIIIIIIIIIIIHHHIIHIIIGIHIIIIHIIHIIHIIIIHGIIHIFHIIHIHDHHHIEHHGHHHHDHHIIHFIHHIHHHIIIIIIII?HGHGHEECHHH>D:@FHHEFHH-C>HDHIHHHHHHEHEHGEHF?G5CDHD:HGHFEGHHHHECE@CECEE@GEHIII+5@FC-4--55++>GEEEDCDD3:;CDHC####@-?GHDGHHGG6--HGIHCCC;+HACAF?EA-A-?HHHHHHF?EEG=?ECG?HHHHIIHFGEFGG@A6?GEEEHIHFGG?IIIHHEGHHGCIHDGIIIIIG?HE@FHIIHIHB:HIIHIHHEIIIHIIIIIIIGHEIIIIIIHIHHEG?IHIIGIHIIIHHIIIIHFHHHIIHHHHIGIIHHIIIIHHHIIIIHH
@HWI-D00621:625:HMJNFBCX2:2:1105:16656:9277
GTATGGAATCTTCGGCAATGGGGGCAACCCTGACCGAGCAACGCCGCGTGAGTGAAGAAGGTTTTCGGATCGTAAAACTCTGTTGTTAGAGAAGAACGTTAAGTAGAGTGGAAAATTACTTAAGTGACGGTATCTAACCAGAAAGGGACGGCTAACTACGTGCCAGCAGCCGCGGTAATACGTAGGTCCCAAGCGTTGTCCGGATTTATTGGGCGTAAAGCGAGCGCAGGTGGTTTCTTAAGTCTGATGTAAAAGGCAGTGGCTCAACCATTGTGTGCATTGGAAACTGGGAGACTTGAGTGCAGGAGAGGAGAGTGGAATTCCATGTGTAGCGGTGAAATGCGTAGATATATGGAGGAACACCGGAGGCGAAAGCGGCTCTCTGGCCTGTAACTGACACTGAGGCTCGAAAGCGTGGGGAGCAAACAGG
+
IIIHIIIIIIIIIIIIIIHIIGIIIIIIIIIIIIIIIGIIIIIIIIIIHHHIIHIIIIIIIGHHIIIIIIIIIIIIIIIGIH<FHHHIIHHIIIIIHIFFHHIHGHHHCHIIHIGHHIHHHHHEGEEGHHEEHHGHHHGEHIGIIICHHHDHIIIHEHHGHGHIEHI?AGEDHHCCHHHIIH?GHGI-6@@EFEGEHDE?-6?HGGH@HHCFHHHEGHHHHCE:IHCEDG5-6?F?CEIHHHHHGHFHH?IHIIIIHF-AHHHGEGD-A8-IHCEF?IIIHHHFGFEF?EHIIHHGHHHHHIHHHGIHHHFHFIIHHIIIIIHIIIIHDHHIIHIIHIIHHHHIIHHHGIIIIIIIHFIHHHIIIIIIIIIIHHIIHIIIIIIIIHIIIIIIIIIIIIIIIIIIIIIIIIIIIIIIIIIIIIIIIIIIII
@HWI-D00621:625:HMJNFBCX2:2:1105:8204:9584
GTGGGGAATATTGCACAATGGGCGCAAGCCTGATGCAGCCATGCCGCGTGTATGAAGAAGGCCTTCGGGTTGTAAAGTACTTTCAGCGGGGAGGAAGGCGATAAGGTTAATAACCTTTTCGATTGACGTTACCCGCAGAAGAAGCACCGGCTAACTCCGTGCCAGCAGCCGCGGTAATACGGAGGGTGCAAGCGTTAATCGGAATTACTGGGCGTAAAGCGGACGCAGGCGGTCAGTCAAGTCGGATGTGAAATCCCCGGGCTCAACCTGGGAACTGCATTCGAAACTGGCAGGCTAGAGTCTTGTAGAGGGGGGTAGAATTCCAGGTGTAGCGGTGAAATGCGTAGAGATCTGGAGGAATACCGGTGGCGAAGGCGGCCCCCTGGACAAAGACTGACGCTCAGGTGCGAAAGCGTGGGGAGCAAACAGG
+
IIIIIIIIIIIIIIIIGIIIIHGIIIIGFIIIIIIIIIIHIIIHIIIIIIGHHHIGHIIIEEHIIGIIIHIIIIIIHHHIIHDEGHHHGIIGDHHICGHHIIIHIH@EGHEHHCFFD-:A>HH---FEEGAEH64DHDDFGH---AGAD+;D@FEHCEH---4FE-6@GH++>+334--6@@->3:GH6GEE-6--4@-6@G@4E@EHGDGCHC-ED@GE>#5#6*HE:CC----6--E:CG@-IH@?CHHHE3DDDCIHEA-EFGCGAEFAA66-GHIIIHHHHFGHEA-8---ECEEEEA-HHAHHHHDE@HIHIHIIIHHG:/IIIIHIHHIIIIIIIHIIIHEF<CHGEIIIIHHHCIIIGIIGIIIIIIIIIHCHHEIIHIIIHFHHIIIIHIIIHEIIIIIIIIIIIGIIIIIIIHHF<<IIII
@HWI-D00621:625:HMJNFBCX2:2:1105:17981:9702
GTGGGGAATATTGCACAATGGGCGCAAGCCTGATGCAGCCATGCCGCGTGTATGAAGAAGGCCTTCGGGTTGTAAAGTACTTTCAGCGAGGAGGAAGGCGTTAAGGTTAATAACCTTGGCGATTGACGTTACTCGCAGAAGAAGCACCGGCTAACTCCGTGCCAGCAGCCGCGGTAATACGGAGGGTGCAAGCGTTAATCGGAATTACTGGGCGTAAAGCGCACGCAGGCGGTCTGTCAAGTCGGATGTGAAATCCCCGGGCTCAACCTGGGAACTGCATTCGAAACTGGCAGGCTAGAGTCTTGTAGAGGGGGGTAGAATTCCAGGTGTAGCGGTGAAATGCGTAGAGATCTGGAGGAATACCGGTGGCGAAGGCGGCCCCCTGGACAAAGACTGACGCTCAGGTGCGAAAGCGTGGGGAGCAAACAGG
+
IIIIIGHHHIIIIIIIIHHIHIIEEHIHIIIIIIHIIIGIIHIIIIIIHHDGHIEHHHIIIIEHHHIHIHIIIIIIIIIECDFHHIHIGHIIIIHIIIIIIIGIIGIHHGHHHHIHHEHIIHIIIIHIIIIIHEHH;GDE??EH?GHHHCHIFGHECEEHHIGFGEGHGCDCDHHD-@H?GE->CHHHG?HEFE6@E@@EHHIGHI@FGECHHH6>@:>:6CDDECHICD@EH@F@HGIHHEHGIHHIHHHEHCHC>+GA--GCHHEF8-GHGG?HF-@AEHCIIIIIIIHHHHEHGHHHF6EEIHIIHHD?HA7CHIIIHG/IIIIGIIIIIIIIHGIIIHIIIHHGEIIIGIIIHEIHIIIHGIHIIIIIIIIIHHCDECIHHIIIIHIHGHHIIIIHFDHHIIGHIIIIIIIIIIIIIIIIIIIIII
@HWI-D00621:625:HMJNFBCX2:2:1105:7536:9924
GTGGGGAATATTGCACAATGGGCGCAAGCCTGATGCAGCCATGCCGCGTGTATGAAGAAGGCCTTCGGGTTGTAAAGTACTTTCAGCGGGGAGGAAGGCGGTGAGGTTAATAACCTCATCGATTGACGTTACCCGCAGAAGAAGCACCGGCTAACTCCGTGCCAGCAGCCGCGGTAATACGGAGGGTGCAAGCGTTAATCGGAATTACTGGGCGTAAAGCGCACGCAGGCGGTCTGTCAAGTCGGATGTGAAATCCCCGGGCTCAACCTGGGAACTGCATTCGAAACTGGCAGGCTAGAGTCTTGTAGAGGGGGGTAGAATTCCAGGTGTAGCGGTGAAATGCGTAGAGATCTGGAGGAATACCGGTGGCGAAGGCGGCCCCCTGGACAAAGACTGACGCTCAGGTGCGAAAGCGTGGGGAGCAAACAGG
+
IIIIIIIIIIIIIHIIIIIIIIIIIIIIIIIIHIIIIIIIIIIIIIIIEHEHIIIIIIIIIGHIIIIHHHH?@HIIGHHIIHDHHIIIGIIDHIIIIIIIIHHIIHFHIIHFHIHHGIHICHIGHIHIHIHIHHDHHGHHIIII@A?HDHIIIIIIFFHEGHIHHIE@GHCCHH+CHFHCEE@CCD4GHH@FCHHDEHCCC@@EHHHHFGF@-)+@:FF-%15;@-->>+6HCC@666-53---CHG66@@-@:CD6+@EAAA-?8-66-A?HIHEHIHGA6-FBCECHF-HAGIHHHHHCACIHHIIHHHHHGCEGHGHHHHIIHHFIIIHHIIHIIIHIIIHHFFGDFHIIHFHIGIHHHHIHHHHGHHEIIIIHGIIIGIIIIIIIIHFFHHHIIIIIGIIIIHIIIIIIIIIHIIIIGIIHHIHII
@HWI-D00621:625:HMJNFBCX2:2:1105:7954:9992
[truncated: 47,266,021 more chars]
