# Supplementary material for: Diversity of the gut microbiome in three grasshopper species using 16S rRNA and determination of cellulose digestibility
Source: PeerJ. 2020 Nov 5;8:e10194. doi: 10.7717/peerj.10194 (PMC7649011; doi:10.7717/peerj.10194)
Supplement: Supplemental Information 17 [file peerj-08-10194-s017.xlsx]

## Sheet: Sheet1
									Average value	SD	RSD(%)
Determination of cellulose in feces by anthrone colorimetry	A	OD value	0.483	0.491	0.489	0.538	0.559	0.531	0.515167	0.0316128	6.13641
		Glucose concentration	0.261974	0.266198	0.265142	0.291018	0.302107	0.287321	0.27896	0.0166936	5.98424
		Cellulose content in feces /g	0.565864	0.574989	0.572707	0.628598	0.652551	0.620614	0.602554	0.0360583	5.98424
	B	OD value	0.547	0.54	0.542	0.548	0.561	0.524	0.543667	0.0121106	2.22758
		Glucose concentration	0.29577	0.292074	0.29313	0.296298	0.303163	0.283625	0.29401	0.00639521	2.17517
		Cellulose content in feces /g	0.638864	0.630879	0.63316	0.640004	0.654832	0.612629	0.635062	0.0138136	2.17517
	C	OD value	0.417	0.42	0.437	0.448	0.448	0.42	0.431667	0.0144868	3.35601
		Glucose concentration	0.227122	0.228706	0.237683	0.243492	0.243492	0.228706	0.234866	0.00764998	3.25716
		Cellulose content in feces /g	0.490582	0.494004	0.513395	0.525942	0.525942	0.494004	0.507312	0.016524	3.25716
Determination of hemicellulose in feces by moss black phenol colorimetry	A	OD value	0.584	0.581	0.631	0.595	0.567	0.58	0.589667	0.022142	3.755
		Xylose concentration	0.00799024	0.00795046	0.00861344	0.0081361	0.00776483	0.0079372	0.00806538	0.000293594	3.64017
		Hemicellulose content in feces /g	0.064721	0.0643987	0.0697689	0.0659024	0.0628951	0.0642913	0.0653296	0.00237811	3.64017
	B	OD value	0.573	0.577	0.563	0.55	0.544	0.536	0.557167	0.0164367	2.95006
		Xylose concentration	0.00784439	0.00789742	0.00771179	0.00753941	0.00745986	0.00735378	0.00763444	0.000217945	2.85476
		Hemicellulose content in feces /g	0.116489	0.117277	0.11452	0.11196	0.110779	0.109204	0.113371	0.00323648	2.85476
	C	OD value	0.69	0.692	0.692	0.671	0.678	0.669	0.682	0.0106771	1.56555
		Xylose concentration	0.00939576	0.00942228	0.00942228	0.00914383	0.00923664	0.00911731	0.00928968	0.000141574	1.52399
		Hemicellulose content in feces /g	0.126843	0.127201	0.127201	0.123442	0.124695	0.123084	0.125411	0.00191125	1.52399

## Sheet: Hemicellulose digestibility
Fresh weight of the wheat seedlings being fed(g)	Dry weight of the excreted feces(g)	Dry weight of remaining wheat seedlings(g)	Dry weight of the wheat seedlings being fed(g)	Dry weight of the wheat seedlings being eaten(g)	Hemicellulose content in wheat seedlings /g	Hemicellulose content in feces /g	Hemicellulose content in eaten wheat seedlings (g)	Hemicellulose content in feces (g)	Digested hemicellulose content (g)	Digestibility	Average value	SD	RSD(%)
4.5	0.281	0.137	0.666	0.529	0.083924	0.125411	0.0443958	0.0352404	0.00915538	0.206222
4.5	0.26	0.21	0.666	0.456	0.083924	0.125411	0.0382693	0.0326068	0.00566255	0.147966
4.5	0.21	0.221	0.666	0.445	0.083924	0.125411	0.0373462	0.0263363	0.0110099	0.294807	0.172134	0.0729543	42.3821
6	0.353	0.247	0.888	0.641	0.083924	0.125411	0.0537953	0.04427	0.00952529	0.177066
6	0.224	0.52	0.888	0.368	0.083924	0.125411	0.030884	0.028092	0.00279203	0.0904035
4	0.314	0.061	0.592	0.531	0.083924	0.125411	0.0445636	0.039379	0.00518467	0.116343

## Sheet: Cellulose digestibility
Fresh weight of the wheat seedlings being fed(g)	Dry weight of the excreted feces(g)	Dry weight of remaining wheat seedlings(g)	Dry weight of the wheat seedlings being fed(g)	Dry weight of the wheat seedlings being eaten(g)	Cellulose content in wheat seedlings /g	Cellulose content in feces /g	Cellulose content in eaten wheat seedlings (g)	Cellulose content in feces (g)	Digested cellulose content (g)	Digestibility	Average value	SD	RSD(%)
4.5	0.281	0.137	0.666	0.529	0.50139	0.635062	0.265235	0.178452	0.086783	0.327192	0.2983	0.0618361	20.7295
4.5	0.26	0.21	0.666	0.456	0.50139	0.635062	0.228634	0.165116	0.0635178	0.277815
4.5	0.21	0.221	0.666	0.445	0.50139	0.635062	0.223118	0.133363	0.0897556	0.402278
6	0.353	0.247	0.888	0.641	0.50139	0.635062	0.321391	0.224177	0.0972142	0.30248
6	0.224	0.52	0.888	0.368	0.50139	0.635062	0.184511	0.142254	0.0422577	0.229025
4	0.314	0.061	0.592	0.531	0.50139	0.635062	0.266238	0.199409	0.0668287	0.251011
