# Supplementary material for: Diversity of the gut microbiome in three grasshopper species using 16S rRNA and determination of cellulose digestibility
Source: PeerJ. 2020 Nov 5;8:e10194. doi: 10.7717/peerj.10194 (PMC7649011; doi:10.7717/peerj.10194)
Supplement: Supplemental Information 18 [file peerj-08-10194-s018.xlsx]

## Sheet: Sheet1
									Average value	SD	RSD(%)
Determination of cellulose in feces by anthrone colorimetry	A	OD value	0.479	0.472	0.479	0.475	0.469	0.494	0.478	0.00876356	1.83338
		Glucose concentration	0.259862	0.256165	0.259862	0.257749	0.254581	0.267783	0.259334	0.00462775	1.78448
		Cellulose content in feces /g	0.561301	0.553317	0.561301	0.556739	0.549895	0.578411	0.560161	0.00999593	1.78448
	B	OD value	0.425	0.421	0.426	0.42	0.406	0.407	0.4175	0.0088261	2.11404
		Glucose concentration	0.231346	0.229234	0.231874	0.228706	0.221313	0.221841	0.227386	0.00466077	2.04972
		Cellulose content in feces /g	0.499707	0.495145	0.500848	0.494004	0.478036	0.479176	0.491153	0.0100673	2.04972
	C	OD value	0.275	0.274	0.271	0.268	0.262	0.261	0.2685	0.00595819	2.21906
		Glucose concentration	0.152136	0.151608	0.150024	0.14844	0.145271	0.144743	0.148704	0.00314632	2.11583
		Cellulose content in feces /g	0.328614	0.327473	0.324051	0.320629	0.313786	0.312645	0.3212	0.00679605	2.11583
Determination of hemicellulose in feces by moss black phenol colorimetry	A	OD value	0.597	0.581	0.578	0.584	0.615	0.638	0.598833	0.0235407	3.9311
		Xylose concentration	0.00816262	0.00795046	0.00791068	0.00799024	0.00840129	0.00870626	0.00818693	0.000312141	3.81268
		Hemicellulose content in feces /g	0.0991758	0.0965981	0.0961148	0.0970814	0.102076	0.105781	0.0994711	0.00379251	3.81268
	B	OD value	0.641	0.653	0.665	0.657	0.661	0.626	0.6505	0.0145568	2.23778
		Xylose concentration	0.00874604	0.00890515	0.00906427	0.00895819	0.00901123	0.00854714	0.008872	0.000193017	2.17558
		Hemicellulose content in feces /g	0.106264	0.108198	0.110131	0.108842	0.109486	0.103848	0.107795	0.00234516	2.17558
	C	OD value	0.695	0.699	0.697	0.693	0.688	0.703	0.695833	0.00515429	0.740736
		Xylose concentration	0.00946206	0.0095151	0.00948858	0.00943554	0.00936924	0.00956813	0.00947311	6.83438e-05	0.721451
		Hemicellulose content in feces /g	0.114964	0.115608	0.115286	0.114642	0.113836	0.116253	0.115098	0.000830377	0.721451
麦苗1 6C	0.22	0.244	0.234	0.244	0.237	0.254	0.238833	0.0115311	4.8281
浓度	0.123092	0.135766	0.130485	0.135766	0.132069	0.141047	0.133038	0.0060892	4.57705
纤维素含量/g	0.19941	0.219941	0.211386	0.219941	0.213953	0.228496	0.215521	0.0098645	4.57705
麦苗2 6C	0.594	0.599	0.589	0.537	0.595	0.524	0.573	0.0333287	5.81652
浓度	0.320589	0.32323	0.317949	0.29049	0.321117	0.283625	0.3095	0.0175998	5.68652
纤维素含量/g	0.519355	0.523632	0.515077	0.470593	0.52021	0.459472	0.50139	0.0285116	5.68652
麦苗3 6C	0.342	0.326	0.332	0.32	0.332	0.415	0.3445	0.035303	10.2476
浓度	0.187517	0.179067	0.182236	0.175899	0.182236	0.226065	0.188837	0.0186423	9.8722
纤维素含量/g	0.303777	0.290089	0.295222	0.284956	0.295222	0.366226	0.305915	0.0302006	9.8722
麦苗1	0.509	0.626	0.644	0.78	0.72	0.692	0.661833	0.0929697	14.0473
浓度	0.00699577	0.00854714	0.00878582	0.0105891	0.00979355	0.00942228	0.00902228	0.00123274	13.6633
半纤维素含量/g	0.0377772	0.0461546	0.0474434	0.0571813	0.0528852	0.0508803	0.0487203	0.00665681	13.6633
麦苗2	0.444	0.435	0.421	0.296	0.265	0.274	0.355833	0.0858077	24.1146
浓度	0.0061339	0.00601456	0.00582892	0.00417147	0.00376043	0.00387976	0.00496484	0.00113778	22.9167
半纤维素含量/g	0.0430599	0.0422222	0.0409191	0.0292837	0.0263982	0.0272359	0.0348532	0.00798719	22.9167
麦苗3	0.664	0.664	0.65	0.677	0.628	0.624	0.651167	0.0213206	3.27421
浓度	0.00905101	0.00905101	0.00886538	0.00922338	0.00857366	0.00852063	0.00888084	0.000282702	3.18328
半纤维素含量/g	0.085532	0.085532	0.0837778	0.087161	0.0810211	0.0805199	0.083924	0.00267154	3.18328

## Sheet: Hemicellulose digestibility
Fresh weight of the wheat seedlings being fed(g)	Dry weight of the excreted feces(g)	Dry weight of remaining wheat seedlings(g)	Dry weight of the wheat seedlings being fed(g)	Dry weight of the wheat seedlings being eaten(g)	Hemicellulose content in wheat seedlings /g	Hemicellulose content in feces /g	Hemicellulose content in eaten wheat seedlings (g)	Hemicellulose content in feces (g)	Digested hemicellulose content (g)	Digestibility	Average value	SD	RSD(%)
8.5	0.522	0.208	1.258	1.05	0.083924	0.0994711	0.0881202	0.0519239	0.0361962	0.41076
8.5	0.746	0.269	1.258	0.989	0.083924	0.0994711	0.0830008	0.0742055	0.00879535	0.105967
8.5	0.532	0.267	1.258	0.991	0.083924	0.0994711	0.0831687	0.0529186	0.03025	0.363719
8.5	0.836	0.024	1.258	1.234	0.083924	0.0994711	0.103562	0.0831579	0.0204043	0.197025
8.5	0.828	0.034	1.258	1.224	0.083924	0.0994711	0.102723	0.0823621	0.0203609	0.198211	0.214221	0.119333	55.7054
8.5	0.941	0.028	1.258	1.23	0.083924	0.0994711	0.103226	0.0936023	0.00962416	0.0932334
10	0.913	0.062	1.48	1.418	0.083924	0.0994711	0.119004	0.0908172	0.0281871	0.236858
7.8	0.859	0.013	1.1544	1.1414	0.083924	0.0994711	0.0957908	0.0854457	0.0103451	0.107997

## Sheet: Cellulose digestibility
Fresh weight of the wheat seedlings being fed(g)	Dry weight of the excreted feces(g)	Dry weight of remaining wheat seedlings(g)	Dry weight of the wheat seedlings being fed(g)	Dry weight of the wheat seedlings being eaten(g)	Cellulose content in wheat seedlings /g	Cellulose content in feces /g	Cellulose content in eaten wheat seedlings (g)	Cellulose content in feces (g)	Digested cellulose content (g)	Digestibility	Average value	SD	RSD(%)
8.5	0.522	0.208	1.258	1.05	0.50139	0.3212	0.526459	0.167666	0.358793	0.681521
8.5	0.746	0.269	1.258	0.989	0.50139	0.3212	0.495875	0.239615	0.25626	0.516783
8.5	0.532	0.267	1.258	0.991	0.50139	0.3212	0.496877	0.170878	0.325999	0.656096
8.5	0.836	0.024	1.258	1.234	0.50139	0.3212	0.618715	0.268523	0.350192	0.565999	0.575293	0.0644983	11.2114
8.5	0.828	0.034	1.258	1.224	0.50139	0.3212	0.613701	0.265953	0.347748	0.56664
8.5	0.941	0.028	1.258	1.23	0.50139	0.3212	0.61671	0.302249	0.314461	0.509901
10	0.913	0.062	1.48	1.418	0.50139	0.3212	0.710971	0.293255	0.417715	0.587528
7.8	0.859	0.013	1.1544	1.1414	0.50139	0.3212	0.572286	0.275911	0.296376	0.51788
