# Supplementary material for: Diversity of the gut microbiome in three grasshopper species using 16S rRNA and determination of cellulose digestibility
Source: PeerJ. 2020 Nov 5;8:e10194. doi: 10.7717/peerj.10194 (PMC7649011; doi:10.7717/peerj.10194)
Supplement: Supplemental Information 19 [file peerj-08-10194-s019.xlsx]

## Sheet: Sheet1
									Average value	SD	RSD%	Average value of hemicellulose content in feces /g
Determination of hemicellulose in feces by moss black phenol colorimetry	A	OD value	0.474	0.455	0.474	0.456	0.468	0.497	0.470667	0.015384	3.26855	0.0419181
		Xylose concentration	0.00653168	0.00627975	0.00653168	0.00629301	0.00645213	0.00683665	0.00648749	0.000203985	3.14429
		Hemicellulose content in feces /g	0.0529066	0.050866	0.0529066	0.0509734	0.0522622	0.0553769	0.0525486	0.00165228	3.14429
	B	OD value	0.252	0.227	0.237	0.232	0.243	0.234	0.2375	0.0088713	3.73529
		Xylose concentration	0.00358805	0.00325656	0.00338916	0.00332286	0.00346871	0.00334938	0.00339579	0.00011763	3.464
		Hemicellulose content in feces /g	0.0290632	0.0263781	0.0274522	0.0269152	0.0280966	0.02713	0.0275059	0.000952803	3.464
	C	OD value	0.445	0.516	0.517	0.459	0.518	0.497	0.492	0.032249	6.55468
		Xylose concentration	0.00614716	0.00708859	0.00710185	0.00633279	0.00711511	0.00683665	0.00677036	0.00042761	6.31591
		Hemicellulose content in feces /g	0.0414933	0.047848	0.0479375	0.0427463	0.048027	0.0461474	0.0456999	0.00288636	6.31591
									Average value	SD	RSD%	Average value of cellulose content in feces /g
Determination of cellulose in feces by anthrone colorimetry	A	OD value	0.387	0.387	0.353	0.362	0.368	0.354	0.3685	0.015346	4.16445	0.399485
		Glucose concentration	0.21128	0.21128	0.193325	0.198078	0.201246	0.193853	0.20151	0.00810372	4.02149
		Cellulose content in feces /g	0.285227	0.285227	0.260989	0.267405	0.271682	0.261702	0.272039	0.01094	4.02149
	B	OD value	0.448	0.455	0.451	0.458	0.454	0.434	0.45	0.0085557	1.90127
		Glucose concentration	0.243492	0.247188	0.245076	0.248772	0.24666	0.236099	0.244548	0.00451798	1.84748
		Cellulose content in feces /g	0.525942	0.533926	0.529364	0.537348	0.532786	0.509973	0.528223	0.00975884	1.84748
	C	OD value	0.336	0.339	0.345	0.325	0.324	0.347	0.336	0.00975705	2.90388
		Glucose concentration	0.184348	0.185932	0.189101	0.178539	0.178011	0.190157	0.184348	0.00515237	2.79492
		Cellulose content in feces /g	0.398192	0.401614	0.408458	0.385645	0.384504	0.410739	0.398192	0.0111291	2.79492

## Sheet: Cellulose digestibility
Fresh weight of the wheat seedlings being fed(g)	Dry weight of the excreted feces(g)	Dry weight of remaining wheat seedlings(g)	Dry weight of the wheat seedlings being fed(g)	Dry weight of the wheat seedlings being eaten(g)	Cellulose content in wheat seedlings /g	Cellulose content in feces /g	Cellulose content in eaten wheat seedlings (g)	Cellulose content in feces (g)	Digested cellulose content (g)	Digestibility	Average value	SD	RSD(%)
4.5	0.364	0.227	0.666	0.439	0.50139	0.399485	0.22011	0.145412	0.0746978	0.339365	0.479457	0.148631	30.9999
4.5	0.425	0.131	0.666	0.535	0.50139	0.399485	0.268244	0.169781	0.0984626	0.367064
4.5	0.322	0.141	0.666	0.525	0.50139	0.399485	0.26323	0.128634	0.134596	0.511324
4.5	0.127	0.24	0.666	0.426	0.50139	0.399485	0.213592	0.0507345	0.162858	0.76247
4.5	0.524	0.003	0.666	0.663	0.50139	0.399485	0.332421	0.20933	0.123092	0.370288
5.3	0.37	0.251	0.7844	0.5334	0.50139	0.399485	0.267441	0.147809	0.119632	0.447321
3.5	0.097	0.343	0.518	0.175	0.50139	0.399485	0.0877432	0.03875	0.0489932	0.55837

## Sheet: Hemicellulose digestibility
Fresh weight of the wheat seedlings being fed(g)	Dry weight of the excreted feces(g)	Dry weight of remaining wheat seedlings(g)	Dry weight of the wheat seedlings being fed(g)	Dry weight of the wheat seedlings being eaten(g)	Hemicellulose content in wheat seedlings /g	Hemicellulose content in feces /g	Hemicellulose content in eaten wheat seedlings (g)	Hemicellulose content in feces (g)	Digested hemicellulose content (g)	Digestibility	Average value	SD	RSD(%)
4.5	0.364	0.227	0.666	0.439	0.083924	0.0419181	0.0368426	0.0152582	0.0215844	0.585855	0.673677	0.0931755	13.8309
4.5	0.425	0.131	0.666	0.535	0.083924	0.0419181	0.0448993	0.0178152	0.0270841	0.603219
4.5	0.322	0.141	0.666	0.525	0.083924	0.0419181	0.0440601	0.0134976	0.0305625	0.693654
4.5	0.127	0.24	0.666	0.426	0.083924	0.0419181	0.0357516	0.0053236	0.030428	0.851095
4.5	0.524	0.003	0.666	0.663	0.083924	0.0419181	0.0556416	0.0219651	0.0336765	0.60524
5.3	0.37	0.251	0.7844	0.5334	0.083924	0.0419181	0.0447651	0.0155097	0.0292553	0.653531
3.5	0.097	0.343	0.518	0.175	0.083924	0.0419181	0.0146867	0.00406606	0.0106206	0.723147
