# Supplementary material for: Diversity of the gut microbiome in three grasshopper species using 16S rRNA and determination of cellulose digestibility
Source: PeerJ. 2020 Nov 5;8:e10194. doi: 10.7717/peerj.10194 (PMC7649011; doi:10.7717/peerj.10194)
Supplement: Supplemental Information 20 [file peerj-08-10194-s020.xlsx]

## Sheet: Sheet1
									Average value	SD	RSD(%)
Determination of cellulose in wheat seedlings by anthrone colorimetry	A	OD value	0.22	0.244	0.234	0.244	0.237	0.254	0.238833	0.0115311	4.8281
		Glucose concentration	0.123092	0.135766	0.130485	0.135766	0.132069	0.141047	0.133038	0.0060892	4.57705
		Cellulose content in wheat seedlings /g	0.19941	0.219941	0.211386	0.219941	0.213953	0.228496	0.215521	0.0098645	4.57705
	B	OD value	0.594	0.599	0.589	0.537	0.595	0.524	0.573	0.0333287	5.81652
		Glucose concentration	0.320589	0.32323	0.317949	0.29049	0.321117	0.283625	0.3095	0.0175998	5.68652
		Cellulose content in wheat seedlings /g	0.519355	0.523632	0.515077	0.470593	0.52021	0.459472	0.50139	0.0285116	5.68652
	C	OD value	0.342	0.326	0.332	0.32	0.332	0.415	0.3445	0.035303	10.2476
		Glucose concentration	0.187517	0.179067	0.182236	0.175899	0.182236	0.226065	0.188837	0.0186423	9.8722
		Cellulose content in wheat seedlings /g	0.303777	0.290089	0.295222	0.284956	0.295222	0.366226	0.305915	0.0302006	9.8722
Determination of hemicellulose in wheat seedlings by moss black phenol colorimetry	A	OD value	0.509	0.626	0.644	0.78	0.72	0.692	0.661833	0.0929697	14.0473
		Xylose concentration	0.00699577	0.00854714	0.00878582	0.0105891	0.00979355	0.00942228	0.00902228	0.00123274	13.6633
		Hemicellulose content in wheat seedlings /g	0.0377772	0.0461546	0.0474434	0.0571813	0.0528852	0.0508803	0.0487203	0.00665681	13.6633
	B	OD value	0.444	0.435	0.421	0.296	0.265	0.274	0.355833	0.0858077	24.1146
		Xylose concentration	0.0061339	0.00601456	0.00582892	0.00417147	0.00376043	0.00387976	0.00496484	0.00113778	22.9167
		Hemicellulose content in wheat seedlings /g	0.0430599	0.0422222	0.0409191	0.0292837	0.0263982	0.0272359	0.0348532	0.00798719	22.9167
	C	OD value	0.664	0.664	0.65	0.677	0.628	0.624	0.651167	0.0213206	3.27421
		Xylose concentration	0.00905101	0.00905101	0.00886538	0.00922338	0.00857366	0.00852063	0.00888084	0.000282702	3.18328
		Hemicellulose content in wheat seedlings /g	0.085532	0.085532	0.0837778	0.087161	0.0810211	0.0805199	0.083924	0.00267154	3.18328
